# Supplementary material for: Rapid phylogenetic and functional classification of short genomic fragments with signature peptides
Source: BMC Res Notes. 2012 Aug 28;5:460. doi: 10.1186/1756-0500-5-460 (PMC3772700; doi:10.1186/1756-0500-5-460)
Supplement: Additional file 3 — Phylogenetic tree with node numbers.This file contains a phyloxml file of the phylogenetic tree of the 403 reference bacterial genomes used to assign phylogeny to both signatures and metagenomic reads. Node numbers are provide for use in Additional file 5. [file 1756-0500-5-460-S3.zip › 1756-0500-5-460-S3.phyloxml]

<phy:phyloxml xmlns:phy="http://www.phyloxml.org">
  <phy:phylogeny rooted="true">
    <phy:name>Bacteria403</phy:name>
    <phy:clade>
      <phy:name>000</phy:name>
      <phy:branch_length>1.0</phy:branch_length>
      <phy:width>6</phy:width>
      <phy:color>
        <phy:red>0</phy:red>
        <phy:green>0</phy:green>
        <phy:blue>0</phy:blue>
      </phy:color>
      <phy:taxonomy>
        <phy:scientific_name>Bacteria</phy:scientific_name>
        <phy:rank>other</phy:rank>
      </phy:taxonomy>
      <phy:property applies_to="phylogeny" datatype="xsd:string" ref="0:action">creation</phy:property>
      <phy:property applies_to="phylogeny" datatype="xsd:string" ref="0:runDate" unit="u:date">Tue Apr 04 08:37 40 UTC 2010</phy:property>
      <phy:property applies_to="phylogeny" datatype="xsd:string" ref="0:srcTree">/home/memappsvr/metagenomics/trees/Bacteria403.beforefixing.newick</phy:property>
      <phy:property applies_to="node" datatype="xsd:string" ref="0:nodeID">000I000</phy:property>
      <phy:clade>
        <phy:name>001</phy:name>
        <phy:branch_length>0.43022</phy:branch_length>
        <phy:width>5</phy:width>
        <phy:color>
          <phy:red>41</phy:red>
          <phy:green>76</phy:green>
          <phy:blue>0</phy:blue>
        </phy:color>
        <phy:property applies_to="node" datatype="xsd:string" ref="0:nodeID">001I001</phy:property>
        <phy:clade>
          <phy:name>002</phy:name>
          <phy:branch_length>1E-05</phy:branch_length>
          <phy:width>4</phy:width>
          <phy:color>
            <phy:red>136</phy:red>
            <phy:green>75</phy:green>
            <phy:blue>0</phy:blue>
          </phy:color>
          <phy:property applies_to="node" datatype="xsd:string" ref="0:nodeID">002I002</phy:property>
          <phy:clade>
            <phy:name>003</phy:name>
            <phy:branch_length>0.04321</phy:branch_length>
            <phy:width>4</phy:width>
            <phy:color>
              <phy:red>180</phy:red>
              <phy:green>42</phy:green>
              <phy:blue>0</phy:blue>
            </phy:color>
            <phy:property applies_to="node" datatype="xsd:string" ref="0:nodeID">003I003</phy:property>
            <phy:clade>
              <phy:name>004</phy:name>
              <phy:branch_length>2.00076</phy:branch_length>
              <phy:width>3</phy:width>
              <phy:color>
                <phy:red>246</phy:red>
                <phy:green>11</phy:green>
                <phy:blue>0</phy:blue>
              </phy:color>
              <phy:taxonomy>
                <phy:scientific_name>Cyanobacteria</phy:scientific_name>
                <phy:rank>other</phy:rank>
              </phy:taxonomy>
              <phy:property applies_to="node" datatype="xsd:string" ref="0:nodeID">004I004</phy:property>
              <phy:clade>
                <phy:name>Crocosphaera watsonii</phy:name>
                <phy:branch_length>0.05148</phy:branch_length>
                <phy:width>0</phy:width>
                <phy:color>
                  <phy:red>254</phy:red>
                  <phy:green>204</phy:green>
                  <phy:blue>204</phy:blue>
                </phy:color>
                <phy:node_id>005T000</phy:node_id>
                <phy:taxonomy>
                  <phy:scientific_name>Crocosphaera watsonii</phy:scientific_name>
                  <phy:rank>species</phy:rank>
                </phy:taxonomy>
                <phy:taxonomy>
                  <phy:scientific_name>Cyanobacteria</phy:scientific_name>
                  <phy:rank>other</phy:rank>
                </phy:taxonomy>
                <phy:property applies_to="node" datatype="xsd:float" ref="0:dir">Crocosphaera_watsonii_WH_8501</phy:property>
                <phy:property applies_to="node" datatype="xsd:string" ref="0:nodeID">005T000</phy:property>
                <phy:property applies_to="node" datatype="xsd:float" ref="0:hue" unit="u:fraction">0.0</phy:property>
              </phy:clade>
              <phy:clade>
                <phy:name>005</phy:name>
                <phy:branch_length>0.0022</phy:branch_length>
                <phy:width>3</phy:width>
                <phy:color>
                  <phy:red>251</phy:red>
                  <phy:green>12</phy:green>
                  <phy:blue>0</phy:blue>
                </phy:color>
                <phy:property applies_to="node" datatype="xsd:string" ref="0:nodeID">006I005</phy:property>
                <phy:clade>
                  <phy:name>Cyanothece </phy:name>
                  <phy:branch_length>0.02285</phy:branch_length>
                  <phy:width>0</phy:width>
                  <phy:color>
                    <phy:red>254</phy:red>
                    <phy:green>204</phy:green>
                    <phy:blue>204</phy:blue>
                  </phy:color>
                  <phy:node_id>007T001</phy:node_id>
                  <phy:taxonomy>
                    <phy:scientific_name>Cyanothece </phy:scientific_name>
                    <phy:rank>species</phy:rank>
                  </phy:taxonomy>
                  <phy:taxonomy>
                    <phy:scientific_name>Cyanobacteria</phy:scientific_name>
                    <phy:rank>other</phy:rank>
                  </phy:taxonomy>
                  <phy:property applies_to="node" datatype="xsd:float" ref="0:dir">Cyanothece_ATCC_51142</phy:property>
                  <phy:property applies_to="node" datatype="xsd:string" ref="0:nodeID">007T001</phy:property>
                  <phy:property applies_to="node" datatype="xsd:float" ref="0:hue" unit="u:fraction">0.000286622182115</phy:property>
                </phy:clade>
                <phy:clade>
                  <phy:name>006</phy:name>
                  <phy:branch_length>0.06803</phy:branch_length>
                  <phy:width>3</phy:width>
                  <phy:color>
                    <phy:red>255</phy:red>
                    <phy:green>15</phy:green>
                    <phy:blue>2</phy:blue>
                  </phy:color>
                  <phy:property applies_to="node" datatype="xsd:string" ref="0:nodeID">008I006</phy:property>
                  <phy:clade>
                    <phy:name>007</phy:name>
                    <phy:branch_length>0.02303</phy:branch_length>
                    <phy:width>1</phy:width>
                    <phy:color>
                      <phy:red>255</phy:red>
                      <phy:green>151</phy:green>
                      <phy:blue>150</phy:blue>
                    </phy:color>
                    <phy:property applies_to="node" datatype="xsd:string" ref="0:nodeID">009I007</phy:property>
                    <phy:clade>
                      <phy:name>Synechocystis </phy:name>
                      <phy:branch_length>0.11719</phy:branch_length>
                      <phy:width>0</phy:width>
                      <phy:color>
                        <phy:red>254</phy:red>
                        <phy:green>204</phy:green>
                        <phy:blue>204</phy:blue>
                      </phy:color>
                      <phy:node_id>010T002</phy:node_id>
                      <phy:taxonomy>
                        <phy:scientific_name>Synechocystis </phy:scientific_name>
                        <phy:rank>species</phy:rank>
                      </phy:taxonomy>
                      <phy:taxonomy>
                        <phy:scientific_name>Cyanobacteria</phy:scientific_name>
                        <phy:rank>other</phy:rank>
                      </phy:taxonomy>
                      <phy:property applies_to="node" datatype="xsd:float" ref="0:dir">Synechocystis_PCC6803</phy:property>
                      <phy:property applies_to="node" datatype="xsd:string" ref="0:nodeID">010T002</phy:property>
                      <phy:property applies_to="node" datatype="xsd:float" ref="0:hue" unit="u:fraction">0.00115214402044</phy:property>
                    </phy:clade>
                    <phy:clade>
                      <phy:name>Microcystis aeruginosa</phy:name>
                      <phy:branch_length>0.11331</phy:branch_length>
                      <phy:width>0</phy:width>
                      <phy:color>
                        <phy:red>254</phy:red>
                        <phy:green>204</phy:green>
                        <phy:blue>204</phy:blue>
                      </phy:color>
                      <phy:node_id>011T003</phy:node_id>
                      <phy:taxonomy>
                        <phy:scientific_name>Microcystis aeruginosa</phy:scientific_name>
                        <phy:rank>species</phy:rank>
                      </phy:taxonomy>
                      <phy:taxonomy>
                        <phy:scientific_name>Cyanobacteria</phy:scientific_name>
                        <phy:rank>other</phy:rank>
                      </phy:taxonomy>
                      <phy:property applies_to="node" datatype="xsd:float" ref="0:dir">Microcystis_aeruginosa_NIES_843</phy:property>
                      <phy:property applies_to="node" datatype="xsd:string" ref="0:nodeID">011T003</phy:property>
                      <phy:property applies_to="node" datatype="xsd:float" ref="0:hue" unit="u:fraction">0.00201541872287</phy:property>
                    </phy:clade>
                  </phy:clade>
                  <phy:clade>
                    <phy:name>008</phy:name>
                    <phy:branch_length>0.07867</phy:branch_length>
                    <phy:width>2</phy:width>
                    <phy:color>
                      <phy:red>255</phy:red>
                      <phy:green>28</phy:green>
                      <phy:blue>13</phy:blue>
                    </phy:color>
                    <phy:property applies_to="node" datatype="xsd:string" ref="0:nodeID">012I008</phy:property>
                    <phy:clade>
                      <phy:name>009</phy:name>
                      <phy:branch_length>0.05088</phy:branch_length>
                      <phy:width>2</phy:width>
                      <phy:color>
                        <phy:red>255</phy:red>
                        <phy:green>33</phy:green>
                        <phy:blue>20</phy:blue>
                      </phy:color>
                      <phy:property applies_to="node" datatype="xsd:string" ref="0:nodeID">013I009</phy:property>
                      <phy:clade>
                        <phy:name>010</phy:name>
                        <phy:branch_length>0.02224</phy:branch_length>
                        <phy:width>2</phy:width>
                        <phy:color>
                          <phy:red>255</phy:red>
                          <phy:green>53</phy:green>
                          <phy:blue>44</phy:blue>
                        </phy:color>
                        <phy:property applies_to="node" datatype="xsd:string" ref="0:nodeID">014I010</phy:property>
                        <phy:clade>
                          <phy:name>011</phy:name>
                          <phy:branch_length>0.13713</phy:branch_length>
                          <phy:width>1</phy:width>
                          <phy:color>
                            <phy:red>254</phy:red>
                            <phy:green>123</phy:green>
                            <phy:blue>119</phy:blue>
                          </phy:color>
                          <phy:property applies_to="node" datatype="xsd:string" ref="0:nodeID">015I011</phy:property>
                          <phy:clade>
                            <phy:name>Nostoc punctiforme</phy:name>
                            <phy:branch_length>0.02692</phy:branch_length>
                            <phy:width>0</phy:width>
                            <phy:color>
                              <phy:red>254</phy:red>
                              <phy:green>205</phy:green>
                              <phy:blue>204</phy:blue>
                            </phy:color>
                            <phy:node_id>016T004</phy:node_id>
                            <phy:taxonomy>
                              <phy:scientific_name>Nostoc punctiforme</phy:scientific_name>
                              <phy:rank>species</phy:rank>
                            </phy:taxonomy>
                            <phy:taxonomy>
                              <phy:scientific_name>Cyanobacteria</phy:scientific_name>
                              <phy:rank>other</phy:rank>
                            </phy:taxonomy>
                            <phy:property applies_to="node" datatype="xsd:float" ref="0:dir">Nostoc_punctiforme_PCC_73102</phy:property>
                            <phy:property applies_to="node" datatype="xsd:string" ref="0:nodeID">016T004</phy:property>
                            <phy:property applies_to="node" datatype="xsd:float" ref="0:hue" unit="u:fraction">0.00370893523024</phy:property>
                          </phy:clade>
                          <phy:clade>
                            <phy:name>012</phy:name>
                            <phy:branch_length>0.00287</phy:branch_length>
                            <phy:width>1</phy:width>
                            <phy:color>
                              <phy:red>255</phy:red>
                              <phy:green>153</phy:green>
                              <phy:blue>150</phy:blue>
                            </phy:color>
                            <phy:property applies_to="node" datatype="xsd:string" ref="0:nodeID">017I012</phy:property>
                            <phy:clade>
                              <phy:name>Anabaena variabilis</phy:name>
                              <phy:branch_length>0.03037</phy:branch_length>
                              <phy:width>0</phy:width>
                              <phy:color>
                                <phy:red>254</phy:red>
                                <phy:green>205</phy:green>
                                <phy:blue>204</phy:blue>
                              </phy:color>
                              <phy:node_id>018T005</phy:node_id>
                              <phy:taxonomy>
                                <phy:scientific_name>Anabaena variabilis</phy:scientific_name>
                                <phy:rank>species</phy:rank>
                              </phy:taxonomy>
                              <phy:taxonomy>
                                <phy:scientific_name>Cyanobacteria</phy:scientific_name>
                                <phy:rank>other</phy:rank>
                              </phy:taxonomy>
                              <phy:property applies_to="node" datatype="xsd:float" ref="0:dir">Anabaena_variabilis_ATCC_29413</phy:property>
                              <phy:property applies_to="node" datatype="xsd:string" ref="0:nodeID">018T005</phy:property>
                              <phy:property applies_to="node" datatype="xsd:float" ref="0:hue" unit="u:fraction">0.00393424805496</phy:property>
                            </phy:clade>
                            <phy:clade>
                              <phy:name>Nodularia spumigena</phy:name>
                              <phy:branch_length>0.05891</phy:branch_length>
                              <phy:width>0</phy:width>
                              <phy:color>
                                <phy:red>254</phy:red>
                                <phy:green>205</phy:green>
                                <phy:blue>204</phy:blue>
                              </phy:color>
                              <phy:node_id>019T006</phy:node_id>
                              <phy:taxonomy>
                                <phy:scientific_name>Nodularia spumigena</phy:scientific_name>
                                <phy:rank>species</phy:rank>
                              </phy:taxonomy>
                              <phy:taxonomy>
                                <phy:scientific_name>Cyanobacteria</phy:scientific_name>
                                <phy:rank>other</phy:rank>
                              </phy:taxonomy>
                              <phy:property applies_to="node" datatype="xsd:float" ref="0:dir">Nodularia_spumigena_CCY9414</phy:property>
                              <phy:property applies_to="node" datatype="xsd:string" ref="0:nodeID">019T006</phy:property>
                              <phy:property applies_to="node" datatype="xsd:float" ref="0:hue" unit="u:fraction">0.00426862187463</phy:property>
                            </phy:clade>
                          </phy:clade>
                        </phy:clade>
                        <phy:clade>
                          <phy:name>013</phy:name>
                          <phy:branch_length>0.00622</phy:branch_length>
                          <phy:width>2</phy:width>
                          <phy:color>
                            <phy:red>254</phy:red>
                            <phy:green>89</phy:green>
                            <phy:blue>80</phy:blue>
                          </phy:color>
                          <phy:property applies_to="node" datatype="xsd:string" ref="0:nodeID">020I013</phy:property>
                          <phy:clade>
                            <phy:name>014</phy:name>
                            <phy:branch_length>0.0114</phy:branch_length>
                            <phy:width>1</phy:width>
                            <phy:color>
                              <phy:red>255</phy:red>
                              <phy:green>154</phy:green>
                              <phy:blue>150</phy:blue>
                            </phy:color>
                            <phy:property applies_to="node" datatype="xsd:string" ref="0:nodeID">021I014</phy:property>
                            <phy:clade>
                              <phy:name>Microcoleus </phy:name>
                              <phy:branch_length>0.12754</phy:branch_length>
                              <phy:width>0</phy:width>
                              <phy:color>
                                <phy:red>254</phy:red>
                                <phy:green>205</phy:green>
                                <phy:blue>204</phy:blue>
                              </phy:color>
                              <phy:node_id>022T007</phy:node_id>
                              <phy:taxonomy>
                                <phy:scientific_name>Microcoleus </phy:scientific_name>
                                <phy:rank>species</phy:rank>
                              </phy:taxonomy>
                              <phy:taxonomy>
                                <phy:scientific_name>Cyanobacteria</phy:scientific_name>
                                <phy:rank>other</phy:rank>
                              </phy:taxonomy>
                              <phy:property applies_to="node" datatype="xsd:float" ref="0:dir">Microcoleus_chthonoplastes_PCC_7420</phy:property>
                              <phy:property applies_to="node" datatype="xsd:string" ref="0:nodeID">022T007</phy:property>
                              <phy:property applies_to="node" datatype="xsd:float" ref="0:hue" unit="u:fraction">0.00555724194781</phy:property>
                            </phy:clade>
                            <phy:clade>
                              <phy:name>Acaryochloris marina</phy:name>
                              <phy:branch_length>0.14025</phy:branch_length>
                              <phy:width>0</phy:width>
                              <phy:color>
                                <phy:red>254</phy:red>
                                <phy:green>206</phy:green>
                                <phy:blue>204</phy:blue>
                              </phy:color>
                              <phy:node_id>023T008</phy:node_id>
                              <phy:taxonomy>
                                <phy:scientific_name>Acaryochloris marina</phy:scientific_name>
                                <phy:rank>species</phy:rank>
                              </phy:taxonomy>
                              <phy:taxonomy>
                                <phy:scientific_name>Cyanobacteria</phy:scientific_name>
                                <phy:rank>other</phy:rank>
                              </phy:taxonomy>
                              <phy:property applies_to="node" datatype="xsd:float" ref="0:dir">Acaryochloris_marina_MBIC11017</phy:property>
                              <phy:property applies_to="node" datatype="xsd:string" ref="0:nodeID">023T008</phy:property>
                              <phy:property applies_to="node" datatype="xsd:float" ref="0:hue" unit="u:fraction">0.00656017614549</phy:property>
                            </phy:clade>
                          </phy:clade>
                          <phy:clade>
                            <phy:name>015</phy:name>
                            <phy:branch_length>0.08278</phy:branch_length>
                            <phy:width>1</phy:width>
                            <phy:color>
                              <phy:red>254</phy:red>
                              <phy:green>127</phy:green>
                              <phy:blue>119</phy:blue>
                            </phy:color>
                            <phy:property applies_to="node" datatype="xsd:string" ref="0:nodeID">024I015</phy:property>
                            <phy:clade>
                              <phy:name>Synechococcus elongatus</phy:name>
                              <phy:branch_length>0.1629</phy:branch_length>
                              <phy:width>0</phy:width>
                              <phy:color>
                                <phy:red>254</phy:red>
                                <phy:green>206</phy:green>
                                <phy:blue>204</phy:blue>
                              </phy:color>
                              <phy:node_id>025T009</phy:node_id>
                              <phy:taxonomy>
                                <phy:scientific_name>Synechococcus elongatus</phy:scientific_name>
                                <phy:rank>species</phy:rank>
                              </phy:taxonomy>
                              <phy:taxonomy>
                                <phy:scientific_name>Cyanobacteria</phy:scientific_name>
                                <phy:rank>other</phy:rank>
                              </phy:taxonomy>
                              <phy:property applies_to="node" datatype="xsd:float" ref="0:dir">Synechococcus_elongatus_PCC_6301</phy:property>
                              <phy:property applies_to="node" datatype="xsd:string" ref="0:nodeID">025T009</phy:property>
                              <phy:property applies_to="node" datatype="xsd:float" ref="0:hue" unit="u:fraction">0.00804826698072</phy:property>
                            </phy:clade>
                            <phy:clade>
                              <phy:name>016</phy:name>
                              <phy:branch_length>0.05687</phy:branch_length>
                              <phy:width>1</phy:width>
                              <phy:color>
                                <phy:red>255</phy:red>
                                <phy:green>157</phy:green>
                                <phy:blue>150</phy:blue>
                              </phy:color>
                              <phy:property applies_to="node" datatype="xsd:string" ref="0:nodeID">026I016</phy:property>
                              <phy:clade>
                                <phy:name>Thermosynechococcus elongatus</phy:name>
                                <phy:branch_length>0.13632</phy:branch_length>
                                <phy:width>0</phy:width>
                                <phy:color>
                                  <phy:red>254</phy:red>
                                  <phy:green>206</phy:green>
                                  <phy:blue>204</phy:blue>
                                </phy:color>
                                <phy:node_id>027T010</phy:node_id>
                                <phy:taxonomy>
                                  <phy:scientific_name>Thermosynechococcus elongatus</phy:scientific_name>
                                  <phy:rank>species</phy:rank>
                                </phy:taxonomy>
                                <phy:taxonomy>
                                  <phy:scientific_name>Cyanobacteria</phy:scientific_name>
                                  <phy:rank>other</phy:rank>
                                </phy:taxonomy>
                                <phy:property applies_to="node" datatype="xsd:float" ref="0:dir">Thermosynechococcus_elongatus</phy:property>
                                <phy:property applies_to="node" datatype="xsd:string" ref="0:nodeID">027T010</phy:property>
                                <phy:property applies_to="node" datatype="xsd:float" ref="0:hue" unit="u:fraction">0.00938190467612</phy:property>
                              </phy:clade>
                              <phy:clade>
                                <phy:name>Prochlorococcus marinus</phy:name>
                                <phy:branch_length>0.38013</phy:branch_length>
                                <phy:width>0</phy:width>
                                <phy:color>
                                  <phy:red>254</phy:red>
                                  <phy:green>207</phy:green>
                                  <phy:blue>204</phy:blue>
                                </phy:color>
                                <phy:node_id>028T011</phy:node_id>
                                <phy:taxonomy>
                                  <phy:scientific_name>Prochlorococcus marinus</phy:scientific_name>
                                  <phy:rank>species</phy:rank>
                                </phy:taxonomy>
                                <phy:taxonomy>
                                  <phy:scientific_name>Cyanobacteria</phy:scientific_name>
                                  <phy:rank>other</phy:rank>
                                </phy:taxonomy>
                                <phy:property applies_to="node" datatype="xsd:float" ref="0:dir">Prochlorococcus_marinus_AS9601</phy:property>
                                <phy:property applies_to="node" datatype="xsd:string" ref="0:nodeID">028T011</phy:property>
                                <phy:property applies_to="node" datatype="xsd:float" ref="0:hue" unit="u:fraction">0.011316126889</phy:property>
                              </phy:clade>
                            </phy:clade>
                          </phy:clade>
                        </phy:clade>
                      </phy:clade>
                      <phy:clade>
                        <phy:name>017</phy:name>
                        <phy:branch_length>0.07166</phy:branch_length>
                        <phy:width>1</phy:width>
                        <phy:color>
                          <phy:red>254</phy:red>
                          <phy:green>132</phy:green>
                          <phy:blue>119</phy:blue>
                        </phy:color>
                        <phy:property applies_to="node" datatype="xsd:string" ref="0:nodeID">029I017</phy:property>
                        <phy:clade>
                          <phy:name>Trichodesmium erythraeum</phy:name>
                          <phy:branch_length>0.22703</phy:branch_length>
                          <phy:width>0</phy:width>
                          <phy:color>
                            <phy:red>254</phy:red>
                            <phy:green>208</phy:green>
                            <phy:blue>204</phy:blue>
                          </phy:color>
                          <phy:node_id>030T012</phy:node_id>
                          <phy:taxonomy>
                            <phy:scientific_name>Trichodesmium erythraeum</phy:scientific_name>
                            <phy:rank>species</phy:rank>
                          </phy:taxonomy>
                          <phy:taxonomy>
                            <phy:scientific_name>Cyanobacteria</phy:scientific_name>
                            <phy:rank>other</phy:rank>
                          </phy:taxonomy>
                          <phy:property applies_to="node" datatype="xsd:float" ref="0:dir">Trichodesmium_erythraeum_IMS101</phy:property>
                          <phy:property applies_to="node" datatype="xsd:string" ref="0:nodeID">030T012</phy:property>
                          <phy:property applies_to="node" datatype="xsd:float" ref="0:hue" unit="u:fraction">0.0144880715473</phy:property>
                        </phy:clade>
                        <phy:clade>
                          <phy:name>018</phy:name>
                          <phy:branch_length>0.05851</phy:branch_length>
                          <phy:width>1</phy:width>
                          <phy:color>
                            <phy:red>255</phy:red>
                            <phy:green>161</phy:green>
                            <phy:blue>150</phy:blue>
                          </phy:color>
                          <phy:property applies_to="node" datatype="xsd:string" ref="0:nodeID">031I018</phy:property>
                          <phy:clade>
                            <phy:name>Lyngbya </phy:name>
                            <phy:branch_length>0.12231</phy:branch_length>
                            <phy:width>0</phy:width>
                            <phy:color>
                              <phy:red>254</phy:red>
                              <phy:green>208</phy:green>
                              <phy:blue>204</phy:blue>
                            </phy:color>
                            <phy:node_id>032T013</phy:node_id>
                            <phy:taxonomy>
                              <phy:scientific_name>Lyngbya </phy:scientific_name>
                              <phy:rank>species</phy:rank>
                            </phy:taxonomy>
                            <phy:taxonomy>
                              <phy:scientific_name>Cyanobacteria</phy:scientific_name>
                              <phy:rank>other</phy:rank>
                            </phy:taxonomy>
                            <phy:property applies_to="node" datatype="xsd:float" ref="0:dir">Lyngbya_sp._PCC_8106</phy:property>
                            <phy:property applies_to="node" datatype="xsd:string" ref="0:nodeID">032T013</phy:property>
                            <phy:property applies_to="node" datatype="xsd:float" ref="0:hue" unit="u:fraction">0.016015562165</phy:property>
                          </phy:clade>
                          <phy:clade>
                            <phy:name>Arthrospira maxima</phy:name>
                            <phy:branch_length>0.11897</phy:branch_length>
                            <phy:width>0</phy:width>
                            <phy:color>
                              <phy:red>254</phy:red>
                              <phy:green>209</phy:green>
                              <phy:blue>204</phy:blue>
                            </phy:color>
                            <phy:node_id>033T014</phy:node_id>
                            <phy:taxonomy>
                              <phy:scientific_name>Arthrospira maxima</phy:scientific_name>
                              <phy:rank>species</phy:rank>
                            </phy:taxonomy>
                            <phy:taxonomy>
                              <phy:scientific_name>Cyanobacteria</phy:scientific_name>
                              <phy:rank>other</phy:rank>
                            </phy:taxonomy>
                            <phy:property applies_to="node" datatype="xsd:float" ref="0:dir">Arthrospira_maxima_CS-328</phy:property>
                            <phy:property applies_to="node" datatype="xsd:string" ref="0:nodeID">033T014</phy:property>
                            <phy:property applies_to="node" datatype="xsd:float" ref="0:hue" unit="u:fraction">0.0169192104089</phy:property>
                          </phy:clade>
                        </phy:clade>
                      </phy:clade>
                    </phy:clade>
                    <phy:clade>
                      <phy:name>Gloeobacter violaceus</phy:name>
                      <phy:branch_length>0.31071</phy:branch_length>
                      <phy:width>0</phy:width>
                      <phy:color>
                        <phy:red>254</phy:red>
                        <phy:green>209</phy:green>
                        <phy:blue>204</phy:blue>
                      </phy:color>
                      <phy:node_id>034T015</phy:node_id>
                      <phy:taxonomy>
                        <phy:scientific_name>Gloeobacter violaceus</phy:scientific_name>
                        <phy:rank>species</phy:rank>
                      </phy:taxonomy>
                      <phy:taxonomy>
                        <phy:scientific_name>Cyanobacteria</phy:scientific_name>
                        <phy:rank>other</phy:rank>
                      </phy:taxonomy>
                      <phy:property applies_to="node" datatype="xsd:float" ref="0:dir">Gloeobacter_violaceus</phy:property>
                      <phy:property applies_to="node" datatype="xsd:string" ref="0:nodeID">034T015</phy:property>
                      <phy:property applies_to="node" datatype="xsd:float" ref="0:hue" unit="u:fraction">0.0192065325738</phy:property>
                    </phy:clade>
                  </phy:clade>
                </phy:clade>
              </phy:clade>
            </phy:clade>
            <phy:clade>
              <phy:name>019</phy:name>
              <phy:branch_length>0.01378</phy:branch_length>
              <phy:width>3</phy:width>
              <phy:color>
                <phy:red>222</phy:red>
                <phy:green>83</phy:green>
                <phy:blue>0</phy:blue>
              </phy:color>
              <phy:taxonomy>
                <phy:scientific_name>Firmicutes 1</phy:scientific_name>
                <phy:rank>other</phy:rank>
              </phy:taxonomy>
              <phy:property applies_to="node" datatype="xsd:string" ref="0:nodeID">035I019</phy:property>
              <phy:clade>
                <phy:name>020</phy:name>
                <phy:branch_length>0.082</phy:branch_length>
                <phy:width>1</phy:width>
                <phy:color>
                  <phy:red>255</phy:red>
                  <phy:green>133</phy:green>
                  <phy:blue>97</phy:blue>
                </phy:color>
                <phy:property applies_to="node" datatype="xsd:string" ref="0:nodeID">036I020</phy:property>
                <phy:clade>
                  <phy:name>Thermoanaerobacter tengcongensis</phy:name>
                  <phy:branch_length>0.32438</phy:branch_length>
                  <phy:width>0</phy:width>
                  <phy:color>
                    <phy:red>254</phy:red>
                    <phy:green>213</phy:green>
                    <phy:blue>204</phy:blue>
                  </phy:color>
                  <phy:node_id>037T016</phy:node_id>
                  <phy:taxonomy>
                    <phy:scientific_name>Thermoanaerobacter tengcongensis</phy:scientific_name>
                    <phy:rank>species</phy:rank>
                  </phy:taxonomy>
                  <phy:taxonomy>
                    <phy:scientific_name>Firmicutes</phy:scientific_name>
                    <phy:rank>other</phy:rank>
                  </phy:taxonomy>
                  <phy:property applies_to="node" datatype="xsd:float" ref="0:dir">Thermoanaerobacter_tengcongensis</phy:property>
                  <phy:property applies_to="node" datatype="xsd:string" ref="0:nodeID">037T016</phy:property>
                  <phy:property applies_to="node" datatype="xsd:float" ref="0:hue" unit="u:fraction">0.0299947697912</phy:property>
                </phy:clade>
                <phy:clade>
                  <phy:name>021</phy:name>
                  <phy:branch_length>0.05549</phy:branch_length>
                  <phy:width>1</phy:width>
                  <phy:color>
                    <phy:red>254</phy:red>
                    <phy:green>152</phy:green>
                    <phy:blue>119</phy:blue>
                  </phy:color>
                  <phy:property applies_to="node" datatype="xsd:string" ref="0:nodeID">038I021</phy:property>
                  <phy:clade>
                    <phy:name>022</phy:name>
                    <phy:branch_length>0.6885</phy:branch_length>
                    <phy:width>1</phy:width>
                    <phy:color>
                      <phy:red>255</phy:red>
                      <phy:green>174</phy:green>
                      <phy:blue>150</phy:blue>
                    </phy:color>
                    <phy:property applies_to="node" datatype="xsd:string" ref="0:nodeID">039I022</phy:property>
                    <phy:clade>
                      <phy:name>Mycoplasma pneumoniae</phy:name>
                      <phy:branch_length>0.44636</phy:branch_length>
                      <phy:width>0</phy:width>
                      <phy:color>
                        <phy:red>254</phy:red>
                        <phy:green>214</phy:green>
                        <phy:blue>204</phy:blue>
                      </phy:color>
                      <phy:node_id>040T017</phy:node_id>
                      <phy:taxonomy>
                        <phy:scientific_name>Mycoplasma pneumoniae</phy:scientific_name>
                        <phy:rank>species</phy:rank>
                      </phy:taxonomy>
                      <phy:taxonomy>
                        <phy:scientific_name>Firmicutes</phy:scientific_name>
                        <phy:rank>other</phy:rank>
                      </phy:taxonomy>
                      <phy:property applies_to="node" datatype="xsd:float" ref="0:dir">Mycoplasma_pneumoniae</phy:property>
                      <phy:property applies_to="node" datatype="xsd:string" ref="0:nodeID">040T017</phy:property>
                      <phy:property applies_to="node" datatype="xsd:float" ref="0:hue" unit="u:fraction">0.0356677766894</phy:property>
                    </phy:clade>
                    <phy:clade>
                      <phy:name>Ureaplasma parvum</phy:name>
                      <phy:branch_length>0.5622</phy:branch_length>
                      <phy:width>0</phy:width>
                      <phy:color>
                        <phy:red>254</phy:red>
                        <phy:green>216</phy:green>
                        <phy:blue>204</phy:blue>
                      </phy:color>
                      <phy:node_id>041T018</phy:node_id>
                      <phy:taxonomy>
                        <phy:scientific_name>Ureaplasma parvum</phy:scientific_name>
                        <phy:rank>species</phy:rank>
                      </phy:taxonomy>
                      <phy:taxonomy>
                        <phy:scientific_name>Firmicutes</phy:scientific_name>
                        <phy:rank>other</phy:rank>
                      </phy:taxonomy>
                      <phy:property applies_to="node" datatype="xsd:float" ref="0:dir">Ureaplasma_parvum_serovar_3_ATCC_27815</phy:property>
                      <phy:property applies_to="node" datatype="xsd:string" ref="0:nodeID">041T018</phy:property>
                      <phy:property applies_to="node" datatype="xsd:float" ref="0:hue" unit="u:fraction">0.0394450623028</phy:property>
                    </phy:clade>
                  </phy:clade>
                  <phy:clade>
                    <phy:name>Peptoniphilus asaccharolyticus</phy:name>
                    <phy:branch_length>0.31224</phy:branch_length>
                    <phy:width>0</phy:width>
                    <phy:color>
                      <phy:red>254</phy:red>
                      <phy:green>217</phy:green>
                      <phy:blue>204</phy:blue>
                    </phy:color>
                    <phy:node_id>042T019</phy:node_id>
                    <phy:taxonomy>
                      <phy:scientific_name>Peptoniphilus asaccharolyticus</phy:scientific_name>
                      <phy:rank>species</phy:rank>
                    </phy:taxonomy>
                    <phy:taxonomy>
                      <phy:scientific_name>Firmicutes</phy:scientific_name>
                      <phy:rank>other</phy:rank>
                    </phy:taxonomy>
                    <phy:property applies_to="node" datatype="xsd:float" ref="0:dir">Peptoniphilus_asaccharolyticus_UW_228_DSM_20463</phy:property>
                    <phy:property applies_to="node" datatype="xsd:string" ref="0:nodeID">042T019</phy:property>
                    <phy:property applies_to="node" datatype="xsd:float" ref="0:hue" unit="u:fraction">0.0452986265693</phy:property>
                  </phy:clade>
                </phy:clade>
              </phy:clade>
              <phy:clade>
                <phy:name>023</phy:name>
                <phy:branch_length>0.05746</phy:branch_length>
                <phy:width>3</phy:width>
                <phy:color>
                  <phy:red>237</phy:red>
                  <phy:green>97</phy:green>
                  <phy:blue>0</phy:blue>
                </phy:color>
                <phy:property applies_to="node" datatype="xsd:string" ref="0:nodeID">043I023</phy:property>
                <phy:clade>
                  <phy:name>024</phy:name>
                  <phy:branch_length>0.04895</phy:branch_length>
                  <phy:width>1</phy:width>
                  <phy:color>
                    <phy:red>254</phy:red>
                    <phy:green>160</phy:green>
                    <phy:blue>119</phy:blue>
                  </phy:color>
                  <phy:property applies_to="node" datatype="xsd:string" ref="0:nodeID">044I024</phy:property>
                  <phy:clade>
                    <phy:name>Thermosediminibacter oceani</phy:name>
                    <phy:branch_length>0.22708</phy:branch_length>
                    <phy:width>0</phy:width>
                    <phy:color>
                      <phy:red>254</phy:red>
                      <phy:green>218</phy:green>
                      <phy:blue>204</phy:blue>
                    </phy:color>
                    <phy:node_id>045T020</phy:node_id>
                    <phy:taxonomy>
                      <phy:scientific_name>Thermosediminibacter oceani</phy:scientific_name>
                      <phy:rank>species</phy:rank>
                    </phy:taxonomy>
                    <phy:taxonomy>
                      <phy:scientific_name>Firmicutes</phy:scientific_name>
                      <phy:rank>other</phy:rank>
                    </phy:taxonomy>
                    <phy:property applies_to="node" datatype="xsd:float" ref="0:dir">Thermosediminibacter_oceani_JW-IW-1228P_DSM_16646</phy:property>
                    <phy:property applies_to="node" datatype="xsd:string" ref="0:nodeID">045T020</phy:property>
                    <phy:property applies_to="node" datatype="xsd:float" ref="0:hue" unit="u:fraction">0.0482319628489</phy:property>
                  </phy:clade>
                  <phy:clade>
                    <phy:name>025</phy:name>
                    <phy:branch_length>0.32115</phy:branch_length>
                    <phy:width>1</phy:width>
                    <phy:color>
                      <phy:red>255</phy:red>
                      <phy:green>182</phy:green>
                      <phy:blue>150</phy:blue>
                    </phy:color>
                    <phy:property applies_to="node" datatype="xsd:string" ref="0:nodeID">046I025</phy:property>
                    <phy:clade>
                      <phy:name>Caldicellulosiruptor saccharolyticus</phy:name>
                      <phy:branch_length>0.05841</phy:branch_length>
                      <phy:width>0</phy:width>
                      <phy:color>
                        <phy:red>254</phy:red>
                        <phy:green>219</phy:green>
                        <phy:blue>204</phy:blue>
                      </phy:color>
                      <phy:node_id>047T021</phy:node_id>
                      <phy:taxonomy>
                        <phy:scientific_name>Caldicellulosiruptor saccharolyticus</phy:scientific_name>
                        <phy:rank>species</phy:rank>
                      </phy:taxonomy>
                      <phy:taxonomy>
                        <phy:scientific_name>Firmicutes</phy:scientific_name>
                        <phy:rank>other</phy:rank>
                      </phy:taxonomy>
                      <phy:property applies_to="node" datatype="xsd:float" ref="0:dir">Caldicellulosiruptor_saccharolyticus_DSM_8903</phy:property>
                      <phy:property applies_to="node" datatype="xsd:string" ref="0:nodeID">047T021</phy:property>
                      <phy:property applies_to="node" datatype="xsd:float" ref="0:hue" unit="u:fraction">0.0505039670375</phy:property>
                    </phy:clade>
                    <phy:clade>
                      <phy:name>Anaerocellum thermophilum</phy:name>
                      <phy:branch_length>0.04324</phy:branch_length>
                      <phy:width>0</phy:width>
                      <phy:color>
                        <phy:red>254</phy:red>
                        <phy:green>219</phy:green>
                        <phy:blue>204</phy:blue>
                      </phy:color>
                      <phy:node_id>048T022</phy:node_id>
                      <phy:taxonomy>
                        <phy:scientific_name>Anaerocellum thermophilum</phy:scientific_name>
                        <phy:rank>species</phy:rank>
                      </phy:taxonomy>
                      <phy:taxonomy>
                        <phy:scientific_name>Firmicutes</phy:scientific_name>
                        <phy:rank>other</phy:rank>
                      </phy:taxonomy>
                      <phy:property applies_to="node" datatype="xsd:float" ref="0:dir">Anaerocellum_thermophilum_DSM_6725</phy:property>
                      <phy:property applies_to="node" datatype="xsd:string" ref="0:nodeID">048T022</phy:property>
                      <phy:property applies_to="node" datatype="xsd:float" ref="0:hue" unit="u:fraction">0.0508846693087</phy:property>
                    </phy:clade>
                  </phy:clade>
                </phy:clade>
                <phy:clade>
                  <phy:name>026</phy:name>
                  <phy:branch_length>0.1</phy:branch_length>
                  <phy:width>3</phy:width>
                  <phy:color>
                    <phy:red>251</phy:red>
                    <phy:green>108</phy:green>
                    <phy:blue>0</phy:blue>
                  </phy:color>
                  <phy:property applies_to="node" datatype="xsd:string" ref="0:nodeID">049I026</phy:property>
                  <phy:clade>
                    <phy:name>027</phy:name>
                    <phy:branch_length>0.08639</phy:branch_length>
                    <phy:width>2</phy:width>
                    <phy:color>
                      <phy:red>255</phy:red>
                      <phy:green>118</phy:green>
                      <phy:blue>35</phy:blue>
                    </phy:color>
                    <phy:property applies_to="node" datatype="xsd:string" ref="0:nodeID">050I027</phy:property>
                    <phy:clade>
                      <phy:name>028</phy:name>
                      <phy:branch_length>0.12058</phy:branch_length>
                      <phy:width>2</phy:width>
                      <phy:color>
                        <phy:red>255</phy:red>
                        <phy:green>127</phy:green>
                        <phy:blue>55</phy:blue>
                      </phy:color>
                      <phy:property applies_to="node" datatype="xsd:string" ref="0:nodeID">051I028</phy:property>
                      <phy:clade>
                        <phy:name>029</phy:name>
                        <phy:branch_length>0.10229</phy:branch_length>
                        <phy:width>2</phy:width>
                        <phy:color>
                          <phy:red>255</phy:red>
                          <phy:green>133</phy:green>
                          <phy:blue>66</phy:blue>
                        </phy:color>
                        <phy:property applies_to="node" datatype="xsd:string" ref="0:nodeID">052I029</phy:property>
                        <phy:clade>
                          <phy:name>030</phy:name>
                          <phy:branch_length>0.08765</phy:branch_length>
                          <phy:width>2</phy:width>
                          <phy:color>
                            <phy:red>254</phy:red>
                            <phy:green>141</phy:green>
                            <phy:blue>80</phy:blue>
                          </phy:color>
                          <phy:property applies_to="node" datatype="xsd:string" ref="0:nodeID">053I030</phy:property>
                          <phy:clade>
                            <phy:name>031</phy:name>
                            <phy:branch_length>0.07431</phy:branch_length>
                            <phy:width>1</phy:width>
                            <phy:color>
                              <phy:red>255</phy:red>
                              <phy:green>185</phy:green>
                              <phy:blue>150</phy:blue>
                            </phy:color>
                            <phy:property applies_to="node" datatype="xsd:string" ref="0:nodeID">054I031</phy:property>
                            <phy:clade>
                              <phy:name>Ruminococcus gnavus</phy:name>
                              <phy:branch_length>0.11344</phy:branch_length>
                              <phy:width>0</phy:width>
                              <phy:color>
                                <phy:red>254</phy:red>
                                <phy:green>220</phy:green>
                                <phy:blue>204</phy:blue>
                              </phy:color>
                              <phy:node_id>055T023</phy:node_id>
                              <phy:taxonomy>
                                <phy:scientific_name>Ruminococcus gnavus</phy:scientific_name>
                                <phy:rank>species</phy:rank>
                              </phy:taxonomy>
                              <phy:taxonomy>
                                <phy:scientific_name>Firmicutes</phy:scientific_name>
                                <phy:rank>other</phy:rank>
                              </phy:taxonomy>
                              <phy:property applies_to="node" datatype="xsd:float" ref="0:dir">Ruminococcus_gnavus_ATCC_29149</phy:property>
                              <phy:property applies_to="node" datatype="xsd:string" ref="0:nodeID">055T023</phy:property>
                              <phy:property applies_to="node" datatype="xsd:float" ref="0:hue" unit="u:fraction">0.054996927978</phy:property>
                            </phy:clade>
                            <phy:clade>
                              <phy:name>Dorea formicigenerans</phy:name>
                              <phy:branch_length>0.10276</phy:branch_length>
                              <phy:width>0</phy:width>
                              <phy:color>
                                <phy:red>254</phy:red>
                                <phy:green>221</phy:green>
                                <phy:blue>204</phy:blue>
                              </phy:color>
                              <phy:node_id>056T024</phy:node_id>
                              <phy:taxonomy>
                                <phy:scientific_name>Dorea formicigenerans</phy:scientific_name>
                                <phy:rank>species</phy:rank>
                              </phy:taxonomy>
                              <phy:taxonomy>
                                <phy:scientific_name>Firmicutes</phy:scientific_name>
                                <phy:rank>other</phy:rank>
                              </phy:taxonomy>
                              <phy:property applies_to="node" datatype="xsd:float" ref="0:dir">Dorea_formicigenerans_ATCC_27755</phy:property>
                              <phy:property applies_to="node" datatype="xsd:string" ref="0:nodeID">056T024</phy:property>
                              <phy:property applies_to="node" datatype="xsd:float" ref="0:hue" unit="u:fraction">0.0558066459418</phy:property>
                            </phy:clade>
                          </phy:clade>
                          <phy:clade>
                            <phy:name>032</phy:name>
                            <phy:branch_length>0.03523</phy:branch_length>
                            <phy:width>1</phy:width>
                            <phy:color>
                              <phy:red>254</phy:red>
                              <phy:green>168</phy:green>
                              <phy:blue>119</phy:blue>
                            </phy:color>
                            <phy:property applies_to="node" datatype="xsd:string" ref="0:nodeID">057I032</phy:property>
                            <phy:clade>
                              <phy:name>033</phy:name>
                              <phy:branch_length>0.06337</phy:branch_length>
                              <phy:width>1</phy:width>
                              <phy:color>
                                <phy:red>255</phy:red>
                                <phy:green>187</phy:green>
                                <phy:blue>150</phy:blue>
                              </phy:color>
                              <phy:property applies_to="node" datatype="xsd:string" ref="0:nodeID">058I033</phy:property>
                              <phy:clade>
                                <phy:name>Anaerostipes caccae</phy:name>
                                <phy:branch_length>0.20393</phy:branch_length>
                                <phy:width>0</phy:width>
                                <phy:color>
                                  <phy:red>254</phy:red>
                                  <phy:green>221</phy:green>
                                  <phy:blue>204</phy:blue>
                                </phy:color>
                                <phy:node_id>059T025</phy:node_id>
                                <phy:taxonomy>
                                  <phy:scientific_name>Anaerostipes caccae</phy:scientific_name>
                                  <phy:rank>species</phy:rank>
                                </phy:taxonomy>
                                <phy:taxonomy>
                                  <phy:scientific_name>Firmicutes</phy:scientific_name>
                                  <phy:rank>other</phy:rank>
                                </phy:taxonomy>
                                <phy:property applies_to="node" datatype="xsd:float" ref="0:dir">Anaerostipes_caccae_DSM_14662</phy:property>
                                <phy:property applies_to="node" datatype="xsd:string" ref="0:nodeID">059T025</phy:property>
                                <phy:property applies_to="node" datatype="xsd:float" ref="0:hue" unit="u:fraction">0.0576028565591</phy:property>
                              </phy:clade>
                              <phy:clade>
                                <phy:name>Coprococcus eutactus</phy:name>
                                <phy:branch_length>0.24827</phy:branch_length>
                                <phy:width>0</phy:width>
                                <phy:color>
                                  <phy:red>254</phy:red>
                                  <phy:green>222</phy:green>
                                  <phy:blue>204</phy:blue>
                                </phy:color>
                                <phy:node_id>060T026</phy:node_id>
                                <phy:taxonomy>
                                  <phy:scientific_name>Coprococcus eutactus</phy:scientific_name>
                                  <phy:rank>species</phy:rank>
                                </phy:taxonomy>
                                <phy:taxonomy>
                                  <phy:scientific_name>Firmicutes</phy:scientific_name>
                                  <phy:rank>other</phy:rank>
                                </phy:taxonomy>
                                <phy:property applies_to="node" datatype="xsd:float" ref="0:dir">Coprococcus_eutactus_ATCC_27759</phy:property>
                                <phy:property applies_to="node" datatype="xsd:string" ref="0:nodeID">060T026</phy:property>
                                <phy:property applies_to="node" datatype="xsd:float" ref="0:hue" unit="u:fraction">0.059296447971</phy:property>
                              </phy:clade>
                            </phy:clade>
                            <phy:clade>
                              <phy:name>Eubacterium eligens</phy:name>
                              <phy:branch_length>0.32846</phy:branch_length>
                              <phy:width>0</phy:width>
                              <phy:color>
                                <phy:red>254</phy:red>
                                <phy:green>222</phy:green>
                                <phy:blue>204</phy:blue>
                              </phy:color>
                              <phy:node_id>061T027</phy:node_id>
                              <phy:taxonomy>
                                <phy:scientific_name>Eubacterium eligens</phy:scientific_name>
                                <phy:rank>species</phy:rank>
                              </phy:taxonomy>
                              <phy:taxonomy>
                                <phy:scientific_name>Firmicutes</phy:scientific_name>
                                <phy:rank>other</phy:rank>
                              </phy:taxonomy>
                              <phy:property applies_to="node" datatype="xsd:float" ref="0:dir">Eubacterium_eligens_ATCC_27750</phy:property>
                              <phy:property applies_to="node" datatype="xsd:string" ref="0:nodeID">061T027</phy:property>
                              <phy:property applies_to="node" datatype="xsd:float" ref="0:hue" unit="u:fraction">0.0616937674375</phy:property>
                            </phy:clade>
                          </phy:clade>
                        </phy:clade>
                        <phy:clade>
                          <phy:name>Roseburia intestinalis</phy:name>
                          <phy:branch_length>0.31679</phy:branch_length>
                          <phy:width>0</phy:width>
                          <phy:color>
                            <phy:red>254</phy:red>
                            <phy:green>223</phy:green>
                            <phy:blue>204</phy:blue>
                          </phy:color>
                          <phy:node_id>062T028</phy:node_id>
                          <phy:taxonomy>
                            <phy:scientific_name>Roseburia intestinalis</phy:scientific_name>
                            <phy:rank>species</phy:rank>
                          </phy:taxonomy>
                          <phy:taxonomy>
                            <phy:scientific_name>Firmicutes</phy:scientific_name>
                            <phy:rank>other</phy:rank>
                          </phy:taxonomy>
                          <phy:property applies_to="node" datatype="xsd:float" ref="0:dir">Roseburia_intestinalis_L1-82</phy:property>
                          <phy:property applies_to="node" datatype="xsd:string" ref="0:nodeID">062T028</phy:property>
                          <phy:property applies_to="node" datatype="xsd:float" ref="0:hue" unit="u:fraction">0.0645705882496</phy:property>
                        </phy:clade>
                      </phy:clade>
                      <phy:clade>
                        <phy:name>Epulopiscium </phy:name>
                        <phy:branch_length>0.41413</phy:branch_length>
                        <phy:width>0</phy:width>
                        <phy:color>
                          <phy:red>254</phy:red>
                          <phy:green>224</phy:green>
                          <phy:blue>204</phy:blue>
                        </phy:color>
                        <phy:node_id>063T029</phy:node_id>
                        <phy:taxonomy>
                          <phy:scientific_name>Epulopiscium </phy:scientific_name>
                          <phy:rank>species</phy:rank>
                        </phy:taxonomy>
                        <phy:taxonomy>
                          <phy:scientific_name>Firmicutes</phy:scientific_name>
                          <phy:rank>other</phy:rank>
                        </phy:taxonomy>
                        <phy:property applies_to="node" datatype="xsd:float" ref="0:dir">Epulopiscium_sp._N.t._morphotype_B</phy:property>
                        <phy:property applies_to="node" datatype="xsd:string" ref="0:nodeID">063T029</phy:property>
                        <phy:property applies_to="node" datatype="xsd:float" ref="0:hue" unit="u:fraction">0.0676911484007</phy:property>
                      </phy:clade>
                    </phy:clade>
                    <phy:clade>
                      <phy:name>034</phy:name>
                      <phy:branch_length>0.22579</phy:branch_length>
                      <phy:width>1</phy:width>
                      <phy:color>
                        <phy:red>255</phy:red>
                        <phy:green>196</phy:green>
                        <phy:blue>150</phy:blue>
                      </phy:color>
                      <phy:property applies_to="node" datatype="xsd:string" ref="0:nodeID">064I034</phy:property>
                      <phy:clade>
                        <phy:name>Anaerotruncus colihominis</phy:name>
                        <phy:branch_length>0.27502</phy:branch_length>
                        <phy:width>0</phy:width>
                        <phy:color>
                          <phy:red>254</phy:red>
                          <phy:green>225</phy:green>
                          <phy:blue>204</phy:blue>
                        </phy:color>
                        <phy:node_id>065T030</phy:node_id>
                        <phy:taxonomy>
                          <phy:scientific_name>Anaerotruncus colihominis</phy:scientific_name>
                          <phy:rank>species</phy:rank>
                        </phy:taxonomy>
                        <phy:taxonomy>
                          <phy:scientific_name>Firmicutes</phy:scientific_name>
                          <phy:rank>other</phy:rank>
                        </phy:taxonomy>
                        <phy:property applies_to="node" datatype="xsd:float" ref="0:dir">Anaerotruncus_colihominis_DSM_17241</phy:property>
                        <phy:property applies_to="node" datatype="xsd:string" ref="0:nodeID">065T030</phy:property>
                        <phy:property applies_to="node" datatype="xsd:float" ref="0:hue" unit="u:fraction">0.0715694053198</phy:property>
                      </phy:clade>
                      <phy:clade>
                        <phy:name>Faecalibacterium prausnitzii</phy:name>
                        <phy:branch_length>0.46492</phy:branch_length>
                        <phy:width>0</phy:width>
                        <phy:color>
                          <phy:red>254</phy:red>
                          <phy:green>226</phy:green>
                          <phy:blue>204</phy:blue>
                        </phy:color>
                        <phy:node_id>066T031</phy:node_id>
                        <phy:taxonomy>
                          <phy:scientific_name>Faecalibacterium prausnitzii</phy:scientific_name>
                          <phy:rank>species</phy:rank>
                        </phy:taxonomy>
                        <phy:taxonomy>
                          <phy:scientific_name>Firmicutes</phy:scientific_name>
                          <phy:rank>other</phy:rank>
                        </phy:taxonomy>
                        <phy:property applies_to="node" datatype="xsd:float" ref="0:dir">Faecalibacterium_prausnitzii_M21-2</phy:property>
                        <phy:property applies_to="node" datatype="xsd:string" ref="0:nodeID">066T031</phy:property>
                        <phy:property applies_to="node" datatype="xsd:float" ref="0:hue" unit="u:fraction">0.0743406481976</phy:property>
                      </phy:clade>
                    </phy:clade>
                  </phy:clade>
                  <phy:clade>
                    <phy:name>035</phy:name>
                    <phy:branch_length>0.0582</phy:branch_length>
                    <phy:width>2</phy:width>
                    <phy:color>
                      <phy:red>255</phy:red>
                      <phy:green>162</phy:green>
                      <phy:blue>66</phy:blue>
                    </phy:color>
                    <phy:property applies_to="node" datatype="xsd:string" ref="0:nodeID">067I035</phy:property>
                    <phy:clade>
                      <phy:name>036</phy:name>
                      <phy:branch_length>0.09328</phy:branch_length>
                      <phy:width>1</phy:width>
                      <phy:color>
                        <phy:red>255</phy:red>
                        <phy:green>200</phy:green>
                        <phy:blue>150</phy:blue>
                      </phy:color>
                      <phy:property applies_to="node" datatype="xsd:string" ref="0:nodeID">068I036</phy:property>
                      <phy:clade>
                        <phy:name>Clostridium difficile</phy:name>
                        <phy:branch_length>0.21675</phy:branch_length>
                        <phy:width>0</phy:width>
                        <phy:color>
                          <phy:red>254</phy:red>
                          <phy:green>228</phy:green>
                          <phy:blue>204</phy:blue>
                        </phy:color>
                        <phy:node_id>069T032</phy:node_id>
                        <phy:taxonomy>
                          <phy:scientific_name>Clostridium difficile</phy:scientific_name>
                          <phy:rank>species</phy:rank>
                        </phy:taxonomy>
                        <phy:taxonomy>
                          <phy:scientific_name>Firmicutes</phy:scientific_name>
                          <phy:rank>other</phy:rank>
                        </phy:taxonomy>
                        <phy:property applies_to="node" datatype="xsd:float" ref="0:dir">Clostridium_difficile_630</phy:property>
                        <phy:property applies_to="node" datatype="xsd:string" ref="0:nodeID">069T032</phy:property>
                        <phy:property applies_to="node" datatype="xsd:float" ref="0:hue" unit="u:fraction">0.0786301684359</phy:property>
                      </phy:clade>
                      <phy:clade>
                        <phy:name>Alkaliphilus metalliredigens</phy:name>
                        <phy:branch_length>0.20303</phy:branch_length>
                        <phy:width>0</phy:width>
                        <phy:color>
                          <phy:red>254</phy:red>
                          <phy:green>228</phy:green>
                          <phy:blue>204</phy:blue>
                        </phy:color>
                        <phy:node_id>070T033</phy:node_id>
                        <phy:taxonomy>
                          <phy:scientific_name>Alkaliphilus metalliredigens</phy:scientific_name>
                          <phy:rank>species</phy:rank>
                        </phy:taxonomy>
                        <phy:taxonomy>
                          <phy:scientific_name>Firmicutes</phy:scientific_name>
                          <phy:rank>other</phy:rank>
                        </phy:taxonomy>
                        <phy:property applies_to="node" datatype="xsd:float" ref="0:dir">Alkaliphilus_metalliredigens_QYMF</phy:property>
                        <phy:property applies_to="node" datatype="xsd:string" ref="0:nodeID">070T033</phy:property>
                        <phy:property applies_to="node" datatype="xsd:float" ref="0:hue" unit="u:fraction">0.0802023396055</phy:property>
                      </phy:clade>
                    </phy:clade>
                    <phy:clade>
                      <phy:name>037</phy:name>
                      <phy:branch_length>0.03754</phy:branch_length>
                      <phy:width>1</phy:width>
                      <phy:color>
                        <phy:red>255</phy:red>
                        <phy:green>180</phy:green>
                        <phy:blue>97</phy:blue>
                      </phy:color>
                      <phy:property applies_to="node" datatype="xsd:string" ref="0:nodeID">071I037</phy:property>
                      <phy:clade>
                        <phy:name>038</phy:name>
                        <phy:branch_length>0.21725</phy:branch_length>
                        <phy:width>1</phy:width>
                        <phy:color>
                          <phy:red>254</phy:red>
                          <phy:green>189</phy:green>
                          <phy:blue>119</phy:blue>
                        </phy:color>
                        <phy:property applies_to="node" datatype="xsd:string" ref="0:nodeID">072I038</phy:property>
                        <phy:clade>
                          <phy:name>Peptostreptococcus micros</phy:name>
                          <phy:branch_length>0.30779</phy:branch_length>
                          <phy:width>0</phy:width>
                          <phy:color>
                            <phy:red>254</phy:red>
                            <phy:green>229</phy:green>
                            <phy:blue>204</phy:blue>
                          </phy:color>
                          <phy:node_id>073T034</phy:node_id>
                          <phy:taxonomy>
                            <phy:scientific_name>Peptostreptococcus micros</phy:scientific_name>
                            <phy:rank>species</phy:rank>
                          </phy:taxonomy>
                          <phy:taxonomy>
                            <phy:scientific_name>Firmicutes</phy:scientific_name>
                            <phy:rank>other</phy:rank>
                          </phy:taxonomy>
                          <phy:property applies_to="node" datatype="xsd:float" ref="0:dir">Peptostreptococcus_micros_ATCC_33270</phy:property>
                          <phy:property applies_to="node" datatype="xsd:string" ref="0:nodeID">073T034</phy:property>
                          <phy:property applies_to="node" datatype="xsd:float" ref="0:hue" unit="u:fraction">0.0834190771725</phy:property>
                        </phy:clade>
                        <phy:clade>
                          <phy:name>039</phy:name>
                          <phy:branch_length>0.11555</phy:branch_length>
                          <phy:width>1</phy:width>
                          <phy:color>
                            <phy:red>255</phy:red>
                            <phy:green>205</phy:green>
                            <phy:blue>150</phy:blue>
                          </phy:color>
                          <phy:property applies_to="node" datatype="xsd:string" ref="0:nodeID">074I039</phy:property>
                          <phy:clade>
                            <phy:name>Finegoldia magna</phy:name>
                            <phy:branch_length>0.26662</phy:branch_length>
                            <phy:width>0</phy:width>
                            <phy:color>
                              <phy:red>254</phy:red>
                              <phy:green>230</phy:green>
                              <phy:blue>204</phy:blue>
                            </phy:color>
                            <phy:node_id>075T035</phy:node_id>
                            <phy:taxonomy>
                              <phy:scientific_name>Finegoldia magna</phy:scientific_name>
                              <phy:rank>species</phy:rank>
                            </phy:taxonomy>
                            <phy:taxonomy>
                              <phy:scientific_name>Firmicutes</phy:scientific_name>
                              <phy:rank>other</phy:rank>
                            </phy:taxonomy>
                            <phy:property applies_to="node" datatype="xsd:float" ref="0:dir">Finegoldia_magna_ATCC_29328</phy:property>
                            <phy:property applies_to="node" datatype="xsd:string" ref="0:nodeID">075T035</phy:property>
                            <phy:property applies_to="node" datatype="xsd:float" ref="0:hue" unit="u:fraction">0.086003133631</phy:property>
                          </phy:clade>
                          <phy:clade>
                            <phy:name>Anaerococcus hydrogenalis</phy:name>
                            <phy:branch_length>0.41567</phy:branch_length>
                            <phy:width>0</phy:width>
                            <phy:color>
                              <phy:red>254</phy:red>
                              <phy:green>231</phy:green>
                              <phy:blue>204</phy:blue>
                            </phy:color>
                            <phy:node_id>076T036</phy:node_id>
                            <phy:taxonomy>
                              <phy:scientific_name>Anaerococcus hydrogenalis</phy:scientific_name>
                              <phy:rank>species</phy:rank>
                            </phy:taxonomy>
                            <phy:taxonomy>
                              <phy:scientific_name>Firmicutes</phy:scientific_name>
                              <phy:rank>other</phy:rank>
                            </phy:taxonomy>
                            <phy:property applies_to="node" datatype="xsd:float" ref="0:dir">Anaerococcus_hydrogenalis_DSM_7454</phy:property>
                            <phy:property applies_to="node" datatype="xsd:string" ref="0:nodeID">076T036</phy:property>
                            <phy:property applies_to="node" datatype="xsd:float" ref="0:hue" unit="u:fraction">0.0885584642025</phy:property>
                          </phy:clade>
                        </phy:clade>
                      </phy:clade>
                      <phy:clade>
                        <phy:name>Anaerofustis stercorihominis</phy:name>
                        <phy:branch_length>0.64413</phy:branch_length>
                        <phy:width>0</phy:width>
                        <phy:color>
                          <phy:red>254</phy:red>
                          <phy:green>232</phy:green>
                          <phy:blue>204</phy:blue>
                        </phy:color>
                        <phy:node_id>077T037</phy:node_id>
                        <phy:taxonomy>
                          <phy:scientific_name>Anaerofustis stercorihominis</phy:scientific_name>
                          <phy:rank>species</phy:rank>
                        </phy:taxonomy>
                        <phy:taxonomy>
                          <phy:scientific_name>Firmicutes</phy:scientific_name>
                          <phy:rank>other</phy:rank>
                        </phy:taxonomy>
                        <phy:property applies_to="node" datatype="xsd:float" ref="0:dir">Anaerofustis_stercorihominis_DSM_17244</phy:property>
                        <phy:property applies_to="node" datatype="xsd:string" ref="0:nodeID">077T037</phy:property>
                        <phy:property applies_to="node" datatype="xsd:float" ref="0:hue" unit="u:fraction">0.0937740665913</phy:property>
                      </phy:clade>
                    </phy:clade>
                  </phy:clade>
                </phy:clade>
              </phy:clade>
            </phy:clade>
          </phy:clade>
          <phy:clade>
            <phy:name>040</phy:name>
            <phy:branch_length>0.05016</phy:branch_length>
            <phy:width>3</phy:width>
            <phy:color>
              <phy:red>198</phy:red>
              <phy:green>190</phy:green>
              <phy:blue>0</phy:blue>
            </phy:color>
            <phy:taxonomy>
              <phy:scientific_name>Firmicutes 2</phy:scientific_name>
              <phy:rank>other</phy:rank>
            </phy:taxonomy>
            <phy:property applies_to="node" datatype="xsd:string" ref="0:nodeID">078I040</phy:property>
            <phy:clade>
              <phy:name>041</phy:name>
              <phy:branch_length>0.55316</phy:branch_length>
              <phy:width>1</phy:width>
              <phy:color>
                <phy:red>254</phy:red>
                <phy:green>205</phy:green>
                <phy:blue>119</phy:blue>
              </phy:color>
              <phy:property applies_to="node" datatype="xsd:string" ref="0:nodeID">079I041</phy:property>
              <phy:clade>
                <phy:name>Mitsuokella multacida</phy:name>
                <phy:branch_length>0.41126</phy:branch_length>
                <phy:width>0</phy:width>
                <phy:color>
                  <phy:red>254</phy:red>
                  <phy:green>234</phy:green>
                  <phy:blue>204</phy:blue>
                </phy:color>
                <phy:node_id>080T038</phy:node_id>
                <phy:taxonomy>
                  <phy:scientific_name>Mitsuokella multacida</phy:scientific_name>
                  <phy:rank>species</phy:rank>
                </phy:taxonomy>
                <phy:taxonomy>
                  <phy:scientific_name>Firmicutes</phy:scientific_name>
                  <phy:rank>other</phy:rank>
                </phy:taxonomy>
                <phy:property applies_to="node" datatype="xsd:float" ref="0:dir">Mitsuokella_multacida_DSM_20544</phy:property>
                <phy:property applies_to="node" datatype="xsd:string" ref="0:nodeID">080T038</phy:property>
                <phy:property applies_to="node" datatype="xsd:float" ref="0:hue" unit="u:fraction">0.101148042997</phy:property>
              </phy:clade>
              <phy:clade>
                <phy:name>042</phy:name>
                <phy:branch_length>0.28417</phy:branch_length>
                <phy:width>1</phy:width>
                <phy:color>
                  <phy:red>255</phy:red>
                  <phy:green>218</phy:green>
                  <phy:blue>150</phy:blue>
                </phy:color>
                <phy:property applies_to="node" datatype="xsd:string" ref="0:nodeID">081I042</phy:property>
                <phy:clade>
                  <phy:name>Natranaerobius thermophilus</phy:name>
                  <phy:branch_length>0.57182</phy:branch_length>
                  <phy:width>0</phy:width>
                  <phy:color>
                    <phy:red>254</phy:red>
                    <phy:green>236</phy:green>
                    <phy:blue>204</phy:blue>
                  </phy:color>
                  <phy:node_id>082T039</phy:node_id>
                  <phy:taxonomy>
                    <phy:scientific_name>Natranaerobius thermophilus</phy:scientific_name>
                    <phy:rank>species</phy:rank>
                  </phy:taxonomy>
                  <phy:taxonomy>
                    <phy:scientific_name>Firmicutes</phy:scientific_name>
                    <phy:rank>other</phy:rank>
                  </phy:taxonomy>
                  <phy:property applies_to="node" datatype="xsd:float" ref="0:dir">Natranaerobius_thermophilus_JW_NM_WN_LF</phy:property>
                  <phy:property applies_to="node" datatype="xsd:string" ref="0:nodeID">082T039</phy:property>
                  <phy:property applies_to="node" datatype="xsd:float" ref="0:hue" unit="u:fraction">0.105894181248</phy:property>
                </phy:clade>
                <phy:clade>
                  <phy:name>Veillonella parvula</phy:name>
                  <phy:branch_length>0.42246</phy:branch_length>
                  <phy:width>0</phy:width>
                  <phy:color>
                    <phy:red>254</phy:red>
                    <phy:green>237</phy:green>
                    <phy:blue>204</phy:blue>
                  </phy:color>
                  <phy:node_id>083T040</phy:node_id>
                  <phy:taxonomy>
                    <phy:scientific_name>Veillonella parvula</phy:scientific_name>
                    <phy:rank>species</phy:rank>
                  </phy:taxonomy>
                  <phy:taxonomy>
                    <phy:scientific_name>Firmicutes</phy:scientific_name>
                    <phy:rank>other</phy:rank>
                  </phy:taxonomy>
                  <phy:property applies_to="node" datatype="xsd:float" ref="0:dir">Veillonella_parvula_Te3_DSM_2008</phy:property>
                  <phy:property applies_to="node" datatype="xsd:string" ref="0:nodeID">083T040</phy:property>
                  <phy:property applies_to="node" datatype="xsd:float" ref="0:hue" unit="u:fraction">0.109617985027</phy:property>
                </phy:clade>
              </phy:clade>
            </phy:clade>
            <phy:clade>
              <phy:name>043</phy:name>
              <phy:branch_length>0.20941</phy:branch_length>
              <phy:width>3</phy:width>
              <phy:color>
                <phy:red>206</phy:red>
                <phy:green>205</phy:green>
                <phy:blue>0</phy:blue>
              </phy:color>
              <phy:property applies_to="node" datatype="xsd:string" ref="0:nodeID">084I043</phy:property>
              <phy:clade>
                <phy:name>044</phy:name>
                <phy:branch_length>0.03929</phy:branch_length>
                <phy:width>1</phy:width>
                <phy:color>
                  <phy:red>255</phy:red>
                  <phy:green>224</phy:green>
                  <phy:blue>150</phy:blue>
                </phy:color>
                <phy:property applies_to="node" datatype="xsd:string" ref="0:nodeID">085I044</phy:property>
                <phy:clade>
                  <phy:name>Staphylococcus aureus</phy:name>
                  <phy:branch_length>0.43113</phy:branch_length>
                  <phy:width>0</phy:width>
                  <phy:color>
                    <phy:red>254</phy:red>
                    <phy:green>239</phy:green>
                    <phy:blue>204</phy:blue>
                  </phy:color>
                  <phy:node_id>086T041</phy:node_id>
                  <phy:taxonomy>
                    <phy:scientific_name>Staphylococcus aureus</phy:scientific_name>
                    <phy:rank>species</phy:rank>
                  </phy:taxonomy>
                  <phy:taxonomy>
                    <phy:scientific_name>Firmicutes</phy:scientific_name>
                    <phy:rank>other</phy:rank>
                  </phy:taxonomy>
                  <phy:property applies_to="node" datatype="xsd:float" ref="0:dir">Staphylococcus_aureus_NCTC_8325</phy:property>
                  <phy:property applies_to="node" datatype="xsd:string" ref="0:nodeID">086T041</phy:property>
                  <phy:property applies_to="node" datatype="xsd:float" ref="0:hue" unit="u:fraction">0.116882301202</phy:property>
                </phy:clade>
                <phy:clade>
                  <phy:name>Oceanobacillus iheyensis</phy:name>
                  <phy:branch_length>0.26508</phy:branch_length>
                  <phy:width>0</phy:width>
                  <phy:color>
                    <phy:red>254</phy:red>
                    <phy:green>240</phy:green>
                    <phy:blue>204</phy:blue>
                  </phy:color>
                  <phy:node_id>087T042</phy:node_id>
                  <phy:taxonomy>
                    <phy:scientific_name>Oceanobacillus iheyensis</phy:scientific_name>
                    <phy:rank>species</phy:rank>
                  </phy:taxonomy>
                  <phy:taxonomy>
                    <phy:scientific_name>Firmicutes</phy:scientific_name>
                    <phy:rank>other</phy:rank>
                  </phy:taxonomy>
                  <phy:property applies_to="node" datatype="xsd:float" ref="0:dir">Oceanobacillus_iheyensis</phy:property>
                  <phy:property applies_to="node" datatype="xsd:string" ref="0:nodeID">087T042</phy:property>
                  <phy:property applies_to="node" datatype="xsd:float" ref="0:hue" unit="u:fraction">0.119489765326</phy:property>
                </phy:clade>
              </phy:clade>
              <phy:clade>
                <phy:name>045</phy:name>
                <phy:branch_length>0.09274</phy:branch_length>
                <phy:width>3</phy:width>
                <phy:color>
                  <phy:red>209</phy:red>
                  <phy:green>212</phy:green>
                  <phy:blue>0</phy:blue>
                </phy:color>
                <phy:property applies_to="node" datatype="xsd:string" ref="0:nodeID">088I045</phy:property>
                <phy:clade>
                  <phy:name>046</phy:name>
                  <phy:branch_length>0.09101</phy:branch_length>
                  <phy:width>1</phy:width>
                  <phy:color>
                    <phy:red>255</phy:red>
                    <phy:green>227</phy:green>
                    <phy:blue>150</phy:blue>
                  </phy:color>
                  <phy:property applies_to="node" datatype="xsd:string" ref="0:nodeID">089I046</phy:property>
                  <phy:clade>
                    <phy:name>Brevibacillus brevis</phy:name>
                    <phy:branch_length>0.18896</phy:branch_length>
                    <phy:width>0</phy:width>
                    <phy:color>
                      <phy:red>254</phy:red>
                      <phy:green>241</phy:green>
                      <phy:blue>204</phy:blue>
                    </phy:color>
                    <phy:node_id>090T043</phy:node_id>
                    <phy:taxonomy>
                      <phy:scientific_name>Brevibacillus brevis</phy:scientific_name>
                      <phy:rank>species</phy:rank>
                    </phy:taxonomy>
                    <phy:taxonomy>
                      <phy:scientific_name>Firmicutes</phy:scientific_name>
                      <phy:rank>other</phy:rank>
                    </phy:taxonomy>
                    <phy:property applies_to="node" datatype="xsd:float" ref="0:dir">Brevibacillus_brevis_NBRC_100599</phy:property>
                    <phy:property applies_to="node" datatype="xsd:string" ref="0:nodeID">090T043</phy:property>
                    <phy:property applies_to="node" datatype="xsd:float" ref="0:hue" unit="u:fraction">0.122025583268</phy:property>
                  </phy:clade>
                  <phy:clade>
                    <phy:name>Alicyclobacillus acidocaldarius</phy:name>
                    <phy:branch_length>0.26613</phy:branch_length>
                    <phy:width>0</phy:width>
                    <phy:color>
                      <phy:red>254</phy:red>
                      <phy:green>241</phy:green>
                      <phy:blue>204</phy:blue>
                    </phy:color>
                    <phy:node_id>091T044</phy:node_id>
                    <phy:taxonomy>
                      <phy:scientific_name>Alicyclobacillus acidocaldarius</phy:scientific_name>
                      <phy:rank>species</phy:rank>
                    </phy:taxonomy>
                    <phy:taxonomy>
                      <phy:scientific_name>Firmicutes</phy:scientific_name>
                      <phy:rank>other</phy:rank>
                    </phy:taxonomy>
                    <phy:property applies_to="node" datatype="xsd:float" ref="0:dir">Alicyclobacillus_acidocaldarius_LAA1</phy:property>
                    <phy:property applies_to="node" datatype="xsd:string" ref="0:nodeID">091T044</phy:property>
                    <phy:property applies_to="node" datatype="xsd:float" ref="0:hue" unit="u:fraction">0.123729998384</phy:property>
                  </phy:clade>
                </phy:clade>
                <phy:clade>
                  <phy:name>047</phy:name>
                  <phy:branch_length>0.07787</phy:branch_length>
                  <phy:width>3</phy:width>
                  <phy:color>
                    <phy:red>210</phy:red>
                    <phy:green>219</phy:green>
                    <phy:blue>0</phy:blue>
                  </phy:color>
                  <phy:property applies_to="node" datatype="xsd:string" ref="0:nodeID">092I047</phy:property>
                  <phy:clade>
                    <phy:name>048</phy:name>
                    <phy:branch_length>0.03332</phy:branch_length>
                    <phy:width>2</phy:width>
                    <phy:color>
                      <phy:red>255</phy:red>
                      <phy:green>213</phy:green>
                      <phy:blue>66</phy:blue>
                    </phy:color>
                    <phy:property applies_to="node" datatype="xsd:string" ref="0:nodeID">093I048</phy:property>
                    <phy:clade>
                      <phy:name>049</phy:name>
                      <phy:branch_length>0.01593</phy:branch_length>
                      <phy:width>1</phy:width>
                      <phy:color>
                        <phy:red>255</phy:red>
                        <phy:green>219</phy:green>
                        <phy:blue>97</phy:blue>
                      </phy:color>
                      <phy:property applies_to="node" datatype="xsd:string" ref="0:nodeID">094I049</phy:property>
                      <phy:clade>
                        <phy:name>050</phy:name>
                        <phy:branch_length>0.0557</phy:branch_length>
                        <phy:width>1</phy:width>
                        <phy:color>
                          <phy:red>255</phy:red>
                          <phy:green>230</phy:green>
                          <phy:blue>150</phy:blue>
                        </phy:color>
                        <phy:property applies_to="node" datatype="xsd:string" ref="0:nodeID">095I050</phy:property>
                        <phy:clade>
                          <phy:name>Lysinibacillus sphaericus</phy:name>
                          <phy:branch_length>0.19379</phy:branch_length>
                          <phy:width>0</phy:width>
                          <phy:color>
                            <phy:red>254</phy:red>
                            <phy:green>242</phy:green>
                            <phy:blue>204</phy:blue>
                          </phy:color>
                          <phy:node_id>096T045</phy:node_id>
                          <phy:taxonomy>
                            <phy:scientific_name>Lysinibacillus sphaericus</phy:scientific_name>
                            <phy:rank>species</phy:rank>
                          </phy:taxonomy>
                          <phy:taxonomy>
                            <phy:scientific_name>Firmicutes</phy:scientific_name>
                            <phy:rank>other</phy:rank>
                          </phy:taxonomy>
                          <phy:property applies_to="node" datatype="xsd:float" ref="0:dir">Lysinibacillus_sphaericus_C3_41</phy:property>
                          <phy:property applies_to="node" datatype="xsd:string" ref="0:nodeID">096T045</phy:property>
                          <phy:property applies_to="node" datatype="xsd:float" ref="0:hue" unit="u:fraction">0.12647805831</phy:property>
                        </phy:clade>
                        <phy:clade>
                          <phy:name>Macrococcus caseolyticus</phy:name>
                          <phy:branch_length>0.22618</phy:branch_length>
                          <phy:width>0</phy:width>
                          <phy:color>
                            <phy:red>254</phy:red>
                            <phy:green>243</phy:green>
                            <phy:blue>204</phy:blue>
                          </phy:color>
                          <phy:node_id>097T046</phy:node_id>
                          <phy:taxonomy>
                            <phy:scientific_name>Macrococcus caseolyticus</phy:scientific_name>
                            <phy:rank>species</phy:rank>
                          </phy:taxonomy>
                          <phy:taxonomy>
                            <phy:scientific_name>Firmicutes</phy:scientific_name>
                            <phy:rank>other</phy:rank>
                          </phy:taxonomy>
                          <phy:property applies_to="node" datatype="xsd:float" ref="0:dir">Macrococcus_caseolyticus_JCSC5402</phy:property>
                          <phy:property applies_to="node" datatype="xsd:string" ref="0:nodeID">097T046</phy:property>
                          <phy:property applies_to="node" datatype="xsd:float" ref="0:hue" unit="u:fraction">0.128050941072</phy:property>
                        </phy:clade>
                      </phy:clade>
                      <phy:clade>
                        <phy:name>051</phy:name>
                        <phy:branch_length>0.01238</phy:branch_length>
                        <phy:width>1</phy:width>
                        <phy:color>
                          <phy:red>255</phy:red>
                          <phy:green>232</phy:green>
                          <phy:blue>150</phy:blue>
                        </phy:color>
                        <phy:property applies_to="node" datatype="xsd:string" ref="0:nodeID">098I051</phy:property>
                        <phy:clade>
                          <phy:name>Bacillus subtilis</phy:name>
                          <phy:branch_length>0.12789</phy:branch_length>
                          <phy:width>0</phy:width>
                          <phy:color>
                            <phy:red>254</phy:red>
                            <phy:green>243</phy:green>
                            <phy:blue>204</phy:blue>
                          </phy:color>
                          <phy:node_id>099T047</phy:node_id>
                          <phy:taxonomy>
                            <phy:scientific_name>Bacillus subtilis</phy:scientific_name>
                            <phy:rank>species</phy:rank>
                          </phy:taxonomy>
                          <phy:taxonomy>
                            <phy:scientific_name>Firmicutes</phy:scientific_name>
                            <phy:rank>other</phy:rank>
                          </phy:taxonomy>
                          <phy:property applies_to="node" datatype="xsd:float" ref="0:dir">Bacillus_subtilis</phy:property>
                          <phy:property applies_to="node" datatype="xsd:string" ref="0:nodeID">099T047</phy:property>
                          <phy:property applies_to="node" datatype="xsd:float" ref="0:hue" unit="u:fraction">0.129631988429</phy:property>
                        </phy:clade>
                        <phy:clade>
                          <phy:name>Exiguobacterium sibiricum</phy:name>
                          <phy:branch_length>0.24783</phy:branch_length>
                          <phy:width>0</phy:width>
                          <phy:color>
                            <phy:red>254</phy:red>
                            <phy:green>244</phy:green>
                            <phy:blue>204</phy:blue>
                          </phy:color>
                          <phy:node_id>100T048</phy:node_id>
                          <phy:taxonomy>
                            <phy:scientific_name>Exiguobacterium sibiricum</phy:scientific_name>
                            <phy:rank>species</phy:rank>
                          </phy:taxonomy>
                          <phy:taxonomy>
                            <phy:scientific_name>Firmicutes</phy:scientific_name>
                            <phy:rank>other</phy:rank>
                          </phy:taxonomy>
                          <phy:property applies_to="node" datatype="xsd:float" ref="0:dir">Exiguobacterium_sibiricum_255_15</phy:property>
                          <phy:property applies_to="node" datatype="xsd:string" ref="0:nodeID">100T048</phy:property>
                          <phy:property applies_to="node" datatype="xsd:float" ref="0:hue" unit="u:fraction">0.13103914492</phy:property>
                        </phy:clade>
                      </phy:clade>
                    </phy:clade>
                    <phy:clade>
                      <phy:name>052</phy:name>
                      <phy:branch_length>0.06668</phy:branch_length>
                      <phy:width>1</phy:width>
                      <phy:color>
                        <phy:red>255</phy:red>
                        <phy:green>233</phy:green>
                        <phy:blue>150</phy:blue>
                      </phy:color>
                      <phy:property applies_to="node" datatype="xsd:string" ref="0:nodeID">101I052</phy:property>
                      <phy:clade>
                        <phy:name>Geobacillus kaustophilus</phy:name>
                        <phy:branch_length>0.08682</phy:branch_length>
                        <phy:width>0</phy:width>
                        <phy:color>
                          <phy:red>254</phy:red>
                          <phy:green>244</phy:green>
                          <phy:blue>204</phy:blue>
                        </phy:color>
                        <phy:node_id>102T049</phy:node_id>
                        <phy:taxonomy>
                          <phy:scientific_name>Geobacillus kaustophilus</phy:scientific_name>
                          <phy:rank>species</phy:rank>
                        </phy:taxonomy>
                        <phy:taxonomy>
                          <phy:scientific_name>Firmicutes</phy:scientific_name>
                          <phy:rank>other</phy:rank>
                        </phy:taxonomy>
                        <phy:property applies_to="node" datatype="xsd:float" ref="0:dir">Geobacillus_kaustophilus_HTA426</phy:property>
                        <phy:property applies_to="node" datatype="xsd:string" ref="0:nodeID">102T049</phy:property>
                        <phy:property applies_to="node" datatype="xsd:float" ref="0:hue" unit="u:fraction">0.132648244022</phy:property>
                      </phy:clade>
                      <phy:clade>
                        <phy:name>Anoxybacillus flavithermus</phy:name>
                        <phy:branch_length>0.04191</phy:branch_length>
                        <phy:width>0</phy:width>
                        <phy:color>
                          <phy:red>254</phy:red>
                          <phy:green>244</phy:green>
                          <phy:blue>204</phy:blue>
                        </phy:color>
                        <phy:node_id>103T050</phy:node_id>
                        <phy:taxonomy>
                          <phy:scientific_name>Anoxybacillus flavithermus</phy:scientific_name>
                          <phy:rank>species</phy:rank>
                        </phy:taxonomy>
                        <phy:taxonomy>
                          <phy:scientific_name>Firmicutes</phy:scientific_name>
                          <phy:rank>other</phy:rank>
                        </phy:taxonomy>
                        <phy:property applies_to="node" datatype="xsd:float" ref="0:dir">Anoxybacillus_flavithermus_WK1</phy:property>
                        <phy:property applies_to="node" datatype="xsd:string" ref="0:nodeID">103T050</phy:property>
                        <phy:property applies_to="node" datatype="xsd:float" ref="0:hue" unit="u:fraction">0.133130367027</phy:property>
                      </phy:clade>
                    </phy:clade>
                  </phy:clade>
                  <phy:clade>
                    <phy:name>053</phy:name>
                    <phy:branch_length>0.03624</phy:branch_length>
                    <phy:width>3</phy:width>
                    <phy:color>
                      <phy:red>210</phy:red>
                      <phy:green>242</phy:green>
                      <phy:blue>0</phy:blue>
                    </phy:color>
                    <phy:property applies_to="node" datatype="xsd:string" ref="0:nodeID">104I053</phy:property>
                    <phy:clade>
                      <phy:name>054</phy:name>
                      <phy:branch_length>0.15622</phy:branch_length>
                      <phy:width>2</phy:width>
                      <phy:color>
                        <phy:red>255</phy:red>
                        <phy:green>251</phy:green>
                        <phy:blue>66</phy:blue>
                      </phy:color>
                      <phy:property applies_to="node" datatype="xsd:string" ref="0:nodeID">105I054</phy:property>
                      <phy:clade>
                        <phy:name>055</phy:name>
                        <phy:branch_length>0.00012</phy:branch_length>
                        <phy:width>2</phy:width>
                        <phy:color>
                          <phy:red>254</phy:red>
                          <phy:green>247</phy:green>
                          <phy:blue>80</phy:blue>
                        </phy:color>
                        <phy:property applies_to="node" datatype="xsd:string" ref="0:nodeID">106I055</phy:property>
                        <phy:clade>
                          <phy:name>056</phy:name>
                          <phy:branch_length>0.02234</phy:branch_length>
                          <phy:width>1</phy:width>
                          <phy:color>
                            <phy:red>255</phy:red>
                            <phy:green>242</phy:green>
                            <phy:blue>97</phy:blue>
                          </phy:color>
                          <phy:property applies_to="node" datatype="xsd:string" ref="0:nodeID">107I056</phy:property>
                          <phy:clade>
                            <phy:name>057</phy:name>
                            <phy:branch_length>0.2486</phy:branch_length>
                            <phy:width>1</phy:width>
                            <phy:color>
                              <phy:red>254</phy:red>
                              <phy:green>236</phy:green>
                              <phy:blue>119</phy:blue>
                            </phy:color>
                            <phy:property applies_to="node" datatype="xsd:string" ref="0:nodeID">108I057</phy:property>
                            <phy:clade>
                              <phy:name>Streptococcus pneumoniae</phy:name>
                              <phy:branch_length>0.16726</phy:branch_length>
                              <phy:width>0</phy:width>
                              <phy:color>
                                <phy:red>254</phy:red>
                                <phy:green>245</phy:green>
                                <phy:blue>204</phy:blue>
                              </phy:color>
                              <phy:node_id>109T051</phy:node_id>
                              <phy:taxonomy>
                                <phy:scientific_name>Streptococcus pneumoniae</phy:scientific_name>
                                <phy:rank>species</phy:rank>
                              </phy:taxonomy>
                              <phy:taxonomy>
                                <phy:scientific_name>Firmicutes</phy:scientific_name>
                                <phy:rank>other</phy:rank>
                              </phy:taxonomy>
                              <phy:property applies_to="node" datatype="xsd:float" ref="0:dir">Streptococcus_pneumoniae_ATCC_700669</phy:property>
                              <phy:property applies_to="node" datatype="xsd:string" ref="0:nodeID">109T051</phy:property>
                              <phy:property applies_to="node" datatype="xsd:float" ref="0:hue" unit="u:fraction">0.136024266071</phy:property>
                            </phy:clade>
                            <phy:clade>
                              <phy:name>058</phy:name>
                              <phy:branch_length>0.60456</phy:branch_length>
                              <phy:width>1</phy:width>
                              <phy:color>
                                <phy:red>255</phy:red>
                                <phy:green>243</phy:green>
                                <phy:blue>150</phy:blue>
                              </phy:color>
                              <phy:property applies_to="node" datatype="xsd:string" ref="0:nodeID">110I058</phy:property>
                              <phy:clade>
                                <phy:name>Mesoplasma florum</phy:name>
                                <phy:branch_length>0.00496</phy:branch_length>
                                <phy:width>0</phy:width>
                                <phy:color>
                                  <phy:red>254</phy:red>
                                  <phy:green>246</phy:green>
                                  <phy:blue>204</phy:blue>
                                </phy:color>
                                <phy:node_id>111T052</phy:node_id>
                                <phy:taxonomy>
                                  <phy:scientific_name>Mesoplasma florum</phy:scientific_name>
                                  <phy:rank>species</phy:rank>
                                </phy:taxonomy>
                                <phy:taxonomy>
                                  <phy:scientific_name>Firmicutes</phy:scientific_name>
                                  <phy:rank>other</phy:rank>
                                </phy:taxonomy>
                                <phy:property applies_to="node" datatype="xsd:float" ref="0:dir">Mesoplasma_florum_L1</phy:property>
                                <phy:property applies_to="node" datatype="xsd:string" ref="0:nodeID">111T052</phy:property>
                                <phy:property applies_to="node" datatype="xsd:float" ref="0:hue" unit="u:fraction">0.138933483092</phy:property>
                              </phy:clade>
                              <phy:clade>
                                <phy:name>Coprothermobacter proteolyticus</phy:name>
                                <phy:branch_length>5.04709</phy:branch_length>
                                <phy:width>0</phy:width>
                                <phy:color>
                                  <phy:red>254</phy:red>
                                  <phy:green>252</phy:green>
                                  <phy:blue>204</phy:blue>
                                </phy:color>
                                <phy:node_id>112T053</phy:node_id>
                                <phy:taxonomy>
                                  <phy:scientific_name>Coprothermobacter proteolyticus</phy:scientific_name>
                                  <phy:rank>species</phy:rank>
                                </phy:taxonomy>
                                <phy:taxonomy>
                                  <phy:scientific_name>Firmicutes</phy:scientific_name>
                                  <phy:rank>other</phy:rank>
                                </phy:taxonomy>
                                <phy:property applies_to="node" datatype="xsd:float" ref="0:dir">Coprothermobacter_proteolyticus_DSM_5265</phy:property>
                                <phy:property applies_to="node" datatype="xsd:string" ref="0:nodeID">112T053</phy:property>
                                <phy:property applies_to="node" datatype="xsd:float" ref="0:hue" unit="u:fraction">0.157854554504</phy:property>
                              </phy:clade>
                            </phy:clade>
                          </phy:clade>
                          <phy:clade>
                            <phy:name>Oenococcus oeni</phy:name>
                            <phy:branch_length>0.28652</phy:branch_length>
                            <phy:width>0</phy:width>
                            <phy:color>
                              <phy:red>250</phy:red>
                              <phy:green>254</phy:green>
                              <phy:blue>204</phy:blue>
                            </phy:color>
                            <phy:node_id>113T054</phy:node_id>
                            <phy:taxonomy>
                              <phy:scientific_name>Oenococcus oeni</phy:scientific_name>
                              <phy:rank>species</phy:rank>
                            </phy:taxonomy>
                            <phy:taxonomy>
                              <phy:scientific_name>Firmicutes</phy:scientific_name>
                              <phy:rank>other</phy:rank>
                            </phy:taxonomy>
                            <phy:property applies_to="node" datatype="xsd:float" ref="0:dir">Oenococcus_oeni_PSU-1</phy:property>
                            <phy:property applies_to="node" datatype="xsd:string" ref="0:nodeID">113T054</phy:property>
                            <phy:property applies_to="node" datatype="xsd:float" ref="0:hue" unit="u:fraction">0.181025409302</phy:property>
                          </phy:clade>
                        </phy:clade>
                        <phy:clade>
                          <phy:name>Pediococcus pentosaceus</phy:name>
                          <phy:branch_length>0.28758</phy:branch_length>
                          <phy:width>0</phy:width>
                          <phy:color>
                            <phy:red>249</phy:red>
                            <phy:green>254</phy:green>
                            <phy:blue>204</phy:blue>
                          </phy:color>
                          <phy:node_id>114T055</phy:node_id>
                          <phy:taxonomy>
                            <phy:scientific_name>Pediococcus pentosaceus</phy:scientific_name>
                            <phy:rank>species</phy:rank>
                          </phy:taxonomy>
                          <phy:taxonomy>
                            <phy:scientific_name>Firmicutes</phy:scientific_name>
                            <phy:rank>other</phy:rank>
                          </phy:taxonomy>
                          <phy:property applies_to="node" datatype="xsd:float" ref="0:dir">Pediococcus_pentosaceus_ATCC_25745</phy:property>
                          <phy:property applies_to="node" datatype="xsd:string" ref="0:nodeID">114T055</phy:property>
                          <phy:property applies_to="node" datatype="xsd:float" ref="0:hue" unit="u:fraction">0.18325921218</phy:property>
                        </phy:clade>
                      </phy:clade>
                      <phy:clade>
                        <phy:name>Lactobacillus casei</phy:name>
                        <phy:branch_length>0.37369</phy:branch_length>
                        <phy:width>0</phy:width>
                        <phy:color>
                          <phy:red>249</phy:red>
                          <phy:green>254</phy:green>
                          <phy:blue>204</phy:blue>
                        </phy:color>
                        <phy:node_id>115T056</phy:node_id>
                        <phy:taxonomy>
                          <phy:scientific_name>Lactobacillus casei</phy:scientific_name>
                          <phy:rank>species</phy:rank>
                        </phy:taxonomy>
                        <phy:taxonomy>
                          <phy:scientific_name>Firmicutes</phy:scientific_name>
                          <phy:rank>other</phy:rank>
                        </phy:taxonomy>
                        <phy:property applies_to="node" datatype="xsd:float" ref="0:dir">Lactobacillus_casei</phy:property>
                        <phy:property applies_to="node" datatype="xsd:string" ref="0:nodeID">115T056</phy:property>
                        <phy:property applies_to="node" datatype="xsd:float" ref="0:hue" unit="u:fraction">0.185736267519</phy:property>
                      </phy:clade>
                    </phy:clade>
                    <phy:clade>
                      <phy:name>059</phy:name>
                      <phy:branch_length>0.03966</phy:branch_length>
                      <phy:width>2</phy:width>
                      <phy:color>
                        <phy:red>205</phy:red>
                        <phy:green>255</phy:green>
                        <phy:blue>20</phy:blue>
                      </phy:color>
                      <phy:property applies_to="node" datatype="xsd:string" ref="0:nodeID">116I059</phy:property>
                      <phy:clade>
                        <phy:name>060</phy:name>
                        <phy:branch_length>0.10336</phy:branch_length>
                        <phy:width>2</phy:width>
                        <phy:color>
                          <phy:red>220</phy:red>
                          <phy:green>255</phy:green>
                          <phy:blue>55</phy:blue>
                        </phy:color>
                        <phy:property applies_to="node" datatype="xsd:string" ref="0:nodeID">117I060</phy:property>
                        <phy:clade>
                          <phy:name>061</phy:name>
                          <phy:branch_length>0.00013</phy:branch_length>
                          <phy:width>2</phy:width>
                          <phy:color>
                            <phy:red>227</phy:red>
                            <phy:green>254</phy:green>
                            <phy:blue>80</phy:blue>
                          </phy:color>
                          <phy:property applies_to="node" datatype="xsd:string" ref="0:nodeID">118I061</phy:property>
                          <phy:clade>
                            <phy:name>Listeria monocytogenes</phy:name>
                            <phy:branch_length>0.28197</phy:branch_length>
                            <phy:width>0</phy:width>
                            <phy:color>
                              <phy:red>248</phy:red>
                              <phy:green>254</phy:green>
                              <phy:blue>204</phy:blue>
                            </phy:color>
                            <phy:node_id>119T057</phy:node_id>
                            <phy:taxonomy>
                              <phy:scientific_name>Listeria monocytogenes</phy:scientific_name>
                              <phy:rank>species</phy:rank>
                            </phy:taxonomy>
                            <phy:taxonomy>
                              <phy:scientific_name>Firmicutes</phy:scientific_name>
                              <phy:rank>other</phy:rank>
                            </phy:taxonomy>
                            <phy:property applies_to="node" datatype="xsd:float" ref="0:dir">Listeria_monocytogenes</phy:property>
                            <phy:property applies_to="node" datatype="xsd:string" ref="0:nodeID">119T057</phy:property>
                            <phy:property applies_to="node" datatype="xsd:float" ref="0:hue" unit="u:fraction">0.189313071159</phy:property>
                          </phy:clade>
                          <phy:clade>
                            <phy:name>062</phy:name>
                            <phy:branch_length>0.09354</phy:branch_length>
                            <phy:width>1</phy:width>
                            <phy:color>
                              <phy:red>229</phy:red>
                              <phy:green>255</phy:green>
                              <phy:blue>97</phy:blue>
                            </phy:color>
                            <phy:property applies_to="node" datatype="xsd:string" ref="0:nodeID">120I062</phy:property>
                            <phy:clade>
                              <phy:name>063</phy:name>
                              <phy:branch_length>0.01544</phy:branch_length>
                              <phy:width>1</phy:width>
                              <phy:color>
                                <phy:red>233</phy:red>
                                <phy:green>254</phy:green>
                                <phy:blue>119</phy:blue>
                              </phy:color>
                              <phy:property applies_to="node" datatype="xsd:string" ref="0:nodeID">121I063</phy:property>
                              <phy:clade>
                                <phy:name>064</phy:name>
                                <phy:branch_length>0.04839</phy:branch_length>
                                <phy:width>1</phy:width>
                                <phy:color>
                                  <phy:red>239</phy:red>
                                  <phy:green>255</phy:green>
                                  <phy:blue>150</phy:blue>
                                </phy:color>
                                <phy:property applies_to="node" datatype="xsd:string" ref="0:nodeID">122I064</phy:property>
                                <phy:clade>
                                  <phy:name>Enterococcus faecalis</phy:name>
                                  <phy:branch_length>0.12657</phy:branch_length>
                                  <phy:width>0</phy:width>
                                  <phy:color>
                                    <phy:red>247</phy:red>
                                    <phy:green>254</phy:green>
                                    <phy:blue>204</phy:blue>
                                  </phy:color>
                                  <phy:node_id>123T058</phy:node_id>
                                  <phy:taxonomy>
                                    <phy:scientific_name>Enterococcus faecalis</phy:scientific_name>
                                    <phy:rank>species</phy:rank>
                                  </phy:taxonomy>
                                  <phy:taxonomy>
                                    <phy:scientific_name>Firmicutes</phy:scientific_name>
                                    <phy:rank>other</phy:rank>
                                  </phy:taxonomy>
                                  <phy:property applies_to="node" datatype="xsd:float" ref="0:dir">Enterococcus_faecalis_V583</phy:property>
                                  <phy:property applies_to="node" datatype="xsd:string" ref="0:nodeID">123T058</phy:property>
                                  <phy:property applies_to="node" datatype="xsd:float" ref="0:hue" unit="u:fraction">0.191432532273</phy:property>
                                </phy:clade>
                                <phy:clade>
                                  <phy:name>Carnobacterium </phy:name>
                                  <phy:branch_length>0.14434</phy:branch_length>
                                  <phy:width>0</phy:width>
                                  <phy:color>
                                    <phy:red>247</phy:red>
                                    <phy:green>254</phy:green>
                                    <phy:blue>204</phy:blue>
                                  </phy:color>
                                  <phy:node_id>124T059</phy:node_id>
                                  <phy:taxonomy>
                                    <phy:scientific_name>Carnobacterium </phy:scientific_name>
                                    <phy:rank>species</phy:rank>
                                  </phy:taxonomy>
                                  <phy:taxonomy>
                                    <phy:scientific_name>Firmicutes</phy:scientific_name>
                                    <phy:rank>other</phy:rank>
                                  </phy:taxonomy>
                                  <phy:property applies_to="node" datatype="xsd:float" ref="0:dir">Carnobacterium_sp._AT7</phy:property>
                                  <phy:property applies_to="node" datatype="xsd:string" ref="0:nodeID">124T059</phy:property>
                                  <phy:property applies_to="node" datatype="xsd:float" ref="0:hue" unit="u:fraction">0.192447151577</phy:property>
                                </phy:clade>
                              </phy:clade>
                              <phy:clade>
                                <phy:name>Lactococcus lactis</phy:name>
                                <phy:branch_length>0.32325</phy:branch_length>
                                <phy:width>0</phy:width>
                                <phy:color>
                                  <phy:red>246</phy:red>
                                  <phy:green>254</phy:green>
                                  <phy:blue>204</phy:blue>
                                </phy:color>
                                <phy:node_id>125T060</phy:node_id>
                                <phy:taxonomy>
                                  <phy:scientific_name>Lactococcus lactis</phy:scientific_name>
                                  <phy:rank>species</phy:rank>
                                </phy:taxonomy>
                                <phy:taxonomy>
                                  <phy:scientific_name>Firmicutes</phy:scientific_name>
                                  <phy:rank>other</phy:rank>
                                </phy:taxonomy>
                                <phy:property applies_to="node" datatype="xsd:float" ref="0:dir">Lactococcus_lactis_cremoris_MG1363</phy:property>
                                <phy:property applies_to="node" datatype="xsd:string" ref="0:nodeID">125T060</phy:property>
                                <phy:property applies_to="node" datatype="xsd:float" ref="0:hue" unit="u:fraction">0.194379613534</phy:property>
                              </phy:clade>
                            </phy:clade>
                            <phy:clade>
                              <phy:name>Leuconostoc citreum</phy:name>
                              <phy:branch_length>0.41469</phy:branch_length>
                              <phy:width>0</phy:width>
                              <phy:color>
                                <phy:red>245</phy:red>
                                <phy:green>254</phy:green>
                                <phy:blue>204</phy:blue>
                              </phy:color>
                              <phy:node_id>126T061</phy:node_id>
                              <phy:taxonomy>
                                <phy:scientific_name>Leuconostoc citreum</phy:scientific_name>
                                <phy:rank>species</phy:rank>
                              </phy:taxonomy>
                              <phy:taxonomy>
                                <phy:scientific_name>Firmicutes</phy:scientific_name>
                                <phy:rank>other</phy:rank>
                              </phy:taxonomy>
                              <phy:property applies_to="node" datatype="xsd:float" ref="0:dir">Leuconostoc_citreum_KM20</phy:property>
                              <phy:property applies_to="node" datatype="xsd:string" ref="0:nodeID">126T061</phy:property>
                              <phy:property applies_to="node" datatype="xsd:float" ref="0:hue" unit="u:fraction">0.197201192255</phy:property>
                            </phy:clade>
                          </phy:clade>
                        </phy:clade>
                        <phy:clade>
                          <phy:name>065</phy:name>
                          <phy:branch_length>0.16219</phy:branch_length>
                          <phy:width>1</phy:width>
                          <phy:color>
                            <phy:red>232</phy:red>
                            <phy:green>255</phy:green>
                            <phy:blue>150</phy:blue>
                          </phy:color>
                          <phy:property applies_to="node" datatype="xsd:string" ref="0:nodeID">127I065</phy:property>
                          <phy:clade>
                            <phy:name>Symbiobacterium thermophilum</phy:name>
                            <phy:branch_length>0.36749</phy:branch_length>
                            <phy:width>0</phy:width>
                            <phy:color>
                              <phy:red>244</phy:red>
                              <phy:green>254</phy:green>
                              <phy:blue>204</phy:blue>
                            </phy:color>
                            <phy:node_id>128T062</phy:node_id>
                            <phy:taxonomy>
                              <phy:scientific_name>Symbiobacterium thermophilum</phy:scientific_name>
                              <phy:rank>species</phy:rank>
                            </phy:taxonomy>
                            <phy:taxonomy>
                              <phy:scientific_name>Firmicutes</phy:scientific_name>
                              <phy:rank>other</phy:rank>
                            </phy:taxonomy>
                            <phy:property applies_to="node" datatype="xsd:float" ref="0:dir">Symbiobacterium_thermophilum_IAM14863</phy:property>
                            <phy:property applies_to="node" datatype="xsd:string" ref="0:nodeID">128T062</phy:property>
                            <phy:property applies_to="node" datatype="xsd:float" ref="0:hue" unit="u:fraction">0.201088887145</phy:property>
                          </phy:clade>
                          <phy:clade>
                            <phy:name>Pelotomaculum thermopropionicum</phy:name>
                            <phy:branch_length>0.29147</phy:branch_length>
                            <phy:width>0</phy:width>
                            <phy:color>
                              <phy:red>243</phy:red>
                              <phy:green>254</phy:green>
                              <phy:blue>204</phy:blue>
                            </phy:color>
                            <phy:node_id>129T063</phy:node_id>
                            <phy:taxonomy>
                              <phy:scientific_name>Pelotomaculum thermopropionicum</phy:scientific_name>
                              <phy:rank>species</phy:rank>
                            </phy:taxonomy>
                            <phy:taxonomy>
                              <phy:scientific_name>Firmicutes</phy:scientific_name>
                              <phy:rank>other</phy:rank>
                            </phy:taxonomy>
                            <phy:property applies_to="node" datatype="xsd:float" ref="0:dir">Pelotomaculum_thermopropionicum_SI</phy:property>
                            <phy:property applies_to="node" datatype="xsd:string" ref="0:nodeID">129T063</phy:property>
                            <phy:property applies_to="node" datatype="xsd:float" ref="0:hue" unit="u:fraction">0.203556841583</phy:property>
                          </phy:clade>
                        </phy:clade>
                      </phy:clade>
                      <phy:clade>
                        <phy:name>066</phy:name>
                        <phy:branch_length>0.66955</phy:branch_length>
                        <phy:width>1</phy:width>
                        <phy:color>
                          <phy:red>211</phy:red>
                          <phy:green>255</phy:green>
                          <phy:blue>97</phy:blue>
                        </phy:color>
                        <phy:property applies_to="node" datatype="xsd:string" ref="0:nodeID">130I066</phy:property>
                        <phy:clade>
                          <phy:name>Paenibacillus larvae</phy:name>
                          <phy:branch_length>0.00143</phy:branch_length>
                          <phy:width>0</phy:width>
                          <phy:color>
                            <phy:red>242</phy:red>
                            <phy:green>254</phy:green>
                            <phy:blue>204</phy:blue>
                          </phy:color>
                          <phy:node_id>131T064</phy:node_id>
                          <phy:taxonomy>
                            <phy:scientific_name>Paenibacillus larvae</phy:scientific_name>
                            <phy:rank>species</phy:rank>
                          </phy:taxonomy>
                          <phy:taxonomy>
                            <phy:scientific_name>Firmicutes</phy:scientific_name>
                            <phy:rank>other</phy:rank>
                          </phy:taxonomy>
                          <phy:property applies_to="node" datatype="xsd:float" ref="0:dir">Paenibacillus_larvae_larvae_BRL-230010</phy:property>
                          <phy:property applies_to="node" datatype="xsd:string" ref="0:nodeID">131T064</phy:property>
                          <phy:property applies_to="node" datatype="xsd:float" ref="0:hue" unit="u:fraction">0.208155979694</phy:property>
                        </phy:clade>
                        <phy:clade>
                          <phy:name>067</phy:name>
                          <phy:branch_length>0.36738</phy:branch_length>
                          <phy:width>1</phy:width>
                          <phy:color>
                            <phy:red>215</phy:red>
                            <phy:green>254</phy:green>
                            <phy:blue>119</phy:blue>
                          </phy:color>
                          <phy:property applies_to="node" datatype="xsd:string" ref="0:nodeID">132I067</phy:property>
                          <phy:clade>
                            <phy:name>Acholeplasma laidlawii</phy:name>
                            <phy:branch_length>0.78603</phy:branch_length>
                            <phy:width>0</phy:width>
                            <phy:color>
                              <phy:red>240</phy:red>
                              <phy:green>254</phy:green>
                              <phy:blue>204</phy:blue>
                            </phy:color>
                            <phy:node_id>133T065</phy:node_id>
                            <phy:taxonomy>
                              <phy:scientific_name>Acholeplasma laidlawii</phy:scientific_name>
                              <phy:rank>species</phy:rank>
                            </phy:taxonomy>
                            <phy:taxonomy>
                              <phy:scientific_name>Firmicutes</phy:scientific_name>
                              <phy:rank>other</phy:rank>
                            </phy:taxonomy>
                            <phy:property applies_to="node" datatype="xsd:float" ref="0:dir">Acholeplasma_laidlawii_PG_8A</phy:property>
                            <phy:property applies_to="node" datatype="xsd:string" ref="0:nodeID">133T065</phy:property>
                            <phy:property applies_to="node" datatype="xsd:float" ref="0:hue" unit="u:fraction">0.212481117036</phy:property>
                          </phy:clade>
                          <phy:clade>
                            <phy:name>068</phy:name>
                            <phy:branch_length>0.05422</phy:branch_length>
                            <phy:width>1</phy:width>
                            <phy:color>
                              <phy:red>223</phy:red>
                              <phy:green>255</phy:green>
                              <phy:blue>150</phy:blue>
                            </phy:color>
                            <phy:property applies_to="node" datatype="xsd:string" ref="0:nodeID">134I068</phy:property>
                            <phy:clade>
                              <phy:name>Candidatus Phytoplasma asteris</phy:name>
                              <phy:branch_length>0.0</phy:branch_length>
                              <phy:width>0</phy:width>
                              <phy:color>
                                <phy:red>240</phy:red>
                                <phy:green>254</phy:green>
                                <phy:blue>204</phy:blue>
                              </phy:color>
                              <phy:node_id>135T066</phy:node_id>
                              <phy:taxonomy>
                                <phy:scientific_name>Candidatus Phytoplasma asteris</phy:scientific_name>
                                <phy:rank>species</phy:rank>
                              </phy:taxonomy>
                              <phy:taxonomy>
                                <phy:scientific_name>Firmicutes</phy:scientific_name>
                                <phy:rank>other</phy:rank>
                              </phy:taxonomy>
                              <phy:property applies_to="node" datatype="xsd:float" ref="0:dir">Aster_yellows_witches-broom_phytoplasma_AYWB</phy:property>
                              <phy:property applies_to="node" datatype="xsd:string" ref="0:nodeID">135T066</phy:property>
                              <phy:property applies_to="node" datatype="xsd:float" ref="0:hue" unit="u:fraction">0.215628043582</phy:property>
                            </phy:clade>
                            <phy:clade>
                              <phy:name>Onion yellow dwarf phytoplasma</phy:name>
                              <phy:branch_length>0.39539</phy:branch_length>
                              <phy:width>0</phy:width>
                              <phy:color>
                                <phy:red>239</phy:red>
                                <phy:green>254</phy:green>
                                <phy:blue>204</phy:blue>
                              </phy:color>
                              <phy:node_id>136T067</phy:node_id>
                              <phy:taxonomy>
                                <phy:scientific_name>Onion yellow dwarf phytoplasma</phy:scientific_name>
                                <phy:rank>species</phy:rank>
                              </phy:taxonomy>
                              <phy:taxonomy>
                                <phy:scientific_name>Firmicutes</phy:scientific_name>
                                <phy:rank>other</phy:rank>
                              </phy:taxonomy>
                              <phy:property applies_to="node" datatype="xsd:float" ref="0:dir">Onion_yellows_phytoplasma</phy:property>
                              <phy:property applies_to="node" datatype="xsd:string" ref="0:nodeID">136T067</phy:property>
                              <phy:property applies_to="node" datatype="xsd:float" ref="0:hue" unit="u:fraction">0.217108868678</phy:property>
                            </phy:clade>
                          </phy:clade>
                        </phy:clade>
                      </phy:clade>
                    </phy:clade>
                  </phy:clade>
                </phy:clade>
              </phy:clade>
            </phy:clade>
          </phy:clade>
        </phy:clade>
        <phy:clade>
          <phy:name>069</phy:name>
          <phy:branch_length>0.02964</phy:branch_length>
          <phy:width>4</phy:width>
          <phy:color>
            <phy:red>0</phy:red>
            <phy:green>122</phy:green>
            <phy:blue>26</phy:blue>
          </phy:color>
          <phy:property applies_to="node" datatype="xsd:string" ref="0:nodeID">137I069</phy:property>
          <phy:clade>
            <phy:name>Thermosinus carboxydivorans</phy:name>
            <phy:branch_length>0.28795</phy:branch_length>
            <phy:width>0</phy:width>
            <phy:color>
              <phy:red>236</phy:red>
              <phy:green>254</phy:green>
              <phy:blue>204</phy:blue>
            </phy:color>
            <phy:node_id>138T068</phy:node_id>
            <phy:taxonomy>
              <phy:scientific_name>Thermosinus carboxydivorans</phy:scientific_name>
              <phy:rank>species</phy:rank>
            </phy:taxonomy>
            <phy:taxonomy>
              <phy:scientific_name>Firmicutes</phy:scientific_name>
              <phy:rank>other</phy:rank>
            </phy:taxonomy>
            <phy:property applies_to="node" datatype="xsd:float" ref="0:dir">Thermosinus_carboxydivorans_Nor1</phy:property>
            <phy:property applies_to="node" datatype="xsd:string" ref="0:nodeID">138T068</phy:property>
            <phy:property applies_to="node" datatype="xsd:float" ref="0:hue" unit="u:fraction">0.225761165784</phy:property>
          </phy:clade>
          <phy:clade>
            <phy:name>070</phy:name>
            <phy:branch_length>0.03642</phy:branch_length>
            <phy:width>4</phy:width>
            <phy:color>
              <phy:red>0</phy:red>
              <phy:green>123</phy:green>
              <phy:blue>28</phy:blue>
            </phy:color>
            <phy:property applies_to="node" datatype="xsd:string" ref="0:nodeID">139I070</phy:property>
            <phy:clade>
              <phy:name>071</phy:name>
              <phy:branch_length>0.03893</phy:branch_length>
              <phy:width>2</phy:width>
              <phy:color>
                <phy:red>158</phy:red>
                <phy:green>255</phy:green>
                <phy:blue>35</phy:blue>
              </phy:color>
              <phy:taxonomy>
                <phy:scientific_name>Firmicutes 3</phy:scientific_name>
                <phy:rank>other</phy:rank>
              </phy:taxonomy>
              <phy:property applies_to="node" datatype="xsd:string" ref="0:nodeID">140I071</phy:property>
              <phy:clade>
                <phy:name>072</phy:name>
                <phy:branch_length>0.03194</phy:branch_length>
                <phy:width>1</phy:width>
                <phy:color>
                  <phy:red>192</phy:red>
                  <phy:green>255</phy:green>
                  <phy:blue>97</phy:blue>
                </phy:color>
                <phy:property applies_to="node" datatype="xsd:string" ref="0:nodeID">141I072</phy:property>
                <phy:clade>
                  <phy:name>073</phy:name>
                  <phy:branch_length>0.05167</phy:branch_length>
                  <phy:width>1</phy:width>
                  <phy:color>
                    <phy:red>214</phy:red>
                    <phy:green>255</phy:green>
                    <phy:blue>150</phy:blue>
                  </phy:color>
                  <phy:property applies_to="node" datatype="xsd:string" ref="0:nodeID">142I073</phy:property>
                  <phy:clade>
                    <phy:name>Syntrophomonas wolfei</phy:name>
                    <phy:branch_length>0.54457</phy:branch_length>
                    <phy:width>0</phy:width>
                    <phy:color>
                      <phy:red>235</phy:red>
                      <phy:green>254</phy:green>
                      <phy:blue>204</phy:blue>
                    </phy:color>
                    <phy:node_id>143T069</phy:node_id>
                    <phy:taxonomy>
                      <phy:scientific_name>Syntrophomonas wolfei</phy:scientific_name>
                      <phy:rank>species</phy:rank>
                    </phy:taxonomy>
                    <phy:taxonomy>
                      <phy:scientific_name>Firmicutes</phy:scientific_name>
                      <phy:rank>other</phy:rank>
                    </phy:taxonomy>
                    <phy:property applies_to="node" datatype="xsd:float" ref="0:dir">Syntrophomonas_wolfei_Goettingen</phy:property>
                    <phy:property applies_to="node" datatype="xsd:string" ref="0:nodeID">143T069</phy:property>
                    <phy:property applies_to="node" datatype="xsd:float" ref="0:hue" unit="u:fraction">0.229474482929</phy:property>
                  </phy:clade>
                  <phy:clade>
                    <phy:name>Carboxydothermus hydrogenoformans</phy:name>
                    <phy:branch_length>0.24374</phy:branch_length>
                    <phy:width>0</phy:width>
                    <phy:color>
                      <phy:red>234</phy:red>
                      <phy:green>254</phy:green>
                      <phy:blue>204</phy:blue>
                    </phy:color>
                    <phy:node_id>144T070</phy:node_id>
                    <phy:taxonomy>
                      <phy:scientific_name>Carboxydothermus hydrogenoformans</phy:scientific_name>
                      <phy:rank>species</phy:rank>
                    </phy:taxonomy>
                    <phy:taxonomy>
                      <phy:scientific_name>Firmicutes</phy:scientific_name>
                      <phy:rank>other</phy:rank>
                    </phy:taxonomy>
                    <phy:property applies_to="node" datatype="xsd:float" ref="0:dir">Carboxydothermus_hydrogenoformans_Z-2901</phy:property>
                    <phy:property applies_to="node" datatype="xsd:string" ref="0:nodeID">144T070</phy:property>
                    <phy:property applies_to="node" datatype="xsd:float" ref="0:hue" unit="u:fraction">0.232426882412</phy:property>
                  </phy:clade>
                </phy:clade>
                <phy:clade>
                  <phy:name>074</phy:name>
                  <phy:branch_length>0.05986</phy:branch_length>
                  <phy:width>1</phy:width>
                  <phy:color>
                    <phy:red>212</phy:red>
                    <phy:green>255</phy:green>
                    <phy:blue>150</phy:blue>
                  </phy:color>
                  <phy:property applies_to="node" datatype="xsd:string" ref="0:nodeID">145I074</phy:property>
                  <phy:clade>
                    <phy:name>Desulfitobacterium hafniense</phy:name>
                    <phy:branch_length>0.22827</phy:branch_length>
                    <phy:width>0</phy:width>
                    <phy:color>
                      <phy:red>234</phy:red>
                      <phy:green>254</phy:green>
                      <phy:blue>204</phy:blue>
                    </phy:color>
                    <phy:node_id>146T071</phy:node_id>
                    <phy:taxonomy>
                      <phy:scientific_name>Desulfitobacterium hafniense</phy:scientific_name>
                      <phy:rank>species</phy:rank>
                    </phy:taxonomy>
                    <phy:taxonomy>
                      <phy:scientific_name>Firmicutes</phy:scientific_name>
                      <phy:rank>other</phy:rank>
                    </phy:taxonomy>
                    <phy:property applies_to="node" datatype="xsd:float" ref="0:dir">Desulfitobacterium_hafniense_DCB_2</phy:property>
                    <phy:property applies_to="node" datatype="xsd:string" ref="0:nodeID">146T071</phy:property>
                    <phy:property applies_to="node" datatype="xsd:float" ref="0:hue" unit="u:fraction">0.234612371869</phy:property>
                  </phy:clade>
                  <phy:clade>
                    <phy:name>Desulfotomaculum reducens</phy:name>
                    <phy:branch_length>0.20079</phy:branch_length>
                    <phy:width>0</phy:width>
                    <phy:color>
                      <phy:red>233</phy:red>
                      <phy:green>254</phy:green>
                      <phy:blue>204</phy:blue>
                    </phy:color>
                    <phy:node_id>147T072</phy:node_id>
                    <phy:taxonomy>
                      <phy:scientific_name>Desulfotomaculum reducens</phy:scientific_name>
                      <phy:rank>species</phy:rank>
                    </phy:taxonomy>
                    <phy:taxonomy>
                      <phy:scientific_name>Firmicutes</phy:scientific_name>
                      <phy:rank>other</phy:rank>
                    </phy:taxonomy>
                    <phy:property applies_to="node" datatype="xsd:float" ref="0:dir">Desulfotomaculum_reducens_MI-1</phy:property>
                    <phy:property applies_to="node" datatype="xsd:string" ref="0:nodeID">147T072</phy:property>
                    <phy:property applies_to="node" datatype="xsd:float" ref="0:hue" unit="u:fraction">0.23621929874</phy:property>
                  </phy:clade>
                </phy:clade>
              </phy:clade>
              <phy:clade>
                <phy:name>075</phy:name>
                <phy:branch_length>0.03305</phy:branch_length>
                <phy:width>2</phy:width>
                <phy:color>
                  <phy:red>173</phy:red>
                  <phy:green>254</phy:green>
                  <phy:blue>80</phy:blue>
                </phy:color>
                <phy:property applies_to="node" datatype="xsd:string" ref="0:nodeID">148I075</phy:property>
                <phy:clade>
                  <phy:name>076</phy:name>
                  <phy:branch_length>0.16994</phy:branch_length>
                  <phy:width>1</phy:width>
                  <phy:color>
                    <phy:red>182</phy:red>
                    <phy:green>255</phy:green>
                    <phy:blue>97</phy:blue>
                  </phy:color>
                  <phy:property applies_to="node" datatype="xsd:string" ref="0:nodeID">149I076</phy:property>
                  <phy:clade>
                    <phy:name>077</phy:name>
                    <phy:branch_length>0.21191</phy:branch_length>
                    <phy:width>1</phy:width>
                    <phy:color>
                      <phy:red>193</phy:red>
                      <phy:green>254</phy:green>
                      <phy:blue>119</phy:blue>
                    </phy:color>
                    <phy:property applies_to="node" datatype="xsd:string" ref="0:nodeID">150I077</phy:property>
                    <phy:clade>
                      <phy:name>Acetohalobium arabaticum</phy:name>
                      <phy:branch_length>0.38785</phy:branch_length>
                      <phy:width>0</phy:width>
                      <phy:color>
                        <phy:red>232</phy:red>
                        <phy:green>254</phy:green>
                        <phy:blue>204</phy:blue>
                      </phy:color>
                      <phy:node_id>151T073</phy:node_id>
                      <phy:taxonomy>
                        <phy:scientific_name>Acetohalobium arabaticum</phy:scientific_name>
                        <phy:rank>species</phy:rank>
                      </phy:taxonomy>
                      <phy:taxonomy>
                        <phy:scientific_name>Firmicutes</phy:scientific_name>
                        <phy:rank>other</phy:rank>
                      </phy:taxonomy>
                      <phy:property applies_to="node" datatype="xsd:float" ref="0:dir">Acetohalobium_arabaticum_Z-7288_DSM_5501</phy:property>
                      <phy:property applies_to="node" datatype="xsd:string" ref="0:nodeID">151T073</phy:property>
                      <phy:property applies_to="node" datatype="xsd:float" ref="0:hue" unit="u:fraction">0.240321595107</phy:property>
                    </phy:clade>
                    <phy:clade>
                      <phy:name>078</phy:name>
                      <phy:branch_length>0.08829</phy:branch_length>
                      <phy:width>1</phy:width>
                      <phy:color>
                        <phy:red>206</phy:red>
                        <phy:green>255</phy:green>
                        <phy:blue>150</phy:blue>
                      </phy:color>
                      <phy:property applies_to="node" datatype="xsd:string" ref="0:nodeID">152I078</phy:property>
                      <phy:clade>
                        <phy:name>Halanaerobium praevalens</phy:name>
                        <phy:branch_length>0.23292</phy:branch_length>
                        <phy:width>0</phy:width>
                        <phy:color>
                          <phy:red>231</phy:red>
                          <phy:green>254</phy:green>
                          <phy:blue>204</phy:blue>
                        </phy:color>
                        <phy:node_id>153T074</phy:node_id>
                        <phy:taxonomy>
                          <phy:scientific_name>Halanaerobium praevalens</phy:scientific_name>
                          <phy:rank>species</phy:rank>
                        </phy:taxonomy>
                        <phy:taxonomy>
                          <phy:scientific_name>Firmicutes</phy:scientific_name>
                          <phy:rank>other</phy:rank>
                        </phy:taxonomy>
                        <phy:property applies_to="node" datatype="xsd:float" ref="0:dir">Halanaerobium_praevalens_DSM_2228</phy:property>
                        <phy:property applies_to="node" datatype="xsd:string" ref="0:nodeID">153T074</phy:property>
                        <phy:property applies_to="node" datatype="xsd:float" ref="0:hue" unit="u:fraction">0.242977185391</phy:property>
                      </phy:clade>
                      <phy:clade>
                        <phy:name>Halothermothrix orenii</phy:name>
                        <phy:branch_length>0.20582</phy:branch_length>
                        <phy:width>0</phy:width>
                        <phy:color>
                          <phy:red>231</phy:red>
                          <phy:green>254</phy:green>
                          <phy:blue>204</phy:blue>
                        </phy:color>
                        <phy:node_id>154T075</phy:node_id>
                        <phy:taxonomy>
                          <phy:scientific_name>Halothermothrix orenii</phy:scientific_name>
                          <phy:rank>species</phy:rank>
                        </phy:taxonomy>
                        <phy:taxonomy>
                          <phy:scientific_name>Firmicutes</phy:scientific_name>
                          <phy:rank>other</phy:rank>
                        </phy:taxonomy>
                        <phy:property applies_to="node" datatype="xsd:float" ref="0:dir">Halothermothrix_orenii_H_168</phy:property>
                        <phy:property applies_to="node" datatype="xsd:string" ref="0:nodeID">154T075</phy:property>
                        <phy:property applies_to="node" datatype="xsd:float" ref="0:hue" unit="u:fraction">0.244620366055</phy:property>
                      </phy:clade>
                    </phy:clade>
                  </phy:clade>
                  <phy:clade>
                    <phy:name>Heliobacterium modesticaldum</phy:name>
                    <phy:branch_length>0.19106</phy:branch_length>
                    <phy:width>0</phy:width>
                    <phy:color>
                      <phy:red>230</phy:red>
                      <phy:green>254</phy:green>
                      <phy:blue>204</phy:blue>
                    </phy:color>
                    <phy:node_id>155T076</phy:node_id>
                    <phy:taxonomy>
                      <phy:scientific_name>Heliobacterium modesticaldum</phy:scientific_name>
                      <phy:rank>species</phy:rank>
                    </phy:taxonomy>
                    <phy:taxonomy>
                      <phy:scientific_name>Firmicutes</phy:scientific_name>
                      <phy:rank>other</phy:rank>
                    </phy:taxonomy>
                    <phy:property applies_to="node" datatype="xsd:float" ref="0:dir">Heliobacterium_modesticaldum_Ice1</phy:property>
                    <phy:property applies_to="node" datatype="xsd:string" ref="0:nodeID">155T076</phy:property>
                    <phy:property applies_to="node" datatype="xsd:float" ref="0:hue" unit="u:fraction">0.247231088526</phy:property>
                  </phy:clade>
                </phy:clade>
                <phy:clade>
                  <phy:name>Moorella thermoacetica</phy:name>
                  <phy:branch_length>0.39219</phy:branch_length>
                  <phy:width>0</phy:width>
                  <phy:color>
                    <phy:red>229</phy:red>
                    <phy:green>254</phy:green>
                    <phy:blue>204</phy:blue>
                  </phy:color>
                  <phy:node_id>156T077</phy:node_id>
                  <phy:taxonomy>
                    <phy:scientific_name>Moorella thermoacetica</phy:scientific_name>
                    <phy:rank>species</phy:rank>
                  </phy:taxonomy>
                  <phy:taxonomy>
                    <phy:scientific_name>Firmicutes</phy:scientific_name>
                    <phy:rank>other</phy:rank>
                  </phy:taxonomy>
                  <phy:property applies_to="node" datatype="xsd:float" ref="0:dir">Moorella_thermoacetica_ATCC_39073</phy:property>
                  <phy:property applies_to="node" datatype="xsd:string" ref="0:nodeID">156T077</phy:property>
                  <phy:property applies_to="node" datatype="xsd:float" ref="0:hue" unit="u:fraction">0.250051955654</phy:property>
                </phy:clade>
              </phy:clade>
            </phy:clade>
            <phy:clade>
              <phy:name>079</phy:name>
              <phy:branch_length>0.20122</phy:branch_length>
              <phy:width>4</phy:width>
              <phy:color>
                <phy:red>0</phy:red>
                <phy:green>132</phy:green>
                <phy:blue>43</phy:blue>
              </phy:color>
              <phy:property applies_to="node" datatype="xsd:string" ref="0:nodeID">157I079</phy:property>
              <phy:clade>
                <phy:name>080</phy:name>
                <phy:branch_length>0.11945</phy:branch_length>
                <phy:width>3</phy:width>
                <phy:color>
                  <phy:red>45</phy:red>
                  <phy:green>229</phy:green>
                  <phy:blue>0</phy:blue>
                </phy:color>
                <phy:property applies_to="node" datatype="xsd:string" ref="0:nodeID">158I080</phy:property>
                <phy:clade>
                  <phy:name>081</phy:name>
                  <phy:branch_length>0.33013</phy:branch_length>
                  <phy:width>2</phy:width>
                  <phy:color>
                    <phy:red>125</phy:red>
                    <phy:green>255</phy:green>
                    <phy:blue>44</phy:blue>
                  </phy:color>
                  <phy:taxonomy>
                    <phy:scientific_name>Chloroflexi</phy:scientific_name>
                    <phy:rank>other</phy:rank>
                  </phy:taxonomy>
                  <phy:property applies_to="node" datatype="xsd:string" ref="0:nodeID">159I081</phy:property>
                  <phy:clade>
                    <phy:name>082</phy:name>
                    <phy:branch_length>0.04126</phy:branch_length>
                    <phy:width>1</phy:width>
                    <phy:color>
                      <phy:red>165</phy:red>
                      <phy:green>255</phy:green>
                      <phy:blue>97</phy:blue>
                    </phy:color>
                    <phy:property applies_to="node" datatype="xsd:string" ref="0:nodeID">160I082</phy:property>
                    <phy:clade>
                      <phy:name>Thermobaculum terrenum</phy:name>
                      <phy:branch_length>0.51012</phy:branch_length>
                      <phy:width>0</phy:width>
                      <phy:color>
                        <phy:red>227</phy:red>
                        <phy:green>254</phy:green>
                        <phy:blue>204</phy:blue>
                      </phy:color>
                      <phy:node_id>161T078</phy:node_id>
                      <phy:taxonomy>
                        <phy:scientific_name>Thermobaculum terrenum</phy:scientific_name>
                        <phy:rank>species</phy:rank>
                      </phy:taxonomy>
                      <phy:taxonomy>
                        <phy:scientific_name>Chloroflexi</phy:scientific_name>
                        <phy:rank>other</phy:rank>
                      </phy:taxonomy>
                      <phy:property applies_to="node" datatype="xsd:float" ref="0:dir">Thermobaculum_terrenum_YNP1_ATCC_BAA-798</phy:property>
                      <phy:property applies_to="node" datatype="xsd:string" ref="0:nodeID">161T078</phy:property>
                      <phy:property applies_to="node" datatype="xsd:float" ref="0:hue" unit="u:fraction">0.256292813791</phy:property>
                    </phy:clade>
                    <phy:clade>
                      <phy:name>083</phy:name>
                      <phy:branch_length>0.32502</phy:branch_length>
                      <phy:width>1</phy:width>
                      <phy:color>
                        <phy:red>177</phy:red>
                        <phy:green>254</phy:green>
                        <phy:blue>119</phy:blue>
                      </phy:color>
                      <phy:property applies_to="node" datatype="xsd:string" ref="0:nodeID">162I083</phy:property>
                      <phy:clade>
                        <phy:name>Herpetosiphon aurantiacus</phy:name>
                        <phy:branch_length>0.37935</phy:branch_length>
                        <phy:width>0</phy:width>
                        <phy:color>
                          <phy:red>226</phy:red>
                          <phy:green>254</phy:green>
                          <phy:blue>204</phy:blue>
                        </phy:color>
                        <phy:node_id>163T079</phy:node_id>
                        <phy:taxonomy>
                          <phy:scientific_name>Herpetosiphon aurantiacus</phy:scientific_name>
                          <phy:rank>species</phy:rank>
                        </phy:taxonomy>
                        <phy:taxonomy>
                          <phy:scientific_name>Chloroflexi</phy:scientific_name>
                          <phy:rank>other</phy:rank>
                        </phy:taxonomy>
                        <phy:property applies_to="node" datatype="xsd:float" ref="0:dir">Herpetosiphon_aurantiacus_ATCC_23779</phy:property>
                        <phy:property applies_to="node" datatype="xsd:string" ref="0:nodeID">163T079</phy:property>
                        <phy:property applies_to="node" datatype="xsd:float" ref="0:hue" unit="u:fraction">0.260841353892</phy:property>
                      </phy:clade>
                      <phy:clade>
                        <phy:name>084</phy:name>
                        <phy:branch_length>0.04779</phy:branch_length>
                        <phy:width>1</phy:width>
                        <phy:color>
                          <phy:red>194</phy:red>
                          <phy:green>255</phy:green>
                          <phy:blue>150</phy:blue>
                        </phy:color>
                        <phy:property applies_to="node" datatype="xsd:string" ref="0:nodeID">164I084</phy:property>
                        <phy:clade>
                          <phy:name>Roseiflexus castenholzii</phy:name>
                          <phy:branch_length>0.17737</phy:branch_length>
                          <phy:width>0</phy:width>
                          <phy:color>
                            <phy:red>225</phy:red>
                            <phy:green>254</phy:green>
                            <phy:blue>204</phy:blue>
                          </phy:color>
                          <phy:node_id>165T080</phy:node_id>
                          <phy:taxonomy>
                            <phy:scientific_name>Roseiflexus castenholzii</phy:scientific_name>
                            <phy:rank>species</phy:rank>
                          </phy:taxonomy>
                          <phy:taxonomy>
                            <phy:scientific_name>Chloroflexi</phy:scientific_name>
                            <phy:rank>other</phy:rank>
                          </phy:taxonomy>
                          <phy:property applies_to="node" datatype="xsd:float" ref="0:dir">Roseiflexus_castenholzii_DSM_13941</phy:property>
                          <phy:property applies_to="node" datatype="xsd:string" ref="0:nodeID">165T080</phy:property>
                          <phy:property applies_to="node" datatype="xsd:float" ref="0:hue" unit="u:fraction">0.263105380748</phy:property>
                        </phy:clade>
                        <phy:clade>
                          <phy:name>Chloroflexus aurantiacus</phy:name>
                          <phy:branch_length>0.20301</phy:branch_length>
                          <phy:width>0</phy:width>
                          <phy:color>
                            <phy:red>225</phy:red>
                            <phy:green>254</phy:green>
                            <phy:blue>204</phy:blue>
                          </phy:color>
                          <phy:node_id>166T081</phy:node_id>
                          <phy:taxonomy>
                            <phy:scientific_name>Chloroflexus aurantiacus</phy:scientific_name>
                            <phy:rank>species</phy:rank>
                          </phy:taxonomy>
                          <phy:taxonomy>
                            <phy:scientific_name>Chloroflexi</phy:scientific_name>
                            <phy:rank>other</phy:rank>
                          </phy:taxonomy>
                          <phy:property applies_to="node" datatype="xsd:float" ref="0:dir">Chloroflexus_aurantiacus_J_10_fl</phy:property>
                          <phy:property applies_to="node" datatype="xsd:string" ref="0:nodeID">166T081</phy:property>
                          <phy:property applies_to="node" datatype="xsd:float" ref="0:hue" unit="u:fraction">0.264529989995</phy:property>
                        </phy:clade>
                      </phy:clade>
                    </phy:clade>
                  </phy:clade>
                  <phy:clade>
                    <phy:name>085</phy:name>
                    <phy:branch_length>0.0094</phy:branch_length>
                    <phy:width>1</phy:width>
                    <phy:color>
                      <phy:red>150</phy:red>
                      <phy:green>255</phy:green>
                      <phy:blue>97</phy:blue>
                    </phy:color>
                    <phy:property applies_to="node" datatype="xsd:string" ref="0:nodeID">167I085</phy:property>
                    <phy:clade>
                      <phy:name>086</phy:name>
                      <phy:branch_length>0.02688</phy:branch_length>
                      <phy:width>1</phy:width>
                      <phy:color>
                        <phy:red>167</phy:red>
                        <phy:green>254</phy:green>
                        <phy:blue>119</phy:blue>
                      </phy:color>
                      <phy:property applies_to="node" datatype="xsd:string" ref="0:nodeID">168I086</phy:property>
                      <phy:clade>
                        <phy:name>Dehalococcoides ethenogenes</phy:name>
                        <phy:branch_length>0.98649</phy:branch_length>
                        <phy:width>0</phy:width>
                        <phy:color>
                          <phy:red>223</phy:red>
                          <phy:green>254</phy:green>
                          <phy:blue>204</phy:blue>
                        </phy:color>
                        <phy:node_id>169T082</phy:node_id>
                        <phy:taxonomy>
                          <phy:scientific_name>Dehalococcoides ethenogenes</phy:scientific_name>
                          <phy:rank>species</phy:rank>
                        </phy:taxonomy>
                        <phy:taxonomy>
                          <phy:scientific_name>Chloroflexi</phy:scientific_name>
                          <phy:rank>other</phy:rank>
                        </phy:taxonomy>
                        <phy:property applies_to="node" datatype="xsd:float" ref="0:dir">Dehalococcoides_ethenogenes_195</phy:property>
                        <phy:property applies_to="node" datatype="xsd:string" ref="0:nodeID">169T082</phy:property>
                        <phy:property applies_to="node" datatype="xsd:float" ref="0:hue" unit="u:fraction">0.270671599629</phy:property>
                      </phy:clade>
                      <phy:clade>
                        <phy:name>087</phy:name>
                        <phy:branch_length>0.25676</phy:branch_length>
                        <phy:width>1</phy:width>
                        <phy:color>
                          <phy:red>185</phy:red>
                          <phy:green>255</phy:green>
                          <phy:blue>150</phy:blue>
                        </phy:color>
                        <phy:property applies_to="node" datatype="xsd:string" ref="0:nodeID">170I087</phy:property>
                        <phy:clade>
                          <phy:name>Thermomicrobium roseum</phy:name>
                          <phy:branch_length>0.31188</phy:branch_length>
                          <phy:width>0</phy:width>
                          <phy:color>
                            <phy:red>221</phy:red>
                            <phy:green>254</phy:green>
                            <phy:blue>204</phy:blue>
                          </phy:color>
                          <phy:node_id>171T083</phy:node_id>
                          <phy:taxonomy>
                            <phy:scientific_name>Thermomicrobium roseum</phy:scientific_name>
                            <phy:rank>species</phy:rank>
                          </phy:taxonomy>
                          <phy:taxonomy>
                            <phy:scientific_name>Chloroflexi</phy:scientific_name>
                            <phy:rank>other</phy:rank>
                          </phy:taxonomy>
                          <phy:property applies_to="node" datatype="xsd:float" ref="0:dir">Thermomicrobium_roseum_DSM_5159</phy:property>
                          <phy:property applies_to="node" datatype="xsd:string" ref="0:nodeID">171T083</phy:property>
                          <phy:property applies_to="node" datatype="xsd:float" ref="0:hue" unit="u:fraction">0.276495913677</phy:property>
                        </phy:clade>
                        <phy:clade>
                          <phy:name>Sphaerobacter thermophilus</phy:name>
                          <phy:branch_length>0.19908</phy:branch_length>
                          <phy:width>0</phy:width>
                          <phy:color>
                            <phy:red>220</phy:red>
                            <phy:green>254</phy:green>
                            <phy:blue>204</phy:blue>
                          </phy:color>
                          <phy:node_id>172T084</phy:node_id>
                          <phy:taxonomy>
                            <phy:scientific_name>Sphaerobacter thermophilus</phy:scientific_name>
                            <phy:rank>species</phy:rank>
                          </phy:taxonomy>
                          <phy:taxonomy>
                            <phy:scientific_name>Chloroflexi</phy:scientific_name>
                            <phy:rank>other</phy:rank>
                          </phy:taxonomy>
                          <phy:property applies_to="node" datatype="xsd:float" ref="0:dir">Sphaerobacter_thermophilus_4ac11_DSM_20745</phy:property>
                          <phy:property applies_to="node" datatype="xsd:string" ref="0:nodeID">172T084</phy:property>
                          <phy:property applies_to="node" datatype="xsd:float" ref="0:hue" unit="u:fraction">0.278409574597</phy:property>
                        </phy:clade>
                      </phy:clade>
                    </phy:clade>
                    <phy:clade>
                      <phy:name>Ktedonobacter racemifer</phy:name>
                      <phy:branch_length>0.66391</phy:branch_length>
                      <phy:width>0</phy:width>
                      <phy:color>
                        <phy:red>219</phy:red>
                        <phy:green>254</phy:green>
                        <phy:blue>204</phy:blue>
                      </phy:color>
                      <phy:node_id>173T085</phy:node_id>
                      <phy:taxonomy>
                        <phy:scientific_name>Ktedonobacter racemifer</phy:scientific_name>
                        <phy:rank>species</phy:rank>
                      </phy:taxonomy>
                      <phy:taxonomy>
                        <phy:scientific_name>Chloroflexi</phy:scientific_name>
                        <phy:rank>other</phy:rank>
                      </phy:taxonomy>
                      <phy:property applies_to="node" datatype="xsd:float" ref="0:dir">Ktedonobacter_racemifer_SOSP1-21_DSM_44963</phy:property>
                      <phy:property applies_to="node" datatype="xsd:string" ref="0:nodeID">173T085</phy:property>
                      <phy:property applies_to="node" datatype="xsd:float" ref="0:hue" unit="u:fraction">0.282703963629</phy:property>
                    </phy:clade>
                  </phy:clade>
                </phy:clade>
                <phy:clade>
                  <phy:name>088</phy:name>
                  <phy:branch_length>0.37865</phy:branch_length>
                  <phy:width>2</phy:width>
                  <phy:color>
                    <phy:red>31</phy:red>
                    <phy:green>255</phy:green>
                    <phy:blue>13</phy:blue>
                  </phy:color>
                  <phy:property applies_to="node" datatype="xsd:string" ref="0:nodeID">174I088</phy:property>
                  <phy:clade>
                    <phy:name>089</phy:name>
                    <phy:branch_length>0.96382</phy:branch_length>
                    <phy:width>1</phy:width>
                    <phy:color>
                      <phy:red>131</phy:red>
                      <phy:green>255</phy:green>
                      <phy:blue>97</phy:blue>
                    </phy:color>
                    <phy:taxonomy>
                      <phy:scientific_name>Synergistetes</phy:scientific_name>
                      <phy:rank>other</phy:rank>
                    </phy:taxonomy>
                    <phy:property applies_to="node" datatype="xsd:string" ref="0:nodeID">175I089</phy:property>
                    <phy:clade>
                      <phy:name>090</phy:name>
                      <phy:branch_length>0.10416</phy:branch_length>
                      <phy:width>1</phy:width>
                      <phy:color>
                        <phy:red>175</phy:red>
                        <phy:green>255</phy:green>
                        <phy:blue>150</phy:blue>
                      </phy:color>
                      <phy:property applies_to="node" datatype="xsd:string" ref="0:nodeID">176I090</phy:property>
                      <phy:clade>
                        <phy:name>Thermovirga lienii</phy:name>
                        <phy:branch_length>0.27489</phy:branch_length>
                        <phy:width>0</phy:width>
                        <phy:color>
                          <phy:red>216</phy:red>
                          <phy:green>254</phy:green>
                          <phy:blue>204</phy:blue>
                        </phy:color>
                        <phy:node_id>177T086</phy:node_id>
                        <phy:taxonomy>
                          <phy:scientific_name>Thermovirga lienii</phy:scientific_name>
                          <phy:rank>species</phy:rank>
                        </phy:taxonomy>
                        <phy:taxonomy>
                          <phy:scientific_name>Synergistetes</phy:scientific_name>
                          <phy:rank>other</phy:rank>
                        </phy:taxonomy>
                        <phy:property applies_to="node" datatype="xsd:float" ref="0:dir">Thermovirga_lienii_Cas60314_DSM_17291</phy:property>
                        <phy:property applies_to="node" datatype="xsd:string" ref="0:nodeID">177T086</phy:property>
                        <phy:property applies_to="node" datatype="xsd:float" ref="0:hue" unit="u:fraction">0.292909555964</phy:property>
                      </phy:clade>
                      <phy:clade>
                        <phy:name>Dethiosulfovibrio peptidovorans</phy:name>
                        <phy:branch_length>0.45317</phy:branch_length>
                        <phy:width>0</phy:width>
                        <phy:color>
                          <phy:red>215</phy:red>
                          <phy:green>254</phy:green>
                          <phy:blue>204</phy:blue>
                        </phy:color>
                        <phy:node_id>178T087</phy:node_id>
                        <phy:taxonomy>
                          <phy:scientific_name>Dethiosulfovibrio peptidovorans</phy:scientific_name>
                          <phy:rank>species</phy:rank>
                        </phy:taxonomy>
                        <phy:taxonomy>
                          <phy:scientific_name>Synergistetes</phy:scientific_name>
                          <phy:rank>other</phy:rank>
                        </phy:taxonomy>
                        <phy:property applies_to="node" datatype="xsd:float" ref="0:dir">Dethiosulfovibrio_peptidovorans_SEBR_4207_DSM_11002</phy:property>
                        <phy:property applies_to="node" datatype="xsd:string" ref="0:nodeID">178T087</phy:property>
                        <phy:property applies_to="node" datatype="xsd:float" ref="0:hue" unit="u:fraction">0.295636305551</phy:property>
                      </phy:clade>
                    </phy:clade>
                    <phy:clade>
                      <phy:name>091</phy:name>
                      <phy:branch_length>0.09134</phy:branch_length>
                      <phy:width>1</phy:width>
                      <phy:color>
                        <phy:red>171</phy:red>
                        <phy:green>255</phy:green>
                        <phy:blue>150</phy:blue>
                      </phy:color>
                      <phy:property applies_to="node" datatype="xsd:string" ref="0:nodeID">179I091</phy:property>
                      <phy:clade>
                        <phy:name>Thermanaerovibrio acidaminovorans</phy:name>
                        <phy:branch_length>0.27568</phy:branch_length>
                        <phy:width>0</phy:width>
                        <phy:color>
                          <phy:red>214</phy:red>
                          <phy:green>254</phy:green>
                          <phy:blue>204</phy:blue>
                        </phy:color>
                        <phy:node_id>180T088</phy:node_id>
                        <phy:taxonomy>
                          <phy:scientific_name>Thermanaerovibrio acidaminovorans</phy:scientific_name>
                          <phy:rank>species</phy:rank>
                        </phy:taxonomy>
                        <phy:taxonomy>
                          <phy:scientific_name>Synergistetes</phy:scientific_name>
                          <phy:rank>other</phy:rank>
                        </phy:taxonomy>
                        <phy:property applies_to="node" datatype="xsd:float" ref="0:dir">Thermanaerovibrio_acidaminovorans_Su883_DSM_6589</phy:property>
                        <phy:property applies_to="node" datatype="xsd:string" ref="0:nodeID">180T088</phy:property>
                        <phy:property applies_to="node" datatype="xsd:float" ref="0:hue" unit="u:fraction">0.299098205643</phy:property>
                      </phy:clade>
                      <phy:clade>
                        <phy:name>Aminomonas paucivorans</phy:name>
                        <phy:branch_length>0.26144</phy:branch_length>
                        <phy:width>0</phy:width>
                        <phy:color>
                          <phy:red>213</phy:red>
                          <phy:green>254</phy:green>
                          <phy:blue>204</phy:blue>
                        </phy:color>
                        <phy:node_id>181T089</phy:node_id>
                        <phy:taxonomy>
                          <phy:scientific_name>Aminomonas paucivorans</phy:scientific_name>
                          <phy:rank>species</phy:rank>
                        </phy:taxonomy>
                        <phy:taxonomy>
                          <phy:scientific_name>Synergistetes</phy:scientific_name>
                          <phy:rank>other</phy:rank>
                        </phy:taxonomy>
                        <phy:property applies_to="node" datatype="xsd:float" ref="0:dir">Aminomonas_paucivorans_GLU-3_DSM_12260</phy:property>
                        <phy:property applies_to="node" datatype="xsd:string" ref="0:nodeID">181T089</phy:property>
                        <phy:property applies_to="node" datatype="xsd:float" ref="0:hue" unit="u:fraction">0.301109841687</phy:property>
                      </phy:clade>
                    </phy:clade>
                  </phy:clade>
                  <phy:clade>
                    <phy:name>092</phy:name>
                    <phy:branch_length>0.25487</phy:branch_length>
                    <phy:width>2</phy:width>
                    <phy:color>
                      <phy:red>45</phy:red>
                      <phy:green>255</phy:green>
                      <phy:blue>44</phy:blue>
                    </phy:color>
                    <phy:property applies_to="node" datatype="xsd:string" ref="0:nodeID">182I092</phy:property>
                    <phy:clade>
                      <phy:name>093</phy:name>
                      <phy:branch_length>1.25002</phy:branch_length>
                      <phy:width>1</phy:width>
                      <phy:color>
                        <phy:red>134</phy:red>
                        <phy:green>254</phy:green>
                        <phy:blue>119</phy:blue>
                      </phy:color>
                      <phy:taxonomy>
                        <phy:scientific_name>Deinococcus</phy:scientific_name>
                        <phy:rank>other</phy:rank>
                      </phy:taxonomy>
                      <phy:property applies_to="node" datatype="xsd:string" ref="0:nodeID">183I093</phy:property>
                      <phy:clade>
                        <phy:name>094</phy:name>
                        <phy:branch_length>0.13255</phy:branch_length>
                        <phy:width>1</phy:width>
                        <phy:color>
                          <phy:red>162</phy:red>
                          <phy:green>255</phy:green>
                          <phy:blue>150</phy:blue>
                        </phy:color>
                        <phy:property applies_to="node" datatype="xsd:string" ref="0:nodeID">184I094</phy:property>
                        <phy:clade>
                          <phy:name>Thermus thermophilus</phy:name>
                          <phy:branch_length>0.29554</phy:branch_length>
                          <phy:width>0</phy:width>
                          <phy:color>
                            <phy:red>210</phy:red>
                            <phy:green>254</phy:green>
                            <phy:blue>204</phy:blue>
                          </phy:color>
                          <phy:node_id>185T090</phy:node_id>
                          <phy:taxonomy>
                            <phy:scientific_name>Thermus thermophilus</phy:scientific_name>
                            <phy:rank>species</phy:rank>
                          </phy:taxonomy>
                          <phy:taxonomy>
                            <phy:scientific_name>Deinococcus</phy:scientific_name>
                            <phy:rank>other</phy:rank>
                          </phy:taxonomy>
                          <phy:property applies_to="node" datatype="xsd:float" ref="0:dir">Thermus_thermophilus_HB27</phy:property>
                          <phy:property applies_to="node" datatype="xsd:string" ref="0:nodeID">185T090</phy:property>
                          <phy:property applies_to="node" datatype="xsd:float" ref="0:hue" unit="u:fraction">0.313280254735</phy:property>
                        </phy:clade>
                        <phy:clade>
                          <phy:name>Meiothermus ruber</phy:name>
                          <phy:branch_length>0.14958</phy:branch_length>
                          <phy:width>0</phy:width>
                          <phy:color>
                            <phy:red>209</phy:red>
                            <phy:green>254</phy:green>
                            <phy:blue>204</phy:blue>
                          </phy:color>
                          <phy:node_id>186T091</phy:node_id>
                          <phy:taxonomy>
                            <phy:scientific_name>Meiothermus ruber</phy:scientific_name>
                            <phy:rank>species</phy:rank>
                          </phy:taxonomy>
                          <phy:taxonomy>
                            <phy:scientific_name>Deinococcus</phy:scientific_name>
                            <phy:rank>other</phy:rank>
                          </phy:taxonomy>
                          <phy:property applies_to="node" datatype="xsd:float" ref="0:dir">Meiothermus_ruber_DSM_1279</phy:property>
                          <phy:property applies_to="node" datatype="xsd:string" ref="0:nodeID">186T091</phy:property>
                          <phy:property applies_to="node" datatype="xsd:float" ref="0:hue" unit="u:fraction">0.314947329944</phy:property>
                        </phy:clade>
                      </phy:clade>
                      <phy:clade>
                        <phy:name>Deinococcus radiodurans</phy:name>
                        <phy:branch_length>0.48688</phy:branch_length>
                        <phy:width>0</phy:width>
                        <phy:color>
                          <phy:red>208</phy:red>
                          <phy:green>254</phy:green>
                          <phy:blue>204</phy:blue>
                        </phy:color>
                        <phy:node_id>187T092</phy:node_id>
                        <phy:taxonomy>
                          <phy:scientific_name>Deinococcus radiodurans</phy:scientific_name>
                          <phy:rank>species</phy:rank>
                        </phy:taxonomy>
                        <phy:taxonomy>
                          <phy:scientific_name>Deinococcus</phy:scientific_name>
                          <phy:rank>other</phy:rank>
                        </phy:taxonomy>
                        <phy:property applies_to="node" datatype="xsd:float" ref="0:dir">Deinococcus_radiodurans</phy:property>
                        <phy:property applies_to="node" datatype="xsd:string" ref="0:nodeID">187T092</phy:property>
                        <phy:property applies_to="node" datatype="xsd:float" ref="0:hue" unit="u:fraction">0.317827446555</phy:property>
                      </phy:clade>
                    </phy:clade>
                    <phy:clade>
                      <phy:name>095</phy:name>
                      <phy:branch_length>0.34118</phy:branch_length>
                      <phy:width>2</phy:width>
                      <phy:color>
                        <phy:red>80</phy:red>
                        <phy:green>254</phy:green>
                        <phy:blue>91</phy:blue>
                      </phy:color>
                      <phy:property applies_to="node" datatype="xsd:string" ref="0:nodeID">188I095</phy:property>
                      <phy:clade>
                        <phy:name>Dictyoglomus turgidum</phy:name>
                        <phy:branch_length>0.9407</phy:branch_length>
                        <phy:width>0</phy:width>
                        <phy:color>
                          <phy:red>205</phy:red>
                          <phy:green>254</phy:green>
                          <phy:blue>204</phy:blue>
                        </phy:color>
                        <phy:node_id>189T093</phy:node_id>
                        <phy:taxonomy>
                          <phy:scientific_name>Dictyoglomus turgidum</phy:scientific_name>
                          <phy:rank>species</phy:rank>
                        </phy:taxonomy>
                        <phy:taxonomy>
                          <phy:scientific_name>Other</phy:scientific_name>
                          <phy:rank>other</phy:rank>
                        </phy:taxonomy>
                        <phy:property applies_to="node" datatype="xsd:float" ref="0:dir">Dictyoglomus_turgidum_DSM_6724</phy:property>
                        <phy:property applies_to="node" datatype="xsd:string" ref="0:nodeID">189T093</phy:property>
                        <phy:property applies_to="node" datatype="xsd:float" ref="0:hue" unit="u:fraction">0.329133461333</phy:property>
                      </phy:clade>
                      <phy:clade>
                        <phy:name>096</phy:name>
                        <phy:branch_length>1.68291</phy:branch_length>
                        <phy:width>1</phy:width>
                        <phy:color>
                          <phy:red>97</phy:red>
                          <phy:green>255</phy:green>
                          <phy:blue>110</phy:blue>
                        </phy:color>
                        <phy:taxonomy>
                          <phy:scientific_name>Thermotogae</phy:scientific_name>
                          <phy:rank>other</phy:rank>
                        </phy:taxonomy>
                        <phy:property applies_to="node" datatype="xsd:string" ref="0:nodeID">190I096</phy:property>
                        <phy:clade>
                          <phy:name>097</phy:name>
                          <phy:branch_length>0.03177</phy:branch_length>
                          <phy:width>1</phy:width>
                          <phy:color>
                            <phy:red>119</phy:red>
                            <phy:green>254</phy:green>
                            <phy:blue>129</phy:blue>
                          </phy:color>
                          <phy:property applies_to="node" datatype="xsd:string" ref="0:nodeID">191I097</phy:property>
                          <phy:clade>
                            <phy:name>098</phy:name>
                            <phy:branch_length>0.30555</phy:branch_length>
                            <phy:width>1</phy:width>
                            <phy:color>
                              <phy:red>150</phy:red>
                              <phy:green>255</phy:green>
                              <phy:blue>156</phy:blue>
                            </phy:color>
                            <phy:property applies_to="node" datatype="xsd:string" ref="0:nodeID">192I098</phy:property>
                            <phy:clade>
                              <phy:name>Thermosipho melanesiensis</phy:name>
                              <phy:branch_length>0.26059</phy:branch_length>
                              <phy:width>0</phy:width>
                              <phy:color>
                                <phy:red>204</phy:red>
                                <phy:green>254</phy:green>
                                <phy:blue>206</phy:blue>
                              </phy:color>
                              <phy:node_id>193T094</phy:node_id>
                              <phy:taxonomy>
                                <phy:scientific_name>Thermosipho melanesiensis</phy:scientific_name>
                                <phy:rank>species</phy:rank>
                              </phy:taxonomy>
                              <phy:taxonomy>
                                <phy:scientific_name>Thermotogae</phy:scientific_name>
                                <phy:rank>other</phy:rank>
                              </phy:taxonomy>
                              <phy:property applies_to="node" datatype="xsd:float" ref="0:dir">Thermosipho_melanesiensis_BI429</phy:property>
                              <phy:property applies_to="node" datatype="xsd:string" ref="0:nodeID">193T094</phy:property>
                              <phy:property applies_to="node" datatype="xsd:float" ref="0:hue" unit="u:fraction">0.341198783326</phy:property>
                            </phy:clade>
                            <phy:clade>
                              <phy:name>Fervidobacterium nodosum</phy:name>
                              <phy:branch_length>0.44503</phy:branch_length>
                              <phy:width>0</phy:width>
                              <phy:color>
                                <phy:red>204</phy:red>
                                <phy:green>254</phy:green>
                                <phy:blue>207</phy:blue>
                              </phy:color>
                              <phy:node_id>194T095</phy:node_id>
                              <phy:taxonomy>
                                <phy:scientific_name>Fervidobacterium nodosum</phy:scientific_name>
                                <phy:rank>species</phy:rank>
                              </phy:taxonomy>
                              <phy:taxonomy>
                                <phy:scientific_name>Thermotogae</phy:scientific_name>
                                <phy:rank>other</phy:rank>
                              </phy:taxonomy>
                              <phy:property applies_to="node" datatype="xsd:float" ref="0:dir">Fervidobacterium_nodosum_Rt17-B1</phy:property>
                              <phy:property applies_to="node" datatype="xsd:string" ref="0:nodeID">194T095</phy:property>
                              <phy:property applies_to="node" datatype="xsd:float" ref="0:hue" unit="u:fraction">0.343841490031</phy:property>
                            </phy:clade>
                          </phy:clade>
                          <phy:clade>
                            <phy:name>Petrotoga mobilis</phy:name>
                            <phy:branch_length>0.6672</phy:branch_length>
                            <phy:width>0</phy:width>
                            <phy:color>
                              <phy:red>204</phy:red>
                              <phy:green>254</phy:green>
                              <phy:blue>208</phy:blue>
                            </phy:color>
                            <phy:node_id>195T096</phy:node_id>
                            <phy:taxonomy>
                              <phy:scientific_name>Petrotoga mobilis</phy:scientific_name>
                              <phy:rank>species</phy:rank>
                            </phy:taxonomy>
                            <phy:taxonomy>
                              <phy:scientific_name>Thermotogae</phy:scientific_name>
                              <phy:rank>other</phy:rank>
                            </phy:taxonomy>
                            <phy:property applies_to="node" datatype="xsd:float" ref="0:dir">Petrotoga_mobilis_SJ95</phy:property>
                            <phy:property applies_to="node" datatype="xsd:string" ref="0:nodeID">195T096</phy:property>
                            <phy:property applies_to="node" datatype="xsd:float" ref="0:hue" unit="u:fraction">0.349151397222</phy:property>
                          </phy:clade>
                        </phy:clade>
                        <phy:clade>
                          <phy:name>Kosmotoga olearia</phy:name>
                          <phy:branch_length>0.25238</phy:branch_length>
                          <phy:width>0</phy:width>
                          <phy:color>
                            <phy:red>204</phy:red>
                            <phy:green>254</phy:green>
                            <phy:blue>209</phy:blue>
                          </phy:color>
                          <phy:node_id>196T097</phy:node_id>
                          <phy:taxonomy>
                            <phy:scientific_name>Kosmotoga olearia</phy:scientific_name>
                            <phy:rank>species</phy:rank>
                          </phy:taxonomy>
                          <phy:taxonomy>
                            <phy:scientific_name>Thermotogae</phy:scientific_name>
                            <phy:rank>other</phy:rank>
                          </phy:taxonomy>
                          <phy:property applies_to="node" datatype="xsd:float" ref="0:dir">Kosmotoga_olearia_TBF_19_5_1</phy:property>
                          <phy:property applies_to="node" datatype="xsd:string" ref="0:nodeID">196T097</phy:property>
                          <phy:property applies_to="node" datatype="xsd:float" ref="0:hue" unit="u:fraction">0.352714418429</phy:property>
                        </phy:clade>
                      </phy:clade>
                    </phy:clade>
                  </phy:clade>
                </phy:clade>
              </phy:clade>
              <phy:clade>
                <phy:name>099</phy:name>
                <phy:branch_length>0.36924</phy:branch_length>
                <phy:width>4</phy:width>
                <phy:color>
                  <phy:red>0</phy:red>
                  <phy:green>158</phy:green>
                  <phy:blue>85</phy:blue>
                </phy:color>
                <phy:taxonomy>
                  <phy:scientific_name>Actinobacteria</phy:scientific_name>
                  <phy:rank>other</phy:rank>
                </phy:taxonomy>
                <phy:property applies_to="node" datatype="xsd:string" ref="0:nodeID">197I099</phy:property>
                <phy:clade>
                  <phy:name>100</phy:name>
                  <phy:branch_length>0.00727</phy:branch_length>
                  <phy:width>2</phy:width>
                  <phy:color>
                    <phy:red>66</phy:red>
                    <phy:green>255</phy:green>
                    <phy:blue>116</phy:blue>
                  </phy:color>
                  <phy:property applies_to="node" datatype="xsd:string" ref="0:nodeID">198I100</phy:property>
                  <phy:clade>
                    <phy:name>101</phy:name>
                    <phy:branch_length>0.40228</phy:branch_length>
                    <phy:width>1</phy:width>
                    <phy:color>
                      <phy:red>97</phy:red>
                      <phy:green>255</phy:green>
                      <phy:blue>136</phy:blue>
                    </phy:color>
                    <phy:property applies_to="node" datatype="xsd:string" ref="0:nodeID">199I101</phy:property>
                    <phy:clade>
                      <phy:name>Collinsella intestinalis</phy:name>
                      <phy:branch_length>0.76762</phy:branch_length>
                      <phy:width>0</phy:width>
                      <phy:color>
                        <phy:red>204</phy:red>
                        <phy:green>254</phy:green>
                        <phy:blue>215</phy:blue>
                      </phy:color>
                      <phy:node_id>200T098</phy:node_id>
                      <phy:taxonomy>
                        <phy:scientific_name>Collinsella intestinalis</phy:scientific_name>
                        <phy:rank>species</phy:rank>
                      </phy:taxonomy>
                      <phy:taxonomy>
                        <phy:scientific_name>Actinobacteria</phy:scientific_name>
                        <phy:rank>other</phy:rank>
                      </phy:taxonomy>
                      <phy:property applies_to="node" datatype="xsd:float" ref="0:dir">Collinsella_intestinalis_DSM_13280</phy:property>
                      <phy:property applies_to="node" datatype="xsd:string" ref="0:nodeID">200T098</phy:property>
                      <phy:property applies_to="node" datatype="xsd:float" ref="0:hue" unit="u:fraction">0.369852012994</phy:property>
                    </phy:clade>
                    <phy:clade>
                      <phy:name>102</phy:name>
                      <phy:branch_length>0.09111</phy:branch_length>
                      <phy:width>1</phy:width>
                      <phy:color>
                        <phy:red>119</phy:red>
                        <phy:green>254</phy:green>
                        <phy:blue>153</phy:blue>
                      </phy:color>
                      <phy:property applies_to="node" datatype="xsd:string" ref="0:nodeID">201I102</phy:property>
                      <phy:clade>
                        <phy:name>Eggerthella lenta</phy:name>
                        <phy:branch_length>0.15759</phy:branch_length>
                        <phy:width>0</phy:width>
                        <phy:color>
                          <phy:red>204</phy:red>
                          <phy:green>254</phy:green>
                          <phy:blue>216</phy:blue>
                        </phy:color>
                        <phy:node_id>202T099</phy:node_id>
                        <phy:taxonomy>
                          <phy:scientific_name>Eggerthella lenta</phy:scientific_name>
                          <phy:rank>species</phy:rank>
                        </phy:taxonomy>
                        <phy:taxonomy>
                          <phy:scientific_name>Actinobacteria</phy:scientific_name>
                          <phy:rank>other</phy:rank>
                        </phy:taxonomy>
                        <phy:property applies_to="node" datatype="xsd:float" ref="0:dir">Eggerthella_lenta_VPI_0255_DSM_2243</phy:property>
                        <phy:property applies_to="node" datatype="xsd:string" ref="0:nodeID">202T099</phy:property>
                        <phy:property applies_to="node" datatype="xsd:float" ref="0:hue" unit="u:fraction">0.373658361565</phy:property>
                      </phy:clade>
                      <phy:clade>
                        <phy:name>103</phy:name>
                        <phy:branch_length>0.03177</phy:branch_length>
                        <phy:width>1</phy:width>
                        <phy:color>
                          <phy:red>150</phy:red>
                          <phy:green>255</phy:green>
                          <phy:blue>177</phy:blue>
                        </phy:color>
                        <phy:property applies_to="node" datatype="xsd:string" ref="0:nodeID">203I103</phy:property>
                        <phy:clade>
                          <phy:name>Slackia heliotrinireducens</phy:name>
                          <phy:branch_length>0.20794</phy:branch_length>
                          <phy:width>0</phy:width>
                          <phy:color>
                            <phy:red>204</phy:red>
                            <phy:green>254</phy:green>
                            <phy:blue>216</phy:blue>
                          </phy:color>
                          <phy:node_id>204T100</phy:node_id>
                          <phy:taxonomy>
                            <phy:scientific_name>Slackia heliotrinireducens</phy:scientific_name>
                            <phy:rank>species</phy:rank>
                          </phy:taxonomy>
                          <phy:taxonomy>
                            <phy:scientific_name>Actinobacteria</phy:scientific_name>
                            <phy:rank>other</phy:rank>
                          </phy:taxonomy>
                          <phy:property applies_to="node" datatype="xsd:float" ref="0:dir">Slackia_heliotrinireducens_DSM_20476</phy:property>
                          <phy:property applies_to="node" datatype="xsd:string" ref="0:nodeID">204T100</phy:property>
                          <phy:property applies_to="node" datatype="xsd:float" ref="0:hue" unit="u:fraction">0.375146340043</phy:property>
                        </phy:clade>
                        <phy:clade>
                          <phy:name>Cryptobacterium curtum</phy:name>
                          <phy:branch_length>0.2294</phy:branch_length>
                          <phy:width>0</phy:width>
                          <phy:color>
                            <phy:red>204</phy:red>
                            <phy:green>254</phy:green>
                            <phy:blue>217</phy:blue>
                          </phy:color>
                          <phy:node_id>205T101</phy:node_id>
                          <phy:taxonomy>
                            <phy:scientific_name>Cryptobacterium curtum</phy:scientific_name>
                            <phy:rank>species</phy:rank>
                          </phy:taxonomy>
                          <phy:taxonomy>
                            <phy:scientific_name>Actinobacteria</phy:scientific_name>
                            <phy:rank>other</phy:rank>
                          </phy:taxonomy>
                          <phy:property applies_to="node" datatype="xsd:float" ref="0:dir">Cryptobacterium_curtum_DSM_15641</phy:property>
                          <phy:property applies_to="node" datatype="xsd:string" ref="0:nodeID">205T101</phy:property>
                          <phy:property applies_to="node" datatype="xsd:float" ref="0:hue" unit="u:fraction">0.376784277389</phy:property>
                        </phy:clade>
                      </phy:clade>
                    </phy:clade>
                  </phy:clade>
                  <phy:clade>
                    <phy:name>104</phy:name>
                    <phy:branch_length>0.32804</phy:branch_length>
                    <phy:width>1</phy:width>
                    <phy:color>
                      <phy:red>150</phy:red>
                      <phy:green>255</phy:green>
                      <phy:blue>182</phy:blue>
                    </phy:color>
                    <phy:property applies_to="node" datatype="xsd:string" ref="0:nodeID">206I104</phy:property>
                    <phy:clade>
                      <phy:name>Conexibacter woesei</phy:name>
                      <phy:branch_length>0.49511</phy:branch_length>
                      <phy:width>0</phy:width>
                      <phy:color>
                        <phy:red>204</phy:red>
                        <phy:green>254</phy:green>
                        <phy:blue>219</phy:blue>
                      </phy:color>
                      <phy:node_id>207T102</phy:node_id>
                      <phy:taxonomy>
                        <phy:scientific_name>Conexibacter woesei</phy:scientific_name>
                        <phy:rank>species</phy:rank>
                      </phy:taxonomy>
                      <phy:taxonomy>
                        <phy:scientific_name>Actinobacteria</phy:scientific_name>
                        <phy:rank>other</phy:rank>
                      </phy:taxonomy>
                      <phy:property applies_to="node" datatype="xsd:float" ref="0:dir">Conexibacter_woesei_ID131577_DSM_14684</phy:property>
                      <phy:property applies_to="node" datatype="xsd:string" ref="0:nodeID">207T102</phy:property>
                      <phy:property applies_to="node" datatype="xsd:float" ref="0:hue" unit="u:fraction">0.382693158651</phy:property>
                    </phy:clade>
                    <phy:clade>
                      <phy:name>Rubrobacter xylanophilus</phy:name>
                      <phy:branch_length>0.50126</phy:branch_length>
                      <phy:width>0</phy:width>
                      <phy:color>
                        <phy:red>204</phy:red>
                        <phy:green>254</phy:green>
                        <phy:blue>220</phy:blue>
                      </phy:color>
                      <phy:node_id>208T103</phy:node_id>
                      <phy:taxonomy>
                        <phy:scientific_name>Rubrobacter xylanophilus</phy:scientific_name>
                        <phy:rank>species</phy:rank>
                      </phy:taxonomy>
                      <phy:taxonomy>
                        <phy:scientific_name>Actinobacteria</phy:scientific_name>
                        <phy:rank>other</phy:rank>
                      </phy:taxonomy>
                      <phy:property applies_to="node" datatype="xsd:float" ref="0:dir">Rubrobacter_xylanophilus_DSM_9941</phy:property>
                      <phy:property applies_to="node" datatype="xsd:string" ref="0:nodeID">208T103</phy:property>
                      <phy:property applies_to="node" datatype="xsd:float" ref="0:hue" unit="u:fraction">0.386424789954</phy:property>
                    </phy:clade>
                  </phy:clade>
                </phy:clade>
                <phy:clade>
                  <phy:name>105</phy:name>
                  <phy:branch_length>0.42572</phy:branch_length>
                  <phy:width>4</phy:width>
                  <phy:color>
                    <phy:red>0</phy:red>
                    <phy:green>167</phy:green>
                    <phy:blue>96</phy:blue>
                  </phy:color>
                  <phy:property applies_to="node" datatype="xsd:string" ref="0:nodeID">209I105</phy:property>
                  <phy:clade>
                    <phy:name>106</phy:name>
                    <phy:branch_length>1E-05</phy:branch_length>
                    <phy:width>3</phy:width>
                    <phy:color>
                      <phy:red>0</phy:red>
                      <phy:green>212</phy:green>
                      <phy:blue>102</phy:blue>
                    </phy:color>
                    <phy:property applies_to="node" datatype="xsd:string" ref="0:nodeID">210I106</phy:property>
                    <phy:clade>
                      <phy:name>Acidimicrobium ferrooxidans</phy:name>
                      <phy:branch_length>0.90335</phy:branch_length>
                      <phy:width>0</phy:width>
                      <phy:color>
                        <phy:red>204</phy:red>
                        <phy:green>254</phy:green>
                        <phy:blue>222</phy:blue>
                      </phy:color>
                      <phy:node_id>211T104</phy:node_id>
                      <phy:taxonomy>
                        <phy:scientific_name>Acidimicrobium ferrooxidans</phy:scientific_name>
                        <phy:rank>species</phy:rank>
                      </phy:taxonomy>
                      <phy:taxonomy>
                        <phy:scientific_name>Actinobacteria</phy:scientific_name>
                        <phy:rank>other</phy:rank>
                      </phy:taxonomy>
                      <phy:property applies_to="node" datatype="xsd:float" ref="0:dir">Acidimicrobium_ferrooxidans_DSM_10331</phy:property>
                      <phy:property applies_to="node" datatype="xsd:string" ref="0:nodeID">211T104</phy:property>
                      <phy:property applies_to="node" datatype="xsd:float" ref="0:hue" unit="u:fraction">0.394535639669</phy:property>
                    </phy:clade>
                    <phy:clade>
                      <phy:name>107</phy:name>
                      <phy:branch_length>0.02882</phy:branch_length>
                      <phy:width>3</phy:width>
                      <phy:color>
                        <phy:red>0</phy:red>
                        <phy:green>215</phy:green>
                        <phy:blue>105</phy:blue>
                      </phy:color>
                      <phy:property applies_to="node" datatype="xsd:string" ref="0:nodeID">212I107</phy:property>
                      <phy:clade>
                        <phy:name>108</phy:name>
                        <phy:branch_length>0.01593</phy:branch_length>
                        <phy:width>2</phy:width>
                        <phy:color>
                          <phy:red>80</phy:red>
                          <phy:green>254</phy:green>
                          <phy:blue>152</phy:blue>
                        </phy:color>
                        <phy:property applies_to="node" datatype="xsd:string" ref="0:nodeID">213I108</phy:property>
                        <phy:clade>
                          <phy:name>109</phy:name>
                          <phy:branch_length>0.05503</phy:branch_length>
                          <phy:width>1</phy:width>
                          <phy:color>
                            <phy:red>150</phy:red>
                            <phy:green>255</phy:green>
                            <phy:blue>192</phy:blue>
                          </phy:color>
                          <phy:property applies_to="node" datatype="xsd:string" ref="0:nodeID">214I109</phy:property>
                          <phy:clade>
                            <phy:name>Streptomyces griseus</phy:name>
                            <phy:branch_length>0.12756</phy:branch_length>
                            <phy:width>0</phy:width>
                            <phy:color>
                              <phy:red>204</phy:red>
                              <phy:green>254</phy:green>
                              <phy:blue>224</phy:blue>
                            </phy:color>
                            <phy:node_id>215T105</phy:node_id>
                            <phy:taxonomy>
                              <phy:scientific_name>Streptomyces griseus</phy:scientific_name>
                              <phy:rank>species</phy:rank>
                            </phy:taxonomy>
                            <phy:taxonomy>
                              <phy:scientific_name>Actinobacteria</phy:scientific_name>
                              <phy:rank>other</phy:rank>
                            </phy:taxonomy>
                            <phy:property applies_to="node" datatype="xsd:float" ref="0:dir">Streptomyces_griseus_NBRC_13350</phy:property>
                            <phy:property applies_to="node" datatype="xsd:string" ref="0:nodeID">215T105</phy:property>
                            <phy:property applies_to="node" datatype="xsd:float" ref="0:hue" unit="u:fraction">0.398770329792</phy:property>
                          </phy:clade>
                          <phy:clade>
                            <phy:name>Catenulispora acidiphila</phy:name>
                            <phy:branch_length>0.14287</phy:branch_length>
                            <phy:width>0</phy:width>
                            <phy:color>
                              <phy:red>204</phy:red>
                              <phy:green>254</phy:green>
                              <phy:blue>224</phy:blue>
                            </phy:color>
                            <phy:node_id>216T106</phy:node_id>
                            <phy:taxonomy>
                              <phy:scientific_name>Catenulispora acidiphila</phy:scientific_name>
                              <phy:rank>species</phy:rank>
                            </phy:taxonomy>
                            <phy:taxonomy>
                              <phy:scientific_name>Actinobacteria</phy:scientific_name>
                              <phy:rank>other</phy:rank>
                            </phy:taxonomy>
                            <phy:property applies_to="node" datatype="xsd:float" ref="0:dir">Catenulispora_acidiphila_ID139908_DSM_44928</phy:property>
                            <phy:property applies_to="node" datatype="xsd:string" ref="0:nodeID">216T106</phy:property>
                            <phy:property applies_to="node" datatype="xsd:float" ref="0:hue" unit="u:fraction">0.399783151387</phy:property>
                          </phy:clade>
                        </phy:clade>
                        <phy:clade>
                          <phy:name>110</phy:name>
                          <phy:branch_length>0.06824</phy:branch_length>
                          <phy:width>1</phy:width>
                          <phy:color>
                            <phy:red>119</phy:red>
                            <phy:green>254</phy:green>
                            <phy:blue>176</phy:blue>
                          </phy:color>
                          <phy:property applies_to="node" datatype="xsd:string" ref="0:nodeID">217I110</phy:property>
                          <phy:clade>
                            <phy:name>111</phy:name>
                            <phy:branch_length>0.0247</phy:branch_length>
                            <phy:width>1</phy:width>
                            <phy:color>
                              <phy:red>150</phy:red>
                              <phy:green>255</phy:green>
                              <phy:blue>193</phy:blue>
                            </phy:color>
                            <phy:property applies_to="node" datatype="xsd:string" ref="0:nodeID">218I111</phy:property>
                            <phy:clade>
                              <phy:name>Nocardioides </phy:name>
                              <phy:branch_length>0.181</phy:branch_length>
                              <phy:width>0</phy:width>
                              <phy:color>
                                <phy:red>204</phy:red>
                                <phy:green>254</phy:green>
                                <phy:blue>224</phy:blue>
                              </phy:color>
                              <phy:node_id>219T107</phy:node_id>
                              <phy:taxonomy>
                                <phy:scientific_name>Nocardioides </phy:scientific_name>
                                <phy:rank>species</phy:rank>
                              </phy:taxonomy>
                              <phy:taxonomy>
                                <phy:scientific_name>Actinobacteria</phy:scientific_name>
                                <phy:rank>other</phy:rank>
                              </phy:taxonomy>
                              <phy:property applies_to="node" datatype="xsd:float" ref="0:dir">Nocardioides_JS614</phy:property>
                              <phy:property applies_to="node" datatype="xsd:string" ref="0:nodeID">219T107</phy:property>
                              <phy:property applies_to="node" datatype="xsd:float" ref="0:hue" unit="u:fraction">0.401550299047</phy:property>
                            </phy:clade>
                            <phy:clade>
                              <phy:name>Kribbella flavida</phy:name>
                              <phy:branch_length>0.11269</phy:branch_length>
                              <phy:width>0</phy:width>
                              <phy:color>
                                <phy:red>204</phy:red>
                                <phy:green>254</phy:green>
                                <phy:blue>225</phy:blue>
                              </phy:color>
                              <phy:node_id>220T108</phy:node_id>
                              <phy:taxonomy>
                                <phy:scientific_name>Kribbella flavida</phy:scientific_name>
                                <phy:rank>species</phy:rank>
                              </phy:taxonomy>
                              <phy:taxonomy>
                                <phy:scientific_name>Actinobacteria</phy:scientific_name>
                                <phy:rank>other</phy:rank>
                              </phy:taxonomy>
                              <phy:property applies_to="node" datatype="xsd:float" ref="0:dir">Kribbella_flavida_DSM_17836</phy:property>
                              <phy:property applies_to="node" datatype="xsd:string" ref="0:nodeID">220T108</phy:property>
                              <phy:property applies_to="node" datatype="xsd:float" ref="0:hue" unit="u:fraction">0.40265023461</phy:property>
                            </phy:clade>
                          </phy:clade>
                          <phy:clade>
                            <phy:name>Propionibacterium acnes</phy:name>
                            <phy:branch_length>0.35157</phy:branch_length>
                            <phy:width>0</phy:width>
                            <phy:color>
                              <phy:red>204</phy:red>
                              <phy:green>254</phy:green>
                              <phy:blue>225</phy:blue>
                            </phy:color>
                            <phy:node_id>221T109</phy:node_id>
                            <phy:taxonomy>
                              <phy:scientific_name>Propionibacterium acnes</phy:scientific_name>
                              <phy:rank>species</phy:rank>
                            </phy:taxonomy>
                            <phy:taxonomy>
                              <phy:scientific_name>Actinobacteria</phy:scientific_name>
                              <phy:rank>other</phy:rank>
                            </phy:taxonomy>
                            <phy:property applies_to="node" datatype="xsd:float" ref="0:dir">Propionibacterium_acnes_KPA171202</phy:property>
                            <phy:property applies_to="node" datatype="xsd:string" ref="0:nodeID">221T109</phy:property>
                            <phy:property applies_to="node" datatype="xsd:float" ref="0:hue" unit="u:fraction">0.404481500547</phy:property>
                          </phy:clade>
                        </phy:clade>
                      </phy:clade>
                      <phy:clade>
                        <phy:name>112</phy:name>
                        <phy:branch_length>0.04747</phy:branch_length>
                        <phy:width>3</phy:width>
                        <phy:color>
                          <phy:red>0</phy:red>
                          <phy:green>233</phy:green>
                          <phy:blue>118</phy:blue>
                        </phy:color>
                        <phy:property applies_to="node" datatype="xsd:string" ref="0:nodeID">222I112</phy:property>
                        <phy:clade>
                          <phy:name>113</phy:name>
                          <phy:branch_length>0.03099</phy:branch_length>
                          <phy:width>2</phy:width>
                          <phy:color>
                            <phy:red>66</phy:red>
                            <phy:green>255</phy:green>
                            <phy:blue>153</phy:blue>
                          </phy:color>
                          <phy:property applies_to="node" datatype="xsd:string" ref="0:nodeID">223I113</phy:property>
                          <phy:clade>
                            <phy:name>114</phy:name>
                            <phy:branch_length>0.05146</phy:branch_length>
                            <phy:width>2</phy:width>
                            <phy:color>
                              <phy:red>80</phy:red>
                              <phy:green>254</phy:green>
                              <phy:blue>160</phy:blue>
                            </phy:color>
                            <phy:property applies_to="node" datatype="xsd:string" ref="0:nodeID">224I114</phy:property>
                            <phy:clade>
                              <phy:name>115</phy:name>
                              <phy:branch_length>0.07734</phy:branch_length>
                              <phy:width>1</phy:width>
                              <phy:color>
                                <phy:red>150</phy:red>
                                <phy:green>255</phy:green>
                                <phy:blue>197</phy:blue>
                              </phy:color>
                              <phy:property applies_to="node" datatype="xsd:string" ref="0:nodeID">225I115</phy:property>
                              <phy:clade>
                                <phy:name>Thermobifida fusca</phy:name>
                                <phy:branch_length>0.0769</phy:branch_length>
                                <phy:width>0</phy:width>
                                <phy:color>
                                  <phy:red>204</phy:red>
                                  <phy:green>254</phy:green>
                                  <phy:blue>226</phy:blue>
                                </phy:color>
                                <phy:node_id>226T110</phy:node_id>
                                <phy:taxonomy>
                                  <phy:scientific_name>Thermobifida fusca</phy:scientific_name>
                                  <phy:rank>species</phy:rank>
                                </phy:taxonomy>
                                <phy:taxonomy>
                                  <phy:scientific_name>Actinobacteria</phy:scientific_name>
                                  <phy:rank>other</phy:rank>
                                </phy:taxonomy>
                                <phy:property applies_to="node" datatype="xsd:float" ref="0:dir">Thermobifida_fusca_YX</phy:property>
                                <phy:property applies_to="node" datatype="xsd:string" ref="0:nodeID">226T110</phy:property>
                                <phy:property applies_to="node" datatype="xsd:float" ref="0:hue" unit="u:fraction">0.407177689087</phy:property>
                              </phy:clade>
                              <phy:clade>
                                <phy:name>Nocardiopsis dassonvillei</phy:name>
                                <phy:branch_length>0.20717</phy:branch_length>
                                <phy:width>0</phy:width>
                                <phy:color>
                                  <phy:red>204</phy:red>
                                  <phy:green>254</phy:green>
                                  <phy:blue>226</phy:blue>
                                </phy:color>
                                <phy:node_id>227T111</phy:node_id>
                                <phy:taxonomy>
                                  <phy:scientific_name>Nocardiopsis dassonvillei</phy:scientific_name>
                                  <phy:rank>species</phy:rank>
                                </phy:taxonomy>
                                <phy:taxonomy>
                                  <phy:scientific_name>Actinobacteria</phy:scientific_name>
                                  <phy:rank>other</phy:rank>
                                </phy:taxonomy>
                                <phy:property applies_to="node" datatype="xsd:float" ref="0:dir">Nocardiopsis_dassonvillei_dassonvillei_DSM_43111</phy:property>
                                <phy:property applies_to="node" datatype="xsd:string" ref="0:nodeID">227T111</phy:property>
                                <phy:property applies_to="node" datatype="xsd:float" ref="0:hue" unit="u:fraction">0.408241595571</phy:property>
                              </phy:clade>
                            </phy:clade>
                            <phy:clade>
                              <phy:name>116</phy:name>
                              <phy:branch_length>0.0177</phy:branch_length>
                              <phy:width>1</phy:width>
                              <phy:color>
                                <phy:red>119</phy:red>
                                <phy:green>254</phy:green>
                                <phy:blue>182</phy:blue>
                              </phy:color>
                              <phy:property applies_to="node" datatype="xsd:string" ref="0:nodeID">228I116</phy:property>
                              <phy:clade>
                                <phy:name>117</phy:name>
                                <phy:branch_length>0.03592</phy:branch_length>
                                <phy:width>1</phy:width>
                                <phy:color>
                                  <phy:red>150</phy:red>
                                  <phy:green>255</phy:green>
                                  <phy:blue>198</phy:blue>
                                </phy:color>
                                <phy:property applies_to="node" datatype="xsd:string" ref="0:nodeID">229I117</phy:property>
                                <phy:clade>
                                  <phy:name>Thermobispora bispora</phy:name>
                                  <phy:branch_length>0.09808</phy:branch_length>
                                  <phy:width>0</phy:width>
                                  <phy:color>
                                    <phy:red>204</phy:red>
                                    <phy:green>254</phy:green>
                                    <phy:blue>227</phy:blue>
                                  </phy:color>
                                  <phy:node_id>230T112</phy:node_id>
                                  <phy:taxonomy>
                                    <phy:scientific_name>Thermobispora bispora</phy:scientific_name>
                                    <phy:rank>species</phy:rank>
                                  </phy:taxonomy>
                                  <phy:taxonomy>
                                    <phy:scientific_name>Actinobacteria</phy:scientific_name>
                                    <phy:rank>other</phy:rank>
                                  </phy:taxonomy>
                                  <phy:property applies_to="node" datatype="xsd:float" ref="0:dir">Thermobispora_bispora_DSM_43833</phy:property>
                                  <phy:property applies_to="node" datatype="xsd:string" ref="0:nodeID">230T112</phy:property>
                                  <phy:property applies_to="node" datatype="xsd:float" ref="0:hue" unit="u:fraction">0.409875300812</phy:property>
                                </phy:clade>
                                <phy:clade>
                                  <phy:name>Streptosporangium roseum</phy:name>
                                  <phy:branch_length>0.09908</phy:branch_length>
                                  <phy:width>0</phy:width>
                                  <phy:color>
                                    <phy:red>204</phy:red>
                                    <phy:green>254</phy:green>
                                    <phy:blue>227</phy:blue>
                                  </phy:color>
                                  <phy:node_id>231T113</phy:node_id>
                                  <phy:taxonomy>
                                    <phy:scientific_name>Streptosporangium roseum</phy:scientific_name>
                                    <phy:rank>species</phy:rank>
                                  </phy:taxonomy>
                                  <phy:taxonomy>
                                    <phy:scientific_name>Actinobacteria</phy:scientific_name>
                                    <phy:rank>other</phy:rank>
                                  </phy:taxonomy>
                                  <phy:property applies_to="node" datatype="xsd:float" ref="0:dir">Streptosporangium_roseum_NI_9100_DSM_43021</phy:property>
                                  <phy:property applies_to="node" datatype="xsd:string" ref="0:nodeID">231T113</phy:property>
                                  <phy:property applies_to="node" datatype="xsd:float" ref="0:hue" unit="u:fraction">0.410613709664</phy:property>
                                </phy:clade>
                              </phy:clade>
                              <phy:clade>
                                <phy:name>Thermomonospora curvata</phy:name>
                                <phy:branch_length>0.08883</phy:branch_length>
                                <phy:width>0</phy:width>
                                <phy:color>
                                  <phy:red>204</phy:red>
                                  <phy:green>254</phy:green>
                                  <phy:blue>227</phy:blue>
                                </phy:color>
                                <phy:node_id>232T114</phy:node_id>
                                <phy:taxonomy>
                                  <phy:scientific_name>Thermomonospora curvata</phy:scientific_name>
                                  <phy:rank>species</phy:rank>
                                </phy:taxonomy>
                                <phy:taxonomy>
                                  <phy:scientific_name>Actinobacteria</phy:scientific_name>
                                  <phy:rank>other</phy:rank>
                                </phy:taxonomy>
                                <phy:property applies_to="node" datatype="xsd:float" ref="0:dir">Thermomonospora_curvata_DSM_43183</phy:property>
                                <phy:property applies_to="node" datatype="xsd:string" ref="0:nodeID">232T114</phy:property>
                                <phy:property applies_to="node" datatype="xsd:float" ref="0:hue" unit="u:fraction">0.411452003706</phy:property>
                              </phy:clade>
                            </phy:clade>
                          </phy:clade>
                          <phy:clade>
                            <phy:name>Acidothermus cellulolyticus</phy:name>
                            <phy:branch_length>0.17084</phy:branch_length>
                            <phy:width>0</phy:width>
                            <phy:color>
                              <phy:red>204</phy:red>
                              <phy:green>254</phy:green>
                              <phy:blue>228</phy:blue>
                            </phy:color>
                            <phy:node_id>233T115</phy:node_id>
                            <phy:taxonomy>
                              <phy:scientific_name>Acidothermus cellulolyticus</phy:scientific_name>
                              <phy:rank>species</phy:rank>
                            </phy:taxonomy>
                            <phy:taxonomy>
                              <phy:scientific_name>Actinobacteria</phy:scientific_name>
                              <phy:rank>other</phy:rank>
                            </phy:taxonomy>
                            <phy:property applies_to="node" datatype="xsd:float" ref="0:dir">Acidothermus_cellulolyticus_11B</phy:property>
                            <phy:property applies_to="node" datatype="xsd:string" ref="0:nodeID">233T115</phy:property>
                            <phy:property applies_to="node" datatype="xsd:float" ref="0:hue" unit="u:fraction">0.412683546527</phy:property>
                          </phy:clade>
                        </phy:clade>
                        <phy:clade>
                          <phy:name>118</phy:name>
                          <phy:branch_length>0.03523</phy:branch_length>
                          <phy:width>3</phy:width>
                          <phy:color>
                            <phy:red>7</phy:red>
                            <phy:green>254</phy:green>
                            <phy:blue>138</phy:blue>
                          </phy:color>
                          <phy:property applies_to="node" datatype="xsd:string" ref="0:nodeID">234I118</phy:property>
                          <phy:clade>
                            <phy:name>Frankia alni</phy:name>
                            <phy:branch_length>0.16682</phy:branch_length>
                            <phy:width>0</phy:width>
                            <phy:color>
                              <phy:red>204</phy:red>
                              <phy:green>254</phy:green>
                              <phy:blue>228</phy:blue>
                            </phy:color>
                            <phy:node_id>235T116</phy:node_id>
                            <phy:taxonomy>
                              <phy:scientific_name>Frankia alni</phy:scientific_name>
                              <phy:rank>species</phy:rank>
                            </phy:taxonomy>
                            <phy:taxonomy>
                              <phy:scientific_name>Actinobacteria</phy:scientific_name>
                              <phy:rank>other</phy:rank>
                            </phy:taxonomy>
                            <phy:property applies_to="node" datatype="xsd:float" ref="0:dir">Frankia_alni_ACN14a</phy:property>
                            <phy:property applies_to="node" datatype="xsd:string" ref="0:nodeID">235T116</phy:property>
                            <phy:property applies_to="node" datatype="xsd:float" ref="0:hue" unit="u:fraction">0.414196168596</phy:property>
                          </phy:clade>
                          <phy:clade>
                            <phy:name>119</phy:name>
                            <phy:branch_length>0.06168</phy:branch_length>
                            <phy:width>2</phy:width>
                            <phy:color>
                              <phy:red>13</phy:red>
                              <phy:green>255</phy:green>
                              <phy:blue>142</phy:blue>
                            </phy:color>
                            <phy:property applies_to="node" datatype="xsd:string" ref="0:nodeID">236I119</phy:property>
                            <phy:clade>
                              <phy:name>120</phy:name>
                              <phy:branch_length>0.10227</phy:branch_length>
                              <phy:width>1</phy:width>
                              <phy:color>
                                <phy:red>150</phy:red>
                                <phy:green>255</phy:green>
                                <phy:blue>202</phy:blue>
                              </phy:color>
                              <phy:property applies_to="node" datatype="xsd:string" ref="0:nodeID">237I120</phy:property>
                              <phy:clade>
                                <phy:name>Stackebrandtia nassauensis</phy:name>
                                <phy:branch_length>0.18557</phy:branch_length>
                                <phy:width>0</phy:width>
                                <phy:color>
                                  <phy:red>204</phy:red>
                                  <phy:green>254</phy:green>
                                  <phy:blue>229</phy:blue>
                                </phy:color>
                                <phy:node_id>238T117</phy:node_id>
                                <phy:taxonomy>
                                  <phy:scientific_name>Stackebrandtia nassauensis</phy:scientific_name>
                                  <phy:rank>species</phy:rank>
                                </phy:taxonomy>
                                <phy:taxonomy>
                                  <phy:scientific_name>Actinobacteria</phy:scientific_name>
                                  <phy:rank>other</phy:rank>
                                </phy:taxonomy>
                                <phy:property applies_to="node" datatype="xsd:float" ref="0:dir">Stackebrandtia_nassauensis_LLR-40K-21_DSM_44728</phy:property>
                                <phy:property applies_to="node" datatype="xsd:string" ref="0:nodeID">238T117</phy:property>
                                <phy:property applies_to="node" datatype="xsd:float" ref="0:hue" unit="u:fraction">0.416129978834</phy:property>
                              </phy:clade>
                              <phy:clade>
                                <phy:name>Salinispora arenicola</phy:name>
                                <phy:branch_length>0.11117</phy:branch_length>
                                <phy:width>0</phy:width>
                                <phy:color>
                                  <phy:red>204</phy:red>
                                  <phy:green>254</phy:green>
                                  <phy:blue>229</phy:blue>
                                </phy:color>
                                <phy:node_id>239T118</phy:node_id>
                                <phy:taxonomy>
                                  <phy:scientific_name>Salinispora arenicola</phy:scientific_name>
                                  <phy:rank>species</phy:rank>
                                </phy:taxonomy>
                                <phy:taxonomy>
                                  <phy:scientific_name>Actinobacteria</phy:scientific_name>
                                  <phy:rank>other</phy:rank>
                                </phy:taxonomy>
                                <phy:property applies_to="node" datatype="xsd:float" ref="0:dir">Salinispora_arenicola_CNS-205</phy:property>
                                <phy:property applies_to="node" datatype="xsd:string" ref="0:nodeID">239T118</phy:property>
                                <phy:property applies_to="node" datatype="xsd:float" ref="0:hue" unit="u:fraction">0.417241337338</phy:property>
                              </phy:clade>
                            </phy:clade>
                            <phy:clade>
                              <phy:name>121</phy:name>
                              <phy:branch_length>0.0356</phy:branch_length>
                              <phy:width>2</phy:width>
                              <phy:color>
                                <phy:red>27</phy:red>
                                <phy:green>255</phy:green>
                                <phy:blue>150</phy:blue>
                              </phy:color>
                              <phy:property applies_to="node" datatype="xsd:string" ref="0:nodeID">240I121</phy:property>
                              <phy:clade>
                                <phy:name>Geodermatophilus obscurus</phy:name>
                                <phy:branch_length>0.14784</phy:branch_length>
                                <phy:width>0</phy:width>
                                <phy:color>
                                  <phy:red>204</phy:red>
                                  <phy:green>254</phy:green>
                                  <phy:blue>230</phy:blue>
                                </phy:color>
                                <phy:node_id>241T119</phy:node_id>
                                <phy:taxonomy>
                                  <phy:scientific_name>Geodermatophilus obscurus</phy:scientific_name>
                                  <phy:rank>species</phy:rank>
                                </phy:taxonomy>
                                <phy:taxonomy>
                                  <phy:scientific_name>Actinobacteria</phy:scientific_name>
                                  <phy:rank>other</phy:rank>
                                </phy:taxonomy>
                                <phy:property applies_to="node" datatype="xsd:float" ref="0:dir">Geodermatophilus_obscurus_G-20_DSM_43160</phy:property>
                                <phy:property applies_to="node" datatype="xsd:string" ref="0:nodeID">241T119</phy:property>
                                <phy:property applies_to="node" datatype="xsd:float" ref="0:hue" unit="u:fraction">0.418727742821</phy:property>
                              </phy:clade>
                              <phy:clade>
                                <phy:name>122</phy:name>
                                <phy:branch_length>0.13287</phy:branch_length>
                                <phy:width>2</phy:width>
                                <phy:color>
                                  <phy:red>35</phy:red>
                                  <phy:green>255</phy:green>
                                  <phy:blue>155</phy:blue>
                                </phy:color>
                                <phy:property applies_to="node" datatype="xsd:string" ref="0:nodeID">242I122</phy:property>
                                <phy:clade>
                                  <phy:name>123</phy:name>
                                  <phy:branch_length>0.03661</phy:branch_length>
                                  <phy:width>1</phy:width>
                                  <phy:color>
                                    <phy:red>119</phy:red>
                                    <phy:green>254</phy:green>
                                    <phy:blue>191</phy:blue>
                                  </phy:color>
                                  <phy:property applies_to="node" datatype="xsd:string" ref="0:nodeID">243I123</phy:property>
                                  <phy:clade>
                                    <phy:name>124</phy:name>
                                    <phy:branch_length>0.02485</phy:branch_length>
                                    <phy:width>1</phy:width>
                                    <phy:color>
                                      <phy:red>150</phy:red>
                                      <phy:green>255</phy:green>
                                      <phy:blue>205</phy:blue>
                                    </phy:color>
                                    <phy:property applies_to="node" datatype="xsd:string" ref="0:nodeID">244I124</phy:property>
                                    <phy:clade>
                                      <phy:name>Saccharopolyspora erythraea</phy:name>
                                      <phy:branch_length>0.09777</phy:branch_length>
                                      <phy:width>0</phy:width>
                                      <phy:color>
                                        <phy:red>204</phy:red>
                                        <phy:green>254</phy:green>
                                        <phy:blue>230</phy:blue>
                                      </phy:color>
                                      <phy:node_id>245T120</phy:node_id>
                                      <phy:taxonomy>
                                        <phy:scientific_name>Saccharopolyspora erythraea</phy:scientific_name>
                                        <phy:rank>species</phy:rank>
                                      </phy:taxonomy>
                                      <phy:taxonomy>
                                        <phy:scientific_name>Actinobacteria</phy:scientific_name>
                                        <phy:rank>other</phy:rank>
                                      </phy:taxonomy>
                                      <phy:property applies_to="node" datatype="xsd:float" ref="0:dir">Saccharopolyspora_erythraea_NRRL_2338</phy:property>
                                      <phy:property applies_to="node" datatype="xsd:string" ref="0:nodeID">245T120</phy:property>
                                      <phy:property applies_to="node" datatype="xsd:float" ref="0:hue" unit="u:fraction">0.420375417757</phy:property>
                                    </phy:clade>
                                    <phy:clade>
                                      <phy:name>Actinosynnema mirum</phy:name>
                                      <phy:branch_length>0.10445</phy:branch_length>
                                      <phy:width>0</phy:width>
                                      <phy:color>
                                        <phy:red>204</phy:red>
                                        <phy:green>254</phy:green>
                                        <phy:blue>230</phy:blue>
                                      </phy:color>
                                      <phy:node_id>246T121</phy:node_id>
                                      <phy:taxonomy>
                                        <phy:scientific_name>Actinosynnema mirum</phy:scientific_name>
                                        <phy:rank>species</phy:rank>
                                      </phy:taxonomy>
                                      <phy:taxonomy>
                                        <phy:scientific_name>Actinobacteria</phy:scientific_name>
                                        <phy:rank>other</phy:rank>
                                      </phy:taxonomy>
                                      <phy:property applies_to="node" datatype="xsd:float" ref="0:dir">Actinosynnema_mirum_101_DSM_43827</phy:property>
                                      <phy:property applies_to="node" datatype="xsd:string" ref="0:nodeID">246T121</phy:property>
                                      <phy:property applies_to="node" datatype="xsd:float" ref="0:hue" unit="u:fraction">0.421132777454</phy:property>
                                    </phy:clade>
                                  </phy:clade>
                                  <phy:clade>
                                    <phy:name>Saccharomonospora viridis</phy:name>
                                    <phy:branch_length>0.12797</phy:branch_length>
                                    <phy:width>0</phy:width>
                                    <phy:color>
                                      <phy:red>204</phy:red>
                                      <phy:green>254</phy:green>
                                      <phy:blue>231</phy:blue>
                                    </phy:color>
                                    <phy:node_id>247T122</phy:node_id>
                                    <phy:taxonomy>
                                      <phy:scientific_name>Saccharomonospora viridis</phy:scientific_name>
                                      <phy:rank>species</phy:rank>
                                    </phy:taxonomy>
                                    <phy:taxonomy>
                                      <phy:scientific_name>Actinobacteria</phy:scientific_name>
                                      <phy:rank>other</phy:rank>
                                    </phy:taxonomy>
                                    <phy:property applies_to="node" datatype="xsd:float" ref="0:dir">Saccharomonospora_viridis_P101_DSM_43017</phy:property>
                                    <phy:property applies_to="node" datatype="xsd:string" ref="0:nodeID">247T122</phy:property>
                                    <phy:property applies_to="node" datatype="xsd:float" ref="0:hue" unit="u:fraction">0.42209631187</phy:property>
                                  </phy:clade>
                                </phy:clade>
                                <phy:clade>
                                  <phy:name>125</phy:name>
                                  <phy:branch_length>0.07513</phy:branch_length>
                                  <phy:width>2</phy:width>
                                  <phy:color>
                                    <phy:red>66</phy:red>
                                    <phy:green>255</phy:green>
                                    <phy:blue>170</phy:blue>
                                  </phy:color>
                                  <phy:property applies_to="node" datatype="xsd:string" ref="0:nodeID">248I125</phy:property>
                                  <phy:clade>
                                    <phy:name>126</phy:name>
                                    <phy:branch_length>0.02648</phy:branch_length>
                                    <phy:width>2</phy:width>
                                    <phy:color>
                                      <phy:red>80</phy:red>
                                      <phy:green>254</phy:green>
                                      <phy:blue>176</phy:blue>
                                    </phy:color>
                                    <phy:property applies_to="node" datatype="xsd:string" ref="0:nodeID">249I126</phy:property>
                                    <phy:clade>
                                      <phy:name>Mycobacterium bovis</phy:name>
                                      <phy:branch_length>0.10835</phy:branch_length>
                                      <phy:width>0</phy:width>
                                      <phy:color>
                                        <phy:red>204</phy:red>
                                        <phy:green>254</phy:green>
                                        <phy:blue>231</phy:blue>
                                      </phy:color>
                                      <phy:node_id>250T123</phy:node_id>
                                      <phy:taxonomy>
                                        <phy:scientific_name>Mycobacterium bovis</phy:scientific_name>
                                        <phy:rank>species</phy:rank>
                                      </phy:taxonomy>
                                      <phy:taxonomy>
                                        <phy:scientific_name>Actinobacteria</phy:scientific_name>
                                        <phy:rank>other</phy:rank>
                                      </phy:taxonomy>
                                      <phy:property applies_to="node" datatype="xsd:float" ref="0:dir">Mycobacterium_bovis</phy:property>
                                      <phy:property applies_to="node" datatype="xsd:string" ref="0:nodeID">250T123</phy:property>
                                      <phy:property applies_to="node" datatype="xsd:float" ref="0:hue" unit="u:fraction">0.423499048993</phy:property>
                                    </phy:clade>
                                    <phy:clade>
                                      <phy:name>127</phy:name>
                                      <phy:branch_length>0.01243</phy:branch_length>
                                      <phy:width>1</phy:width>
                                      <phy:color>
                                        <phy:red>97</phy:red>
                                        <phy:green>255</phy:green>
                                        <phy:blue>184</phy:blue>
                                      </phy:color>
                                      <phy:property applies_to="node" datatype="xsd:string" ref="0:nodeID">251I127</phy:property>
                                      <phy:clade>
                                        <phy:name>128</phy:name>
                                        <phy:branch_length>0.02585</phy:branch_length>
                                        <phy:width>1</phy:width>
                                        <phy:color>
                                          <phy:red>150</phy:red>
                                          <phy:green>255</phy:green>
                                          <phy:blue>207</phy:blue>
                                        </phy:color>
                                        <phy:property applies_to="node" datatype="xsd:string" ref="0:nodeID">252I128</phy:property>
                                        <phy:clade>
                                          <phy:name>Rhodococcus jostii</phy:name>
                                          <phy:branch_length>0.07286</phy:branch_length>
                                          <phy:width>0</phy:width>
                                          <phy:color>
                                            <phy:red>204</phy:red>
                                            <phy:green>254</phy:green>
                                            <phy:blue>231</phy:blue>
                                          </phy:color>
                                          <phy:node_id>253T124</phy:node_id>
                                          <phy:taxonomy>
                                            <phy:scientific_name>Rhodococcus jostii</phy:scientific_name>
                                            <phy:rank>species</phy:rank>
                                          </phy:taxonomy>
                                          <phy:taxonomy>
                                            <phy:scientific_name>Actinobacteria</phy:scientific_name>
                                            <phy:rank>other</phy:rank>
                                          </phy:taxonomy>
                                          <phy:property applies_to="node" datatype="xsd:float" ref="0:dir">Rhodococcus_jostii_RHA1</phy:property>
                                          <phy:property applies_to="node" datatype="xsd:string" ref="0:nodeID">253T124</phy:property>
                                          <phy:property applies_to="node" datatype="xsd:float" ref="0:hue" unit="u:fraction">0.424321088752</phy:property>
                                        </phy:clade>
                                        <phy:clade>
                                          <phy:name>Nocardia farcinica</phy:name>
                                          <phy:branch_length>0.05438</phy:branch_length>
                                          <phy:width>0</phy:width>
                                          <phy:color>
                                            <phy:red>204</phy:red>
                                            <phy:green>254</phy:green>
                                            <phy:blue>231</phy:blue>
                                          </phy:color>
                                          <phy:node_id>254T125</phy:node_id>
                                          <phy:taxonomy>
                                            <phy:scientific_name>Nocardia farcinica</phy:scientific_name>
                                            <phy:rank>species</phy:rank>
                                          </phy:taxonomy>
                                          <phy:taxonomy>
                                            <phy:scientific_name>Actinobacteria</phy:scientific_name>
                                            <phy:rank>other</phy:rank>
                                          </phy:taxonomy>
                                          <phy:property applies_to="node" datatype="xsd:float" ref="0:dir">Nocardia_farcinica_IFM10152</phy:property>
                                          <phy:property applies_to="node" datatype="xsd:string" ref="0:nodeID">254T125</phy:property>
                                          <phy:property applies_to="node" datatype="xsd:float" ref="0:hue" unit="u:fraction">0.424797631369</phy:property>
                                        </phy:clade>
                                      </phy:clade>
                                      <phy:clade>
                                        <phy:name>129</phy:name>
                                        <phy:branch_length>0.03459</phy:branch_length>
                                        <phy:width>1</phy:width>
                                        <phy:color>
                                          <phy:red>150</phy:red>
                                          <phy:green>255</phy:green>
                                          <phy:blue>208</phy:blue>
                                        </phy:color>
                                        <phy:property applies_to="node" datatype="xsd:string" ref="0:nodeID">255I129</phy:property>
                                        <phy:clade>
                                          <phy:name>Gordonia bronchialis</phy:name>
                                          <phy:branch_length>0.08615</phy:branch_length>
                                          <phy:width>0</phy:width>
                                          <phy:color>
                                            <phy:red>204</phy:red>
                                            <phy:green>254</phy:green>
                                            <phy:blue>232</phy:blue>
                                          </phy:color>
                                          <phy:node_id>256T126</phy:node_id>
                                          <phy:taxonomy>
                                            <phy:scientific_name>Gordonia bronchialis</phy:scientific_name>
                                            <phy:rank>species</phy:rank>
                                          </phy:taxonomy>
                                          <phy:taxonomy>
                                            <phy:scientific_name>Actinobacteria</phy:scientific_name>
                                            <phy:rank>other</phy:rank>
                                          </phy:taxonomy>
                                          <phy:property applies_to="node" datatype="xsd:float" ref="0:dir">Gordonia_bronchialis_DSM_43247</phy:property>
                                          <phy:property applies_to="node" datatype="xsd:string" ref="0:nodeID">256T126</phy:property>
                                          <phy:property applies_to="node" datatype="xsd:float" ref="0:hue" unit="u:fraction">0.425550309534</phy:property>
                                        </phy:clade>
                                        <phy:clade>
                                          <phy:name>Tsukamurella paurometabola</phy:name>
                                          <phy:branch_length>0.10006</phy:branch_length>
                                          <phy:width>0</phy:width>
                                          <phy:color>
                                            <phy:red>204</phy:red>
                                            <phy:green>254</phy:green>
                                            <phy:blue>232</phy:blue>
                                          </phy:color>
                                          <phy:node_id>257T127</phy:node_id>
                                          <phy:taxonomy>
                                            <phy:scientific_name>Tsukamurella paurometabola</phy:scientific_name>
                                            <phy:rank>species</phy:rank>
                                          </phy:taxonomy>
                                          <phy:taxonomy>
                                            <phy:scientific_name>Actinobacteria</phy:scientific_name>
                                            <phy:rank>other</phy:rank>
                                          </phy:taxonomy>
                                          <phy:property applies_to="node" datatype="xsd:float" ref="0:dir">Tsukamurella_paurometabola_DSM_20162</phy:property>
                                          <phy:property applies_to="node" datatype="xsd:string" ref="0:nodeID">257T127</phy:property>
                                          <phy:property applies_to="node" datatype="xsd:float" ref="0:hue" unit="u:fraction">0.426247708155</phy:property>
                                        </phy:clade>
                                      </phy:clade>
                                    </phy:clade>
                                  </phy:clade>
                                  <phy:clade>
                                    <phy:name>Corynebacterium diphtheriae</phy:name>
                                    <phy:branch_length>0.36697</phy:branch_length>
                                    <phy:width>0</phy:width>
                                    <phy:color>
                                      <phy:red>204</phy:red>
                                      <phy:green>254</phy:green>
                                      <phy:blue>233</phy:blue>
                                    </phy:color>
                                    <phy:node_id>258T128</phy:node_id>
                                    <phy:taxonomy>
                                      <phy:scientific_name>Corynebacterium diphtheriae</phy:scientific_name>
                                      <phy:rank>species</phy:rank>
                                    </phy:taxonomy>
                                    <phy:taxonomy>
                                      <phy:scientific_name>Actinobacteria</phy:scientific_name>
                                      <phy:rank>other</phy:rank>
                                    </phy:taxonomy>
                                    <phy:property applies_to="node" datatype="xsd:float" ref="0:dir">Corynebacterium_diphtheriae</phy:property>
                                    <phy:property applies_to="node" datatype="xsd:string" ref="0:nodeID">258T128</phy:property>
                                    <phy:property applies_to="node" datatype="xsd:float" ref="0:hue" unit="u:fraction">0.428272115422</phy:property>
                                  </phy:clade>
                                </phy:clade>
                              </phy:clade>
                            </phy:clade>
                          </phy:clade>
                        </phy:clade>
                      </phy:clade>
                    </phy:clade>
                  </phy:clade>
                  <phy:clade>
                    <phy:name>130</phy:name>
                    <phy:branch_length>0.03616</phy:branch_length>
                    <phy:width>3</phy:width>
                    <phy:color>
                      <phy:red>0</phy:red>
                      <phy:green>229</phy:green>
                      <phy:blue>158</phy:blue>
                    </phy:color>
                    <phy:property applies_to="node" datatype="xsd:string" ref="0:nodeID">259I130</phy:property>
                    <phy:clade>
                      <phy:name>131</phy:name>
                      <phy:branch_length>0.02727</phy:branch_length>
                      <phy:width>1</phy:width>
                      <phy:color>
                        <phy:red>119</phy:red>
                        <phy:green>254</phy:green>
                        <phy:blue>200</phy:blue>
                      </phy:color>
                      <phy:property applies_to="node" datatype="xsd:string" ref="0:nodeID">260I131</phy:property>
                      <phy:clade>
                        <phy:name>132</phy:name>
                        <phy:branch_length>0.05176</phy:branch_length>
                        <phy:width>1</phy:width>
                        <phy:color>
                          <phy:red>150</phy:red>
                          <phy:green>255</phy:green>
                          <phy:blue>213</phy:blue>
                        </phy:color>
                        <phy:property applies_to="node" datatype="xsd:string" ref="0:nodeID">261I132</phy:property>
                        <phy:clade>
                          <phy:name>Kytococcus sedentarius</phy:name>
                          <phy:branch_length>0.16592</phy:branch_length>
                          <phy:width>0</phy:width>
                          <phy:color>
                            <phy:red>204</phy:red>
                            <phy:green>254</phy:green>
                            <phy:blue>234</phy:blue>
                          </phy:color>
                          <phy:node_id>262T129</phy:node_id>
                          <phy:taxonomy>
                            <phy:scientific_name>Kytococcus sedentarius</phy:scientific_name>
                            <phy:rank>species</phy:rank>
                          </phy:taxonomy>
                          <phy:taxonomy>
                            <phy:scientific_name>Actinobacteria</phy:scientific_name>
                            <phy:rank>other</phy:rank>
                          </phy:taxonomy>
                          <phy:property applies_to="node" datatype="xsd:float" ref="0:dir">Kytococcus_sedentarius_DSM_20547</phy:property>
                          <phy:property applies_to="node" datatype="xsd:string" ref="0:nodeID">262T129</phy:property>
                          <phy:property applies_to="node" datatype="xsd:float" ref="0:hue" unit="u:fraction">0.432260369643</phy:property>
                        </phy:clade>
                        <phy:clade>
                          <phy:name>Janibacter </phy:name>
                          <phy:branch_length>0.11469</phy:branch_length>
                          <phy:width>0</phy:width>
                          <phy:color>
                            <phy:red>204</phy:red>
                            <phy:green>254</phy:green>
                            <phy:blue>234</phy:blue>
                          </phy:color>
                          <phy:node_id>263T130</phy:node_id>
                          <phy:taxonomy>
                            <phy:scientific_name>Janibacter </phy:scientific_name>
                            <phy:rank>species</phy:rank>
                          </phy:taxonomy>
                          <phy:taxonomy>
                            <phy:scientific_name>Actinobacteria</phy:scientific_name>
                            <phy:rank>other</phy:rank>
                          </phy:taxonomy>
                          <phy:property applies_to="node" datatype="xsd:float" ref="0:dir">Janibacter_sp._HTCC2649</phy:property>
                          <phy:property applies_to="node" datatype="xsd:string" ref="0:nodeID">263T130</phy:property>
                          <phy:property applies_to="node" datatype="xsd:float" ref="0:hue" unit="u:fraction">0.433311317644</phy:property>
                        </phy:clade>
                      </phy:clade>
                      <phy:clade>
                        <phy:name>Kineococcus radiotolerans</phy:name>
                        <phy:branch_length>0.14618</phy:branch_length>
                        <phy:width>0</phy:width>
                        <phy:color>
                          <phy:red>204</phy:red>
                          <phy:green>254</phy:green>
                          <phy:blue>234</phy:blue>
                        </phy:color>
                        <phy:node_id>264T131</phy:node_id>
                        <phy:taxonomy>
                          <phy:scientific_name>Kineococcus radiotolerans</phy:scientific_name>
                          <phy:rank>species</phy:rank>
                        </phy:taxonomy>
                        <phy:taxonomy>
                          <phy:scientific_name>Actinobacteria</phy:scientific_name>
                          <phy:rank>other</phy:rank>
                        </phy:taxonomy>
                        <phy:property applies_to="node" datatype="xsd:float" ref="0:dir">Kineococcus_radiotolerans_SRS30216</phy:property>
                        <phy:property applies_to="node" datatype="xsd:string" ref="0:nodeID">264T131</phy:property>
                        <phy:property applies_to="node" datatype="xsd:float" ref="0:hue" unit="u:fraction">0.434482187797</phy:property>
                      </phy:clade>
                    </phy:clade>
                    <phy:clade>
                      <phy:name>133</phy:name>
                      <phy:branch_length>0.05772</phy:branch_length>
                      <phy:width>3</phy:width>
                      <phy:color>
                        <phy:red>0</phy:red>
                        <phy:green>242</phy:green>
                        <phy:blue>170</phy:blue>
                      </phy:color>
                      <phy:property applies_to="node" datatype="xsd:string" ref="0:nodeID">265I133</phy:property>
                      <phy:clade>
                        <phy:name>134</phy:name>
                        <phy:branch_length>0.0758</phy:branch_length>
                        <phy:width>1</phy:width>
                        <phy:color>
                          <phy:red>150</phy:red>
                          <phy:green>255</phy:green>
                          <phy:blue>216</phy:blue>
                        </phy:color>
                        <phy:property applies_to="node" datatype="xsd:string" ref="0:nodeID">266I134</phy:property>
                        <phy:clade>
                          <phy:name>Actinomyces odontolyticus</phy:name>
                          <phy:branch_length>0.40684</phy:branch_length>
                          <phy:width>0</phy:width>
                          <phy:color>
                            <phy:red>204</phy:red>
                            <phy:green>254</phy:green>
                            <phy:blue>235</phy:blue>
                          </phy:color>
                          <phy:node_id>267T132</phy:node_id>
                          <phy:taxonomy>
                            <phy:scientific_name>Actinomyces odontolyticus</phy:scientific_name>
                            <phy:rank>species</phy:rank>
                          </phy:taxonomy>
                          <phy:taxonomy>
                            <phy:scientific_name>Actinobacteria</phy:scientific_name>
                            <phy:rank>other</phy:rank>
                          </phy:taxonomy>
                          <phy:property applies_to="node" datatype="xsd:float" ref="0:dir">Actinomyces_odontolyticus_ATCC_17982</phy:property>
                          <phy:property applies_to="node" datatype="xsd:string" ref="0:nodeID">267T132</phy:property>
                          <phy:property applies_to="node" datatype="xsd:float" ref="0:hue" unit="u:fraction">0.437155567906</phy:property>
                        </phy:clade>
                        <phy:clade>
                          <phy:name>Bifidobacterium adolescentis</phy:name>
                          <phy:branch_length>0.46434</phy:branch_length>
                          <phy:width>0</phy:width>
                          <phy:color>
                            <phy:red>204</phy:red>
                            <phy:green>254</phy:green>
                            <phy:blue>236</phy:blue>
                          </phy:color>
                          <phy:node_id>268T133</phy:node_id>
                          <phy:taxonomy>
                            <phy:scientific_name>Bifidobacterium adolescentis</phy:scientific_name>
                            <phy:rank>species</phy:rank>
                          </phy:taxonomy>
                          <phy:taxonomy>
                            <phy:scientific_name>Actinobacteria</phy:scientific_name>
                            <phy:rank>other</phy:rank>
                          </phy:taxonomy>
                          <phy:property applies_to="node" datatype="xsd:float" ref="0:dir">Bifidobacterium_adolescentis_ATCC_15703</phy:property>
                          <phy:property applies_to="node" datatype="xsd:string" ref="0:nodeID">268T133</phy:property>
                          <phy:property applies_to="node" datatype="xsd:float" ref="0:hue" unit="u:fraction">0.440418334307</phy:property>
                        </phy:clade>
                      </phy:clade>
                      <phy:clade>
                        <phy:name>135</phy:name>
                        <phy:branch_length>0.00384</phy:branch_length>
                        <phy:width>3</phy:width>
                        <phy:color>
                          <phy:red>0</phy:red>
                          <phy:green>251</phy:green>
                          <phy:blue>179</phy:blue>
                        </phy:color>
                        <phy:property applies_to="node" datatype="xsd:string" ref="0:nodeID">269I135</phy:property>
                        <phy:clade>
                          <phy:name>136</phy:name>
                          <phy:branch_length>0.07496</phy:branch_length>
                          <phy:width>2</phy:width>
                          <phy:color>
                            <phy:red>80</phy:red>
                            <phy:green>254</phy:green>
                            <phy:blue>197</phy:blue>
                          </phy:color>
                          <phy:property applies_to="node" datatype="xsd:string" ref="0:nodeID">270I136</phy:property>
                          <phy:clade>
                            <phy:name>137</phy:name>
                            <phy:branch_length>0.05515</phy:branch_length>
                            <phy:width>1</phy:width>
                            <phy:color>
                              <phy:red>97</phy:red>
                              <phy:green>255</phy:green>
                              <phy:blue>202</phy:blue>
                            </phy:color>
                            <phy:property applies_to="node" datatype="xsd:string" ref="0:nodeID">271I137</phy:property>
                            <phy:clade>
                              <phy:name>138</phy:name>
                              <phy:branch_length>0.00832</phy:branch_length>
                              <phy:width>1</phy:width>
                              <phy:color>
                                <phy:red>150</phy:red>
                                <phy:green>255</phy:green>
                                <phy:blue>219</phy:blue>
                              </phy:color>
                              <phy:property applies_to="node" datatype="xsd:string" ref="0:nodeID">272I138</phy:property>
                              <phy:clade>
                                <phy:name>Cellulomonas flavigena</phy:name>
                                <phy:branch_length>0.0727</phy:branch_length>
                                <phy:width>0</phy:width>
                                <phy:color>
                                  <phy:red>204</phy:red>
                                  <phy:green>254</phy:green>
                                  <phy:blue>237</phy:blue>
                                </phy:color>
                                <phy:node_id>273T134</phy:node_id>
                                <phy:taxonomy>
                                  <phy:scientific_name>Cellulomonas flavigena</phy:scientific_name>
                                  <phy:rank>species</phy:rank>
                                </phy:taxonomy>
                                <phy:taxonomy>
                                  <phy:scientific_name>Actinobacteria</phy:scientific_name>
                                  <phy:rank>other</phy:rank>
                                </phy:taxonomy>
                                <phy:property applies_to="node" datatype="xsd:float" ref="0:dir">Cellulomonas_flavigena_134_DSM_20109</phy:property>
                                <phy:property applies_to="node" datatype="xsd:string" ref="0:nodeID">273T134</phy:property>
                                <phy:property applies_to="node" datatype="xsd:float" ref="0:hue" unit="u:fraction">0.44324639227</phy:property>
                              </phy:clade>
                              <phy:clade>
                                <phy:name>Xylanimonas cellulosilytica</phy:name>
                                <phy:branch_length>0.11097</phy:branch_length>
                                <phy:width>0</phy:width>
                                <phy:color>
                                  <phy:red>204</phy:red>
                                  <phy:green>254</phy:green>
                                  <phy:blue>237</phy:blue>
                                </phy:color>
                                <phy:node_id>274T135</phy:node_id>
                                <phy:taxonomy>
                                  <phy:scientific_name>Xylanimonas cellulosilytica</phy:scientific_name>
                                  <phy:rank>species</phy:rank>
                                </phy:taxonomy>
                                <phy:taxonomy>
                                  <phy:scientific_name>Actinobacteria</phy:scientific_name>
                                  <phy:rank>other</phy:rank>
                                </phy:taxonomy>
                                <phy:property applies_to="node" datatype="xsd:float" ref="0:dir">Xylanimonas_cellulosilytica_DSM_15894</phy:property>
                                <phy:property applies_to="node" datatype="xsd:string" ref="0:nodeID">274T135</phy:property>
                                <phy:property applies_to="node" datatype="xsd:float" ref="0:hue" unit="u:fraction">0.443934278017</phy:property>
                              </phy:clade>
                            </phy:clade>
                            <phy:clade>
                              <phy:name>139</phy:name>
                              <phy:branch_length>0.04621</phy:branch_length>
                              <phy:width>1</phy:width>
                              <phy:color>
                                <phy:red>150</phy:red>
                                <phy:green>255</phy:green>
                                <phy:blue>220</phy:blue>
                              </phy:color>
                              <phy:property applies_to="node" datatype="xsd:string" ref="0:nodeID">275I139</phy:property>
                              <phy:clade>
                                <phy:name>Sanguibacter keddieii</phy:name>
                                <phy:branch_length>0.09319</phy:branch_length>
                                <phy:width>0</phy:width>
                                <phy:color>
                                  <phy:red>204</phy:red>
                                  <phy:green>254</phy:green>
                                  <phy:blue>238</phy:blue>
                                </phy:color>
                                <phy:node_id>276T136</phy:node_id>
                                <phy:taxonomy>
                                  <phy:scientific_name>Sanguibacter keddieii</phy:scientific_name>
                                  <phy:rank>species</phy:rank>
                                </phy:taxonomy>
                                <phy:taxonomy>
                                  <phy:scientific_name>Actinobacteria</phy:scientific_name>
                                  <phy:rank>other</phy:rank>
                                </phy:taxonomy>
                                <phy:property applies_to="node" datatype="xsd:float" ref="0:dir">Sanguibacter_keddieii_DSM_10542</phy:property>
                                <phy:property applies_to="node" datatype="xsd:string" ref="0:nodeID">276T136</phy:property>
                                <phy:property applies_to="node" datatype="xsd:float" ref="0:hue" unit="u:fraction">0.444903130654</phy:property>
                              </phy:clade>
                              <phy:clade>
                                <phy:name>Jonesia denitrificans</phy:name>
                                <phy:branch_length>0.11814</phy:branch_length>
                                <phy:width>0</phy:width>
                                <phy:color>
                                  <phy:red>204</phy:red>
                                  <phy:green>254</phy:green>
                                  <phy:blue>238</phy:blue>
                                </phy:color>
                                <phy:node_id>277T137</phy:node_id>
                                <phy:taxonomy>
                                  <phy:scientific_name>Jonesia denitrificans</phy:scientific_name>
                                  <phy:rank>species</phy:rank>
                                </phy:taxonomy>
                                <phy:taxonomy>
                                  <phy:scientific_name>Actinobacteria</phy:scientific_name>
                                  <phy:rank>other</phy:rank>
                                </phy:taxonomy>
                                <phy:property applies_to="node" datatype="xsd:float" ref="0:dir">Jonesia_denitrificans_DSM_20603</phy:property>
                                <phy:property applies_to="node" datatype="xsd:string" ref="0:nodeID">277T137</phy:property>
                                <phy:property applies_to="node" datatype="xsd:float" ref="0:hue" unit="u:fraction">0.445694609364</phy:property>
                              </phy:clade>
                            </phy:clade>
                          </phy:clade>
                          <phy:clade>
                            <phy:name>Beutenbergia cavernae</phy:name>
                            <phy:branch_length>0.13479</phy:branch_length>
                            <phy:width>0</phy:width>
                            <phy:color>
                              <phy:red>204</phy:red>
                              <phy:green>254</phy:green>
                              <phy:blue>238</phy:blue>
                            </phy:color>
                            <phy:node_id>278T138</phy:node_id>
                            <phy:taxonomy>
                              <phy:scientific_name>Beutenbergia cavernae</phy:scientific_name>
                              <phy:rank>species</phy:rank>
                            </phy:taxonomy>
                            <phy:taxonomy>
                              <phy:scientific_name>Actinobacteria</phy:scientific_name>
                              <phy:rank>other</phy:rank>
                            </phy:taxonomy>
                            <phy:property applies_to="node" datatype="xsd:float" ref="0:dir">Beutenbergia_cavernae_DSM_12333</phy:property>
                            <phy:property applies_to="node" datatype="xsd:string" ref="0:nodeID">278T138</phy:property>
                            <phy:property applies_to="node" datatype="xsd:float" ref="0:hue" unit="u:fraction">0.447021505652</phy:property>
                          </phy:clade>
                        </phy:clade>
                        <phy:clade>
                          <phy:name>140</phy:name>
                          <phy:branch_length>0.02522</phy:branch_length>
                          <phy:width>2</phy:width>
                          <phy:color>
                            <phy:red>27</phy:red>
                            <phy:green>255</phy:green>
                            <phy:blue>194</phy:blue>
                          </phy:color>
                          <phy:property applies_to="node" datatype="xsd:string" ref="0:nodeID">279I140</phy:property>
                          <phy:clade>
                            <phy:name>141</phy:name>
                            <phy:branch_length>0.00779</phy:branch_length>
                            <phy:width>2</phy:width>
                            <phy:color>
                              <phy:red>66</phy:red>
                              <phy:green>255</phy:green>
                              <phy:blue>201</phy:blue>
                            </phy:color>
                            <phy:property applies_to="node" datatype="xsd:string" ref="0:nodeID">280I141</phy:property>
                            <phy:clade>
                              <phy:name>Brachybacterium faecium</phy:name>
                              <phy:branch_length>0.30804</phy:branch_length>
                              <phy:width>0</phy:width>
                              <phy:color>
                                <phy:red>204</phy:red>
                                <phy:green>254</phy:green>
                                <phy:blue>239</phy:blue>
                              </phy:color>
                              <phy:node_id>281T139</phy:node_id>
                              <phy:taxonomy>
                                <phy:scientific_name>Brachybacterium faecium</phy:scientific_name>
                                <phy:rank>species</phy:rank>
                              </phy:taxonomy>
                              <phy:taxonomy>
                                <phy:scientific_name>Actinobacteria</phy:scientific_name>
                                <phy:rank>other</phy:rank>
                              </phy:taxonomy>
                              <phy:property applies_to="node" datatype="xsd:float" ref="0:dir">Brachybacterium_faecium_DSM_4810</phy:property>
                              <phy:property applies_to="node" datatype="xsd:string" ref="0:nodeID">281T139</phy:property>
                              <phy:property applies_to="node" datatype="xsd:float" ref="0:hue" unit="u:fraction">0.449084376395</phy:property>
                            </phy:clade>
                            <phy:clade>
                              <phy:name>142</phy:name>
                              <phy:branch_length>0.03758</phy:branch_length>
                              <phy:width>2</phy:width>
                              <phy:color>
                                <phy:red>80</phy:red>
                                <phy:green>254</phy:green>
                                <phy:blue>206</phy:blue>
                              </phy:color>
                              <phy:property applies_to="node" datatype="xsd:string" ref="0:nodeID">282I142</phy:property>
                              <phy:clade>
                                <phy:name>143</phy:name>
                                <phy:branch_length>0.09416</phy:branch_length>
                                <phy:width>1</phy:width>
                                <phy:color>
                                  <phy:red>97</phy:red>
                                  <phy:green>255</phy:green>
                                  <phy:blue>210</phy:blue>
                                </phy:color>
                                <phy:property applies_to="node" datatype="xsd:string" ref="0:nodeID">283I143</phy:property>
                                <phy:clade>
                                  <phy:name>144</phy:name>
                                  <phy:branch_length>0.06561</phy:branch_length>
                                  <phy:width>1</phy:width>
                                  <phy:color>
                                    <phy:red>150</phy:red>
                                    <phy:green>255</phy:green>
                                    <phy:blue>224</phy:blue>
                                  </phy:color>
                                  <phy:property applies_to="node" datatype="xsd:string" ref="0:nodeID">284I144</phy:property>
                                  <phy:clade>
                                    <phy:name>Renibacterium salmoninarum</phy:name>
                                    <phy:branch_length>0.08366</phy:branch_length>
                                    <phy:width>0</phy:width>
                                    <phy:color>
                                      <phy:red>204</phy:red>
                                      <phy:green>254</phy:green>
                                      <phy:blue>240</phy:blue>
                                    </phy:color>
                                    <phy:node_id>285T140</phy:node_id>
                                    <phy:taxonomy>
                                      <phy:scientific_name>Renibacterium salmoninarum</phy:scientific_name>
                                      <phy:rank>species</phy:rank>
                                    </phy:taxonomy>
                                    <phy:taxonomy>
                                      <phy:scientific_name>Actinobacteria</phy:scientific_name>
                                      <phy:rank>other</phy:rank>
                                    </phy:taxonomy>
                                    <phy:property applies_to="node" datatype="xsd:float" ref="0:dir">Renibacterium_salmoninarum_ATCC_33209</phy:property>
                                    <phy:property applies_to="node" datatype="xsd:string" ref="0:nodeID">285T140</phy:property>
                                    <phy:property applies_to="node" datatype="xsd:float" ref="0:hue" unit="u:fraction">0.451290502049</phy:property>
                                  </phy:clade>
                                  <phy:clade>
                                    <phy:name>Arthrobacter aurescens</phy:name>
                                    <phy:branch_length>0.06347</phy:branch_length>
                                    <phy:width>0</phy:width>
                                    <phy:color>
                                      <phy:red>204</phy:red>
                                      <phy:green>254</phy:green>
                                      <phy:blue>240</phy:blue>
                                    </phy:color>
                                    <phy:node_id>286T141</phy:node_id>
                                    <phy:taxonomy>
                                      <phy:scientific_name>Arthrobacter aurescens</phy:scientific_name>
                                      <phy:rank>species</phy:rank>
                                    </phy:taxonomy>
                                    <phy:taxonomy>
                                      <phy:scientific_name>Actinobacteria</phy:scientific_name>
                                      <phy:rank>other</phy:rank>
                                    </phy:taxonomy>
                                    <phy:property applies_to="node" datatype="xsd:float" ref="0:dir">Arthrobacter_aurescens_TC1</phy:property>
                                    <phy:property applies_to="node" datatype="xsd:string" ref="0:nodeID">286T141</phy:property>
                                    <phy:property applies_to="node" datatype="xsd:float" ref="0:hue" unit="u:fraction">0.451841537221</phy:property>
                                  </phy:clade>
                                </phy:clade>
                                <phy:clade>
                                  <phy:name>145</phy:name>
                                  <phy:branch_length>0.03475</phy:branch_length>
                                  <phy:width>1</phy:width>
                                  <phy:color>
                                    <phy:red>150</phy:red>
                                    <phy:green>255</phy:green>
                                    <phy:blue>226</phy:blue>
                                  </phy:color>
                                  <phy:property applies_to="node" datatype="xsd:string" ref="0:nodeID">287I145</phy:property>
                                  <phy:clade>
                                    <phy:name>Kocuria rhizophila</phy:name>
                                    <phy:branch_length>0.14022</phy:branch_length>
                                    <phy:width>0</phy:width>
                                    <phy:color>
                                      <phy:red>204</phy:red>
                                      <phy:green>254</phy:green>
                                      <phy:blue>240</phy:blue>
                                    </phy:color>
                                    <phy:node_id>288T142</phy:node_id>
                                    <phy:taxonomy>
                                      <phy:scientific_name>Kocuria rhizophila</phy:scientific_name>
                                      <phy:rank>species</phy:rank>
                                    </phy:taxonomy>
                                    <phy:taxonomy>
                                      <phy:scientific_name>Actinobacteria</phy:scientific_name>
                                      <phy:rank>other</phy:rank>
                                    </phy:taxonomy>
                                    <phy:property applies_to="node" datatype="xsd:float" ref="0:dir">Kocuria_rhizophila_DC2201</phy:property>
                                    <phy:property applies_to="node" datatype="xsd:string" ref="0:nodeID">288T142</phy:property>
                                    <phy:property applies_to="node" datatype="xsd:float" ref="0:hue" unit="u:fraction">0.45298027333</phy:property>
                                  </phy:clade>
                                  <phy:clade>
                                    <phy:name>Micrococcus luteus</phy:name>
                                    <phy:branch_length>0.16792</phy:branch_length>
                                    <phy:width>0</phy:width>
                                    <phy:color>
                                      <phy:red>204</phy:red>
                                      <phy:green>254</phy:green>
                                      <phy:blue>240</phy:blue>
                                    </phy:color>
                                    <phy:node_id>289T143</phy:node_id>
                                    <phy:taxonomy>
                                      <phy:scientific_name>Micrococcus luteus</phy:scientific_name>
                                      <phy:rank>species</phy:rank>
                                    </phy:taxonomy>
                                    <phy:taxonomy>
                                      <phy:scientific_name>Actinobacteria</phy:scientific_name>
                                      <phy:rank>other</phy:rank>
                                    </phy:taxonomy>
                                    <phy:property applies_to="node" datatype="xsd:float" ref="0:dir">Micrococcus_luteus_NCTC_2665</phy:property>
                                    <phy:property applies_to="node" datatype="xsd:string" ref="0:nodeID">289T143</phy:property>
                                    <phy:property applies_to="node" datatype="xsd:float" ref="0:hue" unit="u:fraction">0.454134327416</phy:property>
                                  </phy:clade>
                                </phy:clade>
                              </phy:clade>
                              <phy:clade>
                                <phy:name>Brevibacterium linens</phy:name>
                                <phy:branch_length>0.29811</phy:branch_length>
                                <phy:width>0</phy:width>
                                <phy:color>
                                  <phy:red>204</phy:red>
                                  <phy:green>254</phy:green>
                                  <phy:blue>241</phy:blue>
                                </phy:color>
                                <phy:node_id>290T144</phy:node_id>
                                <phy:taxonomy>
                                  <phy:scientific_name>Brevibacterium linens</phy:scientific_name>
                                  <phy:rank>species</phy:rank>
                                </phy:taxonomy>
                                <phy:taxonomy>
                                  <phy:scientific_name>Actinobacteria</phy:scientific_name>
                                  <phy:rank>other</phy:rank>
                                </phy:taxonomy>
                                <phy:property applies_to="node" datatype="xsd:float" ref="0:dir">Brevibacterium_linens_BL2</phy:property>
                                <phy:property applies_to="node" datatype="xsd:string" ref="0:nodeID">290T144</phy:property>
                                <phy:property applies_to="node" datatype="xsd:float" ref="0:hue" unit="u:fraction">0.456362512455</phy:property>
                              </phy:clade>
                            </phy:clade>
                          </phy:clade>
                          <phy:clade>
                            <phy:name>146</phy:name>
                            <phy:branch_length>0.19032</phy:branch_length>
                            <phy:width>1</phy:width>
                            <phy:color>
                              <phy:red>97</phy:red>
                              <phy:green>255</phy:green>
                              <phy:blue>218</phy:blue>
                            </phy:color>
                            <phy:property applies_to="node" datatype="xsd:string" ref="0:nodeID">291I146</phy:property>
                            <phy:clade>
                              <phy:name>147</phy:name>
                              <phy:branch_length>0.08275</phy:branch_length>
                              <phy:width>1</phy:width>
                              <phy:color>
                                <phy:red>119</phy:red>
                                <phy:green>254</phy:green>
                                <phy:blue>222</phy:blue>
                              </phy:color>
                              <phy:property applies_to="node" datatype="xsd:string" ref="0:nodeID">292I147</phy:property>
                              <phy:clade>
                                <phy:name>148</phy:name>
                                <phy:branch_length>0.02162</phy:branch_length>
                                <phy:width>1</phy:width>
                                <phy:color>
                                  <phy:red>150</phy:red>
                                  <phy:green>255</phy:green>
                                  <phy:blue>229</phy:blue>
                                </phy:color>
                                <phy:property applies_to="node" datatype="xsd:string" ref="0:nodeID">293I148</phy:property>
                                <phy:clade>
                                  <phy:name>Leifsonia xyli</phy:name>
                                  <phy:branch_length>0.13153</phy:branch_length>
                                  <phy:width>0</phy:width>
                                  <phy:color>
                                    <phy:red>204</phy:red>
                                    <phy:green>254</phy:green>
                                    <phy:blue>242</phy:blue>
                                  </phy:color>
                                  <phy:node_id>294T145</phy:node_id>
                                  <phy:taxonomy>
                                    <phy:scientific_name>Leifsonia xyli</phy:scientific_name>
                                    <phy:rank>species</phy:rank>
                                  </phy:taxonomy>
                                  <phy:taxonomy>
                                    <phy:scientific_name>Actinobacteria</phy:scientific_name>
                                    <phy:rank>other</phy:rank>
                                  </phy:taxonomy>
                                  <phy:property applies_to="node" datatype="xsd:float" ref="0:dir">Leifsonia_xyli_xyli_CTCB0</phy:property>
                                  <phy:property applies_to="node" datatype="xsd:string" ref="0:nodeID">294T145</phy:property>
                                  <phy:property applies_to="node" datatype="xsd:float" ref="0:hue" unit="u:fraction">0.459245213273</phy:property>
                                </phy:clade>
                                <phy:clade>
                                  <phy:name>Clavibacter michiganensis</phy:name>
                                  <phy:branch_length>0.07114</phy:branch_length>
                                  <phy:width>0</phy:width>
                                  <phy:color>
                                    <phy:red>204</phy:red>
                                    <phy:green>254</phy:green>
                                    <phy:blue>242</phy:blue>
                                  </phy:color>
                                  <phy:node_id>295T146</phy:node_id>
                                  <phy:taxonomy>
                                    <phy:scientific_name>Clavibacter michiganensis</phy:scientific_name>
                                    <phy:rank>species</phy:rank>
                                  </phy:taxonomy>
                                  <phy:taxonomy>
                                    <phy:scientific_name>Actinobacteria</phy:scientific_name>
                                    <phy:rank>other</phy:rank>
                                  </phy:taxonomy>
                                  <phy:property applies_to="node" datatype="xsd:float" ref="0:dir">Clavibacter_michiganensis_sepedonicus</phy:property>
                                  <phy:property applies_to="node" datatype="xsd:string" ref="0:nodeID">295T146</phy:property>
                                  <phy:property applies_to="node" datatype="xsd:float" ref="0:hue" unit="u:fraction">0.460004258323</phy:property>
                                </phy:clade>
                              </phy:clade>
                              <phy:clade>
                                <phy:name>Agreia </phy:name>
                                <phy:branch_length>0.10887</phy:branch_length>
                                <phy:width>0</phy:width>
                                <phy:color>
                                  <phy:red>204</phy:red>
                                  <phy:green>254</phy:green>
                                  <phy:blue>242</phy:blue>
                                </phy:color>
                                <phy:node_id>296T147</phy:node_id>
                                <phy:taxonomy>
                                  <phy:scientific_name>Agreia </phy:scientific_name>
                                  <phy:rank>species</phy:rank>
                                </phy:taxonomy>
                                <phy:taxonomy>
                                  <phy:scientific_name>Actinobacteria</phy:scientific_name>
                                  <phy:rank>other</phy:rank>
                                </phy:taxonomy>
                                <phy:property applies_to="node" datatype="xsd:float" ref="0:dir">Agreia_sp._PHSC20C1</phy:property>
                                <phy:property applies_to="node" datatype="xsd:string" ref="0:nodeID">296T147</phy:property>
                                <phy:property applies_to="node" datatype="xsd:float" ref="0:hue" unit="u:fraction">0.460759408337</phy:property>
                              </phy:clade>
                            </phy:clade>
                            <phy:clade>
                              <phy:name>Tropheryma whipplei</phy:name>
                              <phy:branch_length>0.53302</phy:branch_length>
                              <phy:width>0</phy:width>
                              <phy:color>
                                <phy:red>204</phy:red>
                                <phy:green>254</phy:green>
                                <phy:blue>243</phy:blue>
                              </phy:color>
                              <phy:node_id>297T148</phy:node_id>
                              <phy:taxonomy>
                                <phy:scientific_name>Tropheryma whipplei</phy:scientific_name>
                                <phy:rank>species</phy:rank>
                              </phy:taxonomy>
                              <phy:taxonomy>
                                <phy:scientific_name>Actinobacteria</phy:scientific_name>
                                <phy:rank>other</phy:rank>
                              </phy:taxonomy>
                              <phy:property applies_to="node" datatype="xsd:float" ref="0:dir">Tropheryma_whipplei_Twist</phy:property>
                              <phy:property applies_to="node" datatype="xsd:string" ref="0:nodeID">297T148</phy:property>
                              <phy:property applies_to="node" datatype="xsd:float" ref="0:hue" unit="u:fraction">0.463473349249</phy:property>
                            </phy:clade>
                          </phy:clade>
                        </phy:clade>
                      </phy:clade>
                    </phy:clade>
                  </phy:clade>
                </phy:clade>
              </phy:clade>
            </phy:clade>
          </phy:clade>
        </phy:clade>
      </phy:clade>
      <phy:clade>
        <phy:name>149</phy:name>
        <phy:branch_length>0.64458</phy:branch_length>
        <phy:width>6</phy:width>
        <phy:color>
          <phy:red>11</phy:red>
          <phy:green>0</phy:green>
          <phy:blue>35</phy:blue>
        </phy:color>
        <phy:property applies_to="node" datatype="xsd:string" ref="0:nodeID">298I149</phy:property>
        <phy:clade>
          <phy:name>150</phy:name>
          <phy:branch_length>0.30054</phy:branch_length>
          <phy:width>5</phy:width>
          <phy:color>
            <phy:red>0</phy:red>
            <phy:green>76</phy:green>
            <phy:blue>107</phy:blue>
          </phy:color>
          <phy:property applies_to="node" datatype="xsd:string" ref="0:nodeID">299I150</phy:property>
          <phy:clade>
            <phy:name>151</phy:name>
            <phy:branch_length>0.24761</phy:branch_length>
            <phy:width>5</phy:width>
            <phy:color>
              <phy:red>0</phy:red>
              <phy:green>77</phy:green>
              <phy:blue>108</phy:blue>
            </phy:color>
            <phy:taxonomy>
              <phy:scientific_name>Beta+Gammaproteobacteria</phy:scientific_name>
              <phy:rank>other</phy:rank>
            </phy:taxonomy>
            <phy:property applies_to="node" datatype="xsd:string" ref="0:nodeID">300I151</phy:property>
            <phy:clade>
              <phy:name>152</phy:name>
              <phy:branch_length>0.09408</phy:branch_length>
              <phy:width>4</phy:width>
              <phy:color>
                <phy:red>0</phy:red>
                <phy:green>170</phy:green>
                <phy:blue>176</phy:blue>
              </phy:color>
              <phy:property applies_to="node" datatype="xsd:string" ref="0:nodeID">301I152</phy:property>
              <phy:clade>
                <phy:name>153</phy:name>
                <phy:branch_length>8E-05</phy:branch_length>
                <phy:width>2</phy:width>
                <phy:color>
                  <phy:red>66</phy:red>
                  <phy:green>255</phy:green>
                  <phy:blue>235</phy:blue>
                </phy:color>
                <phy:property applies_to="node" datatype="xsd:string" ref="0:nodeID">302I153</phy:property>
                <phy:clade>
                  <phy:name>154</phy:name>
                  <phy:branch_length>0.01002</phy:branch_length>
                  <phy:width>1</phy:width>
                  <phy:color>
                    <phy:red>97</phy:red>
                    <phy:green>255</phy:green>
                    <phy:blue>236</phy:blue>
                  </phy:color>
                  <phy:property applies_to="node" datatype="xsd:string" ref="0:nodeID">303I154</phy:property>
                  <phy:clade>
                    <phy:name>155</phy:name>
                    <phy:branch_length>0.00957</phy:branch_length>
                    <phy:width>1</phy:width>
                    <phy:color>
                      <phy:red>119</phy:red>
                      <phy:green>254</phy:green>
                      <phy:blue>238</phy:blue>
                    </phy:color>
                    <phy:property applies_to="node" datatype="xsd:string" ref="0:nodeID">304I155</phy:property>
                    <phy:clade>
                      <phy:name>Azotobacter vinelandii</phy:name>
                      <phy:branch_length>0.23342</phy:branch_length>
                      <phy:width>0</phy:width>
                      <phy:color>
                        <phy:red>204</phy:red>
                        <phy:green>254</phy:green>
                        <phy:blue>248</phy:blue>
                      </phy:color>
                      <phy:node_id>305T149</phy:node_id>
                      <phy:taxonomy>
                        <phy:scientific_name>Azotobacter vinelandii</phy:scientific_name>
                        <phy:rank>species</phy:rank>
                      </phy:taxonomy>
                      <phy:taxonomy>
                        <phy:scientific_name>Gammaproteobacteria</phy:scientific_name>
                        <phy:rank>other</phy:rank>
                      </phy:taxonomy>
                      <phy:property applies_to="node" datatype="xsd:float" ref="0:dir">Azotobacter_vinelandii_DJ</phy:property>
                      <phy:property applies_to="node" datatype="xsd:string" ref="0:nodeID">305T149</phy:property>
                      <phy:property applies_to="node" datatype="xsd:float" ref="0:hue" unit="u:fraction">0.477999734463</phy:property>
                    </phy:clade>
                    <phy:clade>
                      <phy:name>156</phy:name>
                      <phy:branch_length>0.04831</phy:branch_length>
                      <phy:width>1</phy:width>
                      <phy:color>
                        <phy:red>150</phy:red>
                        <phy:green>255</phy:green>
                        <phy:blue>242</phy:blue>
                      </phy:color>
                      <phy:property applies_to="node" datatype="xsd:string" ref="0:nodeID">306I156</phy:property>
                      <phy:clade>
                        <phy:name>Alkalilimnicola ehrlichii</phy:name>
                        <phy:branch_length>0.20615</phy:branch_length>
                        <phy:width>0</phy:width>
                        <phy:color>
                          <phy:red>204</phy:red>
                          <phy:green>254</phy:green>
                          <phy:blue>248</phy:blue>
                        </phy:color>
                        <phy:node_id>307T150</phy:node_id>
                        <phy:taxonomy>
                          <phy:scientific_name>Alkalilimnicola ehrlichii</phy:scientific_name>
                          <phy:rank>species</phy:rank>
                        </phy:taxonomy>
                        <phy:taxonomy>
                          <phy:scientific_name>Gammaproteobacteria</phy:scientific_name>
                          <phy:rank>other</phy:rank>
                        </phy:taxonomy>
                        <phy:property applies_to="node" datatype="xsd:float" ref="0:dir">Alkalilimnicola_ehrlichei_MLHE-1</phy:property>
                        <phy:property applies_to="node" datatype="xsd:string" ref="0:nodeID">307T150</phy:property>
                        <phy:property applies_to="node" datatype="xsd:float" ref="0:hue" unit="u:fraction">0.479826955556</phy:property>
                      </phy:clade>
                      <phy:clade>
                        <phy:name>Coxiella burnetii</phy:name>
                        <phy:branch_length>0.27639</phy:branch_length>
                        <phy:width>0</phy:width>
                        <phy:color>
                          <phy:red>204</phy:red>
                          <phy:green>254</phy:green>
                          <phy:blue>249</phy:blue>
                        </phy:color>
                        <phy:node_id>308T151</phy:node_id>
                        <phy:taxonomy>
                          <phy:scientific_name>Coxiella burnetii</phy:scientific_name>
                          <phy:rank>species</phy:rank>
                        </phy:taxonomy>
                        <phy:taxonomy>
                          <phy:scientific_name>Gammaproteobacteria</phy:scientific_name>
                          <phy:rank>other</phy:rank>
                        </phy:taxonomy>
                        <phy:property applies_to="node" datatype="xsd:float" ref="0:dir">Coxiella_burnetii</phy:property>
                        <phy:property applies_to="node" datatype="xsd:string" ref="0:nodeID">308T151</phy:property>
                        <phy:property applies_to="node" datatype="xsd:float" ref="0:hue" unit="u:fraction">0.481634177139</phy:property>
                      </phy:clade>
                    </phy:clade>
                  </phy:clade>
                  <phy:clade>
                    <phy:name>Alcanivorax borkumensis</phy:name>
                    <phy:branch_length>0.19826</phy:branch_length>
                    <phy:width>0</phy:width>
                    <phy:color>
                      <phy:red>204</phy:red>
                      <phy:green>254</phy:green>
                      <phy:blue>249</phy:blue>
                    </phy:color>
                    <phy:node_id>309T152</phy:node_id>
                    <phy:taxonomy>
                      <phy:scientific_name>Alcanivorax borkumensis</phy:scientific_name>
                      <phy:rank>species</phy:rank>
                    </phy:taxonomy>
                    <phy:taxonomy>
                      <phy:scientific_name>Gammaproteobacteria</phy:scientific_name>
                      <phy:rank>other</phy:rank>
                    </phy:taxonomy>
                    <phy:property applies_to="node" datatype="xsd:float" ref="0:dir">Alcanivorax_borkumensis_SK2</phy:property>
                    <phy:property applies_to="node" datatype="xsd:string" ref="0:nodeID">309T152</phy:property>
                    <phy:property applies_to="node" datatype="xsd:float" ref="0:hue" unit="u:fraction">0.483628622594</phy:property>
                  </phy:clade>
                </phy:clade>
                <phy:clade>
                  <phy:name>157</phy:name>
                  <phy:branch_length>0.07181</phy:branch_length>
                  <phy:width>1</phy:width>
                  <phy:color>
                    <phy:red>150</phy:red>
                    <phy:green>255</phy:green>
                    <phy:blue>246</phy:blue>
                  </phy:color>
                  <phy:property applies_to="node" datatype="xsd:string" ref="0:nodeID">310I157</phy:property>
                  <phy:clade>
                    <phy:name>Congregibacter litoralis</phy:name>
                    <phy:branch_length>0.12107</phy:branch_length>
                    <phy:width>0</phy:width>
                    <phy:color>
                      <phy:red>204</phy:red>
                      <phy:green>254</phy:green>
                      <phy:blue>250</phy:blue>
                    </phy:color>
                    <phy:node_id>311T153</phy:node_id>
                    <phy:taxonomy>
                      <phy:scientific_name>Congregibacter litoralis</phy:scientific_name>
                      <phy:rank>species</phy:rank>
                    </phy:taxonomy>
                    <phy:taxonomy>
                      <phy:scientific_name>Gammaproteobacteria</phy:scientific_name>
                      <phy:rank>other</phy:rank>
                    </phy:taxonomy>
                    <phy:property applies_to="node" datatype="xsd:float" ref="0:dir">Congregibacter_litoralis_KT71</phy:property>
                    <phy:property applies_to="node" datatype="xsd:string" ref="0:nodeID">311T153</phy:property>
                    <phy:property applies_to="node" datatype="xsd:float" ref="0:hue" unit="u:fraction">0.485131057646</phy:property>
                  </phy:clade>
                  <phy:clade>
                    <phy:name>Chromohalobacter salexigens</phy:name>
                    <phy:branch_length>0.22514</phy:branch_length>
                    <phy:width>0</phy:width>
                    <phy:color>
                      <phy:red>204</phy:red>
                      <phy:green>254</phy:green>
                      <phy:blue>250</phy:blue>
                    </phy:color>
                    <phy:node_id>312T154</phy:node_id>
                    <phy:taxonomy>
                      <phy:scientific_name>Chromohalobacter salexigens</phy:scientific_name>
                      <phy:rank>species</phy:rank>
                    </phy:taxonomy>
                    <phy:taxonomy>
                      <phy:scientific_name>Gammaproteobacteria</phy:scientific_name>
                      <phy:rank>other</phy:rank>
                    </phy:taxonomy>
                    <phy:property applies_to="node" datatype="xsd:float" ref="0:dir">Chromohalobacter_salexigens_DSM_3043</phy:property>
                    <phy:property applies_to="node" datatype="xsd:string" ref="0:nodeID">312T154</phy:property>
                    <phy:property applies_to="node" datatype="xsd:float" ref="0:hue" unit="u:fraction">0.486427692504</phy:property>
                  </phy:clade>
                </phy:clade>
              </phy:clade>
              <phy:clade>
                <phy:name>158</phy:name>
                <phy:branch_length>0.10451</phy:branch_length>
                <phy:width>4</phy:width>
                <phy:color>
                  <phy:red>0</phy:red>
                  <phy:green>177</phy:green>
                  <phy:blue>189</phy:blue>
                </phy:color>
                <phy:property applies_to="node" datatype="xsd:string" ref="0:nodeID">313I158</phy:property>
                <phy:clade>
                  <phy:name>159</phy:name>
                  <phy:branch_length>0.02205</phy:branch_length>
                  <phy:width>2</phy:width>
                  <phy:color>
                    <phy:red>44</phy:red>
                    <phy:green>255</phy:green>
                    <phy:blue>247</phy:blue>
                  </phy:color>
                  <phy:property applies_to="node" datatype="xsd:string" ref="0:nodeID">314I159</phy:property>
                  <phy:clade>
                    <phy:name>Tolumonas auensis</phy:name>
                    <phy:branch_length>0.15256</phy:branch_length>
                    <phy:width>0</phy:width>
                    <phy:color>
                      <phy:red>204</phy:red>
                      <phy:green>254</phy:green>
                      <phy:blue>251</phy:blue>
                    </phy:color>
                    <phy:node_id>315T155</phy:node_id>
                    <phy:taxonomy>
                      <phy:scientific_name>Tolumonas auensis</phy:scientific_name>
                      <phy:rank>species</phy:rank>
                    </phy:taxonomy>
                    <phy:taxonomy>
                      <phy:scientific_name>Gammaproteobacteria</phy:scientific_name>
                      <phy:rank>other</phy:rank>
                    </phy:taxonomy>
                    <phy:property applies_to="node" datatype="xsd:float" ref="0:dir">Tolumonas_auensis_DSM_9187</phy:property>
                    <phy:property applies_to="node" datatype="xsd:string" ref="0:nodeID">315T155</phy:property>
                    <phy:property applies_to="node" datatype="xsd:float" ref="0:hue" unit="u:fraction">0.488585504738</phy:property>
                  </phy:clade>
                  <phy:clade>
                    <phy:name>160</phy:name>
                    <phy:branch_length>0.02285</phy:branch_length>
                    <phy:width>2</phy:width>
                    <phy:color>
                      <phy:red>55</phy:red>
                      <phy:green>255</phy:green>
                      <phy:blue>248</phy:blue>
                    </phy:color>
                    <phy:property applies_to="node" datatype="xsd:string" ref="0:nodeID">316I160</phy:property>
                    <phy:clade>
                      <phy:name>161</phy:name>
                      <phy:branch_length>0.11282</phy:branch_length>
                      <phy:width>1</phy:width>
                      <phy:color>
                        <phy:red>150</phy:red>
                        <phy:green>255</phy:green>
                        <phy:blue>249</phy:blue>
                      </phy:color>
                      <phy:property applies_to="node" datatype="xsd:string" ref="0:nodeID">317I161</phy:property>
                      <phy:clade>
                        <phy:name>Baumannia cicadellinicola</phy:name>
                        <phy:branch_length>0.1434</phy:branch_length>
                        <phy:width>0</phy:width>
                        <phy:color>
                          <phy:red>204</phy:red>
                          <phy:green>254</phy:green>
                          <phy:blue>252</phy:blue>
                        </phy:color>
                        <phy:node_id>318T156</phy:node_id>
                        <phy:taxonomy>
                          <phy:scientific_name>Baumannia cicadellinicola</phy:scientific_name>
                          <phy:rank>species</phy:rank>
                        </phy:taxonomy>
                        <phy:taxonomy>
                          <phy:scientific_name>Gammaproteobacteria</phy:scientific_name>
                          <phy:rank>other</phy:rank>
                        </phy:taxonomy>
                        <phy:property applies_to="node" datatype="xsd:float" ref="0:dir">Baumannia_cicadellinicola_Homalodisca_coagulata</phy:property>
                        <phy:property applies_to="node" datatype="xsd:string" ref="0:nodeID">318T156</phy:property>
                        <phy:property applies_to="node" datatype="xsd:float" ref="0:hue" unit="u:fraction">0.490202056841</phy:property>
                      </phy:clade>
                      <phy:clade>
                        <phy:name>Pseudoalteromonas atlantica</phy:name>
                        <phy:branch_length>0.13521</phy:branch_length>
                        <phy:width>0</phy:width>
                        <phy:color>
                          <phy:red>204</phy:red>
                          <phy:green>254</phy:green>
                          <phy:blue>252</phy:blue>
                        </phy:color>
                        <phy:node_id>319T157</phy:node_id>
                        <phy:taxonomy>
                          <phy:scientific_name>Pseudoalteromonas atlantica</phy:scientific_name>
                          <phy:rank>species</phy:rank>
                        </phy:taxonomy>
                        <phy:taxonomy>
                          <phy:scientific_name>Gammaproteobacteria</phy:scientific_name>
                          <phy:rank>other</phy:rank>
                        </phy:taxonomy>
                        <phy:property applies_to="node" datatype="xsd:float" ref="0:dir">Pseudoalteromonas_atlantica_T6c</phy:property>
                        <phy:property applies_to="node" datatype="xsd:string" ref="0:nodeID">319T157</phy:property>
                        <phy:property applies_to="node" datatype="xsd:float" ref="0:hue" unit="u:fraction">0.491245514389</phy:property>
                      </phy:clade>
                    </phy:clade>
                    <phy:clade>
                      <phy:name>162</phy:name>
                      <phy:branch_length>0.00788</phy:branch_length>
                      <phy:width>2</phy:width>
                      <phy:color>
                        <phy:red>80</phy:red>
                        <phy:green>254</phy:green>
                        <phy:blue>250</phy:blue>
                      </phy:color>
                      <phy:property applies_to="node" datatype="xsd:string" ref="0:nodeID">320I162</phy:property>
                      <phy:clade>
                        <phy:name>Idiomarina loihiensis</phy:name>
                        <phy:branch_length>0.20743</phy:branch_length>
                        <phy:width>0</phy:width>
                        <phy:color>
                          <phy:red>204</phy:red>
                          <phy:green>254</phy:green>
                          <phy:blue>252</phy:blue>
                        </phy:color>
                        <phy:node_id>321T158</phy:node_id>
                        <phy:taxonomy>
                          <phy:scientific_name>Idiomarina loihiensis</phy:scientific_name>
                          <phy:rank>species</phy:rank>
                        </phy:taxonomy>
                        <phy:taxonomy>
                          <phy:scientific_name>Gammaproteobacteria</phy:scientific_name>
                          <phy:rank>other</phy:rank>
                        </phy:taxonomy>
                        <phy:property applies_to="node" datatype="xsd:float" ref="0:dir">Idiomarina_loihiensis_L2TR</phy:property>
                        <phy:property applies_to="node" datatype="xsd:string" ref="0:nodeID">321T158</phy:property>
                        <phy:property applies_to="node" datatype="xsd:float" ref="0:hue" unit="u:fraction">0.492980827624</phy:property>
                      </phy:clade>
                      <phy:clade>
                        <phy:name>163</phy:name>
                        <phy:branch_length>0.02182</phy:branch_length>
                        <phy:width>1</phy:width>
                        <phy:color>
                          <phy:red>97</phy:red>
                          <phy:green>255</phy:green>
                          <phy:blue>251</phy:blue>
                        </phy:color>
                        <phy:property applies_to="node" datatype="xsd:string" ref="0:nodeID">322I163</phy:property>
                        <phy:clade>
                          <phy:name>164</phy:name>
                          <phy:branch_length>0.06173</phy:branch_length>
                          <phy:width>1</phy:width>
                          <phy:color>
                            <phy:red>150</phy:red>
                            <phy:green>255</phy:green>
                            <phy:blue>252</phy:blue>
                          </phy:color>
                          <phy:property applies_to="node" datatype="xsd:string" ref="0:nodeID">323I164</phy:property>
                          <phy:clade>
                            <phy:name>Moritella </phy:name>
                            <phy:branch_length>0.14733</phy:branch_length>
                            <phy:width>0</phy:width>
                            <phy:color>
                              <phy:red>204</phy:red>
                              <phy:green>254</phy:green>
                              <phy:blue>253</phy:blue>
                            </phy:color>
                            <phy:node_id>324T159</phy:node_id>
                            <phy:taxonomy>
                              <phy:scientific_name>Moritella </phy:scientific_name>
                              <phy:rank>species</phy:rank>
                            </phy:taxonomy>
                            <phy:taxonomy>
                              <phy:scientific_name>Gammaproteobacteria</phy:scientific_name>
                              <phy:rank>other</phy:rank>
                            </phy:taxonomy>
                            <phy:property applies_to="node" datatype="xsd:float" ref="0:dir">Moritella_sp._PE36</phy:property>
                            <phy:property applies_to="node" datatype="xsd:string" ref="0:nodeID">324T159</phy:property>
                            <phy:property applies_to="node" datatype="xsd:float" ref="0:hue" unit="u:fraction">0.49462239784</phy:property>
                          </phy:clade>
                          <phy:clade>
                            <phy:name>Psychromonas ingrahamii</phy:name>
                            <phy:branch_length>0.20423</phy:branch_length>
                            <phy:width>0</phy:width>
                            <phy:color>
                              <phy:red>204</phy:red>
                              <phy:green>254</phy:green>
                              <phy:blue>253</phy:blue>
                            </phy:color>
                            <phy:node_id>325T160</phy:node_id>
                            <phy:taxonomy>
                              <phy:scientific_name>Psychromonas ingrahamii</phy:scientific_name>
                              <phy:rank>species</phy:rank>
                            </phy:taxonomy>
                            <phy:taxonomy>
                              <phy:scientific_name>Gammaproteobacteria</phy:scientific_name>
                              <phy:rank>other</phy:rank>
                            </phy:taxonomy>
                            <phy:property applies_to="node" datatype="xsd:float" ref="0:dir">Psychromonas_ingrahamii_37</phy:property>
                            <phy:property applies_to="node" datatype="xsd:string" ref="0:nodeID">325T160</phy:property>
                            <phy:property applies_to="node" datatype="xsd:float" ref="0:hue" unit="u:fraction">0.49593906966</phy:property>
                          </phy:clade>
                        </phy:clade>
                        <phy:clade>
                          <phy:name>165</phy:name>
                          <phy:branch_length>0.04217</phy:branch_length>
                          <phy:width>1</phy:width>
                          <phy:color>
                            <phy:red>150</phy:red>
                            <phy:green>255</phy:green>
                            <phy:blue>253</phy:blue>
                          </phy:color>
                          <phy:property applies_to="node" datatype="xsd:string" ref="0:nodeID">326I165</phy:property>
                          <phy:clade>
                            <phy:name>Ferrimonas balearica</phy:name>
                            <phy:branch_length>0.12759</phy:branch_length>
                            <phy:width>0</phy:width>
                            <phy:color>
                              <phy:red>204</phy:red>
                              <phy:green>254</phy:green>
                              <phy:blue>254</phy:blue>
                            </phy:color>
                            <phy:node_id>327T161</phy:node_id>
                            <phy:taxonomy>
                              <phy:scientific_name>Ferrimonas balearica</phy:scientific_name>
                              <phy:rank>species</phy:rank>
                            </phy:taxonomy>
                            <phy:taxonomy>
                              <phy:scientific_name>Gammaproteobacteria</phy:scientific_name>
                              <phy:rank>other</phy:rank>
                            </phy:taxonomy>
                            <phy:property applies_to="node" datatype="xsd:float" ref="0:dir">Ferrimonas_balearica_DSM_9799</phy:property>
                            <phy:property applies_to="node" datatype="xsd:string" ref="0:nodeID">327T161</phy:property>
                            <phy:property applies_to="node" datatype="xsd:float" ref="0:hue" unit="u:fraction">0.497570939739</phy:property>
                          </phy:clade>
                          <phy:clade>
                            <phy:name>Shewanella putrefaciens</phy:name>
                            <phy:branch_length>0.12596</phy:branch_length>
                            <phy:width>0</phy:width>
                            <phy:color>
                              <phy:red>204</phy:red>
                              <phy:green>254</phy:green>
                              <phy:blue>254</phy:blue>
                            </phy:color>
                            <phy:node_id>328T162</phy:node_id>
                            <phy:taxonomy>
                              <phy:scientific_name>Shewanella putrefaciens</phy:scientific_name>
                              <phy:rank>species</phy:rank>
                            </phy:taxonomy>
                            <phy:taxonomy>
                              <phy:scientific_name>Gammaproteobacteria</phy:scientific_name>
                              <phy:rank>other</phy:rank>
                            </phy:taxonomy>
                            <phy:property applies_to="node" datatype="xsd:float" ref="0:dir">Shewanella_putrefaciens_CN-32</phy:property>
                            <phy:property applies_to="node" datatype="xsd:string" ref="0:nodeID">328T162</phy:property>
                            <phy:property applies_to="node" datatype="xsd:float" ref="0:hue" unit="u:fraction">0.498520541912</phy:property>
                          </phy:clade>
                        </phy:clade>
                      </phy:clade>
                    </phy:clade>
                  </phy:clade>
                </phy:clade>
                <phy:clade>
                  <phy:name>166</phy:name>
                  <phy:branch_length>0.02482</phy:branch_length>
                  <phy:width>3</phy:width>
                  <phy:color>
                    <phy:red>0</phy:red>
                    <phy:green>190</phy:green>
                    <phy:blue>209</phy:blue>
                  </phy:color>
                  <phy:property applies_to="node" datatype="xsd:string" ref="0:nodeID">329I166</phy:property>
                  <phy:clade>
                    <phy:name>167</phy:name>
                    <phy:branch_length>0.07182</phy:branch_length>
                    <phy:width>2</phy:width>
                    <phy:color>
                      <phy:red>66</phy:red>
                      <phy:green>249</phy:green>
                      <phy:blue>255</phy:blue>
                    </phy:color>
                    <phy:property applies_to="node" datatype="xsd:string" ref="0:nodeID">330I167</phy:property>
                    <phy:clade>
                      <phy:name>168</phy:name>
                      <phy:branch_length>0.07312</phy:branch_length>
                      <phy:width>1</phy:width>
                      <phy:color>
                        <phy:red>150</phy:red>
                        <phy:green>253</phy:green>
                        <phy:blue>255</phy:blue>
                      </phy:color>
                      <phy:property applies_to="node" datatype="xsd:string" ref="0:nodeID">331I168</phy:property>
                      <phy:clade>
                        <phy:name>Alteromonadales </phy:name>
                        <phy:branch_length>0.23004</phy:branch_length>
                        <phy:width>0</phy:width>
                        <phy:color>
                          <phy:red>204</phy:red>
                          <phy:green>254</phy:green>
                          <phy:blue>254</phy:blue>
                        </phy:color>
                        <phy:node_id>332T163</phy:node_id>
                        <phy:taxonomy>
                          <phy:scientific_name>Alteromonadales </phy:scientific_name>
                          <phy:rank>species</phy:rank>
                        </phy:taxonomy>
                        <phy:taxonomy>
                          <phy:scientific_name>Gammaproteobacteria</phy:scientific_name>
                          <phy:rank>other</phy:rank>
                        </phy:taxonomy>
                        <phy:property applies_to="node" datatype="xsd:float" ref="0:dir">Alteromonadales_TW-7</phy:property>
                        <phy:property applies_to="node" datatype="xsd:string" ref="0:nodeID">332T163</phy:property>
                        <phy:property applies_to="node" datatype="xsd:float" ref="0:hue" unit="u:fraction">0.500926962279</phy:property>
                      </phy:clade>
                      <phy:clade>
                        <phy:name>Colwellia psychrerythraea</phy:name>
                        <phy:branch_length>0.23204</phy:branch_length>
                        <phy:width>0</phy:width>
                        <phy:color>
                          <phy:red>204</phy:red>
                          <phy:green>254</phy:green>
                          <phy:blue>254</phy:blue>
                        </phy:color>
                        <phy:node_id>333T164</phy:node_id>
                        <phy:taxonomy>
                          <phy:scientific_name>Colwellia psychrerythraea</phy:scientific_name>
                          <phy:rank>species</phy:rank>
                        </phy:taxonomy>
                        <phy:taxonomy>
                          <phy:scientific_name>Gammaproteobacteria</phy:scientific_name>
                          <phy:rank>other</phy:rank>
                        </phy:taxonomy>
                        <phy:property applies_to="node" datatype="xsd:float" ref="0:dir">Colwellia_psychrerythraea_34H</phy:property>
                        <phy:property applies_to="node" datatype="xsd:string" ref="0:nodeID">333T164</phy:property>
                        <phy:property applies_to="node" datatype="xsd:float" ref="0:hue" unit="u:fraction">0.502657556528</phy:property>
                      </phy:clade>
                    </phy:clade>
                    <phy:clade>
                      <phy:name>169</phy:name>
                      <phy:branch_length>0.01122</phy:branch_length>
                      <phy:width>1</phy:width>
                      <phy:color>
                        <phy:red>97</phy:red>
                        <phy:green>248</phy:green>
                        <phy:blue>255</phy:blue>
                      </phy:color>
                      <phy:property applies_to="node" datatype="xsd:string" ref="0:nodeID">334I169</phy:property>
                      <phy:clade>
                        <phy:name>170</phy:name>
                        <phy:branch_length>0.01826</phy:branch_length>
                        <phy:width>1</phy:width>
                        <phy:color>
                          <phy:red>119</phy:red>
                          <phy:green>250</phy:green>
                          <phy:blue>254</phy:blue>
                        </phy:color>
                        <phy:property applies_to="node" datatype="xsd:string" ref="0:nodeID">335I170</phy:property>
                        <phy:clade>
                          <phy:name>Actinobacillus pleuropneumoniae</phy:name>
                          <phy:branch_length>0.22629</phy:branch_length>
                          <phy:width>0</phy:width>
                          <phy:color>
                            <phy:red>204</phy:red>
                            <phy:green>253</phy:green>
                            <phy:blue>254</phy:blue>
                          </phy:color>
                          <phy:node_id>336T165</phy:node_id>
                          <phy:taxonomy>
                            <phy:scientific_name>Actinobacillus pleuropneumoniae</phy:scientific_name>
                            <phy:rank>species</phy:rank>
                          </phy:taxonomy>
                          <phy:taxonomy>
                            <phy:scientific_name>Gammaproteobacteria</phy:scientific_name>
                            <phy:rank>other</phy:rank>
                          </phy:taxonomy>
                          <phy:property applies_to="node" datatype="xsd:float" ref="0:dir">Actinobacillus_pleuropneumoniae_L20</phy:property>
                          <phy:property applies_to="node" datatype="xsd:string" ref="0:nodeID">336T165</phy:property>
                          <phy:property applies_to="node" datatype="xsd:float" ref="0:hue" unit="u:fraction">0.504758366415</phy:property>
                        </phy:clade>
                        <phy:clade>
                          <phy:name>171</phy:name>
                          <phy:branch_length>0.06596</phy:branch_length>
                          <phy:width>1</phy:width>
                          <phy:color>
                            <phy:red>150</phy:red>
                            <phy:green>250</phy:green>
                            <phy:blue>255</phy:blue>
                          </phy:color>
                          <phy:property applies_to="node" datatype="xsd:string" ref="0:nodeID">337I171</phy:property>
                          <phy:clade>
                            <phy:name>Citrobacter koseri</phy:name>
                            <phy:branch_length>0.09858</phy:branch_length>
                            <phy:width>0</phy:width>
                            <phy:color>
                              <phy:red>204</phy:red>
                              <phy:green>253</phy:green>
                              <phy:blue>254</phy:blue>
                            </phy:color>
                            <phy:node_id>338T166</phy:node_id>
                            <phy:taxonomy>
                              <phy:scientific_name>Citrobacter koseri</phy:scientific_name>
                              <phy:rank>species</phy:rank>
                            </phy:taxonomy>
                            <phy:taxonomy>
                              <phy:scientific_name>Gammaproteobacteria</phy:scientific_name>
                              <phy:rank>other</phy:rank>
                            </phy:taxonomy>
                            <phy:property applies_to="node" datatype="xsd:float" ref="0:dir">Citrobacter_koseri_ATCC_BAA-895</phy:property>
                            <phy:property applies_to="node" datatype="xsd:string" ref="0:nodeID">338T166</phy:property>
                            <phy:property applies_to="node" datatype="xsd:float" ref="0:hue" unit="u:fraction">0.506222113278</phy:property>
                          </phy:clade>
                          <phy:clade>
                            <phy:name>Edwardsiella ictaluri</phy:name>
                            <phy:branch_length>0.16112</phy:branch_length>
                            <phy:width>0</phy:width>
                            <phy:color>
                              <phy:red>204</phy:red>
                              <phy:green>252</phy:green>
                              <phy:blue>254</phy:blue>
                            </phy:color>
                            <phy:node_id>339T167</phy:node_id>
                            <phy:taxonomy>
                              <phy:scientific_name>Edwardsiella ictaluri</phy:scientific_name>
                              <phy:rank>species</phy:rank>
                            </phy:taxonomy>
                            <phy:taxonomy>
                              <phy:scientific_name>Gammaproteobacteria</phy:scientific_name>
                              <phy:rank>other</phy:rank>
                            </phy:taxonomy>
                            <phy:property applies_to="node" datatype="xsd:float" ref="0:dir">Edwardsiella_ictaluri_93_146</phy:property>
                            <phy:property applies_to="node" datatype="xsd:string" ref="0:nodeID">339T167</phy:property>
                            <phy:property applies_to="node" datatype="xsd:float" ref="0:hue" unit="u:fraction">0.507194748593</phy:property>
                          </phy:clade>
                        </phy:clade>
                      </phy:clade>
                      <phy:clade>
                        <phy:name>Aliivibrio salmonicida</phy:name>
                        <phy:branch_length>0.18735</phy:branch_length>
                        <phy:width>0</phy:width>
                        <phy:color>
                          <phy:red>204</phy:red>
                          <phy:green>252</phy:green>
                          <phy:blue>254</phy:blue>
                        </phy:color>
                        <phy:node_id>340T168</phy:node_id>
                        <phy:taxonomy>
                          <phy:scientific_name>Aliivibrio salmonicida</phy:scientific_name>
                          <phy:rank>species</phy:rank>
                        </phy:taxonomy>
                        <phy:taxonomy>
                          <phy:scientific_name>Gammaproteobacteria</phy:scientific_name>
                          <phy:rank>other</phy:rank>
                        </phy:taxonomy>
                        <phy:property applies_to="node" datatype="xsd:float" ref="0:dir">Aliivibrio_salmonicida_LFI1238</phy:property>
                        <phy:property applies_to="node" datatype="xsd:string" ref="0:nodeID">340T168</phy:property>
                        <phy:property applies_to="node" datatype="xsd:float" ref="0:hue" unit="u:fraction">0.508815270637</phy:property>
                      </phy:clade>
                    </phy:clade>
                  </phy:clade>
                  <phy:clade>
                    <phy:name>172</phy:name>
                    <phy:branch_length>0.01851</phy:branch_length>
                    <phy:width>3</phy:width>
                    <phy:color>
                      <phy:red>0</phy:red>
                      <phy:green>204</phy:green>
                      <phy:blue>229</phy:blue>
                    </phy:color>
                    <phy:property applies_to="node" datatype="xsd:string" ref="0:nodeID">341I172</phy:property>
                    <phy:clade>
                      <phy:name>173</phy:name>
                      <phy:branch_length>0.01133</phy:branch_length>
                      <phy:width>2</phy:width>
                      <phy:color>
                        <phy:red>55</phy:red>
                        <phy:green>239</phy:green>
                        <phy:blue>255</phy:blue>
                      </phy:color>
                      <phy:property applies_to="node" datatype="xsd:string" ref="0:nodeID">342I173</phy:property>
                      <phy:clade>
                        <phy:name>174</phy:name>
                        <phy:branch_length>0.06951</phy:branch_length>
                        <phy:width>1</phy:width>
                        <phy:color>
                          <phy:red>97</phy:red>
                          <phy:green>244</phy:green>
                          <phy:blue>255</phy:blue>
                        </phy:color>
                        <phy:property applies_to="node" datatype="xsd:string" ref="0:nodeID">343I174</phy:property>
                        <phy:clade>
                          <phy:name>175</phy:name>
                          <phy:branch_length>0.07715</phy:branch_length>
                          <phy:width>1</phy:width>
                          <phy:color>
                            <phy:red>119</phy:red>
                            <phy:green>245</phy:green>
                            <phy:blue>254</phy:blue>
                          </phy:color>
                          <phy:property applies_to="node" datatype="xsd:string" ref="0:nodeID">344I175</phy:property>
                          <phy:clade>
                            <phy:name>176</phy:name>
                            <phy:branch_length>0.02252</phy:branch_length>
                            <phy:width>1</phy:width>
                            <phy:color>
                              <phy:red>150</phy:red>
                              <phy:green>248</phy:green>
                              <phy:blue>255</phy:blue>
                            </phy:color>
                            <phy:property applies_to="node" datatype="xsd:string" ref="0:nodeID">345I176</phy:property>
                            <phy:clade>
                              <phy:name>Mannheimia succiniciproducens</phy:name>
                              <phy:branch_length>0.04926</phy:branch_length>
                              <phy:width>0</phy:width>
                              <phy:color>
                                <phy:red>204</phy:red>
                                <phy:green>251</phy:green>
                                <phy:blue>254</phy:blue>
                              </phy:color>
                              <phy:node_id>346T169</phy:node_id>
                              <phy:taxonomy>
                                <phy:scientific_name>Mannheimia succiniciproducens</phy:scientific_name>
                                <phy:rank>species</phy:rank>
                              </phy:taxonomy>
                              <phy:taxonomy>
                                <phy:scientific_name>Gammaproteobacteria</phy:scientific_name>
                                <phy:rank>other</phy:rank>
                              </phy:taxonomy>
                              <phy:property applies_to="node" datatype="xsd:float" ref="0:dir">Mannheimia_succiniciproducens_MBEL55E</phy:property>
                              <phy:property applies_to="node" datatype="xsd:string" ref="0:nodeID">346T169</phy:property>
                              <phy:property applies_to="node" datatype="xsd:float" ref="0:hue" unit="u:fraction">0.510757807252</phy:property>
                            </phy:clade>
                            <phy:clade>
                              <phy:name>Haemophilus influenzae</phy:name>
                              <phy:branch_length>0.07754</phy:branch_length>
                              <phy:width>0</phy:width>
                              <phy:color>
                                <phy:red>204</phy:red>
                                <phy:green>251</phy:green>
                                <phy:blue>254</phy:blue>
                              </phy:color>
                              <phy:node_id>347T170</phy:node_id>
                              <phy:taxonomy>
                                <phy:scientific_name>Haemophilus influenzae</phy:scientific_name>
                                <phy:rank>species</phy:rank>
                              </phy:taxonomy>
                              <phy:taxonomy>
                                <phy:scientific_name>Gammaproteobacteria</phy:scientific_name>
                                <phy:rank>other</phy:rank>
                              </phy:taxonomy>
                              <phy:property applies_to="node" datatype="xsd:float" ref="0:dir">Haemophilus_influenzae</phy:property>
                              <phy:property applies_to="node" datatype="xsd:string" ref="0:nodeID">347T170</phy:property>
                              <phy:property applies_to="node" datatype="xsd:float" ref="0:hue" unit="u:fraction">0.511232701969</phy:property>
                            </phy:clade>
                          </phy:clade>
                          <phy:clade>
                            <phy:name>Pasteurella multocida</phy:name>
                            <phy:branch_length>0.03737</phy:branch_length>
                            <phy:width>0</phy:width>
                            <phy:color>
                              <phy:red>204</phy:red>
                              <phy:green>251</phy:green>
                              <phy:blue>254</phy:blue>
                            </phy:color>
                            <phy:node_id>348T171</phy:node_id>
                            <phy:taxonomy>
                              <phy:scientific_name>Pasteurella multocida</phy:scientific_name>
                              <phy:rank>species</phy:rank>
                            </phy:taxonomy>
                            <phy:taxonomy>
                              <phy:scientific_name>Gammaproteobacteria</phy:scientific_name>
                              <phy:rank>other</phy:rank>
                            </phy:taxonomy>
                            <phy:property applies_to="node" datatype="xsd:float" ref="0:dir">Pasteurella_multocida</phy:property>
                            <phy:property applies_to="node" datatype="xsd:string" ref="0:nodeID">348T171</phy:property>
                            <phy:property applies_to="node" datatype="xsd:float" ref="0:hue" unit="u:fraction">0.511747408444</phy:property>
                          </phy:clade>
                        </phy:clade>
                        <phy:clade>
                          <phy:name>Aeromonas hydrophila</phy:name>
                          <phy:branch_length>0.12529</phy:branch_length>
                          <phy:width>0</phy:width>
                          <phy:color>
                            <phy:red>204</phy:red>
                            <phy:green>251</phy:green>
                            <phy:blue>254</phy:blue>
                          </phy:color>
                          <phy:node_id>349T172</phy:node_id>
                          <phy:taxonomy>
                            <phy:scientific_name>Aeromonas hydrophila</phy:scientific_name>
                            <phy:rank>species</phy:rank>
                          </phy:taxonomy>
                          <phy:taxonomy>
                            <phy:scientific_name>Gammaproteobacteria</phy:scientific_name>
                            <phy:rank>other</phy:rank>
                          </phy:taxonomy>
                          <phy:property applies_to="node" datatype="xsd:float" ref="0:dir">Aeromonas_hydrophila_ATCC_7966</phy:property>
                          <phy:property applies_to="node" datatype="xsd:string" ref="0:nodeID">349T172</phy:property>
                          <phy:property applies_to="node" datatype="xsd:float" ref="0:hue" unit="u:fraction">0.512645551205</phy:property>
                        </phy:clade>
                      </phy:clade>
                      <phy:clade>
                        <phy:name>177</phy:name>
                        <phy:branch_length>0.06052</phy:branch_length>
                        <phy:width>1</phy:width>
                        <phy:color>
                          <phy:red>119</phy:red>
                          <phy:green>243</phy:green>
                          <phy:blue>254</phy:blue>
                        </phy:color>
                        <phy:property applies_to="node" datatype="xsd:string" ref="0:nodeID">350I177</phy:property>
                        <phy:clade>
                          <phy:name>Photobacterium profundum</phy:name>
                          <phy:branch_length>0.09985</phy:branch_length>
                          <phy:width>0</phy:width>
                          <phy:color>
                            <phy:red>204</phy:red>
                            <phy:green>250</phy:green>
                            <phy:blue>254</phy:blue>
                          </phy:color>
                          <phy:node_id>351T173</phy:node_id>
                          <phy:taxonomy>
                            <phy:scientific_name>Photobacterium profundum</phy:scientific_name>
                            <phy:rank>species</phy:rank>
                          </phy:taxonomy>
                          <phy:taxonomy>
                            <phy:scientific_name>Gammaproteobacteria</phy:scientific_name>
                            <phy:rank>other</phy:rank>
                          </phy:taxonomy>
                          <phy:property applies_to="node" datatype="xsd:float" ref="0:dir">Photobacterium_profundum_SS9</phy:property>
                          <phy:property applies_to="node" datatype="xsd:string" ref="0:nodeID">351T173</phy:property>
                          <phy:property applies_to="node" datatype="xsd:float" ref="0:hue" unit="u:fraction">0.513975743292</phy:property>
                        </phy:clade>
                        <phy:clade>
                          <phy:name>178</phy:name>
                          <phy:branch_length>0.06538</phy:branch_length>
                          <phy:width>1</phy:width>
                          <phy:color>
                            <phy:red>150</phy:red>
                            <phy:green>245</phy:green>
                            <phy:blue>255</phy:blue>
                          </phy:color>
                          <phy:property applies_to="node" datatype="xsd:string" ref="0:nodeID">352I178</phy:property>
                          <phy:clade>
                            <phy:name>Vibrio cholerae</phy:name>
                            <phy:branch_length>0.04859</phy:branch_length>
                            <phy:width>0</phy:width>
                            <phy:color>
                              <phy:red>204</phy:red>
                              <phy:green>250</phy:green>
                              <phy:blue>254</phy:blue>
                            </phy:color>
                            <phy:node_id>353T174</phy:node_id>
                            <phy:taxonomy>
                              <phy:scientific_name>Vibrio cholerae</phy:scientific_name>
                              <phy:rank>species</phy:rank>
                            </phy:taxonomy>
                            <phy:taxonomy>
                              <phy:scientific_name>Gammaproteobacteria</phy:scientific_name>
                              <phy:rank>other</phy:rank>
                            </phy:taxonomy>
                            <phy:property applies_to="node" datatype="xsd:float" ref="0:dir">Vibrio_cholerae_M66_2</phy:property>
                            <phy:property applies_to="node" datatype="xsd:string" ref="0:nodeID">353T174</phy:property>
                            <phy:property applies_to="node" datatype="xsd:float" ref="0:hue" unit="u:fraction">0.514776547617</phy:property>
                          </phy:clade>
                          <phy:clade>
                            <phy:name>Vibrionales bacterium</phy:name>
                            <phy:branch_length>0.05155</phy:branch_length>
                            <phy:width>0</phy:width>
                            <phy:color>
                              <phy:red>204</phy:red>
                              <phy:green>250</phy:green>
                              <phy:blue>254</phy:blue>
                            </phy:color>
                            <phy:node_id>354T175</phy:node_id>
                            <phy:taxonomy>
                              <phy:scientific_name>Vibrionales bacterium</phy:scientific_name>
                              <phy:rank>species</phy:rank>
                            </phy:taxonomy>
                            <phy:taxonomy>
                              <phy:scientific_name>Gammaproteobacteria</phy:scientific_name>
                              <phy:rank>other</phy:rank>
                            </phy:taxonomy>
                            <phy:property applies_to="node" datatype="xsd:float" ref="0:dir">Vibrionales_bacterium_SWAT-3</phy:property>
                            <phy:property applies_to="node" datatype="xsd:string" ref="0:nodeID">354T175</phy:property>
                            <phy:property applies_to="node" datatype="xsd:float" ref="0:hue" unit="u:fraction">0.515151594596</phy:property>
                          </phy:clade>
                        </phy:clade>
                      </phy:clade>
                    </phy:clade>
                    <phy:clade>
                      <phy:name>179</phy:name>
                      <phy:branch_length>0.07602</phy:branch_length>
                      <phy:width>3</phy:width>
                      <phy:color>
                        <phy:red>7</phy:red>
                        <phy:green>224</phy:green>
                        <phy:blue>254</phy:blue>
                      </phy:color>
                      <phy:property applies_to="node" datatype="xsd:string" ref="0:nodeID">355I179</phy:property>
                      <phy:clade>
                        <phy:name>180</phy:name>
                        <phy:branch_length>0.0928</phy:branch_length>
                        <phy:width>1</phy:width>
                        <phy:color>
                          <phy:red>150</phy:red>
                          <phy:green>243</phy:green>
                          <phy:blue>255</phy:blue>
                        </phy:color>
                        <phy:property applies_to="node" datatype="xsd:string" ref="0:nodeID">356I180</phy:property>
                        <phy:clade>
                          <phy:name>Buchnera aphidicola</phy:name>
                          <phy:branch_length>0.13835</phy:branch_length>
                          <phy:width>0</phy:width>
                          <phy:color>
                            <phy:red>204</phy:red>
                            <phy:green>249</phy:green>
                            <phy:blue>254</phy:blue>
                          </phy:color>
                          <phy:node_id>357T176</phy:node_id>
                          <phy:taxonomy>
                            <phy:scientific_name>Buchnera aphidicola</phy:scientific_name>
                            <phy:rank>species</phy:rank>
                          </phy:taxonomy>
                          <phy:taxonomy>
                            <phy:scientific_name>Gammaproteobacteria</phy:scientific_name>
                            <phy:rank>other</phy:rank>
                          </phy:taxonomy>
                          <phy:property applies_to="node" datatype="xsd:float" ref="0:dir">Buchnera_aphidicola</phy:property>
                          <phy:property applies_to="node" datatype="xsd:string" ref="0:nodeID">357T176</phy:property>
                          <phy:property applies_to="node" datatype="xsd:float" ref="0:hue" unit="u:fraction">0.517009039666</phy:property>
                        </phy:clade>
                        <phy:clade>
                          <phy:name>Wigglesworthia brevipalpis</phy:name>
                          <phy:branch_length>0.21357</phy:branch_length>
                          <phy:width>0</phy:width>
                          <phy:color>
                            <phy:red>204</phy:red>
                            <phy:green>249</phy:green>
                            <phy:blue>254</phy:blue>
                          </phy:color>
                          <phy:node_id>358T177</phy:node_id>
                          <phy:taxonomy>
                            <phy:scientific_name>Wigglesworthia brevipalpis</phy:scientific_name>
                            <phy:rank>species</phy:rank>
                          </phy:taxonomy>
                          <phy:taxonomy>
                            <phy:scientific_name>Gammaproteobacteria</phy:scientific_name>
                            <phy:rank>other</phy:rank>
                          </phy:taxonomy>
                          <phy:property applies_to="node" datatype="xsd:float" ref="0:dir">Wigglesworthia_brevipalpis</phy:property>
                          <phy:property applies_to="node" datatype="xsd:string" ref="0:nodeID">358T177</phy:property>
                          <phy:property applies_to="node" datatype="xsd:float" ref="0:hue" unit="u:fraction">0.518327059767</phy:property>
                        </phy:clade>
                      </phy:clade>
                      <phy:clade>
                        <phy:name>181</phy:name>
                        <phy:branch_length>0.00904</phy:branch_length>
                        <phy:width>2</phy:width>
                        <phy:color>
                          <phy:red>20</phy:red>
                          <phy:green>224</phy:green>
                          <phy:blue>255</phy:blue>
                        </phy:color>
                        <phy:property applies_to="node" datatype="xsd:string" ref="0:nodeID">359I181</phy:property>
                        <phy:clade>
                          <phy:name>182</phy:name>
                          <phy:branch_length>0.0081</phy:branch_length>
                          <phy:width>2</phy:width>
                          <phy:color>
                            <phy:red>55</phy:red>
                            <phy:green>229</phy:green>
                            <phy:blue>255</phy:blue>
                          </phy:color>
                          <phy:property applies_to="node" datatype="xsd:string" ref="0:nodeID">360I182</phy:property>
                          <phy:clade>
                            <phy:name>183</phy:name>
                            <phy:branch_length>0.03209</phy:branch_length>
                            <phy:width>1</phy:width>
                            <phy:color>
                              <phy:red>119</phy:red>
                              <phy:green>238</phy:green>
                              <phy:blue>254</phy:blue>
                            </phy:color>
                            <phy:property applies_to="node" datatype="xsd:string" ref="0:nodeID">361I183</phy:property>
                            <phy:clade>
                              <phy:name>184</phy:name>
                              <phy:branch_length>0.01503</phy:branch_length>
                              <phy:width>1</phy:width>
                              <phy:color>
                                <phy:red>150</phy:red>
                                <phy:green>242</phy:green>
                                <phy:blue>255</phy:blue>
                              </phy:color>
                              <phy:property applies_to="node" datatype="xsd:string" ref="0:nodeID">362I184</phy:property>
                              <phy:clade>
                                <phy:name>Providencia alcalifaciens</phy:name>
                                <phy:branch_length>0.04305</phy:branch_length>
                                <phy:width>0</phy:width>
                                <phy:color>
                                  <phy:red>204</phy:red>
                                  <phy:green>248</phy:green>
                                  <phy:blue>254</phy:blue>
                                </phy:color>
                                <phy:node_id>363T178</phy:node_id>
                                <phy:taxonomy>
                                  <phy:scientific_name>Providencia alcalifaciens</phy:scientific_name>
                                  <phy:rank>species</phy:rank>
                                </phy:taxonomy>
                                <phy:taxonomy>
                                  <phy:scientific_name>Gammaproteobacteria</phy:scientific_name>
                                  <phy:rank>other</phy:rank>
                                </phy:taxonomy>
                                <phy:property applies_to="node" datatype="xsd:float" ref="0:dir">Providencia_alcalifaciens_DSM_30120</phy:property>
                                <phy:property applies_to="node" datatype="xsd:string" ref="0:nodeID">363T178</phy:property>
                                <phy:property applies_to="node" datatype="xsd:float" ref="0:hue" unit="u:fraction">0.519876385055</phy:property>
                              </phy:clade>
                              <phy:clade>
                                <phy:name>Proteus mirabilis</phy:name>
                                <phy:branch_length>0.04344</phy:branch_length>
                                <phy:width>0</phy:width>
                                <phy:color>
                                  <phy:red>204</phy:red>
                                  <phy:green>248</phy:green>
                                  <phy:blue>254</phy:blue>
                                </phy:color>
                                <phy:node_id>364T179</phy:node_id>
                                <phy:taxonomy>
                                  <phy:scientific_name>Proteus mirabilis</phy:scientific_name>
                                  <phy:rank>species</phy:rank>
                                </phy:taxonomy>
                                <phy:taxonomy>
                                  <phy:scientific_name>Gammaproteobacteria</phy:scientific_name>
                                  <phy:rank>other</phy:rank>
                                </phy:taxonomy>
                                <phy:property applies_to="node" datatype="xsd:float" ref="0:dir">Proteus_mirabilis</phy:property>
                                <phy:property applies_to="node" datatype="xsd:string" ref="0:nodeID">364T179</phy:property>
                                <phy:property applies_to="node" datatype="xsd:float" ref="0:hue" unit="u:fraction">0.520200309693</phy:property>
                              </phy:clade>
                            </phy:clade>
                            <phy:clade>
                              <phy:name>Photorhabdus luminescens</phy:name>
                              <phy:branch_length>0.02295</phy:branch_length>
                              <phy:width>0</phy:width>
                              <phy:color>
                                <phy:red>204</phy:red>
                                <phy:green>248</phy:green>
                                <phy:blue>254</phy:blue>
                              </phy:color>
                              <phy:node_id>365T180</phy:node_id>
                              <phy:taxonomy>
                                <phy:scientific_name>Photorhabdus luminescens</phy:scientific_name>
                                <phy:rank>species</phy:rank>
                              </phy:taxonomy>
                              <phy:taxonomy>
                                <phy:scientific_name>Gammaproteobacteria</phy:scientific_name>
                                <phy:rank>other</phy:rank>
                              </phy:taxonomy>
                              <phy:property applies_to="node" datatype="xsd:float" ref="0:dir">Photorhabdus_luminescens</phy:property>
                              <phy:property applies_to="node" datatype="xsd:string" ref="0:nodeID">365T180</phy:property>
                              <phy:property applies_to="node" datatype="xsd:float" ref="0:hue" unit="u:fraction">0.520505246032</phy:property>
                            </phy:clade>
                          </phy:clade>
                          <phy:clade>
                            <phy:name>185</phy:name>
                            <phy:branch_length>0.00808</phy:branch_length>
                            <phy:width>1</phy:width>
                            <phy:color>
                              <phy:red>97</phy:red>
                              <phy:green>234</phy:green>
                              <phy:blue>255</phy:blue>
                            </phy:color>
                            <phy:property applies_to="node" datatype="xsd:string" ref="0:nodeID">366I185</phy:property>
                            <phy:clade>
                              <phy:name>Sodalis glossinidius</phy:name>
                              <phy:branch_length>0.04973</phy:branch_length>
                              <phy:width>0</phy:width>
                              <phy:color>
                                <phy:red>204</phy:red>
                                <phy:green>248</phy:green>
                                <phy:blue>254</phy:blue>
                              </phy:color>
                              <phy:node_id>367T181</phy:node_id>
                              <phy:taxonomy>
                                <phy:scientific_name>Sodalis glossinidius</phy:scientific_name>
                                <phy:rank>species</phy:rank>
                              </phy:taxonomy>
                              <phy:taxonomy>
                                <phy:scientific_name>Gammaproteobacteria</phy:scientific_name>
                                <phy:rank>other</phy:rank>
                              </phy:taxonomy>
                              <phy:property applies_to="node" datatype="xsd:float" ref="0:dir">Sodalis_glossinidius_morsitans</phy:property>
                              <phy:property applies_to="node" datatype="xsd:string" ref="0:nodeID">367T181</phy:property>
                              <phy:property applies_to="node" datatype="xsd:float" ref="0:hue" unit="u:fraction">0.52092789484</phy:property>
                            </phy:clade>
                            <phy:clade>
                              <phy:name>186</phy:name>
                              <phy:branch_length>0.02139</phy:branch_length>
                              <phy:width>1</phy:width>
                              <phy:color>
                                <phy:red>119</phy:red>
                                <phy:green>237</phy:green>
                                <phy:blue>254</phy:blue>
                              </phy:color>
                              <phy:property applies_to="node" datatype="xsd:string" ref="0:nodeID">368I186</phy:property>
                              <phy:clade>
                                <phy:name>Erwinia atroseptica</phy:name>
                                <phy:branch_length>0.02985</phy:branch_length>
                                <phy:width>0</phy:width>
                                <phy:color>
                                  <phy:red>204</phy:red>
                                  <phy:green>248</phy:green>
                                  <phy:blue>254</phy:blue>
                                </phy:color>
                                <phy:node_id>369T182</phy:node_id>
                                <phy:taxonomy>
                                  <phy:scientific_name>Erwinia atroseptica</phy:scientific_name>
                                  <phy:rank>species</phy:rank>
                                </phy:taxonomy>
                                <phy:taxonomy>
                                  <phy:scientific_name>Gammaproteobacteria</phy:scientific_name>
                                  <phy:rank>other</phy:rank>
                                </phy:taxonomy>
                                <phy:property applies_to="node" datatype="xsd:float" ref="0:dir">Erwinia_carotovora_atroseptica_SCRI1043</phy:property>
                                <phy:property applies_to="node" datatype="xsd:string" ref="0:nodeID">369T182</phy:property>
                                <phy:property applies_to="node" datatype="xsd:float" ref="0:hue" unit="u:fraction">0.521306050357</phy:property>
                              </phy:clade>
                              <phy:clade>
                                <phy:name>187</phy:name>
                                <phy:branch_length>0.01436</phy:branch_length>
                                <phy:width>1</phy:width>
                                <phy:color>
                                  <phy:red>150</phy:red>
                                  <phy:green>241</phy:green>
                                  <phy:blue>255</phy:blue>
                                </phy:color>
                                <phy:property applies_to="node" datatype="xsd:string" ref="0:nodeID">370I187</phy:property>
                                <phy:clade>
                                  <phy:name>Yersinia pseudotuberculosis</phy:name>
                                  <phy:branch_length>0.02432</phy:branch_length>
                                  <phy:width>0</phy:width>
                                  <phy:color>
                                    <phy:red>204</phy:red>
                                    <phy:green>248</phy:green>
                                    <phy:blue>254</phy:blue>
                                  </phy:color>
                                  <phy:node_id>371T183</phy:node_id>
                                  <phy:taxonomy>
                                    <phy:scientific_name>Yersinia pseudotuberculosis</phy:scientific_name>
                                    <phy:rank>species</phy:rank>
                                  </phy:taxonomy>
                                  <phy:taxonomy>
                                    <phy:scientific_name>Gammaproteobacteria</phy:scientific_name>
                                    <phy:rank>other</phy:rank>
                                  </phy:taxonomy>
                                  <phy:property applies_to="node" datatype="xsd:float" ref="0:dir">Yersinia_pseudotuberculosis_YPIII</phy:property>
                                  <phy:property applies_to="node" datatype="xsd:string" ref="0:nodeID">371T183</phy:property>
                                  <phy:property applies_to="node" datatype="xsd:float" ref="0:hue" unit="u:fraction">0.521562710728</phy:property>
                                </phy:clade>
                                <phy:clade>
                                  <phy:name>Serratia proteamaculans</phy:name>
                                  <phy:branch_length>0.02049</phy:branch_length>
                                  <phy:width>0</phy:width>
                                  <phy:color>
                                    <phy:red>204</phy:red>
                                    <phy:green>248</phy:green>
                                    <phy:blue>254</phy:blue>
                                  </phy:color>
                                  <phy:node_id>372T184</phy:node_id>
                                  <phy:taxonomy>
                                    <phy:scientific_name>Serratia proteamaculans</phy:scientific_name>
                                    <phy:rank>species</phy:rank>
                                  </phy:taxonomy>
                                  <phy:taxonomy>
                                    <phy:scientific_name>Gammaproteobacteria</phy:scientific_name>
                                    <phy:rank>other</phy:rank>
                                  </phy:taxonomy>
                                  <phy:property applies_to="node" datatype="xsd:float" ref="0:dir">Serratia_proteamaculans_568</phy:property>
                                  <phy:property applies_to="node" datatype="xsd:string" ref="0:nodeID">372T184</phy:property>
                                  <phy:property applies_to="node" datatype="xsd:float" ref="0:hue" unit="u:fraction">0.521730534326</phy:property>
                                </phy:clade>
                              </phy:clade>
                            </phy:clade>
                          </phy:clade>
                        </phy:clade>
                        <phy:clade>
                          <phy:name>188</phy:name>
                          <phy:branch_length>0.01904</phy:branch_length>
                          <phy:width>1</phy:width>
                          <phy:color>
                            <phy:red>97</phy:red>
                            <phy:green>233</phy:green>
                            <phy:blue>255</phy:blue>
                          </phy:color>
                          <phy:property applies_to="node" datatype="xsd:string" ref="0:nodeID">373I188</phy:property>
                          <phy:clade>
                            <phy:name>Enterobacter sakazakii</phy:name>
                            <phy:branch_length>0.02168</phy:branch_length>
                            <phy:width>0</phy:width>
                            <phy:color>
                              <phy:red>204</phy:red>
                              <phy:green>248</phy:green>
                              <phy:blue>254</phy:blue>
                            </phy:color>
                            <phy:node_id>374T185</phy:node_id>
                            <phy:taxonomy>
                              <phy:scientific_name>Enterobacter sakazakii</phy:scientific_name>
                              <phy:rank>species</phy:rank>
                            </phy:taxonomy>
                            <phy:taxonomy>
                              <phy:scientific_name>Gammaproteobacteria</phy:scientific_name>
                              <phy:rank>other</phy:rank>
                            </phy:taxonomy>
                            <phy:property applies_to="node" datatype="xsd:float" ref="0:dir">Enterobacter_sakazakii_ATCC_BAA-894</phy:property>
                            <phy:property applies_to="node" datatype="xsd:string" ref="0:nodeID">374T185</phy:property>
                            <phy:property applies_to="node" datatype="xsd:float" ref="0:hue" unit="u:fraction">0.522154269249</phy:property>
                          </phy:clade>
                          <phy:clade>
                            <phy:name>189</phy:name>
                            <phy:branch_length>0.01006</phy:branch_length>
                            <phy:width>1</phy:width>
                            <phy:color>
                              <phy:red>119</phy:red>
                              <phy:green>236</phy:green>
                              <phy:blue>254</phy:blue>
                            </phy:color>
                            <phy:property applies_to="node" datatype="xsd:string" ref="0:nodeID">375I189</phy:property>
                            <phy:clade>
                              <phy:name>190</phy:name>
                              <phy:branch_length>0.00144</phy:branch_length>
                              <phy:width>1</phy:width>
                              <phy:color>
                                <phy:red>150</phy:red>
                                <phy:green>241</phy:green>
                                <phy:blue>255</phy:blue>
                              </phy:color>
                              <phy:property applies_to="node" datatype="xsd:string" ref="0:nodeID">376I190</phy:property>
                              <phy:clade>
                                <phy:name>Salmonella enterica</phy:name>
                                <phy:branch_length>0.00744</phy:branch_length>
                                <phy:width>0</phy:width>
                                <phy:color>
                                  <phy:red>204</phy:red>
                                  <phy:green>248</phy:green>
                                  <phy:blue>254</phy:blue>
                                </phy:color>
                                <phy:node_id>377T186</phy:node_id>
                                <phy:taxonomy>
                                  <phy:scientific_name>Salmonella enterica</phy:scientific_name>
                                  <phy:rank>species</phy:rank>
                                </phy:taxonomy>
                                <phy:taxonomy>
                                  <phy:scientific_name>Gammaproteobacteria</phy:scientific_name>
                                  <phy:rank>other</phy:rank>
                                </phy:taxonomy>
                                <phy:property applies_to="node" datatype="xsd:float" ref="0:dir">Salmonella_enterica_arizonae_serovar_62_z4_z23__</phy:property>
                                <phy:property applies_to="node" datatype="xsd:string" ref="0:nodeID">377T186</phy:property>
                                <phy:property applies_to="node" datatype="xsd:float" ref="0:hue" unit="u:fraction">0.522306400349</phy:property>
                              </phy:clade>
                              <phy:clade>
                                <phy:name>Klebsiella pneumoniae</phy:name>
                                <phy:branch_length>0.01672</phy:branch_length>
                                <phy:width>0</phy:width>
                                <phy:color>
                                  <phy:red>204</phy:red>
                                  <phy:green>248</phy:green>
                                  <phy:blue>254</phy:blue>
                                </phy:color>
                                <phy:node_id>378T187</phy:node_id>
                                <phy:taxonomy>
                                  <phy:scientific_name>Klebsiella pneumoniae</phy:scientific_name>
                                  <phy:rank>species</phy:rank>
                                </phy:taxonomy>
                                <phy:taxonomy>
                                  <phy:scientific_name>Gammaproteobacteria</phy:scientific_name>
                                  <phy:rank>other</phy:rank>
                                </phy:taxonomy>
                                <phy:property applies_to="node" datatype="xsd:float" ref="0:dir">Klebsiella_pneumoniae_342</phy:property>
                                <phy:property applies_to="node" datatype="xsd:string" ref="0:nodeID">378T187</phy:property>
                                <phy:property applies_to="node" datatype="xsd:float" ref="0:hue" unit="u:fraction">0.52239688502</phy:property>
                              </phy:clade>
                            </phy:clade>
                            <phy:clade>
                              <phy:name>Escherichia coli</phy:name>
                              <phy:branch_length>0.00915</phy:branch_length>
                              <phy:width>0</phy:width>
                              <phy:color>
                                <phy:red>204</phy:red>
                                <phy:green>248</phy:green>
                                <phy:blue>254</phy:blue>
                              </phy:color>
                              <phy:node_id>379T188</phy:node_id>
                              <phy:taxonomy>
                                <phy:scientific_name>Escherichia coli</phy:scientific_name>
                                <phy:rank>species</phy:rank>
                              </phy:taxonomy>
                              <phy:taxonomy>
                                <phy:scientific_name>Gammaproteobacteria</phy:scientific_name>
                                <phy:rank>other</phy:rank>
                              </phy:taxonomy>
                              <phy:property applies_to="node" datatype="xsd:float" ref="0:dir">Escherichia_coli_K_12_substr__DH10B</phy:property>
                              <phy:property applies_to="node" datatype="xsd:string" ref="0:nodeID">379T188</phy:property>
                              <phy:property applies_to="node" datatype="xsd:float" ref="0:hue" unit="u:fraction">0.522499167155</phy:property>
                            </phy:clade>
                          </phy:clade>
                        </phy:clade>
                      </phy:clade>
                    </phy:clade>
                  </phy:clade>
                </phy:clade>
              </phy:clade>
            </phy:clade>
            <phy:clade>
              <phy:name>191</phy:name>
              <phy:branch_length>0.00068</phy:branch_length>
              <phy:width>4</phy:width>
              <phy:color>
                <phy:red>0</phy:red>
                <phy:green>81</phy:green>
                <phy:blue>148</phy:blue>
              </phy:color>
              <phy:property applies_to="node" datatype="xsd:string" ref="0:nodeID">380I191</phy:property>
              <phy:clade>
                <phy:name>192</phy:name>
                <phy:branch_length>0.00102</phy:branch_length>
                <phy:width>3</phy:width>
                <phy:color>
                  <phy:red>0</phy:red>
                  <phy:green>192</phy:green>
                  <phy:blue>246</phy:blue>
                </phy:color>
                <phy:property applies_to="node" datatype="xsd:string" ref="0:nodeID">381I192</phy:property>
                <phy:clade>
                  <phy:name>193</phy:name>
                  <phy:branch_length>0.05669</phy:branch_length>
                  <phy:width>3</phy:width>
                  <phy:color>
                    <phy:red>7</phy:red>
                    <phy:green>204</phy:green>
                    <phy:blue>254</phy:blue>
                  </phy:color>
                  <phy:property applies_to="node" datatype="xsd:string" ref="0:nodeID">382I193</phy:property>
                  <phy:clade>
                    <phy:name>194</phy:name>
                    <phy:branch_length>0.03895</phy:branch_length>
                    <phy:width>2</phy:width>
                    <phy:color>
                      <phy:red>66</phy:red>
                      <phy:green>222</phy:green>
                      <phy:blue>255</phy:blue>
                    </phy:color>
                    <phy:property applies_to="node" datatype="xsd:string" ref="0:nodeID">383I194</phy:property>
                    <phy:clade>
                      <phy:name>195</phy:name>
                      <phy:branch_length>0.0283</phy:branch_length>
                      <phy:width>1</phy:width>
                      <phy:color>
                        <phy:red>119</phy:red>
                        <phy:green>233</phy:green>
                        <phy:blue>254</phy:blue>
                      </phy:color>
                      <phy:property applies_to="node" datatype="xsd:string" ref="0:nodeID">384I195</phy:property>
                      <phy:clade>
                        <phy:name>196</phy:name>
                        <phy:branch_length>0.03569</phy:branch_length>
                        <phy:width>1</phy:width>
                        <phy:color>
                          <phy:red>150</phy:red>
                          <phy:green>238</phy:green>
                          <phy:blue>255</phy:blue>
                        </phy:color>
                        <phy:property applies_to="node" datatype="xsd:string" ref="0:nodeID">385I196</phy:property>
                        <phy:clade>
                          <phy:name>Reinekea </phy:name>
                          <phy:branch_length>0.21212</phy:branch_length>
                          <phy:width>0</phy:width>
                          <phy:color>
                            <phy:red>204</phy:red>
                            <phy:green>247</phy:green>
                            <phy:blue>254</phy:blue>
                          </phy:color>
                          <phy:node_id>386T189</phy:node_id>
                          <phy:taxonomy>
                            <phy:scientific_name>Reinekea </phy:scientific_name>
                            <phy:rank>species</phy:rank>
                          </phy:taxonomy>
                          <phy:taxonomy>
                            <phy:scientific_name>Gammaproteobacteria</phy:scientific_name>
                            <phy:rank>other</phy:rank>
                          </phy:taxonomy>
                          <phy:property applies_to="node" datatype="xsd:float" ref="0:dir">Reinekea_sp._MED297</phy:property>
                          <phy:property applies_to="node" datatype="xsd:string" ref="0:nodeID">386T189</phy:property>
                          <phy:property applies_to="node" datatype="xsd:float" ref="0:hue" unit="u:fraction">0.525265691048</phy:property>
                        </phy:clade>
                        <phy:clade>
                          <phy:name>Oceanobacter </phy:name>
                          <phy:branch_length>0.15416</phy:branch_length>
                          <phy:width>0</phy:width>
                          <phy:color>
                            <phy:red>204</phy:red>
                            <phy:green>246</phy:green>
                            <phy:blue>254</phy:blue>
                          </phy:color>
                          <phy:node_id>387T190</phy:node_id>
                          <phy:taxonomy>
                            <phy:scientific_name>Oceanobacter </phy:scientific_name>
                            <phy:rank>species</phy:rank>
                          </phy:taxonomy>
                          <phy:taxonomy>
                            <phy:scientific_name>Gammaproteobacteria</phy:scientific_name>
                            <phy:rank>other</phy:rank>
                          </phy:taxonomy>
                          <phy:property applies_to="node" datatype="xsd:float" ref="0:dir">Oceanobacter_sp._RED65</phy:property>
                          <phy:property applies_to="node" datatype="xsd:string" ref="0:nodeID">387T190</phy:property>
                          <phy:property applies_to="node" datatype="xsd:float" ref="0:hue" unit="u:fraction">0.526637492601</phy:property>
                        </phy:clade>
                      </phy:clade>
                      <phy:clade>
                        <phy:name>Oceanospirillum </phy:name>
                        <phy:branch_length>0.19193</phy:branch_length>
                        <phy:width>0</phy:width>
                        <phy:color>
                          <phy:red>204</phy:red>
                          <phy:green>246</phy:green>
                          <phy:blue>254</phy:blue>
                        </phy:color>
                        <phy:node_id>388T191</phy:node_id>
                        <phy:taxonomy>
                          <phy:scientific_name>Oceanospirillum </phy:scientific_name>
                          <phy:rank>species</phy:rank>
                        </phy:taxonomy>
                        <phy:taxonomy>
                          <phy:scientific_name>Gammaproteobacteria</phy:scientific_name>
                          <phy:rank>other</phy:rank>
                        </phy:taxonomy>
                        <phy:property applies_to="node" datatype="xsd:float" ref="0:dir">Oceanospirillum_sp._MED92</phy:property>
                        <phy:property applies_to="node" datatype="xsd:string" ref="0:nodeID">388T191</phy:property>
                        <phy:property applies_to="node" datatype="xsd:float" ref="0:hue" unit="u:fraction">0.528067345164</phy:property>
                      </phy:clade>
                    </phy:clade>
                    <phy:clade>
                      <phy:name>197</phy:name>
                      <phy:branch_length>0.01798</phy:branch_length>
                      <phy:width>1</phy:width>
                      <phy:color>
                        <phy:red>119</phy:red>
                        <phy:green>229</phy:green>
                        <phy:blue>254</phy:blue>
                      </phy:color>
                      <phy:property applies_to="node" datatype="xsd:string" ref="0:nodeID">389I197</phy:property>
                      <phy:clade>
                        <phy:name>Marinomonas </phy:name>
                        <phy:branch_length>0.22674</phy:branch_length>
                        <phy:width>0</phy:width>
                        <phy:color>
                          <phy:red>204</phy:red>
                          <phy:green>245</phy:green>
                          <phy:blue>254</phy:blue>
                        </phy:color>
                        <phy:node_id>390T192</phy:node_id>
                        <phy:taxonomy>
                          <phy:scientific_name>Marinomonas </phy:scientific_name>
                          <phy:rank>species</phy:rank>
                        </phy:taxonomy>
                        <phy:taxonomy>
                          <phy:scientific_name>Gammaproteobacteria</phy:scientific_name>
                          <phy:rank>other</phy:rank>
                        </phy:taxonomy>
                        <phy:property applies_to="node" datatype="xsd:float" ref="0:dir">Marinomonas_MWYL1</phy:property>
                        <phy:property applies_to="node" datatype="xsd:string" ref="0:nodeID">390T192</phy:property>
                        <phy:property applies_to="node" datatype="xsd:float" ref="0:hue" unit="u:fraction">0.529808688214</phy:property>
                      </phy:clade>
                      <phy:clade>
                        <phy:name>198</phy:name>
                        <phy:branch_length>0.05009</phy:branch_length>
                        <phy:width>1</phy:width>
                        <phy:color>
                          <phy:red>150</phy:red>
                          <phy:green>235</phy:green>
                          <phy:blue>255</phy:blue>
                        </phy:color>
                        <phy:property applies_to="node" datatype="xsd:string" ref="0:nodeID">391I198</phy:property>
                        <phy:clade>
                          <phy:name>Marinobacter aquaeolei</phy:name>
                          <phy:branch_length>0.1463</phy:branch_length>
                          <phy:width>0</phy:width>
                          <phy:color>
                            <phy:red>204</phy:red>
                            <phy:green>245</phy:green>
                            <phy:blue>254</phy:blue>
                          </phy:color>
                          <phy:node_id>392T193</phy:node_id>
                          <phy:taxonomy>
                            <phy:scientific_name>Marinobacter aquaeolei</phy:scientific_name>
                            <phy:rank>species</phy:rank>
                          </phy:taxonomy>
                          <phy:taxonomy>
                            <phy:scientific_name>Gammaproteobacteria</phy:scientific_name>
                            <phy:rank>other</phy:rank>
                          </phy:taxonomy>
                          <phy:property applies_to="node" datatype="xsd:float" ref="0:dir">Marinobacter_aquaeolei_VT8</phy:property>
                          <phy:property applies_to="node" datatype="xsd:string" ref="0:nodeID">392T193</phy:property>
                          <phy:property applies_to="node" datatype="xsd:float" ref="0:hue" unit="u:fraction">0.531393405892</phy:property>
                        </phy:clade>
                        <phy:clade>
                          <phy:name>Hahella chejuensis</phy:name>
                          <phy:branch_length>0.12993</phy:branch_length>
                          <phy:width>0</phy:width>
                          <phy:color>
                            <phy:red>204</phy:red>
                            <phy:green>245</phy:green>
                            <phy:blue>254</phy:blue>
                          </phy:color>
                          <phy:node_id>393T194</phy:node_id>
                          <phy:taxonomy>
                            <phy:scientific_name>Hahella chejuensis</phy:scientific_name>
                            <phy:rank>species</phy:rank>
                          </phy:taxonomy>
                          <phy:taxonomy>
                            <phy:scientific_name>Gammaproteobacteria</phy:scientific_name>
                            <phy:rank>other</phy:rank>
                          </phy:taxonomy>
                          <phy:property applies_to="node" datatype="xsd:float" ref="0:dir">Hahella_chejuensis_KCTC_2396</phy:property>
                          <phy:property applies_to="node" datatype="xsd:string" ref="0:nodeID">393T194</phy:property>
                          <phy:property applies_to="node" datatype="xsd:float" ref="0:hue" unit="u:fraction">0.532427949801</phy:property>
                        </phy:clade>
                      </phy:clade>
                    </phy:clade>
                  </phy:clade>
                  <phy:clade>
                    <phy:name>199</phy:name>
                    <phy:branch_length>0.01243</phy:branch_length>
                    <phy:width>2</phy:width>
                    <phy:color>
                      <phy:red>55</phy:red>
                      <phy:green>208</phy:green>
                      <phy:blue>255</phy:blue>
                    </phy:color>
                    <phy:property applies_to="node" datatype="xsd:string" ref="0:nodeID">394I199</phy:property>
                    <phy:clade>
                      <phy:name>200</phy:name>
                      <phy:branch_length>0.09375</phy:branch_length>
                      <phy:width>1</phy:width>
                      <phy:color>
                        <phy:red>150</phy:red>
                        <phy:green>233</phy:green>
                        <phy:blue>255</phy:blue>
                      </phy:color>
                      <phy:property applies_to="node" datatype="xsd:string" ref="0:nodeID">395I200</phy:property>
                      <phy:clade>
                        <phy:name>Beggiatoa </phy:name>
                        <phy:branch_length>0.17301</phy:branch_length>
                        <phy:width>0</phy:width>
                        <phy:color>
                          <phy:red>204</phy:red>
                          <phy:green>244</phy:green>
                          <phy:blue>254</phy:blue>
                        </phy:color>
                        <phy:node_id>396T195</phy:node_id>
                        <phy:taxonomy>
                          <phy:scientific_name>Beggiatoa </phy:scientific_name>
                          <phy:rank>species</phy:rank>
                        </phy:taxonomy>
                        <phy:taxonomy>
                          <phy:scientific_name>Gammaproteobacteria</phy:scientific_name>
                          <phy:rank>other</phy:rank>
                        </phy:taxonomy>
                        <phy:property applies_to="node" datatype="xsd:float" ref="0:dir">Beggiatoa_sp._PS</phy:property>
                        <phy:property applies_to="node" datatype="xsd:string" ref="0:nodeID">396T195</phy:property>
                        <phy:property applies_to="node" datatype="xsd:float" ref="0:hue" unit="u:fraction">0.534361010994</phy:property>
                      </phy:clade>
                      <phy:clade>
                        <phy:name>Pseudomonas aeruginosa</phy:name>
                        <phy:branch_length>0.06116</phy:branch_length>
                        <phy:width>0</phy:width>
                        <phy:color>
                          <phy:red>204</phy:red>
                          <phy:green>244</phy:green>
                          <phy:blue>254</phy:blue>
                        </phy:color>
                        <phy:node_id>397T196</phy:node_id>
                        <phy:taxonomy>
                          <phy:scientific_name>Pseudomonas aeruginosa</phy:scientific_name>
                          <phy:rank>species</phy:rank>
                        </phy:taxonomy>
                        <phy:taxonomy>
                          <phy:scientific_name>Gammaproteobacteria</phy:scientific_name>
                          <phy:rank>other</phy:rank>
                        </phy:taxonomy>
                        <phy:property applies_to="node" datatype="xsd:float" ref="0:dir">Pseudomonas_aeruginosa</phy:property>
                        <phy:property applies_to="node" datatype="xsd:string" ref="0:nodeID">397T196</phy:property>
[truncated: 432,683 more chars]
