# Supplementary material for: Rapid phylogenetic and functional classification of short genomic fragments with signature peptides
Source: BMC Res Notes. 2012 Aug 28;5:460. doi: 10.1186/1756-0500-5-460 (PMC3772700; doi:10.1186/1756-0500-5-460)
Supplement: Additional file 4 — Synthetic data produced from draft genomes of four soil bacteria. This file contains a zip file of the 16 synthetic data sets used to compare sensitivity, specificity, and throughput of our method to three types of BLAST-based methods. (TAR 6400 kb) [file 1756-0500-5-460-S4.tar]

Archive with 17 entries (16 files):
- syndat
- syndat/bcp.150.fna
- syndat/bcp.300.fna
- syndat/bcp.600.fna
- syndat/bcp.75.fna
- syndat/bcq.150.fna
- syndat/bcq.300.fna
- syndat/bcq.600.fna
- syndat/bcq.75.fna
- syndat/hcb.150.fna
- syndat/hcb.300.fna
- syndat/hcb.600.fna
- syndat/hcb.75.fna
- syndat/mcg.150.fna
- syndat/mcg.300.fna
- syndat/mcg.600.fna
- syndat/mcg.75.fna
