# Supplementary material for: Rapid phylogenetic and functional classification of short genomic fragments with signature peptides
Source: BMC Res Notes. 2012 Aug 28;5:460. doi: 10.1186/1756-0500-5-460 (PMC3772700; doi:10.1186/1756-0500-5-460)
Supplement: Additional file 4 — Synthetic data produced from draft genomes of four soil bacteria. This file contains a zip file of the 16 synthetic data sets used to compare sensitivity, specificity, and throughput of our method to three types of BLAST-based methods. (TAR 6400 kb) [file 1756-0500-5-460-S4.tar › syndat/bcp.150.fna]

>r1.1 |SOURCES={KEY=b34ed7e6...,fw,1101725-1101875}|ERRORS={}|SOURCE_1="bcp.fa" (b34ed7e60a76ed5c83a162724f0217b5490879ad)
AATATATCTCTCGCCAATATCAAAACAAAAAATAATAGCATCGCCCATTCCGCAACCGATGTCAT
CTTGAAGCTGGACATATTATTATAAATGGCTTTTCCCAAACTGAATCCTTGAAGCATATCCATAG
AAACTGAAATCACTAACAAA
>r2.1 |SOURCES={KEY=b34ed7e6...,bw,3968640-3968790}|ERRORS={}|SOURCE_1="bcp.fa" (b34ed7e60a76ed5c83a162724f0217b5490879ad)
AGGCAGCTCTCCGTCAAGCTCCTTCAGCCAATGCTCCTCTTGCTTCCGGTACAGCTCGGACTGAA
TAAACTGCTGCTGCCACACGGCATAATCCTTATATTGAATATGAAGCGGCTCAAGGGTTTCTCCG
TCGTACAGCTTCGAGAGTTC
>r3.1 |SOURCES={KEY=b34ed7e6...,fw,2647029-2647179}|ERRORS={}|SOURCE_1="bcp.fa" (b34ed7e60a76ed5c83a162724f0217b5490879ad)
AACCCGGTGATAAAGCCATAAAGCAGTCCGAGGCTGAAGTTAATCAAAATATAAATTGATCCGCC
AATTGCGATGGATTTTCCAGACTTGATCAGCTTTCCGACAGAGAATTCAAGTCCGAGATAGAAAA
GGAGGAAAAGCACGCCCATC
>r4.1 |SOURCES={KEY=b34ed7e6...,bw,680200-680350}|ERRORS={}|SOURCE_1="bcp.fa" (b34ed7e60a76ed5c83a162724f0217b5490879ad)
ACCACACGGATACATCGTGTATATCCAAAATGCTCATCGCGAGTCAGCCTTCCGCGCGCGCATAC
CGAAAATAATGGCGATGGCGATAGAAATCAGCGTAAACACATAATCGCTTTTTACGAAGTAGACG
ACCGCGCCGATGACAAAAAT
>r5.1 |SOURCES={KEY=b34ed7e6...,fw,3306497-3306647}|ERRORS={}|SOURCE_1="bcp.fa" (b34ed7e60a76ed5c83a162724f0217b5490879ad)
CCGCCTTTTTAGCCGGCAAGATATCGTTTTTGGCGATTGAAGACTGTATCGAAAAGGCATTAAAC
CGCCATCAGCTTATTCAAAAGCCTAGCTTGGCGGACATTCAGGAAGTGGACAAAGATACCCGGGG
ATACGTCAATTCAATACTCA
>r6.1 |SOURCES={KEY=b34ed7e6...,fw,1678599-1678749}|ERRORS={}|SOURCE_1="bcp.fa" (b34ed7e60a76ed5c83a162724f0217b5490879ad)
CTTCTGTCAGAGAATTGGCGACGATCATTATTGCGAATCCGAATACTGTCAGCAAAGCGTACAAA
GAGCTTGAGCGAGAGGGTATTATTGAAACGCTGCGGGGCAGAGGGACCTATATATCGGAAAATGC
AAAAACGACACTGGTTGAAG
>r7.1 |SOURCES={KEY=b34ed7e6...,bw,2663137-2663287}|ERRORS={}|SOURCE_1="bcp.fa" (b34ed7e60a76ed5c83a162724f0217b5490879ad)
AAAGAGTTTATTGATTTTAATGAATCCGGCATGTCCGTTATGGAGCTTTCCCACCGCAGCAAAGA
ATATGAAGCGGTGCATCAAAAAGCGAAAAGCTTGCTGATTGAACTGATGGGCATTCCGGATGACT
ATGACATTCTGTTTCTTCAA
>r8.1 |SOURCES={KEY=b34ed7e6...,fw,637704-637854}|ERRORS={}|SOURCE_1="bcp.fa" (b34ed7e60a76ed5c83a162724f0217b5490879ad)
TAGTGTTTTAGGAGGTTTAAAATGAAATATCATTACACAGTGCTGCTGTCAGCGTTCACGATGTC
AGTTCTTTATTCGATTATTTATATTCATTCCTTTATTATAGCTGCTCTCGTAACGATGGCCTTTT
ATTTCTTATTTCCTTACCTA
>r9.1 |SOURCES={KEY=b34ed7e6...,fw,634414-634564}|ERRORS={}|SOURCE_1="bcp.fa" (b34ed7e60a76ed5c83a162724f0217b5490879ad)
TTTCAGCGATTGATTTAAAAAGCGCCTCAGCCATTGGACTGCGGCACGTATTTCCAGTACAGACA
AAAATGATGTTCATGTCAGTCACCCCTTGTTTTTTCTATTATATATGAAGAAAAAAGAAACGGCG
ACATCGTTTCTTTTATTGGT
>r10.1 |SOURCES={KEY=b34ed7e6...,fw,4034213-4034363}|ERRORS={}|SOURCE_1="bcp.fa" (b34ed7e60a76ed5c83a162724f0217b5490879ad)
TGGCTCTTCTTACAAGAGACTTGGACCTCGCCCGTATAGCTGTCCGGCACTGAAATGCCTTCCTG
TTTCAAGAGAAGCTTCGCACCGCTGTCCTGTAGGATATATTCAATCCGCTGATCCGGATAGTCAG
GGTCAATCGGCACAAATGCC
>r11.1 |SOURCES={KEY=b34ed7e6...,bw,3155735-3155885}|ERRORS={}|SOURCE_1="bcp.fa" (b34ed7e60a76ed5c83a162724f0217b5490879ad)
TCTCTTTCAATTTTTAACGTTACTTTATCCCCGGCTGTTTTGCTGCTGATATAGTCGATCAGCTT
TTCAGCAGACTGATAGGTTTTCCCGTCTGCACTGATGATTTTATCGCCGACTTCTATTTTGCCTT
TCGCCGGCATGTTTTCTACC
>r12.1 |SOURCES={KEY=b34ed7e6...,fw,2212989-2213139}|ERRORS={}|SOURCE_1="bcp.fa" (b34ed7e60a76ed5c83a162724f0217b5490879ad)
GAATAGAACAAATTAGTTTTCAAGAAGGCTGCCGGTGCAGCCTTCTTTTTCATTCATTCATACCT
GTTTCAAAGCATACATTCATAGAAGACACCCAGAAATGTAAGCGCTGTCTATCTTTTGATTTGAG
GTGAAACCATGAGGAAAACA
>r13.1 |SOURCES={KEY=b34ed7e6...,bw,1760604-1760754}|ERRORS={}|SOURCE_1="bcp.fa" (b34ed7e60a76ed5c83a162724f0217b5490879ad)
CTTGCTCCAGTGCCTCGCGTCCGTGAACGAGCGCTGTCACTTCTTCTGCCAGGCGTTTTTGCGCT
TCACGCTTTTCAGGCGCTGTTTCAGTTTTTTCAGCGTATTCTTCGATTTCTTCTTTTGAAAGGAA
CGTAAAGTATTTTAAGTATT
>r14.1 |SOURCES={KEY=b34ed7e6...,fw,3324874-3325024}|ERRORS={}|SOURCE_1="bcp.fa" (b34ed7e60a76ed5c83a162724f0217b5490879ad)
TCGACAAGACGAATGAGCAGATAGAAAAAACGCTCGGTGTCAAGCCGAAATGGTTCGCTCCGCCA
AGCGGGAGTTTCAGGAAAGCGGTTGTTGACATTGCAGCTGACAAACATATGGGAACAGTGATGTG
GACAGTTGATACAATCGACT
>r15.1 |SOURCES={KEY=b34ed7e6...,bw,1089807-1089957}|ERRORS={}|SOURCE_1="bcp.fa" (b34ed7e60a76ed5c83a162724f0217b5490879ad)
CCGCTCTCTTGATCAGCATTCTTTCTCCAGTGTGTGAATGTGCGGTGATTCCAGTGGTGCGCCGT
CTAATCCAAAAAGGCATGCCTCTGCACGTCGGTACGGTCATTTTAGTCGGAGCTCCTATCTTAAA
TCCGATTGTCGTATTGTCCA
>r16.1 |SOURCES={KEY=b34ed7e6...,bw,931007-931157}|ERRORS={}|SOURCE_1="bcp.fa" (b34ed7e60a76ed5c83a162724f0217b5490879ad)
AAAATCCTGTACGCTTGTTGTAAGACAGCTCTTTTACTTCAACGTCTTCAGGGTAAATCTCTTCT
TCATTAGAAATATACACACAAATCCCGTCTACAATTTCTTGCTCGTTTAATACCAATTTCATTAC
CTAAAAGCTCCTTCTGTATG
>r17.1 |SOURCES={KEY=b34ed7e6...,bw,1427958-1428108}|ERRORS={}|SOURCE_1="bcp.fa" (b34ed7e60a76ed5c83a162724f0217b5490879ad)
TAAAAAATTCATCCTCTTTAAATGATTACGTTAACCTAAAATACAATGAAGATGAAGGCGATTTT
CTCCCTTCTCAATTTTTAATTGACTTTGATATAGATATCGATGATTTAGATGAAGACTTTATAGA
AAAAGTCGCACATGAAAATA
>r18.1 |SOURCES={KEY=b34ed7e6...,bw,530192-530342}|ERRORS={}|SOURCE_1="bcp.fa" (b34ed7e60a76ed5c83a162724f0217b5490879ad)
TTTGACTACCCAGCAATTGCCGTCTTTCCAGAATTCTTTTTTGCTGTCGTAATCATCTTTTTTGT
GGTGCTGAAATTTTCTGCCGTGTTTTTTGTGAGATCTTTTCTTATGAGAACAGAACGATTTTTTG
TAGCTGCGTGATCTTTTCTT
>r19.1 |SOURCES={KEY=b34ed7e6...,fw,2243690-2243840}|ERRORS={}|SOURCE_1="bcp.fa" (b34ed7e60a76ed5c83a162724f0217b5490879ad)
ATATGACCCGGCTCTCCGAGGAAAGCCGGTTGCAGTTGCCGGAAACGTCAAAGAACGAAAAGGCA
TCGTCGTCACATGCAGCTACGAAGCAAGGGCGCACGGCGTGAAAACAACCATGCCGGTTTGGGAA
GCAAAGCGCAACTGTCCTGA
>r20.1 |SOURCES={KEY=b34ed7e6...,bw,3873-4023}|ERRORS={}|SOURCE_1="bcp.fa" (b34ed7e60a76ed5c83a162724f0217b5490879ad)
CATTTTGAAACCTTTCCTTGTGTGTCTCGTATAAAAGGTAACGACGGCCGTCGGTTAAAGTAGCA
GCTTAGAAAGGATGAGAAAATTGGAGTTATACGGTGTTCCTGTCCAAACGATTTACCTTTACACC
CTTATCATAGCCGGAAGCCT
>r21.1 |SOURCES={KEY=b34ed7e6...,bw,893372-893522}|ERRORS={}|SOURCE_1="bcp.fa" (b34ed7e60a76ed5c83a162724f0217b5490879ad)
CCGGCCGCGGTCTCGGGCATACGGGCGGAACAATTGATAAATTAGAGGCGATCGACGGGTTTCAC
GTGGAACTGTCTAAGGACGAATTTATTAAGCTTGTGAACCGCGACAAGGTTGCCGTCATTGGCCA
AAGCGGCAACTTAACGCCGG
>r22.1 |SOURCES={KEY=b34ed7e6...,bw,1995479-1995629}|ERRORS={}|SOURCE_1="bcp.fa" (b34ed7e60a76ed5c83a162724f0217b5490879ad)
CAGGCGCGAGAAGCTCTGGCTTTTTCGTAATCACACGCTTACCATCAACTATTTTAGAAATCTTA
TCATTTACGGCAGTCATAGCGTAACCTCCTTTTCATTAATAAACCGTTTCTTTAAAGAAGAAGCC
GGTATCTATTTTTCTGTTTA
>r23.1 |SOURCES={KEY=b34ed7e6...,fw,2151431-2151581}|ERRORS={}|SOURCE_1="bcp.fa" (b34ed7e60a76ed5c83a162724f0217b5490879ad)
TAAAGCAAAGTGTAATGTTTTATCCTTTTTTAAATAGAAGAGAGATCGTGACGTTTCTGTCTCAA
TGTGAAATGGCTGTTTTCCCAAGCATTTATGAACCCTTTGGGCTCGCTGCACAAGAAAGCATGGA
ACAAGGCGTGCTGACAGCCG
>r24.1 |SOURCES={KEY=b34ed7e6...,bw,2845969-2846119}|ERRORS={}|SOURCE_1="bcp.fa" (b34ed7e60a76ed5c83a162724f0217b5490879ad)
GCGCGTATTAGAAAAAGCGGGATTTCATAAAGAGGGCATTGCCCGAAAAAACGTGAGAATCAACG
GAAAATGGGAGGATCATCAAGTACTGGCGATTCTCAATCCTGATGATGAAAAATAAAAAGAAGCC
GGGCTATCGCCGGCTTCTTT
>r25.1 |SOURCES={KEY=b34ed7e6...,bw,3249151-3249301}|ERRORS={}|SOURCE_1="bcp.fa" (b34ed7e60a76ed5c83a162724f0217b5490879ad)
TCTCCAAGAACCCAGCGAATAGCGTCTGTGATATTGCTTTTTCCGCTTCCGTTCGGGCCGACAAC
CGCAGTGACGCCTTTTACAAAATCAACGGAAATCCGTTCTGCAAATGATTTAAATCCTATAACGT
CTAAACGTTTGAGGAACATA
>r26.1 |SOURCES={KEY=b34ed7e6...,bw,321158-321308}|ERRORS={}|SOURCE_1="bcp.fa" (b34ed7e60a76ed5c83a162724f0217b5490879ad)
GAAACCCTCAACAAAAACAAAGTCGATTATGATGTATTTGCCAGCTCATATTATCCATTCTGGCA
CGGTACGTTACACAATTTGTCCTCCGTACTGAAAGCTGTTGCGGATACGTACGGCAAAAAAGTCA
TGGTGGCGGAAACGTCATAC
>r27.1 |SOURCES={KEY=b34ed7e6...,bw,3870598-3870748}|ERRORS={}|SOURCE_1="bcp.fa" (b34ed7e60a76ed5c83a162724f0217b5490879ad)
TTTTTGCCGGAAACAAATCCGGTTCCATATAATCCGTTAAATTTGCTCTGGTTCAGCTCAATATT
CCATTCCTTCGAAAGCTGGTCTATTGCCATAAATCCGACATTATGCCGTGTATTTTCATAGTTCT
TTCCCGGGTTTCCGAGGCCG
>r28.1 |SOURCES={KEY=b34ed7e6...,bw,2966729-2966879}|ERRORS={}|SOURCE_1="bcp.fa" (b34ed7e60a76ed5c83a162724f0217b5490879ad)
GCTCATTGTAAAAGAGAATGCCGATAAGCGCCCCGCCCGCGGTGCCGATGCCTGTCCAAACGGCG
TAAGCGGTGCCCATCGGAATGGTTTCCATAGCAAACGATAATAAGGAAAATGAGGCGGCAAAACC
GATAATGATCAGCACCACCC
>r29.1 |SOURCES={KEY=b34ed7e6...,bw,3491113-3491263}|ERRORS={}|SOURCE_1="bcp.fa" (b34ed7e60a76ed5c83a162724f0217b5490879ad)
TAGTGTTTGGTCCTGATAAGCTGCCTGCGCTTGGCCGATCTGCCGGAAAAGCCTTATCAGAATTT
AAAAAAGCGACCAGCGGATTGACTCAAGACATAAGAAGTAGTGGTTCAGAACACAAAGAAGACAA
GCAAATGTAAGATAAAATGA
>r30.1 |SOURCES={KEY=b34ed7e6...,fw,935729-935879}|ERRORS={}|SOURCE_1="bcp.fa" (b34ed7e60a76ed5c83a162724f0217b5490879ad)
AACAATTTGCTGATCAACTCAAAGACGCGTACGGCACAATTGATATTCTCTTTAACAACGCCGGC
GTCGATCAGGAAGGCGGAAAAGTCCACGAATATCCCGTTGACCTGTTTGACCGCATTATCGCAGT
CGATCTGCGCGGCACGTTCC
>r31.1 |SOURCES={KEY=b34ed7e6...,bw,2650717-2650867}|ERRORS={}|SOURCE_1="bcp.fa" (b34ed7e60a76ed5c83a162724f0217b5490879ad)
CAGCGGTTTTTGTTTGCGTTAACGCCTGCTGCAGTGTTTGAACCGTGCTTTCATCCGAAATCGTT
AACGCTTTGTACGTCCCTGAGATCGTCCCTTTTTCATCTCTTTTGATAATGAGCATGCCGTCAAG
CGTTTCATCTTTGACCTGCT
>r32.1 |SOURCES={KEY=b34ed7e6...,bw,4022464-4022614}|ERRORS={}|SOURCE_1="bcp.fa" (b34ed7e60a76ed5c83a162724f0217b5490879ad)
TTGATCGCGAAAAATTGGCTGCTGTATTCAAGGAACTGATCAGCCGGCATGAGCCGCTTCGAACG
TCCTTTGTGGCGGGAGAAAACGCCGAGCCTGTACAGCGGATTCACAGTGAAGTTCCGTTTGCGTT
AAGTGAGGAAGCCTCTGCTG
>r33.1 |SOURCES={KEY=b34ed7e6...,fw,2074415-2074565}|ERRORS={}|SOURCE_1="bcp.fa" (b34ed7e60a76ed5c83a162724f0217b5490879ad)
TATGTCAATGTATGTGATCGGAAGGCTGTCTGTGTCTGTACCGGGAAATTTCTCAATGAGAGCTT
AGGTTTTGTTTTTTAAAATAATCTTTACGCTGCCCCCATACATTTAAATGAACGTAACTGTATGG
GGGGATGAGGATGAAAAGAT
>r34.1 |SOURCES={KEY=b34ed7e6...,fw,2682443-2682593}|ERRORS={}|SOURCE_1="bcp.fa" (b34ed7e60a76ed5c83a162724f0217b5490879ad)
AGCGGAGCGCAATCAAGAGAACATGGAAATCCGCCTGGATGAGCCTGTGCACTGCCGTAAGGATA
CGGAAGAGCTTGGCATTGGCGTCGGGGATTTTGTTTCGTTTGATCCCCGTGTCGAGATCACATCA
AGCGGATTCATTAAATCACG
>r35.1 |SOURCES={KEY=b34ed7e6...,fw,1063370-1063520}|ERRORS={}|SOURCE_1="bcp.fa" (b34ed7e60a76ed5c83a162724f0217b5490879ad)
CTCGAGGTCAGTCTTATTCATAATAACGATGACGTCCATTCCCTTAACGGCTTCAAAAAGCTTCA
CGTCTTCTTCAGAAAGCTCTTCACTATAATTGAGCACAAGTAAAATCAGGTCTGCTTCCTTCAAA
ACCTGACGAGAGCGTTCAAC
>r36.1 |SOURCES={KEY=b34ed7e6...,bw,1605317-1605467}|ERRORS={}|SOURCE_1="bcp.fa" (b34ed7e60a76ed5c83a162724f0217b5490879ad)
ACCAGTCGGGGCCGTGAAGTCTTGGAAGGGTGATCCGTGGTATGACTACCTGAAAGACGACATGA
AAGGTGTGAAAAACGTCGGGCTCGAAACCGAACCGAATGTGGAAGCCATCGCGGAATTAAAGCCT
GATTTGATTATTGGAAATAA
>r37.1 |SOURCES={KEY=b34ed7e6...,bw,223189-223339}|ERRORS={}|SOURCE_1="bcp.fa" (b34ed7e60a76ed5c83a162724f0217b5490879ad)
CTGTTTCCACCCTCATTTTGACCGGTGTCATCATAAATTCATTTTTGGGCGCATTTATTTCTCTT
GTCATTGCTCTGACAGGAGATAATTTACTGCCTATTGTGCATTGGCTGCTTGGCAGCGTCTCGAT
GAGAGGCTGGAGCTACGTTG
>r38.1 |SOURCES={KEY=b34ed7e6...,bw,2295222-2295372}|ERRORS={}|SOURCE_1="bcp.fa" (b34ed7e60a76ed5c83a162724f0217b5490879ad)
AGTTCGTTATCAAGTATCACCCTGACCGGCTGTTTTGAAACATCCGGCAGCCTGCAGGTTAAGCT
TGGATTGTCAACTTTCACAGTGCCTGCTCCGACCAAAATGCTTTGATGTGATTTCCTGTATTGCT
GAGCATCCTGTCTTGCAGCT
>r39.1 |SOURCES={KEY=b34ed7e6...,bw,3825097-3825247}|ERRORS={}|SOURCE_1="bcp.fa" (b34ed7e60a76ed5c83a162724f0217b5490879ad)
CGATCTTTCCGTCTGGATGATGCTTCAGCATATACTGCAAGGCGTTTTCATCAATTCCTCTGTCC
CGAATAATCGATATGCTGTAGTGCGGAACTGAGATGTGATACTTCATTTTGATGTACCGTTTGAT
CAATACACCGATCGGCGTGC
>r40.1 |SOURCES={KEY=b34ed7e6...,fw,1780507-1780657}|ERRORS={}|SOURCE_1="bcp.fa" (b34ed7e60a76ed5c83a162724f0217b5490879ad)
CTATGGCGTAGAAATAGATGACGTGCTTTTGAAAATTGCCTATGACCAGGCGAACCTTCTGAAAA
AAGAGCTGGAACTGTTCCATCAGGACAGCCTCGAGCCGCTGTTTATCGATCCGGTTGACACAGTG
ATATGCGATCTGCCGGTTGG
>r41.1 |SOURCES={KEY=b34ed7e6...,bw,2125018-2125168}|ERRORS={}|SOURCE_1="bcp.fa" (b34ed7e60a76ed5c83a162724f0217b5490879ad)
GGATCATAGCGACTCTGACTTTACAATCTTTTTTCTGAAGAAGCTCTGCAGCTTTCAAGGTGGCT
TCATATCCGGCTTTATCAGAGTCATAGCAAAGAATGATCTCCTCCACGTTTCTTCTCAGAATCTT
TACATGATCATCTGTCAGAG
>r42.1 |SOURCES={KEY=b34ed7e6...,fw,1925806-1925956}|ERRORS={}|SOURCE_1="bcp.fa" (b34ed7e60a76ed5c83a162724f0217b5490879ad)
TAATTGATGAAGAGCGTGAGAAAGAGAAAGATTACGTGGCGAAGCGTGACGCTGTTCAAAAACGA
ATGGCTGAGCTTAAGGGCTAATGAAAAGCCGAGGCGGTTTCTTGAGAAACCGCCTTGTCTTATAA
AAGAGGGGATTATCATTGTT
>r43.1 |SOURCES={KEY=b34ed7e6...,fw,1077001-1077151}|ERRORS={}|SOURCE_1="bcp.fa" (b34ed7e60a76ed5c83a162724f0217b5490879ad)
GGCAAGACGTGCTCGGTATTTCTGAAGTCGGTATCAGCGACAATTTCTTCTCGCTCGGCGGAGAT
TCCATTAAAGGCATCCAGATGGCGAGCCGCTTGAACCAGCACGGCTGGAAGCTGGAAATGAAGGA
TCTCTTCCAGAACCCGACGA
>r44.1 |SOURCES={KEY=b34ed7e6...,fw,224811-224961}|ERRORS={}|SOURCE_1="bcp.fa" (b34ed7e60a76ed5c83a162724f0217b5490879ad)
CCTATTGTTTACACATCATCTGTCCTCGCAGACTTCGTGCTTATCAAACAGGCAGGTATCCTGGC
TCTTGGCGCAAAGGCCAATTACAGTGGCGGGACCGCACCGGCTTTTACCGGTTTCCCTATTAAGC
CGGCTATTTTCACGTACCGG
>r45.1 |SOURCES={KEY=b34ed7e6...,fw,1302411-1302561}|ERRORS={}|SOURCE_1="bcp.fa" (b34ed7e60a76ed5c83a162724f0217b5490879ad)
GGGAGATCTTTCTCTAAAAACGGAGGAATCTCCCTTACTTAAACGTCAAATACGATAAGTTGGAG
GTTTCTTGATGACATCCAAAAAGGCCTATATCAGTCTTATTTACTTTTTCGGGGCATTAGGAGGT
TTGCTATTCGGGTACGATAC
>r46.1 |SOURCES={KEY=b34ed7e6...,bw,3007924-3008074}|ERRORS={}|SOURCE_1="bcp.fa" (b34ed7e60a76ed5c83a162724f0217b5490879ad)
CTGCACAAAATAATCATGGCGGAACGGAACCATAGAATTTCCTGTTATATCAAACCCGCCATTTG
TGGTTGCACTGACACTTGCAAAAAACCCGTGTAAATAAGCTTCTTGAAAGGAATCATAGTAGGTT
AGAAAATAAGTGCCAAGTAT
>r47.1 |SOURCES={KEY=b34ed7e6...,fw,3450414-3450564}|ERRORS={}|SOURCE_1="bcp.fa" (b34ed7e60a76ed5c83a162724f0217b5490879ad)
TAGACCATACAAAGATATAACGAAATAGAAGAATCTCGGGCTTTCAGCCCGAGGTTTTTTGTGTC
GCAGAAGCTTCTATAGAGATTACAAAAAATATAGGAATTTGGTTATTTGTGTAAATTTCATATTA
AGGTACAATGATTTGTGATT
>r48.1 |SOURCES={KEY=b34ed7e6...,fw,2796571-2796721}|ERRORS={}|SOURCE_1="bcp.fa" (b34ed7e60a76ed5c83a162724f0217b5490879ad)
CAATATTATTTATTATTTCTGAATAAAGGGATTACTTTCTCTTGAAAACGTTTGACGACAAGAGG
GGGAAAGGGGAGCTAGCATGAGCACACTTTTAGAAGTGAATAATTTAAAGACTTATTTTTTTAGA
AAAAAGGAGCCGATCCCTGC
>r49.1 |SOURCES={KEY=b34ed7e6...,fw,4016433-4016583}|ERRORS={}|SOURCE_1="bcp.fa" (b34ed7e60a76ed5c83a162724f0217b5490879ad)
GCCAAGCAAGAACAGCATGAGCAAAGTTTCGGTGCGTAACGATAACGCCTTTAGGCGCACCGGTT
GTTCCTGACGTATAAATGATGTATGCCGAGTCCTCCGGGGCAGGAGATGAAGCAAGGTTGCATCT
TTTTGATTCATAGAAACTTT
>r50.1 |SOURCES={KEY=b34ed7e6...,fw,2673254-2673404}|ERRORS={}|SOURCE_1="bcp.fa" (b34ed7e60a76ed5c83a162724f0217b5490879ad)
TCGAAATTACACATCAGCCCGAATTGTGTGCGTACGTCACAAGGCTTCCGGTCGAGCAATACGGA
GTCGATGCTGCAATCCTTTATAAAGATATTATGACGCCGCTTCCGTCGATCGGTGTGGATGTTGA
AATTAAAAATGGAATCGGGC
>r51.1 |SOURCES={KEY=b34ed7e6...,bw,2168182-2168332}|ERRORS={}|SOURCE_1="bcp.fa" (b34ed7e60a76ed5c83a162724f0217b5490879ad)
ACGGCATCAAGGTGCTGAAAAAACGCAAAAATGATGTCTGTTGTGCGTGAGGTTTCTACATTCAT
CGATTGATAAATACCGGAAAACTGAGGGATGATGATGTTTTGCAGCATATAGAGCATGACACCAA
CGGTAAAGATGAGAAAAAGA
>r52.1 |SOURCES={KEY=b34ed7e6...,fw,401812-401962}|ERRORS={}|SOURCE_1="bcp.fa" (b34ed7e60a76ed5c83a162724f0217b5490879ad)
CAGCGGCCGATCGCCTGACCAAGCAAAATGCTCGGCGCCGCGATATCCGCAAGCTTCCAGAAAGA
AATGTTTTTCACTCTTGAAAAGACATAGCCTGTCAAAATGGCACCGATTAAGCCGCCGTGAATCG
CGATGCCGCCCTTCCAGATT
>r53.1 |SOURCES={KEY=b34ed7e6...,fw,883794-883944}|ERRORS={}|SOURCE_1="bcp.fa" (b34ed7e60a76ed5c83a162724f0217b5490879ad)
CGACATTCGGGTGTTTGGTTGCGTCATACGGTGTTCCGTCATTGCTTGTGCCTTCCATGCCTGAT
TTCAAAAAGATGCCTTTGTTTTTGTACGGGCCTTCGATGTTATTAGCGACGGCCACTCCCATGGC
GGATCTTGGTGAGTCACCGC
>r54.1 |SOURCES={KEY=b34ed7e6...,bw,1350810-1350960}|ERRORS={}|SOURCE_1="bcp.fa" (b34ed7e60a76ed5c83a162724f0217b5490879ad)
CTAAAGGTTCCAATTTTATAATTTTTTCCTGATTCATTCAAATCAATTGAAACATCAGCTATATT
AGCACTGTAAAATTCTTCTCTATCATTTATATTGGCTGTAAAAGTAACAGAAAAATGTTTATCTT
TGCTTCTTTTTCTGTGTAAA
>r55.1 |SOURCES={KEY=b34ed7e6...,bw,2045751-2045901}|ERRORS={}|SOURCE_1="bcp.fa" (b34ed7e60a76ed5c83a162724f0217b5490879ad)
GCTGGGTTCCCCAAGGATGGCGATACATCAAAAGGTGTAGCAAAACCGGTCGGGACGGGCCCATG
GGTATTGGAAGAGCATAAAACCGATGAATATGCGATTTTTAAACGCAATGAAAATTATTGGGGTG
AAAAGCCTAAAGTCGAGAAA
>r56.1 |SOURCES={KEY=b34ed7e6...,fw,3549619-3549769}|ERRORS={}|SOURCE_1="bcp.fa" (b34ed7e60a76ed5c83a162724f0217b5490879ad)
CTAGTTTGACGAATAACGGATAAATGGCGGTAAACCATCCAACCGTGCGGCTGACATCTATGCCG
TCTAACACATCCTCGCGTCCGTGGCTTTCTAATGACAATTTGACGGCGGATTGTTTCGTCCAATC
CCGCAAAGCTAGAATTACGG
>r57.1 |SOURCES={KEY=b34ed7e6...,bw,4031647-4031797}|ERRORS={}|SOURCE_1="bcp.fa" (b34ed7e60a76ed5c83a162724f0217b5490879ad)
CGGTTACTCCGGTTGCACCGGTCGGTCCTGTTGATCCCGTTGCTCCTGTTGGTCCGGTTGCACCT
GTTGGTCCTGTTGATCCCGTGACTCCCGTTGATCCGGTTGATCCTGTTGCACCTGTTGGTCCTGT
TTCTCCCGTTGATCCCGTTT
>r58.1 |SOURCES={KEY=b34ed7e6...,bw,687547-687697}|ERRORS={}|SOURCE_1="bcp.fa" (b34ed7e60a76ed5c83a162724f0217b5490879ad)
CAGTCGGTTTCTGTGATTGATACCAATACTCATACCGTGGTGACAACGATTGCTCTTCCGTACGA
GCCGACAGGTATTGAGATGACCCCGGATAAAAGCTCTGTGTTTGTCTTGCATTTTAACAATAATA
TGATTTCTGTCATCGATTAT
>r59.1 |SOURCES={KEY=b34ed7e6...,fw,86350-86500}|ERRORS={}|SOURCE_1="bcp.fa" (b34ed7e60a76ed5c83a162724f0217b5490879ad)
ACCCGTTCACTGTAATCTGGCGTGACGGAAACCATGTGCTGGATACTGATTAAAAAAACAGAATT
TCGGGCTGCTTCAATGATGATATGGTCCGGTTTTACATCAATCAGTCTGCCTCTGACCGTGTCTC
GTACTGTCTGAATAATGAAT
>r60.1 |SOURCES={KEY=b34ed7e6...,bw,2750154-2750304}|ERRORS={}|SOURCE_1="bcp.fa" (b34ed7e60a76ed5c83a162724f0217b5490879ad)
TTCATGAAAACGAGTTTGAAAGTCTGGGATAATCTCATAGCTGCTCCCTTTAGCGGTCAGGATGG
TCACATGTTGATTTCTCAATGTCCCTATGAAAATACTGCCTTCTGTCCCGATAATTTCTGCACGG
ATGTCATGTCCGTATGGAGA
>r61.1 |SOURCES={KEY=b34ed7e6...,fw,3888670-3888820}|ERRORS={}|SOURCE_1="bcp.fa" (b34ed7e60a76ed5c83a162724f0217b5490879ad)
GACCTCCGGGTACCGGTAAAACACTTCTTGCAAGAGCATCAGCCGGTGAAGCCGGTGTGCCATTC
TTCAGCATCAGCGGATCTGATTTCGTTGAAATGTTTGTAGGTGTCGGTGCTTCCCGTGTGCGTGA
CTTGTTCGAAAACGCGAAAA
>r62.1 |SOURCES={KEY=b34ed7e6...,bw,1058016-1058166}|ERRORS={}|SOURCE_1="bcp.fa" (b34ed7e60a76ed5c83a162724f0217b5490879ad)
TAGTGCAAAAGCATTTGAATACTGATTTAATGATTGAAGGCGTATTGTTGACGATGCTTGATGCC
CGGACAAATCTCGGCATTCAAGTGATTGAAGAGGTAAAAAAATACTTTAGAGATAAAGTATATCA
GACTGTTATTCCGCGTAATG
>r63.1 |SOURCES={KEY=b34ed7e6...,bw,808718-808868}|ERRORS={}|SOURCE_1="bcp.fa" (b34ed7e60a76ed5c83a162724f0217b5490879ad)
AAAGAAGGGAGAATCGGAGTCTTGAAAAAAATGGTCAAAACCGTTATCAAATGGGCGCCGGTCAT
TTACCCGATTGTTCGAAAAATCATGAAGGACCGCAAGGCGTCTAAACAAAAGAACATGTCCGCAT
CCCGAACAGCCGGCTGATTC
>r64.1 |SOURCES={KEY=b34ed7e6...,fw,3563719-3563869}|ERRORS={}|SOURCE_1="bcp.fa" (b34ed7e60a76ed5c83a162724f0217b5490879ad)
GATCATGGGCTTTGTCACAAAAAATAGCTTTGGGGCAGGCCGTATCAGTTCCTACGATTATTACG
GGGTGAATATGATGATTTTCTCAGCGGCTCTGATCGCGATGACCGCGTCCAACACATTTATGGAA
GAAAAGGTGAAGAGAGGAAA
>r65.1 |SOURCES={KEY=b34ed7e6...,fw,1372021-1372171}|ERRORS={}|SOURCE_1="bcp.fa" (b34ed7e60a76ed5c83a162724f0217b5490879ad)
AGGATGTCCGTGCTGATGACAGCATGAAGGAATATATTGTTGAAATCGTGCAGAAGACGAGACAG
CATGCTTCAGTTCACTTAGGCGTCAGTCCGCGCGGATCCATTGGACTTATGAAAGCGGCTCAGGC
CTTTGCGCTGCTTCATGGCC
>r66.1 |SOURCES={KEY=b34ed7e6...,bw,1756157-1756307}|ERRORS={}|SOURCE_1="bcp.fa" (b34ed7e60a76ed5c83a162724f0217b5490879ad)
TATGGCCGTCAGAGCATAGGGATCAGCTATGAGGGATAGTGTGTTCATTTATTCTCCCTCTTATC
AGACCTATATGTTTCACCAGGAGCACCCCTTTAACCAGCAGCGTGTTCTCCTGACATATGATTTG
CTCAAATCAATGGATGCCTT
>r67.1 |SOURCES={KEY=b34ed7e6...,bw,2237077-2237227}|ERRORS={}|SOURCE_1="bcp.fa" (b34ed7e60a76ed5c83a162724f0217b5490879ad)
GGAATTTCTTTTCCTGTCCAATCTTGCTCACCAGTTAACAAATACCGTTCGATTTCTGCGAAAAT
GACAGCAAAATTGTCCTCTATCTTTTTTCGATAGGCGATAAGCTTCCGGTCTAGGCTCGGCATAT
ACAGGTTCATTAAAAGAGCA
>r68.1 |SOURCES={KEY=b34ed7e6...,fw,1366963-1367113}|ERRORS={}|SOURCE_1="bcp.fa" (b34ed7e60a76ed5c83a162724f0217b5490879ad)
AATGCCATACGTACCGCCCAGTGTATGGCCCGAATGTTACGGCGATTCTCAGGACTTCACCGGCG
TGGGACTGAACCGTGTCTTTCCAGCCTTTTTCACTTGGTGGCGGCGGAACGGCGGGTCCGGTGTA
GAACAGTTCTCCGCGCTCTT
>r69.1 |SOURCES={KEY=b34ed7e6...,bw,2092842-2092992}|ERRORS={}|SOURCE_1="bcp.fa" (b34ed7e60a76ed5c83a162724f0217b5490879ad)
CTAGAGGAAGTAGAACCGTTTAGTGATTATAGGAGCCTTTGTTTTCCTGAGACACCTTTTCATGA
AGCGCTGTATTTAATCCGTTTGCCAGCACATTTGCCATATCGTCAATAAATGAATCGACTTCCTT
CGGCGTGACCATCAAATTAT
>r70.1 |SOURCES={KEY=b34ed7e6...,bw,2705707-2705857}|ERRORS={}|SOURCE_1="bcp.fa" (b34ed7e60a76ed5c83a162724f0217b5490879ad)
TCATCCTATTTTACAAGATAAATATGGAAGGAGCGGCATTTTTTTCGGCTTTCTTTGTCTTGCAG
AGATGCAAACTGCCAAAACATGTTTTCCTCACTTTGCTCAAGGGTACACATACGAATGTACACCA
CACACAAAAAGGAGCGTTGA
>r71.1 |SOURCES={KEY=b34ed7e6...,fw,3480648-3480798}|ERRORS={}|SOURCE_1="bcp.fa" (b34ed7e60a76ed5c83a162724f0217b5490879ad)
TCCACTTCTCATTACAATCATAAGAGCCTGGCTAGATTGCGGCAGCAGGCTCTTATCACATTTGA
CATTATTTTTTTGTATAGCGCACCCAGTCGTAATGAGCGTATAGCGGTGTCACACCATTGTAGGA
ACCGAGCCATTCATCTACAC
>r72.1 |SOURCES={KEY=b34ed7e6...,bw,398029-398179}|ERRORS={}|SOURCE_1="bcp.fa" (b34ed7e60a76ed5c83a162724f0217b5490879ad)
TCCATTTGGCGTTTTCCATGTCTGCATGTTGTCAACAGGTGTAAAGTTGGCTGTCGTGATAACCC
AAACCGGGTTGCCTTTCTCAAGCTGCTCATAAACAGCAGAGATGTTTTTTCCTGTCAGATCAGAA
ACGTTGTCCCCCGCATAGGT
>r73.1 |SOURCES={KEY=b34ed7e6...,bw,910573-910723}|ERRORS={}|SOURCE_1="bcp.fa" (b34ed7e60a76ed5c83a162724f0217b5490879ad)
TAATTAGTAATGATTATCATTATCAACTAATAATATAGCAAGAAACCTGTTCTCCGTCTATCACA
ATTTTAAAGGGAGAAAGTTTTTGTTATACAAGTGACGCGGTATTCATTATCGATTATTATAGGTA
AATAGGAGGAGGAGAATATG
>r74.1 |SOURCES={KEY=b34ed7e6...,bw,2420161-2420311}|ERRORS={}|SOURCE_1="bcp.fa" (b34ed7e60a76ed5c83a162724f0217b5490879ad)
TGTTTGAACATACTGTTCTTTCCAAGCACGAAAGATTGGTAAGAGGTTTTGACGAGCTATACTAC
GTGCCGCATTCCCGGCATACAGATATAAATATGGAACAACTGCAAGCAGTGCCCGAGTTAAACAT
TCTTACTGCATCAAAGGAAG
>r75.1 |SOURCES={KEY=b34ed7e6...,bw,2258291-2258441}|ERRORS={}|SOURCE_1="bcp.fa" (b34ed7e60a76ed5c83a162724f0217b5490879ad)
TAAATGATCATTCAGCCCTTCAACAGCTTTTGCCTCTTCTTCAGAAACAGCAATCGACAAATGGC
CTCCAAATCCTGACCAAGACTGCCGGCTGTGCTGTGTATATAAAGTATGTAAATTAAGCTCTTTA
TTTTTCACTGTTTACACCTG
>r76.1 |SOURCES={KEY=b34ed7e6...,bw,2608887-2609037}|ERRORS={}|SOURCE_1="bcp.fa" (b34ed7e60a76ed5c83a162724f0217b5490879ad)
AAATAGATCGCCATGCCAATTAACAGCCATACAAGGAAGCGGACAATCGTCACCCAGCCGAGATT
TAAAATTAAGAACAGGCAGAATAGAATTGCTAAGCCCGGGATAACCGGAACCCCCGGACATTTAA
AGGCTCTCGGAAGATCAGGC
>r77.1 |SOURCES={KEY=b34ed7e6...,fw,1798597-1798747}|ERRORS={}|SOURCE_1="bcp.fa" (b34ed7e60a76ed5c83a162724f0217b5490879ad)
ATATGATAAAAGAAGTAAAAGGCGGAGCGCACCACGATATTAAGCTGCAGGCAAGCTACATGGAT
GAAACCCTTACACAATCGTTAAAGACTTTGCTGAAGCTGAATGAAGAAGAATTAATTCAGCAGCG
CTATGAAAAATACAAAGCAA
>r78.1 |SOURCES={KEY=b34ed7e6...,bw,539125-539275}|ERRORS={}|SOURCE_1="bcp.fa" (b34ed7e60a76ed5c83a162724f0217b5490879ad)
ATCAGGGCAATCAGAAAGCCGGGCCAGCCGCCTGCGCTGTAGCCGACATAAGCGGCGATTTTGGT
TGCGATCGGGCCTGGCAATGCGTTCGCAAGTGCGAGCATGTTAGAGAATTGGTCGTTTGACAGCC
AGCCGTATCTGTTTACGACT
>r79.1 |SOURCES={KEY=b34ed7e6...,bw,793608-793758}|ERRORS={}|SOURCE_1="bcp.fa" (b34ed7e60a76ed5c83a162724f0217b5490879ad)
AGATTTGGGGTGACAGGAACAAGGCTTTCTTTGTTGTTATAAATGATGACAGCCTTCGCTCCGGC
GTCTTCGGCGTTCTTGGCTTTCTCGTAAAATGTCAGGTCTCCTCTTGAAATCAAGGCGATTTTGC
CCTTGGCGTCAGCGGTGAAG
>r80.1 |SOURCES={KEY=b34ed7e6...,fw,2482895-2483045}|ERRORS={}|SOURCE_1="bcp.fa" (b34ed7e60a76ed5c83a162724f0217b5490879ad)
AAGAAGCAGTTGGATTCCTTGTTACTATTAAGAACTTACTAGAAGATCCTGAACAGCTTTTGTTA
GAGGGATAAAACAAAAAAGGTACATCACGGCTAAACGTGATGTACCTTTTTATATAGAATAGAAT
GTTAAAGAGTCAGTTCTGTG
>r81.1 |SOURCES={KEY=b34ed7e6...,fw,3278260-3278410}|ERRORS={}|SOURCE_1="bcp.fa" (b34ed7e60a76ed5c83a162724f0217b5490879ad)
GTAAAGGAATATGACGATATATCAATATATGTAGATCCTTATTACTATGAAACAGTTTTTCAGCA
TAAAGACGAAATTCAGCAGCTTCTATACAAAGAATGCCGGCTTGGTTTATACGCCGACGAAAAAG
CTGAAAAAGGATCATGTTAT
>r82.1 |SOURCES={KEY=b34ed7e6...,fw,1959945-1960095}|ERRORS={}|SOURCE_1="bcp.fa" (b34ed7e60a76ed5c83a162724f0217b5490879ad)
ATGCGAAAAGCTTCTAATATAAAAAGCCATAATGGCAAGTTTGTTTCAGAAAGGGGGGAAAAAGA
TGACAGGTACTTTAGGTACAATCGTTCCTATTATTTTAATGTTTGCGGTTCTTTATTTCTTGCTG
ATCCGTCCACAGCAGAAGCA
>r83.1 |SOURCES={KEY=b34ed7e6...,bw,2439051-2439201}|ERRORS={}|SOURCE_1="bcp.fa" (b34ed7e60a76ed5c83a162724f0217b5490879ad)
GGCTTGTTTTTGCTTGCACTTTATTTGTCAAATAGGTGCTGATAGTTTTCATATCCCTCTTCTTT
GAGCTTATCCTTAGGAATAAACCGCAGCGCCGCAGAATTGATGCAGTAACGAAGTCCGCTTGGCC
CAGGTCCGTCATTAAATACA
>r84.1 |SOURCES={KEY=b34ed7e6...,fw,432636-432786}|ERRORS={}|SOURCE_1="bcp.fa" (b34ed7e60a76ed5c83a162724f0217b5490879ad)
TATGATTGAGTAAAATTTGCCCTTTTGTCGGCTTTTCTTCTCTGTATATCATTTTAATAAAAGTA
GATTTACCCGCTCCGCTCGGTCCGACAACATAAACAAACTCTCCGGGATGAATAGTAACTGAAAT
CCCGTTTAGCGCCTTTACAC
>r85.1 |SOURCES={KEY=b34ed7e6...,bw,3607645-3607795}|ERRORS={}|SOURCE_1="bcp.fa" (b34ed7e60a76ed5c83a162724f0217b5490879ad)
CTAGTGGCCTGTCATCTGCACTAGAGAAATGAATGCCATTTTCAACCGTTTTTCCGAAAATCCTC
GCCTGCATATCAAGGGGTAAATCTGCGACTTCCATTTCCCCGTCAATGTCTCCTAAACTGCTTAA
CTGTGCATACGCACCGTTAT
>r86.1 |SOURCES={KEY=b34ed7e6...,fw,3940256-3940406}|ERRORS={}|SOURCE_1="bcp.fa" (b34ed7e60a76ed5c83a162724f0217b5490879ad)
TGCCCATTACCCTGTCCAGTGATCGCTCCGTAGCCCGAGTAAGGCTTGCCGATTTTTCCTGTGAT
CAGCACCACATTTAAGAAGCCTCTCACAGCCGCGGTACCATCGGTTTGCTGTTCAATGCCGCGGG
CTGTAAACAGCATGCCGGAC
>r87.1 |SOURCES={KEY=b34ed7e6...,fw,2619880-2620030}|ERRORS={}|SOURCE_1="bcp.fa" (b34ed7e60a76ed5c83a162724f0217b5490879ad)
GCTGATCAATCCGTGAGCCTCTGATTCTGATAATGGCAAACTCAGATGCTACGAAAAATGCCGTC
AGGGCAATTAAAACAGCGACTAAAATCAAATTCACTATGTCCAATTAGAACCTTCACTCTACAAT
GAGAATGAAGGTAACACCTC
>r88.1 |SOURCES={KEY=b34ed7e6...,fw,1587436-1587586}|ERRORS={}|SOURCE_1="bcp.fa" (b34ed7e60a76ed5c83a162724f0217b5490879ad)
AAAAGAACGAAAACGTATCAGCATAAGAAAAGAGGCATACAGCATGACCAGCATGCATGAGGGTA
CAACCATTGGCTATGTCAAACTCACAATCCGCAGTCTGGAGCGTTCCCTTCAGTTCTATTGCAAT
GTGATCGGCTTTCAAGTCTT
>r89.1 |SOURCES={KEY=b34ed7e6...,fw,3588144-3588294}|ERRORS={}|SOURCE_1="bcp.fa" (b34ed7e60a76ed5c83a162724f0217b5490879ad)
GAACGCCTAAATAGTCAGCGATTTTTTCAATTACTTGTATTGATGGTTGTTGTAAATTTCTTTCT
ATTCTTGAAAGGTAACTATGTGTAATTCCCACAGCTTCAGCAACTTCATCTAATGTTTTTTTCTT
TTCCTTACGGATGCGCCGAA
>r90.1 |SOURCES={KEY=b34ed7e6...,fw,1335636-1335786}|ERRORS={}|SOURCE_1="bcp.fa" (b34ed7e60a76ed5c83a162724f0217b5490879ad)
TAGCCCATCCTTCATAAGAACGGAGGAATTTCTGTGTTAAAGAAACCTATCATCTGTTTGTTCAT
CTTATTTTTATTTGCGTCTGCCGTTTTGGCTGAGCCGATCCAAGCACATACTGTGTCACCTGTTA
ATCCTAAAGCACAGCAGACA
>r91.1 |SOURCES={KEY=b34ed7e6...,bw,3845360-3845510}|ERRORS={}|SOURCE_1="bcp.fa" (b34ed7e60a76ed5c83a162724f0217b5490879ad)
TTAAAAAGCTGCTCGATTAGTTTTTCATCAAACTCTCTTCTCAATGTTTTCTTGCGAAGAAAACC
CATGGATCGCTTTTTCCTCCCTTACAATTCACGTCTTCCTTCAAGTGCTTTAGAAAGAGTGACCT
CATCAGCATATTCCAAGTCA
>r92.1 |SOURCES={KEY=b34ed7e6...,bw,2034479-2034629}|ERRORS={}|SOURCE_1="bcp.fa" (b34ed7e60a76ed5c83a162724f0217b5490879ad)
CATATTTTTCACCTCTTTATCCTGCTGTTTTTGAAGATAACACTTAAAGTTCACTTTAAGTCAAG
AAGAAACAAATTGAAACTTCTGACGTATTTCTCAATCTCATTCTTCAGGAGATGTCGTGAATATT
CCGCCGCACGTAAAACATTG
>r93.1 |SOURCES={KEY=b34ed7e6...,bw,3774190-3774340}|ERRORS={}|SOURCE_1="bcp.fa" (b34ed7e60a76ed5c83a162724f0217b5490879ad)
TATGATCTGCCTTAAAATTGACCGTACCGCACGGTCATCATCAGCGATAAAAAAACGCATATTAT
CTGTTCATCCTTTCTGAATCAAATGCCTGGCAGGCAGCCTGATGGTAAAGACCACTCCTTGCTGC
TGGTTGTGAAACTTAATGTT
>r94.1 |SOURCES={KEY=b34ed7e6...,bw,323434-323584}|ERRORS={}|SOURCE_1="bcp.fa" (b34ed7e60a76ed5c83a162724f0217b5490879ad)
TTTGGAGCCATACATTTAATGACTGGTCACAAATTGAAAGCCCTTCCCCGATTGGAGAAAATGGC
TTGCATGGACTGAACTTAGACTGGCGCCGGTTTGTCACGGATCAAACCATTTCGTTTTATGAAAA
TGAAATCATTCCGCTGAAAG
>r95.1 |SOURCES={KEY=b34ed7e6...,fw,2550515-2550665}|ERRORS={}|SOURCE_1="bcp.fa" (b34ed7e60a76ed5c83a162724f0217b5490879ad)
TGAACATTACCAAAACGGAAAGCTTGTTGAAACGATAGGTCCGATAACTGCTGATTACACGGAAG
AAAATCCCGATACATTAAAATTTGTTTATTTTGAGAATGAGGAAGAGAAGAAAAAAATGAGTACC
GTTCACTTTGGCATTGTTGA
>r96.1 |SOURCES={KEY=b34ed7e6...,bw,1284454-1284604}|ERRORS={}|SOURCE_1="bcp.fa" (b34ed7e60a76ed5c83a162724f0217b5490879ad)
AACCTCAATGTTTATTTCAGAAAGCGTAACTTTCCGATTTTATTACACTCTAATGCGAACCATAC
GCAGCCTTCTTTGTCACAGCCAATTCCGTGAGGTTCGCCATTAGGGGTTTGGATTGTATATTCTT
CAAAGGTTCTCTCTTTCGTG
>r97.1 |SOURCES={KEY=b34ed7e6...,fw,2545739-2545889}|ERRORS={}|SOURCE_1="bcp.fa" (b34ed7e60a76ed5c83a162724f0217b5490879ad)
GAAAGGCTTCTAATTGCAGATTTTTGTCCTTTGCTTCTAGATGTTCAAAATGAGATTTCATTATA
CTGTCCATTTTCGTATCACCTTAAAATGATTAGTTATGTTAATTATATCCTTTCACTTGCGATCT
TCCAATAAACATCATTTCTC
>r98.1 |SOURCES={KEY=b34ed7e6...,bw,3589083-3589233}|ERRORS={}|SOURCE_1="bcp.fa" (b34ed7e60a76ed5c83a162724f0217b5490879ad)
TCAGACTCACTGATTACCAAGTGAAACCTGTTAGTTTGCCAAACATGACTTACTAAGAACATTTC
ATCCATTCCTTTCAGTTCTTTTTCGAAAAAATTTCAGCAAAGTGTTTATCTAAAAAGGCAGCCAT
TTTTGAAGCTTGGAAGCTCC
>r99.1 |SOURCES={KEY=b34ed7e6...,bw,1334712-1334862}|ERRORS={}|SOURCE_1="bcp.fa" (b34ed7e60a76ed5c83a162724f0217b5490879ad)
GGCCATTTTGAATAGTCGATGATCCATTGGCATGGGCCGAGACAGCCCAGCATTCACCCGTTTTT
TCTGAAGGGATGCTGTAGCCGAATCTATCACGAAGCGCTGTGCCGCCCCATATCCTTTCTTTAAA
AATCGGCTCTAAAAATAAAG
>r100.1 |SOURCES={KEY=b34ed7e6...,bw,3168349-3168499}|ERRORS={}|SOURCE_1="bcp.fa" (b34ed7e60a76ed5c83a162724f0217b5490879ad)
GATTTTTCCTAGGCTTCACACCAAGCTCCGGCAGGCTGTCTCTCATAATACTTCCCACAATAGGC
GCTGCAACGGTTCCGCCAAACTGAATCGTGCCTTTCGGGTTATCGACCGCGACATAGACGACAAG
ACTCGGGTCGTCAGCCGGCG
>r101.1 |SOURCES={KEY=b34ed7e6...,bw,3553394-3553544}|ERRORS={}|SOURCE_1="bcp.fa" (b34ed7e60a76ed5c83a162724f0217b5490879ad)
GGAGAAAAACAACCGGCCGGAAAGATCCTCTAAAAGAGAAGCCAATGTTCCGGTTAAAACAGTTG
AAGAAATGCCTGCAATCCCCAGTCGTTTAGCTGCTATTGTTTGTATCCCCATGGCAATACTCAAA
AGGATAATAAGGATGTACAC
>r102.1 |SOURCES={KEY=b34ed7e6...,fw,2822855-2823005}|ERRORS={}|SOURCE_1="bcp.fa" (b34ed7e60a76ed5c83a162724f0217b5490879ad)
TTTGCCGTATCGTCAAAAGGAGACAATGTTTCTGATACGCTGAAAAGCAAAATACAGGCGTATTT
ATTGGATTTTGACATGGAACTGGATGAAAATGAACCGGAAATCGTCATTTCAGTCGGGGGCGACG
GGACGCTTTTATACGCTTTT
>r103.1 |SOURCES={KEY=b34ed7e6...,bw,3597989-3598139}|ERRORS={}|SOURCE_1="bcp.fa" (b34ed7e60a76ed5c83a162724f0217b5490879ad)
TTTAAAGTTAATTCTCTCACATATTTTTTACTAGTGAATGTAGAGGATGTGGAGATTTTAAAATC
ATCCGCAGTAAAACCATTTCCCTCTAATTTTTCTCGTAAATTCATCAGGAAAGATTGATTAATAT
CTATTGCCAATAATTTCACC
>r104.1 |SOURCES={KEY=b34ed7e6...,bw,897131-897281}|ERRORS={}|SOURCE_1="bcp.fa" (b34ed7e60a76ed5c83a162724f0217b5490879ad)
CAAAAATGAGCAAAGAAATGATATGTATTGCAAAAAACACAGGACGCGCAGGCAACATCGCCCGA
GCTATTATTTTCTCAGCCATCGGCTTCTTTCTCATAAAAACCGCTCTCACTTCTGATCCGGACGA
CACAAGAGGCTTTGACGGGG
>r105.1 |SOURCES={KEY=b34ed7e6...,bw,2679144-2679294}|ERRORS={}|SOURCE_1="bcp.fa" (b34ed7e60a76ed5c83a162724f0217b5490879ad)
TAATTCCGACCAGCATCATGACATTAAATTTACTGAAGAACCACTCAAATCCGTTTCTCGGACGG
CCTGATGCTTCTTTCAGCGGGAATACGACCGTCAGCATAATGCCGCCGACATACAAGCCCATTGA
TAGGATATAAGGCGTCAGTC
>r106.1 |SOURCES={KEY=b34ed7e6...,bw,53961-54111}|ERRORS={}|SOURCE_1="bcp.fa" (b34ed7e60a76ed5c83a162724f0217b5490879ad)
ACTTCACTGTCATAGGGCTTCACCATGTGATGGGGGATATTAGTCTGTTCGCCGAAAGCAAGCGC
TCTTCTTTCATGGAAAAACGGCACATCTGCCTGTTTTGGATGGTGAAGGTCTCCTTGAGCGGGAT
GGGTGAGAACCGCCTTAATT
>r107.1 |SOURCES={KEY=b34ed7e6...,fw,2979083-2979233}|ERRORS={}|SOURCE_1="bcp.fa" (b34ed7e60a76ed5c83a162724f0217b5490879ad)
ATGATACTGGAATTAAGTTCGCCTGTCATTACTCTGAGCAAAACGACAGCTCTGCTGCCGCTTGT
CGGTGATATTGATACTGAACGGGCAAAGTTTATTCTCGAGAACACGCTTAGTGCATGTGCGAAAA
GACGCATTGAGCATCTGTTA
>r108.1 |SOURCES={KEY=b34ed7e6...,bw,1862807-1862957}|ERRORS={}|SOURCE_1="bcp.fa" (b34ed7e60a76ed5c83a162724f0217b5490879ad)
CGTCAATTTCTTTCGCCTGCTGCTTGAGCCTTTCAGCAGTCAACCCGTTGGCGACCTTTAAATAT
TGGGAGTGATCAGTGATGGCCATGTACTGATAGCCTTTTTCTATGCATGCTTCAGCCATTTCCCT
GATCGAAAAGGCACCATCGC
>r109.1 |SOURCES={KEY=b34ed7e6...,fw,1937717-1937867}|ERRORS={}|SOURCE_1="bcp.fa" (b34ed7e60a76ed5c83a162724f0217b5490879ad)
TTTTGCAATATGCGGAGTAAGCATCAAGAATGTTATGCAGAGTATGTGCGAGCAGACCCCGCCAA
GAATGAGAACGAATGTCTCAAACCCACTGGATATGTTCCCCAAGCAGTAATACATAAAATGTTCT
GCCTGGCTGAAAATCAACCG
>r110.1 |SOURCES={KEY=b34ed7e6...,bw,3919564-3919714}|ERRORS={}|SOURCE_1="bcp.fa" (b34ed7e60a76ed5c83a162724f0217b5490879ad)
CGATTGCTTCCCAAGCTAATCTGCCGCTCGAGCCTGATTCGAGAGGCAGCCTGCGAAGGTTCACT
GATAGATTAATGGTGAAGCTGAATCATATCCGCATCAAATAAAAGACGTTTTGAAAATATGTACA
TATAAAGGAATCAATAAATA
>r111.1 |SOURCES={KEY=b34ed7e6...,fw,18456-18606}|ERRORS={}|SOURCE_1="bcp.fa" (b34ed7e60a76ed5c83a162724f0217b5490879ad)
ATGTGAGTTACTCCTTTTTAAGCTATAATTTAGCTATATCATACAAAAGGAGCGATATGCGTGAT
ACGATTTGCAATAGTAGGAACCAACTGGATTACAGACCGCTTTCTAGAAGCAGCTTCAGAAATTG
AAGATTTTCAGCTTACAGCC
>r112.1 |SOURCES={KEY=b34ed7e6...,bw,609269-609419}|ERRORS={}|SOURCE_1="bcp.fa" (b34ed7e60a76ed5c83a162724f0217b5490879ad)
TTTTTTCTCGGCCTTACTGTTGTAATCGCTTTGTTTCTTACGAGAAGCCGCTTTGGCCGGCTTTT
GCAGGCGGTTCGCGAAGGAGAAAACAGGGTGCGTTTTTTTGGTTATCATTCCACTGTTTTTAAAG
TGTTTATTTACTGTGTGTCC
>r113.1 |SOURCES={KEY=b34ed7e6...,bw,750583-750733}|ERRORS={}|SOURCE_1="bcp.fa" (b34ed7e60a76ed5c83a162724f0217b5490879ad)
ATCAATCAAAAGTGAGATCGCAAATGTGCACATATTGGCAATGCTGTGTTCGAAACCGGAAATAA
AAAAGCAGAAAACGAAAAGCATCATGGCAAACAGCTTTGCTCCTTCTCCTTTGAGAGACATCGGA
ATGAAAAAAGCGAGACATAC
>r114.1 |SOURCES={KEY=b34ed7e6...,fw,2570182-2570332}|ERRORS={}|SOURCE_1="bcp.fa" (b34ed7e60a76ed5c83a162724f0217b5490879ad)
CGGAAGGGCTTGATATTCAGCTGATTCTATTCTCTGATTATGCAGAATCAGATATAGCGCTGGCA
AACAAAGAGATTGATGCCAATGCTATTCAATCCATTTCATATTTTCAGTCGTTCTCAAAGAAATA
CAAACATAAACTGGCACCGC
>r115.1 |SOURCES={KEY=b34ed7e6...,bw,3178353-3178503}|ERRORS={}|SOURCE_1="bcp.fa" (b34ed7e60a76ed5c83a162724f0217b5490879ad)
AATTCTCCTCCCTTTTAGTCTTTAAGCGGTTTTAGCTGTTGTACGTCCACTGCTCTGTCATAAGC
TTTTAATGTGAGGCTGCTGTCAGATTTACCTGCTTTTAACGCTACATTTTCAGAAGCAAAGATAT
CCTCTAGATCGGACCCCTTT
>r116.1 |SOURCES={KEY=b34ed7e6...,bw,1036231-1036381}|ERRORS={}|SOURCE_1="bcp.fa" (b34ed7e60a76ed5c83a162724f0217b5490879ad)
AAAAGAATTTGATAGCCCATATTTCAATGGAAGGTGTCTCGCTTCTGATACAACATCTAAGTCGC
AATCTGGATCTTGCTTCTCTACATTAATAGTTGGCGGAATAATTCCTCGTCTCAAACTTTCCACT
AAAGCAATTGCTTCTACTCC
>r117.1 |SOURCES={KEY=b34ed7e6...,bw,3578173-3578323}|ERRORS={}|SOURCE_1="bcp.fa" (b34ed7e60a76ed5c83a162724f0217b5490879ad)
AAACCCTTTATCGATAATGGTCCGTTCAATATTTTTAATCGATACGGCCGGGTCGGAAATTGCTA
GTGTACATGAGCCTTCACAAGGAGCGGGACAAACCCGCCCTGTGAATTCAGGAAAGTTGTTTGTT
TTTAAAAGCCTTTCTAATGC
>r118.1 |SOURCES={KEY=b34ed7e6...,fw,2659285-2659435}|ERRORS={}|SOURCE_1="bcp.fa" (b34ed7e60a76ed5c83a162724f0217b5490879ad)
CATACGCCATACGTAAATCTTTTTTTCTATTTTTCTTTTTTTGCAGATGATCGGCAGGACATGGA
TGACTTTATGTACAAATAAAATAACGACGAGCAAAACGCCGAACAGCGGTACATATTCATCGCTC
AAGCTTGTTTTAGGCCGCAA
>r119.1 |SOURCES={KEY=b34ed7e6...,bw,1759602-1759752}|ERRORS={}|SOURCE_1="bcp.fa" (b34ed7e60a76ed5c83a162724f0217b5490879ad)
GGACGATTGATTATCGCGGTACCACCCTACTAATAAGAGCATACATACAGCTTTTTGCTCTTATC
ACTTTGCCTGATAACGGATCAGGTCCGTTCTTTCACTACTGAAAGCCTGAGCGGCTTTGTTTGCA
AAAGCGGTTCATGAGTGTAT
>r120.1 |SOURCES={KEY=b34ed7e6...,bw,1697329-1697479}|ERRORS={}|SOURCE_1="bcp.fa" (b34ed7e60a76ed5c83a162724f0217b5490879ad)
CGGTTGATTACACTTCTCGCTGCCATTGTAGCCTGTGCGCATTTCATTCCTTTTTATATTCTGCT
GACCACTTCATTGAAAGCAAAAGGAGATTACAGTTCCAAATGGCTGTTTCCAGCTGATATTTCCT
TTCAAAATTTTTCTGAGGCA
>r121.1 |SOURCES={KEY=b34ed7e6...,bw,3761676-3761826}|ERRORS={}|SOURCE_1="bcp.fa" (b34ed7e60a76ed5c83a162724f0217b5490879ad)
TCTTTGCGATTTTATTCGGTGTTGCCGCTGCTGGTATCGGCAAAGCCTCTGAACCAGTGATGAAT
TTTTTTGAATCAGTCGCTCAGATTATGTTTAAACTGACGCAAATCGTCATGGTGACCGCTCCTAT
CGGCGTGCTTGCCTTAATGG
>r122.1 |SOURCES={KEY=b34ed7e6...,fw,1976215-1976365}|ERRORS={}|SOURCE_1="bcp.fa" (b34ed7e60a76ed5c83a162724f0217b5490879ad)
ACTGAAAAAGCAATTGGCGAATCTGTAACGCTGAAAGGCTGGGTCCAAAAAAGACGGGACCTCGG
CGGATTGATTTTTATTGACTTGCGTGACCGTACGGGAATTGTTCAAGTCGTTTTTAACCCTGATG
TATCAAAAGAAGCGCTTGCT
>r123.1 |SOURCES={KEY=b34ed7e6...,fw,1073232-1073382}|ERRORS={}|SOURCE_1="bcp.fa" (b34ed7e60a76ed5c83a162724f0217b5490879ad)
AAGACCCGAGCATCTCCGAGTTATATATCGTAGAGGGTGACTCTGCCGGAGGATCTGCAAAACAG
GGGCGTGACAGACATTTCCAGGCCATTTTGCCGCTTAGAGGTAAAATCCTGAACGTTGAAAAAGC
AAGGCTTGATAAAATTCTTT
>r124.1 |SOURCES={KEY=b34ed7e6...,bw,1327175-1327325}|ERRORS={}|SOURCE_1="bcp.fa" (b34ed7e60a76ed5c83a162724f0217b5490879ad)
TATTCTCATAACATATGCTGCTGTTTGTCCTATTCCCCGTGATCCGCAGAATAAAACGCGCTGGA
TAAAAGCCGCGGTTGCGCGGCTTCGGTTAGTTTTCGATTACTTTGACATACACTCCTTTTTTGGC
TTTCCGATAAGCGGCCTCTC
>r125.1 |SOURCES={KEY=b34ed7e6...,bw,3935400-3935550}|ERRORS={}|SOURCE_1="bcp.fa" (b34ed7e60a76ed5c83a162724f0217b5490879ad)
CAAATCCCGCCATTATCGTCATCGGTGATATTGTAAACGTTCAAACACACAGCTGGTTTGAGAGC
AAACCATTCATCGGGCAGCATATGATGGTAGTCACTCATAACGAAGATGAGCATACACTGGCATA
CAAGCTGCGCGAATATGGAG
>r126.1 |SOURCES={KEY=b34ed7e6...,fw,2089148-2089298}|ERRORS={}|SOURCE_1="bcp.fa" (b34ed7e60a76ed5c83a162724f0217b5490879ad)
TGCACCCTATCAGAAAGGCCGTGTTTTAATTGATACAGGAGGCACTTTGTCTTATTCGTCAGAGC
CTTGGCGGGAAAAACAGCATCCTTTTTCACTGGGGGAAAAGGTGCTGATCCCTTTTTTAACGGCA
AAGGGCATCAAGCAGCTTGA
>r127.1 |SOURCES={KEY=b34ed7e6...,fw,1314299-1314449}|ERRORS={}|SOURCE_1="bcp.fa" (b34ed7e60a76ed5c83a162724f0217b5490879ad)
GGGAAAAAAGGGGTAAACGATGTAGTTTTCTTCATTATCTGTAACAGGTTCAATATCTTTGAGAT
TAATTTTTCTTACTTTCGGCTTGTCTTCTTTCAGAAAAACAGAAAAAGATACTTGCAGCCCATTT
GCGATCTTCCAGAGAGTGGT
>r128.1 |SOURCES={KEY=b34ed7e6...,bw,362284-362434}|ERRORS={}|SOURCE_1="bcp.fa" (b34ed7e60a76ed5c83a162724f0217b5490879ad)
AAAGCCATAGAGACGCCCGGGGGGTACCGGTTTCTTGATTGACCTTTGAAAATACACGGAATAAC
GTGCCGTTCCGTGCCCAGGCGTAAACGAGACGAGACGTCGTATTCATAAATATATTCCCATTTCC
TCCGGGGGACAGGATCGCAT
>r129.1 |SOURCES={KEY=b34ed7e6...,bw,1432292-1432442}|ERRORS={}|SOURCE_1="bcp.fa" (b34ed7e60a76ed5c83a162724f0217b5490879ad)
AGCATCCGGAACACTGAACTGGCGAATCATCTTGTACCATTCATTAATCTTAACACCAACACGCG
AAGACGGTATGGCTTGACTCAACGGCTTCCCTCCCTCTCTTTAGGATATGTCATATTCTATCAAT
CCCAAATTTTGAAAACAACA
>r130.1 |SOURCES={KEY=b34ed7e6...,bw,3125182-3125332}|ERRORS={}|SOURCE_1="bcp.fa" (b34ed7e60a76ed5c83a162724f0217b5490879ad)
CCTTGTCTATGAAAATCAGCCTGGGGCATTAAACGAGTCGTTCTCTGATGTGTTCGGTTACTTTA
CTGATACAGAAGACTGGGATATCGGTGAAGACATTACGGTCAGCCAGCCGGCTCTCCGCAGCTTG
TCCAATCCGACAAAATATGA
>r131.1 |SOURCES={KEY=b34ed7e6...,bw,3782771-3782921}|ERRORS={}|SOURCE_1="bcp.fa" (b34ed7e60a76ed5c83a162724f0217b5490879ad)
ATGAATGGCGTGTAGATACTTTCAGCACCGGCGCAGCAGCCAATCCATATGGTGTTCCTCTGCCT
GTCGTAAAGACCTGCAGATTCATGCCTGCCGCCAGCTGAAGGGTTCCGCACACAAAGTCGCTTGC
CGGCGTCGCCGCAAACAGCA
>r132.1 |SOURCES={KEY=b34ed7e6...,fw,1836029-1836179}|ERRORS={}|SOURCE_1="bcp.fa" (b34ed7e60a76ed5c83a162724f0217b5490879ad)
GGATAGCCGGAGATACGCCAGGGATTTCTGAGAAGGAAGCGCAAAGCAAAATGGGAGAAGGACCA
CAGATTATTCTGTACGATGCATCTATGGTCTCCCACAAAGGACTTCGTGACCTAGTTGTCAATAC
AGCAGAAGAAGCAGGCATTC
>r133.1 |SOURCES={KEY=b34ed7e6...,fw,1337987-1338137}|ERRORS={}|SOURCE_1="bcp.fa" (b34ed7e60a76ed5c83a162724f0217b5490879ad)
TAAGTCGCTCGATAAGCGCCCGTAGCTCAATTGGATAGAGCGTTTGACTACGGATCAAAAGGTTA
GGGGTTCGACTCCTCTCGGGCGCGCCAATATAATATACACGCGGGTGTAGTTTAGTGGTAAAACC
TCAGCCTTCCAAGCTGATGT
>r134.1 |SOURCES={KEY=b34ed7e6...,fw,2890076-2890226}|ERRORS={}|SOURCE_1="bcp.fa" (b34ed7e60a76ed5c83a162724f0217b5490879ad)
TTGGGCGAAAACCGTGCCGATGGCGATCGGCAATCCGCTCTACAATTGGACTCATTTAGAGCTGC
AGCGTTTTTTTGGAATTTATGAGATTTTAAATGAGAAATCCGCGCAGGCTATATGGAAACGGACG
AATGAACTGCTCCAAGGAGA
>r135.1 |SOURCES={KEY=b34ed7e6...,fw,1780860-1781010}|ERRORS={}|SOURCE_1="bcp.fa" (b34ed7e60a76ed5c83a162724f0217b5490879ad)
ATGCACTATTGCAGCTGCCAAAATCAATTTTTAAAGACGAAGCCCATGCCAAAAGTATTCTTGTG
CTTCAGAAAACAGGTGAAGAGACGAAAGCGCCGAACCAAATTCTGCTTGCGAATTTGCCGTCCTT
CTCCAACCAGAAGGCGATGC
>r136.1 |SOURCES={KEY=b34ed7e6...,fw,2792562-2792712}|ERRORS={}|SOURCE_1="bcp.fa" (b34ed7e60a76ed5c83a162724f0217b5490879ad)
GCAAAATGTGGACAAGGCCTATGAAATCATAGCTGAGCAATTCGACAAAGGCACTTTAAAAGGCG
GCGATCACTATTACGATCTGAAAAGCCGAGTTGTCGAAATGGGAACCTTCAGTCCGCTTGTGGAC
AAAGACTTTCAGAAAAAAAT
>r137.1 |SOURCES={KEY=b34ed7e6...,bw,3197652-3197802}|ERRORS={}|SOURCE_1="bcp.fa" (b34ed7e60a76ed5c83a162724f0217b5490879ad)
AAGACACCCATAATCTCAAAATGTCGGCGCCAAGCTGTTTCATAACTTTTGCTGGAACCACAACG
TTACCGATGGATTTACTCATTTTGCGTCCTTCTCCATCTAGTGCAAATCCATGGCTGAGCACACC
TTTATATGGCGCTTTTCCTG
>r138.1 |SOURCES={KEY=b34ed7e6...,bw,1996595-1996745}|ERRORS={}|SOURCE_1="bcp.fa" (b34ed7e60a76ed5c83a162724f0217b5490879ad)
GATGGCGGGCAGCGTCTAGCTCATTTCCGTCTTCGTCCCAAATGGTTTCAATCGTATGTGTAAAG
TTTTCGATTTCCGGACCGAAAAATTCCACTTCGTCACCTTTTTTGAAGAAATTGCGCTGCTGAAG
AGTGACCATTTGTGTATCCT
>r139.1 |SOURCES={KEY=b34ed7e6...,bw,3624457-3624607}|ERRORS={}|SOURCE_1="bcp.fa" (b34ed7e60a76ed5c83a162724f0217b5490879ad)
ATATAAAACTTGATCCGCCAGTAGGTACATATTATGATCCAGCCATCGGGATGCGGTGTGATCCG
CCTGTTGGCATGGGATGTGAGTAAGAAGCAAGGGAATACAAATGAGGTTAACAGGCTTTGAGCGA
AAGTTACATCAGATCATAGC
>r140.1 |SOURCES={KEY=b34ed7e6...,fw,3028440-3028590}|ERRORS={}|SOURCE_1="bcp.fa" (b34ed7e60a76ed5c83a162724f0217b5490879ad)
GACGGTATTCTTTCAGTGTTGTCGCTCCGATGACTTGGAGCTCACCTCTGGCAAGAGCGGGTTTG
AGAATGTTTCCTGCATCCATTGAGCCTTCTGCAGAGCCTGCACCAACGAGAAGGTGAATTTCATC
AATGAAAAGAATGACATTTT
>r141.1 |SOURCES={KEY=b34ed7e6...,bw,2519621-2519771}|ERRORS={}|SOURCE_1="bcp.fa" (b34ed7e60a76ed5c83a162724f0217b5490879ad)
ATTGGAACAAACCTGATAAATGCATTGAATCTCTTGAAAAAGCAATAGGATATGAATCTTGGTTA
CATTCAATTTATTATATAAATTCTTTATTCATGATGATTAAAGAACTCTTTAAAATTGACGAAAA
AATGAAAGCCATTAATTTTT
>r142.1 |SOURCES={KEY=b34ed7e6...,fw,2956989-2957139}|ERRORS={}|SOURCE_1="bcp.fa" (b34ed7e60a76ed5c83a162724f0217b5490879ad)
GGACTACACCGTCAGTGTGAACCCGCCTGAAGAGATGGCGGCGGATGCAGAGCGTTTTCTTAAAC
AAGGCTTTCAAACGCTAAAAATAAAGGTTGGCAGAGATGACATTGAGACAGATATCGCCCGTATT
CAAGAAATCAGAAAACGGGT
>r143.1 |SOURCES={KEY=b34ed7e6...,bw,2935913-2936063}|ERRORS={}|SOURCE_1="bcp.fa" (b34ed7e60a76ed5c83a162724f0217b5490879ad)
TTGATATAACACAAACTCCGATTGCTGGAGATTTCCGTTCACATATCGGAAGCGGTAATAGCGTT
TAGAAAGGTACACCCAGTCTGTCGCTGTCAGGACACCCGCAGCTACATAGACAGCTGCCGTCGTT
GTCCAAACATTGTTATTGTC
>r144.1 |SOURCES={KEY=b34ed7e6...,fw,2521835-2521985}|ERRORS={}|SOURCE_1="bcp.fa" (b34ed7e60a76ed5c83a162724f0217b5490879ad)
TCGGTGACTTACTCCATGCCTTTGCCCAGAAGATACCCAAAGTGAAATAAAACATCTGCGGCAGG
AAAGTATGTAAGTACAGCTTACCGATTACACTGCCAGGCAATAACTTCAAAGTTAAAAAAGAAAT
CAACACACTGAAAGTGGAAA
>r145.1 |SOURCES={KEY=b34ed7e6...,bw,3733780-3733930}|ERRORS={}|SOURCE_1="bcp.fa" (b34ed7e60a76ed5c83a162724f0217b5490879ad)
TTAATTTGCGTAAAGGTGCCATAATGATGCTCAAGCATATTCTTCATTCTCAGCAGCAGCTCTCT
CGGATCAAAAGGCTTTACCATATAATCCTCGCCGATTTTTAATCCTTGAAGCTTGCTGTCCATAT
CATTGCGGGCGGACAGAAAA
>r146.1 |SOURCES={KEY=b34ed7e6...,bw,342427-342577}|ERRORS={}|SOURCE_1="bcp.fa" (b34ed7e60a76ed5c83a162724f0217b5490879ad)
AGAAAAAGTCGATACGGGGCTCGGACTTGTGAAAAGGGTAAGTCTCTCTAAGCCGATGGACATTT
GGGCTGAAACGATTGTAAGAGCGGCCGCCGCAGGCAGGCCGAAGCGGGAGCTCGTTAAAAGTACC
CTTGCAAAACTCGGCTATGA
>r147.1 |SOURCES={KEY=b34ed7e6...,bw,800765-800915}|ERRORS={}|SOURCE_1="bcp.fa" (b34ed7e60a76ed5c83a162724f0217b5490879ad)
CAGAAAAATCAGCGACTTGGAAGCCCTTCGCTTTAATCTGTTTATTGACCTTTTCATAATAGTCA
GTGCGCCCTTTTTTCGGGAAGCCTGTGTAGTCATACCATTTTCCGTTAACAGGGATGGTGACAAA
CATAGGCTCTGCGCCCGCGT
>r148.1 |SOURCES={KEY=b34ed7e6...,bw,1300186-1300336}|ERRORS={}|SOURCE_1="bcp.fa" (b34ed7e60a76ed5c83a162724f0217b5490879ad)
CTTTCTCCATGAAAAGCTCCCATCCGTCCCGCACCTAATAGCCCAACCTGTACATTTCCCATGAT
TACCACTCCCATTCTGCGAAAGTAAGGAAAGTCTTTCTCTATATATCATTAGATAATAAAAGGAA
ATCCTAAATAAATTTATAAT
>r149.1 |SOURCES={KEY=b34ed7e6...,bw,940222-940372}|ERRORS={}|SOURCE_1="bcp.fa" (b34ed7e60a76ed5c83a162724f0217b5490879ad)
GATCAGAAATTCGTCGAAGCTTTAATTCCACTTTGTTTTTTTTCTTATCGAGACTATTTTTTGCG
GTTTTTTTCTGCTTCTCAAGTTTATTCTGTTGAGTTTTTGCATTTTCTTCTGATGACTCTAACAA
ATTACTCTGTTTTTTGTAAG
>r150.1 |SOURCES={KEY=b34ed7e6...,bw,1728950-1729100}|ERRORS={}|SOURCE_1="bcp.fa" (b34ed7e60a76ed5c83a162724f0217b5490879ad)
GGCGGTACAACATCAACATGGCATAGAACGCCGACAATGTCTTCACCCTCACCCCATTCGATATG
ACCGGCGAACCCGTCAAGATTTTTTGTGGTAAATCCTTCTTTTTCTCCAAGCTCAAGCAAAGAGG
TCAAGCTGGCATTTACCCCT
>r151.1 |SOURCES={KEY=b34ed7e6...,bw,2851721-2851871}|ERRORS={}|SOURCE_1="bcp.fa" (b34ed7e60a76ed5c83a162724f0217b5490879ad)
GAAAGTCTGTAAAACAGTTTGTCAAATCTCCTGTCAATCGGTATACTCCTGCATTAGAAGGAATC
CTTCAAGATGCTGAGAAAACCATTAACGTGAAAAATACTCCGCTGCTAAAAAGTATTGCGGAAGA
TAAAAAAGAGAGTGTTCTCA
>r152.1 |SOURCES={KEY=b34ed7e6...,bw,3965086-3965236}|ERRORS={}|SOURCE_1="bcp.fa" (b34ed7e60a76ed5c83a162724f0217b5490879ad)
ATGCTTGTTCCAGTTTTTGAATGTCTAAAGGTCCCTCTAAAATAGCTGCCGCCGGCATGTTATAT
CCGACTCCCGCGTCCTCGAATTGGCTGACAATGTACGTCCGCTGCTGCGCCAGAGAAAGCGGGTA
ATGCTCCTGTTTTTCAGCCG
>r153.1 |SOURCES={KEY=b34ed7e6...,bw,3573068-3573218}|ERRORS={}|SOURCE_1="bcp.fa" (b34ed7e60a76ed5c83a162724f0217b5490879ad)
TCAAAATGAGATAGATGGATGTGAAACATACATGGAGCTGCGCCAACTGCGCTATTTTATGGAGG
TTGCTGAGCGAGAACACGTTTCAGAAGCCGCTGATTATCTGCATGTGGCCCAATCAGCCATCAGC
AGACAAATTGCAAACCTTGA
>r154.1 |SOURCES={KEY=b34ed7e6...,bw,1209703-1209853}|ERRORS={}|SOURCE_1="bcp.fa" (b34ed7e60a76ed5c83a162724f0217b5490879ad)
GAATATACGCTTGCCCCCGCTTCATTGACAATCACATAATAAATATCACGCGGCGTGTCCTTCAG
CACATTCACAATGAATTGCTCTGTCTCCCTGGAGGCTGTGCCGTTTCCAATCGCCACCATTTCCA
CTTGATACTTTTCTAGAATC
>r155.1 |SOURCES={KEY=b34ed7e6...,bw,1294366-1294516}|ERRORS={}|SOURCE_1="bcp.fa" (b34ed7e60a76ed5c83a162724f0217b5490879ad)
ATATTGAATAAACAAATGTCGGGCAACATGTTTCTTTATGATGGATCAATGCTTTGACATCACTA
TATTGTTCTTTCTTTACCTCCTGCAAACTGTACCCTCCTGTCACTTTCTCTCTTTTATTCTATCC
ATAAAAGAATTCCCTCTTTT
>r156.1 |SOURCES={KEY=b34ed7e6...,fw,2284321-2284471}|ERRORS={}|SOURCE_1="bcp.fa" (b34ed7e60a76ed5c83a162724f0217b5490879ad)
AAGCAGATCAAGGTTCAAATGGATCATACGGAAAGCTAGTCTGTCACTGCAGGCTGGCTTTTTGT
TTTGCAAAAGCGTGGTAATTTATGGTCTTTTCAAGCGGATGAATGAGAACAAAATCGAACCACAT
ACTACATATATAACCACCGA
>r157.1 |SOURCES={KEY=b34ed7e6...,bw,2303699-2303849}|ERRORS={}|SOURCE_1="bcp.fa" (b34ed7e60a76ed5c83a162724f0217b5490879ad)
ACACCGATTAAATCAGCAAGAAGTCCTACCTTTAACGCATCACCCATTTTTTTAATGCCGACCGC
TCCGAAATACACAGTCAGCACATAAAGTGTTGTATCCGTTGACCCCTGCATCACCGATGCCAGCC
TGCCAATAAAGGAGTCCGGT
>r158.1 |SOURCES={KEY=b34ed7e6...,fw,2127780-2127930}|ERRORS={}|SOURCE_1="bcp.fa" (b34ed7e60a76ed5c83a162724f0217b5490879ad)
TATTACCTGTCATGGGGAAAATTATGAAGGAGTTTCTGGTCCGAGTTTAAAAGGTGTAGGGGATA
AGAAGGATGTCGCTGAAATCAAAACAAAGATTGAAAAGGGCGGTAATGGAATGCCTTCCGGTCTT
GTTCCGGCTGATAAGCTTGA
>r159.1 |SOURCES={KEY=b34ed7e6...,fw,1764172-1764322}|ERRORS={}|SOURCE_1="bcp.fa" (b34ed7e60a76ed5c83a162724f0217b5490879ad)
CACAATTTCTGATTGAGATGCTGCATCACAGGCAATATGTCCCGGAAATGCGTTTACATCTGCAA
CTCGCTCCACTTTTCCGTTTGCGTATGCTGTTCCGCAAACGCCTTTACCGAAAGGAATACGGACA
CATGCCGGCAGACCTTGAAA
>r160.1 |SOURCES={KEY=b34ed7e6...,bw,3533301-3533451}|ERRORS={}|SOURCE_1="bcp.fa" (b34ed7e60a76ed5c83a162724f0217b5490879ad)
CGCACCATTCATGATTACATTGATGTTTCAGAAGTAGCAGGCCGGTACGGAGGCGGGGGGCATGC
GAAGGCTTCCGGCTGTTCCATAACGGACGAAGTATACGATTTGTTTGTAACTGAAGCATTCCGAA
TGGAACCGGTCCGCCCAGAT
>r161.1 |SOURCES={KEY=b34ed7e6...,fw,732519-732669}|ERRORS={}|SOURCE_1="bcp.fa" (b34ed7e60a76ed5c83a162724f0217b5490879ad)
GTCTTCCACGTGAGCAAACAATTCCTCACAGCCCAAATGTTTCATGATGATACTCGCCAGCTCTT
TATTCGTGCGTTCATTTCCGCCGCCGATATTATACACCTCACCGTCGGTTCCTTTTTCTAAAATC
AGCTTGATGGCGCGGCAATG
>r162.1 |SOURCES={KEY=b34ed7e6...,fw,3399997-3400147}|ERRORS={}|SOURCE_1="bcp.fa" (b34ed7e60a76ed5c83a162724f0217b5490879ad)
AGAAACCAGACCGTCCCCATCAAGGTTACCGCGATGATGCGATAGCCATAGTCGGGATGGCAGGC
AGATACCCCGGTGCCAAAGATGTAAGAGAATATTGGGATCATCTGGTCAATGCGAGAAATGCGAT
CCGTGACATTCCGAAATCAC
>r163.1 |SOURCES={KEY=b34ed7e6...,bw,1352717-1352867}|ERRORS={}|SOURCE_1="bcp.fa" (b34ed7e60a76ed5c83a162724f0217b5490879ad)
ACTGTGGTCGCTTACGGAGAACAGCACTTATCCGAGAATCAGAAGTATGAAAAAGAAGCCCGCAG
CCGCTGGGCGCACTATTATATTCATTATGCGGAAACCCATTTAAAGCGGGAACAGCCAAACTCTA
TCTATTGGAGCTATCTCCTG
>r164.1 |SOURCES={KEY=b34ed7e6...,bw,119812-119962}|ERRORS={}|SOURCE_1="bcp.fa" (b34ed7e60a76ed5c83a162724f0217b5490879ad)
TACAAATACCCATTACGTTAGGAGTGTAAGCCTTATGTTTTATGCGGTTCAACAATTAGAGCATA
CTGAAACCCTAGTGGTCGGACTTTTTCAAAAAAGTCAGCTGACAGGCAAAGCAAAGGAAATTGAT
GAAAAACTGGAAGGCCATCT
>r165.1 |SOURCES={KEY=b34ed7e6...,fw,238207-238357}|ERRORS={}|SOURCE_1="bcp.fa" (b34ed7e60a76ed5c83a162724f0217b5490879ad)
AATGGCAAAAGCAGAGCCAGCTGTTATCCCCATGATAGAAGGCTCCGCCAACGGGTTTCTTGTCA
TGCCCTGCATGATCGCCCCAGACACGGCTAACAATGCGCCGACAAGTGCGGCAGCAGCCGTTCTT
GGCAGCCGAAGATCGTGTAT
>r166.1 |SOURCES={KEY=b34ed7e6...,fw,73623-73773}|ERRORS={}|SOURCE_1="bcp.fa" (b34ed7e60a76ed5c83a162724f0217b5490879ad)
CTGGATGTTCCTGAGCAATGATGGAAGCGCCGCCGGATTCATTACAGGCTTTATCCTGGGAATGA
TCTCCCTCTTTTTCTTCCGGCGCTTCCTTGCTCATCCGTTTTATCTCTGGAAAATGTTTTCGATT
ATCAAACTTTTTTTGATCTT
>r167.1 |SOURCES={KEY=b34ed7e6...,bw,2575278-2575428}|ERRORS={}|SOURCE_1="bcp.fa" (b34ed7e60a76ed5c83a162724f0217b5490879ad)
GCAATTCATAGTTCGCGATCCACTCGCTTAATCCTTCATGGAACCATAAAGGGAACTCATCAGGA
TCTGCTTCGAGCTCCCGTAATTTCTGATGAAACGCATGGTGTGTGTACTCATGAATCAATAATCT
CTGATACAGATAAACCGCTA
>r168.1 |SOURCES={KEY=b34ed7e6...,fw,934056-934206}|ERRORS={}|SOURCE_1="bcp.fa" (b34ed7e60a76ed5c83a162724f0217b5490879ad)
AAGCCTTTCTCATATTCCTTAGAGTAATAGTCAAACGGCATGTTTTCAGGAATAAATAGAATCGC
GTTGTAACGAACGGCACCATCCACACTGATATGGACGTGAGTGAGCGGTTTATCAAATCCGTAAT
GCTTTTCAGAATAGAACGTT
>r169.1 |SOURCES={KEY=b34ed7e6...,fw,320369-320519}|ERRORS={}|SOURCE_1="bcp.fa" (b34ed7e60a76ed5c83a162724f0217b5490879ad)
CAAAGAATTGATTATGTCAACGCGGGCCATCCGCCCGCATTATGGCAGGATGCTAAGGGAACCCA
ATCAACGCTGGACACAACCGCTCCGCCAATCGGGATGTTTGAAGAAGCGGTGTTTCAGTCAAGCA
CCCTTCACTATACACACGGC
>r170.1 |SOURCES={KEY=b34ed7e6...,bw,1905056-1905206}|ERRORS={}|SOURCE_1="bcp.fa" (b34ed7e60a76ed5c83a162724f0217b5490879ad)
TCCGCCTTCGAATGCTTCGCCGTCAACGAATCCTTCGAAGTCAAGAACAACAGTGTTTCCTTCTT
CAATAGCGCCTTCTTCTTTTACAACAAGCTCAGCTTGACGCTCTTGAAGCGCTTTTAGTTCGTTT
TGAACATCTTCGTCAGTTAC
>r171.1 |SOURCES={KEY=b34ed7e6...,bw,518442-518592}|ERRORS={}|SOURCE_1="bcp.fa" (b34ed7e60a76ed5c83a162724f0217b5490879ad)
AATTCCCTTTTTTAAAGAGACAAAAAAGGGATTGTTAAGCGTTGAGATCGACAAGCCGATGGTAA
ATTCCTTTTTATTATCTGAGTTTGAAGGCTTCGCCCATTGGGGAGGCTCAAGCGAACAGGCGCTC
AATACAAACAGTGACAGTGC
>r172.1 |SOURCES={KEY=b34ed7e6...,fw,2791120-2791270}|ERRORS={}|SOURCE_1="bcp.fa" (b34ed7e60a76ed5c83a162724f0217b5490879ad)
TTTGGATAAAATGAAAAACCGGAAGGGCGGCAGATGAAATGAAATCAACGCTGATTGTAGGGGCG
GATGAATTTTTCGGCCTTTCTTTATGCGAGCGAATGATGGATGAAGGCATATACGTCGATGTCGT
TTTGGCTGAAACAGATGATG
>r173.1 |SOURCES={KEY=b34ed7e6...,fw,2371439-2371589}|ERRORS={}|SOURCE_1="bcp.fa" (b34ed7e60a76ed5c83a162724f0217b5490879ad)
GCTTGGATAAGAAACGGCAGCTCATCTCCTCTAAAAATGAGGAGGAGAAAAAGTGAAAACAAAAC
TTGATTTCTTAAAAATGAAAGAGAATGAAGAACCGATTGTCATGCTGACGGCTTACGATTATCCG
GCAGCCAAGCTTGCTGAACA
>r174.1 |SOURCES={KEY=b34ed7e6...,bw,1569464-1569614}|ERRORS={}|SOURCE_1="bcp.fa" (b34ed7e60a76ed5c83a162724f0217b5490879ad)
TTCGCCGTAGCCATTGTTTTCAGCAATAAACACAACTGGAAGGTTCCATACAGCCGCTAAGTTGA
GGCCTTCATGAAAGGTTCCTTGGTTATTTGCTCCGTCTCCGAAAAAGCAAACGCTTACATTTTTA
GTCTGTTTATATTTAGCCGT
>r175.1 |SOURCES={KEY=b34ed7e6...,fw,1188512-1188662}|ERRORS={}|SOURCE_1="bcp.fa" (b34ed7e60a76ed5c83a162724f0217b5490879ad)
TCTATCTTTATCTGACATACTACATTCTGGCTTTATTATTCGGTCTTGTCTTTTTTGGCACGTCC
GTGACATCTGAATCAAAAACATTGTTCATCAACACATTGGAACTAATTGGCACAAACTGGCTTGA
AGCGGTGCTGATGGGATTAT
>r176.1 |SOURCES={KEY=b34ed7e6...,bw,582311-582461}|ERRORS={}|SOURCE_1="bcp.fa" (b34ed7e60a76ed5c83a162724f0217b5490879ad)
TAAACGGAGCAGAATGCCGTTTTTTATGCAAAAAAAGACTGCCGGCAAATTCCGGCAGTCTGACA
AGCTATTCTGCAATCGACACTTTTCCTTCAGGTTCGGCTACAGCAGGTTTTTTCTGGCTCCATGC
ATAGAGAAGAAGAGAAATTA
>r177.1 |SOURCES={KEY=b34ed7e6...,fw,304615-304765}|ERRORS={}|SOURCE_1="bcp.fa" (b34ed7e60a76ed5c83a162724f0217b5490879ad)
AGTTAATGCAGCAATTTGGCGTCAGCCGGCATACCATTCGTAAAGCCATTGGAGACCTCGTATCG
CAAGGGCTGCTATACAGCGTGCAAGGAGGGGGCACCTTTGTCGCTTCACGCTCCGCTAAATCAGC
GCTGCATTCCAATAAAACGA
>r178.1 |SOURCES={KEY=b34ed7e6...,fw,282949-283099}|ERRORS={}|SOURCE_1="bcp.fa" (b34ed7e60a76ed5c83a162724f0217b5490879ad)
ATGGCGATGACGAGAGCCGTTCGAAGGCCTGCCATAATGACAGAAAGCGCGAGCGGGAGCTCAAC
CATCCGAAGAATCTGGAATTTCGTCATCCCCATCGCTTTTCCTGATTCTAAGGTTGCGTGTTCAA
TGCTGACAATGCCTGTGTAC
>r179.1 |SOURCES={KEY=b34ed7e6...,bw,3963636-3963786}|ERRORS={}|SOURCE_1="bcp.fa" (b34ed7e60a76ed5c83a162724f0217b5490879ad)
ATGCTCGATCATCACTCCTTTTGGCCGTCCGGTTGTTCCCGACGTATAAATAATGTAGGCAAGAT
CATTAGCATTCACATTGATATCCGAAATAGCATCTGTACCGCTTGCAATCGCCTGATCAAAATCA
ATAAGCTCAGCAGATGCATC
>r180.1 |SOURCES={KEY=b34ed7e6...,bw,1679172-1679322}|ERRORS={}|SOURCE_1="bcp.fa" (b34ed7e60a76ed5c83a162724f0217b5490879ad)
AATCAGCGCCGGTCTCGCCGCAAACGATAGAACGAGTGACAGCTGTTTTTTCAAACCTGTCGACA
GCTCACGGTACTTTTTCGTTTCCGGAATTTCGTATCTGTTCATCAGCTCATTCGCGTAGGTGACA
TCAAACTTCGGATAAATCCT
>r181.1 |SOURCES={KEY=b34ed7e6...,bw,1666594-1666744}|ERRORS={}|SOURCE_1="bcp.fa" (b34ed7e60a76ed5c83a162724f0217b5490879ad)
CCTTCAGCCGGAAAACACGTGGAATAACAAAGAGGAATACAGAGAAAAGGCTGCGTATCTGGCAA
ACGAATTCAAAGAAAACTTCAAAAAGTTCACAAATACAGATGCCATTGCGCAAGCAGGCGGGCCA
CTCGTTTAAAAAGCAAAAGC
>r182.1 |SOURCES={KEY=b34ed7e6...,bw,3879081-3879231}|ERRORS={}|SOURCE_1="bcp.fa" (b34ed7e60a76ed5c83a162724f0217b5490879ad)
TTTAGAACAAGCCTATTCGCCGAGTTTTTCTTCCTTTAGCACTGTATACATGTTTGCGGCTTCTT
CTTTTTTCGTTGTGTCTTTAAGCTCATTTATTTGAACCGTTACAAGCTTTTGGCCGAAGCGGACC
GTTAATTCATCTCCAGGTTT
>r183.1 |SOURCES={KEY=b34ed7e6...,fw,3555252-3555402}|ERRORS={}|SOURCE_1="bcp.fa" (b34ed7e60a76ed5c83a162724f0217b5490879ad)
ATCCTTCTCCGATAAAATATCCAGCCAATGCAATACCGATTCCTAAAAAAACGTCCATGTGTCTG
CCTCCATTATGTAATCGTCATGTTATACGATCAATCCATATCATTGGTTTCATTTTTTTGATTGT
GTACACAAAAAACCGCCAGA
>r184.1 |SOURCES={KEY=b34ed7e6...,fw,3699398-3699548}|ERRORS={}|SOURCE_1="bcp.fa" (b34ed7e60a76ed5c83a162724f0217b5490879ad)
TTTTTTCCCCTGTCGGTGTTGCTTTATCAGCGATGTCCTTAAACATTTCAGGGAATTTTCCTGAA
AATGAGATTGCACCCTGCGGATGAACGTCAAGCAGTTTAGCGTCTTCCATGGATTCAACGCTACC
CGTAATGGCAATCTTATCTG
>r185.1 |SOURCES={KEY=b34ed7e6...,fw,2970988-2971138}|ERRORS={}|SOURCE_1="bcp.fa" (b34ed7e60a76ed5c83a162724f0217b5490879ad)
AGTAACAGTGGAGACAGAGGTTACAGCGCATGTCAGCCTGCTAAAGGATGAAGCAGATCAAGGCT
ACAAACTGGGTGTGACGCTGCAGGTGAAAGGAAAAGGTGTCAGCGCATCAGAATTACAGGCACTT
GTCCAAAAAGCGCACGGTGT
>r186.1 |SOURCES={KEY=b34ed7e6...,bw,3366928-3367078}|ERRORS={}|SOURCE_1="bcp.fa" (b34ed7e60a76ed5c83a162724f0217b5490879ad)
AATATAAGTATTGCCCCGGATAAATAGTAGCATGTTCATGTTGATGGTAACCTCTGTAAATATTA
TCCGTCAAGTTAATTTTTCCTACACTTTCCATCGTTTTTTCTCTGCATTTTTCCATAAAGGTATA
AAGAATCAGGACACGCTGTA
>r187.1 |SOURCES={KEY=b34ed7e6...,fw,537645-537795}|ERRORS={}|SOURCE_1="bcp.fa" (b34ed7e60a76ed5c83a162724f0217b5490879ad)
TTTCCTCCCTTCTCCAGAATGCGGTTTCCCGCTTGTGATGCGAGGTAATGCGGACTGACGACCAT
TTGCTTAGTGCCGATAATAGATCTGTTCATCACAAGTCCCCTTTGCAAGAGATTTTCTTCATTAT
AGAGACCCTGTTTTTTCGCA
>r188.1 |SOURCES={KEY=b34ed7e6...,bw,159531-159681}|ERRORS={}|SOURCE_1="bcp.fa" (b34ed7e60a76ed5c83a162724f0217b5490879ad)
TATGGCAAAATCCTGAGAAGCGCTTATCCTCATGCGGAAATCGTGTCGATTTGCACCAAAAAGGC
AAAAGAAATGGAAGGTGTGCGAGCGGTCGTTACGCATAAGGACGTTCCAGGTTTAAACCGATTTG
GGATTGTCATTCCTGACCAG
>r189.1 |SOURCES={KEY=b34ed7e6...,bw,2602950-2603100}|ERRORS={}|SOURCE_1="bcp.fa" (b34ed7e60a76ed5c83a162724f0217b5490879ad)
TTATCAACATTTAGGAAATAATTGAAGGGAATTTAGGTATTTAGAACATAGCGGAAGAATGAGAG
ACTGATAGCATTCGATAAAAACTGCGATTATTCGCAGTTTTTTTATTTAAACAACCATATCACGC
ATCAAACATGTGGTAAAGAT
>r190.1 |SOURCES={KEY=b34ed7e6...,bw,3719692-3719842}|ERRORS={}|SOURCE_1="bcp.fa" (b34ed7e60a76ed5c83a162724f0217b5490879ad)
ATAAATAGAAAAAAATAAGGTGGTTAGAATGTAATAGCAAGATAACAAAATGAGTAAAGCTTATT
ATGTGATAAAGTAAAATTTCAATCAGTTTGAGTTTTCTTATAATTATTTAAGATAAGGAGAATGA
AAAAGTGATATGGCATGAAG
>r191.1 |SOURCES={KEY=b34ed7e6...,bw,3786807-3786957}|ERRORS={}|SOURCE_1="bcp.fa" (b34ed7e60a76ed5c83a162724f0217b5490879ad)
GGTTTCCGAGGATATTGATTTCACCGCTTGTCGGTTTAACAAGACTTGTCAGCATTTTCATGATG
GTTGTTTTCCCCGCTCCGTTCGGGCCAAGAAAGCCGTAAATTTCACCTTTTTTGATATGCATGCT
GACATCTGATACGACTTCTT
>r192.1 |SOURCES={KEY=b34ed7e6...,bw,1971826-1971976}|ERRORS={}|SOURCE_1="bcp.fa" (b34ed7e60a76ed5c83a162724f0217b5490879ad)
CATACCCAAGAATCTCGATCTCAACATTGTATTCCTTACGTTTTTGCACCTGTGACTCATGTTCC
CACTCTACGGGGATCAGCCGCTCCTGCGCTTCATTCGTTTTGACATTCGGGCAGTCGTCGCGATG
GACGGAAACCCCTCTGCCTT
>r193.1 |SOURCES={KEY=b34ed7e6...,fw,1198700-1198850}|ERRORS={}|SOURCE_1="bcp.fa" (b34ed7e60a76ed5c83a162724f0217b5490879ad)
CATGCTGCGTACTTTTACGCCGGAATACACGCTGGAAGAAAATCGCCGCCATCTGCCGCGGCGCG
CATTGAAGCGGTACTTATTCCGCTCAACCATTTTCTCCATTTTTTTAATCATTCCACTCTGTATT
TTCTTCCAGCCATGGGGCTA
>r194.1 |SOURCES={KEY=b34ed7e6...,bw,3049366-3049516}|ERRORS={}|SOURCE_1="bcp.fa" (b34ed7e60a76ed5c83a162724f0217b5490879ad)
TGAGCTTGCCAAGCTCACTCTGTCCGAAATGTTCAATGGCGTGCTTGAGCGTGTGTGTCAAATGG
TCGATGCCCACAATATCAGAGGTACATGAAGCCTCAAACCTTGTAAACTCCGGTGCACGTTCTTT
CATATACTGATCTGCCTGAT
>r195.1 |SOURCES={KEY=b34ed7e6...,fw,1845118-1845268}|ERRORS={}|SOURCE_1="bcp.fa" (b34ed7e60a76ed5c83a162724f0217b5490879ad)
CTTGTTTTTTTTCTATACCCCATCATTAGTGTCTTCATCATGAGCTTTCAAAGAATATTGCCTGG
AGAGGTGACGTTTGTCGGGTTATCCAATTACACCGCGCTTAACAACCCGACGTTTTATACCGCCC
TTTTTAATACGCTGGAGTAT
>r196.1 |SOURCES={KEY=b34ed7e6...,bw,441282-441432}|ERRORS={}|SOURCE_1="bcp.fa" (b34ed7e60a76ed5c83a162724f0217b5490879ad)
AAGTAGCGAGTTTGGCAACTGCAGCAACGTATAAGGCAAATAATTATACGGGATACACACAAGGC
GATTATAATTTGGCATTTAACGTTGTGGCGCCTGGCGAGACAACGGCAAAAACAGTGAACATCAG
TGTGACGAGCGCCGATACGA
>r197.1 |SOURCES={KEY=b34ed7e6...,bw,2331513-2331663}|ERRORS={}|SOURCE_1="bcp.fa" (b34ed7e60a76ed5c83a162724f0217b5490879ad)
GCGAACTGCTTGAAAGTTCGCCGATTTTTGTGGAAATATCTACTTGTTCTAATGCAAGATCGGGC
AGACTGACATGAACAAACGTAATATCATCAAGACCCGTCTCCCGCTTTTGGCCGGTAGACAGGGC
ATGATTGATGTGTTCTCTTT
>r198.1 |SOURCES={KEY=b34ed7e6...,fw,3169987-3170137}|ERRORS={}|SOURCE_1="bcp.fa" (b34ed7e60a76ed5c83a162724f0217b5490879ad)
ACGTACTGAAGACATGCAGAGACATGGCGGAAGGAAAGCTGTTTGTTGTTGTCGGCTGCGGCGGA
GACAGAGATAAGACAAAGCGCCCGAAAATGGCGAAAATCGCTGTTGAGCTGGCTGACGAACCGAT
TTTTACTTCAGATAATCCGA
>r199.1 |SOURCES={KEY=b34ed7e6...,fw,3822594-3822744}|ERRORS={}|SOURCE_1="bcp.fa" (b34ed7e60a76ed5c83a162724f0217b5490879ad)
GTATAGAACAGGCAATTCAGCAAAACAAAATAGAACCGGAAAATCTTCCGCTCATGTTTGTAAGG
GTGCGTTCTCCGAAGCAGATGCAGGAGCTGGCCGGCCGCTTAAAGCACCTTCTCCATTTGTTAAC
CGGTTTTGTGTTTCCGAAAT
>r200.1 |SOURCES={KEY=b34ed7e6...,fw,3786770-3786920}|ERRORS={}|SOURCE_1="bcp.fa" (b34ed7e60a76ed5c83a162724f0217b5490879ad)
GTGCAAACAACCGGACTGACCAAAACGTTTCAAGGCAAAGAAGTCGTATCAGATGTCAGCATGCA
TATCAAAAAAGGTGAAATTTACGGCTTTCTTGGCCCGAACGGAGCGGGGAAAACAACCATCATGA
AAATGCTGACAAGTCTTGTT
>r201.1 |SOURCES={KEY=b34ed7e6...,fw,1325232-1325382}|ERRORS={}|SOURCE_1="bcp.fa" (b34ed7e60a76ed5c83a162724f0217b5490879ad)
CGAATAGGCCGAGGACTTGGCTGTCCTTGTTTTTCAGCATGTCCTTGCGGTTATCCACATAACTG
TATCCCGCTTTTTTGAATTCCTTTACCAAATTACGGTCCTTGCGGTCAAAATTGCTTTTTCCACC
GCCTAGAAGGACATCAATTT
>r202.1 |SOURCES={KEY=b34ed7e6...,fw,3166949-3167099}|ERRORS={}|SOURCE_1="bcp.fa" (b34ed7e60a76ed5c83a162724f0217b5490879ad)
GTTTGAGCCGGAACGGGGAGAGATCCTTGATCGGAACGGCGTTAAGCTTGCTACAAATAAGAGTG
CTCCGACCGTATTTGTCGTGCCGCGCCAAGTCCAGGATCCACTGAAAACGAGCAAACAGCTGGCT
GCGGTGTTAAATATGTCTGA
>r203.1 |SOURCES={KEY=b34ed7e6...,bw,1745053-1745203}|ERRORS={}|SOURCE_1="bcp.fa" (b34ed7e60a76ed5c83a162724f0217b5490879ad)
TAATATATTTTAGGATCTTCCAATCGTTTTAATTGTCCTTCGGAGTGATGCGATTCTTGCTGTTT
CGGAACTTGAGCGGGTTTTGTCTCCCGTTCAGCATCCTCTTCACTCTCTCCTAAAAACAAATCAA
AAAATTTATGAAGCCAACTC
>r204.1 |SOURCES={KEY=b34ed7e6...,fw,3527583-3527733}|ERRORS={}|SOURCE_1="bcp.fa" (b34ed7e60a76ed5c83a162724f0217b5490879ad)
TCATGAAACGAAGTATTTCTTGTGGCGTCCACCACGTCCATTCGTGGGCATAATCAGGCTCGTTT
TGAACAGAAATCGCATAAAGATTCACGCCATTATTCTTCATGTAGGTAACAAAATCGTTAAGATG
CTGCGCGTATGCGGCGTATT
>r205.1 |SOURCES={KEY=b34ed7e6...,bw,1373948-1374098}|ERRORS={}|SOURCE_1="bcp.fa" (b34ed7e60a76ed5c83a162724f0217b5490879ad)
GAAGGCCCATCATAAAGAAACCAATCAGCACGATACGGATAACGGCGTAGGAAGCGTCATAAGGC
GTAAATGTATCAAGAATCGTAATATATGCCACTGTCATCATAAAGAAAAATAAGATTCTCCTCTG
GTAAATCACCCAGTAATGGA
>r206.1 |SOURCES={KEY=b34ed7e6...,bw,2337896-2338046}|ERRORS={}|SOURCE_1="bcp.fa" (b34ed7e60a76ed5c83a162724f0217b5490879ad)
GTCAGCCTCCCCTAGTTTTTTCCCATCAAGTGTAAACAAGTCCCGCGCTAATACATCCTGATATG
GCGGATATTTATGTTCTTGGCGGTACATTTGAACGCGCAATTTGATATCACGTATTTTTTCTGCC
ATCTTTACATCAATCAGTTT
>r207.1 |SOURCES={KEY=b34ed7e6...,fw,2965870-2966020}|ERRORS={}|SOURCE_1="bcp.fa" (b34ed7e60a76ed5c83a162724f0217b5490879ad)
GATGGAAATCGGCTATATGTTTGCACGCCGGCACTGGGGAAACGGCTATGCGCAAGAAGCGGCCA
AAGCCTGCCTGGACTATGGCTTTGATTGACCCGGATAACAAAGCGTCTATACGGGTGGCGGAGAA
AATCGGCATGCTTTACAGCC
>r208.1 |SOURCES={KEY=b34ed7e6...,bw,3612222-3612372}|ERRORS={}|SOURCE_1="bcp.fa" (b34ed7e60a76ed5c83a162724f0217b5490879ad)
AGCGTGATCAAAGTATCAAGCTTTTGGTTTAACGATGGTGTATCTACTTCGTTTCTAACCACAAG
TTCCGATTTCATGGAAATCAGCTGATCGGCCGCGCCCTTTATGTCAAAAGCCATCTGGCTAAGTT
CCCGTTTAAATGAGCTCATT
>r209.1 |SOURCES={KEY=b34ed7e6...,bw,1462676-1462826}|ERRORS={}|SOURCE_1="bcp.fa" (b34ed7e60a76ed5c83a162724f0217b5490879ad)
GCATCGGCGTCCTTCACTTCTGTCAAAAGATCTCCCGTGCGCTCATCCCCCGTCAGATAATAGTA
GAATTTATAAAGGCCGGCCATGCTGATTCTCGCTTCCTTGCAGCCGCATCCCCAGTGCACCACGT
TATGCCGGGAGCCAAGCCCC
>r210.1 |SOURCES={KEY=b34ed7e6...,fw,949172-949322}|ERRORS={}|SOURCE_1="bcp.fa" (b34ed7e60a76ed5c83a162724f0217b5490879ad)
GCTCGTTGACGAAGTAAAGAAAAAAGGGCACGAAGCCATCTATGTAAAAGCGGATGTGGGAAAAG
AAGAAGACATCAACCGCATCGCAGAAACCGCGATCAGCACATTCGGCCATTTTGACACATGGGTT
AACAACGCTGCTGTTTCGGT
>r211.1 |SOURCES={KEY=b34ed7e6...,fw,2233177-2233327}|ERRORS={}|SOURCE_1="bcp.fa" (b34ed7e60a76ed5c83a162724f0217b5490879ad)
CTTCGGCTGCCCTTGCAAGATGTTGAGGAATGCCCAGCACTCTTGAAAAGTCATTGCACGTTCCG
CCGGGCAAAATACCGATAGACGGCTTTCTTTCTAAAGAACTGATGCCATTGATGCATTGATGAAC
TGTACCGTCGCCGCCGAGAA
>r212.1 |SOURCES={KEY=b34ed7e6...,bw,3351296-3351446}|ERRORS={}|SOURCE_1="bcp.fa" (b34ed7e60a76ed5c83a162724f0217b5490879ad)
CACCATAATACGCACTTCACGTCCAGCCTGAATCGCAAATGATTTTTCAACACCTTCGTAGGACT
CAGAAATTTCTTCGAGCTTTTCAAGTCTTCGAATGTAGTTCTCGAGCGTCTCACTTCTCGCGCCA
GGTCTTGCAGCGGAAAGCGC
>r213.1 |SOURCES={KEY=b34ed7e6...,fw,1479469-1479619}|ERRORS={}|SOURCE_1="bcp.fa" (b34ed7e60a76ed5c83a162724f0217b5490879ad)
CAGCGGTGATTTTGAAGGACAGCTTGACCAGTGGAAAAAAAGCATGTGGTCGGACGCCATCAAAG
CCTTCGGACTCGAACTTAATGAAAACGCTGATAAGGAACGAAGCACGCTGAGCCTTCAGTTTGTC
AGGGGGCTGGGAGAATCCCC
>r214.1 |SOURCES={KEY=b34ed7e6...,bw,138568-138718}|ERRORS={}|SOURCE_1="bcp.fa" (b34ed7e60a76ed5c83a162724f0217b5490879ad)
GATGCGTGTTCTCGGCACTGATGTATCCGAAACACTTATGGTCGGCGACAACTATGCGACTGACA
TTATGGCAGGCATGAATGCAGGGATGGATACACTGCTTGTCCACACAGGCGTAACGAAAAGAGAG
CATATGACAGACGATATGGA
>r215.1 |SOURCES={KEY=b34ed7e6...,bw,3543679-3543829}|ERRORS={}|SOURCE_1="bcp.fa" (b34ed7e60a76ed5c83a162724f0217b5490879ad)
AAGCTGAAAAACCATATGTTAAATTCGGCATCAGCCCATTCGGTGTATGGAGAAACATAGAAGAC
GACCCAACCGGATCAAATACCAAAGCAGGCGTAAGAAATTATGATGATCTTTATGCAGATACGAG
ACATTGGATCCAGCAAGGCG
>r216.1 |SOURCES={KEY=b34ed7e6...,bw,2792251-2792401}|ERRORS={}|SOURCE_1="bcp.fa" (b34ed7e60a76ed5c83a162724f0217b5490879ad)
AAGGTTAACCGCAGTCGAATCATCATCCCAGTGATCCGTATATTTTGTATTCACTTCTATATTAG
GATCTTCATACTTAGCCCCTTTTATAAAGCCGTCAACTTCTGGCTGCCATGTAAAAGAAGCGATA
ACACCGACCTGATTGGTTTT
>r217.1 |SOURCES={KEY=b34ed7e6...,fw,1030583-1030733}|ERRORS={}|SOURCE_1="bcp.fa" (b34ed7e60a76ed5c83a162724f0217b5490879ad)
CCTATGATGTAATAACAATTTTCAGCAGTACGAACATCAGGCAATTGAGTTAATCTGTAGTCTAA
AAAACAAGACAGACCTGTTGCATCTTTAAAATGATCCATTTGTAAGGTAATTCTTTCTTTTAAAG
AACCGATTTCTTCTGATTTG
>r218.1 |SOURCES={KEY=b34ed7e6...,bw,2837759-2837909}|ERRORS={}|SOURCE_1="bcp.fa" (b34ed7e60a76ed5c83a162724f0217b5490879ad)
CAGGCTATTGAGGTTTTTTCTTTTTACTGCCGCACCCGCAGCCTTTCTTTTTGATCTTTTTTGTT
TGATACGATGAATCTGTATATGGAGATTTTTGGGAAGGTTTGTTAATTTGATTCACTTTGATCCC
TTCCTTTCCTTATGTCATAT
>r219.1 |SOURCES={KEY=b34ed7e6...,fw,438721-438871}|ERRORS={}|SOURCE_1="bcp.fa" (b34ed7e60a76ed5c83a162724f0217b5490879ad)
GGAATCGTAACCTCAACCTTAGACTCCTTGTCATTGTAAAACTTCAAGTTGACGTTCACATCGGC
ATTTACACTTTGCTCAAAATAACGCTCCAGCTTGCCGATCTTCTTCTCGACATGATCCTTTAACG
CGGATGTCACCTCAATATTT
>r220.1 |SOURCES={KEY=b34ed7e6...,bw,2753148-2753298}|ERRORS={}|SOURCE_1="bcp.fa" (b34ed7e60a76ed5c83a162724f0217b5490879ad)
GCTTAAGCCTGTGTCATCAGGCGGCGGGCTGTCTCTGCAGCCGCCTTAATGCCGGTTTTCAGTTC
CTGAAGAGACGCATAGGAATACGACAGCCGGATGCTGCGCCGGTCTTCGCCGTCATAAACGGAAC
CGGGGTTCACCAGCACATGC
>r221.1 |SOURCES={KEY=b34ed7e6...,fw,2184601-2184751}|ERRORS={}|SOURCE_1="bcp.fa" (b34ed7e60a76ed5c83a162724f0217b5490879ad)
CGGCGCCGCGATTGTTTGGCCGCTTTTTTAAAAGCCGCTCCTTCACTGCCAGTATTTCGATTCAT
TACATATTTCACAATAAAATAAATAATGATACCTGCCAGGATGACGGTTATCGCCATTTTGGCCA
TTTCTCCGGGATTGGTTACC
>r222.1 |SOURCES={KEY=b34ed7e6...,bw,782008-782158}|ERRORS={}|SOURCE_1="bcp.fa" (b34ed7e60a76ed5c83a162724f0217b5490879ad)
GAACGTACATGAAAAATGTACGTTCTTTGATTTTTACCGCTGAAAGAACTCAATCCACTCGCCGT
CAGGGCCTTCGATATAAAAATAACGATACCCGTTTGGAAGTGTTGTAATCTCTTCGTCGATAAAT
TTCGCATTCATTCTTTCCGC
>r223.1 |SOURCES={KEY=b34ed7e6...,fw,3966939-3967089}|ERRORS={}|SOURCE_1="bcp.fa" (b34ed7e60a76ed5c83a162724f0217b5490879ad)
ATCCTGCGTACGGTTAAGCAGACGAATTATCTCAGCATTACGGAACAGGATACGATACTCGGACT
CTCAAATTATGTATTTGACGCATTTATGTTTGACGTATTCGGCTCTCTATTAAACGGCGCCAAGC
TTCTGCTCGTTCCGAAAGAA
>r224.1 |SOURCES={KEY=b34ed7e6...,fw,1187927-1188077}|ERRORS={}|SOURCE_1="bcp.fa" (b34ed7e60a76ed5c83a162724f0217b5490879ad)
CGGTCAGAAAACGGAAAAAGCCGTTATTGAAGTGCAGCCGGCGGAAAAAGCGATCGCTTGGCTGG
TGGGCAATGGGTACACAGCTGAACGTAAAGACGGCTCCATCGTGGTGGATATAGCGAAAGAAAAT
ATACCAGAGCTGAACCGCTC
>r225.1 |SOURCES={KEY=b34ed7e6...,fw,1854282-1854432}|ERRORS={}|SOURCE_1="bcp.fa" (b34ed7e60a76ed5c83a162724f0217b5490879ad)
TGCCATTTGATCAATATCGCCGGGAGACCATTCGTGCCCTTGAATGAGGATCACCTGGCGGAGGG
AGGTAAGGTCAACGCCAAGAATCTGCGCCTTTTCGAGAAAACCCGGAGACCATTCTTTTAATTGC
AGCCAGTCGATCATAAAGGA
>r226.1 |SOURCES={KEY=b34ed7e6...,bw,979414-979564}|ERRORS={}|SOURCE_1="bcp.fa" (b34ed7e60a76ed5c83a162724f0217b5490879ad)
CTTTTATTTTATTGCATTTTCATATAAATTCTTTCATTTTAAATGTTCCATTTTTGCGATATTTT
TACTGACCATTAAAATTTCATGACATCTTTAATGTAGAAATTTAAGTAGTAGAGGCTAATAATAG
GAGGTTAATTGAATGAAGAT
>r227.1 |SOURCES={KEY=b34ed7e6...,bw,3811958-3812108}|ERRORS={}|SOURCE_1="bcp.fa" (b34ed7e60a76ed5c83a162724f0217b5490879ad)
CATGTCAGAGAACGGAGGCTCGGTGTCGCTGTCTTTCACCGGCATCAGCTTGTCCAGCATGATCC
GATGCCGAAATTCCATCAAAGAAAAATATAATAGTAAATCCTGATTTTCTTCCATGTCTTCTAAT
TCGTACTCGATCTCCTGCTT
>r228.1 |SOURCES={KEY=b34ed7e6...,fw,3687655-3687805}|ERRORS={}|SOURCE_1="bcp.fa" (b34ed7e60a76ed5c83a162724f0217b5490879ad)
GCACCGCAGCCCGGACATTTCCCCATCCATTTTGGAGACTCGTAGCCGCAGGATTGGCAGATGAA
TTTGGATTTTGTTTTAGCCATAAATAGTGTAAGACCTCTCCCTTGTTCTATTTCTTGATACGAAA
TTGAGGCATACACTTACATG
>r229.1 |SOURCES={KEY=b34ed7e6...,bw,2518963-2519113}|ERRORS={}|SOURCE_1="bcp.fa" (b34ed7e60a76ed5c83a162724f0217b5490879ad)
CGGGTGTGTTAAGAGACTACTCTTAGTATCGCATTCGATCCGTATTTGCTTCTAATTCCACCCAT
AACGAACCCAAGCTTCCTTCTCTTCTCGTTATCCACTTCAAATAAACTCAACTGCTGATGAACAT
CATCCTCAATACTTCTCACT
>r230.1 |SOURCES={KEY=b34ed7e6...,fw,2869344-2869494}|ERRORS={}|SOURCE_1="bcp.fa" (b34ed7e60a76ed5c83a162724f0217b5490879ad)
TTCCGACAAATGTGCTCCATACCGAGGCCCGTTTCACCCATACTGTATAGATGATGGCATAAAAA
ATAAAGGCGGCCAGTCCGAGAATTGCAGGTAAAGGATTGAGGGAATACAGCATGGCAAGACCTGC
TATTCCTAAAACAGAGCCAT
>r231.1 |SOURCES={KEY=b34ed7e6...,bw,1802924-1803074}|ERRORS={}|SOURCE_1="bcp.fa" (b34ed7e60a76ed5c83a162724f0217b5490879ad)
CTTCCGCCTCATATCAGCACTTTTATCTCTTATTGTGAAAAGCTGTTTACCACTCATATCCAGCC
GCTCTATCACGAACTGACAGTTTTATTTCATGAATTGGAGACCAACCAGCAGGCTTCCATCGTCA
CGCACATTCAGGCACTTGGA
>r232.1 |SOURCES={KEY=b34ed7e6...,fw,3566861-3567011}|ERRORS={}|SOURCE_1="bcp.fa" (b34ed7e60a76ed5c83a162724f0217b5490879ad)
AGAGTATGTAGTTTCTCTGCAAATGCTGCTAAACCGCTGCTGTTTTCAATCATGGGCTTAACCTC
CCTAAAAATGATATCCCATTGTCCATTTTAAACGTAACAACGGGATATCATTCATATTTAACCTC
TATTCAAATGTCCAGCATGC
>r233.1 |SOURCES={KEY=b34ed7e6...,fw,1699996-1700146}|ERRORS={}|SOURCE_1="bcp.fa" (b34ed7e60a76ed5c83a162724f0217b5490879ad)
TTGCGATAAAAAAGGCTTCCGGCAGATTGCCTTGAGTGATGGCTTTTTTCATCAGACGATAGCCC
TCGCGCATGCTGTAATCGCCGACCAAGACGTGTTCAGGCTGAGGATTGGCGGACTGCAAAAAGGC
AGTCTGGCGTTTGTCTTCAA
>r234.1 |SOURCES={KEY=b34ed7e6...,fw,1250151-1250301}|ERRORS={}|SOURCE_1="bcp.fa" (b34ed7e60a76ed5c83a162724f0217b5490879ad)
ACAGCTATTATGACAATGACACCAGTTCACATGGGTCATCACGGTCATGGTTTAAGCGAAGTGGG
TTTAGTGATAGGGCTCCATATTGCAGCGATGTATCTTCCTTCACCATTGACTGGTTTATTAGTAG
ATAAGTATGGTCGCACTACT
>r235.1 |SOURCES={KEY=b34ed7e6...,bw,3539424-3539574}|ERRORS={}|SOURCE_1="bcp.fa" (b34ed7e60a76ed5c83a162724f0217b5490879ad)
TCAGAGGCGGTGAAAACATTTATCCGAGAGAAATAGAAGAATTTTTATACCGCCATCCAAATATT
TTAGATGTACAGGTAGTTGGTGTGCCTGACGAAAAATACGGGGAGGAGGCTGCTGCCTGGATTAA
GCTGAAAGAGGGGAAAACAG
>r236.1 |SOURCES={KEY=b34ed7e6...,fw,3887787-3887937}|ERRORS={}|SOURCE_1="bcp.fa" (b34ed7e60a76ed5c83a162724f0217b5490879ad)
CAAAATCAATTAAGATTGTTACCCTTTTGGATAAACCAAGCGGAAGAAAAGCGGACATTAAAGCA
GACTTCGTCGGCTTTAAAGTTCCAGACGCGTTTGTAGTGGGTTACGGACTTGATTATGCTGAGCG
CTATCGCAATCTGCCTTATA
>r237.1 |SOURCES={KEY=b34ed7e6...,fw,1583035-1583185}|ERRORS={}|SOURCE_1="bcp.fa" (b34ed7e60a76ed5c83a162724f0217b5490879ad)
TTGTACATCGAAGCGTTAGGCGGAAAAGACAACATCGCCGAGGTCACAAACTGCGCCACGCGCCT
CAGAGTCAGCGTCAAGGATGAAAAAAAGGTCGAACCCGACAGCGTCTTCCGCGCGCTTGGCGCAC
ACGGCGTCGTCAGAAACGGG
>r238.1 |SOURCES={KEY=b34ed7e6...,fw,215256-215406}|ERRORS={}|SOURCE_1="bcp.fa" (b34ed7e60a76ed5c83a162724f0217b5490879ad)
ATATCGGGCTGCGCCTCCAAAAAAGCGGCGAGTCCCATTCTGACCATTTCATGATCATCAATCAA
CAATACTCGAATCACGTTCGTTCTCTCCTTTTTCTTCCGGGAAAATCGGGACCTTTACTTCAATT
TGTGTGCCTTTTCCTTCAAC
>r239.1 |SOURCES={KEY=b34ed7e6...,bw,3631570-3631720}|ERRORS={}|SOURCE_1="bcp.fa" (b34ed7e60a76ed5c83a162724f0217b5490879ad)
GTCAGCGAGCCGCCAGAAAAGCGTAAGGCCGTCCGCTCCGGCGTCAAAGCCGCCTGACGTTCAAA
CAGCCCGTGCAGCGTCGGAGCTGCAGGCGAAACAGCTTTCGTTCTGTTAAATTCATATAAAATTT
TTTCTTTCTCACGTTTTTCT
>r240.1 |SOURCES={KEY=b34ed7e6...,fw,38063-38213}|ERRORS={}|SOURCE_1="bcp.fa" (b34ed7e60a76ed5c83a162724f0217b5490879ad)
CCTTCCAAATATACCAGTCGCGTTTTTGGGATTGTAAAGAGGCACGTGATTCAATGAACCATGGA
TGTTCATCACTTGTATGATTCACGACAAGATCCATAATAAGCTTCATGCCAAGCTCATGAGTATC
ATGAAGCAGCTGATCAAAAT
>r241.1 |SOURCES={KEY=b34ed7e6...,fw,3077048-3077198}|ERRORS={}|SOURCE_1="bcp.fa" (b34ed7e60a76ed5c83a162724f0217b5490879ad)
CGCTTGCTGCTGATACTAACCATGAAGTATCCCGAGAATATGGCGTTTTAATTGAAGAAGAAGGC
GTTGCACTTCGCGGATTGTTTATTATCAATCCTGAAGGCGAGCTACAATATCAAACGGTTTTCCA
TAACAACATCGGCCGTGACG
>r242.1 |SOURCES={KEY=b34ed7e6...,fw,3776130-3776280}|ERRORS={}|SOURCE_1="bcp.fa" (b34ed7e60a76ed5c83a162724f0217b5490879ad)
GATGCAGTGAAGGAACTCTATCAGCATGTCATTCTGCCGATCAACGATATTCGGAAGCAGCGGAA
AGGGTACGCGGTATCCTTGATCAAAGCCGGTATGGAGATTATGGGGATGAATGTGAGAAATACAG
CCAGACCGCCTGTCGGGCCG
>r243.1 |SOURCES={KEY=b34ed7e6...,bw,130264-130414}|ERRORS={}|SOURCE_1="bcp.fa" (b34ed7e60a76ed5c83a162724f0217b5490879ad)
TATGGTGTTTGTACATCCACAGCAAGCCGGATTTCAGCAAACGCGGAACACGGCCGATCAGCGGC
CGGTCAGCAACAAGTCCGAAGCCGGCTTTTTTTCCGAGTGAACCTAAAACGCCTTTCAGCTTAAA
CTGAGGCATTGATTCAGGAA
>r244.1 |SOURCES={KEY=b34ed7e6...,fw,2745852-2746002}|ERRORS={}|SOURCE_1="bcp.fa" (b34ed7e60a76ed5c83a162724f0217b5490879ad)
ACGCCATACCTTTTTGAATCCAGATCCGTGAGCGCCATCTTCTGTACATGAGGATTCCCCGGACC
CATTCATCCGCGATAAAAGAAATCCATACACCGGCAAGCCCGAAGCCGAGATGAATGCCGAATAG
ATAAGCAAGCGGAAGGCCGA
>r245.1 |SOURCES={KEY=b34ed7e6...,fw,1290556-1290706}|ERRORS={}|SOURCE_1="bcp.fa" (b34ed7e60a76ed5c83a162724f0217b5490879ad)
TCATCGAAGGAGAAGGCCGGATAATCTCCGGCGACCGTACATATGACTTTAACAAAGGAGATCAT
ATGTTGCTGCCTTACGGGTTTGGGGAATTCAAACTCACAGGGGATGCGGAGTGTATCGTATCTCA
TCTGTAAAATAAAACTTTAT
>r246.1 |SOURCES={KEY=b34ed7e6...,fw,1641437-1641587}|ERRORS={}|SOURCE_1="bcp.fa" (b34ed7e60a76ed5c83a162724f0217b5490879ad)
AAAAAGCAAGAGCTTGCTGATCTGATTTTTTGCACGGCCGGAGTGGCAGTGAATCCGGACAGCAT
ATTTGACGTGCAGGTGAAACGGCTTCATGCGTATAAACGGCAGCTGCTGAATGTTCTTCATATTA
TGTATTTGTATAACCGCCTG
>r247.1 |SOURCES={KEY=b34ed7e6...,fw,3121350-3121500}|ERRORS={}|SOURCE_1="bcp.fa" (b34ed7e60a76ed5c83a162724f0217b5490879ad)
TAAGCCGTCTATTGTAAATGTGTGAAAGTCTTCTTCAGTAAAACGCATTTGTGTCATGATTTTCC
TCCTTCATGCTAAGTATACATATTTTATCACAGTTAGAACGCGCAGCAAAAAGATGAGCACGCGT
TTGAAGAGAGGGGGAATGTG
>r248.1 |SOURCES={KEY=b34ed7e6...,bw,963066-963216}|ERRORS={}|SOURCE_1="bcp.fa" (b34ed7e60a76ed5c83a162724f0217b5490879ad)
AGCACTTAACCGAAGTGCCTGGTTCGGGTTTTTGATGGGCAAAAAAAGCCGCTATACTGCAGCTC
GAGCAGCATAGCGGCTTTTCATATTAGTTACGGATTAGGTAATCAAACGCGCCTAAAGCGGCAGT
TGCTCCTGATCCCATTGAAA
>r249.1 |SOURCES={KEY=b34ed7e6...,bw,1788637-1788787}|ERRORS={}|SOURCE_1="bcp.fa" (b34ed7e60a76ed5c83a162724f0217b5490879ad)
TGCCAATCAGCTTTTGGTGTCCGTCAGTGACGGGGAGCACTTCGATCCCTTCCCATACCATCATT
TGCGCCGCTGAGGCGACAGACGTTTTCCCAATAACCGTAACCGGATTTTTTGTCATGACTTTTTC
AATGGGTGCATTCCGGTCGT
>r250.1 |SOURCES={KEY=b34ed7e6...,fw,4000138-4000288}|ERRORS={}|SOURCE_1="bcp.fa" (b34ed7e60a76ed5c83a162724f0217b5490879ad)
TGACGTGTACATGATGTAAGCCAGGTCAGACGGATCGGCGGGTAGATTCAGATTGTCAGCCGTTT
CATTCTCTTCAAAGACGCCTTCCAGGGGGAGAACCGGCACTTGCAGCTGATTTGCCTGTTTTGTA
TAGGCCTCTCCAGCTAAAGC
>r251.1 |SOURCES={KEY=b34ed7e6...,bw,992793-992943}|ERRORS={}|SOURCE_1="bcp.fa" (b34ed7e60a76ed5c83a162724f0217b5490879ad)
AAGCTTCCTAAACATGTGACCAACGGAGCGGTGATAATGGGTGTAGATGCCTTTTCACCTGCCGG
AAAAGCGGGACTCAAGGAACTGGATGTCATCACTGAATTTGACGGGCAAAAAGTAAATGATATTG
TGGATCTTCGGAAGCGTCTT
>r252.1 |SOURCES={KEY=b34ed7e6...,fw,2982850-2983000}|ERRORS={}|SOURCE_1="bcp.fa" (b34ed7e60a76ed5c83a162724f0217b5490879ad)
TGGCTTTGGCGGCGTCGAATACATGCTCGATCGATCCGCGCAAAATTGTGCTGATATGATCGGTT
TTTGTCCAAACCTTTGACGTATCGGTTTTTTTCAGCGCAGACTTGATCACACTGATAAAATCATC
CGTCATTGGGTATAAAGAGA
>r253.1 |SOURCES={KEY=b34ed7e6...,bw,2276909-2277059}|ERRORS={}|SOURCE_1="bcp.fa" (b34ed7e60a76ed5c83a162724f0217b5490879ad)
AAAAATCATAATGAAAATGATAGGCATGCCAATCACAGAAATTCCTAAAATCCACATCAGCCCTA
AATACTTTACATTATGAAAAATACTTTGCCAAAACATATCGGATGAGCTAGCCTGTTTTCCGTCT
GATAGCTGTCCAAAAAATTG
>r254.1 |SOURCES={KEY=b34ed7e6...,bw,839767-839917}|ERRORS={}|SOURCE_1="bcp.fa" (b34ed7e60a76ed5c83a162724f0217b5490879ad)
GGCGATGCGTATCACCCCAGCTGAGCCGCTTTTTGCTACAGATATTCGCCCATTCTGGCCGTCCG
TCAGCTGGAATTTGTCCTTCCATCAATCACCATCTATTTCCCAATTCAGTTTGGTAATTTCAAAT
TTCGGTTTGAATAACGTTAA
>r255.1 |SOURCES={KEY=b34ed7e6...,bw,2181593-2181743}|ERRORS={}|SOURCE_1="bcp.fa" (b34ed7e60a76ed5c83a162724f0217b5490879ad)
GCTTATCGACGTTCGTGAACCGAATGAATTTGATGGCGGACATATTTTAGGCGCCCGTAACATCC
CGCTTTCTCAGCTGAAACAGAGAAAAAATGAAATCCGTCCGGACAAGCCTGTCTATCTGTACTGC
CAGAACAGTGTCCGCAGCGG
>r256.1 |SOURCES={KEY=b34ed7e6...,bw,3669196-3669346}|ERRORS={}|SOURCE_1="bcp.fa" (b34ed7e60a76ed5c83a162724f0217b5490879ad)
GTAACAGAACTTACTGCAGAAGAACGCCTTCTTCACGCCATCTTTGGTGAAAAAGCCCGCGAGGT
TCGTGATACTTCTCTTCGTGTGCCTCACGGCGGCGGCGGAATCATTCACGATGTTAAAGTCTTCA
ACCGTGAGGACGGAGACGAA
>r257.1 |SOURCES={KEY=b34ed7e6...,fw,2226281-2226431}|ERRORS={}|SOURCE_1="bcp.fa" (b34ed7e60a76ed5c83a162724f0217b5490879ad)
ACCGGATATTGCCGACTGAAGACCAGGACATTTCAAAAGAAATGCAAAGCCTTCTTAAGAAAAAA
GGAATTCAATTTGTTACAGGAGCTAAAGTGCTGCCTGATACGTTGAAAAAATCATCAGGTGAAAT
CAGCATACAGGCGGAAAAAG
>r258.1 |SOURCES={KEY=b34ed7e6...,bw,2744267-2744417}|ERRORS={}|SOURCE_1="bcp.fa" (b34ed7e60a76ed5c83a162724f0217b5490879ad)
GCTTTATCCTCACCTGTTTCACCGTCTAATAATGGCGTTTCGGCCAAGGTTTCTTCGTATTTTGC
ATATACGTATTCTTTCAAATTCAATTTTTTCTGCCACGAATCGGAGAGCAGCTTCATCCGCTCTT
CTGTCGATCTCATCCACGGA
>r259.1 |SOURCES={KEY=b34ed7e6...,bw,3127962-3128112}|ERRORS={}|SOURCE_1="bcp.fa" (b34ed7e60a76ed5c83a162724f0217b5490879ad)
GGCGGGAAGAAGCAAAACAATATCCATTCATGGACAATCGTTCTAAATATGACATCTTTAACCAA
ACAAAAGTGGTTCGACATTGATATACATAAACTACCATAAAGCCTATTTTCCTGACACCAGCCTC
TCCCTATAATGGGAATTGCA
>r260.1 |SOURCES={KEY=b34ed7e6...,fw,901934-902084}|ERRORS={}|SOURCE_1="bcp.fa" (b34ed7e60a76ed5c83a162724f0217b5490879ad)
CGGGTAGCTGTCCGCTTTATGCTCTAAACCGACCTGCTTCAGAATCTCCATCCCAATGCGGTTCG
CTTCATCGCGTGATTTTCTTTGAGCCGTGAGTAAAGCCTCCGTAATGTTTTGCAGGGCGGTTTTA
TTTTTGAACAGATTGTAATT
>r261.1 |SOURCES={KEY=b34ed7e6...,fw,1102541-1102691}|ERRORS={}|SOURCE_1="bcp.fa" (b34ed7e60a76ed5c83a162724f0217b5490879ad)
CCGGGGTCCGCGCCAAGGGTTTACAGAGTCTTTGCAAACCAATATTTCCATGATTCGGCGATATA
TTAAAAATCCCAATGTATGGGTCGAAAAAATGAAAATCGGTTCTGTGACCAATACGGATATCGCG
CTTATGTACATTCAAGGCAT
>r262.1 |SOURCES={KEY=b34ed7e6...,bw,2102903-2103053}|ERRORS={}|SOURCE_1="bcp.fa" (b34ed7e60a76ed5c83a162724f0217b5490879ad)
CAGTCGCCCATTCCTCTTCGTTCACTTCGGAAATGGTGATATGGTTTCTGCCCAAATCAATATCA
TAAAGAAGCAGATTATTAATTGTTTCTTTAATGCCATCTACCGTTTCTCCAAGAAAGCTGTTGAC
CGGCAGATACGCTTTGACAA
>r263.1 |SOURCES={KEY=b34ed7e6...,bw,1838705-1838855}|ERRORS={}|SOURCE_1="bcp.fa" (b34ed7e60a76ed5c83a162724f0217b5490879ad)
AGACAGCGGATGAACTTCAATTTTCGGCTGATCCAAAGCAACTGTCGGGCACACCTCCAGCATGT
GTGAGCCAAGAATCATTTCATTTCCAGGTTCAAAATGGTACGTATAGTCCTCCATGAAGGACGTT
CTTTTACCTTCAGCCATGAT
>r264.1 |SOURCES={KEY=b34ed7e6...,fw,1506253-1506403}|ERRORS={}|SOURCE_1="bcp.fa" (b34ed7e60a76ed5c83a162724f0217b5490879ad)
CAAGGGGCGTTTTTGTTTTCTGGTTGATTTCTTCATTTCAGATTTCGCCCTTTCCTTGCTAAATA
TAAGAAAAATGGTGTGCCGATAATGGCGGTGACAATGCCGACCGGGGATTCATAAGGGAATGCAA
TCCATCTGGCCAGGACATCT
>r265.1 |SOURCES={KEY=b34ed7e6...,bw,3995038-3995188}|ERRORS={}|SOURCE_1="bcp.fa" (b34ed7e60a76ed5c83a162724f0217b5490879ad)
CAGAAAGAACGGATGAAGGAGCATGAGCAATACTGGCTATCAGTTCTCTCAGGCGAACTGCCGGA
GCTTGACCTTCCGCTTGATTACACCCGACCGCCTGTTCAAAGCTTTGAAGGGGATACTGTCCGTT
TCCGCGCGGGAAGCGGGACG
>r266.1 |SOURCES={KEY=b34ed7e6...,bw,3382803-3382953}|ERRORS={}|SOURCE_1="bcp.fa" (b34ed7e60a76ed5c83a162724f0217b5490879ad)
CAACCCGATATTCCATTGCTTCTCGCCCGACCTGAAGGGTATAAGCAAAATCAGCCAGATGGCCG
CTTTCAAGCCCTCTTCTTTCCAAATGAACCAAAATGCCATGTACATACTCATGCAGCCGCTCTTT
ATTTTTTGCCGATATCGGAA
>r267.1 |SOURCES={KEY=b34ed7e6...,bw,3045374-3045524}|ERRORS={}|SOURCE_1="bcp.fa" (b34ed7e60a76ed5c83a162724f0217b5490879ad)
CCAATCTTCACATTCAACAGCTGCATGACCATGAATGAAAGCCCTGCAAACACACAGTGGATCGC
AAACAGGACAGGGGCAACGAATAGGAATGAGAATTCCAATGGCTCTGTGATCCCTGTCAGGAAGG
ATGTCAGTGCTGCTGAACCC
>r268.1 |SOURCES={KEY=b34ed7e6...,fw,2672756-2672906}|ERRORS={}|SOURCE_1="bcp.fa" (b34ed7e60a76ed5c83a162724f0217b5490879ad)
TTACGATTGAATTAAAATGGGATGCGCAAGAGGATGATCGGGCAGTATACAGAATTTATGTAAAT
AAGGACGGCAAGGATACGCTTCTTGATTCTGTTGAAGGAAAGGGAAGCTATGAGATCCCATATGC
CAATTTGTTTTCGGGTGCTT
>r269.1 |SOURCES={KEY=b34ed7e6...,fw,701725-701875}|ERRORS={}|SOURCE_1="bcp.fa" (b34ed7e60a76ed5c83a162724f0217b5490879ad)
ATCCGAGAACACCTTCATCAGTTTTGCATGTTCTTTCAACAAATTCCCGACATCTCCTTTTTCCT
TCTTTACCAATTTCTATGTCAGTCCCAGCAGCTGCCGGATTTTCATTTTCGCTTCCGGGTGTTCA
GAGCCGTCACAAATCAGGTC
>r270.1 |SOURCES={KEY=b34ed7e6...,fw,76090-76240}|ERRORS={}|SOURCE_1="bcp.fa" (b34ed7e60a76ed5c83a162724f0217b5490879ad)
TTTCACTGCATTCGATAAAAACTCTTGAATGATCCGGTACAAATTCAGCTGCGAATCCAAATCAA
GCGACGCCGTAAATCTGCCGGTATTTAAGCGAATATGAAACGGAACCCGCTCCTGCTGCTGCGCC
ACCAGCTTGGACAGCGCCTT
>r271.1 |SOURCES={KEY=b34ed7e6...,bw,1050591-1050741}|ERRORS={}|SOURCE_1="bcp.fa" (b34ed7e60a76ed5c83a162724f0217b5490879ad)
GCGGCTGTTGCCACGTTTACTCTTGCTGTGAATCGTACATTTACGAACCAGTCAGGAGAACGTGA
GGCCGATTTCATTAATTGTGTCACTTGGAGAAGACAAGCCGAAAACGTTGCAAACTTCCTGAAAA
AAGGAAGCCTTGCAGGCGTA
>r272.1 |SOURCES={KEY=b34ed7e6...,bw,847526-847676}|ERRORS={}|SOURCE_1="bcp.fa" (b34ed7e60a76ed5c83a162724f0217b5490879ad)
GTCAGATTGGTCGGGGCGAAACGAGCGACACTCGCTATCGTATTGATGGGCGCTATTTTAACGTA
TAGCGGAGTCAGCCTGTTTGTTGTCGTCTTTGCTGTATATCCCTTTGCGAAAAATCTGTTTAAAG
AAGCTGACATCCCGAAGCGC
>r273.1 |SOURCES={KEY=b34ed7e6...,fw,2192182-2192332}|ERRORS={}|SOURCE_1="bcp.fa" (b34ed7e60a76ed5c83a162724f0217b5490879ad)
CGGCTAAGTTTATTACCGGCAACTTCATCCCTGTTCTTGGAAGAATGTTTACTGACGCAACGGAT
ACAGTGATCAGCGCTTCCTTATTGCTGAAAAATACGGTAGGAATTCTAGGTGTCGCCATTTTGAT
TTGTATTGCGGCTTTCCCGG
>r274.1 |SOURCES={KEY=b34ed7e6...,bw,471953-472103}|ERRORS={}|SOURCE_1="bcp.fa" (b34ed7e60a76ed5c83a162724f0217b5490879ad)
TCAAGTCTGGATGTGGATATCACAGGCGGTTATGAGATCTCTGGCTCAAGAATTGCAGATACAGA
GCGGTATGGGGGAGCTACCCGTTTTGATGTTGCCAATAATGTTGCTTCCGCGGGCTGGACAAACC
CTACAACTGTAGTCATAGTG
>r275.1 |SOURCES={KEY=b34ed7e6...,fw,1129982-1130132}|ERRORS={}|SOURCE_1="bcp.fa" (b34ed7e60a76ed5c83a162724f0217b5490879ad)
TGATGTTTTCTGGCTGCTGAACCCTCCTTCCGCTTGGCCGATGCTGAACGGAATGACGCCGGAAA
CAGGGTGCCCGTCTGCCGAAACGGCATTCCATTCCGCTCTGTACACATCATGAGGCAGATTTTTT
TTCAGCTTCACGGTCATGAT
>r276.1 |SOURCES={KEY=b34ed7e6...,bw,369550-369700}|ERRORS={}|SOURCE_1="bcp.fa" (b34ed7e60a76ed5c83a162724f0217b5490879ad)
TTTCCCACAGTGTCAATCTGATCAAGAATCATCCGCTGCTGCCAAAAAAGCTGCCGGTTCACGGG
CTTGTGATACACCCGGAGACAGGCAAACTTGACGTCGTGATTAACGGTTATGAAACTGAGTTCAT
AAAGACTAATTCATAAGGGA
>r277.1 |SOURCES={KEY=b34ed7e6...,fw,211291-211441}|ERRORS={}|SOURCE_1="bcp.fa" (b34ed7e60a76ed5c83a162724f0217b5490879ad)
CGTCTCGACCAAATTGACGCAAGGCCGGTAGAAACGGCCGACAAAACGGTTAAGGAAATTCTCAG
CGGCAATTGCGCGGTGTTTGTTAATGGCCTCAACAAAGCCTATATTCTGTCCACAGAAAAGAAAC
AAACAAGAAGCCTGACAGAG
>r278.1 |SOURCES={KEY=b34ed7e6...,bw,2246038-2246188}|ERRORS={}|SOURCE_1="bcp.fa" (b34ed7e60a76ed5c83a162724f0217b5490879ad)
CGCTCCTTGGTAGCTTTCTGCAATGTTCTTGAAGTGGCTGTCAAGCAGCAGGTTGTCAAGCTCAG
GATCACGGTCGTAAGCTTCTTTGATTTTCTGCAGGAATGCCGCACGGATGATGCAGCCGCCGCGG
AAGATCATAGCGATTTCACC
>r279.1 |SOURCES={KEY=b34ed7e6...,bw,1760498-1760648}|ERRORS={}|SOURCE_1="bcp.fa" (b34ed7e60a76ed5c83a162724f0217b5490879ad)
TTCGATTTCTTCTTTTGAAAGGAACGTAAAGTATTTTAAGTATTTCACAACATCACGGTCATCTG
TATTGATCCAGAATTGGTAGAATTCATATGGAGACGTTTTTTCTTTATCTAGCCAAATTGCGCCG
CCTTCGGTTTTTCCGAATTT
>r280.1 |SOURCES={KEY=b34ed7e6...,bw,944583-944733}|ERRORS={}|SOURCE_1="bcp.fa" (b34ed7e60a76ed5c83a162724f0217b5490879ad)
GATCATGACTGCAATTTCTGCATTCCTTTTTTGCGCTATGATTGCTGCGGCTTCACTTTCTCCGC
TGGCAGACACGGGGTCCTCAGCCAATCAGTTCAACTCTATCGGTATGTGGTCGGCAATTGGTATG
ATACTTGTTTTCTATCTCAT
>r281.1 |SOURCES={KEY=b34ed7e6...,bw,499752-499902}|ERRORS={}|SOURCE_1="bcp.fa" (b34ed7e60a76ed5c83a162724f0217b5490879ad)
TTTATTTTGCCTTACAATATGTCCGACTTCACAATTAAAGGCGCATGCACACTGATTGTGTCACA
CATGTAAACTTAATCTCACTTTGAGATTAAGTTTTTTTATTTTTCAAAAATGGAATGGATTGACC
TATAAATAGAGCATACGCGT
>r282.1 |SOURCES={KEY=b34ed7e6...,fw,3465081-3465231}|ERRORS={}|SOURCE_1="bcp.fa" (b34ed7e60a76ed5c83a162724f0217b5490879ad)
TGTTAACTCTTTTGCTAATGAATTGCTAATTTTAATTCTTCTTTCGGATTCATATGTTTTTGTTT
CTCCAAATATTTCTTCTCCCTCTTTAACTTGAAAGTCTAATGATTTGTTAATGTTGATGAAGTTA
TTTTTTAGATCAATATCCTT
>r283.1 |SOURCES={KEY=b34ed7e6...,bw,1593539-1593689}|ERRORS={}|SOURCE_1="bcp.fa" (b34ed7e60a76ed5c83a162724f0217b5490879ad)
CACGACTGCAAACAGAAAAAAGGATACTAACACGATCAGCGCAGCCGGATTGCCCCAGCTGATTC
CGAACAGCCAATGGGATGCGAGAAGCAGCATTCCAAATTGAATCCAGCCAATCACAAAGAACGAC
AGCACATACCCCGCTCCAAT
>r284.1 |SOURCES={KEY=b34ed7e6...,bw,9969-10119}|ERRORS={}|SOURCE_1="bcp.fa" (b34ed7e60a76ed5c83a162724f0217b5490879ad)
CTTTCAATAGCAAAGTGGTCAGCGTGCTCGCTTGAATATTCGCCCCAATAGCAACAACGACATAT
TCGAAATTACGAATTCCCAGTGAAAGCAATTCGTTTTCTTCAGTGGCATTGGCAATGACCGCATG
GGTTGCGTAGGAAGCGAAGG
>r285.1 |SOURCES={KEY=b34ed7e6...,bw,1020393-1020543}|ERRORS={}|SOURCE_1="bcp.fa" (b34ed7e60a76ed5c83a162724f0217b5490879ad)
AAATAAAATTGAAATATAAAAAAGCATTATCATTTTTTTCGATAGAAGGGGAAAACGTATGGAGA
TCAGACATCTTGTCACGTTCCAGGCCATTGTAGAAATGGGAAGTTACACGGGAGCTGCTGCTAAG
CTGGGTTATACGCAATCCAC
>r286.1 |SOURCES={KEY=b34ed7e6...,bw,3290834-3290984}|ERRORS={}|SOURCE_1="bcp.fa" (b34ed7e60a76ed5c83a162724f0217b5490879ad)
ATGCCTTGCTGCAGCATACCGATAATGATTCCGAAAATGATATTGATCATGACAATAATAATTCC
GGCAATTGCATCACCTTTCACAAATTTGCTGGCACCGTCCATCGCACCGTAAAAGTCTGCTTCTC
GAGCTACTTTTTCACGGCGG
>r287.1 |SOURCES={KEY=b34ed7e6...,bw,60003-60153}|ERRORS={}|SOURCE_1="bcp.fa" (b34ed7e60a76ed5c83a162724f0217b5490879ad)
TCCGCATTGGCAAGCTTGATTTTGCCGTGCTCATCGACAGCGAGTATGCCTTCTTTCGTTGATTC
AAGCATGGCGCTCCGTTCTTGAAGAAGTGTCGCGATTTCATATGGTTCAAGTCCGTACATGATAT
TTTTCACCGTGCGAGCGACG
>r288.1 |SOURCES={KEY=b34ed7e6...,fw,2516915-2517065}|ERRORS={}|SOURCE_1="bcp.fa" (b34ed7e60a76ed5c83a162724f0217b5490879ad)
TACGCTTTCTCAATCTGTACCGGGTAATATTACGTCGGAAATGGGTCTGGCGCTAATGGATGTCG
CGGATGTGATTCGCCCATATCCAGAAGTGATTGATTATTTGCAGCATGCAAAAGAAGATAACTTT
CTGGATGAATTGGTTAAGTT
>r289.1 |SOURCES={KEY=b34ed7e6...,bw,453264-453414}|ERRORS={}|SOURCE_1="bcp.fa" (b34ed7e60a76ed5c83a162724f0217b5490879ad)
GGCCTTCAGGAAATCATTGAACGCTCAGAATCACTAGTGAGCCAGATTACGGTTGTGCTGAACTA
TCTGAATCAGGATCTTCGCGAGGTTGGGCTGCTTCTTGCCGATGCGCAGGCAAAACAGGATTTTG
GCCTGAGAATTATTGAAGCG
>r290.1 |SOURCES={KEY=b34ed7e6...,bw,99969-100119}|ERRORS={}|SOURCE_1="bcp.fa" (b34ed7e60a76ed5c83a162724f0217b5490879ad)
ATTAACGTGAATATTCAAGACCTTAGAGGCGGTATTCACATTGCTGTCGGCTTCAATAAAACGTT
CGAGCGTTTCGACCATATTGGACTGGTGATCCCGGTCGTACTGCTCGAGTTTTGAAAGGGAGTAG
TTGAAATATCCCGTTTGCTT
>r291.1 |SOURCES={KEY=b34ed7e6...,bw,3389652-3389802}|ERRORS={}|SOURCE_1="bcp.fa" (b34ed7e60a76ed5c83a162724f0217b5490879ad)
ATCCTACAAGCCAATCAGCAAAGCGCTGAATTGTTGGATATTCATAAAGAATAGATGGATCGAGC
GCTGCGTCTAACTTTCGATTAATACGCTGGAGCAGCTGTGCCAAGATAATAGAATCTACACCATA
ATCCTGAAATAAATCATCAA
>r292.1 |SOURCES={KEY=b34ed7e6...,fw,406586-406736}|ERRORS={}|SOURCE_1="bcp.fa" (b34ed7e60a76ed5c83a162724f0217b5490879ad)
CATTCGGGTTCGGCTTGACAATTTTTTTGAAAATTTTCTCGCCGATCGGGCTTCTGTTTCCGCTA
ACGAGTAAATATTCATGAAAAGCTAAAACAGCTATCCTGTCAGGGTGCTTCTTCAGCACTTGATT
CATCCATGCGATGTCTTCGT
>r293.1 |SOURCES={KEY=b34ed7e6...,bw,674895-675045}|ERRORS={}|SOURCE_1="bcp.fa" (b34ed7e60a76ed5c83a162724f0217b5490879ad)
GGTTCCTTTCTATTTTTCTAAACAAGCGGGAATTGCCAACGGAGTTGTGTCTGCCATGGGCGGAT
TAGGCGGTTTTTTCCCTCCGCTGATCCTAGCGAGTGTATTTCAGGCGACGGGACAATACGCCATC
GGATTTATGGCGCTTTCGGA
>r294.1 |SOURCES={KEY=b34ed7e6...,bw,2183312-2183462}|ERRORS={}|SOURCE_1="bcp.fa" (b34ed7e60a76ed5c83a162724f0217b5490879ad)
CAAAAAAAGGCGGCCTCCTTTGAGACCCGCCTTTTTACTGATTATGATGTTCTGTTTTCTTTTGA
ATTGATTTTAGCTCTTTTTTACGTGCATCGTCTTCTTCAAAATATTGAACAAGATCACCGATGCG
ATCAATGCTGTTCCAGCTTA
>r295.1 |SOURCES={KEY=b34ed7e6...,fw,1810560-1810710}|ERRORS={}|SOURCE_1="bcp.fa" (b34ed7e60a76ed5c83a162724f0217b5490879ad)
GACGGCGGGAACCTTTTTGTGTTCCCGTCCTTTTTTGTGTGTTCTCATCGGTTCGCGTATTTTCC
TTTCAAATTGAACTTTGTTAAAATAAGAGGAGCTATAGACTATTATTATGAGATGAATGGAAGCA
GGAGCTGTTGCTTCTTAGGA
>r296.1 |SOURCES={KEY=b34ed7e6...,bw,3838113-3838263}|ERRORS={}|SOURCE_1="bcp.fa" (b34ed7e60a76ed5c83a162724f0217b5490879ad)
TGGGTATTCCTCCGTATCGACAAGACTTACTATATCATGAATGTTCTGTGATGGTCAAGCATTTT
TAAAAACTTTTTTTGTTTTTATAAAAATGATCAATTTAAATACCGAAAAGGCGTGCCTTATCAGG
CACACCTTTTCAGCATTACG
>r297.1 |SOURCES={KEY=b34ed7e6...,bw,3918282-3918432}|ERRORS={}|SOURCE_1="bcp.fa" (b34ed7e60a76ed5c83a162724f0217b5490879ad)
AGGTTCCCCTTTTCATCTAAAACCGTATTCATAAAAATCGCAAACGGATAATGCATATGCGGCTT
CGGCACGCCGAACTGCTCAAGCGCCCGGTTCATATTGTCATAACACGTATCCTGGAACTCGTCCT
TTTGTTTTCCGTATAACAGC
>r298.1 |SOURCES={KEY=b34ed7e6...,bw,391987-392137}|ERRORS={}|SOURCE_1="bcp.fa" (b34ed7e60a76ed5c83a162724f0217b5490879ad)
CGTAAAACGATGGTTGACGTCGTAGAGCAGGTTGCTGCAAAGCTTGCGATTCCGTTTACAGTCGG
AGGCGGCATCAATCAGCTTAGCGATATGAAAACGATTCTGCGTGCCGGCGCGGACAAAGTTTCTG
TAAACACGGCAGCTGTTCTC
>r299.1 |SOURCES={KEY=b34ed7e6...,fw,574516-574666}|ERRORS={}|SOURCE_1="bcp.fa" (b34ed7e60a76ed5c83a162724f0217b5490879ad)
TATAGACAAAGACATTGACTTCATCCTTCCGCCTTTAATGATTCAGCCATTGGTGGAGAATGCAG
TCCATCATGGCGTCAGCAAAAAAAGAGGCGGAGGATGGGTTAAGCTGACCGTAAAAAAACAAAGC
AGGAACGAATATTACGTCGA
>r300.1 |SOURCES={KEY=b34ed7e6...,fw,1464760-1464910}|ERRORS={}|SOURCE_1="bcp.fa" (b34ed7e60a76ed5c83a162724f0217b5490879ad)
AACAACGGAGTGGAGGACCGAAATTATGAGCTGAAGGACGGCGTATTCACCTCTCTTGAAAAAAA
CAACAAATCCCTCCTATATGAGCATGAAGGCTTGGCCCAGTTCAGCATGTCCATCCCGAAAAGCG
AGTACTACATCGAAGATCAG
>r301.1 |SOURCES={KEY=b34ed7e6...,bw,331396-331546}|ERRORS={}|SOURCE_1="bcp.fa" (b34ed7e60a76ed5c83a162724f0217b5490879ad)
CAGCTGAAGAACTGGTGCTGCAAAAAGGTGATGATACAGACGAGCAGCAGCAAAAACAAGCTGTG
CTTAATTGTAAAGCGGAAAAGATCCGACTCCTTCCCGGCGAGCCCGACTGCCGCACACGCGACCG
CGATCGATTGCGGAGAAATC
>r302.1 |SOURCES={KEY=b34ed7e6...,fw,3117059-3117209}|ERRORS={}|SOURCE_1="bcp.fa" (b34ed7e60a76ed5c83a162724f0217b5490879ad)
ACTGAAGAAAAAAGGCAACGTTGAAATCCATACAAACGCGATGGCTAAAGGCGTTGAAGAAAAGG
CTGACGGCGTAACAGTCACTTTTGAAGTAAAAGGTGAAGAAAAAACCGTTGATGCTGATTACGTA
CTGATTACTGTCGGACGCCG
>r303.1 |SOURCES={KEY=b34ed7e6...,fw,3952447-3952597}|ERRORS={}|SOURCE_1="bcp.fa" (b34ed7e60a76ed5c83a162724f0217b5490879ad)
AATTACGGCAACAGGTATTTGCGGCTCTGATCTTCATTTGGATAAAACGGGATTCCGGCTGCACC
TGATATCATTACGCACAAATTAAGTCTTGCTGATGCCCCTAGAGCATATGATATATTCGATAAGA
AAGAAGACAGCAACATCAAA
>r304.1 |SOURCES={KEY=b34ed7e6...,fw,3364342-3364492}|ERRORS={}|SOURCE_1="bcp.fa" (b34ed7e60a76ed5c83a162724f0217b5490879ad)
TTAAATGGCGTGTCATGTTCTTTCTGGCTCACGTATTACACTCCTTATATGTTAATGATTCACAA
TACAGCGGAACTCATCCGAATATACCATTATTAATAAAAACAGAATATGTACTCCTAGGCAAGTG
CCTAATGAAAAAGCGAAAAT
>r305.1 |SOURCES={KEY=b34ed7e6...,bw,702448-702598}|ERRORS={}|SOURCE_1="bcp.fa" (b34ed7e60a76ed5c83a162724f0217b5490879ad)
ATTGACGCGGACCGCATGGATTATCTGCAGCGCGACGCTTACTATACAGGCGTCAGCTACGGCCA
TTTTGACATGGAGCGGATTCTCCGGGTAATGCGCCCTCGTGAGGATCAGATCGTCATTAAACAAA
GCGGAATGCACGCTGTAGAA
>r306.1 |SOURCES={KEY=b34ed7e6...,fw,2828768-2828918}|ERRORS={}|SOURCE_1="bcp.fa" (b34ed7e60a76ed5c83a162724f0217b5490879ad)
AAGAGAAATGAAGCAAGCAGGTTCAGACGGTATTGCTGTCATGTCCGGAATTTTTTCTTCCGATG
ATCCTTTGGAAGCTGCCAGACGATATTCCCGCAAGCTAAAGGAGATTCAGTATGAAAAGGCATTA
TGATGCAGTTGTCATTGGAG
>r307.1 |SOURCES={KEY=b34ed7e6...,bw,1612588-1612738}|ERRORS={}|SOURCE_1="bcp.fa" (b34ed7e60a76ed5c83a162724f0217b5490879ad)
TTTAGGACATCGCCCAAGTAGGAACCGAATGGAACACCCAGCATTAAAGCCACTGTTAAACCACC
GTTCATAGACGCAGCGGCTGCGGCACGTTTTTCTGGCGGCACCATTTCACTAGCAAATACCATCG
CAATTGCAAAGAATGCGCCG
>r308.1 |SOURCES={KEY=b34ed7e6...,fw,976931-977081}|ERRORS={}|SOURCE_1="bcp.fa" (b34ed7e60a76ed5c83a162724f0217b5490879ad)
CCTAGCTGTTCATGTCTATTTATATATGTTTCCATAACATGTGGACTTCTATCGCTAGAAAATAA
AATATGAAAACCTGATTGTATTATTCCTTCACTAAAACCACCAGCGCCACAAAACAAATCAATTG
CATACATTTAACTCACCTCT
>r309.1 |SOURCES={KEY=b34ed7e6...,bw,86284-86434}|ERRORS={}|SOURCE_1="bcp.fa" (b34ed7e60a76ed5c83a162724f0217b5490879ad)
CATCATTGAAGCAGCCCGAAATTCTGTTTTTTTAATCAGTATCCAGCACATGGTTTCCGTCACGC
CAGATTACAGTGAACGGGTGTAACAGTGCTTGCGTTTGAAAAATAGGCGTACACCGGGACGTCCT
ATTTTTCAGTTAAGCGCTGT
>r310.1 |SOURCES={KEY=b34ed7e6...,bw,178714-178864}|ERRORS={}|SOURCE_1="bcp.fa" (b34ed7e60a76ed5c83a162724f0217b5490879ad)
ATCTCGACAGCGCGGCGACTTCCCAGAAGCCGCGTGCTGTCATTGAAACACTGGATAAGTATTAT
AACCAATACAATTCCAATGTTCACCGGGGCGTCCATACGCTTGGAACCAGAGCGACAGACGGTTA
TGAAGGAGCGCGTGAAAAAG
>r311.1 |SOURCES={KEY=b34ed7e6...,bw,460651-460801}|ERRORS={}|SOURCE_1="bcp.fa" (b34ed7e60a76ed5c83a162724f0217b5490879ad)
ATCTCATTGTGATGTATGTGCAAAAAATGGAACGCCTGATGATTATTTATTCCATCTGGCTGGTG
ATGACGGTATTTCTGATGATCATCGGTTTTTACAATCATATCACGCATCATCATCTCCCGAGTTC
GACTTTGTACAGCGGACCGG
>r312.1 |SOURCES={KEY=b34ed7e6...,bw,1056389-1056539}|ERRORS={}|SOURCE_1="bcp.fa" (b34ed7e60a76ed5c83a162724f0217b5490879ad)
TTGGTCTGCCGGCAGCTTTACGTAAGGATGAAGAAAGAATCGTTTGTATTTGTTTTGCTGCAGCT
GTATCTGTATGTGAAACATATTGCTTTACTCGTTCCTGAGAAGAAAAAAGCCCGCCTTTTCGATT
CATAGGTTTCACTTCCTTGT
>r313.1 |SOURCES={KEY=b34ed7e6...,bw,1671288-1671438}|ERRORS={}|SOURCE_1="bcp.fa" (b34ed7e60a76ed5c83a162724f0217b5490879ad)
ATCGCTGTATGAGCTGCTTTCTGTAAAGTAAGGCTTCGTCACATCGCGATACGAAAGGCTAGAAT
CATAGTGCTTCAGCAGCTGTTCCTTCACGGATTCTTCAAAGATCTTCGCGTTGCCGATATAACGC
TCCGGAAGCGGAGTGCAGCC
>r314.1 |SOURCES={KEY=b34ed7e6...,fw,3578944-3579094}|ERRORS={}|SOURCE_1="bcp.fa" (b34ed7e60a76ed5c83a162724f0217b5490879ad)
TTTACGCTTGAATATGCGTATGAAGAAGCAGAAGCAAAATTCGGAAGAGATCCGAGAGAATATTC
AATCCAAACAAAAAAATTGGTTGCCGATAAAAACGGCAAATTGAAAGAGCTCCATACGATTCAAA
TGGAGAAAGTGAAAAATGAG
>r315.1 |SOURCES={KEY=b34ed7e6...,fw,370903-371053}|ERRORS={}|SOURCE_1="bcp.fa" (b34ed7e60a76ed5c83a162724f0217b5490879ad)
TTGCTGAGCTTGACCGTTTCGTCCGGGCCGGTAAATGGGGTACGATTGAAGAAGAAGACCTTTTC
GGCATTGACGTCCATCATCAAACATTAGGCATTATCGGTATGGGCAGAATCGGCGAGCAAGCGGC
CAGACGCGCCAAATTCGGTT
>r316.1 |SOURCES={KEY=b34ed7e6...,fw,1230605-1230755}|ERRORS={}|SOURCE_1="bcp.fa" (b34ed7e60a76ed5c83a162724f0217b5490879ad)
GCGAAAGCTGGAATCACTCTTCCTAGAACAGCACAAGAACAACATGGGGCAACAAAGAAAATAAG
TGAAAAAGAAGCGACTGCGGGTGACTTAGTGTTCTTTGGCGGCACATACGAAGGAAAAGCCATTA
CTCACGTCGGCATCTATGTA
>r317.1 |SOURCES={KEY=b34ed7e6...,bw,2430239-2430389}|ERRORS={}|SOURCE_1="bcp.fa" (b34ed7e60a76ed5c83a162724f0217b5490879ad)
GCCATTTGGCACAGCTTTGTTTTAGGCGGAAGCGCAGCGATGTTTTTCTGCGTGCTGTTCTATTG
TGTGAAAGTGCCGTTTTTATCCTAATGAAAAAGCGCAGTCTCAGTGACTGCGCTTTTTTAGGCCC
GTAATTGCTTCTCACTTGCC
>r318.1 |SOURCES={KEY=b34ed7e6...,fw,947237-947387}|ERRORS={}|SOURCE_1="bcp.fa" (b34ed7e60a76ed5c83a162724f0217b5490879ad)
GAAGATATGCCCCTCATACGGATCTCCTAACGTGCGGAAAAACGGCTCGAATAAGCCCGGAACCA
ATACCCCCACCATTTTTGTATAGTGAGAATCCAAGCGATAGGAGTGTACAGTGTTGGCAGGAACA
TGCAGAAAATCTCCTGGATT
>r319.1 |SOURCES={KEY=b34ed7e6...,fw,3039840-3039990}|ERRORS={}|SOURCE_1="bcp.fa" (b34ed7e60a76ed5c83a162724f0217b5490879ad)
AGTCGGAAAAGCAGGCTTTATTGGGGAAGAATTGGCAGCTCAATTTTTGAACCAATCTGCATCAG
ATATCATTCAAAATGGCCAACACACCATTGTGTTTGTGAAAAAGGACGACCACATTGCCGGCTGT
ATCGCTCTGAAAGACCAAAT
>r320.1 |SOURCES={KEY=b34ed7e6...,fw,658152-658302}|ERRORS={}|SOURCE_1="bcp.fa" (b34ed7e60a76ed5c83a162724f0217b5490879ad)
GAAAATCACCGCAGCACCCGTCTCCCCGATGCCGCCAAGCAGAAACGCGATTCCTGAGGCAATTG
GCTCGCTCCAAGAAAGCCCGTGATCATGCCAGATCAGATTCATTGCGTTCCCTAGTAAAACCGTC
AGCATTAAACCGCCGATAAA
>r321.1 |SOURCES={KEY=b34ed7e6...,bw,257203-257353}|ERRORS={}|SOURCE_1="bcp.fa" (b34ed7e60a76ed5c83a162724f0217b5490879ad)
TTGCTTTATGGAAGATGACAATAACAGCCAGTTTAGTCATTCTTCATGTTAGATGAACGGACAAA
CACGGTAAAGCTCTGTATGTTTTTAAAATGAAAAAGATATATCCTATCGAAGATGGAATGGAATA
AGGAATCGATACTGATGAAA
>r322.1 |SOURCES={KEY=b34ed7e6...,bw,2028991-2029141}|ERRORS={}|SOURCE_1="bcp.fa" (b34ed7e60a76ed5c83a162724f0217b5490879ad)
GCATAACCTGCTGATATAAAAGCGCCAGACAAAGGCCGAGAGCGCCAAACCCTACTAAATTGAAA
TCGGTAAACGCTGCCAACAAAAAACCAATATAGAAAAACGGCTTCAGATAAGGGATATTCATCAT
ATTGATCACCATGGCATACC
>r323.1 |SOURCES={KEY=b34ed7e6...,fw,108318-108468}|ERRORS={}|SOURCE_1="bcp.fa" (b34ed7e60a76ed5c83a162724f0217b5490879ad)
TTTTGCTGTCTCATTCCATTCGCTTATGACCCGTGCTTTTTCTGCCGGCAAAAGAAATTCCATTT
GCCCAATCAGCATGTCCTCACCGGCTGATGCCGTTTGTAAAAGCTGTAATATCCGCTGCTGATGC
ACCTTTATTTCTGACTCGCT
>r324.1 |SOURCES={KEY=b34ed7e6...,bw,2366973-2367123}|ERRORS={}|SOURCE_1="bcp.fa" (b34ed7e60a76ed5c83a162724f0217b5490879ad)
GATTAATGCCGAGACATCCGGTTCATGCGGCTGTGCGGTCAGCGGGTCGCGCAAAAAGATAACCA
GGTCAAGTGCGTTAGCGGCAATTAACGCGCCGATTTGCTGGTCTCCACCTAAAGGGCCGGATTGA
AAACGCTGAATTTTAAGGCC
>r325.1 |SOURCES={KEY=b34ed7e6...,fw,752856-753006}|ERRORS={}|SOURCE_1="bcp.fa" (b34ed7e60a76ed5c83a162724f0217b5490879ad)
TCAAAAGCAAAAAACAAAGCTGTGAAAGCGGTGAAAAACGGAAAAGTAAAAAGGGAATATGAGCA
GGTTTTCTCCGGATTTTCTATGAAACTTCCAGCTAATGAAATTCCAAAACTCCTAGCAGTAGATG
ACGTTAAAGCTGTGTACCCG
>r326.1 |SOURCES={KEY=b34ed7e6...,bw,76667-76817}|ERRORS={}|SOURCE_1="bcp.fa" (b34ed7e60a76ed5c83a162724f0217b5490879ad)
TAGTAAGAACAACTTTAAAGATCTGACTTATAAAAATCATGAGCAATATGTGAAAAAATTTTCTG
GTGATATCGGTAAAATTAAAGAGTTTAAACAAGGTTTTATTATTAAAATAGGTGAACGAGGAGAT
AGATCATTTTTAGTACTCTG
>r327.1 |SOURCES={KEY=b34ed7e6...,fw,3202572-3202722}|ERRORS={}|SOURCE_1="bcp.fa" (b34ed7e60a76ed5c83a162724f0217b5490879ad)
TGATTGCCCTTTGTTTCGGCTTCATCGGCAAAATATCTGCGCTTATCAGTTCAGTCCCGTCAGCG
GTTATGGGAGGCGTTTCCTTCCTGCTGTTCGGCATCATCGCTTCCAGCGGTTTGAGAATGCTGAT
TGACAACAAAATTGATTATG
>r328.1 |SOURCES={KEY=b34ed7e6...,fw,1464531-1464681}|ERRORS={}|SOURCE_1="bcp.fa" (b34ed7e60a76ed5c83a162724f0217b5490879ad)
CAGAGCGTCGCAAATTCAAAGTGCCATGGAAGAAGCGGATGAGTCGAACAAGGATGTCATTGATA
TCGTCGGCACAGTAGAAGGACCAAAAGGCAAGCGCACCTTCCCGACATCAGGATATTCAGGCATG
ATTGCGATACCAAAATCAAG
>r329.1 |SOURCES={KEY=b34ed7e6...,fw,2122269-2122419}|ERRORS={}|SOURCE_1="bcp.fa" (b34ed7e60a76ed5c83a162724f0217b5490879ad)
GGATTTACTACGAGCCAGCATCGGCCAGCAGGAGCTTACTTCTGTCCCTGTGCACATTATTATGA
CTAGAATGCCGAATATTACAGTGTGCAGACGCGAGGATTATGTGATGGACATTGCAAAGCACTTA
ATTGAAAAACAAATCGATGC
>r330.1 |SOURCES={KEY=b34ed7e6...,fw,1213365-1213515}|ERRORS={}|SOURCE_1="bcp.fa" (b34ed7e60a76ed5c83a162724f0217b5490879ad)
TTTTGCCATTCTTGTTTTTCTTCTGCGCCTTCCTGTAACTGGATCTATACCGACGCTTATATCTA
CCTTGTATGAACCGTTCTTCAGCTTTTTAATTGGCATGATGTCAGCTCCTATCCAAATGCCCCGA
CTTTGCTGTTTAAATTTAAT
>r331.1 |SOURCES={KEY=b34ed7e6...,fw,1632306-1632456}|ERRORS={}|SOURCE_1="bcp.fa" (b34ed7e60a76ed5c83a162724f0217b5490879ad)
GCTTCTTCAGCATCCTGACTTAATCCATTTCACTCAAGACCTTGGCGTCATGCTTGATTACCTGA
CGGAAAAAGGTCTTATCAGCGTGTGCCGAATGGAAACCAAAGGACAGGCTGTCTTTCATCGAGGA
TATTCTTTTAAAAAAGATGT
>r332.1 |SOURCES={KEY=b34ed7e6...,bw,309544-309694}|ERRORS={}|SOURCE_1="bcp.fa" (b34ed7e60a76ed5c83a162724f0217b5490879ad)
ACGATTGTGAACTTGCTTTCTGTAAAAATTTTCGCCGAAACCGAATATTGGCTGGCTATGATCAA
GATTACCGTTATTATTATTTTTATTTTATTAGGATTGCTGCTCTTATTTGTATCATTCGGTGATC
ATACAGCGGCCGGGTTTTCG
>r333.1 |SOURCES={KEY=b34ed7e6...,bw,3104315-3104465}|ERRORS={}|SOURCE_1="bcp.fa" (b34ed7e60a76ed5c83a162724f0217b5490879ad)
GTCAGCACAATCATCTTTTTTCATATCATACACAAGTGCTTTCTTAATTCCAGCATCAGTTTCTA
CATGTACAGATTTCTTGTAATAGCCTTGATAAAAAAGATCCAGCTTATGTATACATGATTCATCT
GCTTCATAAATCTCACCGCA
>r334.1 |SOURCES={KEY=b34ed7e6...,fw,1487786-1487936}|ERRORS={}|SOURCE_1="bcp.fa" (b34ed7e60a76ed5c83a162724f0217b5490879ad)
AAGCGGTATGGCAATGGAGACAGGATTGCATTGAATATTGCACGGTGGAAATGAATACGGAAAGA
AAGACGTACGGAGATCAAAGGTATGTGGAGAAGTGGCCGGCGCAGTATCAGGGTGTGCATGTTGT
CAAATCAACCGGAGTCAATA
>r335.1 |SOURCES={KEY=b34ed7e6...,bw,2244088-2244238}|ERRORS={}|SOURCE_1="bcp.fa" (b34ed7e60a76ed5c83a162724f0217b5490879ad)
CTCCAATCGTATCAATACTAAGCCCGTTCAGTTTTTCCGCCGTCTTTTTGCCTACGCCATGCATT
TCTCCAACTGGGAGAGGCCAAAGGATATCAGGCACTTCTCTTTTTCTCAGGATGGTGATCCCAAG
CGGTTTTTTCATATCGGATG
>r336.1 |SOURCES={KEY=b34ed7e6...,fw,1355737-1355887}|ERRORS={}|SOURCE_1="bcp.fa" (b34ed7e60a76ed5c83a162724f0217b5490879ad)
ATGATCGAAACAGAAAAAGCAACGGTAATGAAGGCGAAACATCAAACAAAATCCAGTACCGGTCT
GTCCTGGCTTGAACGAATCGGGTACGGCTTGGGTGATATGTCGTATAATATTGTGTTTCAATTTG
TAAACGCATACCTGCTGTTT
>r337.1 |SOURCES={KEY=b34ed7e6...,fw,757292-757442}|ERRORS={}|SOURCE_1="bcp.fa" (b34ed7e60a76ed5c83a162724f0217b5490879ad)
AATTAACGCCGTATAACCTACGCAAAAGAAAGAAGCAAAACGGTTGAATGGATGGATCTTGTCAA
TCAAAACGACAAGTCTATAGATTAAGAAGAAGAACATGATAACCACAATGGCACAGCCTAAAAAT
CCGAAGCTTTCACCTAAAAT
>r338.1 |SOURCES={KEY=b34ed7e6...,fw,3340609-3340759}|ERRORS={}|SOURCE_1="bcp.fa" (b34ed7e60a76ed5c83a162724f0217b5490879ad)
TTCCAAGCTTTTCATTAATGTTCGGGAAAAAGCCAGTCTCGCTTATTACGCAGCCTCCCGTATCG
ATAGCTTTAAAGGCTTATTAATGGTGATGTCAGGAATAGAAGTGAAAAACTACAAACAAGCCGTT
TCTATTATTGCCGAGCAATT
>r339.1 |SOURCES={KEY=b34ed7e6...,bw,1615792-1615942}|ERRORS={}|SOURCE_1="bcp.fa" (b34ed7e60a76ed5c83a162724f0217b5490879ad)
CACCCGATACCCCGCATCGGCAAGCGGTTTGATTTGATTTTTCCAGCCATACCAAAATTCAGGGA
ACCCATGGAGCAGGACAATTAGCGGGCCGTCCTCCGGCCCTGCGGAAGCAACGTGGAGCGTGATC
CCATTTGTTTTGATAAACTG
>r340.1 |SOURCES={KEY=b34ed7e6...,fw,1939394-1939544}|ERRORS={}|SOURCE_1="bcp.fa" (b34ed7e60a76ed5c83a162724f0217b5490879ad)
TAATCAGGAATTGAGCGAGTACAATTTGCGTCTCACGGAGCGCCCGCAAATTATTGTCGCGAATA
AAATGGACATGCCGCAGGCGGCGGAAAATCTTGAAGGCTTCAAAGAAAAGCTGAAGGATGATTAT
CCGGTGTTCCCAGTCAGTGC
>r341.1 |SOURCES={KEY=b34ed7e6...,fw,3649624-3649774}|ERRORS={}|SOURCE_1="bcp.fa" (b34ed7e60a76ed5c83a162724f0217b5490879ad)
TTGTGACCTTTACCAGCTGTTTTACCGTTGCCAGAACCAATACCACGACCTACGCGATTACGCGT
TTTGCGTGAACCTTCTGAAGGTTTTAATTCATGAAGTTTCATTAGGACACCTCCTTATCCGATCA
ATTATTTTTATTGTTCTTTA
>r342.1 |SOURCES={KEY=b34ed7e6...,fw,1142388-1142538}|ERRORS={}|SOURCE_1="bcp.fa" (b34ed7e60a76ed5c83a162724f0217b5490879ad)
CTGCCGTTAAAAAAGAATCCGGTGATCCGAGTGCTGGAAGGAAAACAATTCTCTTTTTTCACAGA
AGAATCGAAAACGCAGTTTTATGAAGAGACGTTTCGTGTCACTCCGCAGTCCGATCGGATGGGCT
ACAGGCTCAAAGGGGAACCG
>r343.1 |SOURCES={KEY=b34ed7e6...,fw,3103379-3103529}|ERRORS={}|SOURCE_1="bcp.fa" (b34ed7e60a76ed5c83a162724f0217b5490879ad)
TTTACCGGAAGCTTAGGTACAATGTCAGACATCACTGAGCGAAAAGAGGCTGAAGATGAGCTTCT
GGAGATTAATGAACGGCTTGCGAGGGAGTCGCAGAAACTGTCGATCACGAGTGAACTGGCTGCCG
GCATTGCCCATGAGGTCAGA
>r344.1 |SOURCES={KEY=b34ed7e6...,bw,1311780-1311930}|ERRORS={}|SOURCE_1="bcp.fa" (b34ed7e60a76ed5c83a162724f0217b5490879ad)
AATACGTCAGCAGCAGTGACGCGATCATATAAATCGGCATGATCATGGAGCGGAACAAAATCGTT
AACACAATAAACAGGCCAATAATCATGATCACCATTGTTCTGGAGAAGTCCGTTGTGGAAAGCTC
TTTTAAATCAGCATTCACAC
>r345.1 |SOURCES={KEY=b34ed7e6...,fw,3463520-3463670}|ERRORS={}|SOURCE_1="bcp.fa" (b34ed7e60a76ed5c83a162724f0217b5490879ad)
GACAGCTGAAAAAGGTAAAGTAGCTCGTTTCATCTGTGATATTTACAATCCGGATGGCACACCTT
TCGAAGGTGACCCGCGAAACAACTTAAAACGGATATTGAAAGAAATGGAAGACCTGGGCTTCAGT
GATTTCAACCTTGGACCTGA
>r346.1 |SOURCES={KEY=b34ed7e6...,bw,659241-659391}|ERRORS={}|SOURCE_1="bcp.fa" (b34ed7e60a76ed5c83a162724f0217b5490879ad)
CGCCGACATAGCCGACTTTTCCGTCTATCACAGCAATTTTCCGATGATTTCGTTTTTGTATATGA
AAAAAGAAATAAGGGAAACGAGGCCGGTTCAGAAAATGAACGTGAACGCCGGCGTTTTTCATCGT
CTCCAGCGCCGGTTTTTTAA
>r347.1 |SOURCES={KEY=b34ed7e6...,bw,2943820-2943970}|ERRORS={}|SOURCE_1="bcp.fa" (b34ed7e60a76ed5c83a162724f0217b5490879ad)
CCTAATCAGCACGCGGTATATGTCAAAATTTAAGATATTGATAAAAACACACCCGTTTTTGAACA
AAAAAAAGCCTTCCGGTGACGCCGGAAGGCAAAGAATCACAATATATCGTTATTGAATCGGCTTC
AGTCTTGCTTCGATTTCCTC
>r348.1 |SOURCES={KEY=b34ed7e6...,fw,1171758-1171908}|ERRORS={}|SOURCE_1="bcp.fa" (b34ed7e60a76ed5c83a162724f0217b5490879ad)
TGCCGGATCTGTTGAATCAGGCGATCCGCACTGCCTACAGCAAAAAAGGCGTTGCGGTATTAAGT
GTGTCAGATGATTTGTTTTCGGAGAAAATCAAACGGGAACCCGTTTATACATCACCGTTGTATAT
TGAAGGGAATCTTGAACCGA
>r349.1 |SOURCES={KEY=b34ed7e6...,fw,276918-277068}|ERRORS={}|SOURCE_1="bcp.fa" (b34ed7e60a76ed5c83a162724f0217b5490879ad)
ATGCCATAACGGTCGCTTCTCGTCCGCACGATAAGCCCTTTTTCTTCCAGCGCAACCAGCGCTTT
GACGAGCTCTTTAAATTCCTCGGCTTCCGTAATCTGTAACATCTCCTCAAGTTCCTGAACAGTCA
GAGGCTTATATGCCTCTTCC
>r350.1 |SOURCES={KEY=b34ed7e6...,fw,451621-451771}|ERRORS={}|SOURCE_1="bcp.fa" (b34ed7e60a76ed5c83a162724f0217b5490879ad)
AAAAGCTTTCCCAGTCCATTTCTGTTTCTTCATGATACGTTTCGTCTCCAAAAACAACCTGGAGA
GGAATCATGTGTATATGATTTTGTTCACGCATTTCTTTTGGAATATATGCCGTGCTGTCTGTTAC
TACTGCAATATTCATAGCTT
>r351.1 |SOURCES={KEY=b34ed7e6...,fw,825334-825484}|ERRORS={}|SOURCE_1="bcp.fa" (b34ed7e60a76ed5c83a162724f0217b5490879ad)
CAGACTGGTCCCTGCCTCAATTGAAAACGGCGCGTTTGGCGTGTCCCGCTTCTTTTCAACGGCAG
TCACCTATCCGCTGCTCTTTGCAATCGGCGTGTCCATGACGCCATGGGACAAGCTTGTGGCCGCC
TTTAATCTCAGTAATATTAT
>r352.1 |SOURCES={KEY=b34ed7e6...,bw,2675364-2675514}|ERRORS={}|SOURCE_1="bcp.fa" (b34ed7e60a76ed5c83a162724f0217b5490879ad)
GCATCGGATGCAAAGTGCGGTTGACAAGCACGTAGGATTGTCCAGTCGCATTGTTCACAAGCAGA
TGGTCAAGACCTAAGTCTTTGACAAGCTGCGGAGCGCTTTTTTTTCGTTCCAGGAATGAGTCAGG
CCCTCTTTCGATGATATAGC
>r353.1 |SOURCES={KEY=b34ed7e6...,fw,471661-471811}|ERRORS={}|SOURCE_1="bcp.fa" (b34ed7e60a76ed5c83a162724f0217b5490879ad)
TTGCAACTACAGCTTGACTGTAATTCCCCATGCGGTCGGCTATGTTTTTAGAAACCTCATAACGG
GTAGTCCCGCCAATCCGATCAATAGAACCATATTTTTTCAATGTGTTTTCTACATTTTTAGAAAC
GCTTATTGTCCCGCCAATAA
>r354.1 |SOURCES={KEY=b34ed7e6...,fw,1907862-1908012}|ERRORS={}|SOURCE_1="bcp.fa" (b34ed7e60a76ed5c83a162724f0217b5490879ad)
TAAAAGCGGCGTTGTGCGGACCGAACCCCCAGCACGTCATTGTCTATGGACCGCCGGGAGTCGGA
AAAACAGCTGCTGCACGGCTTGTATTAGAGGAAGCCAAAAAACATAAGCAATCACCTTTTAAAGA
GCAGGCTGTTTTTGTGGAAC
>r355.1 |SOURCES={KEY=b34ed7e6...,bw,2933652-2933802}|ERRORS={}|SOURCE_1="bcp.fa" (b34ed7e60a76ed5c83a162724f0217b5490879ad)
ATCCCCGGCAGCATTGATTGTCCATATGCCCCTGACCGAAGTACCTGGACCATTTAACGTTTTTG
ACATCGAGGTGAAATGAACCATTCCAGTGTTCTTCGGAACAATTTCATGGAAATCATCTGTTTCG
CTTAAGTTTATCTTTGCTTG
>r356.1 |SOURCES={KEY=b34ed7e6...,bw,2911252-2911402}|ERRORS={}|SOURCE_1="bcp.fa" (b34ed7e60a76ed5c83a162724f0217b5490879ad)
CAGCCGTTTCACTTTTCGTTCTGCCATACAGCTGCACATTGTCCATACTTCCAGACCGTCTTGCC
GGCTGAGATATCCCCCCTGATCCTTGCATCTCTGGCAATCATACCGGCTTGCGTCTGATTCGGCC
GGTTTGTCCGCCAGTAATGG
>r357.1 |SOURCES={KEY=b34ed7e6...,fw,3746112-3746262}|ERRORS={}|SOURCE_1="bcp.fa" (b34ed7e60a76ed5c83a162724f0217b5490879ad)
GTTATCGGTCGCCGGGACTTATGTTTGTAAAAACGTGTATATGATGCCGTTGATTAGTCTGATCA
TGTCTCTCGTGCTTACGTTTACGATTTTCAATCAATCATTTTTGGGATGGGTCGTTGTCTATAGT
TTGTTTTCGCTGATTTTATC
>r358.1 |SOURCES={KEY=b34ed7e6...,fw,386117-386267}|ERRORS={}|SOURCE_1="bcp.fa" (b34ed7e60a76ed5c83a162724f0217b5490879ad)
ATAAAATTAAGAGCGTATGCCATCTCCGCTGCTTTTTCGATGTCGGCATCCGTTACCTCGCGTTC
TAGCCCATAACAAATATTGTCTCTGATCGTTCCCGACATTAACGGACTTTCCTGTGACACATAGC
CGATATGCTGACGCCACGAT
>r359.1 |SOURCES={KEY=b34ed7e6...,fw,2319889-2320039}|ERRORS={}|SOURCE_1="bcp.fa" (b34ed7e60a76ed5c83a162724f0217b5490879ad)
AGCCTTCCGACAAGACAATCTGTAAAAAATCAAAGAGAGAAGAAAAAAAAGCAAGGCAAAACAAG
AACGCCGTTATTTACCACTCTCGCGGTACTGTTTGTTTTTGTGCCGGTTATCGTCTTTGTCGCCT
TATTTTATCTAATGAAAAGC
>r360.1 |SOURCES={KEY=b34ed7e6...,bw,2897639-2897789}|ERRORS={}|SOURCE_1="bcp.fa" (b34ed7e60a76ed5c83a162724f0217b5490879ad)
AGAGCCACGAGCGTAACAGCGCTTACAGTTGTGGTGACAAGCCCAGCCAAACCAATCAATACCGC
GGAAGAAAACAAACACGTGACAAGCACGACTTTACGCGAAAACAGCACGCCTTTCCGGACTGTTT
TTTTGTATACATAATCAGAA
>r361.1 |SOURCES={KEY=b34ed7e6...,bw,2439698-2439848}|ERRORS={}|SOURCE_1="bcp.fa" (b34ed7e60a76ed5c83a162724f0217b5490879ad)
GCCGATACCGAGTTTGCAGATAGGCTAAGCAATAAACATGCAGCAGCACTAAACAGAATGGTTTT
TGGATACTTCATTTTTCAGCCCCCTTATTTAAACCTTCTTTCTTATTGTAAAATATACGAAGTTG
GTGAATAGTGAGACAATTGA
>r362.1 |SOURCES={KEY=b34ed7e6...,bw,873381-873531}|ERRORS={}|SOURCE_1="bcp.fa" (b34ed7e60a76ed5c83a162724f0217b5490879ad)
CTAAACCAAAGAACTTATCCGGTTATGTGTATACAAACACAAAATCAAGCCAAACCGGTTATGTG
AATTTGATATGGGAAAAGGTTCAAAATGCGAAAGGCTATAAAATTAATATCTATAACGGAAAAGA
ATATCAGTCCTATGATGTTG
>r363.1 |SOURCES={KEY=b34ed7e6...,fw,2911195-2911345}|ERRORS={}|SOURCE_1="bcp.fa" (b34ed7e60a76ed5c83a162724f0217b5490879ad)
GTAATGACAAAACATACAATCGAGCAGATTTTAGACGAGCTGAGAAAAGGGAGACGTCCATTACT
GGCGGACAAACCGGCCGAATCAGACGCAAGCCGGTATGATTGCCAGAGATGCAAGGATCAGGGGG
GATATCTCAGCCGGCAAGAC
>r364.1 |SOURCES={KEY=b34ed7e6...,bw,179223-179373}|ERRORS={}|SOURCE_1="bcp.fa" (b34ed7e60a76ed5c83a162724f0217b5490879ad)
TTGTCGGAAGAGGAGAGCAAACAGAAAACTTTACGACACAAATCATCCATTTCGGTAAAGCTTCT
GAAGGATATATCTTGAAGCACGGTGTGATGAAGGATTCCGCTTCTTCTATCTTTAACGGAATCGG
CAAAATCGAACATGGCGCTT
>r365.1 |SOURCES={KEY=b34ed7e6...,bw,269186-269336}|ERRORS={}|SOURCE_1="bcp.fa" (b34ed7e60a76ed5c83a162724f0217b5490879ad)
ATGCCTTTCGCATTCATGCAACTCCTTTTCCATGGAAAAAGGCGATCGGTTCAGGCATCGCTTCA
GGATTTCCTGTGTTTGTCGGCGCATTGTCGGGACACACGGATTATGGTCTAACCGCAAGCATCGG
CGGTTTTGTTTTTATATATG
>r366.1 |SOURCES={KEY=b34ed7e6...,fw,1015132-1015282}|ERRORS={}|SOURCE_1="bcp.fa" (b34ed7e60a76ed5c83a162724f0217b5490879ad)
ACATTCTCTCTGCTCAAGTTGCGGCACCGCCAACAATCGATACATTCTGCCGGTCAACATCAAAA
TTTCGCCCGTTCCACTTCAAAACGGTTTGAACATATCCCAACGAGTCGGCGTTATACCTTCCGGC
GATCCGCTGATACGCCAGCA
>r367.1 |SOURCES={KEY=b34ed7e6...,fw,653857-654007}|ERRORS={}|SOURCE_1="bcp.fa" (b34ed7e60a76ed5c83a162724f0217b5490879ad)
AGAATAAAGCGATTTTGTCCTTCATATCTTGAGAAATCGGCATTTCTGTACGAACAACGATAATG
TTTGGCTGAATGCCCAGGCTTCTTAATTCTTTTACGCTGTGCTGTGTCGGTTTCGTTTTCAGTTC
GCCGGCAGCTTTAATGTAAG
>r368.1 |SOURCES={KEY=b34ed7e6...,fw,739629-739779}|ERRORS={}|SOURCE_1="bcp.fa" (b34ed7e60a76ed5c83a162724f0217b5490879ad)
TTTCAATAAAACCCGCCGCTCCCGAAATCGGAACCGGTGCAATGGCTCCAGACAAACCGCTCAGC
AAATGACTGAATGAAGCCGCAAATCCGGCATGGCGCTCATGACGCTTCCCATCCGTCTGTTTCCC
GAATTTTTTCACCGCAATGT
>r369.1 |SOURCES={KEY=b34ed7e6...,fw,895040-895190}|ERRORS={}|SOURCE_1="bcp.fa" (b34ed7e60a76ed5c83a162724f0217b5490879ad)
ATCCCGATCAAATACTTCATATGTGTTTCTCCTTTATTTGTATTCGCTTACATTATTATTTCCCC
GGAAAGAAAAGCAGGGCACGGAAAGCAATTTGCCTTCCGTCTGCTTCTTAATAATTGTCTCCGCC
GGCTTCGTTCTCTCCTTTTA
>r370.1 |SOURCES={KEY=b34ed7e6...,bw,1398088-1398238}|ERRORS={}|SOURCE_1="bcp.fa" (b34ed7e60a76ed5c83a162724f0217b5490879ad)
CACGAAAGCCAGCGCTGTTAATACACGGACAGGTGTATGTTTTGTATGACTGAGTTTCCCGAAGT
ACCCCGGAATATGACCTTCTCTCGCCAACGCATAGACCATTCTTGAAAACCCTGCGATGTTGGCA
TGAATGGTGGCGAATGTAAT
>r371.1 |SOURCES={KEY=b34ed7e6...,bw,1559408-1559558}|ERRORS={}|SOURCE_1="bcp.fa" (b34ed7e60a76ed5c83a162724f0217b5490879ad)
ACAACTCAGACGGAAAATCGATGGAAAACGGTCTCTTGGCAATTGTCTTCGATCAGTTTCTTCGC
GCATTGTATAAGCATTCGTCATATTATGACGGCAGCGAACCAGCCATTCGATTTGTCGATCTTGA
CAATCAGCTGATTCAGGAAA
>r372.1 |SOURCES={KEY=b34ed7e6...,bw,872113-872263}|ERRORS={}|SOURCE_1="bcp.fa" (b34ed7e60a76ed5c83a162724f0217b5490879ad)
GCGGAAGGGTTAAAAATTACAACGAATACAAAGTATGAAGGCAACAATGTCGTAGAAGATGTAGA
TCCAAACGACGTCGGAACAGGAAAAGCAACGGAAAGCTATCAATATGACAAAGATGGCAACGTTA
CGTCTGTTAAAGACGCATAT
>r373.1 |SOURCES={KEY=b34ed7e6...,fw,3020193-3020343}|ERRORS={}|SOURCE_1="bcp.fa" (b34ed7e60a76ed5c83a162724f0217b5490879ad)
ATCAATACATCATCATGATCGGTGACTCCGTTACCGACGTGGAGGCGGCAAAGCTGTCTGATCTT
TGCTTTGCAAGGGATTATTTATTAAATGAATGCAAGGAGCATCATCTGAATCATATGCCATATCA
TGATTTTCATGAAATAAAGA
>r374.1 |SOURCES={KEY=b34ed7e6...,fw,3551437-3551587}|ERRORS={}|SOURCE_1="bcp.fa" (b34ed7e60a76ed5c83a162724f0217b5490879ad)
CTGTATTCGGACATATTGCCATGCTGCGGTCTATCAATTCCCGGTCAGCTGCTTCTCCTGCAAGC
GTGACTACTCTAAGCGTCTTTGCATCTTCCGGCTGTAGGACGTCCAAAAGCGCCCGATATAAAAC
AGGGACGATAATCATATGTG
>r375.1 |SOURCES={KEY=b34ed7e6...,fw,1023921-1024071}|ERRORS={}|SOURCE_1="bcp.fa" (b34ed7e60a76ed5c83a162724f0217b5490879ad)
AGCACCTGTCTCAATTTCATTCCAACATTTTTTATAAGAAACAATTGAAATGGCTAGTTCTCCAT
GTCTTACCATTACTGAGACAGGACTCCGGCTTGCTGAAGTTTTTCTATGATCTGACCTGGCTTTT
TATCTTTTCCATTTTTTAAT
>r376.1 |SOURCES={KEY=b34ed7e6...,fw,3309690-3309840}|ERRORS={}|SOURCE_1="bcp.fa" (b34ed7e60a76ed5c83a162724f0217b5490879ad)
GAAATAATAGAAGGTACCTCATTGCCTGAGGTACCTTCACTTATGATGTTTTTAAGGGGGGAATA
CTGTCTTAATGGAACAGTTATCAGTAAACAGAAGGCAGTTTCAAATTCTTCTGCAGCAGATTAAT
ATGACAGATGATACCTTCAT
>r377.1 |SOURCES={KEY=b34ed7e6...,bw,2457707-2457857}|ERRORS={}|SOURCE_1="bcp.fa" (b34ed7e60a76ed5c83a162724f0217b5490879ad)
CTCATACGCTTTATTTAATTTATCGAACTTACTGTCTCCTGTGCTTGTTGATTTCTGGCCCAGAA
TGCTTGAATTGCCCGTAATAAATAAAGTCAGCGCCGAAGCGACAACCGCAGTGATCAGCACAACA
AAAAACAGTTTCAATTGCCG
>r378.1 |SOURCES={KEY=b34ed7e6...,bw,3634100-3634250}|ERRORS={}|SOURCE_1="bcp.fa" (b34ed7e60a76ed5c83a162724f0217b5490879ad)
TTTTCGTGTTTTTAACAGTCCACCGGTTTGCTCTCGAAATATTAAGATCTTCATCTTTATGGAAT
TTACTGCAGCTGTTTTTGATCCTGTTTGTCGCTTTTGATTTAATGTACGTGCGGTTTTTATTTTT
TGGAGGTAGCGGAGAATCAA
>r379.1 |SOURCES={KEY=b34ed7e6...,fw,2192214-2192364}|ERRORS={}|SOURCE_1="bcp.fa" (b34ed7e60a76ed5c83a162724f0217b5490879ad)
GTTCTTGGAAGAATGTTTACTGACGCAACGGATACAGTGATCAGCGCTTCCTTATTGCTGAAAAA
TACGGTAGGAATTCTAGGTGTCGCCATTTTGATTTGTATTGCGGCTTTCCCGGCAATCAAAGTGC
TTTCTCTCGCTTTTATTTAC
>r380.1 |SOURCES={KEY=b34ed7e6...,fw,3807195-3807345}|ERRORS={}|SOURCE_1="bcp.fa" (b34ed7e60a76ed5c83a162724f0217b5490879ad)
TTGAATCGATGAGTTTTTGCTTAATCCTGCTTTAATGCCGTTCACGATATTATCAAGCGCTTTGC
TGTCCGCATATGTGCTTGAAAGGCCTGAAGCTGAGAGGTAGCCGTCTTTTGCTGACTCGTTAAAG
TCGTTCACAATTTCATTTTT
>r381.1 |SOURCES={KEY=b34ed7e6...,bw,2063170-2063320}|ERRORS={}|SOURCE_1="bcp.fa" (b34ed7e60a76ed5c83a162724f0217b5490879ad)
TGGAAACCCTTATGGAAGGAGGAGCTCTTTTTATTCTTGCCCAAACATCATGTGTTAGCTACTCG
TCAGGAGATTACCTTAAACGACATTGCTCATGAGCCTTTTGTTTTAATGAAAGAAGGTTTTGCTC
TTCGAGTAACCATAGATCAT
>r382.1 |SOURCES={KEY=b34ed7e6...,bw,1352949-1353099}|ERRORS={}|SOURCE_1="bcp.fa" (b34ed7e60a76ed5c83a162724f0217b5490879ad)
ATTAGATCTGTTTGATTTTCTATTTGGGCGCACATGGCACAGATGCAATGAAGATACATGGAAGC
TATGGCAGGTGCTATGCTTTTTCAGCAAGCCGCCAGATGAAAAAAGCCTGGCGGCAGCGGCCGGA
TTAGACGCTCGCCGTTTTCA
>r383.1 |SOURCES={KEY=b34ed7e6...,fw,1967751-1967901}|ERRORS={}|SOURCE_1="bcp.fa" (b34ed7e60a76ed5c83a162724f0217b5490879ad)
CCGTCGGATTTCAGCTCGCACCGAGACTGAATGCAGTCGGAAGAATTGAACAGGCCGATCCTGCT
GTTCATCTGTTGATGTCAGAGGATCTGTTTGAAGCGGAAGAGCTTGCCGCTGAAATCGATCAGCT
TAATAAAGAACGGCAAAAGA
>r384.1 |SOURCES={KEY=b34ed7e6...,fw,2587143-2587293}|ERRORS={}|SOURCE_1="bcp.fa" (b34ed7e60a76ed5c83a162724f0217b5490879ad)
TATGACCGTTTCCGCCACGTCAACACATTCGGCGGCAGCCCGGCAGCCTGCGCATTGGCTTTGAA
AAACCTGCAAATTATGGAGGATGAACAGCTGATTCAGCGATCCCGCGATCTCGGAGCAGAGCTTT
TAGGTGAGCTTCAGTCATTG
>r385.1 |SOURCES={KEY=b34ed7e6...,bw,3944043-3944193}|ERRORS={}|SOURCE_1="bcp.fa" (b34ed7e60a76ed5c83a162724f0217b5490879ad)
GAAGCGCAACAGCAAAGCTCGCGCCTGCCACGCCAAGCAGAATGCCGATCGCATAAAGTTCAGTC
AGCGACCGGCCTCCAAATGTCCCCCAAAGCAGCGGGATCATTGTCACCAGCATCCCGATGACAGC
TGTTTTTTTTGGACCGATTC
>r386.1 |SOURCES={KEY=b34ed7e6...,fw,1032107-1032257}|ERRORS={}|SOURCE_1="bcp.fa" (b34ed7e60a76ed5c83a162724f0217b5490879ad)
TTTTGTTCAAAGCAGCTTCTTTCCAAAAGATAAAGATATATATTGTGATTACAGAGTTATTGAAA
ACGATTAAAAGGTTTGAACATAATGTTAAAATAACATTTCAAACTCAAACACATTTACCTTCAAG
AGTGCCATTTTCGTTAGAAT
>r387.1 |SOURCES={KEY=b34ed7e6...,fw,1829801-1829951}|ERRORS={}|SOURCE_1="bcp.fa" (b34ed7e60a76ed5c83a162724f0217b5490879ad)
GTGTCTTATCTGATGAGTCATCCGTCTATATGAAGGTCACGGACAATGGTCGTGGAATTCCGCCG
GACGTCTTGCCGGAACTGGGGAATAAACCGCTGCCTTCTAAGGAAGGAACAGGGACAGCGCTTTA
TAATCTGAATCAGCGGCTGA
>r388.1 |SOURCES={KEY=b34ed7e6...,fw,3793022-3793172}|ERRORS={}|SOURCE_1="bcp.fa" (b34ed7e60a76ed5c83a162724f0217b5490879ad)
ATGAAGTCGAAGAGGATCGTTTCTTTGAGCACAACAAAGCCCATGAAAAACAAATGATCAAAAAG
CGGGCAAAAATTACGCATTAAGGAGTGATACATGATGTTTTCAAATATTGGAATACCCGGTTTGA
TTCTGATCTTTGTCATCGCC
>r389.1 |SOURCES={KEY=b34ed7e6...,bw,1133427-1133577}|ERRORS={}|SOURCE_1="bcp.fa" (b34ed7e60a76ed5c83a162724f0217b5490879ad)
ATGTAAGGCAATCATGCTAGTTCACCTCGTTGAAAATCGCGATCAAATCTTCTTCGCTTTTCGCA
GAAATCAGGCGTTCAATGTTTTCTTCTTCTGAGCAGATGATGGCGATGTTTGACAAAATGTCTAA
ATGCTCGTTATTTTTTCCGG
>r390.1 |SOURCES={KEY=b34ed7e6...,bw,2495548-2495698}|ERRORS={}|SOURCE_1="bcp.fa" (b34ed7e60a76ed5c83a162724f0217b5490879ad)
GCAGAGTAAGCAGTAGCAGTAACTGTTAGTTCTTTTGTCGCTTCTTGTTGATTTGTATTAGATTC
AACAGCCTGTTCTTCTGTTTTAACAGAAGTGTCTGCTGCAGCCTTTGTTTCTTGTTTAGGTTGCT
GTTGAACAGCTTCTTGTTTA
>r391.1 |SOURCES={KEY=b34ed7e6...,fw,1812893-1813043}|ERRORS={}|SOURCE_1="bcp.fa" (b34ed7e60a76ed5c83a162724f0217b5490879ad)
TTCACAGAATCTCGGCATTACGAGGAAAGAAGCCGGGGCATTCATCGACCGATATTTGGAAAGCT
TCAAGGGTGTCAAAGCGTATATGGAGGACTCAGTGCAGGACGCGAAGCAAAAAGGCTACGTAACC
ACGCTGATGCATCGCCGCCG
>r392.1 |SOURCES={KEY=b34ed7e6...,fw,553795-553945}|ERRORS={}|SOURCE_1="bcp.fa" (b34ed7e60a76ed5c83a162724f0217b5490879ad)
GTGATTTTGTCTTTAAAGACAGATGCGACAGTGTTGGCAATGTGAGCCGCTGTTTCCGCGCTCCC
GTCTCTGACAGAAATATTGACCACTTGGGAATCCTGCTCACTGGAAACAGTAATTTTTTCATTCA
GTTCTTGTGAAGTCATCGAC
>r393.1 |SOURCES={KEY=b34ed7e6...,fw,612889-613039}|ERRORS={}|SOURCE_1="bcp.fa" (b34ed7e60a76ed5c83a162724f0217b5490879ad)
GTGTGTGAATCGGTTGTCGATCTTCAGTTCGCCGTACCGGCAAAACGAATCCATAAAATAAATGG
TTCTGACCTGTATCGGCCCGATCCTGAACAGCTTTTTGCCCATCCCGATATCCAATGAACCCTTC
CCGCCAAAAATAAAGGCCAT
>r394.1 |SOURCES={KEY=b34ed7e6...,bw,224432-224582}|ERRORS={}|SOURCE_1="bcp.fa" (b34ed7e60a76ed5c83a162724f0217b5490879ad)
TTACCATCAAAAAGGAGCCGAAAAAAATTGTTTCATTAATGCCGAGCAACACGGAAATTATATAT
GCTCTCGGACTCGGTGACAAAGTGGTCGGCGTCACCAAAAACGATACATATCCAAAGGAAGTCAA
ACAGGTTGAGAAGGTTGGGG
>r395.1 |SOURCES={KEY=b34ed7e6...,fw,1242593-1242743}|ERRORS={}|SOURCE_1="bcp.fa" (b34ed7e60a76ed5c83a162724f0217b5490879ad)
AGTAATGTCACCGCGGAAGAAGGAGCCATTTCTTACTTGAATTTTTTAGATGGAATTCTTGTAGA
ATTAATTTATTCTAATGATGTTGATAAAAGGCTTTACACTTCTTGGAAGATTTACTGGCGTGGTA
TCTCTAATAATATATAGTTG
>r396.1 |SOURCES={KEY=b34ed7e6...,bw,1867116-1867266}|ERRORS={}|SOURCE_1="bcp.fa" (b34ed7e60a76ed5c83a162724f0217b5490879ad)
TGTCAGCCCATAGACATGAAAAAACGGGACTATGCCAAGCACTTTTTCATCGCCTTCTTTTACGT
TGTACATCCATGCCGCACACATTTCGGTATTGGCTAAAATATTTCTGTGCGTAAGCATGACTCCT
TTTGGCGCTCCCGTCGTTCC
>r397.1 |SOURCES={KEY=b34ed7e6...,bw,35609-35759}|ERRORS={}|SOURCE_1="bcp.fa" (b34ed7e60a76ed5c83a162724f0217b5490879ad)
TATCATCGTGCTGCAAGGCAGTGAAGCAGGCGGCCACCGCGGTTCTTTTCTGCCGGTCAGCGGAG
AGTCTTCTATTGGCTTAATGTCATTGGTTCCCCAAGCTGCAGACGCTGTTTCAGTACCCGTGATT
GCAGCAGGCGGAATTGCAGA
>r398.1 |SOURCES={KEY=b34ed7e6...,bw,2358706-2358856}|ERRORS={}|SOURCE_1="bcp.fa" (b34ed7e60a76ed5c83a162724f0217b5490879ad)
GCAGGCTTTCCGGATATGATGGGTCTGATTCCGGGATCGTTTCCAGCACAGCCAGCGCTTTTTCT
TCTTCGTCAATATCTATTAAAAGTTCAGCATAAAAATTCGTCAGTTCTGTTTCATTCGGGTATAG
ATCATGCAAATCACTGATCA
>r399.1 |SOURCES={KEY=b34ed7e6...,fw,647223-647373}|ERRORS={}|SOURCE_1="bcp.fa" (b34ed7e60a76ed5c83a162724f0217b5490879ad)
TTACCTTATTTCAAAAAATTATTCAACTGAAATAAGGTTTTGACACGCAATTGATAGGGTTGTCT
CTTATTTGCAAAAGAAAAGCGGGTCAACACCCGCTTTTTCTCTTTGTTATGGACGGATTACGAGA
TTTGGTTTTTTCTTCAGGCT
>r400.1 |SOURCES={KEY=b34ed7e6...,bw,4029890-4030040}|ERRORS={}|SOURCE_1="bcp.fa" (b34ed7e60a76ed5c83a162724f0217b5490879ad)
GATCAACAGGTGCAACCGGAGCAACGGGATCAACCGGAGTAACCGGAGAAACGGGATCAACCGGT
CCAACCGGAGTAACCGGAGCAACGGGATCAACCGGTCCAACCGGTCCAACCGGAGTAACCGGAGC
AACGGGATCAACAGGACCGA
>r401.1 |SOURCES={KEY=b34ed7e6...,bw,518020-518170}|ERRORS={}|SOURCE_1="bcp.fa" (b34ed7e60a76ed5c83a162724f0217b5490879ad)
TGCTGAGTGGAGGCGGGAAGTCAAAATCGCGCCGGCAAGGGCGGATAATAGACCGGCTAAAGCGT
AAATCATGACTTTTACACGTGTGACTTTAATGCCTGAAATGAGCGCCGCTTTTTCATTGCCGCCA
ATTGCGTATGTCCGGCGCCC
>r402.1 |SOURCES={KEY=b34ed7e6...,bw,655071-655221}|ERRORS={}|SOURCE_1="bcp.fa" (b34ed7e60a76ed5c83a162724f0217b5490879ad)
TCAGGAGCTTTTAAATGAAATTGCATCATTGCTCGGCGTGAAAAAAGAAGAGTTAGGAGACCGCG
TCGCACAATTTTATACAGATTTAAACATTGACGGCCGTTTCTTGGCGCTCTCTGACCAGAATTGG
GGTCTTCGCAGCTGGTATCC
>r403.1 |SOURCES={KEY=b34ed7e6...,bw,3821202-3821352}|ERRORS={}|SOURCE_1="bcp.fa" (b34ed7e60a76ed5c83a162724f0217b5490879ad)
GTGTCTGTACAGCTCACATACGACAACGGCTGTTTCAATGGAGAAATCTTCCCCCAAATCGAAGC
GAAGAAGCTCATTTTGAGTCTCTTCATCTGCAACGCGTACAAACGCGTTTGACACTTGTCCAAAG
TTTTGGCTGCGTGCTTCCGC
>r404.1 |SOURCES={KEY=b34ed7e6...,fw,1376113-1376263}|ERRORS={}|SOURCE_1="bcp.fa" (b34ed7e60a76ed5c83a162724f0217b5490879ad)
GAAGGCTCTTTCCGCTGTGACGAGAAAATCTTCGAATTAGATGTTCCTGTATTGGGAATTTGCTA
TGGCATGCAGCTGATGACTCATTACCTTGGTGGTAAAGTAGAAGCGGCCAGCCAGCGTGAATACG
GTAAAGCGAACATCCACATC
>r405.1 |SOURCES={KEY=b34ed7e6...,bw,2554322-2554472}|ERRORS={}|SOURCE_1="bcp.fa" (b34ed7e60a76ed5c83a162724f0217b5490879ad)
GGTGGTTCCGTCATCCTCAACCTGCACATTGTCAATGACAGCTTTTGCTTTCGCTTTTATCATCT
CAATCTTACGTTTTTCCAGAAGCTTCTTCTTACGTTCCATGACTTCCAGGTCTCCGACTTGAGGC
TCCTGTCTCAGATCATGCCC
>r406.1 |SOURCES={KEY=b34ed7e6...,fw,1863999-1864149}|ERRORS={}|SOURCE_1="bcp.fa" (b34ed7e60a76ed5c83a162724f0217b5490879ad)
GAATCGAGAATCAGAGACCGTTTAGAATCCATTCTGCGTTCCTCTTCCGCTTCGAAAATGCTGTC
TGATACGATTGTTACCATCCGAAATGACCGCTTTGTTATCCCGGTCAAACAAGAGTACAGATCGA
GCTACGGAGGTATTGTGCAT
>r407.1 |SOURCES={KEY=b34ed7e6...,bw,2833104-2833254}|ERRORS={}|SOURCE_1="bcp.fa" (b34ed7e60a76ed5c83a162724f0217b5490879ad)
CGCCGACAAGCTCTTCTTTGTTGGCAAACGCGATACAATGTGCGATACCATGGATCACACCGACC
TGCTCCTTAATGCTTGCGAAACAAGTTTCGATTTCCTTGTCGTTTGTTACGTCGCAAGGAAGGAT
AATGGAATCGTTTCGCTCCA
>r408.1 |SOURCES={KEY=b34ed7e6...,fw,2135928-2136078}|ERRORS={}|SOURCE_1="bcp.fa" (b34ed7e60a76ed5c83a162724f0217b5490879ad)
TAAGCTCTATGATGACTTAGATGGCTATCAGATCAGCGGGCATAAATTTGAGATTTACGGGACAT
GCCCAAGCTGTGAACAGGAAAAGCAAGATCAACCCTCTGCATGAGAGTGAAAGGATAGAGAAAAA
GGAGCCTGATCAGGCTCCTT
>r409.1 |SOURCES={KEY=b34ed7e6...,fw,3089251-3089401}|ERRORS={}|SOURCE_1="bcp.fa" (b34ed7e60a76ed5c83a162724f0217b5490879ad)
CGCACAGAGCTTGAAATGCAGGAAAAAACGGCTCAAATTGAATTAAAGCAAACTGAGCTTCAGCG
GCAGTCGCTTGCTAATAAAATGTCAGATCTTCAAGTGAAAAGCGAGATCGATGGCACTGTAATTT
CAGTCAACAAAGAAGCGGCA
>r410.1 |SOURCES={KEY=b34ed7e6...,bw,375954-376104}|ERRORS={}|SOURCE_1="bcp.fa" (b34ed7e60a76ed5c83a162724f0217b5490879ad)
TCTTACTCGTGGAAGATGATGAACGGATTGCGTCATTGCTGGGCGGCCATCTTCAGAAATACGGA
TATCATATAAAAATAGCTGAAAAGCTGAATGACATAAAGGAAGAATTTGCGGAAATGAAACCGGA
TCTTGTGCTGCTAGATATTA
>r411.1 |SOURCES={KEY=b34ed7e6...,fw,974434-974584}|ERRORS={}|SOURCE_1="bcp.fa" (b34ed7e60a76ed5c83a162724f0217b5490879ad)
ATTCTTAATGAAGGTAAAATAGTCGATTATGCACAGGTTGGACGTGGTCCAGAGAGTAAAGTCAT
GAAAGAGGTTATTGTACTTACATCTAGTGCCACAACGGAACAAGCAAGTTTCTATCGTCCTCATA
CTAAAAAAGGCGACCCACGA
>r412.1 |SOURCES={KEY=b34ed7e6...,fw,1967685-1967835}|ERRORS={}|SOURCE_1="bcp.fa" (b34ed7e60a76ed5c83a162724f0217b5490879ad)
ACCGGCTTGGCTTAAAAGAGCTGATTAAGCTCTCAGGCGGAGACATCGGAGAAGCGAACGAAGAA
ACCGTCGGATTTCAGCTCGCACCGAGACTGAATGCAGTCGGAAGAATTGAACAGGCCGATCCTGC
TGTTCATCTGTTGATGTCAG
>r413.1 |SOURCES={KEY=b34ed7e6...,fw,66007-66157}|ERRORS={}|SOURCE_1="bcp.fa" (b34ed7e60a76ed5c83a162724f0217b5490879ad)
ATCAATCATTGTCCCGGCCACACTCGTATACGCAGCCCCGCTTATTTTAACTGCTCTCGGCGGCG
TATTTTCCGAGAGATCAGGCGTTGTCAATATCGGTCTCGAAGGCCTCATGATTATCGGAGCATTC
ACCAGTGTTTTATTCAATTT
>r414.1 |SOURCES={KEY=b34ed7e6...,bw,1250410-1250560}|ERRORS={}|SOURCE_1="bcp.fa" (b34ed7e60a76ed5c83a162724f0217b5490879ad)
AATGTGCAACAACCATTCCTGACAAGGCTCCACCTGCTGCTCCTGATAGTGCTACTAAAACATCG
AATGTTCCTTGTGTTTTTGCTCGTAGAGATGGATGTGTTGAATCTATAATGAGGGCAGTTCCCGT
TAGTAAACCAAAGTTCCAAC
>r415.1 |SOURCES={KEY=b34ed7e6...,bw,3463858-3464008}|ERRORS={}|SOURCE_1="bcp.fa" (b34ed7e60a76ed5c83a162724f0217b5490879ad)
GCATACCTGAACCGTTTACACCAAATAATGGTTTTGGCATAAATGTCGCATGCAGACCGTGTTTG
CGGGCAATTGTTTTTACTACTAATTTAAACGTTTGGATGTCGTCACAAGAGCGGACGGCACCGGC
ATATTTGAAGTCGATTTCGT
>r416.1 |SOURCES={KEY=b34ed7e6...,bw,3046874-3047024}|ERRORS={}|SOURCE_1="bcp.fa" (b34ed7e60a76ed5c83a162724f0217b5490879ad)
TCGCTTCTTCAAAACGGCTTACTTCCGCTTCAGAATCAGAGATGTTTTTCTTTTCAACCGTTAAA
TCTGGCTCTTCAAGCCGGTACGCTTTTGCAATCGCGATGCCGGCTGAAGCACCAATCCCTTTTAA
TTCTTGCATTACTCGCCGAG
>r417.1 |SOURCES={KEY=b34ed7e6...,bw,4014645-4014795}|ERRORS={}|SOURCE_1="bcp.fa" (b34ed7e60a76ed5c83a162724f0217b5490879ad)
AGGGAGACCATTTGCTGATTACGATCCACCACCTCGCTGTAGATGGCGTTTCTTGGAGGATTCTG
CTTGAAGATGTAGCTGCAGCCTACCAACAGTCTTTGGAGCAAACAGAGATCAAACTGCCGCCGAA
AAGCGATTCTTATTTATCAT
>r418.1 |SOURCES={KEY=b34ed7e6...,bw,402783-402933}|ERRORS={}|SOURCE_1="bcp.fa" (b34ed7e60a76ed5c83a162724f0217b5490879ad)
CGGATGTAACACCAGCTATTATTCTGTCTAGAGATATGCCTATCCCGCAGGAGCTCATTGACGCT
TCCGAGAAAAACGGCGTGCCTGTCCTCAGATCGCCTTTAAAAACGACAAGACTGTCAAGCCGATT
GACCAACTTCCTAGAAAGCA
>r419.1 |SOURCES={KEY=b34ed7e6...,bw,782464-782614}|ERRORS={}|SOURCE_1="bcp.fa" (b34ed7e60a76ed5c83a162724f0217b5490879ad)
AACACATGCAGAGCTGGGGCTGGCTTTGAAGACATCGATATTTGCTTTAAGGGATGAGTACGCGA
GAGAGGATTTAGCTGAACGTTTACATGCGAACTTAAAAGGAGATCTCTTTTATCCTAGTGAGGAC
CATATTTCAAATTTTCATAT
>r420.1 |SOURCES={KEY=b34ed7e6...,fw,1968957-1969107}|ERRORS={}|SOURCE_1="bcp.fa" (b34ed7e60a76ed5c83a162724f0217b5490879ad)
GGTATTATGCATTCTTGCTGAAAAGAGGCACTTTTGACTTGAATAAACACGGCTCAGAGCTTGCG
AGGCATAAAGGCTGGTCCGTTGAAACAATCAATTTCATGACAAAGGTGTTTTTTGATCTCGGTTT
TGTTAAAATAGAGAATGGTG
>r421.1 |SOURCES={KEY=b34ed7e6...,fw,2781108-2781258}|ERRORS={}|SOURCE_1="bcp.fa" (b34ed7e60a76ed5c83a162724f0217b5490879ad)
CTGTAATTGATAATCTGATGAAGGGTGCCGCCGGGCAGGCAGTACAAAACTTCAATATCATGAAT
GGCTGGAACGAAGAGACAGGTCTGACCATGACACCAATTTATCCATAGAACAGGAGAGAATCGAA
CCATGATTCAGTTGAGTGAA
>r422.1 |SOURCES={KEY=b34ed7e6...,bw,207151-207301}|ERRORS={}|SOURCE_1="bcp.fa" (b34ed7e60a76ed5c83a162724f0217b5490879ad)
AATCCTGTTCTGAAATCCGTTTGACGTGCTTTTCAAACGAAACGAGAGGCCTTGATAAATATTTT
GCAAGCCAAATCGCCGGAATCCAGCTCAATAAAATGACAACCGCTATAATAAACAGCAGCTGTTT
GAACAGAGTGAAGGCCAGAT
>r423.1 |SOURCES={KEY=b34ed7e6...,bw,3843673-3843823}|ERRORS={}|SOURCE_1="bcp.fa" (b34ed7e60a76ed5c83a162724f0217b5490879ad)
TCAAAGAAGATACGGGGATGGTTCGTCCATTTCATTTCCTGGTGGCTCTTGTTCAGGATATCGAT
CATTTCATATATCGCCTGAGTCGGAATTTGTTCACTCAATTCTCGGAACGTTTCATCGACTTTTA
CTTTTTCCAGTACACCCTCT
>r424.1 |SOURCES={KEY=b34ed7e6...,bw,2970872-2971022}|ERRORS={}|SOURCE_1="bcp.fa" (b34ed7e60a76ed5c83a162724f0217b5490879ad)
GACATGCGCTGTAACCTCTGTCTCCACTGTTACTCGTTCTGTTCTTGCTACAAGCTGAAGTGCAC
TGTCAAAGCAAGCTGCGTAACCTGCCGCAAACAGCTGCTCCGGATTTGTCGCTTTTTCTAATTTC
TTTGCTCTCGGTGTTCCCGG
>r425.1 |SOURCES={KEY=b34ed7e6...,fw,2170684-2170834}|ERRORS={}|SOURCE_1="bcp.fa" (b34ed7e60a76ed5c83a162724f0217b5490879ad)
AAAATCAGAAAAAACTGCTGAGCTGGACAGAATAAACCAGGGGGATGTGTATAAAAAAAGTCGTG
TGAGCCAACACTTCATAATAACTGAATGATGAGGTGATGATCACGTGAAAACGAATGATTATGTC
AAATATATGACTCAGCAATT
>r426.1 |SOURCES={KEY=b34ed7e6...,bw,2813696-2813846}|ERRORS={}|SOURCE_1="bcp.fa" (b34ed7e60a76ed5c83a162724f0217b5490879ad)
ATTATTCTCGGAACATTTATCGCCGTTGCGATGAGAATCGGATTAACAAGTGCAGCGGTTTATCT
TTTGAATATTCCTTTCCTGCAATGTACCGGGGGAATATTCCTTCTATATTTGGGATACCAGCTAT
TAATTGAAAAAAAAGACGCC
>r427.1 |SOURCES={KEY=b34ed7e6...,bw,3002179-3002329}|ERRORS={}|SOURCE_1="bcp.fa" (b34ed7e60a76ed5c83a162724f0217b5490879ad)
GCTAAAATACCTTCCAGCCCGATCAAGACGAGAAGAACCCAACCATACTCCAATAATAATGCTGC
ATCCATAAATGATACCCTCCCAAAAAAGTTGTTTTCTTTCTCTTCATCCGATCTTATGCCGGCCG
GACATGCAAAAAAGACCTTT
>r428.1 |SOURCES={KEY=b34ed7e6...,fw,2221165-2221315}|ERRORS={}|SOURCE_1="bcp.fa" (b34ed7e60a76ed5c83a162724f0217b5490879ad)
TGAAGGAGAAAGCATGCATTTAAAGGTGCTTGAGACAAGACGCCCAGTGCGCGGCGTCAGAATGA
AGGTCGGCCCGAATGAAAAAGAGGTCATCGTCAATGTAGCGCCGGTGATTGTGGATGGCATTTTA
AAAGGAAGTGTCGGCGTGAT
>r429.1 |SOURCES={KEY=b34ed7e6...,bw,2777040-2777190}|ERRORS={}|SOURCE_1="bcp.fa" (b34ed7e60a76ed5c83a162724f0217b5490879ad)
GCACGACTTGATCTTTAACACCATGCCAAAATAAAAGCGGACGCTGCTGCAGTTTCTCCGGCTGA
CGGCTGAGATCCCGCATTTTAAGGCGCTCCATGAGCTCCTGCACCCTTTCCTCCGGCACATCGAT
ATCAATGCCCTGAGATTTGA
>r430.1 |SOURCES={KEY=b34ed7e6...,fw,1719010-1719160}|ERRORS={}|SOURCE_1="bcp.fa" (b34ed7e60a76ed5c83a162724f0217b5490879ad)
ATATATTGATTCCAAACGGAATAGAGTGATAGAGAAAGGAGAGCGGATAAATGCTGAAGGTGGCA
GTGTTTGATGAAGAGCATGAAAAAGATTTACAAACGGAGATCAATTCGTTTTTAAAAGGAATATC
GGAAGAGCAGCTGGTTGATA
>r431.1 |SOURCES={KEY=b34ed7e6...,bw,2089803-2089953}|ERRORS={}|SOURCE_1="bcp.fa" (b34ed7e60a76ed5c83a162724f0217b5490879ad)
ATTTCTCGGCAGTCTTTTTTAATTCTCCTTTGTCATATCTGATGTATCATATGGAGTATAGACAG
AAAAGGTTCCTGATCCGTTTTTGTACGTGTATTGGATCGTGCCGCTTTGATCAGTGCGCAGCACA
CGGATGGATCGGCTCTTTAA
>r432.1 |SOURCES={KEY=b34ed7e6...,fw,1271906-1272056}|ERRORS={}|SOURCE_1="bcp.fa" (b34ed7e60a76ed5c83a162724f0217b5490879ad)
TAAAGCTGAAAAGTGGAAGGAAGAATATGAGCGGTTGAGAAATATCGTTCTTGACTGTGAGCTGA
CTGAAGAATTTAAGTGGATGCATCCTTGCTATACGTTTAATAAGAAAAACGTCGTTTTAATACAT
GGATTTAAAGGATATTGTGC
>r433.1 |SOURCES={KEY=b34ed7e6...,bw,1512662-1512812}|ERRORS={}|SOURCE_1="bcp.fa" (b34ed7e60a76ed5c83a162724f0217b5490879ad)
GCTTCCAGAATGGGCAAAAGTATTAATAACGGACGTATTTGCAAAAGCCCACCCCGTCAGATTGC
CGGTTTCAAAACCTCCATTTACAATCACATTATTCACCCTACATCATTCCCCGCCCTCTTTTCTT
AGTTCCAGCTATTATATGCA
>r434.1 |SOURCES={KEY=b34ed7e6...,fw,1414007-1414157}|ERRORS={}|SOURCE_1="bcp.fa" (b34ed7e60a76ed5c83a162724f0217b5490879ad)
CCCGAGCGGCTTATTCTTCAGCTCGCGCTCCAGCCCGATGACCATGCCAATTAAAGTGGCAATGC
CCAATTTTAATAAAATATCAGGATCAATGTACCAGCTCAACAGCAACTTCCCCCTTATCTATGGT
GTTTTTAAATAAATATGATT
>r435.1 |SOURCES={KEY=b34ed7e6...,bw,1626303-1626453}|ERRORS={}|SOURCE_1="bcp.fa" (b34ed7e60a76ed5c83a162724f0217b5490879ad)
GATACATTTTGAAATTCGACTTCTCCGCGGATATGGTCAGCTTTGATGGCATTTGGTTTGTCAGT
CAGCTCATACGGCTCGTCAATAAATTCAAACACCCTGTCCATTGAAGCGATTGACTGCGTCAAGG
TTGTAGATGAATTAATCAGC
>r436.1 |SOURCES={KEY=b34ed7e6...,bw,3875070-3875220}|ERRORS={}|SOURCE_1="bcp.fa" (b34ed7e60a76ed5c83a162724f0217b5490879ad)
TAAGTCATCAATACGACGTACGATACCGGTTGCTTTCATCTCTGGTGCCTCTCTTTCATTTGATG
GTATATACAATGTGGGAAAGACCTAAAGCAGTTACTTTATGTACCTTCCGCCTCGCTTGAAATTA
GTATCCGTCACATCAAATGT
>r437.1 |SOURCES={KEY=b34ed7e6...,fw,2820660-2820810}|ERRORS={}|SOURCE_1="bcp.fa" (b34ed7e60a76ed5c83a162724f0217b5490879ad)
CAGCGCGGATTAGTTTTTCATCGACTCCGTATTTGTCAGAGGCTTTTTTTATAGCGCTGTCGATT
GAGAAGTCACCCGAGCTGATGTTTTTATCCTCTTGTTTGTTTGAGGAGGCATCAACAGCAGCTGT
TTCAGTGCTTTCACTCGCTT
>r438.1 |SOURCES={KEY=b34ed7e6...,fw,1268123-1268273}|ERRORS={}|SOURCE_1="bcp.fa" (b34ed7e60a76ed5c83a162724f0217b5490879ad)
TCTGTCGCAGTGGATATAGGAAATTCCTAAAGATAGAGGGGAGATTGATTGATTTTTTCTAGAAA
TAATCACTTAGCTATTCCTAACACAATGAAAGCCCTACCTCTCTTCCATCCTTACGGCTCCTTGT
CCGTGCCAGTGTGAATCAGG
>r439.1 |SOURCES={KEY=b34ed7e6...,fw,1608375-1608525}|ERRORS={}|SOURCE_1="bcp.fa" (b34ed7e60a76ed5c83a162724f0217b5490879ad)
GGGCGACCGGGGAAAGCTCGCGGACGCATTGGGAATTACGGCGGAGGACTTTCATGAGGACCTTC
CAATTGTTTTTGGCAGTACAGGCATATGGACTGCAATTGTTCCGCTCAAATCATTAGAAGCCTCT
AAAAAAATGGTGCCAAATAA
>r440.1 |SOURCES={KEY=b34ed7e6...,bw,1266292-1266442}|ERRORS={}|SOURCE_1="bcp.fa" (b34ed7e60a76ed5c83a162724f0217b5490879ad)
CGTCGTCTCCATTTTCACGTTCGATAAATCCAAAACCTTTTTCTGCATTAAACCATTTAACTGTA
CCTTGTTCCATTTTTGTTGCCTCCTAGTGTGTTACCACACATTTAATTACTATCCCTGCCCAAAG
TATCATCAAGACGAAAAGTC
>r441.1 |SOURCES={KEY=b34ed7e6...,bw,1611756-1611906}|ERRORS={}|SOURCE_1="bcp.fa" (b34ed7e60a76ed5c83a162724f0217b5490879ad)
TGCCAGTTCATTGATGATTCCAAGCTGTTCCGCTTTTCTTGCTTTTTCTGAAAGTCCTGCGATTT
CTGTATTGAGTTCGTGCGTTGTCATTTGACTGTATCGTTTCTCCATTTTTCAGCTACTCCTCTTC
CCGCAGAAATTGCTCGATTA
>r442.1 |SOURCES={KEY=b34ed7e6...,fw,2969023-2969173}|ERRORS={}|SOURCE_1="bcp.fa" (b34ed7e60a76ed5c83a162724f0217b5490879ad)
ACGGCAGGGGAGATGGGACTTATATCGGCGACAAGGAGCTATCCTCAGTCAACAATACGAGACAA
TGGATTCAATTCCACTCGCCAATATCAGGAGAAATTGTCATTGACGCGGGTGCCCAAGAGGCGAT
GGTTTATAACGGAAGCAGTC
>r443.1 |SOURCES={KEY=b34ed7e6...,bw,1829625-1829775}|ERRORS={}|SOURCE_1="bcp.fa" (b34ed7e60a76ed5c83a162724f0217b5490879ad)
TTTTTGGGAAATGCATGCCGCAATGCGTTTTCAACAAGCACCTGTAAGACAAACGGAGGAATCTC
AATTGGCTCCAGCCTGCTGTCAATATCAAGCTCAATCTCATATTTCCCGGGAAAACGCGCCTGTT
CTAATGACAGATAGGCTTGA
>r444.1 |SOURCES={KEY=b34ed7e6...,fw,1962809-1962959}|ERRORS={}|SOURCE_1="bcp.fa" (b34ed7e60a76ed5c83a162724f0217b5490879ad)
GGGGCGAAAAATAAAAACAACGGTGTGAAAATCAGGCTGAGAATCCCAGTGATGGTAAGAGACAT
GACTAAAATATTTTTCGTTTTTTGATGATCTCCGCGTGCGCTGGCTTCAGCGACTAGCTTACTGA
TTGCGACGGGAAGACCGAAT
>r445.1 |SOURCES={KEY=b34ed7e6...,fw,2711202-2711352}|ERRORS={}|SOURCE_1="bcp.fa" (b34ed7e60a76ed5c83a162724f0217b5490879ad)
TCTATAACTGCCTGCATAACGGGGCATACGTTTTGCTGTCACTGAAACAAGGAGCTGATAATGAC
CATATCCCGTTTAATGGCTTACACACAGTGTGTGCTTCTCTTGCAGAGCCGCGTGAAGAGTGGAG
AGACGTGCATACTGTATTGG
>r446.1 |SOURCES={KEY=b34ed7e6...,fw,3641737-3641887}|ERRORS={}|SOURCE_1="bcp.fa" (b34ed7e60a76ed5c83a162724f0217b5490879ad)
GGCTCTTTAAATCTGACACCAAGTGCGGCTTCCAGCTGCCTTTGGAATTTAATCGTTTCCGGAAG
ATCCAGCCCCCAGCCGGCCATCTCTTCCCCTTTTGAGAACAAGTCTCGCGGACTGCCTGATGCCT
GGATAGTACCTTTATGCATC
>r447.1 |SOURCES={KEY=b34ed7e6...,fw,2781445-2781595}|ERRORS={}|SOURCE_1="bcp.fa" (b34ed7e60a76ed5c83a162724f0217b5490879ad)
GCTTAAAGCATGGATCAGCTCTGAAAGCAGTCATTGTCAACAGCGCCATTGCCAATGCTTGTACA
GGGGAACAAGGCTTAGAGGACGCATACAAAATGCGGGAGAGCCTCGCTTTACAGCTGGGTATTGA
GCCGGAGTTTGTCGCTGTTT
>r448.1 |SOURCES={KEY=b34ed7e6...,bw,374419-374569}|ERRORS={}|SOURCE_1="bcp.fa" (b34ed7e60a76ed5c83a162724f0217b5490879ad)
CAGATGACGGTATCGGCATCCCGGCGCAGGATCTTCCCCGGATTTTTGATCCATTTTTTACTGGT
GAAAACGGGAGAAGCATGACACAGGCGACAGGAATGGGCCTCTATTTGGCGAAAGAGGTGTGCAA
CCAGCTGGGCCATAAACTGG
>r449.1 |SOURCES={KEY=b34ed7e6...,bw,1142312-1142462}|ERRORS={}|SOURCE_1="bcp.fa" (b34ed7e60a76ed5c83a162724f0217b5490879ad)
TTCGATTCTTCTGTGAAAAAAGAGAATTGTTTTCCTTCCAGCACTCGGATCACCGGATTCTTTTT
TAACGGCAGAAATCTGTATCGGCTGACTGACCAGTTCGGCGCTGCAAATCCTCGCTGACCAAGGT
GTTGGCTCAAGCGGGAAACG
>r450.1 |SOURCES={KEY=b34ed7e6...,fw,1670632-1670782}|ERRORS={}|SOURCE_1="bcp.fa" (b34ed7e60a76ed5c83a162724f0217b5490879ad)
TTGATATTGATGTGAAAAAAGTAGAGCCGGGTTCTCAGTTTACAATCCGCCCTGACGGCGATATC
ACATTCAAAACGTATTTCAAGGCGCGTTTCCAGCCTGTTCAGACGGAAGAAGATAAACTTGTCAA
AGAAGTCAGAGACGCTATCT
>r451.1 |SOURCES={KEY=b34ed7e6...,bw,2668759-2668909}|ERRORS={}|SOURCE_1="bcp.fa" (b34ed7e60a76ed5c83a162724f0217b5490879ad)
AGAAAGGGCTTGAAAAAATTACTGGATATTTTATCGAGGGGTTTCAATTCGGCTTTAAGGTTTTC
GGTCCCGTTATCCCGATTGCCGCTTTCTTTTATCTTGGTGATTCCGGCTATGAGAGCATATTGGG
TACTGAACTTCCTAAACATT
>r452.1 |SOURCES={KEY=b34ed7e6...,fw,899482-899632}|ERRORS={}|SOURCE_1="bcp.fa" (b34ed7e60a76ed5c83a162724f0217b5490879ad)
GTTTTTGGTGATCTTGCCGTTAATGCAGCATCTCCGCCAGGCGGAAAGACGACTTCAATCCGTTC
TGTATTGTCAGCAGAAATGGCTTCCTGAGAGATAAGCTGGCGAATGGCATCTGCCGCGTGGTGTG
CCGCGGAGCAGAATGGATAG
>r453.1 |SOURCES={KEY=b34ed7e6...,bw,621264-621414}|ERRORS={}|SOURCE_1="bcp.fa" (b34ed7e60a76ed5c83a162724f0217b5490879ad)
GCTAAAAATGCTGTTTTACCAGTTATCGCTGCATCTTTATTAGCAAGTGAAGAAAAAAGCGTAAT
TTGTGATGTACCTACGCTCTCCGATGTATATACAATTAATGAAGTGTTGCGTCATTTAGGAGCAG
ATGTGCATTTTGAGAATAAT
>r454.1 |SOURCES={KEY=b34ed7e6...,fw,122847-122997}|ERRORS={}|SOURCE_1="bcp.fa" (b34ed7e60a76ed5c83a162724f0217b5490879ad)
GTTCCCGTAGCACACGAGATGTATTGATATTGGCGATCGGAAACGCAAATTCTTTTAAGCCTTTA
ATGCCGAACGTTTCAGGTACCGCTCCGAGGCCGATAACTAAATAATCGTACTGCAGCTCTCCATT
GGCAAGCACCACTTTCTTCT
>r455.1 |SOURCES={KEY=b34ed7e6...,bw,2432381-2432531}|ERRORS={}|SOURCE_1="bcp.fa" (b34ed7e60a76ed5c83a162724f0217b5490879ad)
TTCCCATGAATGCCCAGGTGTTTACACGAAAACGCTACACCTTGTGCGTGGTTTCCGGCACTTGC
GCACACGACCCCGTTTTTTGTCTGCTCGTCAGAGAGCTGCTTCATTTTGTTATAAGCCCCTCTGA
GTTTAAAAGATCTGACTACC
>r456.1 |SOURCES={KEY=b34ed7e6...,bw,829253-829403}|ERRORS={}|SOURCE_1="bcp.fa" (b34ed7e60a76ed5c83a162724f0217b5490879ad)
TCGCAAGCGTATCATCGGTTATATCATGGCTTTTGGCACAGGGGTATTAATCGGCGCTGCCGCCT
ATGAACTTCTTGAGGACGCGGTGAAGGATGGCGGAATGGTCTCGACAGGCGCCGGATTTATAGCA
GGAGCTGTCGTGTTTACCCT
>r457.1 |SOURCES={KEY=b34ed7e6...,bw,691904-692054}|ERRORS={}|SOURCE_1="bcp.fa" (b34ed7e60a76ed5c83a162724f0217b5490879ad)
CAATTGCCACCGTCGCTTTTACAATCGTCGGATTCATGTCCTTTAAGGGGACCCAATAGCGTTTT
TCGCCATAGTTCGTCTCCCCGAGTTTAGAGCCGTCACTTGCAAATAAAATCGTGGATTGCGGCAC
TTGAACTGAGGGAGCGCCCT
>r458.1 |SOURCES={KEY=b34ed7e6...,fw,1026225-1026375}|ERRORS={}|SOURCE_1="bcp.fa" (b34ed7e60a76ed5c83a162724f0217b5490879ad)
AAATATATCTCAGTCTAGCGTTGACAAAGTCAAATCAATAATGGCTTCAAATTTTTCCTTATCAT
TTGTCGTTTTTGCTAATACTCGTACCCCTACGAGTGAATTATGAATGAATTGAGAAAGCCCTTTG
ATGTTATAGTGTTTAGGAAT
>r459.1 |SOURCES={KEY=b34ed7e6...,fw,3426679-3426829}|ERRORS={}|SOURCE_1="bcp.fa" (b34ed7e60a76ed5c83a162724f0217b5490879ad)
TCTGCCAATCATTATTGCGGCCTTGGTTCAGCGAAGACAAACATCGGTCATTTATCGCTTGCAGC
CGGTGCAGCAGGAATTATTAAAATTTTATTGCAGCTTAAACACAAAACCTTAGTGAAAAGTCTCC
ATTGCGAGACTGTCAATCCG
>r460.1 |SOURCES={KEY=b34ed7e6...,bw,1637645-1637795}|ERRORS={}|SOURCE_1="bcp.fa" (b34ed7e60a76ed5c83a162724f0217b5490879ad)
TCTATGAAAGTAATCGAGATGATCAGAAAACTGGCGGAATGAACCGAATTCATCATACTCATCAT
GCAAATGCGGTGACGGGAAAAAAAAGAGGCCGTCCTTTTTTCGGTGCAAATCCCATTCCTTCCCG
GCTCCAAGATGATCCATAAG
>r461.1 |SOURCES={KEY=b34ed7e6...,fw,372454-372604}|ERRORS={}|SOURCE_1="bcp.fa" (b34ed7e60a76ed5c83a162724f0217b5490879ad)
AGTATTTGCTTTTTTCAATGTATTCTCAGCCGTCTCAGGCTTCATAACCTGAAAGCGGGAAGCGT
CTTTTTCCACCCAGGCAACAGATTGAGGAATGCTTTGCTCCTCCTGCCTTTCTAAATCAGCATAA
AACATATAGATCACACCTGT
>r462.1 |SOURCES={KEY=b34ed7e6...,bw,2112139-2112289}|ERRORS={}|SOURCE_1="bcp.fa" (b34ed7e60a76ed5c83a162724f0217b5490879ad)
GCGTAAATCACATCACGTTCAGAGATCTCTATCCCCTTGCGAATTAATGCGAGAAGTGATCCCAG
CAGCCTGTCGGCAATCTGAAACGATTCTTCATCGCCTGAAATATAAATCGTTTCGCCTCGCGTAA
TGATATTTACATCCAGATCT
>r463.1 |SOURCES={KEY=b34ed7e6...,bw,1261657-1261807}|ERRORS={}|SOURCE_1="bcp.fa" (b34ed7e60a76ed5c83a162724f0217b5490879ad)
AGTATGCCATTCCGTGTCTGTGACGTCCCCAAAATCAGCAGATACCTTACCATTTTCAAAACTTC
CTTTGCCCTCATGGCTTACTTTCAAACTGCCTTCAATGTACTTCAGACCATCTGGAAGTTCGTCT
GAGATGACGAGATCAGTTAC
>r464.1 |SOURCES={KEY=b34ed7e6...,fw,1175596-1175746}|ERRORS={}|SOURCE_1="bcp.fa" (b34ed7e60a76ed5c83a162724f0217b5490879ad)
TCAATTGCTTCTGTTTTCGTTTCCTTGATTTCAGATACACGTTTGGCATCCTCAGCTTTGACGGC
CCAGCCATTTTTATGCTTAATGACATGTTCCGCTTTATTCATCAGCTCGGGTCTGGCGTCATCGT
TTGCCTCCTCATCGCGTTCT
>r465.1 |SOURCES={KEY=b34ed7e6...,bw,238757-238907}|ERRORS={}|SOURCE_1="bcp.fa" (b34ed7e60a76ed5c83a162724f0217b5490879ad)
TATGTAACGGTTTCTTCGTCTTTTGAATCAGAGGAAGAGCCTTTGCTTTCTGAATTATTTCCGCA
GGCTGCCAGCGCTGCAATCAATAAAAGAGCAAAAAAAGCGGCTCCAAGCTTCTTGTATGTATGGG
TCATATCTCATACCTTCTTT
>r466.1 |SOURCES={KEY=b34ed7e6...,bw,588934-589084}|ERRORS={}|SOURCE_1="bcp.fa" (b34ed7e60a76ed5c83a162724f0217b5490879ad)
AGGTTGTGCGGAGAAGACGCTGTGCCGTCTTTTCGTTTGCCGAGCACGATGGCCAGAACAAGGCC
GGCCACCCCGGAAGAAATATGAACAACGTTTCCGCCTGCGAAATCAAGCGCGCCAAGCTGGCCGA
TCCAGCCTCCGCCCCATACC
>r467.1 |SOURCES={KEY=b34ed7e6...,bw,1114065-1114215}|ERRORS={}|SOURCE_1="bcp.fa" (b34ed7e60a76ed5c83a162724f0217b5490879ad)
CATATTACCACTTTTCTAGTGTTAGTCAATATTCTTTAAAAATATTAACCTCGTTATCTATTCAA
TTCTACTCATAATTCAAACCATTTTCCATCACAAATCGTTAGTCTGTTTACCATATTTATCTTCA
CTATGCTTCAACTTCGGCAT
>r468.1 |SOURCES={KEY=b34ed7e6...,bw,2646663-2646813}|ERRORS={}|SOURCE_1="bcp.fa" (b34ed7e60a76ed5c83a162724f0217b5490879ad)
GTCCATTCTGATCGCATTTGGCTATATGCTGCTGTTTTTTATCGCAGCCAGAAAGCTCCCGCCGC
TTTTGAATAAGCTGTTGGACATTCGCTCGAATGAAGTGTTTATTATCGTCATTTTTGCAGCGCTC
TTTTTCATCGCCGGGTTTTC
>r469.1 |SOURCES={KEY=b34ed7e6...,bw,69684-69834}|ERRORS={}|SOURCE_1="bcp.fa" (b34ed7e60a76ed5c83a162724f0217b5490879ad)
ATGGATTTTAAGTCGGTTTGTTTGACGGCATGGAATGAACCCCAAACCATGGTAAAAATCCCGAC
GAGAGAAACAATCCAAAACCACTGAGCTGAAAAGGCGAAAATCGGACTGAATCGCGCAATCACAT
AAATTCCCGCTTTGACCATC
>r470.1 |SOURCES={KEY=b34ed7e6...,bw,572517-572667}|ERRORS={}|SOURCE_1="bcp.fa" (b34ed7e60a76ed5c83a162724f0217b5490879ad)
AGAGAAAAACCGCTATACTGACAAACACAGTTGAGATTGCCCTCATTGAATTTAACAATGAAAAT
GAAATGGACGGAAAGAGGAGGAATATAATCCGCTCTTTTCCGATCATCAGAATAATGAATGAAAA
CAGAAGACACATAACAGAAA
>r471.1 |SOURCES={KEY=b34ed7e6...,bw,2163489-2163639}|ERRORS={}|SOURCE_1="bcp.fa" (b34ed7e60a76ed5c83a162724f0217b5490879ad)
TTTGTTTATCGAAGTAAAAAAAGCTGAATAGCCCTAGCACAGGCTGTTCAGCTGTTGCTTCTCTT
GCGTGTTGAACGCGCTTCAAAAAAACACATCAAGCAAGAAACATCTTAAGATTCTTGTATCTTAA
ATCCTTTGTTGGCTAAAGCT
>r472.1 |SOURCES={KEY=b34ed7e6...,bw,3287964-3288114}|ERRORS={}|SOURCE_1="bcp.fa" (b34ed7e60a76ed5c83a162724f0217b5490879ad)
AAACAAAAAGTAAAATTTTAAAGGGCAGAGAAATCATAACTGGAGGGAGCATCATCATCCCCATT
GACATCAGAACGCTCGCCACTACCATATCAATAATTAAAAAGGGGATAAAAATCATAAAGCCAAT
TTGAAACGCTGTTTTGAGCT
>r473.1 |SOURCES={KEY=b34ed7e6...,fw,3481598-3481748}|ERRORS={}|SOURCE_1="bcp.fa" (b34ed7e60a76ed5c83a162724f0217b5490879ad)
CATCTTGTGTCGTTCTTCTAATAAACTGTAATTTGCAAGAACTTCTTGATCCTTTCCATTTCATC
AAACAGTTTCTTTATCTCTGAGTATAGAGCGTCCATCGTTTTTCAATATAATGATAGATCAGTAC
TTATTCTACAATAAGGGTCA
>r474.1 |SOURCES={KEY=b34ed7e6...,fw,2934897-2935047}|ERRORS={}|SOURCE_1="bcp.fa" (b34ed7e60a76ed5c83a162724f0217b5490879ad)
AGAGGGGACTTTAATGATAAGGAAAGTGAAATGAACCTTGACTTAAATGGTAATGTAACCGTTCC
TATGAACAAAGGTGACTATATAGAGATCTATTGCTATTGCAACTATCATGGTGATGATAGAAGGG
GTGTATCCGATTATAACGAG
>r475.1 |SOURCES={KEY=b34ed7e6...,fw,2758475-2758625}|ERRORS={}|SOURCE_1="bcp.fa" (b34ed7e60a76ed5c83a162724f0217b5490879ad)
ATGAATGATTTTTCACTAGAATTGCCAGTGAGAACAAGTAAACCGAGAGAAAACGGACAGACCAT
TTTAATCGACAACGGCTACCCCTTGCTGTTTTTCAAAGATGTGATAGGCGCGGCGTCCGACTATA
TTGATTTTGTGAAATTCGGC
>r476.1 |SOURCES={KEY=b34ed7e6...,fw,2164101-2164251}|ERRORS={}|SOURCE_1="bcp.fa" (b34ed7e60a76ed5c83a162724f0217b5490879ad)
ACTTCTTTCATATTGATCACACCGATGACGTTATCTTTATCTTCCTTAACAATCGGGTACCGGGT
ATATTTGGTCTGCTTAACCGTTTCCCGCATGCTTGGGATTGAGTCATCCTCAATAGACAAACTGA
CCATTTCGTTTCGCGGCACC
>r477.1 |SOURCES={KEY=b34ed7e6...,fw,2669418-2669568}|ERRORS={}|SOURCE_1="bcp.fa" (b34ed7e60a76ed5c83a162724f0217b5490879ad)
AAAAGAGAAATGGCAAACATCAGTCCGCCTATCAGCCAGTATGCCATCACAGGTCCTTTAACTAG
TCGTACAAAGGGAGAAATCATCGCTTCATTTATCCCTGTTTTCGTTAACACATCACTCATAGATA
CGATAAAACAGATAATGAAA
>r478.1 |SOURCES={KEY=b34ed7e6...,bw,2848199-2848349}|ERRORS={}|SOURCE_1="bcp.fa" (b34ed7e60a76ed5c83a162724f0217b5490879ad)
GTTCGTCTCCATGACTTGCGGCATACTATGGTGGCTCTCTTTAGGGAAGCTGGCGAAAGTCTCAG
TGCTATTCAAAGAAGAGCTGGGCATGCCAGCACTCGAACAACTAGTGATATTTATGGTCATGTTA
CCGAGAAACTCGAAAATAGC
>r479.1 |SOURCES={KEY=b34ed7e6...,bw,2885800-2885950}|ERRORS={}|SOURCE_1="bcp.fa" (b34ed7e60a76ed5c83a162724f0217b5490879ad)
TCCTTCCAAAAGAGACCTGTTTCACGTTATATTTATGTAGAGTCTAAGCCCACTTAACTGAAAGG
TGATATTTTAATGGAAGCAAACAATCAAAAAGACGATATACCAGCGATCTCATTCACATCTGTGC
GAAAAAGCTATGAACAAGAG
>r480.1 |SOURCES={KEY=b34ed7e6...,fw,1467114-1467264}|ERRORS={}|SOURCE_1="bcp.fa" (b34ed7e60a76ed5c83a162724f0217b5490879ad)
GATCAGATCAAAATCGCGTATATCGGCGGAGGCTCCCAAGGCTGGGCTCGAAGCTTGATGAGCGA
TTTGTCCCTTGATGAACGAATGTCAGGCACGGTGGCGCTCTATGATCTGAATTTTGAAGCGGCAA
AGAAAAATGAAATCATCGGC
>r481.1 |SOURCES={KEY=b34ed7e6...,fw,1162698-1162848}|ERRORS={}|SOURCE_1="bcp.fa" (b34ed7e60a76ed5c83a162724f0217b5490879ad)
GTCCGATTTACGCGCTGGCGGTCACTTTAATCGTTCTCTTTGTTCTTGGCACGCTCATGATGTTT
TTTCAGACTGGACAGGCTGTGATGTTTTCGGCTGAAGACGGGTTGCGCATGCTGATCGTGTGGGG
AATTGCGCTTTTGCTGTTTT
>r482.1 |SOURCES={KEY=b34ed7e6...,bw,2865519-2865669}|ERRORS={}|SOURCE_1="bcp.fa" (b34ed7e60a76ed5c83a162724f0217b5490879ad)
CATGTTTATACCCCCAAAGGATAAAAATAGAAATGATTGGCATCAGTGCCTCTGCAATAGACGCA
GTCATGATTCCAGACTTCCCCATCAATCTTTGGCCCCAAAAAATAAAAACATTGTATACAGTAAA
CGCCATCACACCAAAAAAAA
>r483.1 |SOURCES={KEY=b34ed7e6...,bw,531359-531509}|ERRORS={}|SOURCE_1="bcp.fa" (b34ed7e60a76ed5c83a162724f0217b5490879ad)
CTTTCAGCCAGCCATTAATTTTTTCAATGTCATAATACAGCGTTCTCCTTGAAATGTTTAATTGC
TCCGTTAATTCGCCGCAAGTAACATAGCTTTTTGTGTTGAGAACCTGGTGAAGTATGGCTGATCT
TCTTTGGTCTAAAGGCATGC
>r484.1 |SOURCES={KEY=b34ed7e6...,bw,412506-412656}|ERRORS={}|SOURCE_1="bcp.fa" (b34ed7e60a76ed5c83a162724f0217b5490879ad)
TGCCATTCATCTTGTTTAGTTGCGTCAATAATTCATCTTATAGTAAAGGGTGATGACTTAAAGCC
AGATAAGTCGAGAGGTGAATGAGATGACAGAGATGGTTACGGATAGAATGTCTTTGGGCTTTACT
GCTGAGTCTTTGACACAAAA
>r485.1 |SOURCES={KEY=b34ed7e6...,fw,3347921-3348071}|ERRORS={}|SOURCE_1="bcp.fa" (b34ed7e60a76ed5c83a162724f0217b5490879ad)
AACCAAATTCGTGAAAAAGTCGGCGTTATGTTCGGAAACCCGGAAACGACTCCCGGCGGCCGTGC
GCTGAAATTCTACTCTTCCGTTCGTCTTGAAGTACGCCGTGCTGAACAGCTGAAACAAGGCAACG
ACGTTATGGGGAATAAAACG
>r486.1 |SOURCES={KEY=b34ed7e6...,fw,3088164-3088314}|ERRORS={}|SOURCE_1="bcp.fa" (b34ed7e60a76ed5c83a162724f0217b5490879ad)
ATCACAAGTCCTGGAATTCAATTTGAGAGAATAAGAGAAAGGCCGGTTGTATGGGGCCCCCTCTT
GATTGTTGCGGCAATCATCATAGTTGGTGCTGTATTGCAGGGGCTCGGAACGGATTATAGCGAGC
TTCTGAAAAATACAAATACG
>r487.1 |SOURCES={KEY=b34ed7e6...,bw,139131-139281}|ERRORS={}|SOURCE_1="bcp.fa" (b34ed7e60a76ed5c83a162724f0217b5490879ad)
ACATATAAAGGGTATTTAATTGATTTAGACGGAACGATGTACAACGGCACAGAAAAAATTGAGGA
AGCGTGTGAATTTGTCAGAACGCTGAAAGACCGCGGCATTCCTTATCTTTTTGTGACAAACAACT
CTTCCCGTACACCGAAGCAG
>r488.1 |SOURCES={KEY=b34ed7e6...,bw,1138425-1138575}|ERRORS={}|SOURCE_1="bcp.fa" (b34ed7e60a76ed5c83a162724f0217b5490879ad)
CATGTGAAGACCTTCCGCTTTTAAAAATCCTGACAAGGCGCCAATTTGATAAACCACAAGATCAT
ACGCTTCCTCTGGAGAAATCGCCATATTTCGGCGGCCAAAGCCGAGTAAATCCGGGAGTCCCGGG
TGCGCGCCGATTGTCACGCC
>r489.1 |SOURCES={KEY=b34ed7e6...,bw,2287092-2287242}|ERRORS={}|SOURCE_1="bcp.fa" (b34ed7e60a76ed5c83a162724f0217b5490879ad)
CATGGCACCGTGCAGGAGGCTGTGGCCAAAGCTGACAATCGGAACCGTAGCGCCTCCTCCAGCAA
ACTCAATAAATTTATCGTAAATGCCAAAACCATCTAAAATCGCCCCGATGACGACAAAGGATGTC
ATAACGTGGGCAGGCGTCAA
>r490.1 |SOURCES={KEY=b34ed7e6...,bw,3192337-3192487}|ERRORS={}|SOURCE_1="bcp.fa" (b34ed7e60a76ed5c83a162724f0217b5490879ad)
CCACGGTATAGCACGCACCGCAGATAGACGGTCCGACAACAGCGTATATATCAGAAAGCTTCGAG
CCCTCCTGTTCGGTCCATTGTTTCACCATTTCTCTGCCAATCTGTTTGACCGTGCCTTTCCATCC
GGCATGAGCGACCCCGACAA
>r491.1 |SOURCES={KEY=b34ed7e6...,fw,3701693-3701843}|ERRORS={}|SOURCE_1="bcp.fa" (b34ed7e60a76ed5c83a162724f0217b5490879ad)
TTCGAACCCAGCCGTTGCCAACCAATTTATCAAATGAGCCAGACGCTAGGAACTTAAACTCATCA
GGATAGAGGTCATGTATCATTTTAATAAGCGACAGTCCTGTTTTAACAGCTTCAAATTTCTCTCT
GTCCGTAATAAAGAGCTGTA
>r492.1 |SOURCES={KEY=b34ed7e6...,bw,3056551-3056701}|ERRORS={}|SOURCE_1="bcp.fa" (b34ed7e60a76ed5c83a162724f0217b5490879ad)
TGAATGCGGTACCCCCCATTGGCAATTGATGAGATGTACTGAGCCATTTGAAGCGGTGTATATGT
ATCGTATTGTCCAATGGCCAAGTCTAAAATTAACCCCCCTACCGCATCAGGTGTAGTTTGCATAC
CGGCTGATTCCTGCGGCAGA
>r493.1 |SOURCES={KEY=b34ed7e6...,fw,1044024-1044174}|ERRORS={}|SOURCE_1="bcp.fa" (b34ed7e60a76ed5c83a162724f0217b5490879ad)
ACAAAGGATTTATCGACGATTATGCCTTTCTCTTATGGGCTTATCTCGACCTCTATGAAGCCTCG
TTTGATCTATCATATTTAGAAAAAGCGAAGAAGCTGTCAGACGATATGATCGATTTGTTTTGGGA
CGAGGAGCATGGGGGATTCT
>r494.1 |SOURCES={KEY=b34ed7e6...,bw,3746366-3746516}|ERRORS={}|SOURCE_1="bcp.fa" (b34ed7e60a76ed5c83a162724f0217b5490879ad)
CGTTAAGGAAAACGGGCTGTCATAAATGTGTTCGTTAAGAAAGCCAAGAACATTCGTGTAAAATC
GATTGAACTTTCTGAATTTTAATCCCACAGCTGATTCATTAATTTTCAAACTCATCCCCACTTTC
TATATCGTTGATTAAAGCAA
>r495.1 |SOURCES={KEY=b34ed7e6...,fw,78074-78224}|ERRORS={}|SOURCE_1="bcp.fa" (b34ed7e60a76ed5c83a162724f0217b5490879ad)
ATGTTAAAAACAGAAATATATGATAGGTAGATGATATAAACAAAACTTAAAATGATAAAAGCTAG
AGACAAATATTTATAGAAGTTATTATTTTTGTACATCTCATCATCCCATAATTAAATAAAACTTT
TTCTTTTATCATCCTCAAAA
>r496.1 |SOURCES={KEY=b34ed7e6...,bw,884498-884648}|ERRORS={}|SOURCE_1="bcp.fa" (b34ed7e60a76ed5c83a162724f0217b5490879ad)
AAAACGGCTTTATCACAGTCGACAACTTTACAAGGCCGGACAAAGCAGTCATTACATACGCCAAT
GGAAAAACAGAGGTGATTGAAGAAGGAGAAACCGCAAAAGGGTTGAACTATGAAGAAGAGGATAT
GCAAGCAGCAGTCCTGCACC
>r497.1 |SOURCES={KEY=b34ed7e6...,fw,1813955-1814105}|ERRORS={}|SOURCE_1="bcp.fa" (b34ed7e60a76ed5c83a162724f0217b5490879ad)
AAAAGCAAATCAGCTGTCAGATCAAAAAATCAAAAAACTTCATGCTGAAATTAAAAATACCCTTC
AGGAAGCGATTGATGCCGGCGGAAGCACTGTCCGGTCGTATATCAATTCCCAAGGAGAAATCGGA
ATGTTTCAGCTGCAGCATTT
>r498.1 |SOURCES={KEY=b34ed7e6...,bw,3747236-3747386}|ERRORS={}|SOURCE_1="bcp.fa" (b34ed7e60a76ed5c83a162724f0217b5490879ad)
CACCTTGTACGGCCAATAAAATCAAAAAGGTGATAAAAACGATGATCCAAGCATAGTGGAGTCTT
TTCATGACAGCTCTAAATCCCATCGTTCTTCTGTCAGATGCTGTCCCCATAATGGCGTTTCTTCT
TTCACTTCACTCAGTCTGAA
>r499.1 |SOURCES={KEY=b34ed7e6...,fw,3744181-3744331}|ERRORS={}|SOURCE_1="bcp.fa" (b34ed7e60a76ed5c83a162724f0217b5490879ad)
GTGCTCAGGCACATATCCGGAAGCCCCTCTGTGCGCGACTGTCAGGATCCGGTCAGGAGACAGCA
GGTTTCCTTTTGAGGCTGCCGAAACAGGTGTAACCATAAACGACAGCAAACCAAAAGATAGCAGA
ACCAAAGCTAGTAATCTATT
>r500.1 |SOURCES={KEY=b34ed7e6...,fw,2573227-2573377}|ERRORS={}|SOURCE_1="bcp.fa" (b34ed7e60a76ed5c83a162724f0217b5490879ad)
TATCATCTCAGTTATCGCGGTTGTTGCCATCAGCTCGTTTGGTGTCGCCGGGGTTGGCGGCGGAG
CTACATTTGCAGCGCTGCTCGTTTTATCAGCGTTAAATATGCCTGTCGCGCTCGCCGGTTTATTA
ATTTCTATCGAACCGTTGAT
>r501.1 |SOURCES={KEY=b34ed7e6...,fw,741837-741987}|ERRORS={}|SOURCE_1="bcp.fa" (b34ed7e60a76ed5c83a162724f0217b5490879ad)
AAGCGTGTCATTGGTGAGTTTTACGGACTGCAGCCCGAACTGAATCCGTCTTATGGCAAAATCGT
CAGTGAACGCCATTATCAGCGGCTGCTGAGCTTTCTGAAAGACGGCGTCGCGCTAATTGGCGGCC
AAGCAGACCACCGGCACCAC
>r502.1 |SOURCES={KEY=b34ed7e6...,bw,828855-829005}|ERRORS={}|SOURCE_1="bcp.fa" (b34ed7e60a76ed5c83a162724f0217b5490879ad)
AGGCGAAAATCTTGCTGCTTTGGGCGGCGGTACTGATGATTTCTATTTTTGCCTCATGGTCAGGA
TATTACTTCCTCGATGATGCTCCTGAGGAGATGATGTCGGCAATCGCCGCTTTTGCGGGCGGAGG
AATCATCGCAATGATTGCAT
>r503.1 |SOURCES={KEY=b34ed7e6...,fw,3219543-3219693}|ERRORS={}|SOURCE_1="bcp.fa" (b34ed7e60a76ed5c83a162724f0217b5490879ad)
TGGGCCTGCTGTTTAACCCGGTCCCGCTCAGCTTTTCCGAAATAAAAACGGTCCAGCAGCTCACT
TAATGAATCGAAGCGGCGTGCTTCTCCTTTAAGGTGAGTCAGCTCCAGCAGATAAAAATAATCCT
TCCCGTTAACAGTCGTAATG
>r504.1 |SOURCES={KEY=b34ed7e6...,bw,715007-715157}|ERRORS={}|SOURCE_1="bcp.fa" (b34ed7e60a76ed5c83a162724f0217b5490879ad)
CAAAAGCTGAACCTGCCGTTTTCCTCATTACAAGAAGTATCCCGCTAAAAAGCGGGATTTTTTTA
TATGCTTTTCATGCTGCCGCCGTCAGCGGAAATTTGCTGTCCTGTGATATAGGAGGCCTCCTCAG
AGGCGAGAAACGCGGCGAGC
>r505.1 |SOURCES={KEY=b34ed7e6...,bw,2698261-2698411}|ERRORS={}|SOURCE_1="bcp.fa" (b34ed7e60a76ed5c83a162724f0217b5490879ad)
GTCTTCTCACTTTTTATACGGTGCTGTCAGCACTCTGTATCTCGGGGGAACCGTTTGTTTGCTTA
AAAAATTCATTCCCGCTCAAACGAAGGAGTGGTTCACACAGAAATCCATCAGCGTACTCTATACC
GTACCGACAATGACAGATGC
>r506.1 |SOURCES={KEY=b34ed7e6...,fw,1786752-1786902}|ERRORS={}|SOURCE_1="bcp.fa" (b34ed7e60a76ed5c83a162724f0217b5490879ad)
TTGGCTTCTTTAACAAAAACAATTGCGATCGAAGAAGCTGAATCGGGCATAACCGCTAATATGGT
TTGCCCGGGCGACATTGTCGGCGACATGAAGGAAGCGTCAATAGAGGAAGCCAGACAGCGTATCG
GCAAAGAAAAAACGCCGATA
>r507.1 |SOURCES={KEY=b34ed7e6...,bw,2242240-2242390}|ERRORS={}|SOURCE_1="bcp.fa" (b34ed7e60a76ed5c83a162724f0217b5490879ad)
TTTTGTTCGGAGTTGTTTTTTATTTCCATCACTTTCAAGAACCTGCATTCGTTTAAAAAGAAGAA
AATCGGGAATACCTTTACTCACATCCAATGAAAGGAGCTGGTGTCATGACGGAACGCTCTCAACA
AAAAAATATTGCTGTGCCTG
>r508.1 |SOURCES={KEY=b34ed7e6...,bw,1499274-1499424}|ERRORS={}|SOURCE_1="bcp.fa" (b34ed7e60a76ed5c83a162724f0217b5490879ad)
ATTTGATTATGATGCCATTATAACGAATAATACTTACTGATAGTAAAGGGTTATATCATGATCAT
CGGCAAAAAAGAATTCAATGTAAATGAACTTCAATACACCATTCGATCAGCTCGTGCAGAGGATG
CACAGAAGCTGTCTGCATTA
>r509.1 |SOURCES={KEY=b34ed7e6...,fw,799839-799989}|ERRORS={}|SOURCE_1="bcp.fa" (b34ed7e60a76ed5c83a162724f0217b5490879ad)
TGTCTGAGTTGAAATAATGAAAAAGCGTTTTTTCGGTCCAATTATTTTGGCGTTTATTCTATTCG
CAGGCGCCATCGCAGTTCCATCTTCATGGCTGACTCGTTTTATTACCGATAAACGGGTTGAAGAG
TCAGCAACAACCTTAAACCC
>r510.1 |SOURCES={KEY=b34ed7e6...,fw,3553949-3554099}|ERRORS={}|SOURCE_1="bcp.fa" (b34ed7e60a76ed5c83a162724f0217b5490879ad)
TGATTCTCATTTAAAGCTTGGATTAGGAGGATGTCTATGAAAAAGAAGATGAGTGCTGTAATTAG
CGTAGTTATGCTGATGATCCTTTGCTTTTGCCCGCAAGCTTCAGCAGCCTATAACGACTTGCACG
AAGGCTATGCAACCTATACC
>r511.1 |SOURCES={KEY=b34ed7e6...,fw,2622291-2622441}|ERRORS={}|SOURCE_1="bcp.fa" (b34ed7e60a76ed5c83a162724f0217b5490879ad)
ATAGAAGTCTAAAAATTTAAAATCATTTTTGTAATGAGTTGTGTTACAATAAAATATACAATTTA
TAATCAAACTTTGACTTGGAGGTGGTATGATGGGGCCCTCTGCTTAGGCAACAATACACCGCGTA
CCTCAATGTTAAGGAAAAAT
>r512.1 |SOURCES={KEY=b34ed7e6...,fw,2477228-2477378}|ERRORS={}|SOURCE_1="bcp.fa" (b34ed7e60a76ed5c83a162724f0217b5490879ad)
CTCTGGAAACCATCCCGTCTATGCGTGATGATATTGATCTGATGCGACCGTTTATTGAACAGCAG
CTCTTGCGTGTGTATGAAGCTGACTCTACACGCCACGTTCTGAAAATTGTCGAAGACATCATGGA
CGGACTTGAAGAGGTACTTG
>r513.1 |SOURCES={KEY=b34ed7e6...,fw,999919-1000069}|ERRORS={}|SOURCE_1="bcp.fa" (b34ed7e60a76ed5c83a162724f0217b5490879ad)
CGCCGACACACGGATTTTCAGTCCGTTGCTCTACCAACTGAGCTACCGAGCCAAATGATTTATTT
TTCTCTACTAAGTAAAGTAAAATGGCGGTCCGGACGGGACTCGAACCCGCGACCTCCTGCGTGAC
AGGCAGGCATTCTAACCAAC
>r514.1 |SOURCES={KEY=b34ed7e6...,fw,1030248-1030398}|ERRORS={}|SOURCE_1="bcp.fa" (b34ed7e60a76ed5c83a162724f0217b5490879ad)
CGTCTCAATTAACAGCTTGAGACCTTCTCTCACAACCAGATGATCATCAACGATTAAAACCTTAT
TCATCTTCAATCTCTCCCTGATTTGACAAAATTATCTCGATTTGTGTGCCTATTGTTTTTGTACT
CTTTATATCGAATTGGCCTT
>r515.1 |SOURCES={KEY=b34ed7e6...,fw,3599284-3599434}|ERRORS={}|SOURCE_1="bcp.fa" (b34ed7e60a76ed5c83a162724f0217b5490879ad)
AGGTTAGGAAGCATGATGACGGAATCCGTGAACATTATATCAAGTGTCCTCGATGTCGGACTGAG
TATACATCCTATTACACCAATGCTGACATAAGACGTATGCAACAGAAGGTAAAGAAACTGTTTGC
TCTTCGTGCAACGATGAAAA
>r516.1 |SOURCES={KEY=b34ed7e6...,fw,1101333-1101483}|ERRORS={}|SOURCE_1="bcp.fa" (b34ed7e60a76ed5c83a162724f0217b5490879ad)
TACCCGATTTACTGTACGACAAGTGCAAAAACCTCTATAATCGGAAACCACTTTGAAAGATCTCC
TCTTCTAGTAACCATCTATATCAGCACCGGCGTTCATGATATTTTTGATAACACCATATCAGTCA
ATAGAACAGCCGGCAAACCA
>r517.1 |SOURCES={KEY=b34ed7e6...,bw,977209-977359}|ERRORS={}|SOURCE_1="bcp.fa" (b34ed7e60a76ed5c83a162724f0217b5490879ad)
ACTGGATATACAGAATCAGGTGTTCAATTGCACATAATAAGATAGGAGAATATATTCTCAACCAT
AATGAAGAAGAGTTTGTAGCTGAATTTGGTGAAAATCTAATAAACTCAGTTATAATACAGGTTTT
AAAAAAGAAATAGCCTCTAG
>r518.1 |SOURCES={KEY=b34ed7e6...,fw,334897-335047}|ERRORS={}|SOURCE_1="bcp.fa" (b34ed7e60a76ed5c83a162724f0217b5490879ad)
GTCCGTACAGGTTGACGGCAACGACCGCTTTTGGCGGATTGCCATTTCGTTTCGCTTCCTCCAGT
GCTCTTTCAAGGGCTTTCGGAGACATATTCCACGTATCTGGCTCAGAATCGATAAAGACAGGCAC
CGCTTTTTCATATAAAATCG
>r519.1 |SOURCES={KEY=b34ed7e6...,fw,1457930-1458080}|ERRORS={}|SOURCE_1="bcp.fa" (b34ed7e60a76ed5c83a162724f0217b5490879ad)
GCTCAAGGGCTTCTCACGACAAAGTACGTTTCAGGCATCCCGGAAACATCAAGAGCAAGGGATGC
GAACAGTCCTTTCCTGCAGACGGAGCACATAACCGAAAGGGCGGTCAGTAAGGCGCAAAGGCTGA
ATAAGATTGCGAAAGAACGG
>r520.1 |SOURCES={KEY=b34ed7e6...,bw,1976234-1976384}|ERRORS={}|SOURCE_1="bcp.fa" (b34ed7e60a76ed5c83a162724f0217b5490879ad)
TTCTGATGCCTTCCGCAATAGCAAGCGCTTCTTTTGATACATCAGGGTTAAAAACGACTTGAACA
ATTCCCGTACGGTCACGCAAGTCAATAAAAATCAATCCGCCGAGGTCCCGTCTTTTTTGGACCCA
GCCTTTCAGCGTTACAGATT
>r521.1 |SOURCES={KEY=b34ed7e6...,bw,1926022-1926172}|ERRORS={}|SOURCE_1="bcp.fa" (b34ed7e60a76ed5c83a162724f0217b5490879ad)
GTAAACGTACCGACAGTGTATCCCGCTTCTTGCAGCATAGAACGGATAAAAGCAACAGTTGATCC
TTTGCCATTTGTTCCCGCCACGTGGAGCGCGCGGATTTTCTTTTCAGGATGGTCCAATCGCTCCA
TCAGCTGCTTCATTCGATCA
>r522.1 |SOURCES={KEY=b34ed7e6...,bw,1417640-1417790}|ERRORS={}|SOURCE_1="bcp.fa" (b34ed7e60a76ed5c83a162724f0217b5490879ad)
CCGATGATTTGCAGGCCGAGCGGAAGTCCGTCTGCAAATCCGCATGGCACGCTGATTCCCGGAAC
GCCGGCAAGGTTGACCGGAATTGTTAGGATGTCATTAGCGTACATTGTCAGCGGGTCTTTCGTGT
TTTCACCGATTTTAAATGCA
>r523.1 |SOURCES={KEY=b34ed7e6...,bw,1094023-1094173}|ERRORS={}|SOURCE_1="bcp.fa" (b34ed7e60a76ed5c83a162724f0217b5490879ad)
AGAGCCAAAGAGATTCTGCACAGGTTTGAAGATGCAGTCATAGAGGTGCAAGAGCTCAGGGAGGA
GGTTGCCGGCACGCTGGCTGTGGGTTCGACGATTTATTGCGCGGCTCTAATGCTTGAGAAAGTGA
CGCAAATGAAAGAAAGATAT
>r524.1 |SOURCES={KEY=b34ed7e6...,bw,2442543-2442693}|ERRORS={}|SOURCE_1="bcp.fa" (b34ed7e60a76ed5c83a162724f0217b5490879ad)
CACACCAAGCTCTTTAGCAAATACGAGCTGGCGTCTGAGATCAGATGGATTTCCGTCTGAAGCTG
TTTGACGTATAAGCAGAATCAAATGCGATTCGTCGTCATTTTCTTCTCGGTTCACTTTGTTTTTA
ACTCCCAATCCCTCTCCTTT
>r525.1 |SOURCES={KEY=b34ed7e6...,fw,2389124-2389274}|ERRORS={}|SOURCE_1="bcp.fa" (b34ed7e60a76ed5c83a162724f0217b5490879ad)
CCCTATCGTTATTATGAATGGGGAAGCTGTGGAAACAATAGAGCCTGCAGGTGAAAAGGCTGCAC
ATAAAGGCGAAACAAAGCTGCTCACAATAAAAGCGAAATAAGCAGGGCGGATGCCTTGCTTTTTT
GTTGTCCGATTGTATAAAAT
>r526.1 |SOURCES={KEY=b34ed7e6...,fw,3173448-3173598}|ERRORS={}|SOURCE_1="bcp.fa" (b34ed7e60a76ed5c83a162724f0217b5490879ad)
ATTTCGTCTTTCTCGGGCTGATCGGCCTGAGCGGATTTGTTGGGCTCGTACTGTCGGCTCCATAT
CGGATTAAACGGATTACCTCTTACTTGAATCCGTGGGAAGATCCGCTCGGCAGCGGCTTTCAAAT
TATTCAATCGCTTTATGCGG
>r527.1 |SOURCES={KEY=b34ed7e6...,fw,2691680-2691830}|ERRORS={}|SOURCE_1="bcp.fa" (b34ed7e60a76ed5c83a162724f0217b5490879ad)
CACATCAAGCTCAGAACCTGCGCTTGAGAATGAAGCTCTTTGGTTGCTGCTGTTTACTGCGCCAA
CCGCAATAGTAGAAGGATATTTTGCAGGGTAGCCGACTGTGCTTGTGCTGCCTGAACTTCCTTCG
TTTCCGGCTGCGGCAACAAC
>r528.1 |SOURCES={KEY=b34ed7e6...,fw,3131180-3131330}|ERRORS={}|SOURCE_1="bcp.fa" (b34ed7e60a76ed5c83a162724f0217b5490879ad)
TTCATCTTCATCGTCAACCACATCGTTAGGCACTTCCGGAAGCACCCGTCCGACAATTGCGGCCA
GTTCATCTAAAATCCCAGTAACAGGACGGCCTTCACTGATCTCTCTTCCCATTTCATTGAGGCGA
CTGACGGTATCAGGATCAGC
>r529.1 |SOURCES={KEY=b34ed7e6...,fw,3662249-3662399}|ERRORS={}|SOURCE_1="bcp.fa" (b34ed7e60a76ed5c83a162724f0217b5490879ad)
TGTATCAGGACGTATACCTTTGATTGCAGCAACGTCTGTTGGTGCAGGAAGGTAGTCAAGAACAG
CATCAAGTACTAATTGAACACCTTTGTTTTTGAAGGCAGAACCAACAAGAACAGGGTAGAATTCA
ACATTTAATGTACCTTTACG
>r530.1 |SOURCES={KEY=b34ed7e6...,bw,705399-705549}|ERRORS={}|SOURCE_1="bcp.fa" (b34ed7e60a76ed5c83a162724f0217b5490879ad)
GTAACCTTTGTGATCAGTGTTAAGTTATTGTTTGCTTGTTCGGACAAATGTATCTGTCTCTTCAT
TACCATTTGAAATTTACTCTGGAAACGAGCCTCTAGTAGGATGATATAGTCAGTTGGCAATGACG
TCGAAAATATTTCAGTCCCT
>r531.1 |SOURCES={KEY=b34ed7e6...,bw,302935-303085}|ERRORS={}|SOURCE_1="bcp.fa" (b34ed7e60a76ed5c83a162724f0217b5490879ad)
ATCGGGCAGTTTGTGCCGATGATGATCAGCTCGTTCGGGCTGGCCTACACGTTCTGGATCTTTGC
CGTCATTAACATTCTCTGCTTCCTGTTTGTCGTCACAATCTGTCCGGAGACGAAGAATAAATCGC
TCGAAGAGATTGAAAAGCTT
>r532.1 |SOURCES={KEY=b34ed7e6...,bw,734915-735065}|ERRORS={}|SOURCE_1="bcp.fa" (b34ed7e60a76ed5c83a162724f0217b5490879ad)
TGTTCGGCAAATGGATGAAACAGATTTTGTGTTTGTGCGTGTACCGGCAGAGGATATTGGAGCAG
TACATGTCATTCAGCAGCAGCCGTCCTCTTATTTTGTCGGCAGTTTGCTTAAACTGGTGAACACG
CCGTCTCCATATGAAAAAAC
>r533.1 |SOURCES={KEY=b34ed7e6...,fw,3390824-3390974}|ERRORS={}|SOURCE_1="bcp.fa" (b34ed7e60a76ed5c83a162724f0217b5490879ad)
CTTGAAGCAAACGGATCAGGTTCAATGGTAACCGATCTGCTTGAGCTTAAAGCGATTCAATCCGT
GTACCGTTCAGGGAACGCAAATCCCCTTTCGCTCGGATCAATCAAGCCGAATATCGGACATCCGC
TTTGTGCTGAAGGAATCGCA
>r534.1 |SOURCES={KEY=b34ed7e6...,fw,3285354-3285504}|ERRORS={}|SOURCE_1="bcp.fa" (b34ed7e60a76ed5c83a162724f0217b5490879ad)
AATGGCACGAGCAACACACCGGACGAGCCTGAGGCTCCGGAAGTGCATGACTTATCGGACATGGA
GCGTGATGCGATCGGTGAAATCGGAAATATTTCATTCGGCAGTTCAGCGACAGCTTTATCCACGC
TTTTGAATCAAAAAGTTGAT
>r535.1 |SOURCES={KEY=b34ed7e6...,fw,1897062-1897212}|ERRORS={}|SOURCE_1="bcp.fa" (b34ed7e60a76ed5c83a162724f0217b5490879ad)
ACAAAAAGACACTACAATATTGAAAGCATTACAGTTGGACACACAGAAACAACTGGCGTTTCCAG
AATCACCTTTGTCGTTCACGTTGAAGGAGAAAATGATGTTGAACAGCTGACAAAACAGCTTAACA
AACAAATTGATGTGCTAAAA
>r536.1 |SOURCES={KEY=b34ed7e6...,fw,2836867-2837017}|ERRORS={}|SOURCE_1="bcp.fa" (b34ed7e60a76ed5c83a162724f0217b5490879ad)
TACAAAGGTTATTATTTCGTCGGCAGATAAAGTAATTTTGATGTTTCGACTGTTGATAATTTTAA
TGATGGTTCTTTTTTTGATTTGGGAGTTATCGAGGATGAGTATTTCGCTTGCGACTGCGTCAGCT
AAGTTCTCGTCGGCGATGAC
>r537.1 |SOURCES={KEY=b34ed7e6...,fw,852767-852917}|ERRORS={}|SOURCE_1="bcp.fa" (b34ed7e60a76ed5c83a162724f0217b5490879ad)
GAATCAAATTCGTCTATCCCAATGGCGGTGGGCGGCAACTGCTTCGATAAACGCTTTGCTGAAGC
CGGTGTAGTCCTCTTCGTCTTCTGCTGTCACAATTCCCGGCCCCTCTGTTGCGCCGACAGCTGAT
TTGAGGAGGCCAACTCCTTC
>r538.1 |SOURCES={KEY=b34ed7e6...,bw,1423748-1423898}|ERRORS={}|SOURCE_1="bcp.fa" (b34ed7e60a76ed5c83a162724f0217b5490879ad)
CGATTGTCTAATGGGGCAAGCCCGTTGACGACCTCGTTGATCGTTCCGTCTCCGCCTGCCGCAAT
GATCAGGTCAAACTCACGCAATGCCGCTTCCTTGGCAGCGTGCGTTGCGTCTCCCGCGCATGTTG
TGGCATGGGTGGAGGTTTCA
>r539.1 |SOURCES={KEY=b34ed7e6...,bw,2700628-2700778}|ERRORS={}|SOURCE_1="bcp.fa" (b34ed7e60a76ed5c83a162724f0217b5490879ad)
TAAAAACCTCGACCATGAAAGCTCATTAATGGATATCATTAACGACCACAGCTCAGTTGACCGCT
TAAAACAAACGTTAAAACGGCATATTCAGGAAATGTTTGCCGGTGTCATTGATGATGAATTCATT
GAAAAACGAAATAAAATTGC
>r540.1 |SOURCES={KEY=b34ed7e6...,fw,126777-126927}|ERRORS={}|SOURCE_1="bcp.fa" (b34ed7e60a76ed5c83a162724f0217b5490879ad)
ACTCGACATTCACACCTTCCGGAAATCTAGGATCTTTCTCAATCACCGGCCCCAGTGTCGTCAGC
GGTGCCTGTTCAATATCGGCAATCGGAAAAACGATATGCGGATTGCCCATTGAAACCGCGGTGCC
TTTTAGTTCAGCTTCGCCAA
>r541.1 |SOURCES={KEY=b34ed7e6...,fw,66585-66735}|ERRORS={}|SOURCE_1="bcp.fa" (b34ed7e60a76ed5c83a162724f0217b5490879ad)
AAATGCGCTATATCGGCGTGATGATCAGCGGATTGTTCGGCGGACTCGGGGGCGGCGTATATGCA
TCAACCATTGCGCTCGACTTTACGCATTCTACCATTTCCGGGCAAGGGTTTATCGCACTCGCGGC
CCTTGTATTCGGAAAATGGC
>r542.1 |SOURCES={KEY=b34ed7e6...,bw,2593687-2593837}|ERRORS={}|SOURCE_1="bcp.fa" (b34ed7e60a76ed5c83a162724f0217b5490879ad)
ACCATAGCTTTCTTCATAGCCGAATTGGAAGGTGTACTGGCCTGAGGCTTCGTATTCTTTAATCT
TTTCACCGATAAACTTAAAGCCTGTCAATGTATCAATCGTATCGAGTCCGAATGAAGATGCGACA
TCGCGTCCGATTTCACTTGT
>r543.1 |SOURCES={KEY=b34ed7e6...,bw,3908972-3909122}|ERRORS={}|SOURCE_1="bcp.fa" (b34ed7e60a76ed5c83a162724f0217b5490879ad)
CATCGGACTGAATCCGTCCAACACCGAAGCCAAAGCATTGACGACTGTATCCAGCAGCTTTCCAT
TTTCAAGAATGACAGAAATGCTCCGCGCCATCCCGACAATCAGCGCACCGTATACAAGACTCTGA
CAGCCGGTAATAAAAGTTTT
>r544.1 |SOURCES={KEY=b34ed7e6...,fw,2533996-2534146}|ERRORS={}|SOURCE_1="bcp.fa" (b34ed7e60a76ed5c83a162724f0217b5490879ad)
TTTCAACAAGCCGCTGGATTGGTGAACTATTACAATACTGAGAACTGGACGGCTCTTCAAGTCAC
GCATGATGAAGAACTTGGCCGTATTCTTGAATTAACAATATGTGATAACTTTTCTTTTTCACAAC
CATTAAAAAATAAAATTGCT
>r545.1 |SOURCES={KEY=b34ed7e6...,bw,3189008-3189158}|ERRORS={}|SOURCE_1="bcp.fa" (b34ed7e60a76ed5c83a162724f0217b5490879ad)
AGCTGCAAAATCATTGTGGTCCTCCTCTTTCCAAATCAAAGAATTGTTTTAATTTTCACAAAACT
TTGTACGGACTAGGATACCTTACTTTTTCGAAAACGTAAACCGCTCGTTCTAAATAGAAAAGCCT
TTAAAACAATTTCTGTTTTA
>r546.1 |SOURCES={KEY=b34ed7e6...,fw,1324235-1324385}|ERRORS={}|SOURCE_1="bcp.fa" (b34ed7e60a76ed5c83a162724f0217b5490879ad)
TGATATCTTTTAAGATGGCTTCTCCTTTGTCATCAGAAAACGTTTGATTGACCTTCAGCAATGAC
CGGTCATCTGTTACCTGTGCATTAGGCTGATACTCATCTATACTGTCTTTTTGAGACGAAGTGCT
TTGCGGTGTGGCTTTTGCTG
>r547.1 |SOURCES={KEY=b34ed7e6...,bw,957448-957598}|ERRORS={}|SOURCE_1="bcp.fa" (b34ed7e60a76ed5c83a162724f0217b5490879ad)
TTCGGGTGACCGGTCCGTCCATGCATTCTGTTAACGCCAGGAACACAGTGTACAGGTTGTAAATG
ACCCCTTCTAATGCTGCACGTATCATATGTTCTTTTTTATGTGACATGGTCAGGCCGAAAAATGA
GCCCCGTACATCCGAGTTCC
>r548.1 |SOURCES={KEY=b34ed7e6...,fw,2564634-2564784}|ERRORS={}|SOURCE_1="bcp.fa" (b34ed7e60a76ed5c83a162724f0217b5490879ad)
CGCGATTATTTGGGGATGCCCCGGGCATTTCGGAACAATCAGTGCAGGTCTGAAAACTTGGATCG
ACAGACTCGGCTACTTGTGGGCTGAAGGCGAGCTGATCAACAAAGTCGGCGCAGTATTCTGCACA
ACGGCAACAACACACGGCGG
>r549.1 |SOURCES={KEY=b34ed7e6...,fw,1305222-1305372}|ERRORS={}|SOURCE_1="bcp.fa" (b34ed7e60a76ed5c83a162724f0217b5490879ad)
CGAGTTTACTGTTCGTTGTTTTCTCAAGAAAATAACGATCGTGTGATACCACAATCAGTGTGCCG
CTGTATTGTGACAGTGTTTCTTCCAGCTGTTCGCGTGACGGCAGGTCGAGGTGATTGGTCGGTTC
ATCTAATATCAGCACGTCTT
>r550.1 |SOURCES={KEY=b34ed7e6...,bw,2343022-2343172}|ERRORS={}|SOURCE_1="bcp.fa" (b34ed7e60a76ed5c83a162724f0217b5490879ad)
AGACCCGCCTCTTCAAACAGGCCTGCCAGTTCCTTCATACCAGGGAATTCTCTGGCTGACTCTTG
GAGCCATGAGTATTCTTTATAGCTTTTTGCAAACAGCTTCCCGAAAAACGGCATAATATACTTAA
AGTACATAAAATAAGCCTGT
>r551.1 |SOURCES={KEY=b34ed7e6...,bw,3582554-3582704}|ERRORS={}|SOURCE_1="bcp.fa" (b34ed7e60a76ed5c83a162724f0217b5490879ad)
TACGGTTCAGGATTTCGGGGGATCAATGACCAAAAAAGATTTAGAAAATTATGATATTACAATTG
ACGAACCGATTTGGGGGGAATATCAAGGCTATCAAATTGCAACGACTCCTCCTCCAAGCTCTGGC
GGCGTTTTCTTACTGCAAAT
>r552.1 |SOURCES={KEY=b34ed7e6...,fw,2582487-2582637}|ERRORS={}|SOURCE_1="bcp.fa" (b34ed7e60a76ed5c83a162724f0217b5490879ad)
ACCCGTTTCAGAAGTGATGTCAACAGACCTCGTATCAGGAAACCCTAATATGAGTCTGGAAGACG
CGTCGCAGCTGATGGCCCAGCACCAAATCCGCCGCCTTCCTATTGTAGATCAAAACAATCTAGTC
GGGATCGTTGCGCTTGGAGA
>r553.1 |SOURCES={KEY=b34ed7e6...,bw,3751744-3751894}|ERRORS={}|SOURCE_1="bcp.fa" (b34ed7e60a76ed5c83a162724f0217b5490879ad)
AAGTCCGCTTCAGAGCGGCATACGCTTTGGCCTTTTCCCGAAGAACTCATCAACGGTTTGACGAC
ACAAGGGAAGCCGATATGAGCTGCAGCCTGTACAAATTCTTCATATGTATTCGCAAATTCATAGC
CTGCCGTCGCAAGCCCGAGC
>r554.1 |SOURCES={KEY=b34ed7e6...,fw,1954664-1954814}|ERRORS={}|SOURCE_1="bcp.fa" (b34ed7e60a76ed5c83a162724f0217b5490879ad)
TCTTCCGACATATTTAGCGCGTTACGGCTATTCTGTTTCAGAGTGGCTGCAAATTTGGGGAACGC
TGTTTTTTGTCAACATTGTATTTAACATCATTTTCGGCGCAGTCGGAGACAAACTGGGCTGGCGA
AATACAGTCATGTGGTTCGG
>r555.1 |SOURCES={KEY=b34ed7e6...,bw,2927989-2928139}|ERRORS={}|SOURCE_1="bcp.fa" (b34ed7e60a76ed5c83a162724f0217b5490879ad)
TCGCATTGCTATCCCACAGGTTAATAGAGTTCGGGTTGCCCCCTGATTCATACTGTGCAATCGTC
ATTAATCCCGAGAGCCAGCTCAATGGTGTTTTTGTGGCCATCATTGCAGCCATAAGCCACTGTTT
CACATTTCCTCCCACTGCTC
>r556.1 |SOURCES={KEY=b34ed7e6...,bw,4018712-4018862}|ERRORS={}|SOURCE_1="bcp.fa" (b34ed7e60a76ed5c83a162724f0217b5490879ad)
TGGGTTAAGTCCCGCAACGAGCGCAACCCTTGATCTTAGTTGCCAGCATTCAGTTGGGCACTCTA
AGGTGACTGCCGGTGACAAACCGGAGGAAGGTGGGGATGACGTCAAATCATCATGCCCCTTATGA
CCTGGGCTACACACGTGCTA
>r557.1 |SOURCES={KEY=b34ed7e6...,fw,691632-691782}|ERRORS={}|SOURCE_1="bcp.fa" (b34ed7e60a76ed5c83a162724f0217b5490879ad)
TTCCCGGTTGAAATCGCATTTTCACCTAAGGAAAAAGTATAGAGGATGGCGGGGAAAAAGTAAAG
ATGCGTCCTGTATGCGATGTTTAAAAACAATCTTTTTTTCTCATAATAGTAGAAACATAAAAAAA
GGGGGAACCATTGTGGATGC
>r558.1 |SOURCES={KEY=b34ed7e6...,fw,747882-748032}|ERRORS={}|SOURCE_1="bcp.fa" (b34ed7e60a76ed5c83a162724f0217b5490879ad)
TCACCATATACCATTTTCCTTCATGCTCCCACACCTTCGGATCACGAAAATGAGCTGTATAGCCT
TCAGGAAGACGGGCCACGACACCTTTTTTCTCAAAGGTCAGCCCATCGTCCGATACAGCAAGGCA
CTGATACGTTTCCCGATTCC
>r559.1 |SOURCES={KEY=b34ed7e6...,bw,3054182-3054332}|ERRORS={}|SOURCE_1="bcp.fa" (b34ed7e60a76ed5c83a162724f0217b5490879ad)
GCACTGCTGCTAAAGCACCGGCTACTGCTGAAAAAACCAGCAATAATGCAACAACAGCTGCACCT
TCATCTGTAAGTGCATATGAGAAAAAAGTTGTTGAACTGACAAATGCAGAAAGACAAAAACAAGG
TTTAAAACCGCTTCAAATTG
>r560.1 |SOURCES={KEY=b34ed7e6...,bw,1674685-1674835}|ERRORS={}|SOURCE_1="bcp.fa" (b34ed7e60a76ed5c83a162724f0217b5490879ad)
TAACAGCTCTCTGTACCATCTGACAGAAACCTTCGTGACAAAAAGGGGATCGTTCTGGCCTGCTT
CGATAACATCTTCATTCCGTGTCGCCATATCAATCGATAATCCTGAATCAACTTTAAGCGACGGA
GCAATGACATTCAGCCCCTT
>r561.1 |SOURCES={KEY=b34ed7e6...,fw,1797590-1797740}|ERRORS={}|SOURCE_1="bcp.fa" (b34ed7e60a76ed5c83a162724f0217b5490879ad)
TTGCTTCTCTTGGCGATTACAATTTCGCGGAGCCTGGCGCGCTGATCGGTTTTGCCGGAAGAAGG
ATTATCGAACAGACAATAGGCGAAAAACTGCCGGAGGACTTCCAAACAGCGGAATTCTTATTAAA
ACATGGACAGCTTGATGCGG
>r562.1 |SOURCES={KEY=b34ed7e6...,bw,3986891-3987041}|ERRORS={}|SOURCE_1="bcp.fa" (b34ed7e60a76ed5c83a162724f0217b5490879ad)
GGATAAAATAAGCATAGACGCTTTAAGACTTCACCGTCATTTATCCGCTCACCCTGTTTTGACTC
AGCAAGACTTGCTTTCATCCCCTAATAAAGAAACCGTAAGAGCATTGATTAGAAATATGTTGGAA
GGGTTGCTCGTGAAAAATCC
>r563.1 |SOURCES={KEY=b34ed7e6...,fw,1665202-1665352}|ERRORS={}|SOURCE_1="bcp.fa" (b34ed7e60a76ed5c83a162724f0217b5490879ad)
CAACATATAAAGGTGCATAAAAAATGGAATGGGTCACTTCGGCTACTTTTACTTTCGTGAGTGTT
TCTTCCTGCTTGCAAGCACTCAGGGCAATGATGAGAAACACACTGCAAACGCAGAAACAGCCCAG
CCTTAACCATTTGTTCACAT
>r564.1 |SOURCES={KEY=b34ed7e6...,fw,737200-737350}|ERRORS={}|SOURCE_1="bcp.fa" (b34ed7e60a76ed5c83a162724f0217b5490879ad)
TGGATTGGTCTGTAATATAGTTCAGATCAAGCTCCTCGGCCAGCGGGTAAAACGGATAAAAATGA
TTGACTCTCCAAAAGAACCGGGCATCACCGATCCGATAAAACGCCGGGCTTTCATCCCAATAAGA
GCCAAACGCCTCCTTCACCT
>r565.1 |SOURCES={KEY=b34ed7e6...,fw,2834374-2834524}|ERRORS={}|SOURCE_1="bcp.fa" (b34ed7e60a76ed5c83a162724f0217b5490879ad)
ATAACATGCCGAGAGCGCTTTGTCTGATTGAAGCCAATGGAAAAACGTACAGAGGCGTGATTGTC
GGAAGAAGAAATGATTCCGTCCTGCTTCGGACGACCGGAAATGGTGCTCCGACTGAGCTGGCGAT
CGATGAGATAACATCTCTGC
>r566.1 |SOURCES={KEY=b34ed7e6...,bw,2964529-2964679}|ERRORS={}|SOURCE_1="bcp.fa" (b34ed7e60a76ed5c83a162724f0217b5490879ad)
TCTGTCGGGATTACGCTTACTTCTCCCGTTTCTTCAATGATGGCAAGATCAATATCAGCCGGATC
AGCATAGCCCTTTTCTCTCAGTTTTCCGAGCAGCTCATTGACGGTCAGCCTCTCTTTTTTGAGTC
CGCGCTCATCGATATCCCCG
>r567.1 |SOURCES={KEY=b34ed7e6...,bw,1661059-1661209}|ERRORS={}|SOURCE_1="bcp.fa" (b34ed7e60a76ed5c83a162724f0217b5490879ad)
CAATATAAGTTGCAGTCTCGTTATAAAGCTCCTCAAATTTTTCATGAAGTGTAAAGAAATCTTTT
CCTTTTACATACCAGTGATAATTATGTAGTTTCACATACATGACTGTCCAGTTGGCTACTTGTTT
GTTCACGGCTTGAATTAATT
>r568.1 |SOURCES={KEY=b34ed7e6...,bw,3336814-3336964}|ERRORS={}|SOURCE_1="bcp.fa" (b34ed7e60a76ed5c83a162724f0217b5490879ad)
ATGCTCCTTGTACGCGGACAGGTTTATTAGCCCCTACAGGTAAAAACAGCATATCTCCGCGTCCC
AGAAGCTTCTCAGCGCCCCCCATATCCAGAATGGTCCTTGAATCCGTCTGTGAAGAGACACTGAA
TGCGATTCGTGACGGAATAT
>r569.1 |SOURCES={KEY=b34ed7e6...,bw,2960211-2960361}|ERRORS={}|SOURCE_1="bcp.fa" (b34ed7e60a76ed5c83a162724f0217b5490879ad)
ATACGTATTGACAGCCAACTATCACAGCGGGAAGGTGCACGCTTTTCCGGTTCAAAAAGACGGAG
GTTTGCAGTCCCCCGCTTCAGAAGCCGCCCATACAGGAAAGGGTCCGCATGAAAGACAGGAAAAG
CCGCATACACACTATGCGGG
>r570.1 |SOURCES={KEY=b34ed7e6...,bw,3802418-3802568}|ERRORS={}|SOURCE_1="bcp.fa" (b34ed7e60a76ed5c83a162724f0217b5490879ad)
CACACAAACATACATAAACCATTGGGCGGACCAGTACAGTCAATATGATCGTTTTTTAAAAGGAG
AGAATGCGTACCTTGCAGGGGTACTGTATGATTTTCTGGAAAAAGCAAAAGCTTCGAATGTGAAC
GTTTCACTGCATTTGCATAC
>r571.1 |SOURCES={KEY=b34ed7e6...,fw,2061305-2061455}|ERRORS={}|SOURCE_1="bcp.fa" (b34ed7e60a76ed5c83a162724f0217b5490879ad)
GCCGGTCAGGTTGAGATAACTCGTTCACCCGAAATAAGTGCGGAAAGAATGAGAACTGAAATACA
AAAAACAAAATCATTAACGAATAAGCCATTTGGAGTACCTGTAATCGTAAATCGTGATTTAGCTT
ACACATGGCCAATTTTAGAA
>r572.1 |SOURCES={KEY=b34ed7e6...,bw,804618-804768}|ERRORS={}|SOURCE_1="bcp.fa" (b34ed7e60a76ed5c83a162724f0217b5490879ad)
TCATTCTTCACGGAGGAAACGGAAGGAGCTCCGCAATGGAAGCGATCGCCGCCGCGAAAAAAGGC
GACAGTGAAGAGGCGCGGAATAAGCTTCAAGACGCTGCGGATGAATTGTCAAAAGCCCATCATTA
TCAGACAGAACTGATCCAAA
>r573.1 |SOURCES={KEY=b34ed7e6...,bw,1815379-1815529}|ERRORS={}|SOURCE_1="bcp.fa" (b34ed7e60a76ed5c83a162724f0217b5490879ad)
CTAATGGCATTTGGGAGCGGATCCGGCTAAGCGCTTCTTCTTCCGTCAATTGGTTGCGCTTAATC
AGACGCTCAAGCTGAAGCTCTTTTGTCACACTGACCACAATAATTTTATCAACTAAAGACTCCAA
TTTGCTTTCGAACAATAGCG
>r574.1 |SOURCES={KEY=b34ed7e6...,bw,408318-408468}|ERRORS={}|SOURCE_1="bcp.fa" (b34ed7e60a76ed5c83a162724f0217b5490879ad)
ACAGAGCCCGCCATGGAAAAAGAAGTATATTTTGCGTTCGACACCCGAAAAACGAACCTTTACTT
TAAAAATGCTGTAACGATGGACGGCAAGGTTTTAAAAGTCTTCGATGATACGACAAATAAATACC
GCACCTACTCTGTCCCTCTG
>r575.1 |SOURCES={KEY=b34ed7e6...,fw,3834650-3834800}|ERRORS={}|SOURCE_1="bcp.fa" (b34ed7e60a76ed5c83a162724f0217b5490879ad)
ATGAAAAGGACTATGGATTCCTTAACAGCAGCCTGGCAGGGGTAGACCTTGTGACAAAAGAAAAT
GTAGATAAAGCAAACTGGTTTGTTTTAACAATGCGCAGCATCGGCGGATTTTTTGCTGGTATCTG
GGGAAGCATTGTTGATACAG
>r576.1 |SOURCES={KEY=b34ed7e6...,bw,2601281-2601431}|ERRORS={}|SOURCE_1="bcp.fa" (b34ed7e60a76ed5c83a162724f0217b5490879ad)
GGATTTTGAAAACAGGAAAATAAAAAGGATGCAGATCGCTGCATCCTTTTTTCTTATAAATACCT
GCGGTGAACCCCTTTTCCGTCATACGAAAACATCACTTGCTTATCCTCCAGCACGGATTCGATAT
GCACGCTTCTTCCCCACAGC
>r577.1 |SOURCES={KEY=b34ed7e6...,bw,2132854-2133004}|ERRORS={}|SOURCE_1="bcp.fa" (b34ed7e60a76ed5c83a162724f0217b5490879ad)
CTCATAAATTGTCATGGCCTGTCCTGAAGAACCCGCGCGCGCTGTTCTGCCCACACGGTGAACAT
AAAAATCAAGATCATCCGGCAGCTCATAGTTGATGACATGGCTGACACCTTTAATATCAATGCCT
CTTGCGGCGAGGTCAGTTGC
>r578.1 |SOURCES={KEY=b34ed7e6...,bw,2033654-2033804}|ERRORS={}|SOURCE_1="bcp.fa" (b34ed7e60a76ed5c83a162724f0217b5490879ad)
TCGGATACCGGACAGTTTGGAGCTGGATGTCGCCAGCCCTCTATTGTGTGCAGGGATTACAACAT
ACTCCCCTCTAAAACACTGGAACGTCGGCCCAGGGAAAAAGGTTGCGATTGTAGGAGTTGGCGGG
CTTGGTCATTTGGCGATTCA
>r579.1 |SOURCES={KEY=b34ed7e6...,fw,1765530-1765680}|ERRORS={}|SOURCE_1="bcp.fa" (b34ed7e60a76ed5c83a162724f0217b5490879ad)
CTGATGAATTTTTTGACGAGTGTGATGTGACCGACTCTTTTTGGCTTATAGGTGCCGAGAGATGC
TACAATAGAAGAATAAATGCTGCGGTAATACAGTTCATATACAGCTTCGATGCTTCCGCACTCTG
AGATCAGCTCTTTAAATGTA
>r580.1 |SOURCES={KEY=b34ed7e6...,bw,901602-901752}|ERRORS={}|SOURCE_1="bcp.fa" (b34ed7e60a76ed5c83a162724f0217b5490879ad)
AATGGCATTTGCAAGAGAGGTTGCAGATAAAGTGATTTTTATGGCGGACGGCCATATTATCGAGC
AGGGAACGCCTGAAGAACTGTTTGACCATCCGAAAAACGAACGGACAAAACGATTTATCAAGCAG
GTGGAAGAGCCTGCAGAGCT
>r581.1 |SOURCES={KEY=b34ed7e6...,fw,3451021-3451171}|ERRORS={}|SOURCE_1="bcp.fa" (b34ed7e60a76ed5c83a162724f0217b5490879ad)
GTAAGGGCGGTCGAAGTGAATCCGAACGATAGGAATCAGGAAATATCAGGAGAGTATCAAATAAA
AGCATGGACAGACTTTCATTACCCAGGCCGCGGAAGCACGTACAGCGATTTTAAGTGGCATTGGT
ATCATTTCGACGGAGCAGAT
>r582.1 |SOURCES={KEY=b34ed7e6...,fw,3313241-3313391}|ERRORS={}|SOURCE_1="bcp.fa" (b34ed7e60a76ed5c83a162724f0217b5490879ad)
TTGAAGACACAAAGCCGACAACCTTTTCTGAGCTCGTTCAGATTTCAGGGCTGTCTCATGGAACA
GATGTATGGCTCGGCAATGCGCAAGAACTCATTCACAATAATATTTGTGAGCTGAGTGAGGTGAT
CGGCTGCCGTGATGACATTA
>r583.1 |SOURCES={KEY=b34ed7e6...,bw,3873820-3873970}|ERRORS={}|SOURCE_1="bcp.fa" (b34ed7e60a76ed5c83a162724f0217b5490879ad)
AGGGCACCATTGTATTCCACAACATACGTCTGTACAGGGAAGCGGTTTTCCGGCGGAGTCTCGAT
CACCGAGAGATCCCTTACGCCAAGCATAGACATATGCAGCGTACGGGGAATCGGCGTCGCTGTTA
ATGTTAATACATCCACATTG
>r584.1 |SOURCES={KEY=b34ed7e6...,fw,292883-293033}|ERRORS={}|SOURCE_1="bcp.fa" (b34ed7e60a76ed5c83a162724f0217b5490879ad)
ATCAAAGAGATTTTCCGTTATATCTTCTTTTAAAAAACAACCCCATCACCTGCTGGTGATGGGGG
TTTGTTTTTATTGAATAGATGTTAAATAAATTCTTCCGTCTTTCACTACGCCGGTGTAGGTCCAG
TTGTATGTTCTGCGCTTTGT
>r585.1 |SOURCES={KEY=b34ed7e6...,bw,2660997-2661147}|ERRORS={}|SOURCE_1="bcp.fa" (b34ed7e60a76ed5c83a162724f0217b5490879ad)
CTGCGTGAAAAAATAAAAACCAATTGCGATTCTTTTGAAGAAACGATCAAGCGCTTAAAATCAGA
TGGTGTAACCTTAAAGGACCAGCTAGTAAAAGCGGCAAAAGAAAGTGCAGATGTCATTAAAGACG
TAAGCGGTGAACTGCAAACC
>r586.1 |SOURCES={KEY=b34ed7e6...,bw,3046075-3046225}|ERRORS={}|SOURCE_1="bcp.fa" (b34ed7e60a76ed5c83a162724f0217b5490879ad)
GGAAAACATTTAGTATTTTTCCTCGTACCGGAGAAACGACGATGCCCTCAGAAGGAAGGATCGCA
AAGCCGTCACCCATCATTTTTCCTGAGAAGACTTGGTCAGGAACATCAGTAATCGGGTGAATTTC
ACCAGCAATCGGAGAAACAA
>r587.1 |SOURCES={KEY=b34ed7e6...,bw,1481763-1481913}|ERRORS={}|SOURCE_1="bcp.fa" (b34ed7e60a76ed5c83a162724f0217b5490879ad)
ATCATCGCTGCTTGCATACGCTCTTTGCGTTTCTGTTTGAGCCGTCTGCACACCGTCATAAATGG
TGTAATTGTAAAGACCTAAGTATTTTACGATATAATTGCGGTCAAACGTTCTTGTCAGCAGCTGC
GGGCGGTCTTTTTCCGCAAA
>r588.1 |SOURCES={KEY=b34ed7e6...,bw,2275563-2275713}|ERRORS={}|SOURCE_1="bcp.fa" (b34ed7e60a76ed5c83a162724f0217b5490879ad)
GACAGCTGTTCCATGCTGATCATCGTGCATGACAGGGATACTGAGTTCCTCTTTTAGGCGATCTT
CAATTTCGAAGCAATGCGGTGACCCGATATCCTCAAGCAGGATGCCGTTAAATCCTGGTGAAATA
TGTTTTACCGTATTGATGAT
>r589.1 |SOURCES={KEY=b34ed7e6...,fw,112231-112381}|ERRORS={}|SOURCE_1="bcp.fa" (b34ed7e60a76ed5c83a162724f0217b5490879ad)
CTTTTCCGCAAACTCCTTAGGCCACGGCGTAAATCCATTCAGCATGCTGTTTCCCTCCTGCAATT
ATTTCTGATCATATGTGATTGACACCCATTGCGCGAAGCATCGTCCGAAACTTTGCGGATGTCTC
CTGAAGCTCGTCCTCTGCTT
>r590.1 |SOURCES={KEY=b34ed7e6...,bw,2032525-2032675}|ERRORS={}|SOURCE_1="bcp.fa" (b34ed7e60a76ed5c83a162724f0217b5490879ad)
TGATTCCTGGAGGATTTTCCCCAGATTTGCTTCGCGGAGATGACCGCCCAGGTGAGTTTGCAAAA
GCATTCGTAGAAAATGAGAAACCTGTTTTCGCTATTTGCCACGGCCCGCAGGTACTCATTGATAC
GGATCTTCTGAAAGGCAAAG
>r591.1 |SOURCES={KEY=b34ed7e6...,fw,2112754-2112904}|ERRORS={}|SOURCE_1="bcp.fa" (b34ed7e60a76ed5c83a162724f0217b5490879ad)
ACAGAACACTACGCCTGCCCAAATGAAAATGTTTTTGACGAGACTGGGTTTTGGCTCTAAAATGA
TCATTACAGGTGACGTTAGCCAAATTGATCTGCCGAAAGGCGTCAAATCGGGACTTGCAGTAGCG
AGAGAGATGCTGAAAGAAAT
>r592.1 |SOURCES={KEY=b34ed7e6...,bw,2010560-2010710}|ERRORS={}|SOURCE_1="bcp.fa" (b34ed7e60a76ed5c83a162724f0217b5490879ad)
ATAAATCTGCTCGATCTGCTGTTCTCGTTCGAACTCTTCCGGGCTTTTAAACCGTTTGTTGATCG
TTAAAGTCAAAAAGAATAGGTTAATCGTCATATCGCTCACCCCCTTTCAAAGTCCGCTCCAAGCG
AAATAACCCGCGGCATCTCC
>r593.1 |SOURCES={KEY=b34ed7e6...,bw,534674-534824}|ERRORS={}|SOURCE_1="bcp.fa" (b34ed7e60a76ed5c83a162724f0217b5490879ad)
CGCCGCTCCTGTAAAGAAATGCGGTACAAGTCCGGGGACAATAACGCTGAGACCGAAGATCGGAA
GAAGAAAAATGGATACAATACCCGCCAGGAAGCTGGATAAAAAACCGATAATCACAGCGTTGGGC
GCAAAAGGAAAAACCGTCGG
>r594.1 |SOURCES={KEY=b34ed7e6...,fw,1381121-1381271}|ERRORS={}|SOURCE_1="bcp.fa" (b34ed7e60a76ed5c83a162724f0217b5490879ad)
CATTGCGACTGGAATTGCGATCGGATTTATTTTCTACCCGATTACAATGGTGTGCAAAGGGAAAG
CCAAAGAGGTTCATCCGATCATGTACGGGCTGTTTGTTGTATTTATTCTTTACTTTATTTTCTTG
AAATAATGATTGAAAACCAG
>r595.1 |SOURCES={KEY=b34ed7e6...,bw,2046954-2047104}|ERRORS={}|SOURCE_1="bcp.fa" (b34ed7e60a76ed5c83a162724f0217b5490879ad)
TTCGGAGGCTATCCAGAAGGCGTTCCTATTTAACCGATATGCAGGAGTACCACCCTGTACTGTTT
GACGCCATAAGAAACTTTTATGGCGTTTAAATTTGTTTTTTAGACAAAAAATTTGTTTTTTCTTA
TTTAGACGTAAATCTATGTC
>r596.1 |SOURCES={KEY=b34ed7e6...,fw,2245744-2245894}|ERRORS={}|SOURCE_1="bcp.fa" (b34ed7e60a76ed5c83a162724f0217b5490879ad)
GCGGGTCAAAAAGGAACAGGAAAATGGACAAGCCAAAGTGCACTTGACTTAGGGGTTCCGCTTCC
AATTATCACTGAATCTGTATTCGCACGTTTTATTTCAGCGATGAAGGATGAGCGTGTGAAAGCAA
GCAACCTTCTTTCAGGACCT
>r597.1 |SOURCES={KEY=b34ed7e6...,bw,3962744-3962894}|ERRORS={}|SOURCE_1="bcp.fa" (b34ed7e60a76ed5c83a162724f0217b5490879ad)
CGAAGAGTCTTCATTAAATCCTTCATCCGGTCTTTAACAAAATCAAAAAACGCCTGTCCGCCGTC
AATGTTTGCCCGAAGCGGAACCGTAGAAACAAACATGCCGAGCATCTGCTTCTCTTTCGCGTTTG
TCCGGTTGCCCATAAATGTA
>r598.1 |SOURCES={KEY=b34ed7e6...,fw,3922084-3922234}|ERRORS={}|SOURCE_1="bcp.fa" (b34ed7e60a76ed5c83a162724f0217b5490879ad)
TTCCGCAAAAGATGAAGCAACGTCAACCATTTCCTGCGTCGCATCAATGCCGATGCATTCTTGGA
CATAAGGGGCAAATGCCAGCACCGTATGGCCCGCTCCCGCTCCGACATCAAGCACTTGCTGCTCT
GCACAGCATTCCGCAAATTT
>r599.1 |SOURCES={KEY=b34ed7e6...,fw,1675021-1675171}|ERRORS={}|SOURCE_1="bcp.fa" (b34ed7e60a76ed5c83a162724f0217b5490879ad)
GAAAGAGAAGACGTTTTTAAAGCCGCAAGAGCATTTACTGATCAATATATTTGAACTGGGGGGTG
CATGTGTTGACAGTACCGGAACATCCTTTTGGACTGATGGCCAAAGTATATCGTGAAATTTTTCC
GCTCGTTCATCAAGAGCTGA
>r600.1 |SOURCES={KEY=b34ed7e6...,fw,3278197-3278347}|ERRORS={}|SOURCE_1="bcp.fa" (b34ed7e60a76ed5c83a162724f0217b5490879ad)
TGGCAGCAAAAATCTGATGATAAAGAGGCCTTTATCCTGCTTGTGAAACAGGTGGTAAACGAAGT
AAAGGAATATGACGATATATCAATATATGTAGATCCTTATTACTATGAAACAGTTTTTCAGCATA
AAGACGAAATTCAGCAGCTT
>r601.1 |SOURCES={KEY=b34ed7e6...,bw,425174-425324}|ERRORS={}|SOURCE_1="bcp.fa" (b34ed7e60a76ed5c83a162724f0217b5490879ad)
CTGTTGCGATACCGCTTGATGCTGCAACTCCGAAAATATCATTCTCAGTGTTTTTTTCATCTTCT
ATGACTGCACCGACAATTTCTTCAGCCGCTTTCAGCTGCGCTTCTGTCGGTGTACCGAGATAAGC
AGGCGCCTGTGCCAGCTCAT
>r602.1 |SOURCES={KEY=b34ed7e6...,bw,544866-545016}|ERRORS={}|SOURCE_1="bcp.fa" (b34ed7e60a76ed5c83a162724f0217b5490879ad)
TTTGAGACAGTTTCTTCTTGAGGTTGGTTACGGCTTTCTGAAAAAATCAGAATATAATATTAATC
GCATTCTTGGACCTGCTTCAATTAGAGATGCAAGATTAAAAGTTAATGACTTTGAGTTTTATCCA
GATATTGAAGTTTATGAGGA
>r603.1 |SOURCES={KEY=b34ed7e6...,fw,849847-849997}|ERRORS={}|SOURCE_1="bcp.fa" (b34ed7e60a76ed5c83a162724f0217b5490879ad)
GTAATATTGCAAGCTGCTGTCCAAGTCGGTCAGCTTTTGATTATTCTGTCTTGAAATACAGTAAA
GCCGATGGTCAGCATGTATTAGTTTCTGAACTAATGCTTCCCCAATTCCTCTTGACGTGCCTGTG
ATAATGATATGCTTCATTTT
>r604.1 |SOURCES={KEY=b34ed7e6...,fw,636934-637084}|ERRORS={}|SOURCE_1="bcp.fa" (b34ed7e60a76ed5c83a162724f0217b5490879ad)
TTCTACGACGAAGAATTTCACTTCTGTATCGTCTTCTTTCTCTTTCTCATCTTCTTTTTCAGCTT
TTTCCGCTTTGGCTGTTAAGTCCTCAAGAGCTTTTTCCGTTTGTTTTTTTGAGGCTTCTTTATCT
TCTTGTTCTTTTACGGCTTC
>r605.1 |SOURCES={KEY=b34ed7e6...,bw,349257-349407}|ERRORS={}|SOURCE_1="bcp.fa" (b34ed7e60a76ed5c83a162724f0217b5490879ad)
CGCTGATTTTTTGATACATCATCGTTTCGGCGTCAAATAATTCTGTTAATTCGACATCCAGGGTT
GCTGATACTTTTTTCAAAAATTGAACGGATGGATTCGTATGAACGCCTCTTTCAATCTTGCTTAA
ATAGGATTTAGAAACGCCTG
>r606.1 |SOURCES={KEY=b34ed7e6...,fw,3965725-3965875}|ERRORS={}|SOURCE_1="bcp.fa" (b34ed7e60a76ed5c83a162724f0217b5490879ad)
ACCGGGTTTCCATCAAGCTGGATGCAGAATTAAAGAATCGCCTGTATCGTTTAGCTGAAAAAAAT
GGCGCCACACTTTATATGGTCATGCTGTCAGCCTACTATACGCTCCTGTCTAAATATACGGGGCA
GGATGACATCATTGTCGGCA
>r607.1 |SOURCES={KEY=b34ed7e6...,fw,4028349-4028499}|ERRORS={}|SOURCE_1="bcp.fa" (b34ed7e60a76ed5c83a162724f0217b5490879ad)
AGTCAGCCACATTGTGGTGATTCCGTTTTGTTCTATGTATCTCTTAAGCTGATGGGAATCCAGAA
ATGTTTCTTTGTCTGTGAGATGCAAAGCAGCGCCATTTAGCAACGGCCCGAGTATTTCAAATGTA
ACGACATCAAAACCGAGTGA
>r608.1 |SOURCES={KEY=b34ed7e6...,fw,3414026-3414176}|ERRORS={}|SOURCE_1="bcp.fa" (b34ed7e60a76ed5c83a162724f0217b5490879ad)
GTACGGCAAACAGTCTCCATACTCTTATCAAATTGTACGGAAGGATCCCGGCACTTTTGAGAAAG
CCTTCCGTAGGATTCAGGAAGAACATGGAGAACCGGATGCAATCCTCTATTTATGGGCGACGGAG
GATTCAAGCTGTAGTCAGGA
>r609.1 |SOURCES={KEY=b34ed7e6...,bw,3654928-3655078}|ERRORS={}|SOURCE_1="bcp.fa" (b34ed7e60a76ed5c83a162724f0217b5490879ad)
CGTTAAAAAGATTCCGCCCACGTGCTATGGGACGTGCGAGCCAAATCAACAAACGTACGAGCCAC
ATTACAATCGTTGTATCAGAAAAGAAGGAGGGATAAGTAGTGGGTCAAAAGGTAAATCCAGTCGG
TCTTCGTATCGGAGTCATTC
>r610.1 |SOURCES={KEY=b34ed7e6...,bw,3562188-3562338}|ERRORS={}|SOURCE_1="bcp.fa" (b34ed7e60a76ed5c83a162724f0217b5490879ad)
ACCAGCCTGTTTATGTTCTGTTTCGACGTACCTAATTTTTTGGCAATGTTGTTGAAAGTGGTTTC
TTCTTCCGGTAAATGCAGTATGGAGACCATTGTCATAAATTGCCTAGTCGTTAAGCTTTCATAGT
ACTCATCACCTCGTGATTGA
>r611.1 |SOURCES={KEY=b34ed7e6...,bw,1880940-1881090}|ERRORS={}|SOURCE_1="bcp.fa" (b34ed7e60a76ed5c83a162724f0217b5490879ad)
GCCCCCTTCTTCCATCAGTGCTTCCAGCCGGTCAGATTTGTTCATGGCACCTGTCGGATGGGCGT
TAAACAAACGGACCTGAGACATCGGAGCAGGCCCCATGAATTTCGATTTGCTGTTTACATTCGGG
CAGGCTTCCAGGCAGACACC
>r612.1 |SOURCES={KEY=b34ed7e6...,bw,2527759-2527909}|ERRORS={}|SOURCE_1="bcp.fa" (b34ed7e60a76ed5c83a162724f0217b5490879ad)
ACGCTCTACTGGCAGGTTCTTTTATATACCCATGTGCAGTTACATCACCTGCAAATAAAGTAACA
CCAACACCTAGAACAGCAGTTAGAACAGCAGTTAGAACAGCGCCTTTGATAAAACCCTTCATTAC
CAACTCATTCCTCCCTTTGC
>r613.1 |SOURCES={KEY=b34ed7e6...,fw,3726387-3726537}|ERRORS={}|SOURCE_1="bcp.fa" (b34ed7e60a76ed5c83a162724f0217b5490879ad)
CGGTACGGTCGATGAGTGGCTAAATGAAAATAACAGCGGCACGATTGAAAAAAGTGTTGATATCA
TACGCCAACATCCACTTGTGCCGTCATATGTTAAAGTTAGAGGTTTAATCGTTGATCAAAAGGAT
GGGGAGTCCTCAATTGTGGA
>r614.1 |SOURCES={KEY=b34ed7e6...,fw,365265-365415}|ERRORS={}|SOURCE_1="bcp.fa" (b34ed7e60a76ed5c83a162724f0217b5490879ad)
ATCATCTTCTTTCAGAACCTCACATACGATGGTTTGAACCGTTGTATTTTTGGGGAAAATGGGAA
AAAGAGAAGAGTTTGCATGTCAAGCCAGCTTTTTGTTTGACCTTTATTGACCAAAAATGTATCAT
GTAACTACATACTTACCTAA
>r615.1 |SOURCES={KEY=b34ed7e6...,bw,664473-664623}|ERRORS={}|SOURCE_1="bcp.fa" (b34ed7e60a76ed5c83a162724f0217b5490879ad)
TTATGATGGAGAAGGCGCGTCAGGGTGTCGAGGTGCGTTTTTTGTATGACGCTGCGGGCAGCATC
AAATTGGCAAGTAGAGATATTATGAAAATGAGAAAAGCGGGTGTGGACATCATTCCTTTTTCTCC
GCTGAAATACGGGTTCTTCA
>r616.1 |SOURCES={KEY=b34ed7e6...,bw,1711368-1711518}|ERRORS={}|SOURCE_1="bcp.fa" (b34ed7e60a76ed5c83a162724f0217b5490879ad)
CTTTTACCTGGCTTTCTTTTCTTGTGAATGTTTTGCCTTTTCCTTTATTGTAATGGACCCCGTCA
ATGCCGTAAGTCATCAGACTGTAGACGTCCTCTTCGGCTATTCGGTCGAAGAACGCTAAAATCCG
TTTCAGCTCGGCTTCTGATT
>r617.1 |SOURCES={KEY=b34ed7e6...,fw,4034240-4034390}|ERRORS={}|SOURCE_1="bcp.fa" (b34ed7e60a76ed5c83a162724f0217b5490879ad)
TCGCCCGTATAGCTGTCCGGCACTGAAATGCCTTCCTGTTTCAAGAGAAGCTTCGCACCGCTGTC
CTGTAGGATATATTCAATCCGCTGATCCGGATAGTCAGGGTCAATCGGCACAAATGCCGCTCCCG
CCTTCAGGACACCGAGCACC
>r618.1 |SOURCES={KEY=b34ed7e6...,fw,2938164-2938314}|ERRORS={}|SOURCE_1="bcp.fa" (b34ed7e60a76ed5c83a162724f0217b5490879ad)
CACCTGACATTATCCTCTGTTTGTTTTATTATATGTAGCCCCTTAAGAAAAGGAATAAGGACAAG
AGCTGTTTTCCCTTGTCCTTTTAGTGTGATCATGCTTTTTTTCGTTTATACTCATCAATCAGCCG
TTCGTTTTCTTTGAAGATTC
>r619.1 |SOURCES={KEY=b34ed7e6...,fw,571083-571233}|ERRORS={}|SOURCE_1="bcp.fa" (b34ed7e60a76ed5c83a162724f0217b5490879ad)
GATTAACAGGTCTTTACTGACGACACGTCCTTGATTTTGAAGTAAAAAAGCATAGATTTCACGCG
CCTTGGACGTTCTCCATTTGACCGGTATGTTTGTCTTGACGCTATTTAAGGTTTGATAAAACTGC
AGGCTTCCAAAACATTGAAT
>r620.1 |SOURCES={KEY=b34ed7e6...,bw,2209230-2209380}|ERRORS={}|SOURCE_1="bcp.fa" (b34ed7e60a76ed5c83a162724f0217b5490879ad)
ACTTCAATTGCTCTTTATCCTACGAACATCCAGCGTAAAGGGTTTCAATCCGTTTTTGCCTTTGT
GTTTCTTATGGTCCAACCAACGAATATACATACGACCATTGCAGCAAATGAAATGAAGTCAATCA
GCATGCCTATTTTGTGTGAC
>r621.1 |SOURCES={KEY=b34ed7e6...,fw,1977620-1977770}|ERRORS={}|SOURCE_1="bcp.fa" (b34ed7e60a76ed5c83a162724f0217b5490879ad)
TCTTAAACGGCTATGAGCTTGGCGGCGGATCGATCCGTATTTTTGAAAAGGATATTCAGGAAAAA
ATGTTTACACTGCTTGGCTTCACAAAAGAAGAAGCAGCCGAACAGTTTGGGTTCCTTCTTGAGGC
ATTTGAATACGGCGCTCCTC
>r622.1 |SOURCES={KEY=b34ed7e6...,fw,3692365-3692515}|ERRORS={}|SOURCE_1="bcp.fa" (b34ed7e60a76ed5c83a162724f0217b5490879ad)
ATGTCAGAAATATTATGTCCCACTCAACCCCCTCCTTTATTGACTTTGACTATATTTGACTTTAA
TCTTACTATAAGGTGTTTTTCGAGAATTTTCAACTTTATCGCTCTATCTTAAGTATTTCCATTTT
CTAAATCCATAAAACCTGAT
>r623.1 |SOURCES={KEY=b34ed7e6...,fw,3390935-3391085}|ERRORS={}|SOURCE_1="bcp.fa" (b34ed7e60a76ed5c83a162724f0217b5490879ad)
CCGAATATCGGACATCCGCTTTGTGCTGAAGGAATCGCAAGTTTTATCAAGGTTGTTCTGATGAT
GAAAGAGCGCAGTGTTGTTCCATTTTTATCAGGTGATAAAGAGATGTCACATTTCGATAAGCAGA
AAGCGAATCTCACGTTCAGC
>r624.1 |SOURCES={KEY=b34ed7e6...,fw,3163327-3163477}|ERRORS={}|SOURCE_1="bcp.fa" (b34ed7e60a76ed5c83a162724f0217b5490879ad)
AATCGCTTTTGACCAAGATGACACTGCATTACAGCATGCAGAAGAAGCGTTGTCCGATTATCAAG
GACAGCTTATTCTGATTAAAAGCAACTTTAGGTACTTAAAAGAATGTTTACATGAACACGGCATT
ACTGAAGTAGACGGTGTTTT
>r625.1 |SOURCES={KEY=b34ed7e6...,fw,1780244-1780394}|ERRORS={}|SOURCE_1="bcp.fa" (b34ed7e60a76ed5c83a162724f0217b5490879ad)
GCGCTGCTTGAAAAAGCCAAATTTGACACATATGAGCACGAGTGGGTGCGGAAAGCATTCCAGCT
TGCCGTCTTAAAGGGATTAAAGGATATATCCCATCCAAACAGACAAATGACGCCGGACACTATCG
GACTGTTTATCAGTTACTTG
>r626.1 |SOURCES={KEY=b34ed7e6...,bw,2394662-2394812}|ERRORS={}|SOURCE_1="bcp.fa" (b34ed7e60a76ed5c83a162724f0217b5490879ad)
TACTGCAATCGGCTCATCACCTCGTACTCAGGCGGCAATCATCTATCTACAGAAAGCATTCTGTC
CTTCTCTCCGTTGAATTCCGTCAAGAAGGTTCCCCTACCAAAATTTGGGTTTCTCGCTCGAGGGG
TTTACCGCGTTCCACTCTCA
>r627.1 |SOURCES={KEY=b34ed7e6...,fw,1492119-1492269}|ERRORS={}|SOURCE_1="bcp.fa" (b34ed7e60a76ed5c83a162724f0217b5490879ad)
CCCAAATGTATTGGAAAACAAAAATCCTTATACTCAAAAAACAATCACATCCTTTCAAAAAGCGA
CAGCTGATGATGTAGATGAAGCGTACCGGGCAGCGGCTTTGGCAAAGAAAAAATGGGATGCGGTC
AACCCATTCGAGAAAAGAGC
>r628.1 |SOURCES={KEY=b34ed7e6...,fw,1216908-1217058}|ERRORS={}|SOURCE_1="bcp.fa" (b34ed7e60a76ed5c83a162724f0217b5490879ad)
TTGTATTTAGCAATAGAGAAGCATGTTGAGGAAAAGGATATAAAAACAAATGAAAATTCAACTGC
TAGTGAGTATATAGGACAGTTAAAAAAAGCACCGTTTAAAATCAGTAAAAGAGATGTCAGTCATT
TGAAAAATATTTTTGCTTAT
>r629.1 |SOURCES={KEY=b34ed7e6...,bw,2055703-2055853}|ERRORS={}|SOURCE_1="bcp.fa" (b34ed7e60a76ed5c83a162724f0217b5490879ad)
CAACAAATATAGTAAAGTGCTGCATGGCTTGAAGGGAAATGGACAGAGCTTTAGAAATGATCCAA
TACTTGAAAAACAGTACAATAATTTTAGAAAGAGATATTGGAAATGGAGAGCTAAACAATTCGAG
AATCAAGAGTAAGAGGTGAC
>r630.1 |SOURCES={KEY=b34ed7e6...,bw,1374556-1374706}|ERRORS={}|SOURCE_1="bcp.fa" (b34ed7e60a76ed5c83a162724f0217b5490879ad)
CACTGTATAACTGCCCATGTTCCGAATATCACCGCTCTGCTCACTGATCGGAGTTATTTGTTCAG
TGTTCCCGTTCATTTCAAGTGAGACGGCCTGCTTAGGCTTAATATTTTGCGCACCAATCGGATAC
ATTACATGGTTATATCCATA
>r631.1 |SOURCES={KEY=b34ed7e6...,fw,2644383-2644533}|ERRORS={}|SOURCE_1="bcp.fa" (b34ed7e60a76ed5c83a162724f0217b5490879ad)
CACCGGAAATTAAGAGAAAGGCCGATTGGGTCACGAGGTCAAATGACGAGCAAGGCGTCGCATAT
ATGATGAAGGAATATTTCCGTATGCAGCAGCGAAAAGGGTTCCTAGATAAGTTCCACATGAAACG
CGTATAAAAAAGCCGCTCGC
>r632.1 |SOURCES={KEY=b34ed7e6...,bw,1813478-1813628}|ERRORS={}|SOURCE_1="bcp.fa" (b34ed7e60a76ed5c83a162724f0217b5490879ad)
TACTTTCCTTCCATACGAAGGTGGGAGACCATGACATAATGATCCAAGTTAAACAGTAAAAACTT
TCCCCGTCTCCCGATGGACTGGATGGTTTCTCCTGCTAAGTTTCGCGCAAATTCCTCCGGTTCGG
CAGGCCGTTTGATGATATTC
>r633.1 |SOURCES={KEY=b34ed7e6...,fw,2690544-2690694}|ERRORS={}|SOURCE_1="bcp.fa" (b34ed7e60a76ed5c83a162724f0217b5490879ad)
AGGATCAGGTCATAGACTTTTGGATCAGTTTTCCGATCTTTACGCTCTGCGTTCTCGTGTTTTAT
TGGCTGATCAAAAAGCATGAAAAAAAATGGTGGTTTTACGCCTGGCTGTTAACAGTGCCGTTTTC
GCTGTTTCTGTTTTTTATTC
>r634.1 |SOURCES={KEY=b34ed7e6...,bw,3744632-3744782}|ERRORS={}|SOURCE_1="bcp.fa" (b34ed7e60a76ed5c83a162724f0217b5490879ad)
GTGTTTTCATTGCCGTATTGGTGTACTGGCTGAATCCGGCCGGCCATCCGCTGGTAGACAACATC
GCTCTGATCAGCATCGGCTTTTTAATCTATGGTCCTGTGATGCTCATCGGTCTGCAAGCCATTGA
CCTCGCACCGAAGAAAGCAG
>r635.1 |SOURCES={KEY=b34ed7e6...,bw,535096-535246}|ERRORS={}|SOURCE_1="bcp.fa" (b34ed7e60a76ed5c83a162724f0217b5490879ad)
ACCATCAGGTGGGCATCAATCGGGAGAGCTGTCACTGTTCTGAGCTGGCTGATGAAAAATGGGGA
CAGGGTAATGTTTTTGACGAAATGGCCGTCCATAATGTCAACATGATACATATCGGCACGGCTGT
TTAGAATGGTGATCTGCTCG
>r636.1 |SOURCES={KEY=b34ed7e6...,fw,3289560-3289710}|ERRORS={}|SOURCE_1="bcp.fa" (b34ed7e60a76ed5c83a162724f0217b5490879ad)
AGTTGTAAGCAACTATATGCAGGTTGGATTTTTATTTTCTACGGAAGTGATCCAGCCTAAGCTTG
AAAAATTGGATCCGATAAAAGGCTTTAAACGGATATACAGCATGAGGGCGATTGTAGAACTGCTT
AAATCGGTTTTGAAAATTGC
>r637.1 |SOURCES={KEY=b34ed7e6...,bw,529796-529946}|ERRORS={}|SOURCE_1="bcp.fa" (b34ed7e60a76ed5c83a162724f0217b5490879ad)
ACAGTAAGATTTTTTATGGCTGCGAGATTTCTTGTGAGAACAGTAAGATTTTTTATGGCTGCGAG
ATTTCTTGTGTGAGCGGTAAGACTTCTTATGGCTGCGTTTTTTTCCACGAGGCTCTTGGTATAAA
TAAGTTTTTAAACCTTCTTT
>r638.1 |SOURCES={KEY=b34ed7e6...,fw,465281-465431}|ERRORS={}|SOURCE_1="bcp.fa" (b34ed7e60a76ed5c83a162724f0217b5490879ad)
GGCAAATATTGTAACCGTTGTGATCATGCCGACGAGTCCAAATTCCGTTAAGGTCATCATATTTC
CAAGCAAGGCAAACTGAACGATTTGAATGATTGTAATACAGATTGTTGAAACACTTGTCCACTTT
GCGCCGCTCATGATTTGTTT
>r639.1 |SOURCES={KEY=b34ed7e6...,fw,2230367-2230517}|ERRORS={}|SOURCE_1="bcp.fa" (b34ed7e60a76ed5c83a162724f0217b5490879ad)
AACAGATAGAGCATTTTTTGAACGATACCTTCAAAAAATGCTCTTTTTCTATGTACCATTATTCT
GCGATTCGGATTTTCATTTCAACCCGATATTCTTCTTGTTTTTTCGGAGAATAATGAATCGGTAT
GATCAACTCGTAAACATCAC
>r640.1 |SOURCES={KEY=b34ed7e6...,bw,2037514-2037664}|ERRORS={}|SOURCE_1="bcp.fa" (b34ed7e60a76ed5c83a162724f0217b5490879ad)
TTTTCATTTCAAAAATCTGTAACAGCTGAAGTAAGGTCATCATCAATCTATGCCTAGGCATAGGC
TTCAGGATTGTCATCTGATTCCTGAACTCGTCACCCGTGTCATGTCTAAAACTGGATAGGTATAC
CGTTTAGTATATAAGAACAG
>r641.1 |SOURCES={KEY=b34ed7e6...,fw,2359422-2359572}|ERRORS={}|SOURCE_1="bcp.fa" (b34ed7e60a76ed5c83a162724f0217b5490879ad)
CTTCTTCAGGAAGCGCTTGCTCTTGATCCTGGCTTCGTCGAAGCACTTCATACTCTCCTTGCTGT
GTATCATAAGGAAGAGGATTATGAGCAAATTATTGATCTGATTCAAGAGGTGCGCGGCTACGGGG
AAGAAGATCCGAAATACAAT
>r642.1 |SOURCES={KEY=b34ed7e6...,bw,527855-528005}|ERRORS={}|SOURCE_1="bcp.fa" (b34ed7e60a76ed5c83a162724f0217b5490879ad)
AAATGAGGATGGCGTAGTTTATTTTAATATTCATCACATCAAAAGCATAAGTAAACTTGATGACG
CTGTAAATAAAGAAGGACATACGCCAGGTGTCTTGGAAGCTGATCATTTAAACGAAGTTTTTAAG
AGTTTAACTCATAAATGGGT
>r643.1 |SOURCES={KEY=b34ed7e6...,fw,3211301-3211451}|ERRORS={}|SOURCE_1="bcp.fa" (b34ed7e60a76ed5c83a162724f0217b5490879ad)
GTGAAGGTCGGGATGGAGCTTTTTTATCAAGAAGGCCCGGCCATCATTGCACAATTAAAAGAAAG
AAACTGTGAGATCTTTTTAGATTTGAAGCTCCATGACATACCGACCACAGTAAATAAAGCAATGA
AGCGTCTTGCCTGCCTCGGA
>r644.1 |SOURCES={KEY=b34ed7e6...,bw,2170738-2170888}|ERRORS={}|SOURCE_1="bcp.fa" (b34ed7e60a76ed5c83a162724f0217b5490879ad)
CGAACCTCTTTTCGTTCTTTTCGCTCATCTTTCGGAGTGTCTATATATTTTACAAATTGCTGAGT
CATATATTTGACATAATCATTCGTTTTCACGTGATCATCACCTCATCATTCAGTTATTATGAAGT
GTTGGCTCACACGACTTTTT
>r645.1 |SOURCES={KEY=b34ed7e6...,fw,2861250-2861400}|ERRORS={}|SOURCE_1="bcp.fa" (b34ed7e60a76ed5c83a162724f0217b5490879ad)
GCGATGGTGATGACCCTGACTCTTTTTATGCCTTGATCAAACGCACGAATAAAAAGGCGGGCGGC
TCACCTAAAGACGGAATAGAAGAGAAGAAATGGTTAAATAAATTTCTGGACGTGCGCTATGACGA
CCTGATGAATCCAGCAGATC
>r646.1 |SOURCES={KEY=b34ed7e6...,bw,943411-943561}|ERRORS={}|SOURCE_1="bcp.fa" (b34ed7e60a76ed5c83a162724f0217b5490879ad)
TCCATTAAGTCGTATTCACTGTCGATGATGGTCGGACTCTTGCCGCCAAGCTCAAGCGTGACAGA
TGCCAAGTGCTTGGCGGCTGCTGTCATGACGATTTTTCCCACATTTGTGCTTCCGGTGAAGAAAA
TGTGGTCGAACGGCTGATCA
>r647.1 |SOURCES={KEY=b34ed7e6...,bw,872728-872878}|ERRORS={}|SOURCE_1="bcp.fa" (b34ed7e60a76ed5c83a162724f0217b5490879ad)
ACTACTCATCGCTTTACTAAAAAAGGCGATGGCACGTATCAGCCGCCGACCGGTGTCTATCTTGA
ATTAACAGAAACAGCTGATCAGTTCATATTAAAAACAAAGGATCAAACAAACGCTTATTTCAATA
AAAAAGGCGGCAAGCTTCAA
>r648.1 |SOURCES={KEY=b34ed7e6...,bw,486710-486860}|ERRORS={}|SOURCE_1="bcp.fa" (b34ed7e60a76ed5c83a162724f0217b5490879ad)
TTAAAGGGTGGAAACTCGAATTAACTGGAAATTTTATCAATCAGTATTATGAAATGCAAGAAAGT
GATTTCATATATGTAAAGTACTTTAAAACTTTAAAAAAATGCAAGCGCAAAGAATTGAAAAAATC
AATTGAAGTTTGGGGATATA
>r649.1 |SOURCES={KEY=b34ed7e6...,bw,2038920-2039070}|ERRORS={}|SOURCE_1="bcp.fa" (b34ed7e60a76ed5c83a162724f0217b5490879ad)
TACCGGGCCGTCTGAGCCTGTATACATATATGTATCAGAGACAAACCCAGGAACGATCTCCCCGC
TGGCAAGCGTCCGTTCTGTGTAGTTCCAAATATTACTCGTTCCATACTTTCCAGTTACAGTTGTA
CCGGTTTTGTAGCAGTAGAT
>r650.1 |SOURCES={KEY=b34ed7e6...,bw,2114967-2115117}|ERRORS={}|SOURCE_1="bcp.fa" (b34ed7e60a76ed5c83a162724f0217b5490879ad)
TCAAGCTCTTTAAATGTCAAATCGCATTCACTAAACTGTCCGTCCTGAAGCTTATCGGATATAAT
GCCCCGGACAAGCTTTTCAATTCGTTCAGGATTTGGATTATGCATCGATCTGACAGCCGCTTCGA
CACTGTCTGCCACTGAGATA
>r651.1 |SOURCES={KEY=b34ed7e6...,fw,1271881-1272031}|ERRORS={}|SOURCE_1="bcp.fa" (b34ed7e60a76ed5c83a162724f0217b5490879ad)
ATCCTAAGGTTGATGAATTTTTAAGTAAAGCTGAAAAGTGGAAGGAAGAATATGAGCGGTTGAGA
AATATCGTTCTTGACTGTGAGCTGACTGAAGAATTTAAGTGGATGCATCCTTGCTATACGTTTAA
TAAGAAAAACGTCGTTTTAA
>r652.1 |SOURCES={KEY=b34ed7e6...,fw,2289834-2289984}|ERRORS={}|SOURCE_1="bcp.fa" (b34ed7e60a76ed5c83a162724f0217b5490879ad)
GCGGAGCGCATCCACTTCCACGGAAATAACAAAAGCAGGGAAGAACTGAGAATGGCACTTGAACA
CCGTATCGGCTGCATTGTGGTTGATAATTTCTATGAAATCTCGCTTCTTGAAGACCTGTGCAAAG
AAACTGGCTACTCAATCGAT
>r653.1 |SOURCES={KEY=b34ed7e6...,fw,1137575-1137725}|ERRORS={}|SOURCE_1="bcp.fa" (b34ed7e60a76ed5c83a162724f0217b5490879ad)
ACACGGATCATATCAAAATGATGTGGGATTTGCGGAATAAACACAACACCAATTTCTGGGCTTCA
ACCGTTAACAAGGTGTGGAGAGGCGAGTTTCCGGAAAACATCACCGATCATGAATGGCTCAAATT
CGGATTTGACATAGAGGATG
>r654.1 |SOURCES={KEY=b34ed7e6...,fw,298241-298391}|ERRORS={}|SOURCE_1="bcp.fa" (b34ed7e60a76ed5c83a162724f0217b5490879ad)
ATGAGTGCAGCTGGTTTTTTACTCATATTGACCTTCCTCCAATAATTGAACGAATGACTGTGGCT
CAAGGCTCGCGCCGCCGACCAAAGCACCGTCAATATCGGACTCTGCCATATATTCTTTAATGTTT
GCAGGCTTTACGCTTCCGCC
>r655.1 |SOURCES={KEY=b34ed7e6...,fw,3139706-3139856}|ERRORS={}|SOURCE_1="bcp.fa" (b34ed7e60a76ed5c83a162724f0217b5490879ad)
TTTCGAACTGAACGGCCAGCCGCGCGAAGTGGTCATAAAGGACGAAAGCATTAAGTCTTCCGTTC
AGGAAAGATTAAAAGCAGACCGTACAAATCCAAATCATATTGCGGCTTCTATGCCTGGAACTGTC
ATCAAGGTACTGACAGAAGC
>r656.1 |SOURCES={KEY=b34ed7e6...,bw,2616315-2616465}|ERRORS={}|SOURCE_1="bcp.fa" (b34ed7e60a76ed5c83a162724f0217b5490879ad)
TCCCAAAATTCCAGCCCCGACTATTATCATTTTTTTCATGATCCGTAACCTTTCCCAATGATCAA
TACCTCATTTAGTATAGCTAATGGCCCAGGAAATTATAAACAATCGGGAAATGGATGAATGCAAT
GACTGATGAATTAAAGTTGT
>r657.1 |SOURCES={KEY=b34ed7e6...,fw,3599213-3599363}|ERRORS={}|SOURCE_1="bcp.fa" (b34ed7e60a76ed5c83a162724f0217b5490879ad)
TTTGGGAACAGAACATCAAACATGCATGTGTGATGAATGTGGAACAATGCTCTTGGTTAAAGGAT
GTTCAAAGGTTAGGAAGCATGATGACGGAATCCGTGAACATTATATCAAGTGTCCTCGATGTCGG
ACTGAGTATACATCCTATTA
>r658.1 |SOURCES={KEY=b34ed7e6...,bw,1936580-1936730}|ERRORS={}|SOURCE_1="bcp.fa" (b34ed7e60a76ed5c83a162724f0217b5490879ad)
TTCTCTGCACCTCCTATTAGACTAAGACTCGCCAGATACCAGGGGGCTGTAAAACAACTCTTAAC
ACCTGTACTGAGCGGTTGTAGCATTGGTGCTACATCCATAACATTAAAAAATATATCAAAATACA
AGGCGTTTGTCAATCGATTT
>r659.1 |SOURCES={KEY=b34ed7e6...,bw,3983073-3983223}|ERRORS={}|SOURCE_1="bcp.fa" (b34ed7e60a76ed5c83a162724f0217b5490879ad)
CGGACTTCTTCTCCTGGACAATACGCATCTTTCTCCAAAATGGTATCGACTTTTGCTGCGCCGAT
GCCGGCACTTGCTGCAAGTTTCTTGAAAAATGACATGTTGATCTTCCCCTTTTTCTTTTTCTCAA
CAGTTATACGTGGGAAGAAG
>r660.1 |SOURCES={KEY=b34ed7e6...,fw,389367-389517}|ERRORS={}|SOURCE_1="bcp.fa" (b34ed7e60a76ed5c83a162724f0217b5490879ad)
TTTCAAGTAATTGATCGATATTGACTTGAGCCCCATTTACACCATAAACTTCTTCATATTCTCCA
TTAATCAATTGCACCATTACTTGGTTATTATTAGCAAGTGAATGTCCTAAGGCGAATGTTTTTAA
ATCCTCAGAGTCACCTGCTG
>r661.1 |SOURCES={KEY=b34ed7e6...,fw,3755153-3755303}|ERRORS={}|SOURCE_1="bcp.fa" (b34ed7e60a76ed5c83a162724f0217b5490879ad)
TCTGGCAGTCTATGTTATCATGTTTAATAGAGAGATTTTTCCTGTAACGCTGATTCGATATACAA
CGTCGTGTTGATATAAGGTTTTTTTCAATTGGAGGTTTGGTTACACTGTGAATTATATACCCAGT
ATGATTACGATAGGAAACTT
>r662.1 |SOURCES={KEY=b34ed7e6...,bw,3930872-3931022}|ERRORS={}|SOURCE_1="bcp.fa" (b34ed7e60a76ed5c83a162724f0217b5490879ad)
CAAGGATGATGAATGGGTTCAAATTAAGGGCACTCTTGCCTCAGAATATTATCAGCCATTCAAAT
CCACCCTTCCTGTCGTGAAAGTGACAGACTGGAACACCATTAAAAAACCTGATGATCCGTATGTT
TACAGAGGATTTTAATTGAA
>r663.1 |SOURCES={KEY=b34ed7e6...,bw,2609722-2609872}|ERRORS={}|SOURCE_1="bcp.fa" (b34ed7e60a76ed5c83a162724f0217b5490879ad)
CGTAAAGAAAGCCTGTCCCAGCGCAAACAAAACAGACTCCGGAGTCAAATCGCCGAAATGGGGCA
CAAGCAAAAATTTCACGCCTTCCATCGCATGATCCAGCGTGAGCGACCGAAGAACAAGCAGGACA
AACAATATAAACAAAATCGG
>r664.1 |SOURCES={KEY=b34ed7e6...,bw,18505-18655}|ERRORS={}|SOURCE_1="bcp.fa" (b34ed7e60a76ed5c83a162724f0217b5490879ad)
CATGCCGAGCAGCAAACTCAGCAGCGCGCTCAGGCGTTCTTGAATAAACGGCTGTAAGCTGAAAA
TCTTCAATTTCTGAAGCTGCTTCTAGAAAGCGGTCTGTAATCCAGTTGGTTCCTACTATTGCAAA
TCGTATCACGCATATCGCTC
>r665.1 |SOURCES={KEY=b34ed7e6...,fw,3443993-3444143}|ERRORS={}|SOURCE_1="bcp.fa" (b34ed7e60a76ed5c83a162724f0217b5490879ad)
ATATCCAGCGTCTGGCCGATCCGCTCTCTCAACCATTCGGAAAGCTCAGTGTTGTTGAGTGTCAT
CAGTCATTCCTCCTTTTGATCTATACTGTACTATTCCCAATTGTTATATGTTTTACACTCTGCTG
GATATAGCGGCTTATGTATG
>r666.1 |SOURCES={KEY=b34ed7e6...,bw,636254-636404}|ERRORS={}|SOURCE_1="bcp.fa" (b34ed7e60a76ed5c83a162724f0217b5490879ad)
GATAAGTGAGATTTATACACAAACTTATCCACTTCTTTATATGCGTTGTCCACAATTTGTGGATA
ACGCTTGTTTTATTACAGGACATCTTTTATACTTTCAAAAGGATTACACGCGTAAAACGATCGTT
TTATTGTTGTGAATAAGGAG
>r667.1 |SOURCES={KEY=b34ed7e6...,bw,1214666-1214816}|ERRORS={}|SOURCE_1="bcp.fa" (b34ed7e60a76ed5c83a162724f0217b5490879ad)
CCTGCTTTTTATAACAATAGCGCTCTTCAAATTTAGCCCTATTCACTTTGCCCTGAATAACCATG
TAACCATCATTCTTCATTTCAGCGTTTAAAACTCTAATGATCTCGTATGACTTTGCTTGTTTAAC
TCCTAGAATATTTTGAATAT
>r668.1 |SOURCES={KEY=b34ed7e6...,fw,3160550-3160700}|ERRORS={}|SOURCE_1="bcp.fa" (b34ed7e60a76ed5c83a162724f0217b5490879ad)
CGTGTGAAAAATGGAGAGCTGTTGACAGTGCCTGCTTATTTTTCTTATATGAAGCTCGTTTTTCA
AGAGGCATGCAGCATTTTGCGGCTGGAAGATGAAGAGGCAGCCTGGGAGCGTGTACGTGCAGTTT
GTGAGCAAACGAAAGACAAT
>r669.1 |SOURCES={KEY=b34ed7e6...,bw,3119392-3119542}|ERRORS={}|SOURCE_1="bcp.fa" (b34ed7e60a76ed5c83a162724f0217b5490879ad)
GACAGAGTGCAATCGATACTCAGCATGCTGACAACCACGTCTACTTCTTATTTGCTTCTAGCCTC
TTTGGACGTCGCCAGAAAACGTCTTGCGACAGAGGGCTACCAGCTTGCTGAAGAAACGTTGAAGC
TTGCCAACCAGACGAGAGAA
>r670.1 |SOURCES={KEY=b34ed7e6...,bw,2518399-2518549}|ERRORS={}|SOURCE_1="bcp.fa" (b34ed7e60a76ed5c83a162724f0217b5490879ad)
ATTCGGTTCAGGTTTCTTTCCATCCTCCCTCCTATTCCCCACGTTTTAGACAACGGGTGAACCTT
CCAGAGTTTATTTGGCACATCTTCATATCTCCAACATGCAATGCCACTCTTCGTTTTCTTACTCT
CCAGGCCAAGCGCAAGCTTA
>r671.1 |SOURCES={KEY=b34ed7e6...,bw,2475937-2476087}|ERRORS={}|SOURCE_1="bcp.fa" (b34ed7e60a76ed5c83a162724f0217b5490879ad)
AGCAGTTGACACTGTGCATTGGTTTATGAAAATAACTGGACAATGTTTCCGCCAGCTTAGTTTTA
CCTGAGCCTGTAGGCCCTTTTAACAGGATATTTTTCCCCATCGCCAATGCGATAATGGCATCGAA
TAAAATGGCTTCATCCTCCG
>r672.1 |SOURCES={KEY=b34ed7e6...,fw,3245808-3245958}|ERRORS={}|SOURCE_1="bcp.fa" (b34ed7e60a76ed5c83a162724f0217b5490879ad)
GATTTACCGGGAATGTTACACTCAAAACGCTTGAAGGCTCTGCGATGTCCATTTTTAAAATGATG
AGAGAAGCGCTCACGTCAAACTTTACATCTAAGCTTGCGGCAGCTGTGCTGAAGCCGAAGATGAA
AGAAATGAAAATGAAAATGG
>r673.1 |SOURCES={KEY=b34ed7e6...,fw,3531850-3532000}|ERRORS={}|SOURCE_1="bcp.fa" (b34ed7e60a76ed5c83a162724f0217b5490879ad)
ATGGATGTATACGATGCTTACGGCACAGAGGTTGTAGGTGTACAGTCAGTTCTCCCTGAGGATGT
CAGTAAATATGGTATTATAAATACATCAGGCTCTCAAGGGCATGTGTATGAAGTGAAGGATTTAG
TTGAAAAGCCTTCTCCTGAA
>r674.1 |SOURCES={KEY=b34ed7e6...,fw,3237441-3237591}|ERRORS={}|SOURCE_1="bcp.fa" (b34ed7e60a76ed5c83a162724f0217b5490879ad)
ATTCCTGATGAAGCCTTCGGAGATTTTGACAGCATTACAGAGCATGAACGCCGGCAAATCGAAAA
AGCCGCGCCCGCTCTCCATGTGTATCAGGCAGAAAAAGATCAAACTGACTTAGACCTTGCTCTTG
ATTGGGCCCTGGACAAGCAG
>r675.1 |SOURCES={KEY=b34ed7e6...,bw,2175001-2175151}|ERRORS={}|SOURCE_1="bcp.fa" (b34ed7e60a76ed5c83a162724f0217b5490879ad)
TTTATTTATTTCGGGGCGCCACGTCTATTTCAAATATTTAAAGCTGTTAAACAAAATGGGAGATT
TACCAGAATGTATGAGAAAATTGAATCAGGCGGAGCGAAAATTCCGCTTCAGCCTTGGCTTGGTA
TAAATGTCATGATTTCATAC
>r676.1 |SOURCES={KEY=b34ed7e6...,fw,577358-577508}|ERRORS={}|SOURCE_1="bcp.fa" (b34ed7e60a76ed5c83a162724f0217b5490879ad)
CCTTCGGATTTCAGCTCTTGAGGATTGTTCACTTGGATAACTCCGAGATTAAACCGCTGTACTGT
ATTCCCGTTAGACGCGGTTAAGGTCCCGTTATCATTGACCGTAATTTTTTTCATTGAGCTGTCTA
TGTTTACTGCATTGCCGTTT
>r677.1 |SOURCES={KEY=b34ed7e6...,bw,2422732-2422882}|ERRORS={}|SOURCE_1="bcp.fa" (b34ed7e60a76ed5c83a162724f0217b5490879ad)
CGTCATGGCCGATTTCAGTAAAATCGCCGAATCTGACGCCTTGTTCTTTCCAGGCTCGTTCAAAT
ACAACATTTGACGCTTCAGCTCTGAGTTTTAAGATCGCCTGCTGAAAACGGTCAGGAAGCCCGAA
GCGTTCTTCACGCTCGCCAT
>r678.1 |SOURCES={KEY=b34ed7e6...,fw,1793241-1793391}|ERRORS={}|SOURCE_1="bcp.fa" (b34ed7e60a76ed5c83a162724f0217b5490879ad)
TCAAGGCCAGGCATGACCTTGGATGATGCGAGAAAACAATCGCCGGAGCTGAATAAGCGGCTCAG
TGAGTCAAGTCTGCTTCAGCAAGTCTTTACGATTGCCAGAAAAATAGAAGGTCTTCCGAGGCATA
CGTCAACCCACGCGGCCGGC
>r679.1 |SOURCES={KEY=b34ed7e6...,bw,2981292-2981442}|ERRORS={}|SOURCE_1="bcp.fa" (b34ed7e60a76ed5c83a162724f0217b5490879ad)
CTCTCATTTAAAGAAAAGCACAATTTCTACTCTGTCAGGGGGACTGAAGCAAAAAGTCGCGCTCG
CCTGTATTTTGGCGATGGAGCCTGAGCTCATTATTCTGGATGAACCGACTTCCCTTTTAGATCCT
TATTCAGCGCGGGAATTCGT
>r680.1 |SOURCES={KEY=b34ed7e6...,fw,3050763-3050913}|ERRORS={}|SOURCE_1="bcp.fa" (b34ed7e60a76ed5c83a162724f0217b5490879ad)
AACTGCTGAAACACAATTTTTAATGAATATTCTGTGTTTTCAATATCATTTATTTTATGATTATT
CATTTTTTGGGTGAAAAGGCCGATATAGAAATTAGGAGGGGATTGGTTTGTTTAAAAAACTTCAC
ATGAAAATTGCTGTTTTTGT
>r681.1 |SOURCES={KEY=b34ed7e6...,bw,3271209-3271359}|ERRORS={}|SOURCE_1="bcp.fa" (b34ed7e60a76ed5c83a162724f0217b5490879ad)
GTATTGGTCTAACCGATCTACAATCTGTCTTGGTGTTAACGGTGTTTTTTCCATGCGCCTCAAGT
CCTTTCTATTCAAGCTCTTCCAGTATAATTTGATCGTTCGTGTATACACAAATTTCGCCCGCTGT
TTCCAGCGCAGCTCTAGCAA
>r682.1 |SOURCES={KEY=b34ed7e6...,bw,2891412-2891562}|ERRORS={}|SOURCE_1="bcp.fa" (b34ed7e60a76ed5c83a162724f0217b5490879ad)
ATCAATTGATGAGCCGACAATCGGATCTGTAATCGCCGCAAACAGCTTGCTGACTAAAAAAATGC
CCCCCGCCATTGCAGCCGGAATTCCCGCTACATCCGTAAAATACTTCAATAAATAGATTTGGCCC
AAATCAAACATAAAACCGTT
>r683.1 |SOURCES={KEY=b34ed7e6...,bw,3825917-3826067}|ERRORS={}|SOURCE_1="bcp.fa" (b34ed7e60a76ed5c83a162724f0217b5490879ad)
ATCCTTCTGAATCTGATTTATATGTTCTTTTACGGCTGAGGAAATATAAGAAAGCTCCCGCCCAT
TTAATGTTTCAATCAGCTCAATCCCGGCCTCCTTATCGGGCGTGCCGATCATGCGCCTTGAATAA
ATTAATGTTCTGTCTAAATC
>r684.1 |SOURCES={KEY=b34ed7e6...,bw,3534600-3534750}|ERRORS={}|SOURCE_1="bcp.fa" (b34ed7e60a76ed5c83a162724f0217b5490879ad)
CTATGGAGCGGGGTTATATGCAATGGCCGGACCGGCTTTCGAACCGGATTGCTGCATAGCGCTTC
CAACCGCACAAATCGCCGTAATGGGCCCTGAAGCAGCCGTAAATGCTGTCTACGCCAAAAAAATC
TCCGAGCTGCCAAAAGAGGA
>r685.1 |SOURCES={KEY=b34ed7e6...,bw,2431754-2431904}|ERRORS={}|SOURCE_1="bcp.fa" (b34ed7e60a76ed5c83a162724f0217b5490879ad)
AACAAAACGAGTCGCTATGCAGTTTGCCTTATCAGAGCTTCCTGTCCTGATCACAGGAAAAGTCG
GAACAGGCAAGGATCATTTTGCACAAGCCATACACCAAGGCTCTTCAAGAAATGGCGAACCATTG
ATCAGTATCTATTGCAGCAC
>r686.1 |SOURCES={KEY=b34ed7e6...,fw,1691732-1691882}|ERRORS={}|SOURCE_1="bcp.fa" (b34ed7e60a76ed5c83a162724f0217b5490879ad)
ATGCTGCATCAGGTATTAATTGCTTGTGTAATTGGAGGAATCATGGGGATTCTCGGTCATGTGAA
AAAGAGAGGCAGACTGGAGAAACCCAGGATGACAAAGCGGTTTATCTATCTTGGATTTTTGGAAG
ATTGGTTTATCGGCATGACG
>r687.1 |SOURCES={KEY=b34ed7e6...,fw,2467592-2467742}|ERRORS={}|SOURCE_1="bcp.fa" (b34ed7e60a76ed5c83a162724f0217b5490879ad)
ATCTATGCTGGAAAAATATTACGCCGCTATACAGCGCATTGTGAATTCACAGCTGGAACCGACTG
TCAAATATCAACTGGTCAAATTACATACAGAACGCGTACAGTATTTAAAAGAAGAAAGAGGGGAG
CAATTATGAAAGCAATCATA
>r688.1 |SOURCES={KEY=b34ed7e6...,fw,2324029-2324179}|ERRORS={}|SOURCE_1="bcp.fa" (b34ed7e60a76ed5c83a162724f0217b5490879ad)
CGTAAAATGGCGGAAGCTTCGCGCTTTAGAGGCTGGATATAAGTTGATGATTTGCATAAAAAATA
AAAATCTCCTATGATAAAATAGGAGATTTTTTTATTTGGAAATAGAAAAATGTGAATTGAATGCC
CAATCGCAGGAGTTGACGGA
>r689.1 |SOURCES={KEY=b34ed7e6...,bw,389265-389415}|ERRORS={}|SOURCE_1="bcp.fa" (b34ed7e60a76ed5c83a162724f0217b5490879ad)
TTTATGGTGTAAATGGGGCTCAAGTCAATATCGATCAATTACTTGAAACTGATGAAAGTTTATAT
AGATATGTTATTAGAAAATTTAGTTATAAATATGAAGATATTGATTCTATACCACCAGAGAAGTT
AAAAAAAGAAATCCAAAAAT
>r690.1 |SOURCES={KEY=b34ed7e6...,bw,1941026-1941176}|ERRORS={}|SOURCE_1="bcp.fa" (b34ed7e60a76ed5c83a162724f0217b5490879ad)
CGCCTGTTCAATATCAATAATAAAGAAATAATTCCCTAACCCGGTTTTGGTCGGACGGGACTCGA
TTTTTGACAGGTTTAAGTTTCTCCAAGAAAAAGCAGACAGCACTCTATGCAGCGCTCCGGATTGA
TCATCCTGGGGAAGCATCAC
>r691.1 |SOURCES={KEY=b34ed7e6...,fw,193054-193204}|ERRORS={}|SOURCE_1="bcp.fa" (b34ed7e60a76ed5c83a162724f0217b5490879ad)
TCTTTCGGCGATTCTTCTCATAAAGTAACTAAACCAATCGGTTCCATACGGGACATACACACGCA
TCTTGTACCCTTCCTTCACGAGTTCCTTCTGCCGCTCCGGCCTGATGCCATAAAGCATTTGAAAC
TCAAATTGGGACAACGGGAT
>r692.1 |SOURCES={KEY=b34ed7e6...,fw,2166579-2166729}|ERRORS={}|SOURCE_1="bcp.fa" (b34ed7e60a76ed5c83a162724f0217b5490879ad)
CTGCGTACACCTGTCCATTAATCTCTTTTCATATCCTTATTAAAATCGAAAATCATGTGTTACAT
AAAGCTGAATTTCTATTTTGATAGGGATAAATGATTTTTTTAGGTTGTAAATAGATCAGAAAATC
ACATTTTCTTTGTTTGATTA
>r693.1 |SOURCES={KEY=b34ed7e6...,fw,2861659-2861809}|ERRORS={}|SOURCE_1="bcp.fa" (b34ed7e60a76ed5c83a162724f0217b5490879ad)
AGAGAAGGGCTTTTTTCAATAATCTGCTTTTCCGATTCAATGAAAAAAACAGATTCACTAGGCAT
GAATGTATCTGATCCAACGGCAGTCACATCAGCAATTAGTCTTAATACATAATTCTAGACTTGTT
TTCATGCTGGCTGATCCTCT
>r694.1 |SOURCES={KEY=b34ed7e6...,fw,1115361-1115511}|ERRORS={}|SOURCE_1="bcp.fa" (b34ed7e60a76ed5c83a162724f0217b5490879ad)
GAAGAATCAAAAAAGTCGCTGCCATTATGCTGACTGGCGGAGCGATTGCGTTTTCAACAATGATC
TTCCAAACGATCTCGAATAACCGCATCCTGACGCCCAGCATTTTAGGCCTTGATTCTCTCTATAT
GCTGATTCAGACCGTCATCA
>r695.1 |SOURCES={KEY=b34ed7e6...,fw,3843168-3843318}|ERRORS={}|SOURCE_1="bcp.fa" (b34ed7e60a76ed5c83a162724f0217b5490879ad)
TCGGCGCCTTTAACGCGTTATTAAAAACGTTAGAAGAGCCGCCTGAGCATTGTATTTTCATTTTA
GCAACAACAGAACCGCACAAAATTCCTTTAACCATTATATCCAGATGTCAGCGTTTTGACTTCAA
GCGAATTACATCTCAAGCGA
>r696.1 |SOURCES={KEY=b34ed7e6...,fw,3919594-3919744}|ERRORS={}|SOURCE_1="bcp.fa" (b34ed7e60a76ed5c83a162724f0217b5490879ad)
TTCAAAACGTCTTTTATTTGATGCGGATATGATTCAGCTTCACCATTAATCTATCAGTGAACCTT
CGCAGGCTGCCTCTCGAATCAGGCTCGAGCGGCAGATTAGCTTGGGAAGCAATCGTTTCTGCGAC
CTGCTGAATAGACATTTGGT
>r697.1 |SOURCES={KEY=b34ed7e6...,fw,2696715-2696865}|ERRORS={}|SOURCE_1="bcp.fa" (b34ed7e60a76ed5c83a162724f0217b5490879ad)
TATCGTCAGTCGTCAGCGCGTTTGCAGCTAAAAGCTTTCTGATCGCTTCAACCGGAGCGGCGGAC
GGATAGTTGGGATGAATGCCGCTAACGGCGCTTCCGATATAGCGCAGCACAGGTTTATAGCCGAG
GGATGCAGCTTTTTTCTCTT
>r698.1 |SOURCES={KEY=b34ed7e6...,bw,2048454-2048604}|ERRORS={}|SOURCE_1="bcp.fa" (b34ed7e60a76ed5c83a162724f0217b5490879ad)
GCAAATGTTAAGTGTGAGTAGAACATATTTTCATCAAAGACAAAGCCAATCCGTCGCTTAATCTC
TTTTTCATGTTTTTTATGATCTAGCCCAAATATTGATATTGACCCGCTATCTTGTTGCAATAAGT
TCATCATAAGTTTAATCGTT
>r699.1 |SOURCES={KEY=b34ed7e6...,bw,4043013-4043163}|ERRORS={}|SOURCE_1="bcp.fa" (b34ed7e60a76ed5c83a162724f0217b5490879ad)
AAGCGTGCGGTCAAACAGCCGTACAAACTCATCAACAACTACGGGCCAACCGAAAACACCGTCGT
TGCGACAAGCACAGAGATCAATCCGGAGGAAGGCTCGCTTTCTATCGGGCGCGCGATCGCCAATA
CGAGAGTGTACATTCTCAGC
>r700.1 |SOURCES={KEY=b34ed7e6...,fw,363075-363225}|ERRORS={}|SOURCE_1="bcp.fa" (b34ed7e60a76ed5c83a162724f0217b5490879ad)
AAATATGAAAAGATTCTGCAGGCGGCAATTGAAGTCATTTCTGAAAAGGGACTCGATAAGGCCTC
CATCTCAGATATCGTAAAAAAAGCCGGGACTGCCCAAGGAACGTTTTATTTATATTTTTCATCCA
AAAATGCTTTGATTCCGGCC
>r701.1 |SOURCES={KEY=b34ed7e6...,bw,563173-563323}|ERRORS={}|SOURCE_1="bcp.fa" (b34ed7e60a76ed5c83a162724f0217b5490879ad)
ACTATACACTCCGTTTTCAGTTTTGACAAAGCCTGCATACCAGCCGATGCCCGAACCTGAACCGG
TTTTTCCATAAAGGGTATAATGATCTTCATCTTCCTGAATCATCATCCGCTTCACCGTTTTCATT
ACGCTTTTATCAAATGGCAG
>r702.1 |SOURCES={KEY=b34ed7e6...,bw,1183481-1183631}|ERRORS={}|SOURCE_1="bcp.fa" (b34ed7e60a76ed5c83a162724f0217b5490879ad)
CATGTTGGACGGTACGATGTGTGTGACAAATTCAACCCAGTCGATCCCCTGACCGCCATTTTGCG
TGTATTGTGAGACATCTCCCTTTTCAAGCTTGCTGTAATCGAGGCCCGCACCCGGCTTCATAATA
TTAACGACAAATAAACCGAT
>r703.1 |SOURCES={KEY=b34ed7e6...,fw,1203638-1203788}|ERRORS={}|SOURCE_1="bcp.fa" (b34ed7e60a76ed5c83a162724f0217b5490879ad)
AAAGAATTAAGCGAGCAAGAATCCTATCAGCTGACTCACCAAGTGTATGAAAATATATCTAAAGA
ATATATCGACATCCTGCTCTCATCTGTTAAGGATGACAGTGCTGCTGAAAGCCAAATCAGCGAAC
TGGCGTTAAGAGCTGTTCAA
>r704.1 |SOURCES={KEY=b34ed7e6...,fw,1196723-1196873}|ERRORS={}|SOURCE_1="bcp.fa" (b34ed7e60a76ed5c83a162724f0217b5490879ad)
GCGAAAACAACTTGAACTTCTACATGACAGCGGCAGCTGAGCTGCTTGAAGATCATGATGCAGTG
ACAGTGGTTGCAGCAGCTATCAAAATGGCTACAAAAGAGCCGGATAGCACGCCTGTTCGCTTAAC
AGACGAAGCGCCGATGATCG
>r705.1 |SOURCES={KEY=b34ed7e6...,bw,2374931-2375081}|ERRORS={}|SOURCE_1="bcp.fa" (b34ed7e60a76ed5c83a162724f0217b5490879ad)
AATAACAAAAGTCCCGCTATCCGGGAGTCTTTTTTTTCTGCTTGCCTCATCGGTAAGCAGAAGAG
AATGATTCGTAATCACCAGATCAGACCGCATGGCACTTTGTTTGGCCCGTTCATAAAAACCGATC
ACTTGATCCCTCTGATTTCG
>r706.1 |SOURCES={KEY=b34ed7e6...,fw,904246-904396}|ERRORS={}|SOURCE_1="bcp.fa" (b34ed7e60a76ed5c83a162724f0217b5490879ad)
CCAGATCCGCTTGGGCCGCGGCAAAACGAATGCCGAGCTTTCGAATCGGTTCATAGGCGCGCCTT
GTCAGCTCGAGAAGCTGTTCGGCATCACGTTCAGTTGCCAGGCGATATTGCGTCTTCATCGAGCG
TTCCTCCTTACCTCGCATAA
>r707.1 |SOURCES={KEY=b34ed7e6...,bw,3916946-3917096}|ERRORS={}|SOURCE_1="bcp.fa" (b34ed7e60a76ed5c83a162724f0217b5490879ad)
CTTTGCTATTAGTTCCTTTACACAAGTTTACAGAACAGGACAGCCCATTTATTACGTCTTTAAAA
GGATTTCATCTCGAAGTGATTCTTGATATTTTCAACGGCATTTTTATTATCGCGGGCTTCTCGAC
CCTTGTCGCTTCACTCTTTG
>r708.1 |SOURCES={KEY=b34ed7e6...,bw,3020867-3021017}|ERRORS={}|SOURCE_1="bcp.fa" (b34ed7e60a76ed5c83a162724f0217b5490879ad)
GCGGTTCCCCCTTTTATTTAACCAGCTGATGCTGGAGTGTTTTCAGTTTCAAATGATAGCTGAAT
AAAAATTCATATGCTTCAAGCACTCTTTTCGCTTCAAATGCTGTTCTTCCCCAAGCCGTAATGCC
ATGGTTCCGGATCAGGACAG
>r709.1 |SOURCES={KEY=b34ed7e6...,bw,3920328-3920478}|ERRORS={}|SOURCE_1="bcp.fa" (b34ed7e60a76ed5c83a162724f0217b5490879ad)
GATCAGCCATATCCATTTGAAAAACTATCGCTGGAATTTTAATAACTGGTATCTAAGCGAACCCA
CTCCGATTTTTCAAGGAGATCTCGATCAAAAAGCATTTTTAAAAGAACTGATAAACAGACAATAT
GATGGTTTTGTTTCTCTTGA
>r710.1 |SOURCES={KEY=b34ed7e6...,fw,2894559-2894709}|ERRORS={}|SOURCE_1="bcp.fa" (b34ed7e60a76ed5c83a162724f0217b5490879ad)
TCGTTTCTCCGGCAGGGCGTGTGGTGGTGCTTGGATTTGATGAGAGAGTGTCACATATTCCTCAG
CTCCCCATTACAAAAAAAGAAGTCACGATTACCGGCTCAAGACTCCAGACAAATCAGTTTCCGAA
GGTTGTAAAGCTGCTGAATG
>r711.1 |SOURCES={KEY=b34ed7e6...,fw,2994596-2994746}|ERRORS={}|SOURCE_1="bcp.fa" (b34ed7e60a76ed5c83a162724f0217b5490879ad)
TGAAAAAAACGCCCAATTGAAACGATACTTTGATGAATGGGGGAGCCGCTGCTATCTGTTCGTCG
ATGAGCTTGGCAAACGATATGACTTTAAAAAGAATTCAAAGAAAACAATCAATCATCTTGAATTA
AATACAGATGTGTTTAAACA
>r712.1 |SOURCES={KEY=b34ed7e6...,fw,274199-274349}|ERRORS={}|SOURCE_1="bcp.fa" (b34ed7e60a76ed5c83a162724f0217b5490879ad)
ATTTCACGCTTCGCATCCTTGCGCTTCAGATCTTCACGTTTGTCATAGTTTTTCTTCCCTTTACC
CAGACCGAGAAGAACTTTGGCAAAGCCGTTCTTCAAATATAGCTTGAGCGGAACGAGTGAATAAC
CTTTTTCCTTTGTTAAGCCG
>r713.1 |SOURCES={KEY=b34ed7e6...,fw,1782127-1782277}|ERRORS={}|SOURCE_1="bcp.fa" (b34ed7e60a76ed5c83a162724f0217b5490879ad)
CATCGACCCTGCCCTGATCCCATACATTATGGAGAAAACTGGCCAAACCGCTGACGAAGTACTGA
ATACATTAAACAAAAAAAGCGGACTGCTTGGCATCTCCGGTTTCTCAAGCGATCTTCGTGACATC
GTTGAAGCAACGAAACAAGG
>r714.1 |SOURCES={KEY=b34ed7e6...,fw,3677752-3677902}|ERRORS={}|SOURCE_1="bcp.fa" (b34ed7e60a76ed5c83a162724f0217b5490879ad)
CAGGCTCCAATCATGTTGTATCCGTCTACTAACAGGATATCCATTAATCATTATTCTCCCAGAGG
ATTTCGTTTCCGGTAGACTTCATACATCAAAAGCCCCGCCGCTACAGATGCATTGAGTGAAGTAA
CTTTACCGGCCATCGGGAGT
>r715.1 |SOURCES={KEY=b34ed7e6...,fw,2827023-2827173}|ERRORS={}|SOURCE_1="bcp.fa" (b34ed7e60a76ed5c83a162724f0217b5490879ad)
TTGAAGGAGCAGGGCATCGGCATCTTTTCCATCTTGCTGTCGACCAAAACACTGCTTCGCGCGCT
GATAGAAGCACCTGGCGTCATGAAACTGCTCACGAACCAAGAGTCCTCGCTTTATCAAATTAATA
TGGAAAACAGCAAATACGAC
>r716.1 |SOURCES={KEY=b34ed7e6...,bw,624446-624596}|ERRORS={}|SOURCE_1="bcp.fa" (b34ed7e60a76ed5c83a162724f0217b5490879ad)
CGCCGGCGTAGGAGAGCGTACTCGTGAAGGGAACGACCTTTTCTACGAGATGAGCGACTCAGGCG
TAATCAACAAAACAGCCATGGTATTCGGACAAATGAACGAGCCGCCGGGCGCACGTATGCGTGTT
GCACTGACAGGTCTTACAAT
>r717.1 |SOURCES={KEY=b34ed7e6...,fw,168448-168598}|ERRORS={}|SOURCE_1="bcp.fa" (b34ed7e60a76ed5c83a162724f0217b5490879ad)
CCGCCATATCCTGCTTCTCACAGAAGGCAGTCAAAAATCCCGCGATAAATGAATCTCCCGCTCCG
AGTGTATCAATTATATCAGCTTCCACAATCGGCTGATGATAGATTCGGTCTCCCGCAGACAGGAT
CGCCCCTTGCCCGCCGCGGG
>r718.1 |SOURCES={KEY=b34ed7e6...,fw,2043100-2043250}|ERRORS={}|SOURCE_1="bcp.fa" (b34ed7e60a76ed5c83a162724f0217b5490879ad)
TACAACCACAATCATGATCATCATCCCTGGATAAATCATCAACTCAGGGTTCGTCCGGATATACG
ATTTACCTTCATGAATCATCGCTCCCCATTCCGCAGCCGGTGGCTGGACGCCTAATCCAAGAAAC
GACATAGCGGATATGTCCAT
>r719.1 |SOURCES={KEY=b34ed7e6...,fw,113882-114032}|ERRORS={}|SOURCE_1="bcp.fa" (b34ed7e60a76ed5c83a162724f0217b5490879ad)
ATCCTACTGTTACAATCGAACCGGATCTGCGGTTCATCATATATTTGCTGACTGAGCGCGACGCG
TTAAAAACACCAGTCGAATTCACTGAGAAAGTGGCCTCCCATTCCTCATCACTGAGAGAATGAAT
CAGCCCGGGCCGAAGCACGC
>r720.1 |SOURCES={KEY=b34ed7e6...,bw,1456204-1456354}|ERRORS={}|SOURCE_1="bcp.fa" (b34ed7e60a76ed5c83a162724f0217b5490879ad)
TCAAACGTCCAGCGTTTTTTCAGCCTGCCGTTCCGGAAATCATAAGCAACGAGTACTGTTCTCGT
ATAATAGCCCCGTGCCATCACCAGGCTCGGCCGCTCTCCATCCAAATAAGCGATTCCGGCGAGAA
AACGGTCCATGCGGTTTCCG
>r721.1 |SOURCES={KEY=b34ed7e6...,bw,409684-409834}|ERRORS={}|SOURCE_1="bcp.fa" (b34ed7e60a76ed5c83a162724f0217b5490879ad)
GGCCTTGCCTGTCATAAAGCAGGAACCGTTCCAAACGCCTCATTACATACCCTTGCTTGAAAACC
CTCCTCAAATTGAAGTGAAGGCTGAAATGAAGGGCAACCTGATCATTCAGGCGCATGTGCGTGAC
AGTGAGTATCAATCGTTTTC
>r722.1 |SOURCES={KEY=b34ed7e6...,fw,127489-127639}|ERRORS={}|SOURCE_1="bcp.fa" (b34ed7e60a76ed5c83a162724f0217b5490879ad)
GGAGCTTTTATCTTTTATATGAACATGCCGGCAATAGCCGCGCTCAGCAGATTGGCTAATGTTCC
CGCTAGAACCGCCTTTAACCCAAGGCGTGCGATATCTGAGCGGCGGCTTGGCGCTAAACCGCCAA
GCGTACCGAGCATAATCGCA
>r723.1 |SOURCES={KEY=b34ed7e6...,fw,14738-14888}|ERRORS={}|SOURCE_1="bcp.fa" (b34ed7e60a76ed5c83a162724f0217b5490879ad)
ACAATGCCGTGTTAGACATCAATCCCGGCCCGACCGCTAAAACAGCGAGCAAAGAAATCACCCAA
TAGTGTTTTGTCTTCATGTTGTCATTCCTTCCTGTATGAATACATAAGAACACTTCTTTTTTTGA
ATACAAAAGAAGCTAATAGA
>r724.1 |SOURCES={KEY=b34ed7e6...,fw,1867628-1867778}|ERRORS={}|SOURCE_1="bcp.fa" (b34ed7e60a76ed5c83a162724f0217b5490879ad)
CGCAGCCATTTACTCTGAGGAGACTGGCCATTTTGCCGCTCCGTATGAGCATGGTGAGATCATCG
TAAAAGGCCCGCAGGTCATGAAGGGATACTGGAACAAGCCGGAGGAAACGGCTGCAGTCTTAAGG
GACGGATGGCTCTTCACTGG
>r725.1 |SOURCES={KEY=b34ed7e6...,bw,3546315-3546465}|ERRORS={}|SOURCE_1="bcp.fa" (b34ed7e60a76ed5c83a162724f0217b5490879ad)
AAATTCGCGGAAAACGGATTGAACCCGCTGAAATTGAAGCGCGTCTGTTAGAAATTGAAGGGGTC
CGTGAAGCAGCAGTTACATTGGTGGAAACAGACGGAGAGGCGCAGTTATACACGCATTATGTTAG
TGATGACAGCAGAAACGAAA
>r726.1 |SOURCES={KEY=b34ed7e6...,fw,3816652-3816802}|ERRORS={}|SOURCE_1="bcp.fa" (b34ed7e60a76ed5c83a162724f0217b5490879ad)
GCTTAAGCAAAGAAGAACAGGATAAAGGTGTAGGGTACATCGACATCATGAAACAAAACCTCGAT
GCCCTGAAAGATTCACTATTGGATAAATAAAAAGATAGTGTGCGCCGGAGGGTGCACACTATTTC
TTTGTGAGAAAGGAAGATTG
>r727.1 |SOURCES={KEY=b34ed7e6...,bw,692350-692500}|ERRORS={}|SOURCE_1="bcp.fa" (b34ed7e60a76ed5c83a162724f0217b5490879ad)
CATCCGCTGCTTTTCCATCATCCGCACAATTGTTTTTTGGCGATCCTTAGCCTTTGTTTCATTGA
CATAAGGCGAATAGCCGGAAGGTCCTTTCGGAATACCGGCCAAAAGCGCCGCCTCCGCATCTGTC
AGGTTTTTGGCATGCTTGCC
>r728.1 |SOURCES={KEY=b34ed7e6...,fw,184376-184526}|ERRORS={}|SOURCE_1="bcp.fa" (b34ed7e60a76ed5c83a162724f0217b5490879ad)
CCTGAGCTTGGTTTCTCAAGTCCGTTCAGCAGACGGATTAAGGAACTTTTACCAGCTCCGCTATA
TCCTATAATTCCAAAAATCTCACCTTTTTTAATGGAAAGCGAGACATTTTGGACAGCATTGACAT
CTCCATGTTTCGACTTATAC
>r729.1 |SOURCES={KEY=b34ed7e6...,fw,3859814-3859964}|ERRORS={}|SOURCE_1="bcp.fa" (b34ed7e60a76ed5c83a162724f0217b5490879ad)
GTTTTCCGTAAAGCTTAGCAAAAGCAAAGTCATTCTGGTTGCTGCTTGTTTGCTGCTGGCGGGAG
GCGGGACTGCGTACGCAGCTCATGAGCTGACGAAACAATCAGTCTCAGTTTCTATCAACGGCAAA
AAGAAAAATATACGCACACA
>r730.1 |SOURCES={KEY=b34ed7e6...,fw,343309-343459}|ERRORS={}|SOURCE_1="bcp.fa" (b34ed7e60a76ed5c83a162724f0217b5490879ad)
CCGATACTCGGGACATAAAAAAGCCGCCCGCCTAGCGATAAAATTTCTTCATCATAAGCGCACGG
ATCATTTCGATAGGTTAAAAAATCAAATTGCACCTTGCTTCTATCCATTTTCCGATATAAATTCA
TGACCATGGTTTCCGCGCCG
>r731.1 |SOURCES={KEY=b34ed7e6...,bw,3557569-3557719}|ERRORS={}|SOURCE_1="bcp.fa" (b34ed7e60a76ed5c83a162724f0217b5490879ad)
GATATAAACCTTACTTTCCTATCTTTCAAGCTGTCGCTTGCTGGAATTGGCACAATAATGTTGCC
GAGGTTTCATAGGGCCAGTCCCTCCACCTCTCTTGATAGAAAATGTTTTGTATGTAATTTTCAGA
ATTAAGAATACGTTAATCAT
>r732.1 |SOURCES={KEY=b34ed7e6...,fw,678316-678466}|ERRORS={}|SOURCE_1="bcp.fa" (b34ed7e60a76ed5c83a162724f0217b5490879ad)
AGATTTGAAGATAAACCTCAGAAAAAGCAATTCCTTTATAGAAGAGAAAATCATACCACTGATTA
CCTTGAGGAAATATTACATTTTTCCGAATTCTACCGTTTACAATTCACATTTTCTTCAAAATATA
TGTATTGAAATGGTAATTTG
>r733.1 |SOURCES={KEY=b34ed7e6...,fw,3881218-3881368}|ERRORS={}|SOURCE_1="bcp.fa" (b34ed7e60a76ed5c83a162724f0217b5490879ad)
CCTTTGTATTATATAACTTGTGCTTAGAAGCACCAAACATTATGGCGGTGTAGCTCAGCTGGCTA
GAGCGTACGGTTCATACCCGTGAGGTCGGGGGTTCGATCCCCTCCGCCGCTACCATATTTGTTAG
GCCCGTTGGTCAAGCGGTTA
>r734.1 |SOURCES={KEY=b34ed7e6...,bw,1710840-1710990}|ERRORS={}|SOURCE_1="bcp.fa" (b34ed7e60a76ed5c83a162724f0217b5490879ad)
AAATTAGATCATTTCGGTCAGTCAATCCGAATGTATCATCTTTTCCATCCTTGTCCGGGTCTTTC
TCTGTAAACGCTTTGGCAACCTCATAAAGATCATCCAGCGTTTCCGGCGTTTTCAAATTCAAATT
GTCCAGCCAGTCCTTCCGTA
>r735.1 |SOURCES={KEY=b34ed7e6...,bw,957125-957275}|ERRORS={}|SOURCE_1="bcp.fa" (b34ed7e60a76ed5c83a162724f0217b5490879ad)
CCATTGTTCACCGGACCGCCGATGACCCAATGCTTGTCCGTTAACGCGTAGCAGAAAATTCTCCC
CTTTTCGTCGGTTTGCGGCTGGTCGATAATGGTTCGGATAGCGCCGCTCGTACCGATCGTAACGG
CGATTTCTCCTTTTTTAATG
>r736.1 |SOURCES={KEY=b34ed7e6...,bw,3340222-3340372}|ERRORS={}|SOURCE_1="bcp.fa" (b34ed7e60a76ed5c83a162724f0217b5490879ad)
CCGACGACATATAGATCAAGCTGGTCTTTTTGGATCGCGTTTCGGTATGTTTCATATAATTGATC
GGCCGTAATGGCATCAACATCGTCGATCTCTCCATTAACGTGCAGCGAGTAAGGTTCATTTTTAC
ACATTTCCTGTATAAGCCTT
>r737.1 |SOURCES={KEY=b34ed7e6...,bw,2860048-2860198}|ERRORS={}|SOURCE_1="bcp.fa" (b34ed7e60a76ed5c83a162724f0217b5490879ad)
ACTACATCATCGCTCATACGTAATTCATGGTTCAGCGGCCAAGTGCTGTCATATGCAATCAAAGG
ATGATGATCTCTCATGTTGCTTCCACTCGGTGCTGCATTTGTGAATTTTCCGTGTCCGGAATATG
CAATGGATAAAACTTTTGGA
>r738.1 |SOURCES={KEY=b34ed7e6...,bw,1904508-1904658}|ERRORS={}|SOURCE_1="bcp.fa" (b34ed7e60a76ed5c83a162724f0217b5490879ad)
GTTTCCCTCCAAAAATCTATTCAGGTTGTGTCGGTCTTCCATTCTAAAGCAATCATTCGGCTTCG
TCCAACAAAAACGAAGCTGCCAAAGATCAGAATCATTATGTATCCATTTTAATAATGAACTGTAA
AGCCTGTCCAACCGTATTTC
>r739.1 |SOURCES={KEY=b34ed7e6...,fw,2488592-2488742}|ERRORS={}|SOURCE_1="bcp.fa" (b34ed7e60a76ed5c83a162724f0217b5490879ad)
CGATCTGCAATATAATGGGCTTGTTTTACATTCTCAGTCCATAGGCCGGCAGCAAGTCCGTATTC
AGAATGGTTGGCTCGTTCAATGACTTCATCCACTGTTTCATACGGAATCGCCGTCAGGACTGGTC
CAAAGATTTCTTCTTTGGCG
>r740.1 |SOURCES={KEY=b34ed7e6...,bw,1339088-1339238}|ERRORS={}|SOURCE_1="bcp.fa" (b34ed7e60a76ed5c83a162724f0217b5490879ad)
TTCGGCTTTGCCAAACTGCGCAAACAGGCACGTCCCTTTTCAACTTCCCCAATCACAGTCACTGT
GACGACTAGTTTATCGGAAGTAGAAACTGTATCACCGCCAATCAGGTCCATACAATATAGTTTCG
CCAGTTCATTCATTCCTTCA
>r741.1 |SOURCES={KEY=b34ed7e6...,bw,3864391-3864541}|ERRORS={}|SOURCE_1="bcp.fa" (b34ed7e60a76ed5c83a162724f0217b5490879ad)
TTGAAGTGCGGGATGAACATATCCATATTGGAGCCATTATGTATTTACAACCAAAATCAAAAACC
GGGGGACCATACGTCCCCCGGGTCACATTCCTTATCGGTTATTCTGATTCTGAGCCATCTGCTGT
TCGGCGATTTCAATTGCCCG
>r742.1 |SOURCES={KEY=b34ed7e6...,fw,3748719-3748869}|ERRORS={}|SOURCE_1="bcp.fa" (b34ed7e60a76ed5c83a162724f0217b5490879ad)
AACAATAGACACCCAAAAAAGGCCGATCAAGGCAAAAAACATTTGTACAGATAGTTCTATTAATT
CATTAAAACGAGTGCTGAAAAAATAAATATATAAAGTTACGAATGTCACGAAACAAACGATTTTG
ACGGTGTATTTGAATGTAAG
>r743.1 |SOURCES={KEY=b34ed7e6...,fw,1834535-1834685}|ERRORS={}|SOURCE_1="bcp.fa" (b34ed7e60a76ed5c83a162724f0217b5490879ad)
GGAGAATTTCTGAAGATCGGCTGTGGCTGATTGCCATTGTGTTTGGAGCGCTTGGTGTCTTGCTC
GGCATGCAGACCTTCAGACATAAGACGAAGCACACATCATTTCAATACGGTGTGCCGTTTCTTTT
GGTAATTGAAGCGGTGTTGA
>r744.1 |SOURCES={KEY=b34ed7e6...,fw,3714871-3715021}|ERRORS={}|SOURCE_1="bcp.fa" (b34ed7e60a76ed5c83a162724f0217b5490879ad)
TCATCAGAATAAAAAAGGAGCGATTATAAAATGGGCAAGTATTTTGGAACAGATGGTGTAAGAGG
TGTTGCCAACAGCGAGCTTACGCCTGAGCTGGCCTTTAAAGTCGGACGTTTCGGCGGGTATGTGC
TGACAAAAGATAAACAACGT
>r745.1 |SOURCES={KEY=b34ed7e6...,fw,1233973-1234123}|ERRORS={}|SOURCE_1="bcp.fa" (b34ed7e60a76ed5c83a162724f0217b5490879ad)
CTGGTTCGTTAATATTAATGAAGAATTAATTAAGGTACCAGTTCAAACAGCATCTGATAGAGTAG
GCGCTTAAAAAGAATGGGTGAGTTTAAATACTCACCCATTCTTTTTTTTGAATTTCCGTTTTATG
CTAAAATTAAGTTATACTTG
>r746.1 |SOURCES={KEY=b34ed7e6...,fw,3639539-3639689}|ERRORS={}|SOURCE_1="bcp.fa" (b34ed7e60a76ed5c83a162724f0217b5490879ad)
GTAAACTTCAGGTTTTTGTGCTTCATGTGGATGCTCAGAACCACGGTATACGTTCAATTTTTTGA
ACATTTGACGACCTAGAGAACCTTTTGGAAGCATGCCTTTGATAGCAAGCTCAAGCATTTTCTCA
GGGTAGTTTGTACGCATTTC
>r747.1 |SOURCES={KEY=b34ed7e6...,fw,3547459-3547609}|ERRORS={}|SOURCE_1="bcp.fa" (b34ed7e60a76ed5c83a162724f0217b5490879ad)
GATGAATTCAGGAGAATGACCAGCCAAAATACCCGCTGTCCCGTTTCGGCGCAGCCCGTTTTCAT
ACAATGTTCTGGCCAGTGCATCCGATTTTTGATCGAGCTCACGATAAGAGATGGACCTATTTCCG
TAAACTAGCGCCGTTTGATC
>r748.1 |SOURCES={KEY=b34ed7e6...,bw,477269-477419}|ERRORS={}|SOURCE_1="bcp.fa" (b34ed7e60a76ed5c83a162724f0217b5490879ad)
CAAGGTATCATGAGGAAAAAGGGATCGATAAGGTTATAAAAGCAATGGAAATCGTAAAAAAATCG
CGTCCTGAGGTTGTTCTAAATATATATGGAAGCGGTCCTGGCCACGAGGACTACCAGCAATTGAT
TGATGATCTCCAGCTAGATA
>r749.1 |SOURCES={KEY=b34ed7e6...,fw,1983521-1983671}|ERRORS={}|SOURCE_1="bcp.fa" (b34ed7e60a76ed5c83a162724f0217b5490879ad)
TAAAGCGCTTGAATTAGACAGCAGCGCCGCCACTGCTTATTATGGAGCAGGAAATGTCTATGTGG
TAAAAGAAATGTACAAAGAAGCAAAAGACATGTTTGAAAAAGCGCTGCGTGCCGGAATGGAGAAC
GGTGATCTTTTCTACATGCT
>r750.1 |SOURCES={KEY=b34ed7e6...,fw,2163633-2163783}|ERRORS={}|SOURCE_1="bcp.fa" (b34ed7e60a76ed5c83a162724f0217b5490879ad)
AACAAAATATGGTGACTGTCAATTTCTTTAACCTTGAATGAGTAGCCATCATATTCAATGACACT
TTCGGGCTCGGCGTCTATGTTCTGTGTGAGAAACCAGCCTCCGAGCGTATCAACTTCAGCATCTG
ATAAATCAGTTCCAAGCAGG
>r751.1 |SOURCES={KEY=b34ed7e6...,fw,2705153-2705303}|ERRORS={}|SOURCE_1="bcp.fa" (b34ed7e60a76ed5c83a162724f0217b5490879ad)
AATAATAGACGCACCCTCCGGCAAATACGGAAGCGCCGCTTTAACCACCCAATATAGGGAGAAGA
CGTTCACTTCAAAAGTTTTATAGATTTGTTCGGTAGGAAGGTCTTCAATGTTTTGCACTGCTTGC
TGTTTACCGGCAACGAGCGC
>r752.1 |SOURCES={KEY=b34ed7e6...,bw,1469080-1469230}|ERRORS={}|SOURCE_1="bcp.fa" (b34ed7e60a76ed5c83a162724f0217b5490879ad)
CTGTGCCGCAAGCTCTTTTTTTCATGAAAATCTGCTTTCTTCAAATGTGACGGCGTACAGCGGTT
TATTAGCATGCCATTCAGCAAATAACACATCCTCAGTCTTTTCAATTCCCTGCTTTTTCAGCGTT
TGCCGCAGCCATTGTTCGTC
>r753.1 |SOURCES={KEY=b34ed7e6...,bw,2676073-2676223}|ERRORS={}|SOURCE_1="bcp.fa" (b34ed7e60a76ed5c83a162724f0217b5490879ad)
GTGATCGCGAAATCACTGTTCCTTGAAATGACAAAGCCCGTGCCCTCATGCTCCATCTGGACGGT
ACCTTCCGGAAAGCCTAAGGCGACATTCGCCACAGATGTGGAATGCATGTTTTTCAGGTTTGCAA
CAGCCGGCAAATCGGAAAGC
>r754.1 |SOURCES={KEY=b34ed7e6...,fw,3865595-3865745}|ERRORS={}|SOURCE_1="bcp.fa" (b34ed7e60a76ed5c83a162724f0217b5490879ad)
ACCTTTTTTTCTGAGCGGTATGAATCTGCAAAATCATCGATCAGTGAAGATTTAACAATTATAAA
GCAAACCTTTGAGCAGCAAGGGATCGGTACTTTACTTACTGTTCCCGGCGCTGCCGGAGGTGTCA
AATATATTCCGAAAATGAAG
>r755.1 |SOURCES={KEY=b34ed7e6...,fw,3882985-3883135}|ERRORS={}|SOURCE_1="bcp.fa" (b34ed7e60a76ed5c83a162724f0217b5490879ad)
GAGGATGAACTTGCCTATCATCATGCGCATTTAACCCTTAAGAAGAAAGTGCAGGACAGCAGACG
GCTTGTGGCTGAACAGCTCTTAGGTGTTTCAGAGGTCATGGCAGACTTTTCTCGGGAAATAAAAA
GGGAGAGGGAGCAGCACTTT
>r756.1 |SOURCES={KEY=b34ed7e6...,bw,3369019-3369169}|ERRORS={}|SOURCE_1="bcp.fa" (b34ed7e60a76ed5c83a162724f0217b5490879ad)
TCTCGCGAATGCTGCTTCCCGTTAAACAGGATACCAACGGGATTGAAGGGTGTTTAAAAGATTTT
GATCTTAAAAATTCTTTATATGCATTTTCTGCAGGATCAATAAGGGAAGAATGAAATCCGTAGGA
TACAGGCAGCGGCTGGCAGA
>r757.1 |SOURCES={KEY=b34ed7e6...,fw,2860745-2860895}|ERRORS={}|SOURCE_1="bcp.fa" (b34ed7e60a76ed5c83a162724f0217b5490879ad)
GCGATTTCATCACTTATTTTCACCATGTTTTTTACCCTGATGCTGAGTGATACGGTTTTTGCGGC
CGGACTGAACAAGGATCAAAAGCGCCGGGCGGAACAGCTGACCAGTATCTTTGAAAACGGCACGA
CGGAAATCCAATACGGATAT
>r758.1 |SOURCES={KEY=b34ed7e6...,bw,2152416-2152566}|ERRORS={}|SOURCE_1="bcp.fa" (b34ed7e60a76ed5c83a162724f0217b5490879ad)
AACGATCATAATAACCGCCGCCAAAGCCAATCCTATAGCCGTCAGGATCAAAACATACGCCAGGC
ACGATTATCAAATCAATCTGTGATTGGTACACTTCATGCGTTTTCTCAATGATCGGCTCCTGAAG
TCCGGCGTAAACCGTTTCAA
>r759.1 |SOURCES={KEY=b34ed7e6...,bw,1006168-1006318}|ERRORS={}|SOURCE_1="bcp.fa" (b34ed7e60a76ed5c83a162724f0217b5490879ad)
CAAAGTAGCAAATAGATACTCTTCGCCGGTATTATGCTTTCTCAGATAGGACAAGAGTCCGGTAT
CAACCTCTTTCACCTCTTTATGATGTCTTATTGTAAAAAACAAATATGAAAAACTTATGAATAAA
CCATAAAGATTCAAAGAATG
>r760.1 |SOURCES={KEY=b34ed7e6...,bw,222351-222501}|ERRORS={}|SOURCE_1="bcp.fa" (b34ed7e60a76ed5c83a162724f0217b5490879ad)
TTTACTGTCAAAGAAACCGTATCCTTCGGCAGATATCCATTTCAAAAAGGGCTGTTCAGCCAGCA
GACTGAAGAGGATGAAGCCATCATTGAGAATGCGATGAAACAAACAGGGGTACTCGCTTTCGCTG
ACAAATCGATTCGTGATCTA
>r761.1 |SOURCES={KEY=b34ed7e6...,bw,641330-641480}|ERRORS={}|SOURCE_1="bcp.fa" (b34ed7e60a76ed5c83a162724f0217b5490879ad)
TCATTGATTGCAGGTCGGCAAGAATGTCATCGATTTCTCTTCTGTGCTGCAGAAGCTGATAGGAT
ACGCCTTCATCGGCTTTTTGTTTAAGCTGGCGTTCCAATTCCTCAATTCTTGCCAGCAGCCCGTT
TTCTTCCTGTTTTTGCTGTA
>r762.1 |SOURCES={KEY=b34ed7e6...,fw,1650-1800}|ERRORS={}|SOURCE_1="bcp.fa" (b34ed7e60a76ed5c83a162724f0217b5490879ad)
TTTATCATCTTCTGCCACAAAAACCCCCTTTAATGAACGGGTTTTCCATTTGGCTTCAAAATCGT
TGTAGTTTAAACCATTTAAGTATTCAGCCGAGACAATGCCGCTGTATGTTGTCACCCAGCTGTCA
ACGTGCACTTTTGCGATGGC
>r763.1 |SOURCES={KEY=b34ed7e6...,fw,927736-927886}|ERRORS={}|SOURCE_1="bcp.fa" (b34ed7e60a76ed5c83a162724f0217b5490879ad)
GAAGGTAAATAGAATTCTCGCACGGCGCGGAACCGCTACTTTCGACCATGTTTTAAATGCCTCAG
CCGCTGTTTGAGCCGCGTAATCAATGTCTTCTTTTGTAGAAATCGGCACTTGGCACAGCACTTCT
TTCGTTGCCGGATTGATAAC
>r764.1 |SOURCES={KEY=b34ed7e6...,bw,945099-945249}|ERRORS={}|SOURCE_1="bcp.fa" (b34ed7e60a76ed5c83a162724f0217b5490879ad)
AAAAAGCTTTTGCAATATGATATGGTGATAAAATCCTGATATTACTGAAAAATGAGTCTTTTATC
CTTTCTTTTCTACTATATAAATATACCAGAGATCATTAAAAAGCATGTCTTATACATTATTAGAA
GCCATAAAGCAGTGCCAAAT
>r765.1 |SOURCES={KEY=b34ed7e6...,bw,1352161-1352311}|ERRORS={}|SOURCE_1="bcp.fa" (b34ed7e60a76ed5c83a162724f0217b5490879ad)
AAGCGATTTTAACCGAAATCAAAGATAAACCGATTTCCCCTGCGATTCAGCACAGAGTTCTATTG
GTTCGCGGAGATCTGAGCTTTGTGAAAGGTCATAATGAAGAAGCCATTCAATTATACGAAGCGGC
AAATCAAATCAGCTCCATGT
>r766.1 |SOURCES={KEY=b34ed7e6...,bw,1315927-1316077}|ERRORS={}|SOURCE_1="bcp.fa" (b34ed7e60a76ed5c83a162724f0217b5490879ad)
GGCAATGTCAGGAAAACTAGGCAAATACATATCTATATTAAGCGGGCCCAATATAGCAAGCATGC
CGAGCAGAAACGCCAATGCCAAACGCTCTTTTCCAGTTGGATTTTGCAGCATTCTATCAAAACCT
TCCCTTTAATCTAGTATTTA
>r767.1 |SOURCES={KEY=b34ed7e6...,fw,1803448-1803598}|ERRORS={}|SOURCE_1="bcp.fa" (b34ed7e60a76ed5c83a162724f0217b5490879ad)
GAGGGATGACGCATGTTTACACAAGCGAATTTATTTTTAATATTACTCTTGGCTATTGCACTTAT
CGCAAAAAATCAATCACTGCTTTTTGCTGTATCCGTCCTTTTGATCATCAAAATCGTGGGACTTG
ACCAAAAATTTTTTCCGACT
>r768.1 |SOURCES={KEY=b34ed7e6...,bw,1264931-1265081}|ERRORS={}|SOURCE_1="bcp.fa" (b34ed7e60a76ed5c83a162724f0217b5490879ad)
TATTGGGCCGATTTACGTCTTCGGGATTACCAATCGTTTTAATCGTAAAGGGGCAAAACGCAAAG
AACGGATGAATACGTATGTAACGAACCTGGGGATCGTCGCTTTGGCAGCACTTTTATGTTGGGCT
ATCGGCTGGCAAAACTTCCT
>r769.1 |SOURCES={KEY=b34ed7e6...,fw,1553496-1553646}|ERRORS={}|SOURCE_1="bcp.fa" (b34ed7e60a76ed5c83a162724f0217b5490879ad)
GATTTTATTCTGAAAAATCTCCGTAAGTGTTTCTTCCATCCGCATCTAACTCCTGGCTTGACGTT
TTGAAAAATCTGTATCCTGGTAGTAGCTGTTTTTGACGAGTACGTTTGGTCCGAGGCACCGGACA
TTCGGGCAGTGGCAGTTCAG
>r770.1 |SOURCES={KEY=b34ed7e6...,fw,2279240-2279390}|ERRORS={}|SOURCE_1="bcp.fa" (b34ed7e60a76ed5c83a162724f0217b5490879ad)
AAATAATGAAGTTTCTCATTATTTTCAAATGCATTGTCAACGGGAATGAAAACGGTTTATACTTG
AGTTGTCAGACCTCTAGGAGATACAATAGACGTATAGAAAAAAGGAGGCTTTTAGGATGCCTGCA
TACAAATATAATCGTGTGTT
>r771.1 |SOURCES={KEY=b34ed7e6...,fw,1171635-1171785}|ERRORS={}|SOURCE_1="bcp.fa" (b34ed7e60a76ed5c83a162724f0217b5490879ad)
TTGCGATTGCAGGTCAGGTTTCCTCAGGCGAAGTCGGGCGGGACTACTTTCAGGAGATTAAGCTT
GAGCAAATGTTTGAAGATGTGGCAGTGTTTAACAGGGAGGTACATAGCGCGGAGTCACTGCCGGA
TCTGTTGAATCAGGCGATCC
>r772.1 |SOURCES={KEY=b34ed7e6...,fw,2845864-2846014}|ERRORS={}|SOURCE_1="bcp.fa" (b34ed7e60a76ed5c83a162724f0217b5490879ad)
CTGACGGCTTGCTCCGTCTCAGTGTGGGAGTTGAACATGCAGATGATTTAGAGCGCGATTTTGAA
CAAGCGCTGAAAGAAATCGCGCCAGTGGCGGTCCGTTAAAAAAGAAGCCGGCGATAGCCCGGCTT
CTTTTTATTTTTCATCATCA
>r773.1 |SOURCES={KEY=b34ed7e6...,bw,1832650-1832800}|ERRORS={}|SOURCE_1="bcp.fa" (b34ed7e60a76ed5c83a162724f0217b5490879ad)
AAACAAAGTGAACCTCATACTAAAAAAGCCGATATAAGAACCAGAAGGGAGTCCGACACATGAAC
AAACCGATTCAGCTTACTCTATTTTTGACATTGATAGTAACCGGCTGCTCCAATAGCAACAGCAT
ATCTTCAGAGCCAAAAGAAG
>r774.1 |SOURCES={KEY=b34ed7e6...,fw,909785-909935}|ERRORS={}|SOURCE_1="bcp.fa" (b34ed7e60a76ed5c83a162724f0217b5490879ad)
CAATACGCAACACAGTTTGCAGCAGCTGAACCAATGCCGCCAGACAGCGCAGCAGCTTATTCAGC
AAACACAGCAAAGCAGCAACCAATATCGTCAAATGCTTCATCAAGAGCAGCAAAACATTCAAATG
CTGCAGCAGATCCTCAATCA
>r775.1 |SOURCES={KEY=b34ed7e6...,bw,2463274-2463424}|ERRORS={}|SOURCE_1="bcp.fa" (b34ed7e60a76ed5c83a162724f0217b5490879ad)
TAAATCGTTTCGGCCCATCCATTAGTACATGGATGATCAGACCGTTCCATCGTTTTCCCAGCAAT
GAGAAAGCTGACTCCATTTTAGGGCACATTGTATTTCCCACTAGTCTTCATCCCTTCATCTATTG
TTTGACAAGTATTCACTGAT
>r776.1 |SOURCES={KEY=b34ed7e6...,bw,3073290-3073440}|ERRORS={}|SOURCE_1="bcp.fa" (b34ed7e60a76ed5c83a162724f0217b5490879ad)
GTCCTCCTCCTGATTTTCTACCTCATTACTGTATCAAAGGAAAGATACAAAGACAAGAAAAAAAG
GAAACAGGCGCTCGGCATTTCTTCTTGCATCTATCAGACAGCACAGCCGCTTTTTCTAGCAAATT
GTCTGCCGAATTCCTTTAAT
>r777.1 |SOURCES={KEY=b34ed7e6...,fw,1027010-1027160}|ERRORS={}|SOURCE_1="bcp.fa" (b34ed7e60a76ed5c83a162724f0217b5490879ad)
TTAGAATTCATCCTGTGTTTTATATATTTTTTAAGACCAAGGGCAAAAACTTTAAAATTGTCTAG
GTGTGCTATTACCTGAATTTTAACGAATATCACTTCTTCTTATTTCTACTCAAATCAGTTCTGTA
ACCGCCATGCACTTGGTGCC
>r778.1 |SOURCES={KEY=b34ed7e6...,fw,666197-666347}|ERRORS={}|SOURCE_1="bcp.fa" (b34ed7e60a76ed5c83a162724f0217b5490879ad)
GACACTCTCCATCAAGGAGGCGTCAGGCCTGAACAAAAAGATCTCCCTGAACCACGGCCCGATTG
TTGTCCGATAATCAAATCCTCTCGAATCAATATTGAGAAACGTGGCGGCAACGCCTGTCAACATC
ATGAACAGCAGCAGGATGAG
>r779.1 |SOURCES={KEY=b34ed7e6...,fw,3229361-3229511}|ERRORS={}|SOURCE_1="bcp.fa" (b34ed7e60a76ed5c83a162724f0217b5490879ad)
GTTTTCCCGGCGTCTATGGAGAGGTCACGCGTGCCGATTATGTGAAAGTGCGGGCGTATAACCGT
CAAGGAAAACCGTTCATTCTTGAAGCGAGAGGCTTTTTCGCGAGAGCCGTGCAGCATGAAATGGA
CCACTTGGACGGCGTGCTGT
>r780.1 |SOURCES={KEY=b34ed7e6...,bw,396852-397002}|ERRORS={}|SOURCE_1="bcp.fa" (b34ed7e60a76ed5c83a162724f0217b5490879ad)
CCTGCCGAGTTTGAACAGGTTGGAGTGGAATTGATCGGTGATGGCACGACAAGTGCGGACGCAGA
GGTCATTGCCTTAGTAGTCGGTGCGTTAAAAAATGCCGGCTTGACTTCATTTAAAATTGCAATCG
GCCACGCAGGCATTGCAGAT
>r781.1 |SOURCES={KEY=b34ed7e6...,bw,1784221-1784371}|ERRORS={}|SOURCE_1="bcp.fa" (b34ed7e60a76ed5c83a162724f0217b5490879ad)
GCGAACGATGCCTGTAACGTGTTTTTGCGTTTCTTTTAAGAAAGCGTGGAGCGCGTCTTTTAAAG
GCGAGAACCATAAGCCGTTGTAAATGATTTCTGACAGCTTTTGTTCGATCGCCGGTTTAAAGTGG
GCGACCTCTTTCACTAATGT
>r782.1 |SOURCES={KEY=b34ed7e6...,fw,1043262-1043412}|ERRORS={}|SOURCE_1="bcp.fa" (b34ed7e60a76ed5c83a162724f0217b5490879ad)
TTCGTTATTATCACACGACGGGGCAGGAAAACGCTTTGTACAACGTCACGAAAACACTGGACAGC
ATGGCAAATGGAGGCATCTATGACCATATCGGCTATGGGTTTGCCCGCTATTCGACCGATGATGA
GTGGCTCGTCCCTCACTTTG
>r783.1 |SOURCES={KEY=b34ed7e6...,fw,365168-365318}|ERRORS={}|SOURCE_1="bcp.fa" (b34ed7e60a76ed5c83a162724f0217b5490879ad)
TCACTGCGTGATGATAACGTCAGCATAATTCATTATACGGCATTTCAGCTAAAATAACAACCCTC
TTTTTGAAAGGGCTGTTTTTTTAAGAAGACACATCATCTTCTTTCAGAACCTCACATACGATGGT
TTGAACCGTTGTATTTTTGG
>r784.1 |SOURCES={KEY=b34ed7e6...,bw,3734535-3734685}|ERRORS={}|SOURCE_1="bcp.fa" (b34ed7e60a76ed5c83a162724f0217b5490879ad)
CTGAGAGCTGTTAAAGGTGTATTAATATCATGCCTTAGTTTTTGCATCAGCTCCTTTTTCATGTC
CTCTCTCTGTCTTAGTTCCAGTTCCCGGTACGTTGTCCGTTCAATTAACAAGTTGACCGACTTAA
TCAAGTCGCCAATTTCATCA
>r785.1 |SOURCES={KEY=b34ed7e6...,fw,1102033-1102183}|ERRORS={}|SOURCE_1="bcp.fa" (b34ed7e60a76ed5c83a162724f0217b5490879ad)
TTTTGTGTATGCCGTCATTTTTTAAGCAAAAGAAAAATACCGAAACGAAAGACAGCCAGAAACAA
GAAGATAGAAATCAGCAGAAAAAAGAACAAGGGCCCGTTCTGGCTTCCTCAAGTTTGGCGAAAAA
TGTGGCGGACGTGAAGAAGA
>r786.1 |SOURCES={KEY=b34ed7e6...,fw,2207607-2207757}|ERRORS={}|SOURCE_1="bcp.fa" (b34ed7e60a76ed5c83a162724f0217b5490879ad)
GAAAAAAGGGCCTGCTGAAATCTTAACGGTCATTGATGATGATAAGGTAGAAAAATTTGATATCG
AAATCGTCAGCACGACACCTCAAAAGTTTCCGGCTACAAAAGGAATGGTCTTAAAAATTACCGAT
CCAAGACTGCTGAAGGAAAC
>r787.1 |SOURCES={KEY=b34ed7e6...,fw,3208471-3208621}|ERRORS={}|SOURCE_1="bcp.fa" (b34ed7e60a76ed5c83a162724f0217b5490879ad)
TGGAGATTGTGTATCATGAAGAAGAACTGCTTCATTACATGAAAAACGCAGTCAAAATCAATCCG
CAGCATCCAGTATTAATTGACAGATATCTGACTGGAAAAGAAATCGAAGTGGATGCGGTGTCTGA
CGGCCAAACCGTTGTCATTC
>r788.1 |SOURCES={KEY=b34ed7e6...,bw,3204900-3205050}|ERRORS={}|SOURCE_1="bcp.fa" (b34ed7e60a76ed5c83a162724f0217b5490879ad)
GGAGACCAAACGCTTGGCACGGCTTGATTGTCATATAATCAATCAGCTGTTTCAGCGTCCAGCTG
CCGTTTTTGACAAAATGTGTGTAAAGAAGCGGGAACGCTGTTTCCAAACCGACAATACCGAACGG
CGCCAGCTTCATTTCTGTGT
>r789.1 |SOURCES={KEY=b34ed7e6...,fw,1789018-1789168}|ERRORS={}|SOURCE_1="bcp.fa" (b34ed7e60a76ed5c83a162724f0217b5490879ad)
GCTCGAAAAAACGCGGCGAACTAGTGATAGAAAGCATCACCATTTTCTTTTTGAAGCCTGTGCAG
ATGGAGTCGGTCATCGAAGTCAAGCCGCGCATTTTAGAGGCTGGAAGAAAGTTCGGAAAAATGGA
AGTTGAAGTGCACAGCCAAG
>r790.1 |SOURCES={KEY=b34ed7e6...,fw,2998203-2998353}|ERRORS={}|SOURCE_1="bcp.fa" (b34ed7e60a76ed5c83a162724f0217b5490879ad)
AAGCTGCTGTTTCGACCTGATCGTCATATTGGCGATCCCGATTTTTCCGGTGGATCGAAGCGCCT
CGCGAAGAAGAGTATAGGCTTTTGTGCCGTTATCACCGGGCCCGACATAGTAGGAACGGTTAAAA
TATATCGGGTCTATTTCCTG
>r791.1 |SOURCES={KEY=b34ed7e6...,bw,203317-203467}|ERRORS={}|SOURCE_1="bcp.fa" (b34ed7e60a76ed5c83a162724f0217b5490879ad)
CTGGCTCGATCAGAGCGGTTTCAATGCCGAAAGGAAGCAGCTCCAAGCGCAGACTTTCAGAAAAT
CCTTCTAATGCATACTTGGAAGTTGCGTAAGGCGACAGTGCCGGAAATCCGGTCAAACCGCTGAT
ACTGCTTACGTTTATAATCT
>r792.1 |SOURCES={KEY=b34ed7e6...,fw,1670119-1670269}|ERRORS={}|SOURCE_1="bcp.fa" (b34ed7e60a76ed5c83a162724f0217b5490879ad)
AAATGAACCAAATGATCGTTCACCGCGGTCCTGACAGTGATGGATATTACCATGATGAGCACGTT
GGATTCGGATTCAGACGGCTCAGCATTATTGATGTGGAAAATGGCGGACAGCCTTTATCATATGA
AGATGAGAAATATTGGATTA
>r793.1 |SOURCES={KEY=b34ed7e6...,bw,3200694-3200844}|ERRORS={}|SOURCE_1="bcp.fa" (b34ed7e60a76ed5c83a162724f0217b5490879ad)
GCCATTGGCAGAGAGGGGTTTAGGACAAGGTGCGTGCATATACACGTATCCCGTCAATCCGTTAT
CCTTCTCAGCCTCTCTGGACTGTTTTAAAGAATCTATTCAGCTTCGTTTATTATTTCAGAAAAGA
GACGTCCTGTCAACGGGTTT
>r794.1 |SOURCES={KEY=b34ed7e6...,fw,1761079-1761229}|ERRORS={}|SOURCE_1="bcp.fa" (b34ed7e60a76ed5c83a162724f0217b5490879ad)
AAACATCCTTTGCTTAATTGGCAAAGGATGTTTTTGGTTTAGTGCATAGGAATTTGAGGGAAAGA
GTATATTAGATAGGGCAAACACGACCATTCACCACCTTTTCAATAGGAGGGAGAGCTCACCGTGA
ATCTCATGTGTACGATCGCC
>r795.1 |SOURCES={KEY=b34ed7e6...,fw,363735-363885}|ERRORS={}|SOURCE_1="bcp.fa" (b34ed7e60a76ed5c83a162724f0217b5490879ad)
TAATAGCAGGGCTTCTAGAAGTGGTTTGGGCCTCCTCCCTCAAACATGCGGATACGTTTTTTGAT
TGGATCATCGTATTTCTATTAATAGCGATAAGCTTCATACTGTTAATCCGCTCTTATCGAAAAAT
CCCTATGGCCGCAGCGTATA
>r796.1 |SOURCES={KEY=b34ed7e6...,fw,1662109-1662259}|ERRORS={}|SOURCE_1="bcp.fa" (b34ed7e60a76ed5c83a162724f0217b5490879ad)
AAGAGATGGGGCCGAAAGCTGTACGAGCTGGTCTAACGTTTCAGATCCGGATGGCGCGCTGGGTT
TCCCTTATTTTTTGATAAAAAGCTACCGAAGAAACGTAACTGTGGTATGATGTATGGAAGATAGC
TAGGAACGGATTTGAGGGAT
>r797.1 |SOURCES={KEY=b34ed7e6...,fw,893053-893203}|ERRORS={}|SOURCE_1="bcp.fa" (b34ed7e60a76ed5c83a162724f0217b5490879ad)
TCAGGGCCTTCGCCTTTGAGCGTGTCTATAGCTTCTTTCACTTCAAGCGCATTTCCGATCGCAAA
GCCGAGCGGCTGGGACATGTCGGAGATGACAGCCATCGTTTGGCGACCGACTTTGTTGCCGATTC
GTACCATTGCTTTCGCGAGT
>r798.1 |SOURCES={KEY=b34ed7e6...,bw,1100173-1100323}|ERRORS={}|SOURCE_1="bcp.fa" (b34ed7e60a76ed5c83a162724f0217b5490879ad)
AAATGCCGAAGCCCCATTCATGTGTTGACCTTACTCCCGCTGACGCATACGTATGCTCATCGCGC
TCGCCGATAATTTGTCCACCGGAAATGGTTATATTCTCTTGCTTGCCTACATAAAATGCAGAATA
CCCCCATGAGCTGTTCGGAA
>r799.1 |SOURCES={KEY=b34ed7e6...,fw,1031348-1031498}|ERRORS={}|SOURCE_1="bcp.fa" (b34ed7e60a76ed5c83a162724f0217b5490879ad)
ATTAATATTGTAAACACATGAAGCAATAAAATAGACCAGCTCCCAGAAACAAACTGCAGCACGAT
AGAGGCTATATAGATCATGAGAATAAAAGCTAAGCCTGGTACTCTGAGAGCAAGCATATTTAATG
CCCGCCTATCTCGTGAAAAG
>r800.1 |SOURCES={KEY=b34ed7e6...,fw,3992696-3992846}|ERRORS={}|SOURCE_1="bcp.fa" (b34ed7e60a76ed5c83a162724f0217b5490879ad)
TGGAGCGGAAGACGGGATTCGAACCCGCGACCCCCACCTTGGCAAGGTGGTGTTCTACCACTGAA
CTACTTCCGCATCTTAAGGGACTTAATACATTATATGCAATTGATATAAAAGTGAGACTGGGCTA
GCTGGATTCGAACCAACGCA
>r801.1 |SOURCES={KEY=b34ed7e6...,bw,2056121-2056271}|ERRORS={}|SOURCE_1="bcp.fa" (b34ed7e60a76ed5c83a162724f0217b5490879ad)
CAATTAAACCGTTTGTTATGCGAGAAGATGTTGTTGTAGCAGGTGGCATGCCATATAATGTCATC
AACGATGTGAGCGCTAAAGACAGGCTGCTTCAGCTTGCTAAAAAGTTAGATGAAAGCAGAAAGCC
GTTTACTGGTAAGGAAATAA
>r802.1 |SOURCES={KEY=b34ed7e6...,fw,1607294-1607444}|ERRORS={}|SOURCE_1="bcp.fa" (b34ed7e60a76ed5c83a162724f0217b5490879ad)
CAAAAATGGCGCCTCCACGTTTCGGCTGGTGCTGATCGGAATCGGATTTTCAATGTCTGCACAAG
CGATGACCACATTGCTCATGATCAAAGGCCCGATCTACAGGGCGTCTCAAGCCAATGTATACATA
ACAGGTTCAGTCTACGGATC
>r803.1 |SOURCES={KEY=b34ed7e6...,bw,2800314-2800464}|ERRORS={}|SOURCE_1="bcp.fa" (b34ed7e60a76ed5c83a162724f0217b5490879ad)
TAGGAATCGAAGCTAATGTTCTTCGAATGATATATGTAACCATATTCTTGTCCCCTTTGTGGTTC
TTTTTCAATATAGAAGGGGGAAGGAAATTCGCTCCCTCCCCTTCAAGGGAAAATTATTGGGCAAG
CCACCATTTTTCAATCTGAT
>r804.1 |SOURCES={KEY=b34ed7e6...,fw,3213208-3213358}|ERRORS={}|SOURCE_1="bcp.fa" (b34ed7e60a76ed5c83a162724f0217b5490879ad)
AGCGCTATCCCGGCCTTAATATCATCCTGAAGAAACCGAACCTTACTCTTGAGGAACAGGCAGAA
GAACACGGTGATAAACTGTGGGAAAGAGAGCCGAATCAATGCTGCTATCTCAGAAAGATCGTTCC
TTTAAGAGAGGCGCTTTCCG
>r805.1 |SOURCES={KEY=b34ed7e6...,fw,2698182-2698332}|ERRORS={}|SOURCE_1="bcp.fa" (b34ed7e60a76ed5c83a162724f0217b5490879ad)
CTTGGATGCTGCCGGCCAGTCCGCTCCCGATGAAATGATTGTAATGGATCTGTCAGGAAAAGCGT
GAATGTTGGCGAGGGCATCTGTCATTGTCGGTACGGTATAGAGTACGCTGATGGATTTCTGTGTG
AACCACTCCTTCGTTTGAGC
>r806.1 |SOURCES={KEY=b34ed7e6...,bw,2934451-2934601}|ERRORS={}|SOURCE_1="bcp.fa" (b34ed7e60a76ed5c83a162724f0217b5490879ad)
AATGGCGGATCCAAGAACCTGTGTTAGTAAAGTAGGAGCTAGATTCATTTCCAGTTCCATAAAAA
TACTGAGCAAATCGAACATTACTATGCTTTTCATTTTTTACAATTCCATAGGTAAGTGGGTATCC
TGTTGTGTTATTGGCTCCTA
>r807.1 |SOURCES={KEY=b34ed7e6...,bw,3938102-3938252}|ERRORS={}|SOURCE_1="bcp.fa" (b34ed7e60a76ed5c83a162724f0217b5490879ad)
CATTTATGCGGTCGGTGAATGCGCCGAGCACCGAGGAATCGCATACGGACTCGTGGCGCCGCTCT
ATGAACAGGCGAAAGTGCTCGCTAACCATATCTGCGGTGTTGAAACGAAACCTTATGAAGGCTCC
GTGCTCTCCACACAACTGAA
>r808.1 |SOURCES={KEY=b34ed7e6...,fw,3959648-3959798}|ERRORS={}|SOURCE_1="bcp.fa" (b34ed7e60a76ed5c83a162724f0217b5490879ad)
CAGCAATGTTTGCTCAAATAATGATCCCATTGGCTGTATGGTTTGATAGCTTCTGTTTGACCGGT
CTTTAGGAGAACCGGGCATTTTGACGATGAGATCCGATTGTTTTCCAATGCTCGAATCCGGATTG
ATGGTTAAAACGGCAACGAC
>r809.1 |SOURCES={KEY=b34ed7e6...,bw,350393-350543}|ERRORS={}|SOURCE_1="bcp.fa" (b34ed7e60a76ed5c83a162724f0217b5490879ad)
ATAACAGCTGAAAGATATTTTCATTTTCGGTTTTTCGCAGCTGGTCGGCGGCTTTAAGCAAATCT
TCAGCAGACACAGTATGCAGCCTGTCCAATTGGTGACCGTCAATTCCAAGGATTCGTAAAAAAGC
ATGCGCGGTGCTTGCCGCTT
>r810.1 |SOURCES={KEY=b34ed7e6...,bw,207272-207422}|ERRORS={}|SOURCE_1="bcp.fa" (b34ed7e60a76ed5c83a162724f0217b5490879ad)
ATATTTTGTAAAAGGGTTCTTTCTGTTTCATCCTTTTGCACAAGCTTTTGGCGCATCTCTTCGAT
GGTATGCCCCAATTTGCCGATTTCATCTTTCCGATCCACTATGACAGGATCATCCCAATCCTGTT
CTGAAATCCGTTTGACGTGC
>r811.1 |SOURCES={KEY=b34ed7e6...,bw,3848940-3849090}|ERRORS={}|SOURCE_1="bcp.fa" (b34ed7e60a76ed5c83a162724f0217b5490879ad)
TGATAAAATCATCGCTAAGTTGCCGACAGTCGTGCCATTTACAAGAAAAAAACTTTCTGCCGCTC
CATACAATTGGCTGACAAGATCTTGGGCTTCCTTAATTACTCCTGAAGGATGATGCAAATCATCA
AGCCCCGATAGCTCAGTCAG
>r812.1 |SOURCES={KEY=b34ed7e6...,fw,3560451-3560601}|ERRORS={}|SOURCE_1="bcp.fa" (b34ed7e60a76ed5c83a162724f0217b5490879ad)
GGGGGTTTTTAGGGGTTGTGCTGTTTATGATGGGAGACGGCCTTGAACAAGGATGGCTCAGTCCT
TTTCTGATTGAAAATGGGCTCACCGTTCAGCAATCTGCTTCGATTTTCAGTATATACGGCATTTC
ACTGGCCATTGCTTCATGGT
>r813.1 |SOURCES={KEY=b34ed7e6...,bw,2459461-2459611}|ERRORS={}|SOURCE_1="bcp.fa" (b34ed7e60a76ed5c83a162724f0217b5490879ad)
TCGATCATGGCTATCGGAGCGTCGAATTTATTTGCCAATAACTTATACCGTGACTTGATCCATCC
AAATGTGTCACAAAGCAAGCTGACCCTTATTACACGTTCCATGGTGTTTGTTGTGATCGGTCTTG
CTCTTCTATTTGGAATGCTG
>r814.1 |SOURCES={KEY=b34ed7e6...,bw,1543795-1543945}|ERRORS={}|SOURCE_1="bcp.fa" (b34ed7e60a76ed5c83a162724f0217b5490879ad)
AAAAACAGAAGGCTCGTGGAAGGTCGCAGATTCCAAGGGCAGCATCGAATCAATTGCCGGCAGTG
TCACTTCCAGAAACGAAGCCGTCACAAACGCCATTCAGCAAACACATCAAAACACGCTGGAATAT
GTCAGAAAGCCTGTCGGCAA
>r815.1 |SOURCES={KEY=b34ed7e6...,fw,2522788-2522938}|ERRORS={}|SOURCE_1="bcp.fa" (b34ed7e60a76ed5c83a162724f0217b5490879ad)
ATAGGGGTTTTTTTTTTGGTGAATCATATTCCAATGCCTGTTCACTATCAGACATTCCTTGAGTA
GTTGGGCCAACAATATGATCCATTGGTTAAAACAGTTAGAAGGGCATTAAATTTCTCTGTCAAAT
CGTCACCATATACAGTCAAA
>r816.1 |SOURCES={KEY=b34ed7e6...,bw,1535035-1535185}|ERRORS={}|SOURCE_1="bcp.fa" (b34ed7e60a76ed5c83a162724f0217b5490879ad)
GATTGTGCTGCCTTTGTTCATCTATTTGATCATCAAGAGTTAGACGATGTTGAATTCCAAAAACA
CTACGAATTTTTAGCTTCTTTTGTTTGGTAAACAGGGCCCTGTTTCGTTTTTCTTCTATCTTTCA
GGTAATACTGTTCTGATGTG
>r817.1 |SOURCES={KEY=b34ed7e6...,fw,1483250-1483400}|ERRORS={}|SOURCE_1="bcp.fa" (b34ed7e60a76ed5c83a162724f0217b5490879ad)
TTGAAAAAATAGATTCCATTTGGTCACCAAGGCCGCCTCTCTCTCATATCATTACAGTAGATTTT
GAAACCGGTATTGGAATCGGACAAATTATCGGGGAAATGCCTTGATAGATTGTAAGGAGGTACCA
AGGTTTCGAACTCAATATTC
>r818.1 |SOURCES={KEY=b34ed7e6...,fw,321688-321838}|ERRORS={}|SOURCE_1="bcp.fa" (b34ed7e60a76ed5c83a162724f0217b5490879ad)
TTTGAACATCATTATTGCCTCCCCCATAACCATTGCCATGAGCGTTATACGGGTCATTCCAGATG
CGGACGCGGACATAGTTGACGCCTGCTTGCTTTAAGGTTGTAAAGATGTCCTGACGGTTCCCGCT
TGCATTGTAAAAGGTCACAC
>r819.1 |SOURCES={KEY=b34ed7e6...,bw,45584-45734}|ERRORS={}|SOURCE_1="bcp.fa" (b34ed7e60a76ed5c83a162724f0217b5490879ad)
AGGCGGAAGCATTAAACGTAATGGCCTTTATGACCAGGTAACAGACATATTAAAAGAAGAAGGCG
CGGCTGTCCATGAACTGTCAGGGGTCGAGCCGAACCCGCGTCTTGCGACTGTGGAAAAAGGCATT
GACCTATGCAGACAGCATGA
>r820.1 |SOURCES={KEY=b34ed7e6...,fw,2004603-2004753}|ERRORS={}|SOURCE_1="bcp.fa" (b34ed7e60a76ed5c83a162724f0217b5490879ad)
ATCAGAATCTCTGTGGGAATAGAAGATGGAGAGGATTTGCTGGAAGATATCGAGCAGGCTCTTAA
CATTTTATAACAAATGGATAGATTTACTTTCTCTGTAAGCTGCCAGATTATATTATAATAGTCGT
ATACTATGAATCTGGCAGGT
>r821.1 |SOURCES={KEY=b34ed7e6...,fw,3923955-3924105}|ERRORS={}|SOURCE_1="bcp.fa" (b34ed7e60a76ed5c83a162724f0217b5490879ad)
AGGCGGAAGCCAGGGCGGAGGCATAACCATTGCGGCCGCTGCTCTGTCAGATATTCCGAAAGCCG
CTGTTGCTGATTATCCTTATTTAAGCAATTTCGAGCGGGCCATCGATGTGGCGCTTGAACAGCCG
TATCTCGAAATCAATTCCTT
>r822.1 |SOURCES={KEY=b34ed7e6...,fw,1123164-1123314}|ERRORS={}|SOURCE_1="bcp.fa" (b34ed7e60a76ed5c83a162724f0217b5490879ad)
CCAGGTGTTCCACGAAAAAACCCTTTCTTTCTTCAGCGTACAAATACCCTTCCGCGAGCAGCTGC
TGATAGGCTGAATTCACAGAGTTTACGCTGACCTTCAGCTTTTCAGCCAGCTCACGTTTGGAGGG
AACCTTCGAGTGGGGCAGCA
>r823.1 |SOURCES={KEY=b34ed7e6...,bw,585729-585879}|ERRORS={}|SOURCE_1="bcp.fa" (b34ed7e60a76ed5c83a162724f0217b5490879ad)
TTCAGGCAGCGATGCTGAAAACGAGCCCTTCAGACATGGTGGGAACTACCTCAGGCCTGTTCCAA
ACGTGCCGTTACCTTGGTTCGATTTTGTCATCGGTGATTCTGGGCCTTCTGTTCGGTAAAGAGAT
TACAGCGGCTCATTTTGATA
>r824.1 |SOURCES={KEY=b34ed7e6...,fw,2106013-2106163}|ERRORS={}|SOURCE_1="bcp.fa" (b34ed7e60a76ed5c83a162724f0217b5490879ad)
TACAATTGCTACGCCGATCACGTTAAACAAAACATGGGCGCACGCTGTCTGTTTTGCCGCATATC
CGCCGGATACAGCAGCCATGACAGCTGTAATGCATGTCCCGATGTTTGACCCAAGCACAACGCTC
ATTGCCTGTGTCAGTCCGAT
>r825.1 |SOURCES={KEY=b34ed7e6...,fw,2889803-2889953}|ERRORS={}|SOURCE_1="bcp.fa" (b34ed7e60a76ed5c83a162724f0217b5490879ad)
AGACGGTGAGGACATGGAACCCTTTATGGGCGAAAATTTTTTGCTGAAAAATGAAACCGCTGTCA
AACTTTATCATCATTATGCGAAAGACATGCCGATTATTGATTACCACTGCCACTTAAGCCCGAAA
GAAATCTATGAAAATAAGAG
>r826.1 |SOURCES={KEY=b34ed7e6...,fw,54581-54731}|ERRORS={}|SOURCE_1="bcp.fa" (b34ed7e60a76ed5c83a162724f0217b5490879ad)
CCATGTTTCCCCACGTGATGATCGTGCAATTTTTTTCAGGGTCAAGCTCATTTAGTTTACGGATA
AAGTCCTCGAACCTCATCCCCTCATCTACTTGGTTTTGCGTAATGTTTAAAAATGATTTGCAGCG
TTTCGTCAGCTTGGGGAATT
>r827.1 |SOURCES={KEY=b34ed7e6...,fw,3068418-3068568}|ERRORS={}|SOURCE_1="bcp.fa" (b34ed7e60a76ed5c83a162724f0217b5490879ad)
AAAAAAAGCCTCAAACTACGTAAAAATAGTTTTTTCACTTTTTTTCTTTTCTTAAATTCAGCAGG
GAAAATGCCATCCTGTCCGACTTTATGGTATGATGCTCAATAGAACTTGTATTATAATAAATACT
TGTTGATTTGAAGTTGTTTT
>r828.1 |SOURCES={KEY=b34ed7e6...,fw,520395-520545}|ERRORS={}|SOURCE_1="bcp.fa" (b34ed7e60a76ed5c83a162724f0217b5490879ad)
ACGGCATTAAGGATAACAACCTATCTGAATTACCCGATTTTTAATAGAGAAAGCCCTGTCCCACA
CCGGACAGGGCTTTTTTCTTTTTAAGAAAAAGGCTGCTGGATATAATCTGCTAACCGTTTTGCAC
TGATTGCAATATCCTCAGCA
>r829.1 |SOURCES={KEY=b34ed7e6...,bw,1977393-1977543}|ERRORS={}|SOURCE_1="bcp.fa" (b34ed7e60a76ed5c83a162724f0217b5490879ad)
AACGGATGGTGCGCTGCGTAAAAACGGCCTTCCTCGGCATCATGCTCTAAAAGCGGCCAGTCAAT
CACCCATAAGAAATTGAAGAGGTTTTCGTCAATGAGTCCGCGTTCTTTCCCAAGCTTTAAGCGCA
GGGCGCCGAGTGATGCGGCA
>r830.1 |SOURCES={KEY=b34ed7e6...,bw,10965-11115}|ERRORS={}|SOURCE_1="bcp.fa" (b34ed7e60a76ed5c83a162724f0217b5490879ad)
AGAAAGTAATGACAAGGTTGACTGTAGGATCACCAACGTAGCTCATTAAATTATCCGGCCACAAA
GAAAAACCGGCATTGTTAAAAGCGGATATCGCGTGAAACAGACTGGCAAACAATCCCGACGCCCA
GCCATACTGGGGCACAAGCC
>r831.1 |SOURCES={KEY=b34ed7e6...,bw,2916004-2916154}|ERRORS={}|SOURCE_1="bcp.fa" (b34ed7e60a76ed5c83a162724f0217b5490879ad)
CCGTTTTCTTCATACATAAAAGATACTTCGACAGGCTCGCCGGCTCCGCATACGCGCATATATTT
CACATCCAAATATTCAATGCCGGCCGGTTTTCCCATTCCGTCGCGAAGCACTTCCATAAAGCCAT
TTCCGGTTTTTTCCCTGTCC
>r832.1 |SOURCES={KEY=b34ed7e6...,fw,2932259-2932409}|ERRORS={}|SOURCE_1="bcp.fa" (b34ed7e60a76ed5c83a162724f0217b5490879ad)
ATATTTGATCTGACAGACCAGTTATTCGTGCCAACAGCAACATGGGGGCTCAGCCGCTGGGAAAA
GATTTTAAACGTGCCGCGGGAATCGGGAGACACCGATGAAATCAGGCGATTGAGGCTCATTTCAA
AAATGTCGAACATTCCGCCA
>r833.1 |SOURCES={KEY=b34ed7e6...,bw,276151-276301}|ERRORS={}|SOURCE_1="bcp.fa" (b34ed7e60a76ed5c83a162724f0217b5490879ad)
TTACAGTGACAAAGCTGGATGACGGCAGCTATAAGCTTGGCGTTCACATTGCCGACGTCAGCCAT
TACGTGACTGAAAATTCGCCGATTGACAAAGAAGCCATGGAAAGAGGAACGAGTGTGTATTTGGT
TGACCGTGTGATTCCGATGA
>r834.1 |SOURCES={KEY=b34ed7e6...,bw,3776345-3776495}|ERRORS={}|SOURCE_1="bcp.fa" (b34ed7e60a76ed5c83a162724f0217b5490879ad)
CGGCAGGATTTTCCGACTTGATCATACCGCCTGATTGAGATTTGACCCACTCTCCATTAATAAAA
TTGAGATATGTGTTTTTTTCCGTGATTACAGTCATGCCCATTGCCCCTTTCAGGTTTTTATGTTC
GTCAAACCGTCGCGGCCTTC
>r835.1 |SOURCES={KEY=b34ed7e6...,fw,2480503-2480653}|ERRORS={}|SOURCE_1="bcp.fa" (b34ed7e60a76ed5c83a162724f0217b5490879ad)
GATGTAGACACATCTATTGATTTTGATGTGCTCCGCAAGCTGAATGGCGAATTGGTCAATTGGCC
GGAGTCGTTTAATGTATTCGGTAAGCTAAAACGCATTTTAGAAAGACGGGCCAAGGCGTTTGATG
ATGACAGAAAAGTGGAATGG
>r836.1 |SOURCES={KEY=b34ed7e6...,fw,2192424-2192574}|ERRORS={}|SOURCE_1="bcp.fa" (b34ed7e60a76ed5c83a162724f0217b5490879ad)
GTCATCAGCAAAAGCGTCATTTATATTTTTGCGGCTCTCGCCATTGTGTCTCTCATGTTTTTTTT
AAGCCTTACCGTCATTATTACAGCCGGAAACCTCACGATGATGATGAAGTAAAGGAGGCCGACGG
ATGAGTTTTCTAACTGAATG
>r837.1 |SOURCES={KEY=b34ed7e6...,fw,3110012-3110162}|ERRORS={}|SOURCE_1="bcp.fa" (b34ed7e60a76ed5c83a162724f0217b5490879ad)
GACACCATGTGTTTATCGCCAGCGGGCGGTCCCCGTTTCTGGTGAAACCGATTTTAGAGGAGTTA
GGCATTCACTCATTTATCTCCTACAATGGTCAGTATGTCGTCTTTGAAAAAGAAGTGATTTATAA
GAATCCGCTGCCTGAAGAGG
>r838.1 |SOURCES={KEY=b34ed7e6...,bw,728062-728212}|ERRORS={}|SOURCE_1="bcp.fa" (b34ed7e60a76ed5c83a162724f0217b5490879ad)
GAAGCAGATGCTGACACAGCGGAAGCAATAGACTTTTTGGAATACTACGCGCGCCAAATCGTAAA
GCTGAAGGACGGGGCTCCGGTAAAGAGCCGGGCAGGCGAGCATAATCAATATCATTATGAAGCGC
TTGGCGTCGGCATTGTCATT
>r839.1 |SOURCES={KEY=b34ed7e6...,fw,3176232-3176382}|ERRORS={}|SOURCE_1="bcp.fa" (b34ed7e60a76ed5c83a162724f0217b5490879ad)
GGCAGACTTTTAAGGCTGTTTCAGTTGAATGAGGTGAACAGGCAATGAATCCGGGTCATGACCGA
GAAAAAATCGTAAATATTGAAGAGCGGATCCCTAAAATTAAAGAGCAGAGAAAACAGAAGGCAAA
CCGAAGGCTTATTTCATTTA
>r840.1 |SOURCES={KEY=b34ed7e6...,fw,1707052-1707202}|ERRORS={}|SOURCE_1="bcp.fa" (b34ed7e60a76ed5c83a162724f0217b5490879ad)
GATCATAAAATGCTGAGTGATTTAGGATTTGAAGTAGAATCGGTCGAAGAAATGAAAGCCAGTTT
AAGTGCAAATAGCTGAAAGCAAGAATAGAAGCAATCGGTGTCATGTCGATTGCTTTTATTTTTAT
AGAGTCAAAATGATGATGTC
>r841.1 |SOURCES={KEY=b34ed7e6...,bw,3048918-3049068}|ERRORS={}|SOURCE_1="bcp.fa" (b34ed7e60a76ed5c83a162724f0217b5490879ad)
CAATGGATATTCCATTGCTCTCGGTTCAATATAAACGAGCTGCGGAACAAATGGGTTCTGCATGG
TGCCACATCCTTTTCCTTTTCTATCGTTACTTTTCTCATAAGACGGAAAGGATATGAGTTGTAAT
GTTTTCCTTGTTACTCGTAC
>r842.1 |SOURCES={KEY=b34ed7e6...,fw,2116792-2116942}|ERRORS={}|SOURCE_1="bcp.fa" (b34ed7e60a76ed5c83a162724f0217b5490879ad)
CATTGAAAGAAGTCGATTTGATCTTATTTATGATCAATGCTGAGGAAGGTTACGGCAAGGGCGAT
GAGTTCATTATTGAGAAATTGCAGAATACCTCGACACCTGTTTTCTTAATCGTAAACAAAATTGA
TAAAATCCATCCTGATCAAT
>r843.1 |SOURCES={KEY=b34ed7e6...,fw,1530344-1530494}|ERRORS={}|SOURCE_1="bcp.fa" (b34ed7e60a76ed5c83a162724f0217b5490879ad)
TGATTGGTTTTGCTTTGACTGCCTTTATCACAGGAATTACCGAGCCGATTGAGTTTGCATTTATG
TTTTTATCTCCGCTGTTATACGCTGTGCATGCAGTTTTAACCGGACTGTCGTTATTCATCGTTAA
TTTGCTCGGCATACGCTCTG
>r844.1 |SOURCES={KEY=b34ed7e6...,fw,380307-380457}|ERRORS={}|SOURCE_1="bcp.fa" (b34ed7e60a76ed5c83a162724f0217b5490879ad)
CCCGCGCCCGACATGCCGGTTATAATGACAAGCTGAATATCATGTGATTCACTAACACTCATCTT
TCTCCCCCCTGACTTGTCTTTCTATTTGATATGCTGCGGATCTAAACGATAACTGAGCAGCTCAA
ACTCCGGTGTATACGTAAAT
>r845.1 |SOURCES={KEY=b34ed7e6...,bw,2964714-2964864}|ERRORS={}|SOURCE_1="bcp.fa" (b34ed7e60a76ed5c83a162724f0217b5490879ad)
TGATCAAAGACAGCTGTTTTGGGCTGTGCCCTTTTTCCTCAAGCTTTTCATACAGCCAGCTTCGG
TTTTTTTGAAGGTACTTCAAATTGTGATCAAGGATCTCACCGTCCAATATGAGGGGGATTGGGAT
AAAGTTCCGCTCAGCCTCCA
>r846.1 |SOURCES={KEY=b34ed7e6...,bw,145773-145923}|ERRORS={}|SOURCE_1="bcp.fa" (b34ed7e60a76ed5c83a162724f0217b5490879ad)
CTGTCGGGATTGCTATCGCCTTTGTTGTCGGCTTTTTAGGCGGGCTCTTTGGAATAGGCGGCGGC
TCGCTGATGGTTCCGGCCATGATGCTGTTATTCCTGTTCCCGCCAAAGGTTGCGGTGGCAACGTC
CATGTTCATTATTTTCCTGT
>r847.1 |SOURCES={KEY=b34ed7e6...,fw,3998050-3998200}|ERRORS={}|SOURCE_1="bcp.fa" (b34ed7e60a76ed5c83a162724f0217b5490879ad)
GCCGACGATGATGTCATCCTGTGACGCATACTTAGAGAGCAATACATGAAATGCGGCTAAAAGGA
ACATGTACATTGTTGTGTCTGTTTCTGACAGCAGCGATTTGATTTGAGCCGTGATTTGTTTATCA
AGCCCGAACATGACGCGCTC
>r848.1 |SOURCES={KEY=b34ed7e6...,fw,1462019-1462169}|ERRORS={}|SOURCE_1="bcp.fa" (b34ed7e60a76ed5c83a162724f0217b5490879ad)
GTATTTTTTTGAAAAATATCCATCGTCACTTGAAATAACAGGTCTTGCCGTTGATCAATCGAACA
TGACCGTCTGGCTCTGGCCGCCAGACGCGGAAGCAATGGATTTCAGGCATTATACAGGGAACACC
CATGTTGTCAGCGCGTACGA
>r849.1 |SOURCES={KEY=b34ed7e6...,fw,106066-106216}|ERRORS={}|SOURCE_1="bcp.fa" (b34ed7e60a76ed5c83a162724f0217b5490879ad)
CCGTGACAACGGGCGGTATAAGCAGCAGCCAGATCACGAGTCAGAGGGGTCAATGACCATCCGTC
TCCGACAATATGGTGCACGAGCAGCAGGAGCACGTACTCATCGGGACCGATAACAAAGAGCTCGG
CACGGAAAGCAGGCTCAGCT
>r850.1 |SOURCES={KEY=b34ed7e6...,fw,3101436-3101586}|ERRORS={}|SOURCE_1="bcp.fa" (b34ed7e60a76ed5c83a162724f0217b5490879ad)
GGCACATGCTCAATCAATGCATGGCCAATTTCCATTTTAACCTGCTCAGCTGTGCGTTCACCGAT
CAGCAAATTGTACTTTTTCCGCACAAATGCAACGATATCCTCATCAAGCTGGTCTCCGCCGATTC
TGATTGAATGGCAGGAGACA
>r851.1 |SOURCES={KEY=b34ed7e6...,bw,2394692-2394842}|ERRORS={}|SOURCE_1="bcp.fa" (b34ed7e60a76ed5c83a162724f0217b5490879ad)
ACGTTCTGTAAGCCATGTTTTGTTCCGTCGTACTGCAATCGGCTCATCACCTCGTACTCAGGCGG
CAATCATCTATCTACAGAAAGCATTCTGTCCTTCTCTCCGTTGAATTCCGTCAAGAAGGTTCCCC
TACCAAAATTTGGGTTTCTC
>r852.1 |SOURCES={KEY=b34ed7e6...,fw,3262034-3262184}|ERRORS={}|SOURCE_1="bcp.fa" (b34ed7e60a76ed5c83a162724f0217b5490879ad)
CATTTATTAAAGCATTTGAACAAGGCACCGCAGTGCTGCCTGATGATATTCAATCAGTCAAGATG
GCTCTGCATGCCGCCAGAGCGTCACATGAGTTACCGGAACCTGTCAAACAGGAAGCGGATCAGCT
CTTCCATAAATTAAACGGTC
>r853.1 |SOURCES={KEY=b34ed7e6...,fw,1322574-1322724}|ERRORS={}|SOURCE_1="bcp.fa" (b34ed7e60a76ed5c83a162724f0217b5490879ad)
ACAGGAGCAACCGGTGACGCCGGACCAGCCGGAGCAACGGGAGCCACAGGAGCAACTGGGGACGC
CGGACCAGCCGGAGCAACGGGAGCCACAGGAGCAACCGGGGACGCCGGACCAGCCGGAGCAACAG
GAGCGACGGGAGCCACAGGA
>r854.1 |SOURCES={KEY=b34ed7e6...,bw,3916830-3916980}|ERRORS={}|SOURCE_1="bcp.fa" (b34ed7e60a76ed5c83a162724f0217b5490879ad)
GCGGGCTTCTCGACCCTTGTCGCTTCACTCTTTGCTGTGACAACATTGCTTTGTACGATGGCCGA
TGACGGCGACGCGCCGAAATGCTTTACTCTAAAAGAAGGCAAAAAAATATGCTGGCCCGCGTTAG
GATTAACATTTGCGGGGCTT
>r855.1 |SOURCES={KEY=b34ed7e6...,bw,1288391-1288541}|ERRORS={}|SOURCE_1="bcp.fa" (b34ed7e60a76ed5c83a162724f0217b5490879ad)
AATCGCCTTTGGAACCTTCAATTTTTTGATCCAAAGGGCAGCATACCCCGCCAAAAAACCGGCGA
TGATGCCGCCGAGGAAACCGGCGCCGCTTGCACTGCCGTAAAAGCTTCCCGTCGCTGCAATGTAT
CCGCCGATCATTCCTGGTAC
>r856.1 |SOURCES={KEY=b34ed7e6...,fw,2510095-2510245}|ERRORS={}|SOURCE_1="bcp.fa" (b34ed7e60a76ed5c83a162724f0217b5490879ad)
GAAAATTGAACATTATCACCCAGCTTACTATTCAAGCTGGTTCAAGAAACAGACCGGAAAATCCC
CTCAAGCCTATATAGCTGACCTCCGTCTCGAGGAAGCGAAACGGATGCTGATTGAGAAAAATGAA
ACACTGACTGTTGTGAGCCA
>r857.1 |SOURCES={KEY=b34ed7e6...,fw,3215107-3215257}|ERRORS={}|SOURCE_1="bcp.fa" (b34ed7e60a76ed5c83a162724f0217b5490879ad)
AGACTTATACGTGCCTGATAAACAAAAAGAAGCTGTTAACGTGTATAAAACAGATGATCAGGCTC
ATCCGGGTGTGAAAAAGCTGTTCAGCCGCGGCGATACATATATCGGCGGTCCGATCACATTGATT
AAAAAAGCTTCTAAACAATT
>r858.1 |SOURCES={KEY=b34ed7e6...,bw,74865-75015}|ERRORS={}|SOURCE_1="bcp.fa" (b34ed7e60a76ed5c83a162724f0217b5490879ad)
CCCTTTGGTTATTTGCATGGAGGCGCTTCAGTGGCTCTTGCGGAAACTGCGGCGAGCGTGGGTGC
GCAGCATCTAATCGATTCTAGTACACAAGTATGTGTCGGTTTGGAGATCAACGCCAATCATCTGA
AATCTGTCAAGGAAGGAACG
>r859.1 |SOURCES={KEY=b34ed7e6...,bw,1891918-1892068}|ERRORS={}|SOURCE_1="bcp.fa" (b34ed7e60a76ed5c83a162724f0217b5490879ad)
TTTTTCAAAAGAAAACACTCCTTTATTTAATTGTTTCACATAACAAATATCGGCAAGACTACGAT
TTTTTTATATCTTTTCCTGTATATTCATTTTTCATGAAATTATAATACGAGTTTTCACTAAAAAA
ACTCGGATGTTTTCAATCTT
>r860.1 |SOURCES={KEY=b34ed7e6...,fw,1485349-1485499}|ERRORS={}|SOURCE_1="bcp.fa" (b34ed7e60a76ed5c83a162724f0217b5490879ad)
ATGCCGGTGGCAGCGCTTGAAAATGAAACGCTCCTGAAGCTGAAGGATACACGGGATCAAAGCGA
GTACTGCTGGACGATGAAGCCGATCTTCTTGCAAGCTGTGCTGAACAGCAATCCCGAGCTGGAAC
GGGTGACGTATATTGACGGA
>r861.1 |SOURCES={KEY=b34ed7e6...,bw,3609811-3609961}|ERRORS={}|SOURCE_1="bcp.fa" (b34ed7e60a76ed5c83a162724f0217b5490879ad)
TTTTGTATTTTCTCCAAGGGCTTTCGATCCTTTTTGGAGAAGAATTGTCCAATGTTTATACGCCT
CGGCTCCCACGATTGTTTTCAGCGTGGCTGCCTGCTGCTCTTTAGTCATGCCCTTCATGCCTTTT
TCCATCTCAGCGACTACTTC
>r862.1 |SOURCES={KEY=b34ed7e6...,fw,1382669-1382819}|ERRORS={}|SOURCE_1="bcp.fa" (b34ed7e60a76ed5c83a162724f0217b5490879ad)
CGAAAAATTTTGTCTGCGATAACGGCCATAGCTGATTGTAAAGGGTACATTTCTCTAGTAGAATA
TGAATGCTTTACGTAAGTTGAATGAGTAAGGGGGTTTTATAAAATGATGCAAACCTTATTATCAA
ACGGATTAGCAATGGTTCTC
>r863.1 |SOURCES={KEY=b34ed7e6...,fw,808727-808877}|ERRORS={}|SOURCE_1="bcp.fa" (b34ed7e60a76ed5c83a162724f0217b5490879ad)
GGCTGTTCGGGATGCGGACATGTTCTTTTGTTTAGACGCCTTGCGGTCCTTCATGATTTTTCGAA
CAATCGGGTAAATGACCGGCGCCCATTTGATAACGGTTTTGACCATTTTTTTCAAGACTCCGATT
CTCCCTTCTTTTTTTCTCAA
>r864.1 |SOURCES={KEY=b34ed7e6...,bw,1534220-1534370}|ERRORS={}|SOURCE_1="bcp.fa" (b34ed7e60a76ed5c83a162724f0217b5490879ad)
TCCCGCGTATGCTCCTGCCATGAGAGGCACGACAAACTCAGTTACTTTTCCGATCCGCTTCACCC
CGCCAATTACAACTAAACCAATCAAAAACGCGATGCCGATTCCGGCGTATATTTTATTGAAAGAA
AACGTTTCGGCAAGAGAGAC
>r865.1 |SOURCES={KEY=b34ed7e6...,fw,304673-304823}|ERRORS={}|SOURCE_1="bcp.fa" (b34ed7e60a76ed5c83a162724f0217b5490879ad)
CGTATCGCAAGGGCTGCTATACAGCGTGCAAGGAGGGGGCACCTTTGTCGCTTCACGCTCCGCTA
AATCAGCGCTGCATTCCAATAAAACGATCGGCGTTCTGACGACCTACATATCAGACTATATTTTC
CCGAGCATCATTAGGGGAAT
>r866.1 |SOURCES={KEY=b34ed7e6...,fw,3526224-3526374}|ERRORS={}|SOURCE_1="bcp.fa" (b34ed7e60a76ed5c83a162724f0217b5490879ad)
GGAGAGAGCAAGGTCGTCGTAACACTGGGTCTTGATATCGATAGAGAAAAAATCCTTCTTTTTAA
GATACTCAGTGACAAGTGGCTGATCATTAAGCATCTCATAGACTTCAGAAAACATGTACGTTGAT
GTAGTCTTCCCTTCGCTGCT
>r867.1 |SOURCES={KEY=b34ed7e6...,fw,3794679-3794829}|ERRORS={}|SOURCE_1="bcp.fa" (b34ed7e60a76ed5c83a162724f0217b5490879ad)
TTCAGCTGTTTCACCGCTTCCCACGATGGATTGACAGTTTCCTGATCAAAAGGATCAAAACCTGT
GAAAAGCACTTTTTTTCTTATGGTTACCATCTCCTTTTCTATTATTCTATTGTTTATTTCTGGAT
TTTTCATCAAAATAATAAAA
>r868.1 |SOURCES={KEY=b34ed7e6...,bw,151499-151649}|ERRORS={}|SOURCE_1="bcp.fa" (b34ed7e60a76ed5c83a162724f0217b5490879ad)
GCTTCAGATACAGATGAAAAGCTGACCTTGCCCATGACGGCAGCCGCCGCAGTGCCCGCAGCAAT
CCCGATCAGAACGGAAAGCGTTTGGGCAAACCCTTTGAGAAAGCGGTTGAGGACTAAGATCAGGA
TAAGGACGCCGACAGAAAGA
>r869.1 |SOURCES={KEY=b34ed7e6...,bw,1781124-1781274}|ERRORS={}|SOURCE_1="bcp.fa" (b34ed7e60a76ed5c83a162724f0217b5490879ad)
TCAACTTGCGTATTGATAACGCTTACAAAAAGAAGTCGTTATTTTCAGACACATTACCTATGCGC
TAAACATTGATTAACGCTTTCATCCTGCAGTTTCTCCTTTCGTATTTTGTGTGTTGAAACCTTAT
TCAATTCGTCTATCTTTCCC
>r870.1 |SOURCES={KEY=b34ed7e6...,bw,255868-256018}|ERRORS={}|SOURCE_1="bcp.fa" (b34ed7e60a76ed5c83a162724f0217b5490879ad)
GCTGGAATATTGCCTGACCAAAACAAAAGATGGCCGTTTTCAATCAAGGCTTGCCGGAATCACAT
GGAAGGCAGGCTTATCTTTTCAGCAATTTATTGATGAATACGTCAGCAGGCTGTCTTCTGAAGGA
ATGATCTTTAAAAATATCGT
>r871.1 |SOURCES={KEY=b34ed7e6...,fw,3093735-3093885}|ERRORS={}|SOURCE_1="bcp.fa" (b34ed7e60a76ed5c83a162724f0217b5490879ad)
TCCTGAAGTTAAGGTCACACGTCTATAGAGGAGGAAACAAAAGTGAAAATAACTGAGCTTTTAAC
GAAGCATACGATAAAGCTTAATATTGAAAGCAAAGAAAAAGAAAACGTTATTGACGAGATGGTCA
CAGTTCTTGATAAGGCTGGT
>r872.1 |SOURCES={KEY=b34ed7e6...,fw,3135713-3135863}|ERRORS={}|SOURCE_1="bcp.fa" (b34ed7e60a76ed5c83a162724f0217b5490879ad)
TAACAGGAGTTGCGCCTCCTGTGGTGATGACGGTTATTATCTGCGGCTTAATTGCCATGCAGCCT
GACTTTGGTACAGCGATGATTATCGCCATCATCGCTACGTGCATGATTTTGTGCTCGGGTTTCAG
CGGGAAGACGCTGGCAAGGC
>r873.1 |SOURCES={KEY=b34ed7e6...,fw,864571-864721}|ERRORS={}|SOURCE_1="bcp.fa" (b34ed7e60a76ed5c83a162724f0217b5490879ad)
CTCTTCCATCTCTTGACTCACATCGGTAGAAATCAAATAAAGAGACGGCTTAAGGTCTGCTCTGT
AACAGTTGACCGTCCCGATCCAAAAACCTTCTTTAGCTACTGTGAGCTGATCAAATGCTTCTGAT
TTAGGTGCCTCATCCGACAG
>r874.1 |SOURCES={KEY=b34ed7e6...,bw,1970473-1970623}|ERRORS={}|SOURCE_1="bcp.fa" (b34ed7e60a76ed5c83a162724f0217b5490879ad)
GCTCGCGTTCTGCGCGTTTTTTCTTCATGAGGTTGACAATTCTGTAATATTGCTGAGGATTCAAA
TAACGGAGCGCCGTATCTTCCAGTTCCCATTTAATCTTTGAAATCCCGAGGCGATGAGCCAAAGG
AGCAAAGATTTCCAGCGTTT
>r875.1 |SOURCES={KEY=b34ed7e6...,fw,2496654-2496804}|ERRORS={}|SOURCE_1="bcp.fa" (b34ed7e60a76ed5c83a162724f0217b5490879ad)
TGAGCCGTTTCCTAGACTTGGGAAAACGGCTTATTTTGTGATTTGGTGGACGAGGAAATGGAAGA
GGGCTTTGTCTGCGCTGTTCTCCCAAAACAATGAAATATCTTGCCTGTCTTCCTAACATACTAAC
TGTTCATATAGGAAATCGTG
>r876.1 |SOURCES={KEY=b34ed7e6...,bw,2032205-2032355}|ERRORS={}|SOURCE_1="bcp.fa" (b34ed7e60a76ed5c83a162724f0217b5490879ad)
GGTTTGAGTCTGTGCCTTTTTTATAGAGAAGATGTATTAGGTCTTCTCTAATCACAAGTCCTTTG
ATTCAAGTATCATCTTTTCAATTCTTTATCTTCTGACATCCAAGCTTCCCGCGTTGACATTCTGG
AAGGCTGCTGTTGCATCCCA
>r877.1 |SOURCES={KEY=b34ed7e6...,bw,2362136-2362286}|ERRORS={}|SOURCE_1="bcp.fa" (b34ed7e60a76ed5c83a162724f0217b5490879ad)
GCATGTCATCCCCTCCCTTTTATTCGCAGATCAAGTTTAAAGCGGTCCTGAAATTCCCTGCTTGC
GGATCATAATAAAGTGTGCGGCCATCAATCCAAACAATGCGGCAGGAAGAAAGAATACATGGATC
GCAAAAAACCTAGTCAGCGT
>r878.1 |SOURCES={KEY=b34ed7e6...,bw,732931-733081}|ERRORS={}|SOURCE_1="bcp.fa" (b34ed7e60a76ed5c83a162724f0217b5490879ad)
GCATGTAGACAGAAGCATCTCCCAAGCGGAGCCGTTTATCACAACGAATGTCATGGGCACATACC
GTCTGGCTGAGGCAGTCTTACAAGGAAAAGCCAAAAAGCTGATTCATATTTCAACAGACGAGGTG
TACGGGGATTTAGAAGCGAA
>r879.1 |SOURCES={KEY=b34ed7e6...,fw,2756205-2756355}|ERRORS={}|SOURCE_1="bcp.fa" (b34ed7e60a76ed5c83a162724f0217b5490879ad)
GCCGAGCTTTTCAAAGGCCGTTCTCGTTTCTGCCGGCGCTGCATAAAACTGTTCGAAGGACTTGT
CGGGAAAGCGGCTGACAAGGATAGGCCCTCCAATATAAAAGTCCGGCCGCTCCAGCAACTTTTTC
ACTCCGGGGTGGGCGGGATC
>r880.1 |SOURCES={KEY=b34ed7e6...,bw,81293-81443}|ERRORS={}|SOURCE_1="bcp.fa" (b34ed7e60a76ed5c83a162724f0217b5490879ad)
CAATTTCACTGAAAGCCTGATGTTTTCGGATCTCCCCACCTCCTTCAATCCAAAACAGCTTGTGA
TTGAAATCCTTGAAGATATACCGATCACTCCGGCTCTCGTCTCAAGGTGCAGAGAGCTGAAAAAA
ATGGGGTATACGCTGGCACT
>r881.1 |SOURCES={KEY=b34ed7e6...,fw,1732868-1733018}|ERRORS={}|SOURCE_1="bcp.fa" (b34ed7e60a76ed5c83a162724f0217b5490879ad)
AGAAAGATGAGCCAATGGTTTTTTATTATTAATCCGGCAGCAGGGCACCGAAAAGGCCTGCGTGT
TTGGAAGTCGATACAAAAGGAATTACTGAAACGAAAGATTGAGCACCGCTCATTTTTAACTGAGC
ATCCGGGACACGCCGAGGTT
>r882.1 |SOURCES={KEY=b34ed7e6...,fw,2753283-2753433}|ERRORS={}|SOURCE_1="bcp.fa" (b34ed7e60a76ed5c83a162724f0217b5490879ad)
GACACAGGCTTAAGCTAGACGATGACAGCCCCCAGCGCTCTCGCAAAGGCCATTGCGTGCTCCGG
AGCAATTTTGCAGCCTTTTAATTTGTCTAGTGAAACATGGATCTGTTCAAACCTGCAGGAGCTGA
TGTCCACGTTTTGAAGTGAC
>r883.1 |SOURCES={KEY=b34ed7e6...,bw,1882364-1882514}|ERRORS={}|SOURCE_1="bcp.fa" (b34ed7e60a76ed5c83a162724f0217b5490879ad)
CGTCGTGCTGCATGCCAGATACATTTTCCCCGATAGTTCGCCGATTGTCATGTCTCCTAATTCAT
AAAGCCATTGCAGACCGACAAATTGTGGCGGCGTGATTGCGTATTGGTTTAGGATTTCTCTTCCT
TTTTGTTTAATGATCGCGGC
>r884.1 |SOURCES={KEY=b34ed7e6...,fw,1684792-1684942}|ERRORS={}|SOURCE_1="bcp.fa" (b34ed7e60a76ed5c83a162724f0217b5490879ad)
CGCCGTTTGAAGAGTTGATTGAAAAAAGCATCACCGGACAAACGGAACAATTGAAGCAATCTGCA
TTGCGGAATCGCTTGGCATTAGAAAATGAAAAAGATGAACTGATGGCGTGGATACATGAGGTCAA
AACGCCATTAACAGCACTGC
>r885.1 |SOURCES={KEY=b34ed7e6...,fw,582629-582779}|ERRORS={}|SOURCE_1="bcp.fa" (b34ed7e60a76ed5c83a162724f0217b5490879ad)
CTTTTTCCACATCCATAAGCCGTCTTTATCTGCTTCCTTATGGTAAACGTTATGATTGACTGTAT
TTCCTTCATTGGTTTTAAATTCGTTGGCAATAAACAGCCTAGAGTCACTTGCCGTCATAATATTT
TTTTCTATTATGTTGTTTTT
>r886.1 |SOURCES={KEY=b34ed7e6...,bw,1407362-1407512}|ERRORS={}|SOURCE_1="bcp.fa" (b34ed7e60a76ed5c83a162724f0217b5490879ad)
TCAAGCTCCGCTATACTGTAGACGAAGATATCAAGATTTCGTTTCGCCGCAATTTTAGGATCAAG
CTGTCTGAGTGATCCCGCAGCGGCATTGCGCGGATTTGCGAACGGTTCTTCCTCGTTTTTGATCC
GTTCTTCATTGAGCGCTTCA
>r887.1 |SOURCES={KEY=b34ed7e6...,fw,3366724-3366874}|ERRORS={}|SOURCE_1="bcp.fa" (b34ed7e60a76ed5c83a162724f0217b5490879ad)
ATAGAAAAAACCAAAGAGGCATTTTTAATTTTAAATAAGTTTTCCCGAAATCATTCTATTAGACT
ATTTTCTTTCTGCATCCGAAAGATTTGCCTTTTGAAAAATGATGACAAAGCACGGGTTGATTTTA
TTAAGTAATGAAATGAAGCT
>r888.1 |SOURCES={KEY=b34ed7e6...,bw,925515-925665}|ERRORS={}|SOURCE_1="bcp.fa" (b34ed7e60a76ed5c83a162724f0217b5490879ad)
GACGCGAAAGTGGAAGTTTCATAATGATCCGGCTCATGAGTGGATTTTAGAACGCTAACAAGTGA
GGAGTGGCTGTTTACGATGAAGTATACATTCAATGAAGAGAAGGACTTTGATATTGTTGCCATCG
GTCGGGCGTGTATTGACCTG
>r889.1 |SOURCES={KEY=b34ed7e6...,fw,2422830-2422980}|ERRORS={}|SOURCE_1="bcp.fa" (b34ed7e60a76ed5c83a162724f0217b5490879ad)
TGGAAAGAACAAGGCGTCAGATTCGGCGATTTTACTGAAATCGGCCATGACGTGACAGAAGAGCT
TCAGGCCGCATACAGTGATGAAAGGCTGAAACGGCTGACGGATGCAGCGGCTCAAGGGAAAGGCG
AAACGAAACAAACGGTACAG
>r890.1 |SOURCES={KEY=b34ed7e6...,fw,510445-510595}|ERRORS={}|SOURCE_1="bcp.fa" (b34ed7e60a76ed5c83a162724f0217b5490879ad)
ATTGGCGCTGGCGGTCATTCGGATCATTATCATACTCTTGACCCCAGTGTGACTGTACAACTACG
ACATCCGCATGTTTTTTCGCTTCTGAAATCATTGGGATAAAGATTTCCGGATCTGCGGGAAGTAC
GCCCGGTGTATTCTTTTTAG
>r891.1 |SOURCES={KEY=b34ed7e6...,bw,932743-932893}|ERRORS={}|SOURCE_1="bcp.fa" (b34ed7e60a76ed5c83a162724f0217b5490879ad)
ACAAATGACTGAGAAAATCATAAAGACCCATGCGATGCCCATCACGCTGAGCATGAGCGGGAAGA
CGAGCGACACGATCAGGTTGGCTGCCGATAGCACCAAAGTGGTGAACCCTGTCGCTGCTCCGCGC
GCTTTGGACGGGAAGAGCTC
>r892.1 |SOURCES={KEY=b34ed7e6...,fw,2995652-2995802}|ERRORS={}|SOURCE_1="bcp.fa" (b34ed7e60a76ed5c83a162724f0217b5490879ad)
GATTGGCGCAGTCATTCAAAAAATGCTCGGACACACAAATGCAGGCTGGGCGTCTCTCATCATCT
CCATTTGGTTTCTGGGCGGGTTGCAGCTCATGGGAATCGGGATTATCGGCGAATATATCGGAACG
ATTTTTTCTGAGGTGAAAAG
>r893.1 |SOURCES={KEY=b34ed7e6...,fw,3866969-3867119}|ERRORS={}|SOURCE_1="bcp.fa" (b34ed7e60a76ed5c83a162724f0217b5490879ad)
CCGCGTGAATACCGATGGTCGCATGAGAGCGATTGCATCCATCACGCTGGATCACGAATTTGTCG
TACATGATATTCGTGTGATTGATGGAAACAATGGTCTTTTCGTTGCGATGCCGAGTAAACGCACC
CCTGATGGAGAGTTCCGCGA
>r894.1 |SOURCES={KEY=b34ed7e6...,fw,2407344-2407494}|ERRORS={}|SOURCE_1="bcp.fa" (b34ed7e60a76ed5c83a162724f0217b5490879ad)
TGGGGAAAGTTCAATTTGATAATGTCTCAGACGCAGCCTTTGTTCAAATGATTCAGCCGTTTTAT
TTCGGCGCACCGTCTTTTCATGCGGCCCCTATCATTACAATGTCCATCGTCGCCATCGTCAGCCT
TGTAGAGTCAACGGGCGTTT
>r895.1 |SOURCES={KEY=b34ed7e6...,bw,1213795-1213945}|ERRORS={}|SOURCE_1="bcp.fa" (b34ed7e60a76ed5c83a162724f0217b5490879ad)
TCATTAAAAGCCATGAAACAAATGATCCTTTTAAAATTTGTAACATATTTAATATCTCAGTTCTT
TATAGTCATTTAGGTAAAGTAAATGGTTTTCTTCAGTATTACGAAGAAGAAGACCATTACCTCAT
TCATGTAAATTTTTCTCGTA
>r896.1 |SOURCES={KEY=b34ed7e6...,fw,3557939-3558089}|ERRORS={}|SOURCE_1="bcp.fa" (b34ed7e60a76ed5c83a162724f0217b5490879ad)
GAATTGACTCAGCTATTACAAGAGTCAAATGCGACGGGGTTGATTACTGAGCTTGATCAAGTGAC
AGAAAACGTGTTCGCATCAATGCCGGAACTTTCATTTGTAGGAGTATGCAGGGGAATGCCTTCCA
ATGTTGATGTGACAGCAGCG
>r897.1 |SOURCES={KEY=b34ed7e6...,fw,3377532-3377682}|ERRORS={}|SOURCE_1="bcp.fa" (b34ed7e60a76ed5c83a162724f0217b5490879ad)
AAGATGCGATTATTATTAATGGTGTCAATTACTACAGCCATGCGATTGAATCCGCAGTTGAAGAA
TTAGCGGAAATCGAAACTTCTTATACTGCCGCTTGTGCTGTCCGTGTGAATAACAATACAACGGA
TCAGTTGGCTATCTTCTTTG
>r898.1 |SOURCES={KEY=b34ed7e6...,fw,2396734-2396884}|ERRORS={}|SOURCE_1="bcp.fa" (b34ed7e60a76ed5c83a162724f0217b5490879ad)
CGAATAGTTGGGGGTTGGAACTGGGTGACAACATCACGTTTGCCTTTTTCTTTAACGAAAACAAA
GAATTTTTATGAAGAATTGAACAATTGGATTGGTGACGTGTTTTACGATATTCTTCCCGAAAAAG
GGTTTGATCTTCGAGATGAG
>r899.1 |SOURCES={KEY=b34ed7e6...,fw,536622-536772}|ERRORS={}|SOURCE_1="bcp.fa" (b34ed7e60a76ed5c83a162724f0217b5490879ad)
ATGCCTGTATCCCCGGCAGTAACAGCCGAGCCAAATTCAAAGTACAGGCTTTGAATGAACGACAC
CGCGTTGCCATCCGAATCCATCACCGCCGCATAGGCGGTATCACTGCCTACCGGTCTGCTTTCCG
CCGGTTCAGCTATATAACCG
>r900.1 |SOURCES={KEY=b34ed7e6...,fw,155258-155408}|ERRORS={}|SOURCE_1="bcp.fa" (b34ed7e60a76ed5c83a162724f0217b5490879ad)
AAGGGGCTTTTACGAATAAAGACGGCCGAGTCGATGCTCCGCTCCTTGCGGGAGAAGAGCTGAAG
TCGGGGGAGTATGTAATGGAGTTCCATGCAGGGGAATACTTTGCGGAAAAGAAAGCAAACACGGC
TGAGCCGTTTTTAACGATTG
>r901.1 |SOURCES={KEY=b34ed7e6...,fw,2129993-2130143}|ERRORS={}|SOURCE_1="bcp.fa" (b34ed7e60a76ed5c83a162724f0217b5490879ad)
CTGAGGCTGTGAGGGCCTCAGTTTTTTGCTTTCACTTTTGGAAGGATTTTTTTGAGCGGAACATT
GTGTTCGATTGTCCAAGTTGATGGGTCTTCATGATCGAACTGTTCTAAAAAGCGAATCACTTCTT
TGGTGATCGGCGTCGGTGTT
>r902.1 |SOURCES={KEY=b34ed7e6...,bw,757638-757788}|ERRORS={}|SOURCE_1="bcp.fa" (b34ed7e60a76ed5c83a162724f0217b5490879ad)
AGCAGGAATATGTATGTTTATTGTGATTGTCATGGTCTTTATGTCAGGAGTAAACTGGAAGCTGA
TCGCGATCATTGGCGGTTCAGGTATCTTACTTATTACTCTTGCCTTGTTAGTCATGATTAATTTT
CCTGATGTTGCTAAGTCAGT
>r903.1 |SOURCES={KEY=b34ed7e6...,bw,128162-128312}|ERRORS={}|SOURCE_1="bcp.fa" (b34ed7e60a76ed5c83a162724f0217b5490879ad)
CTCTTGCGGCTGCTGCTAATATTTTTGTAGGGCAATCGGAATCTCCTTTGGTGATCAGGCCCCTC
ATTGCAGGGCTGACGCGCTCTGAACTGTTTACAATTATGACGAGCGGTCTATCGGCTGTTGCGGG
TTCAACTTTGTTTGGCTACG
>r904.1 |SOURCES={KEY=b34ed7e6...,bw,1884830-1884980}|ERRORS={}|SOURCE_1="bcp.fa" (b34ed7e60a76ed5c83a162724f0217b5490879ad)
GACCCTTCCGGATGGCTGATAAAGTCCAAATCAAATGTAATTGGACGCAGCTCATCATGTTGTCT
TCCGTCATGTCTCATGTTTTACCTCCGATTGTATGTACATAAACCATTTTTGTCCCGGAATTGAA
TAAAGAAAGAGGCAGCCGGA
>r905.1 |SOURCES={KEY=b34ed7e6...,bw,1099155-1099305}|ERRORS={}|SOURCE_1="bcp.fa" (b34ed7e60a76ed5c83a162724f0217b5490879ad)
CGCCTTTCCAGGCAGCACGACAGCATTCTATATCAGTATGGCGCTTATCATAATCGGGACAGGTT
TATTAAAACCAAACGTTTCAAGCGTGGTTGGAGATCTTTATACAAAAGAAGACGCACGCCGCGAC
TCAGGTTTTAGCATCTTCTA
>r906.1 |SOURCES={KEY=b34ed7e6...,bw,3652919-3653069}|ERRORS={}|SOURCE_1="bcp.fa" (b34ed7e60a76ed5c83a162724f0217b5490879ad)
TCGGACCAGTTGCTCGTGAATTGCGTGAAAACAACTTTATGAAAATTGTTTCTCTAGCTCCAGAA
GTTATCTAATGAAATAAATGCCTTACTCAAGGAGGTGCGATCAGGATGCATGTAAAAAAAGGCGA
TAAAGTTATGGTTATCTCTG
>r907.1 |SOURCES={KEY=b34ed7e6...,fw,3975223-3975373}|ERRORS={}|SOURCE_1="bcp.fa" (b34ed7e60a76ed5c83a162724f0217b5490879ad)
TGGAAATCAGTCGTCGTCCTGTTTCGGGGATAAGCCAGATGAATTGGCATCAGCTTGTGAATTTT
TCCCGGTTTGGCTTTTAGGATCGCAATCTCATTCCCTAAATAAACAGCTTCATCTATATCATGAG
TGACGAGTATCATCGTTGTT
>r908.1 |SOURCES={KEY=b34ed7e6...,fw,1649699-1649849}|ERRORS={}|SOURCE_1="bcp.fa" (b34ed7e60a76ed5c83a162724f0217b5490879ad)
AGAAGAATGCCGAGAGAAAGACTTCCCCGTTTTTCAATCATATGGAATGACGGAGACATGCTCAC
AAATCGTTACTCTCTCGCCGGAATTCAGTATGGAAAAGCTCGGATCAGCAGGAAAACCGCTGTTT
TCATGCGAAATCAAAATTGA
>r909.1 |SOURCES={KEY=b34ed7e6...,fw,2376999-2377149}|ERRORS={}|SOURCE_1="bcp.fa" (b34ed7e60a76ed5c83a162724f0217b5490879ad)
AAAAGAAAAATATTATATCGTAAAGGGAACCGACAAAAAAGGCATCAAATTATATGTGTGGGTTC
CTGCTGATAAAAAAGCAAAAATTCTCTCAAAAGAAGCAAAAGAGGGGATCACCGAGGACAAAGCG
GCGAAAATCATACAAGATGA
>r910.1 |SOURCES={KEY=b34ed7e6...,bw,305808-305958}|ERRORS={}|SOURCE_1="bcp.fa" (b34ed7e60a76ed5c83a162724f0217b5490879ad)
AAGCACAGCATCTGGCTACATCCCATTACCAGCGATTCCTTGATCTTGTCCGCGGTACGCCAAAC
CAGCTGAAGCCGCCAGTAGAAGACATGGATCAAATCTGGAGCCCATATGAAAAAGCAATGGTTCA
TCAACAGCTCAGTTCAACCA
>r911.1 |SOURCES={KEY=b34ed7e6...,bw,2328468-2328618}|ERRORS={}|SOURCE_1="bcp.fa" (b34ed7e60a76ed5c83a162724f0217b5490879ad)
GATGTAATATCACGGTTCTTCCTGTGTGTACATCAACTGGATATGCGATCAGGAGCTCTCCGTTT
TCAATGCTCACAGCTTTGCTCCTTGCTATTTTTAATTGATTTTCTTCTATGTATTCTAAGTGTAC
AGTATCCCCAATTTCTATCA
>r912.1 |SOURCES={KEY=b34ed7e6...,bw,1235799-1235949}|ERRORS={}|SOURCE_1="bcp.fa" (b34ed7e60a76ed5c83a162724f0217b5490879ad)
CTCCTTATCGGCACCTAAGTCATCTAAACCAGTATTCCTTAACAAATATGTGTATTAAATTCTCA
GAGCTTCATTTCCTAACCGCTATTGATACGAACTTCTTTAATAATTCGAGTCCCTCAACTTGAAT
TGCTGGTTATAAAACCTTGT
>r913.1 |SOURCES={KEY=b34ed7e6...,bw,542419-542569}|ERRORS={}|SOURCE_1="bcp.fa" (b34ed7e60a76ed5c83a162724f0217b5490879ad)
GAAGAACTTGATACTAGCGACAGTCTAGAGAACAACTGGGATGTGTTCCCTGAGTTTGGTGAATA
CATCCCCTTGTGCAGAAAGGAAAGATAATGTGGGATACCGGGCAACACATGTCCTCGTAGTGGTG
AAATCAGCTAACATTGAGAA
>r914.1 |SOURCES={KEY=b34ed7e6...,bw,2749225-2749375}|ERRORS={}|SOURCE_1="bcp.fa" (b34ed7e60a76ed5c83a162724f0217b5490879ad)
TTTACCCACTATTTGGCTGATATTTATTGCGCAAGCGCTTTCTCAAAAGGTGATTTCATTTTACA
ATGTCCTTTGTTCCCATGCAATATCTTTTTCGTCTTCTCTGTCAAAAAGAAAAGAACCCGCTGTA
TTATCGGATTCTTTTCTTGA
>r915.1 |SOURCES={KEY=b34ed7e6...,fw,3932364-3932514}|ERRORS={}|SOURCE_1="bcp.fa" (b34ed7e60a76ed5c83a162724f0217b5490879ad)
AGGGGAACCCCTTTTAGCAGAAGCCGCCTCGTAATCGGGATAATGCCGCATTCGCAGGCGGGAAA
TAAGATGCCGGCAAGCGCACCAAATAAGACTGCGAGAAACCGGTTTTTCGGCATGATCCTTGCAA
TCATTTCTTCAGAAACAAAC
>r916.1 |SOURCES={KEY=b34ed7e6...,bw,3381686-3381836}|ERRORS={}|SOURCE_1="bcp.fa" (b34ed7e60a76ed5c83a162724f0217b5490879ad)
ATTGCTTGCCGACATATAAACACTCGTTTCCGGAATCTGTTTGGACACGTAACCGGCATCTTCTA
TCGCTTTCCAGGAGTGAGTCATGAGCATCCGCAGCTGCGGATCCATAAATTCAGCATCTTTAGGT
GATATTTGAAAGAAGCTTGG
>r917.1 |SOURCES={KEY=b34ed7e6...,fw,1484469-1484619}|ERRORS={}|SOURCE_1="bcp.fa" (b34ed7e60a76ed5c83a162724f0217b5490879ad)
CGCAACCCGGTTTCCACCTTTGAGGCGAATATTCTCGGCACGTGGAATGTTCTTGAGGCCTGCCG
GAAGCATCCGTTAATCAAGCGTGTCATTGTCGCGTCAAGCGATAAAGCATACGGCGATCAAGAAA
ACCTTCCGTACGATGAAGAT
>r918.1 |SOURCES={KEY=b34ed7e6...,bw,1104783-1104933}|ERRORS={}|SOURCE_1="bcp.fa" (b34ed7e60a76ed5c83a162724f0217b5490879ad)
CCTAATGCTGATTTTGGCTTTTTCCATCTGTCACTTCTCCTTTCTCGACCTATTCATCGATTAAG
CTGGTTTCTGAGCGGGTTATTTCGCAGCCCTGTTCTTCTGATATAGGTCTCCGCCTTTACATCGA
CAGGCAGATCAGGCAAATAT
>r919.1 |SOURCES={KEY=b34ed7e6...,fw,2129791-2129941}|ERRORS={}|SOURCE_1="bcp.fa" (b34ed7e60a76ed5c83a162724f0217b5490879ad)
TCACGGGTGATCTATATTTCCATGTTGCCCATGATGCGATGATGCTTGGTCTGAATGTTATTGAT
CCAGGCCATTACGCTGAAAAAATCATGAAAGAAGGCGTCGTAAAAAAACTGACGTCAATGTGTAA
GGATAAAAAAGCAGACGTCA
>r920.1 |SOURCES={KEY=b34ed7e6...,fw,3290190-3290340}|ERRORS={}|SOURCE_1="bcp.fa" (b34ed7e60a76ed5c83a162724f0217b5490879ad)
AAACAGGCCGCTTGCCCGTGCGTTATATGATCAGGTTGAAATTGATCAGGCAGTGCCGGAAGAGT
TTTTTAAAGTCTTGGCAGAAATCCTGGCTTACGTATTTAAAACGAAACAAAAAGTAAATTGAATT
TTATGATTCAAAAGGAGAGA
>r921.1 |SOURCES={KEY=b34ed7e6...,bw,513261-513411}|ERRORS={}|SOURCE_1="bcp.fa" (b34ed7e60a76ed5c83a162724f0217b5490879ad)
TATCCGCCCAGAAAATGTTTAATTATGTTAGAGAACCTGGGCCTGTTTGTTTGCCGTTTTTATTG
CCGGGGCCAGTAGTCAATTTGGTATGGGCCTAATATTGTCTATTCCGTGCAGAAAGGATGACATT
ATGACCTTATCCTTAAGAAA
>r922.1 |SOURCES={KEY=b34ed7e6...,bw,832336-832486}|ERRORS={}|SOURCE_1="bcp.fa" (b34ed7e60a76ed5c83a162724f0217b5490879ad)
GACACACGGGTGGAGCACACCGTCTGATGAGCTGATCATTAACACGATTTTCGCAGGCGTGTTTG
CGGGTGTCGGGATCGGCATGATCATTCGGGTCGGCGGCACAACAGCCGGTTCCGCCATTCTGGCC
AGAATCGCCAATAAATATTT
>r923.1 |SOURCES={KEY=b34ed7e6...,fw,3931758-3931908}|ERRORS={}|SOURCE_1="bcp.fa" (b34ed7e60a76ed5c83a162724f0217b5490879ad)
GATCCCGCTAAGACGATCACGACAATATACGTAATCAGCAGGAAAACAAATCGTTTTTTGAAGGC
CGCGAGCATCATCAAGAGATTCTTAATATCAACCATCGCACCGAAGACGAGAAAGGCGATGAGCG
AGCCTAAAGAAAATGTGCTG
>r924.1 |SOURCES={KEY=b34ed7e6...,fw,810411-810561}|ERRORS={}|SOURCE_1="bcp.fa" (b34ed7e60a76ed5c83a162724f0217b5490879ad)
AAGGAAGCGGAAGAGATTCAGGGGAAAAACTTCAACCACGCGACACAGGATTTGTATGAAGCGAT
TGAAAACGGCGATTATCCTGAGTGGGAGGTTTATGCCCAAATCATGAGTGATGACGAGCATCCGG
AGCTCGACTTTGATCCGCTT
>r925.1 |SOURCES={KEY=b34ed7e6...,fw,2233235-2233385}|ERRORS={}|SOURCE_1="bcp.fa" (b34ed7e60a76ed5c83a162724f0217b5490879ad)
CGTTCCGCCGGGCAAAATACCGATAGACGGCTTTCTTTCTAAAGAACTGATGCCATTGATGCATT
GATGAACTGTACCGTCGCCGCCGAGAATAAAGACAGTCTCGACAGAATCATCTATCGAACGGCAA
AAATGATAAGCATCGTCTTT
>r926.1 |SOURCES={KEY=b34ed7e6...,fw,3375349-3375499}|ERRORS={}|SOURCE_1="bcp.fa" (b34ed7e60a76ed5c83a162724f0217b5490879ad)
AAACTGTTAGGAGGACATCATGACGCATTCTGTTGTAGAGCTTTTTGAAATCGAGCCCGCTATTA
TTCAGGTCAAGATGCATGACCGTGCTCATAAAAACGCGTTTTCGCATGAACTCACAGACGGATTA
ATTCAAGCGTTCGAATTCAT
>r927.1 |SOURCES={KEY=b34ed7e6...,fw,855422-855572}|ERRORS={}|SOURCE_1="bcp.fa" (b34ed7e60a76ed5c83a162724f0217b5490879ad)
TATACAAACGGCTCGGCATGAACCGCCTGGTGTTGGCGGGAATTGCAATGCTCGGGTCGGGAGTC
ATGAATATTATTCCGTGGGGTGGTCCGACTGCAAGGGTTTTGGCTTCTTTAAAATTGGACACGTC
AGAAGTCTTCACTCCGTTGA
>r928.1 |SOURCES={KEY=b34ed7e6...,fw,2230582-2230732}|ERRORS={}|SOURCE_1="bcp.fa" (b34ed7e60a76ed5c83a162724f0217b5490879ad)
TCTGGCGAGAAATTATAAGCGATACAAACATATTTGCCTTTTGGTATTGTTGTGATTTCCATATC
CGGCGTAATCGCAGAAATTTGTTTATTCGTTAAGACAGGCGTGAAAATATGACGGTAAGTCATTT
CATCAATGTTGTTGTACGGC
>r929.1 |SOURCES={KEY=b34ed7e6...,bw,1817498-1817648}|ERRORS={}|SOURCE_1="bcp.fa" (b34ed7e60a76ed5c83a162724f0217b5490879ad)
CCGAATTTATCAGCGTCGGCCTTTTGCCGTTAATTTCTGACGATTTACACATTCCTGTAACAACA
GCAGGATTGACCGTCTCCCTATACGCACTTGGCGTTACGTTCGGCGCGCCTATTTTAACTTCATT
GACCTCAAGCATGTCACGAA
>r930.1 |SOURCES={KEY=b34ed7e6...,fw,1016456-1016606}|ERRORS={}|SOURCE_1="bcp.fa" (b34ed7e60a76ed5c83a162724f0217b5490879ad)
TTTGTTGTGCAGGGCCCTCCGTCCAACCCAGCTGCTGGCGACTGAATGCCCTCCAAAGAACCCGA
AGGTGAAAAGGGCAATCCCCAAAATTTTTACAGCTAATACGCCGTTTAACGTTAATAATGCACCT
GCAGTAACGATAAAAATATT
>r931.1 |SOURCES={KEY=b34ed7e6...,bw,3520034-3520184}|ERRORS={}|SOURCE_1="bcp.fa" (b34ed7e60a76ed5c83a162724f0217b5490879ad)
GATTCATGCAGAATTTCTCCTGACACGACAAAGTCTCCATCTTTCAAGTTAATTCCTTTAACGCC
TGCTGCACGTGCACCCACAACATTCACTTCATCTTCTCCAAACCATAGGCCATACCCCAGATGTG
TCGCCATCAAGATCTGACTG
>r932.1 |SOURCES={KEY=b34ed7e6...,bw,3887555-3887705}|ERRORS={}|SOURCE_1="bcp.fa" (b34ed7e60a76ed5c83a162724f0217b5490879ad)
GCCCTCTACAGATGTATCCAAATCTTTAATGATTTTTACTTCTCCAGATGAAACCGTGGAATTTC
CGTAGCTTGATACATCCATGAAATCCATTTCCAAATATGTATCAATGTGTTTCAGAAGATCCGCC
ATAAAAGGAAGAGCTCCTTT
>r933.1 |SOURCES={KEY=b34ed7e6...,fw,2774517-2774667}|ERRORS={}|SOURCE_1="bcp.fa" (b34ed7e60a76ed5c83a162724f0217b5490879ad)
ACTGTCCCAGCCAAAGGCGCTTTTACAAACGAGCCGAAAGAAATGATGATTATCGTCATCACGAG
GTATGAATTGTACGATTTAGAAAAAATCGTAAAAGAAGTGGACCCGAAAGCATTTACAAACATTG
TCCAAACGACCGGGATTTTT
>r934.1 |SOURCES={KEY=b34ed7e6...,bw,1175067-1175217}|ERRORS={}|SOURCE_1="bcp.fa" (b34ed7e60a76ed5c83a162724f0217b5490879ad)
TCGTATTCTTACTGAGCCTCGTATTCCGCGGATTGCGGAAGGAAGCCTAAATGTTAGATTATTCA
GGAGGCATCGTTTCATACAGAAACGATGTCTTTTTATGTATGGACCCTTAACAGATGCCCTACAT
ATCATGTTACATAACAGGGA
>r935.1 |SOURCES={KEY=b34ed7e6...,fw,3768422-3768572}|ERRORS={}|SOURCE_1="bcp.fa" (b34ed7e60a76ed5c83a162724f0217b5490879ad)
GCTCAGTTCCTGAGAAGGCAAAGTTGACAGACAGCATGGTCATGAAAATGGGGACAAATCCATTC
GGAAAGAGCCCGCCTTCCGCTGTGAAGTTTGACAGCATCGGAGCAGCGCCCCCGTCTTTGATCGG
GATGATGCCGAACATTGCGG
>r936.1 |SOURCES={KEY=b34ed7e6...,bw,1255537-1255687}|ERRORS={}|SOURCE_1="bcp.fa" (b34ed7e60a76ed5c83a162724f0217b5490879ad)
GACCCATGAACTCAAAACACCTTTGACTTCTATTCAAGGCTATGCCGAAATCATAAAAGAAAAAG
GGGAATCAGATCCGCAGTTTTTTGATAAAGGAATGAATCATATTGTTGAAGAAAGCCGGCGTCTG
CACGATTTGGTCATCAAACT
>r937.1 |SOURCES={KEY=b34ed7e6...,fw,1170936-1171086}|ERRORS={}|SOURCE_1="bcp.fa" (b34ed7e60a76ed5c83a162724f0217b5490879ad)
TCAGGAGAAACCCCGGAGGCAGCGGCGATCCGGGAGGTAATGGAAGAAACGGGATATCTGATAGA
GCTTTCCGGGAAATTGGGTGTCTATCAAAGACCTAAGTTTCAGGACGAGAAGCATATGTTTGCAG
GGAACATAACAGGCGGACAA
>r938.1 |SOURCES={KEY=b34ed7e6...,fw,3702957-3703107}|ERRORS={}|SOURCE_1="bcp.fa" (b34ed7e60a76ed5c83a162724f0217b5490879ad)
TTGATTGTCCGAAGATCGCTTTAACCCCGGCCGGAATATTCGGCTGAAGATAACGGCCGTTTGCA
TATCCTTTAAAACCATAGACGGCAATCAAGGCTCTGGCTTCTTCGAAATTGGCGGCATCATATGG
ATTCCGCAGACTCATTAAGA
>r939.1 |SOURCES={KEY=b34ed7e6...,bw,2541431-2541581}|ERRORS={}|SOURCE_1="bcp.fa" (b34ed7e60a76ed5c83a162724f0217b5490879ad)
GGGCTTGTTTCTGCATCTTTACTGAAGAACGCAGGACATAAAGTGACGATTCTGGAAGCGAGTGA
TAGAGTCGGGGGCAGAGTTTGCACGTTGCGATCTCCCTTCAGTGCCGGGCTGTATTTCAATGTTG
GACCAATGCGCATTCCGGAG
>r940.1 |SOURCES={KEY=b34ed7e6...,fw,3425774-3425924}|ERRORS={}|SOURCE_1="bcp.fa" (b34ed7e60a76ed5c83a162724f0217b5490879ad)
AAATTCCTAAAGACCGCTGGGATTGGCGCGAATATGAAGGGGACCCTGCGAAGGAAGCCAATAAA
ACGAATGTAAGATGGGGAGGTTTTATTGACGGCATTGCGGAATTCGACCCATTATTCTTTGGCAT
TTCCCCGCGTGAAGCTGAAC
>r941.1 |SOURCES={KEY=b34ed7e6...,fw,868548-868698}|ERRORS={}|SOURCE_1="bcp.fa" (b34ed7e60a76ed5c83a162724f0217b5490879ad)
TTTTATCTTCAATTATATAATTTAAACTTCCAGTTATTAAGGCAAAAAATTCATAAAATTCATCT
AAAGAAGTATTTGTTTCTTCTTCAAAATCATACATATCATTTGGAAACGGACCATGTAATAATAC
ATAATATTTTTTGAACTCAT
>r942.1 |SOURCES={KEY=b34ed7e6...,bw,1426093-1426243}|ERRORS={}|SOURCE_1="bcp.fa" (b34ed7e60a76ed5c83a162724f0217b5490879ad)
AGTTACTTAGAAAAAGTAATGATTAGCAAGGAGAAAAAGCAAGATATGAAAGTATATTAAAGGCT
GTTCCTCTATAATAGATAATAAAATAGGGTTCCAAGAAATGAACCCTATTTGTTATGCGCCTTGA
AACCCTTCTTTATTCGGAAT
>r943.1 |SOURCES={KEY=b34ed7e6...,fw,3861941-3862091}|ERRORS={}|SOURCE_1="bcp.fa" (b34ed7e60a76ed5c83a162724f0217b5490879ad)
TCGTGGCATTTGAAATTGATCAGCGTTTATTGCCGATCCTTAAAGACACGCTCTCCCCTTATGAC
AATGTCACTGTCATTCATCAAGACGTACTTAAGGCAGACGTGAGATCGGTCATTGAAGAGCAATT
TAAAGACTGTGATGAGGTGA
>r944.1 |SOURCES={KEY=b34ed7e6...,fw,1651898-1652048}|ERRORS={}|SOURCE_1="bcp.fa" (b34ed7e60a76ed5c83a162724f0217b5490879ad)
GTCACTTCTTTAATGGGACCGGGAGTAGACCCCCATCTTTACAAAGCGTCACAAGGTGATACGAG
AAAATTAACATCAGCAGACGTTGTGCTTTACAGCGGCTTGCATCTCGAAGGGAAGATGGAAGACA
TTCTCCGTAAAATCGGTGAA
>r945.1 |SOURCES={KEY=b34ed7e6...,bw,2249595-2249745}|ERRORS={}|SOURCE_1="bcp.fa" (b34ed7e60a76ed5c83a162724f0217b5490879ad)
AAGCCGTGATGCTGTTCGGAAAAACGGCTGCCGCTTCTTTCTGAAGCTCCAGAGAGGCCTCTCCC
TGATATCTTGCGCTGATATGAGTTAAGATGAGCTGCTTCGCCCCAGCTTCTTTTGCTGTTACAGC
TGCTTGTTCTGTTGTACTGT
>r946.1 |SOURCES={KEY=b34ed7e6...,fw,1272336-1272486}|ERRORS={}|SOURCE_1="bcp.fa" (b34ed7e60a76ed5c83a162724f0217b5490879ad)
CCGGGACGGCAAAGAGCATACATTCTTTATTTTTCTCAAGCCAAACAACCCAAAACTCGAGAGTC
AAGGATTGAAAAATATATGAAGAAAATTCTCGATGGGAAGGGATTAAAGGATTAGTATATTCGTC
AGAAAGGCATTTTGCTAAGT
>r947.1 |SOURCES={KEY=b34ed7e6...,fw,2557003-2557153}|ERRORS={}|SOURCE_1="bcp.fa" (b34ed7e60a76ed5c83a162724f0217b5490879ad)
GATTGAGGGAGACGTGATTGAGCTGACACATACGAACGCCAAGATTGTGCGGGGAAACACAGTGA
AAATCGGTCCGAACTGCCAGATTGAGACTGTGGAATACAGCGGCGATTACACTTGTGATCCGAAC
GCTTCGGTAGGCACATACAC
>r948.1 |SOURCES={KEY=b34ed7e6...,fw,1466801-1466951}|ERRORS={}|SOURCE_1="bcp.fa" (b34ed7e60a76ed5c83a162724f0217b5490879ad)
CTTTTGCGCTGTTTTATGCGGTCGGGATTTGGAATGATTTCTTCCATGCTCTCTTATATATCAAT
GACAGTGCAAAATGGCCGCTGCAAATGGTGCTTCGCCAGGTCACGATTTTATCGGACTTAACGGC
GACCAATGGCGATACGATGC
>r949.1 |SOURCES={KEY=b34ed7e6...,fw,574988-575138}|ERRORS={}|SOURCE_1="bcp.fa" (b34ed7e60a76ed5c83a162724f0217b5490879ad)
CTGCTTCAGCAAGTCCCTGATTTCTTTCAATAACTCTTCTTGCGCATCCGCCGCTTCCTCCTCGG
CCTCTTCTTCCGCTTCTTTCTTGCGCCTCAATTGATTCAAAGTCCGAATCATAATAAAAATAGAG
AACGATATGATCAAGAAATT
>r950.1 |SOURCES={KEY=b34ed7e6...,fw,2749409-2749559}|ERRORS={}|SOURCE_1="bcp.fa" (b34ed7e60a76ed5c83a162724f0217b5490879ad)
TTCATTAGACGGTGAAAAAGGGGACTAAGGAGATGAGGACATGGGGAATCGAGTAAGATGCGCGG
TATTAGGGTTAGGGAGACTGGGACACTATCATGCAAGAAACCTTATGACCAGTGTTCCGGGAGCT
GAGCTTGTCAGTGTCGGTGA
>r951.1 |SOURCES={KEY=b34ed7e6...,fw,18822-18972}|ERRORS={}|SOURCE_1="bcp.fa" (b34ed7e60a76ed5c83a162724f0217b5490879ad)
ACAGAAGAGATGATTTCAGCCGCTAAAGCGAATGGAGTTGTCCTCATGGAAGCAATGAAGACCAC
ATTCCTGCCTAATTTTAAAGAGCTGAAAAAACACTTCCATAAAATCGGCTCAATCCGCAGATTTA
CCGCAAGCTACTGTCAGTAC
>r952.1 |SOURCES={KEY=b34ed7e6...,bw,1991246-1991396}|ERRORS={}|SOURCE_1="bcp.fa" (b34ed7e60a76ed5c83a162724f0217b5490879ad)
CGCAAACTTCCGCGGCTTGTTTAACAAGCTTGCCGGCATGAAGGCCTTTCTCAATCAGATCCTTA
GTAACACCGGCAGAAATATTGACTTTATCATTTTGCACAGCGCCAAGCACGATGACCGCAGAGCC
GATTTTTGCTTTCAGTTCAT
>r953.1 |SOURCES={KEY=b34ed7e6...,bw,2813899-2814049}|ERRORS={}|SOURCE_1="bcp.fa" (b34ed7e60a76ed5c83a162724f0217b5490879ad)
GGCACCGCTATCATAAATTGCGTCCCGCTTCATATATTAGTGGTACAAGCGATGGAACGAAAGCG
AGGTGCCGATGCATGGAGCATGACTATCTGATTTCACTGCTGCTTATCGTCGGAATTGATCTGAT
TCTCGGCGGCGATAATGCAG
>r954.1 |SOURCES={KEY=b34ed7e6...,bw,3930685-3930835}|ERRORS={}|SOURCE_1="bcp.fa" (b34ed7e60a76ed5c83a162724f0217b5490879ad)
CTTTTTCATCAGCATCAAATCAAGATAGAGCTGGCATCGCGTTCTGAAATCGCTTAAATCGATGG
ATGTCATCTCAAGAATCTGCTTGATGCGGTAATTTAATGTGTTTTGGTGAATAAACAGCTGTTCC
GCGGCTGGTTTTGTTTTGCA
>r955.1 |SOURCES={KEY=b34ed7e6...,bw,3352911-3353061}|ERRORS={}|SOURCE_1="bcp.fa" (b34ed7e60a76ed5c83a162724f0217b5490879ad)
AAAATGGGCTAAATTTTTTTCGAAAAAAACCGGAATGCTTTTTACACGTGACATATGGTTCATTT
ATATTATCAAAATACTATTGAGAGAAAATATCACAATAAACGAAAAACAACCTGCTTGCATGATG
CAAACAGGTTGTGAATACTT
>r956.1 |SOURCES={KEY=b34ed7e6...,fw,2344585-2344735}|ERRORS={}|SOURCE_1="bcp.fa" (b34ed7e60a76ed5c83a162724f0217b5490879ad)
AAGTGACCAGGCAGCTGATTGGAAAAACAAACCCTAAAGAAGCATTGCCAGGCACCATTCGCGGG
GATTTCGGCATGTTTGTCGGAAAAAATATTATTCACGGCTCTGATTCTCTTGAAAGCGCTGAGCG
TGAGATTCATATTTTCTTTA
>r957.1 |SOURCES={KEY=b34ed7e6...,fw,3835208-3835358}|ERRORS={}|SOURCE_1="bcp.fa" (b34ed7e60a76ed5c83a162724f0217b5490879ad)
ATCGTGGAAGAAGTAATGAATGCAGTATCTATCCCGGTAATGGCAAAAGCGCGTATCGGACATAT
TGTTGAAGCGCGTGTGCTTGAGGCTATGGGTGTTGACTATATTGATGAAAGTGAAGTTCTGACTC
CGGCTGACGAAGAATTTCAT
>r958.1 |SOURCES={KEY=b34ed7e6...,fw,2549527-2549677}|ERRORS={}|SOURCE_1="bcp.fa" (b34ed7e60a76ed5c83a162724f0217b5490879ad)
TTCGTCGAAGTATTTGGAAAATCGACGGCCGCGGAGAAACGGTTACCTTTGAAGGAAAACATATA
AAAGTGGAAAACAGCAATTTGCTATTCCCGCCGCGGCAAACACCGCACCCGCCTATCTATTTCGG
CGGATCCTCACAGGCTGGAA
>r959.1 |SOURCES={KEY=b34ed7e6...,bw,785487-785637}|ERRORS={}|SOURCE_1="bcp.fa" (b34ed7e60a76ed5c83a162724f0217b5490879ad)
CCTGCTGGGCTTTATACTGGATCAGGCCATAGCCGAATTGCTGATCGCGCCCCGTCATTCCGAGA
TCAACGATGTTTTTCTGCATGAGGGCGCGAAGCTGCACGTTCGTGTTACCAGGATCACGCTGTTT
TAATAAAGCAAACATGGCAG
>r960.1 |SOURCES={KEY=b34ed7e6...,fw,3082668-3082818}|ERRORS={}|SOURCE_1="bcp.fa" (b34ed7e60a76ed5c83a162724f0217b5490879ad)
TGGCTGCTTCATGATAAACCGCATCCCATTTGCGCAGAAGCAGTTTTGACTAAGGACTTTCCTAA
GCCAAATCCTTTTACCCGATTTGTACGTGCTTATGTACACCATCAGGAAGGAAAGCTGTTAGCGG
CTCCCGTTGGATTGGATAAG
>r961.1 |SOURCES={KEY=b34ed7e6...,bw,2693891-2694041}|ERRORS={}|SOURCE_1="bcp.fa" (b34ed7e60a76ed5c83a162724f0217b5490879ad)
ACCGCCGGTTGCTCCGGTGACAAGCACGCTCCCTTTTTCAGGAGAGAGTCCATTCTGTTCAAGAC
GATGGACAGATAACGCCGCTGTAAACCCCGCCGTTCCGTACGCCATCGCTTCCTGCAGCGAAAGG
TTCTTTGGCAAAGGCACCAG
>r962.1 |SOURCES={KEY=b34ed7e6...,fw,1450480-1450630}|ERRORS={}|SOURCE_1="bcp.fa" (b34ed7e60a76ed5c83a162724f0217b5490879ad)
CACCGTGCTTGTGATGAAAACGAGCGGCTCGGATCTGAAGGCGCATCTTTCAGAGCTGGCCCACA
TATTTGGTGCTGTCACGGGACTAAGCCTGACCGGGACAATGAGCAGGCAATCGGCCCGTATTAAG
GATATCCCATCTTTGTTTAA
>r963.1 |SOURCES={KEY=b34ed7e6...,fw,1446859-1447009}|ERRORS={}|SOURCE_1="bcp.fa" (b34ed7e60a76ed5c83a162724f0217b5490879ad)
CTGACGCCGATTATTTTCTTTAACCTGGTCATGCAGACGATTTCTGCTTTTATGACCTTTACCCC
AGCCTATATCATCTCAAAAGGCGAGGGCGGGCCGCTTGACGGGACGTTATTGTATTCACTCTATT
TGTTCCAGCGGGCGTTTAAC
>r964.1 |SOURCES={KEY=b34ed7e6...,fw,3684881-3685031}|ERRORS={}|SOURCE_1="bcp.fa" (b34ed7e60a76ed5c83a162724f0217b5490879ad)
ATAAGTCCAAATACTAAGCCAAGACTTCCAAATAACAAATCTGGAACCGGCGCTTTTAATAATGA
ATCCTCTATCCACTTCACCCAGTTCACAACGTAATCTGTACCCCATATACTGATGAGAAAAAAGA
TAATTGCACCTATTGCCGCA
>r965.1 |SOURCES={KEY=b34ed7e6...,fw,3748608-3748758}|ERRORS={}|SOURCE_1="bcp.fa" (b34ed7e60a76ed5c83a162724f0217b5490879ad)
GCTTTTTTTGTATTTTTGTTCTAATACGAAGTCGATCATACCGACAATGCGGGTGTTTTCGGATT
TTTGTTTGAAGCGCTCAGAAATTTGAACTTTTCTTGAAAATGGAAAAACAATAGACACCCAAAAA
AGGCCGATCAAGGCAAAAAA
>r966.1 |SOURCES={KEY=b34ed7e6...,bw,1524732-1524882}|ERRORS={}|SOURCE_1="bcp.fa" (b34ed7e60a76ed5c83a162724f0217b5490879ad)
GATAGTCATCGCCGAATCTCTGTTTTGCTTCGTTTAGAATCATGCCGGCTGATTGAGGCATGCCG
GCATCTATTAAAATAAATGAATGAGGTTCAGAAGGATATTGAATAAAATAGACATTCGCAATTTG
CACGGTCAGACCATGTACAC
>r967.1 |SOURCES={KEY=b34ed7e6...,bw,403881-404031}|ERRORS={}|SOURCE_1="bcp.fa" (b34ed7e60a76ed5c83a162724f0217b5490879ad)
TGTATAAATGAGTCATATGGCTGGCGCCTGCTTCAAAGGCTTCCAAAAGTAATGCGGAGTCTGCA
TCCGTGTGTCCCATTGACGCGATAATCGACTCATCTTTTAAATAACGGATCAGCTCAAAATGTTG
ATCCTCCTCCGGTGCAAGCG
>r968.1 |SOURCES={KEY=b34ed7e6...,bw,1855470-1855620}|ERRORS={}|SOURCE_1="bcp.fa" (b34ed7e60a76ed5c83a162724f0217b5490879ad)
CATCCAAACCGGCTGCGTCCGCCGTGCGAATCATCGTGCCGAGATTCCCCGGATCTTGAACAGCG
TCAATCAGCAGCACACGTTTAGGCGACGCGAGCTTTTCTTCCGGCATATGGCAAACAGCGGCGAT
CCGCTGCGGTGTTTCCGTTT
>r969.1 |SOURCES={KEY=b34ed7e6...,bw,3118137-3118287}|ERRORS={}|SOURCE_1="bcp.fa" (b34ed7e60a76ed5c83a162724f0217b5490879ad)
GCAGATGACGCGGTTACTCGTGATAAACTAAAACTAGTTTACTATGGTTTATACAGAGGAGAAGA
TAGATGCGATATCGCGCGGTTTTTCCCATACTGATGATAATATTTGCTTTATCGGGCTGCACCCT
TTCCACAATCAACCCAATAC
>r970.1 |SOURCES={KEY=b34ed7e6...,fw,3581393-3581543}|ERRORS={}|SOURCE_1="bcp.fa" (b34ed7e60a76ed5c83a162724f0217b5490879ad)
TATTGCAGAATTGAATGAGACCAAATTTATCCCATCAGTCTAATCAAAAAGAGAAGATTCAGAGG
GATGCTTGGATAGATTTTTGTTTTCGTAAGCTGGAAACTATTTTCAAGAAAGCATTAAGGGATTT
GAATTGATTAGCTGATAAAC
>r971.1 |SOURCES={KEY=b34ed7e6...,fw,2931915-2932065}|ERRORS={}|SOURCE_1="bcp.fa" (b34ed7e60a76ed5c83a162724f0217b5490879ad)
TGAGATCAATCACTCAATTGATGAAGTGAAGTCAGAAATTGAGAAGGGCGTTTTAAATCTCTTTA
AGAAAATGGCGTTTGAAGACAATGTCATCCGCCTTTCTCAAATTAATAATATCGTCTATAATTCG
CCGTCTGTCAGTGATTATTC
>r972.1 |SOURCES={KEY=b34ed7e6...,fw,3650627-3650777}|ERRORS={}|SOURCE_1="bcp.fa" (b34ed7e60a76ed5c83a162724f0217b5490879ad)
GAAGTATCTCCAGTGCTTTCAACGTTCAAGTCTTTATCGAGAGTAGATGCACTAGCAAGTGTTAC
ACCATTTACATCATCGATGATTTGAGCGTAAATGTGCTTGTTTGAACGGAAAACGTTCAGACGCG
GTCTTTCAGCAGTACCAGAA
>r973.1 |SOURCES={KEY=b34ed7e6...,bw,877277-877427}|ERRORS={}|SOURCE_1="bcp.fa" (b34ed7e60a76ed5c83a162724f0217b5490879ad)
GCTTGAAGAAAAGCCGATTACATCCGGAAAACTTATTCAACGCAGCAGGAATAAGGGAAATCACC
CCTGTTCTAGAATGATCAGCCGCATCATTCAAATAGTGATATACATGATAGCAAGGCTGTGATCT
GAGGGGGGAAAACAAGGTGT
>r974.1 |SOURCES={KEY=b34ed7e6...,bw,1976392-1976542}|ERRORS={}|SOURCE_1="bcp.fa" (b34ed7e60a76ed5c83a162724f0217b5490879ad)
ATCCGCTTGATCAGAAATGGCAAACGGAGGCGTCTTCGCAGCACTCAATACAGTCACTGCATCAG
CGTGAATTTCAATCGCGCCTGTTTTCAAATTCTTATTCACTGTACCTTCTTCGCGGGCAACCACT
TTTCCTTGAATATCAAGTAC
>r975.1 |SOURCES={KEY=b34ed7e6...,bw,3522999-3523149}|ERRORS={}|SOURCE_1="bcp.fa" (b34ed7e60a76ed5c83a162724f0217b5490879ad)
TAATTTCTTGTTTTTAGGCGGCTTAAAAGCCTGTCTATTGACTCTTTTTGTGTTGTTTTGTATAC
AGCTGATACATGTGTATCAGGGATAAAAGTGTCTGATCAGGACTTTGCACGTTATTATTTAATGA
AATCAAAAGATTCCGCTTTT
>r976.1 |SOURCES={KEY=b34ed7e6...,bw,1002732-1002882}|ERRORS={}|SOURCE_1="bcp.fa" (b34ed7e60a76ed5c83a162724f0217b5490879ad)
CCTGTTATCGCGCTTTCTCAGCTTTCGCGTGGCGTTGAGCAGCGTCAGGATAAACGTCCGATGAT
GTCTGATATCCGTGAATCAGGAAGTATTGAGCAGGATGCAGATATTGTTGCATTCCTTTATCGTG
ATGACTACTATGACAAAGAA
>r977.1 |SOURCES={KEY=b34ed7e6...,fw,3793793-3793943}|ERRORS={}|SOURCE_1="bcp.fa" (b34ed7e60a76ed5c83a162724f0217b5490879ad)
GTCTGCCGGACATTTTGAAACGATGTTTACCGCTGACCGCTATTTCAGGTTTATGGTGAATTTGA
GCCTGCCGTTTGGTTTTCTGTTTGAAATGCCGCTCGTCGTGATGTTTTTGACGAGGTTAGGCATC
TTAAATCCATACCGGCTGGC
>r978.1 |SOURCES={KEY=b34ed7e6...,bw,2915985-2916135}|ERRORS={}|SOURCE_1="bcp.fa" (b34ed7e60a76ed5c83a162724f0217b5490879ad)
AAGATACTTCGACAGGCTCGCCGGCTCCGCATACGCGCATATATTTCACATCCAAATATTCAATG
CCGGCCGGTTTTCCCATTCCGTCGCGAAGCACTTCCATAAAGCCATTTCCGGTTTTTTCCCTGTC
CTCGATGGCATAGCCTAAAA
>r979.1 |SOURCES={KEY=b34ed7e6...,fw,450403-450553}|ERRORS={}|SOURCE_1="bcp.fa" (b34ed7e60a76ed5c83a162724f0217b5490879ad)
AATTGCTTCAATTAAGACGTCAGCGGCCTTTTGCTGTCCGTTTGAAAGCTTTCCATCCCAAGTCA
GTTTTATAGGCTTCCAGTTTGCCTCCGCCTCCTTACTCCAAGAATACAAAGAAACATCCTCACTC
ACCCTGCCCATCATGACACA
>r980.1 |SOURCES={KEY=b34ed7e6...,bw,1474107-1474257}|ERRORS={}|SOURCE_1="bcp.fa" (b34ed7e60a76ed5c83a162724f0217b5490879ad)
AAGCCTGAGAGGATCTCTTTGAGTCTATCAAACCGGGTCTCTTCCTCATCCCAGTAATCGCTCGT
GCAAGGCTGGAGGACGAAGACATAGCCGGCGTGTTCCGCCAATGGCACGACGCCAATTTGTGTCT
CTCCGCTTCTGTACATCAAT
>r981.1 |SOURCES={KEY=b34ed7e6...,fw,1244046-1244196}|ERRORS={}|SOURCE_1="bcp.fa" (b34ed7e60a76ed5c83a162724f0217b5490879ad)
ACGTGTCATGGGTAGCATTCACGGATTCATATTTTTAATTTACTGCCTAGGGGTTGTATACACGG
TGATAGCAGTTAAATGGCCATTCCGATATACTATCGGAGCATTTCTTGCTGCGGTTATTCCATTT
GGTAATTTTATACTAGATGG
>r982.1 |SOURCES={KEY=b34ed7e6...,bw,578309-578459}|ERRORS={}|SOURCE_1="bcp.fa" (b34ed7e60a76ed5c83a162724f0217b5490879ad)
CCGCCCTTTTTTATCCGGTTCAAACGGAGAATGGGGTCCGTTATTCAAAAAGCAGCACGTTTTCT
TTAAATGAGAATAATCAGCTGACGATTAACGGAAATGCCATTTTATCAACGACAGGACAGCCGAT
TACGGTCGAAAATGAAAATT
>r983.1 |SOURCES={KEY=b34ed7e6...,fw,894655-894805}|ERRORS={}|SOURCE_1="bcp.fa" (b34ed7e60a76ed5c83a162724f0217b5490879ad)
CGACTCAAGTCTTCCCATTCCGTTTACCTTGCTGAGGGCAAGGCCGATGTATTTAATAATAAACG
GGAGGATCTTCCATTTTTGCAGAATTCCGATGAGTGCAGAAATAAATACAATCGGCAAGAGAACG
TTCATAAAGAATGTCGATTG
>r984.1 |SOURCES={KEY=b34ed7e6...,bw,2598443-2598593}|ERRORS={}|SOURCE_1="bcp.fa" (b34ed7e60a76ed5c83a162724f0217b5490879ad)
GGCACTTACAAAGTGCAGCTTGGTGATTCGCTTTGGAAAATCGCAAACAAAGTCAATATGTCCAT
CGCTGAATTGAAGGTACTGAACAATTTGAAATCAGATACCATTTATGTGAATCAAGTGTTAAAAA
CAAAATCAGCGGGTTCTCAT
>r985.1 |SOURCES={KEY=b34ed7e6...,bw,3035213-3035363}|ERRORS={}|SOURCE_1="bcp.fa" (b34ed7e60a76ed5c83a162724f0217b5490879ad)
GGAAATGCTTAAAATCGTCCTGTTTCGATAAAACGGCTCTAAAATCAAGAAAGTGTTCCTTTTGG
ACTCTCAGTTCTTTTATTTCACCGGTACGCAGCTGCTCAATCTGTTCTGTTATATCTTCGGGACG
CAATCAAAACTCCCCCTTTT
>r986.1 |SOURCES={KEY=b34ed7e6...,bw,147412-147562}|ERRORS={}|SOURCE_1="bcp.fa" (b34ed7e60a76ed5c83a162724f0217b5490879ad)
TGCGGCCAATGCGGCGTGACGGCATTGGTGGTACAGGAGCAATTCGGGGGCGATATTTTCAAAAC
AAAGGTCGGTGAGAGCTGGCACTTTTATAACAGCATAAATGGGGCTGTGTATGACTTTACGAGTG
AACAGTTTCAGGAGCCTATT
>r987.1 |SOURCES={KEY=b34ed7e6...,fw,2516650-2516800}|ERRORS={}|SOURCE_1="bcp.fa" (b34ed7e60a76ed5c83a162724f0217b5490879ad)
CAGATATGCTGGCACAAATCGAGAACGATCCGACAATCGTTTCTGATTTGATTAAGCGTAGTCAA
GCATCAATAAAAGAGTTAAAACAAAACATTCTAACGAAATCGGGATCGGATTTGTTTGATTTTAT
TCTGGAAGATATCCAGGAAT
>r988.1 |SOURCES={KEY=b34ed7e6...,fw,1714707-1714857}|ERRORS={}|SOURCE_1="bcp.fa" (b34ed7e60a76ed5c83a162724f0217b5490879ad)
TTTGCTTTGAACCTGGTCATCTTTTTTCCGGTGCCGATTTTATTAGCGCTTCTTCTAAACGAAGT
GCGGATCGCACTCTTTAAAAAATTCGTTCAGACGTTGATTTATATTCCGCACTTTATGTCCTGGG
TCATTGTTGTATCGCTGTCA
>r989.1 |SOURCES={KEY=b34ed7e6...,fw,3112609-3112759}|ERRORS={}|SOURCE_1="bcp.fa" (b34ed7e60a76ed5c83a162724f0217b5490879ad)
ATGGTGTAAACTAATCCATGTTAAGCGGTGTTGTATTAGTTTTTTACAACTTCGAAATAATACAG
TTCAAAGCAGAGTGTAACTATCCTACATAAATGGTTTCGGCAAACTGGGGATCGGCTAAAATATA
TACGACTTACTGCTGATACT
>r990.1 |SOURCES={KEY=b34ed7e6...,bw,2268483-2268633}|ERRORS={}|SOURCE_1="bcp.fa" (b34ed7e60a76ed5c83a162724f0217b5490879ad)
TATACCGTATGCAAAAGGGCGTCGTTTTAGTGGGGAAAGCGTGGGAGGTGCGGGCGAAGCTCAAG
GAATACGGGCGCACATTCCGGTATGTGAAAGATTGGATTTCCGAGCCGTAAAAGTTGAAAACTCC
GCTCCTTTATATTACGGTCA
>r991.1 |SOURCES={KEY=b34ed7e6...,bw,3599518-3599668}|ERRORS={}|SOURCE_1="bcp.fa" (b34ed7e60a76ed5c83a162724f0217b5490879ad)
TTCACCAGTAGCAAGTCGACAGGTTGCCGTGGTCTAGCCATTCCCTCACCTCCTTCCGAATTTTC
ATTTAGGGAATTTTTCAAAATGGGGAGGGGAGCGCGGTCTCCGGCGTTCACCCCTCAGAGATTTT
AGGGTGGGGGGTGCTCATTT
>r992.1 |SOURCES={KEY=b34ed7e6...,bw,905231-905381}|ERRORS={}|SOURCE_1="bcp.fa" (b34ed7e60a76ed5c83a162724f0217b5490879ad)
AATTCGCGTCACTGGATCACCTGTCCAACGGCCGTGCCGGATGGAATGTCGTGACCTCATCCATC
GAGTCAACGGCACTGAATTTCAGCGGGGAAAAGCATCTCGAACACCACTTGCGCTATCAGCGGGC
AGAGGAATTTGTCGAGGTCG
>r993.1 |SOURCES={KEY=b34ed7e6...,fw,2084664-2084814}|ERRORS={}|SOURCE_1="bcp.fa" (b34ed7e60a76ed5c83a162724f0217b5490879ad)
ATGTCTCACGCACCTTACGACAAATGGACAGAGTGGATTGAAGCATCTCTGCCGGAAAAAGGCCG
TATTCTCGATTTGGCATGCGGCACCGGAGAAATTTCAATCCGGCTTGCCGAAAAAGGCTTTGAAG
TCACTGGGATTGATCTCAGT
>r994.1 |SOURCES={KEY=b34ed7e6...,fw,738977-739127}|ERRORS={}|SOURCE_1="bcp.fa" (b34ed7e60a76ed5c83a162724f0217b5490879ad)
ATCAGCGAGAAACGCGACAACAAAAAGCCCCAGCGCGTGATACATGTGATACTGCACGCCTGTGT
GCCAAACCTGAAGATATTTATCAGGAATTTTCCCTTCTAATCCGTGTGCGCCAAATGCCCCGAGT
CCCACGGCAAGCATGGCATT
>r995.1 |SOURCES={KEY=b34ed7e6...,bw,111402-111552}|ERRORS={}|SOURCE_1="bcp.fa" (b34ed7e60a76ed5c83a162724f0217b5490879ad)
GGGTGCTAGGCGTATTATACGCTGGAGGAAAAGTGGTTTTATCTCCTTCTCCGAGTCCGGACGAC
TCGTTCCCTTTGATTGAACGGGAACAGGTGACAATCACAGCTCTTGTCCCGCCGCTTGCAATGGT
ATGGATGGACGCTGCTGCCT
>r996.1 |SOURCES={KEY=b34ed7e6...,fw,3916391-3916541}|ERRORS={}|SOURCE_1="bcp.fa" (b34ed7e60a76ed5c83a162724f0217b5490879ad)
GGCTGGTACGGAGGAAAGGATAATCGGGAATGGAAACAGTATTTTCTCCGAGATGATGAAAAACA
CGTATCAAAATGCCCGTTTTCATATTTAAAGAACATGTTTAACAAAATGAAATAGTTCACGAGCT
GGCAGGGCGGTCTTTGTGTC
>r997.1 |SOURCES={KEY=b34ed7e6...,bw,1912392-1912542}|ERRORS={}|SOURCE_1="bcp.fa" (b34ed7e60a76ed5c83a162724f0217b5490879ad)
CCTGTTTCTTTACTTTTTCAAACAGATTATGGCTTGGCTTGAGTCTGCGCATATTCCCACGACCC
TGCTGAAAGAGTATTGGCCGTTTGTGTTTATCGGAATCAGTTTATTGTTATTATTGATAAAACGA
AAAAAATCTATACGATAAAT
>r998.1 |SOURCES={KEY=b34ed7e6...,bw,3706932-3707082}|ERRORS={}|SOURCE_1="bcp.fa" (b34ed7e60a76ed5c83a162724f0217b5490879ad)
CATCGGATCAGGCCTGTTCACTTATCTCGGTATTCTCGTCGGCATTAACGCGTCAAAAGAATTTG
GCGGAACGCCCGCTCTCGGCGCTCTGGCAGGGATTCTGATCATTAACCCGGAAATCGCAAAGATC
AGTTTATTCGGAGAACAGCT
>r999.1 |SOURCES={KEY=b34ed7e6...,fw,3107872-3108022}|ERRORS={}|SOURCE_1="bcp.fa" (b34ed7e60a76ed5c83a162724f0217b5490879ad)
CTTAAAGTCATCCATATCTATGCTGACAACGACGATCACAAGACCTTCTTCAGAAAGAATTCTGC
GGTCGCGAAGCACGATATTTCCAATATCACCGATACCGCTACCGTCGATGTATACTGAACCGGAT
GGAATTTTACCGGCAACTGA
>r1000.1 |SOURCES={KEY=b34ed7e6...,bw,1689925-1690075}|ERRORS={}|SOURCE_1="bcp.fa" (b34ed7e60a76ed5c83a162724f0217b5490879ad)
CCAACCACAATTAAAATTCCGTTAATCGTCCACAGCACACTATATAAAGAAAGAGACATTCCGAT
ACTTTGCGTGTACGAGGCAATGGTGGTAGACCATTGAGAATATGCCAGCCATCCGAGCACATACC
CGCTGCTCAATATGACCAGA
