# Supplementary material for: Rapid phylogenetic and functional classification of short genomic fragments with signature peptides
Source: BMC Res Notes. 2012 Aug 28;5:460. doi: 10.1186/1756-0500-5-460 (PMC3772700; doi:10.1186/1756-0500-5-460)
Supplement: Additional file 4 — Synthetic data produced from draft genomes of four soil bacteria. This file contains a zip file of the 16 synthetic data sets used to compare sensitivity, specificity, and throughput of our method to three types of BLAST-based methods. (TAR 6400 kb) [file 1756-0500-5-460-S4.tar › syndat/bcp.300.fna]

>r1.1 |SOURCES={KEY=b34ed7e6...,fw,1590966-1591266}|ERRORS={}|SOURCE_1="bcp.fa" (b34ed7e60a76ed5c83a162724f0217b5490879ad)
GGGGAAAATGTATGGACTCACGCATGGAGAGGCCAAAAAAAGATCAGCAGAAGTCCTTGAGTATG
TCGGACTGACTGAGCGTGCTAAAGAGAAAATCGAAACCTTCTCAGGCGGAATGAAACGGAGAATC
AATATCGGCGCCGCCCTTATGCATAAGCCTGAGCTGCTAATCATGGATGAACCGACCGTCGGCAT
CGACCCCCAATCGAGAAATCATATTTTAGAAACAGTCAAACAGCTCAACGAAACAGGCATGACTG
TGATCTATACGAGTCACTACATGGAAGAGGTCGAGTATTT
>r2.1 |SOURCES={KEY=b34ed7e6...,bw,410871-411171}|ERRORS={}|SOURCE_1="bcp.fa" (b34ed7e60a76ed5c83a162724f0217b5490879ad)
TATGAAGGCATGGCCATGTCCGACAGGGATATACTGGCGCTGATTCTCAATGTGCTGTTGGCGGC
CACTGAACCAGCTGATAAGACGCTGGCCCTTATGGTGTATCATTTGCTCAACAATCCTGAACAAA
TGAATGATGTATTGGCTGATCGTTCTCTAGTGCCAAGGGCTATTGCGGAGACTCTTCGTTATAAA
CCGCCGGTCCAGCTGATTCCGCGGCAGCTTTCCCAAGATACTGTTGTCGGCGGTATGGAGATCAA
AAAGGATACGATTGTTTTTTGTATGATCGGAGCAGCTAAC
>r3.1 |SOURCES={KEY=b34ed7e6...,bw,2635793-2636093}|ERRORS={}|SOURCE_1="bcp.fa" (b34ed7e60a76ed5c83a162724f0217b5490879ad)
TAATGCGTACAAAAACCCAAAACATTGGATGTCTTGGGTTTTTGAAAGCTATGCAATGGAATGCT
TCTGCCCTTTTTGCAGCTTATACATTTGATAATATTGCCCTTTTAATGCCATTAGTTCCTCATGA
TTCCCTTTCTCAACAATTTCTCCTTTTTCAAGCACTAAAATTTGATCCGCGTTTCTGATGGTTGA
AAGCCGATGGGCAATGACAAATGTCGTGCGCCCTTGTTTCACTACATCCAGCGCCTTCTGGATCA
GAGCCTCTGTCTCAGTATCAATATGCGCTGTTGCTTCATC
>r4.1 |SOURCES={KEY=b34ed7e6...,bw,1157993-1158293}|ERRORS={}|SOURCE_1="bcp.fa" (b34ed7e60a76ed5c83a162724f0217b5490879ad)
CGATTGCGAAGGCGCTGGATAAGACACTGGATGAATTATTTTGGGAAGGGGACTGCCAATGAAGC
ATTTATTTTTTGTTTTTAAAGATGAGTATGTCGAAAAGAAAATGAAACAGTTTTATGGGGAAGCA
GGATTTATACTTGCTGCCTTAATGCTGATAGATCTCATTATTAAAGGTTTTGTTCTTCAACGAGA
TCCTATGGAGTACATGGTAAGCGGTGTTGGATTTGTTGTTTTTGCAGGATATATTCTCATTCGCT
ATTTATTATCAGGTCTTGAACACCCTGAGATTGCGACTGA
>r5.1 |SOURCES={KEY=b34ed7e6...,fw,2573808-2574108}|ERRORS={}|SOURCE_1="bcp.fa" (b34ed7e60a76ed5c83a162724f0217b5490879ad)
TGTTTCATCATATCTCCAACATTAGGAAGATCAACCGACTTATTTTGAGCATTTCGGTTGTTCAT
TTGGCCTGTAATAAACCCGCTGATTTTTTGCCGGATCTGTGGTGATAAAGCAGCAACAAGCATAG
TTGAACCGATAACTAAGGCTGTCGGACTGATTCCTTTTCGCTGTTTGAACAACGTGATCCCTCCT
TTATAAGTGTATTGATATTTTCCCCGCTCATTAGACAAATTAACCGTTTTATTTCCCGGGAAAGC
ATTTCCGATATTTTTTCATGCATATTTAGAGCCAATTAGA
>r6.1 |SOURCES={KEY=b34ed7e6...,bw,3362723-3363023}|ERRORS={}|SOURCE_1="bcp.fa" (b34ed7e60a76ed5c83a162724f0217b5490879ad)
AAAAAGGAGAATTGCACTTTGTTTTGACCTGAAAATGATGATAAGTTTTAAAAAAGCCCGCTTAA
ATTGCGGGCTTTTATCCTAACGTAAAGGCATTGAACATTAACTACATCACACGCTTAAACATCTT
CTCCATCTCATACGTGGAATGATGAATCATAATCGGACGGCCGTGCGGGCATGTAAATGGGTCTG
ATGTGCTTCGGAGATCGTCCAGAAGCGCTTTGATCTCGTCGTTTCTGAGGTGGCGGTTTGCTTTG
ATGGAACCTTTACAGCTCATCATAATCGCCGCTTCTTCAC
>r7.1 |SOURCES={KEY=b34ed7e6...,fw,630265-630565}|ERRORS={}|SOURCE_1="bcp.fa" (b34ed7e60a76ed5c83a162724f0217b5490879ad)
AATGTATTTCTTGGATACGGCAAAATCAGCGGTTAACCCTAGTAGAAGACCTTTTTTGTCCGGCA
AAACGGGCCTGTTCGAAAAAATCATTCATCCGCAAGCCTTGCAGGGATGCTGTTTCATTCGCTTG
AATAAATCCTCATAAAACGGGTTTTCTGGGAGGATTTACATTGGGGATGAGGACTATAATGAAAG
CTATGAAAACCTTCTCATAATACCCTCGTTTAGCATACAATAGCCCCTAACATGTGTCAATCTGT
TTAAAGTTAAAAAACTTTTTATACTGTAAGCCTCCACAGA
>r8.1 |SOURCES={KEY=b34ed7e6...,bw,343160-343460}|ERRORS={}|SOURCE_1="bcp.fa" (b34ed7e60a76ed5c83a162724f0217b5490879ad)
GCGGCGCGGAAACCATGGTCATGAATTTATATCGGAAAATGGATAGAAGCAAGGTGCAATTTGAT
TTTTTAACCTATCGAAATGATCCGTGCGCTTATGATGAAGAAATTTTATCGCTAGGCGGGCGGCT
TTTTTATGTCCCGAGTATCGGACAAAGCAATCCCATCACATTTGTGAAGAATGTAAGAAACACAA
TAAAAGAAAACGGGCCATTCAGCGCGGTTCATGCGCACACAGATTTTCAAACCGGCTTTATCGCG
CTTGCGGCAAGGCTAGCTGGAGTGCAGGTCAGAGTATGCC
>r9.1 |SOURCES={KEY=b34ed7e6...,bw,1792193-1792493}|ERRORS={}|SOURCE_1="bcp.fa" (b34ed7e60a76ed5c83a162724f0217b5490879ad)
TAATGAACATCGCCTGTCGCCGTGACCGGAATACCCGTTTCTTCAGACAGCCGGAGAATTTGCTC
AGATAAGAATTTATTTTCTTTAAACGGCTGAAAGGATAAATAAAAAGCGCCTTTTCCGAATATAG
ACTGAAAATGAAGTGCTGCTTGAGCGGCTTGGTCAAACAGACCTCCTTCAAGCAGCATTTCAATA
TAGCCCTTCTCGCCAGGGGTAATTGCGATAATACCTTCGCGATAGCTGTTAAGCCATTTTGGCTT
CAGGCCGCTTTTTGATTTCGATTGCAGGACGCTGCTGATC
>r10.1 |SOURCES={KEY=b34ed7e6...,bw,1189229-1189529}|ERRORS={}|SOURCE_1="bcp.fa" (b34ed7e60a76ed5c83a162724f0217b5490879ad)
GTACAAATAATGACATCCGGCAGCCCCCCCCATTTTTTCAATTCCGATAAATTTAATATGTATTA
TAGATTTCCAGCCTTGATTCCGCAACTGTTAACATTTTGTCCACTATAGAAAAACACGCCGTTCC
CAAGGGAACAGCGTGTTTAAACCGGATTTGCATCCCGGTCTTGTTTCATACCGAGATAAATAAGC
ATATAAGTCAGGTAACCCATTGTCATGACCAATCCGCCGAAGAAAAAACTTGAGAAGATCGGCTC
TTCAAAGGCCGTAACTGCCGCAAGCACAATCCAGCTTGCA
>r11.1 |SOURCES={KEY=b34ed7e6...,bw,1778714-1779014}|ERRORS={}|SOURCE_1="bcp.fa" (b34ed7e60a76ed5c83a162724f0217b5490879ad)
GTGTTAACATCAATCATTTCCTTCAGGTTTTCCATTGCTGTTTTCATTAAACCTTGGATGGGATG
GTCTGCCATATACGCTTCCTCCTTAAACTGATGAATCTTTCTTTGAAGTCATTCGAGCTGACGGA
TTCTTCTTTAATACAGAAAGCTCCCGTCCGTACTTAACGAATTTGAAAGCTGCAAGCATAGCATG
TCCAAAGCGAAAAAAGAATATACACTGAAAATGGGTCTTGGAAACAGGGACTTGAAACGATGGAA
TCACGTCATAAACAGGCTTATTCACAAAGTCTAAATGGTC
>r12.1 |SOURCES={KEY=b34ed7e6...,fw,2885484-2885784}|ERRORS={}|SOURCE_1="bcp.fa" (b34ed7e60a76ed5c83a162724f0217b5490879ad)
TCAGTGAAGCGAGCTCTTCAGGAGAGTAAAGCTGGGTTTGATGCAGCTTCTGTACCAGACTCAAA
TTGTCACGCACCGTTCCGTCAAGGACGGGAGCGGATTGAAAGGCGAGTGCGGCAGTCCGCCTTAG
TTTATTCACATTCCAGTCTCTGACTTCCTTTCCGTAAATCTTCACTTCACCGTGATCCGGTGTTT
TCATCAAATTACACATGGACAGCAGTGTGCTTTTACCTGAACCGGAAGGGCCCAAAACGGCCACG
ATTGCTCCCTGTTGAATGTCTCCGGTGACAGCCTTCAATA
>r13.1 |SOURCES={KEY=b34ed7e6...,bw,3150532-3150832}|ERRORS={}|SOURCE_1="bcp.fa" (b34ed7e60a76ed5c83a162724f0217b5490879ad)
GAACATTTGCATCATCATTTGTGCCATTTGAATCCCGTTCGTAAACTGATTCACCCGATGCGGAA
TGGTTTTTTCATAAAAATTCATCATCTCAAGCTGAAATGAAGCCAGGTCATCCGGCTTTCTCGCC
AGCCTCCGGTACCAAATCGGCTGTTCTCTTAAGAATCGTTTTCGTTCTTCATCTGCTAAAATAAA
TTCCTGAACGTCTTTGCGCATATAAGCTCTCCTTTATTAATCCTTCCGAAAAGAAAAAGGATGCT
GTCCGGGTCCTGGCTGAGATTGCTTATGTCCGCTTCCGGA
>r14.1 |SOURCES={KEY=b34ed7e6...,fw,1558460-1558760}|ERRORS={}|SOURCE_1="bcp.fa" (b34ed7e60a76ed5c83a162724f0217b5490879ad)
ATTATCAAGATCTCCGCGAGCTCCAGTTCAGCATGAGAAAAGCGGAATACGCCATTGATACGTCA
AGGATGATTGCAGAAGGCACACTCGATTTGTCAGAGCTGCCCCAACTGACAGATGAAGACATCAT
GAAGAAACTGATCAAAATCAGAGGCATCGGCCCATGGACAGTACAAAACGTGCTGATGTTTGGGC
TCGGGCGGCCCAATTTATTCCCGCTGGCCGATATCGGACTGCAAAACGCGATCAAACGCCATTTC
AATTTGGACGACAAACCGGCAAAGGATGTTATGCTCGCGA
>r15.1 |SOURCES={KEY=b34ed7e6...,fw,51855-52155}|ERRORS={}|SOURCE_1="bcp.fa" (b34ed7e60a76ed5c83a162724f0217b5490879ad)
TGCTGTACGGAAATGACCATACGCCGTTTGCCTCTCTTTCTGATGAATTCGCTGAGATTTCTGTG
ACTTGCGCGGCACCTAGCAAAACGTTTAATATCGCGGGTTTGCAGGCGTCTGCAATCATTATTCC
AGACCGGCTGAAGCGCGCCAAATTTTCAGCCAGCCTGCAGCGGAACGGTTTAGGCGGATTAAACG
CGTTTGCCGTGAGCGCAATCGAAGCCGCTTACTCAAAAGGCGGGCCGTGGCTCGATGAACTGATT
TCTTATCTTGAGAAAAACATGGACGAGGCTGCTGCCTTTT
>r16.1 |SOURCES={KEY=b34ed7e6...,fw,3474945-3475245}|ERRORS={}|SOURCE_1="bcp.fa" (b34ed7e60a76ed5c83a162724f0217b5490879ad)
GATATCGTTATATTTGAATCCTTAGATGATGAAATACTACGTAATATGGACTCGCTCCATTTTCC
TCGTTCAGCTAATAAAATGAGAGAATGGATAGAAGAACAATTGGAAAAAGATGAATTCCGTTTTA
TTGCAGTTGATAGAGATAATAATATCATTGGTATGATTGAAACCTTTGACTGTGACAGGAAAAAT
GGCACCTTCGATTATTATTTGGCTGTATTTGAGCCATATAGAGGTAAAGGATACGCCAAAGAAAT
GATCTTCATGGTTCTTCGCTTTTTCTTTTTAGAGCTAGCC
>r17.1 |SOURCES={KEY=b34ed7e6...,fw,3786781-3787081}|ERRORS={}|SOURCE_1="bcp.fa" (b34ed7e60a76ed5c83a162724f0217b5490879ad)
CGGACTGACCAAAACGTTTCAAGGCAAAGAAGTCGTATCAGATGTCAGCATGCATATCAAAAAAG
GTGAAATTTACGGCTTTCTTGGCCCGAACGGAGCGGGGAAAACAACCATCATGAAAATGCTGACA
AGTCTTGTTAAACCGACAAGCGGTGAAATCAATATCCTCGGAAACCATTTTACCCATACGTCATA
TGAGGTGCTCGGCAAGATCGGCAGCATGATTGAATATCCGATTTTCTATGAAAATCTGACGGCTA
TCGAAAATTTAGAGCTGCATTGTGCATATATGGGATATCA
>r18.1 |SOURCES={KEY=b34ed7e6...,bw,3488227-3488527}|ERRORS={}|SOURCE_1="bcp.fa" (b34ed7e60a76ed5c83a162724f0217b5490879ad)
TCCCTTATGTGCCATGCGTTATTTTTAGACCAATGGTTCAGTTATCCGCACAATTTTTAAATTGA
ATCAATTAAAGATATAGAGCATTTCTCTGTAATGAGAAATGCTTTTTTCTTGCCCACAGTGAAAA
AGATAGCTCTAAAACAACAAGAAAATCATCTATTTCAATATTTTTTTATTGTAAAACGATAAATA
ATGTGCTACATTCAAATCGACAATATTAGGTGAGGTGCTTTTTATGAACCGAGGATCAACACTCT
TTTTAAGGATAGCTGTTATTCTGATTGGGATTCCAGTTCT
>r19.1 |SOURCES={KEY=b34ed7e6...,fw,977757-978057}|ERRORS={}|SOURCE_1="bcp.fa" (b34ed7e60a76ed5c83a162724f0217b5490879ad)
CTTTCAAAAGCATAAGGCTGTTTCAATGCTCTTAACGCATTATCCTGATGCACAGTTGTATGATA
TTCCAAGTCACTAACAACACTTATCTTTGTTAATCTCTTTTTATAAGGTGCAGGAAAAACATCTT
TGTGACTAATATTCCCCCATATCGGTGCAGTAATAAAATATTCCCCCATATATTCTAAAAAGTAA
TTTTCCTCTAGTAAAAGGTAGCTATATTCAAACTCGTACTCCTCTTCAAGAAATTCACTTTCTTC
TACTTCAGAAAGATATGCAATGAACTTCCATTCGTTAAGA
>r20.1 |SOURCES={KEY=b34ed7e6...,fw,1350070-1350370}|ERRORS={}|SOURCE_1="bcp.fa" (b34ed7e60a76ed5c83a162724f0217b5490879ad)
TTTGAGGCTTCTCATGAGTTCACCGAACTTGTGAGAGGCTTCTTTTTTTTCTGTTTTTTGTGGTT
TGATTTTTTCAGCACTGTTTTATATCGATTTTCAATAGTTTTGATAAACGATAGATAACTCCGAT
ATGGACTATTCAATCGATCAAAATACAAAATTCTCATCATACAATCCGTGCTTTATTTGCATCTT
GACTTTATTTTTTACTTTGTGCTTTTTAAGGACTCGCAGGACGGACCTCGTCTTCGACTGCTGAA
AACCAGAAGTGAGTTGTATTCCATCTTCTCGAAAAATAAC
>r21.1 |SOURCES={KEY=b34ed7e6...,fw,2236487-2236787}|ERRORS={}|SOURCE_1="bcp.fa" (b34ed7e60a76ed5c83a162724f0217b5490879ad)
GGCCGACCGCGTGTTATTTATGGATGAAGGGATGATTGTCGAGGACGGCAATCCGAAAGAATTTT
TTCTTTCGCCAAAATCCAAAAGAGCGCAGGACTTTTTAGAAAAAATATTATAGAATATAGGGAAA
AAGAAGAAGGCTTGTGCTTCTTCTTTTTTGTTGAAGAAACAAATAGAATGGAGTCCGACATGTTT
AAAATTGGTTACCGCACAATAAAGACCGCACTTGGAACAGCTTTGGCCATTTATATAAGCCAGCT
TTTACATCTGCAAAACTTTGCATCAGCAGGAATCATCACC
>r22.1 |SOURCES={KEY=b34ed7e6...,bw,2547017-2547317}|ERRORS={}|SOURCE_1="bcp.fa" (b34ed7e60a76ed5c83a162724f0217b5490879ad)
CTCTTATCCGTTTTCTTTAGTCATCATGCGCTGTACTACATTGTATTAGGAATACATTAAAGCGG
TTCCCAAGAGCTATTATGTCATCGTTATGGTCATACTTCTCAATGTAGTTTCTCTTGCTTAACAT
ACATACCATTGAATTTCGTATGGTGTAATGCCATTTTGGTCTTGATTCCAAAGAATGCGTGATGA
AGTCGTTTTTTTAAATGATGAAGAGGAGCTCATCGACCTGGTTCACTTTTTCATCATTCAAATAG
AGTTATCCCTATTCAATTCCTTTTTTTATTATCAGATTCT
>r23.1 |SOURCES={KEY=b34ed7e6...,fw,2506849-2507149}|ERRORS={}|SOURCE_1="bcp.fa" (b34ed7e60a76ed5c83a162724f0217b5490879ad)
CCGGGAAAAGGTAAAAGAAACGATTTTTCATATGCAAAAAATATATGAAACCTGACACAATGCTG
TCAGGTTTCTTCTTTTATAATCTAGGTAAAAAGGAGGTATCATATGAACTATTCACATGTAACAC
ATTTAGAACAAAAGCGCTTTTCAGGACTATCCCAAAGAACAAGCAATGCACTGGAAATGACAGAA
AAAAGACAAATTCCGCTCTTATGGAATCGATTTTGGCAGCAGGATACGAGCGTGTTACTCCCGCC
TCATAAAAAGGATCAGAGCATTATCGCTTTATACTCTCAT
>r24.1 |SOURCES={KEY=b34ed7e6...,fw,1805083-1805383}|ERRORS={}|SOURCE_1="bcp.fa" (b34ed7e60a76ed5c83a162724f0217b5490879ad)
CCTGACCAACCTGACTGGCGAAAGCAAATGGTATGACATGTCGATTCGCATCGAAGAAATCGTGA
CATCAGAAAAAAAGCTTCCGCCTAACGTTGATTTTTATTCCGCTTCTGTTTATCACAGCCTCGGA
ATTGACCATGACCTGTTTACACCGATTTTTGCTGTGAGCAGAATGTCCGGCTGGCTCGCTCATAT
CCTTGAGCAGTACGACAATAACCGCCTGATCCGCCCGCGTGCAGATTACACAGGCCCTGACAAAC
AAACTTTTGTTCCGATTGAAGAAAGAGCCTAAAGAACCAT
>r25.1 |SOURCES={KEY=b34ed7e6...,bw,2679263-2679563}|ERRORS={}|SOURCE_1="bcp.fa" (b34ed7e60a76ed5c83a162724f0217b5490879ad)
GCTGTAGGTCATCGGCAGCGCGCCATGGATCACCTGATAGAAATGCGGAAGCAATTCTAACGGGA
AGGTTCCTCCGCTGGCCCCGAGCTGCAGCACTAAGATAATAACTGCAATAAACCGTCCCGGATTG
CCCATCGTCGTGGCCAAAAATTGAATCATTGCAAGGAAAGCGAGACTCGTAATGATCGTAAACAC
GTAAAATCTCCATGTGCTCTCCACCTCGAGACCGATTCCCAGAAGAAGAACTGTCGCCACAATAA
GCGATTGAATAATTCCGACCAGCATCATGACATTAAATTT
>r26.1 |SOURCES={KEY=b34ed7e6...,fw,2205724-2206024}|ERRORS={}|SOURCE_1="bcp.fa" (b34ed7e60a76ed5c83a162724f0217b5490879ad)
TATGGAAAAATCGACTTTCGATACGGAGTTTAAGGTCAGAACAGCAACCCGCGGTGAGGAAGCGC
CGGTTGTAAACGGGCAGCCTGTTCAGCTCACTGAACAAGGGATTGATCTGGTGAAGTTTTTGATT
TCTACCAATACGGGGGAGCCGCTGAAATCTCTTTCTAAAGTTGCTTCCGGCGGAGAGCTGTCAAG
GGTCATGCTTGCCATTAAAAGCATTTTCTCCTCACAGCAGGACGTTACCTCGATTATATTTGACG
AGGTAGATACAGGCGTAAGCGGCAGGGTCGCTCAGGCTAT
>r27.1 |SOURCES={KEY=b34ed7e6...,bw,679834-680134}|ERRORS={}|SOURCE_1="bcp.fa" (b34ed7e60a76ed5c83a162724f0217b5490879ad)
CTGGACCACATCTTCTAATTGTTCATTTTTGGCCCAGGAGCAGATGTTTTTTCTGTGGTATTTGT
TGGAGTTCAGCCCTTTTAAGTAACAGCCTCCGCAATAGCCGCTGAACGGGCATTTGTCTTTCATG
CAATGCTCGCTGAACCGCGGCGCCTGCGCTTTCCACAGTTTATGGACAAGAGGGGAGTCAAAGAT
GCTTTCATATGAATCATGAAATATATTTCCCAATGAAAATTCCTTCGGGAAGAGCGCGCACGGGC
GTACTTCTCCGAACGGGCTGATCACAATCGATTTCCAGCC
>r28.1 |SOURCES={KEY=b34ed7e6...,fw,3211383-3211683}|ERRORS={}|SOURCE_1="bcp.fa" (b34ed7e60a76ed5c83a162724f0217b5490879ad)
TAGATTTGAAGCTCCATGACATACCGACCACAGTAAATAAAGCAATGAAGCGTCTTGCCTGCCTC
GGAGTCGATCTTGTCAATGTTCACGCAGCCGGAGGCAAAAAAATGATGGAAGCAGCCCTGGAAGG
CTTAGAGGAAGGCACGCCGGCAGGAAAAAAACGTCCGTCACTTATTGCGGTAACCCAGCTGACAA
GCACTTCTGAACAAATGGTGAAGGAGGAGCTGCTCATCAGAAAGCCTCTCATTGACACGGTAGTG
CACTATAGCAAACTGGCGGAGAATAGCGGACTTGATGGAG
>r29.1 |SOURCES={KEY=b34ed7e6...,fw,2993732-2994032}|ERRORS={}|SOURCE_1="bcp.fa" (b34ed7e60a76ed5c83a162724f0217b5490879ad)
TTCAAGCTTTGTATTAGGCTTCTTCTTTTTCTTGGCTGGGATGGCATGCTTCTGGCTGTATGATG
TCATCACAAAAAGAAAATGGAATTTCATTTTTTTAGGCAGCATCGCTTTTATGACAAGTATTTAT
CTTTTTGTCGAGTACCGGCTTGTCTATTCAATGGTGATCTCACACGCGCCGATGCACCGGATTGA
ATTTATTTCATCAAGGCATGATGTATGGCACTCTCTGCGTTTATCCGTCAAAAACTTTGTCTACG
GCCATAACCATGTCATGACAGTTCATACCGTTGTGATTCT
>r30.1 |SOURCES={KEY=b34ed7e6...,fw,2205571-2205871}|ERRORS={}|SOURCE_1="bcp.fa" (b34ed7e60a76ed5c83a162724f0217b5490879ad)
TGAAAACAGAGACAGCCATCTTCAGAGCCTGAAGCAGGAGCTGGATTCGGTTGGTAAAGATGTTG
CAGTAGAAGCGGCAAACGTTTCCCGAATCCGAAAAACATGGGCGAAAAAGCTGGCTGACGAAATC
CATCGTGAACTGAAAAGCTTATATATGGAAAAATCGACTTTCGATACGGAGTTTAAGGTCAGAAC
AGCAACCCGCGGTGAGGAAGCGCCGGTTGTAAACGGGCAGCCTGTTCAGCTCACTGAACAAGGGA
TTGATCTGGTGAAGTTTTTGATTTCTACCAATACGGGGGA
>r31.1 |SOURCES={KEY=b34ed7e6...,bw,3574621-3574921}|ERRORS={}|SOURCE_1="bcp.fa" (b34ed7e60a76ed5c83a162724f0217b5490879ad)
CGCGAATCGCGTCAATCGGCGGGTTTGTAACCTGTGCAAACAACTGCTTAAAGTAGTTAAACAGC
GATTGCGGTCGATCAGACAAAACAGCAAGCGGCGAATCGTTCCCCATTGAGCCGAGAGGATCTTT
TCCTTCTTTAATAACAGGAATTAAATATTTTTGAATATCCTCATATGTGTATCCAAACGCTTTCT
GACGCGTAAGAAGATCCGCGAACTGCTCTTCCTCTCTTGTTTCCGGATCAGGATTCACTTGCACG
AGCTCTTCCTCAAGCCATTTTTGGTATGGATATTCAGTTG
>r32.1 |SOURCES={KEY=b34ed7e6...,fw,90554-90854}|ERRORS={}|SOURCE_1="bcp.fa" (b34ed7e60a76ed5c83a162724f0217b5490879ad)
CCCGGTATCACTGCTGTTATCATCGTTACCGGTGTCTCCCTGTGTATCATCGGGAATGGTGCTGC
CTCCGTCATCTGGATGATCCGGCTTGTCAGTGGACGGCTCGTCTGTTCCCGGTTTTTCAGTTCCC
GGGTCCTCCGGTGTCGGATCCTCTTTTTCAGGCTCCTTCAGATTGTCTGAAATATCTTGAATGTC
AGTGGCAATGTTTTTCAATTCTTCACGCTGTTTTTCAAGATCGATTTTCAGTTCTTCAGGATTTT
CTTCGTTCGGGTCTTTATCTTCATCATCTGAACCATCATC
>r33.1 |SOURCES={KEY=b34ed7e6...,bw,54667-54967}|ERRORS={}|SOURCE_1="bcp.fa" (b34ed7e60a76ed5c83a162724f0217b5490879ad)
GAAATGAAGAGAAGGAGAATCGATATACTATAAAGATAGCATTCTTCTGATCGGAGGAAAGGTAG
GTGTAAAAATAGTGGAGGCAGGCAACTTACTCATTATTGATTTCGAATTTACGATGCCCGAAGGA
AAATACAGTCCGCAAAATTTTTTTCCGGAAATCATAGAAGCAGGAATTGTAAAGTCGGTTAATGG
TGAAGTAGTTGAGACGTTTTCGAGTTATATTAGGCCGAAAAAATTCCCCAAGCTGACGAAACGCT
GCAAATCATTTTTAAACATTACGCAAAACCAAGTAGATGA
>r34.1 |SOURCES={KEY=b34ed7e6...,bw,2971675-2971975}|ERRORS={}|SOURCE_1="bcp.fa" (b34ed7e60a76ed5c83a162724f0217b5490879ad)
CTGCATAGCCTGCGGCAAAGAGCTGTTCCGGGTTTGTTCCGGTTTGTCCTTCTTTTTTTGCATTG
GGCATGACAATGTCAAAATCGAGAACCCCGTCATCTGATTGAATATGTCCTGAACGTCCACCGCG
AGCAGTGGCTTTTGCTGTAAATAATGCCATTTGTTTTCAGCCTCCTTATTTGTCTTTAGTTGTTA
TATTTCCCATACACATCTTTTTAAACATGTTTTGTTTGCCGAGAATAGGAAAAGTGGTGATTTTC
AGCTACAATAGTATGTAATGTCAGAAAGAGTTGGTGAACA
>r35.1 |SOURCES={KEY=b34ed7e6...,bw,1234603-1234903}|ERRORS={}|SOURCE_1="bcp.fa" (b34ed7e60a76ed5c83a162724f0217b5490879ad)
CTTTTTTCGAATCCTTTATATATTCTTTCGCAATATCATATGTCAAAAGTGTTTTGCCAGTTCCT
GCGCTTCCTTGAATTGAAATAAAACATGGGTCAGAATTTGAATTCATCCCCAGTATTTCATTTTT
AATATTTTTTTGATGATCTGTTAGAAAATAATGCCCCCCTATAAACTTATCTGTCGAATTAAAAG
GAGACACCAAATAATTAGTGGGATTGAACAATTTATTTATATCTTTTATTTTTTGTAGTCTTTGA
TCGTTCAACTGAGAAATCAGAAATAAAAAATCTGTTTCTA
>r36.1 |SOURCES={KEY=b34ed7e6...,bw,549556-549856}|ERRORS={}|SOURCE_1="bcp.fa" (b34ed7e60a76ed5c83a162724f0217b5490879ad)
CCCTCCGTTTCACCTCTTAATCTTTACAAGATTTTACCATATAAGAAAATGAGCAGATCATCAAA
TCTGCCTCTTTCAAGTGTCTTTTTGACTAAGACTTTAGAATTTCTAACCATATAAAACGCTCGCA
TTGACCTTATAACGAACAAAAAAGAGGCTTTAGACCTTCGTATTCAGAGCATTTTAAGCCTAAAT
TAAGCCATTTACCCTATTTAAGCCGCCTTCCGGCTATTTTAAAATATAATATATGGAAATAAAGT
ATGGAAAAGTCTATCTTCATCAGCCCCTCCATACGACTTT
>r37.1 |SOURCES={KEY=b34ed7e6...,bw,19048-19348}|ERRORS={}|SOURCE_1="bcp.fa" (b34ed7e60a76ed5c83a162724f0217b5490879ad)
CCGGTTTAGGATCAGAGAGCGAAATGTTTTCCAGACGGCCGTCGCGATAGCGAATTTCCACTCGT
TCAGGACGATGGATCGTATCCAACACAATTGTCCCGTCCTCTCCTTGGATTTCAGCAGGCGCGTA
GGAAGTTGAGATTTTAGAATGCATCAGTACGGCCTCAAACCCGTCATATGAGAGAATGACGGTGC
CTTCTCCATCAACGCCGGAAGATAAAGTGTAGCCGTTCGCTTTCACGGCTTTCGGCTCTCCAAAC
AGCACAACGGCAGGGTAAATACAATAGATGCCGATATCCA
>r38.1 |SOURCES={KEY=b34ed7e6...,bw,2511062-2511362}|ERRORS={}|SOURCE_1="bcp.fa" (b34ed7e60a76ed5c83a162724f0217b5490879ad)
CTTTGATGAAATTCAAAAAAGAGCTGTTTCAAATGTTAAAGAGAAGGTTCAGAAACTTAGCCAAA
ATATAAATGAAGATATTGATAATAATATTTAATGGCCTATGATCTCTAGATAGGCATTTTTTTGT
GCATAAAAAAGAGACCTGAATTAAAAATCCAGGTCACACTACTCCCCTGTATTCACCTTATCATT
TAGTACGTTTTCGTTGATTTAACAGCATTTATTCACATTCTCAAAACGATGTTCCAGGTCACACT
CAGGTCACAGTACGGGTCACAGTACGGGTCACAGTTAAAT
>r39.1 |SOURCES={KEY=b34ed7e6...,bw,1765527-1765827}|ERRORS={}|SOURCE_1="bcp.fa" (b34ed7e60a76ed5c83a162724f0217b5490879ad)
CGGGCTCGAGGTCGACTATATCGCTGAATACGAAGGTGAAATCAAATCGTTTCTGGATGCATACG
GCCCATTTTTAGATGACAGCATCTTATCCGTTCATTTTTTGCGCACGGGCTCGTCCTATCTGTGC
CTCGACTATGATGAGCATACATTTAAAGAGCTGATCTCAGAGTGCGGAAGCATCGAAGCTGTATA
TGAACTGTATTACCGCAGCATTTATTCTTCTATTGTAGCATCTCTCGGCACCTATAAGCCAAAAA
GAGTCGGTCACATCACACTCGTCAAAAAATTCATCAGGCT
>r40.1 |SOURCES={KEY=b34ed7e6...,bw,1216534-1216834}|ERRORS={}|SOURCE_1="bcp.fa" (b34ed7e60a76ed5c83a162724f0217b5490879ad)
CCTGTAACTCAAGAGTGAATTGGGGATTATTAATGGTATGAATCATTTCTCCAAAATCATAGATT
TCTTTATGAATTCTTAAAGAATTGAAGGCTAATTTTTCAAAAGGTGCTTTAAGTTGCGGTTTCCA
ATTCCCTTTATATTCGTTTTTGAAAAGATACTCGCCTGTTTGATAAATTACTGAACCCGAACCAG
AAATCCCCACATTTATTATTTTCTTCGGATCAATATCTAAATTTCCATTACGAATTAATTCAGAA
ATAAAAGTTCTTACGTCCTCATTCAAAACTTCATAACCAA
>r41.1 |SOURCES={KEY=b34ed7e6...,bw,2648381-2648681}|ERRORS={}|SOURCE_1="bcp.fa" (b34ed7e60a76ed5c83a162724f0217b5490879ad)
GCTGCCTAAATTGATCAGGATCATGATCAGAGGTCATCATCCGTATATCGCCGCCTGCCGAAAAA
CCTTTTCCGGTACCTCTCAGGAGGACGATGAGCGCCTCGCTTTCAGAAACCTTCTCACACGCCTC
CTTCAGCTCAAACAGCATTTGTTCATTCAAGGCGTGATGAGCATCAGGGCGATTCAGCACAATTT
CTGCCACAGGCCCCTTCAGTTCATATTGAATATAATCCATATAAAACACCTCCATGTATACGCTT
TCTTTTATCTTTCTCATATACATTCCCCGCCGTCCTTAAA
>r42.1 |SOURCES={KEY=b34ed7e6...,fw,3614150-3614450}|ERRORS={}|SOURCE_1="bcp.fa" (b34ed7e60a76ed5c83a162724f0217b5490879ad)
GCAGCTGAATTTGATCTTTTAATAAACGACAATATCCTTTATATCGACGAGAGAAAGTTCAATCA
CCAGAAATACTACATTACGGATGTTGATTTGAAACAATCAAAAAATGTGATCACAAAAACGATTA
CAGCAAATCATATCTATTCCGTGCTTCTAGTTGAAAACCGTGTTGAAGAAGCTATTTCTAAAAAG
CTAAAGCTAAAAGAGGCACTTGATATTGCACTAAAAGGGACGGACTTCACTTATGTATTAGAAGC
TCCCGAAAGTGATTTCCCATCGGCAGAAGAAGAGAATTTC
>r43.1 |SOURCES={KEY=b34ed7e6...,fw,3516449-3516749}|ERRORS={}|SOURCE_1="bcp.fa" (b34ed7e60a76ed5c83a162724f0217b5490879ad)
AGGGCTTCACGGCGTCGGTGCATCTGTCGTGAATGCTTTATCTGAATGGCTGACGGTTACGATTG
AGCGGGACGGCTTCGTCTATCAGCAGCGTTTTGAAAACGGAGGTAAACCGGTCACATCTCTCGAA
AAGATCGGCAAAACAAAAAAGACAGGCACACTTACTCACTTTAAGCCAGATCCGACAATGTTCAG
CACAACAACTTATAATTTTGAAACGCTTTCTGAGCGATTACGAGAATCAGCGTTTTTATTAAAAG
GATTAAAAATTGAACTGATTGACGAGCGGAACGGCCAGCG
>r44.1 |SOURCES={KEY=b34ed7e6...,fw,1656671-1656971}|ERRORS={}|SOURCE_1="bcp.fa" (b34ed7e60a76ed5c83a162724f0217b5490879ad)
AAGCTGAAAAGCGCAACGACGATGGCTACGATAAAGACGTTAGTGACCTCCCAAGTCGGCGACAG
AAAGCGATTTGCGATATCAGTCGCCTTCATATGCTCCTTGTTTAAGTAGATCATAGACCAAAATC
CCGCTCCAAAATCCATTGTGGCCATGACGGCGTAAATAAACACAAAACCCCAAATAATTGAGATG
GCGATCAGAGCGTCCGTTGAAATGTCCATTTGTCGATCTTCCTTCCATTTAGTTTCCTGCTTGCG
AAGCTATTAAGACTCCGCCGTATTTAAATCCTCATCCACA
>r45.1 |SOURCES={KEY=b34ed7e6...,fw,2071531-2071831}|ERRORS={}|SOURCE_1="bcp.fa" (b34ed7e60a76ed5c83a162724f0217b5490879ad)
TTAGTGTTATAGACTTATTTCCTATAGCAGATTTTAATATATTTATTTTAACCCTTGAATGAAAG
TTATTCACACATAAGAATAAAACATTATTAAGTAAGTCTTCATACAGTAGTTCCACAGATGAAAA
CACAAAGGTTAAGTGTTATAGAAATGTGTTGAGTGTTATACAAACGTTAAAGTAATATGGCACTT
ATAGTTGAACATAGCATTACACTTGGAAAATGGAGGAGTAACTTGTGAATCAAAAACGCTTATTA
CTAACTTACGGTTTAGTGTTTTTTGTTACAGCTATTTGGG
>r46.1 |SOURCES={KEY=b34ed7e6...,bw,3150121-3150421}|ERRORS={}|SOURCE_1="bcp.fa" (b34ed7e60a76ed5c83a162724f0217b5490879ad)
AAAATCATTTCTTTCTGATGTGTCGGTTACCGCTTCTGCGGCTGCCCCCGGTTCTCTGTACGGAT
CCCAAATCGGGTCTTTTTCTCCGAAGAGAACCCAATTTTCATATACGTCCTGCCAGCTTCTTTGT
TCTTTGCGCACTTCTTTGATTAGCTTGGGATGTTTTTTAACGAATTGTTTAAAGTCATTAATTGA
ATGATTGGCATGTTGATTCGCCACAATCCTCACCCCCTCCGAAAAATGTACCTACTACAATGTAT
CGGTTTATGAGCCATAGTGTTCGCCTAATATTTACAGAAA
>r47.1 |SOURCES={KEY=b34ed7e6...,bw,205358-205658}|ERRORS={}|SOURCE_1="bcp.fa" (b34ed7e60a76ed5c83a162724f0217b5490879ad)
ATAACCGGAAGCTGATTGAGCATCCTGAACAAAAATTGCTTGATCAGCCTCATTCTTATGAAGCG
GGACGAAAAGAAACAGCTTCCGCTTTGGAAATGGAAAAGAAAGAAACAGCTGTAAAAAAAGAGAA
GAAGCGGAGAGCGGCATGGCTGAGCCCGATTTTAGGCGGGATCATCGGCGGCGGACTGATGCTCG
GCATCGCGCCTTATTTGCCGTCTGACCATAATCAGACGACCGAAACGGCTTCCGCAAATAAACAG
GTGCAATCCGACAATTTTACAACGACACCTGTGACAAACG
>r48.1 |SOURCES={KEY=b34ed7e6...,fw,3784297-3784597}|ERRORS={}|SOURCE_1="bcp.fa" (b34ed7e60a76ed5c83a162724f0217b5490879ad)
GGCCAATCTAAATTGGATTAAGAATTGACTTCCTTGAATTGACGGAGTATTATAAATTTTAAAAA
AGAAAGAACGGATTAACAATTGTGAGGAAGAGCAAGTAAGCATCAGTGAGCGGGGTTCAGAGAGT
CGGTGGCAGGTGTGAACCGATCCTCCCCTGATGCCGAATGGGCTTCTGAATTGCTTTGCTGAATA
GATAGTAGGCAATGCCGGGATTCTCTCCCCGTTACCAAGCGAGGAGTATCGAAACTGACGTTTTC
TGTACTGATGAGCGAATGGCTTTTTAGCTGTTAATAAAGG
>r49.1 |SOURCES={KEY=b34ed7e6...,fw,2500394-2500694}|ERRORS={}|SOURCE_1="bcp.fa" (b34ed7e60a76ed5c83a162724f0217b5490879ad)
TAATGCTAAAGTAAGAAGATAGGAGACATTGAGGCTGAAATAAGCAAGAAACCAAAGTCCGAAGA
AAGGGATAAACGTGTTTAAAAGCTGAATCAGACTGTTTTTTGTTTCGGGCTGAGCAAAAGCAGCG
ACTTGCTTTGTCAGCAGTTTTTGTTTGTGTTTAAGGGTTGGTTCAGTCATAGTAAAGGATCCTCT
CATTGTGTGTCTCGCTTAAGTATACGAAAGAGAAGGATGTCTTTGTAGTAGCACACATCATACAT
CATATATGACATTTGTCATGTGGACAGAGATGGCGTGCAG
>r50.1 |SOURCES={KEY=b34ed7e6...,fw,1389453-1389753}|ERRORS={}|SOURCE_1="bcp.fa" (b34ed7e60a76ed5c83a162724f0217b5490879ad)
GAGCGCGGACGTGAACAGGAAATCATCGATATTTTTGACAAGTATGATCTTGAAGCAGTTTCTGT
CGGACGTGTAACAGATGATAAAATGCTGCGCCTGACACATAAAGGTGAGGTTGTATGCGAGCTCC
CTGTTGATGCTTTGGCAGAAGAAGCGCCGGTTTACCACAAGCCTTCTCAAGAGCCGGCCTACTAC
CGTGAATTTTTAGAGACGGATGTTCCGGCTCCTCAAATTGACGATGCGAATGAAACACTGAAGGC
GCTCCTGCAGCAGCCGACGATCGCAAGCAAAGAGTGGGTT
>r51.1 |SOURCES={KEY=b34ed7e6...,bw,303304-303604}|ERRORS={}|SOURCE_1="bcp.fa" (b34ed7e60a76ed5c83a162724f0217b5490879ad)
GAATTGAAGAACATTGAAAACTCTTTAAAAATAGAACAAATGGGCTCACTATCACAGCTCTTCAA
ACCAGGCCTCAGAAAAGCGCTTATTATTGGAATCCTGCTGGCGCTCTTTAATCAAGTGATCGGCA
TGAACGCCATCACCTACTACGGGCCGGAAATCTTTAAAATGATGGGATTCGGACAAAATGCCGGA
TTTGTGACAACCTGTATTGTCGGTGTCGTGGAGGTCATTTTTACTGTCATCGCGGTTTTATTGAT
TGATAAAGTTGGGCGCAAAAAACTGATGTCCATCGGTTCA
>r52.1 |SOURCES={KEY=b34ed7e6...,fw,2008688-2008988}|ERRORS={}|SOURCE_1="bcp.fa" (b34ed7e60a76ed5c83a162724f0217b5490879ad)
TATAATACAATATGACAGGAAAATTTTAACCAAGTGAAATGTCCTGAGGGGAACCGGGAACGGCC
TTTTATGAAGGCAAAATCGGAAGGGGTAATGAGCATGTCAAAGAAAATTCATGAGTTCAATGATA
TTATTCGAAAACTTCGCAAAGAATTGTTCGGAAAAGGACCTGAACGGATTCACACGGTATTTGTA
GATAATATGGCTGTGTCAACGCTCTACGGCAATTTAAGCGCGAGCGAGCAGTTTATCGCCCGCAC
GCCTGAGGGAAGAGAGATGGTGCATGCGGCCCGGACAAGC
>r53.1 |SOURCES={KEY=b34ed7e6...,fw,3077885-3078185}|ERRORS={}|SOURCE_1="bcp.fa" (b34ed7e60a76ed5c83a162724f0217b5490879ad)
GAGTAAGAAGCTTATTTTTCCATATTTGGGTATAAGAAAAACCTTTTTTAATGACTTATCTTCTA
AAAAAGAGACCTAATTTCTTATGTTTTTCTGCAAATTTAGATATTTTTCATATCTCAGAACGCGA
AAATTGTAGATATTACACTAAATTTCATTAAAGAAGTAATTAAAAGATAGATTTTCAACATTATT
CCAAATGATTGACATAAGCTTTGAACCCTTGTGGATAAAGAGGTCTGTTGAAAAATAAAACATTT
CCAGAAAATAAGGAATTTTTCATAGAGTAAATATAATAGT
>r54.1 |SOURCES={KEY=b34ed7e6...,fw,3914142-3914442}|ERRORS={}|SOURCE_1="bcp.fa" (b34ed7e60a76ed5c83a162724f0217b5490879ad)
AGATAAGTCCAAACAGGAAAAAACGTTTTCGGCCGTACATATCGGAAAGCTTGCCGTAAATCGGC
ATCCCAGCCATGACTGCCACCATATAGGATGCAGTCACCCAAGCGAATTTATCAAAGCTTCCAAG
ATCCGCTACAATGCTGCCCATCGCGGTGGCCACAATTGTATTGTCCATCGCGGACATTAAAATGC
CCAGCAAAAGACCGAGAACCACAAATTTAGTGGAAGGATTTTTTGCGGCTGTTGTATCCATTTAT
TCTACCTCCTCTACCTTTTTTAAGTAAGGTTTGATATCAT
>r55.1 |SOURCES={KEY=b34ed7e6...,fw,3306167-3306467}|ERRORS={}|SOURCE_1="bcp.fa" (b34ed7e60a76ed5c83a162724f0217b5490879ad)
CGCATTGGCTTTTCGATATTCCATATGAACAAATCGATGTGGTCTTACATAAGGAGAGTATCATC
CATTCCATGGTAGAGTTTCATGACAAAAGTGTGATTGCACAGCTTGGCACTCCGGATATGAGGGT
TCCGATTCAATATGCGCTCACCTATCCCGACCGATTGCCATTGCCAGACGCCAAAAGACTCGAGC
TGTGGGAAATCGGCAGTCTTCATTTTGAGAAAGCTGACTTTGCCAGGTTCCGCTGCTTACAATTT
GCCTTTGAATCAGGTAAAATAGGAGGAACAATGCCGACTG
>r56.1 |SOURCES={KEY=b34ed7e6...,fw,1573242-1573542}|ERRORS={}|SOURCE_1="bcp.fa" (b34ed7e60a76ed5c83a162724f0217b5490879ad)
GGCATTCAGCTGGCTCATGCCGCTTTCCATGAAGGGATCATCGCAGCTTCACACGCTTCAGGACG
GAACGTCAAAATGAACGAAAAAAATGTGCCCCGATGTATTTATACATCCCCGGAAATTGCTTGTA
TCGGATTGACAGAAAAACAGGCGAGACACGTTTACGGAGATGTACAGATTGGTGAATTTCCTTTT
TCCGCAAACGGGAAGGCGCTCATCAAACACCAAGCAGAAGGAAAGGTCAAAATTGTGGTTGAGCC
AGAGTTCAGTGAAATCGTCGGAGTCTCAATGATCGGACCG
>r57.1 |SOURCES={KEY=b34ed7e6...,fw,614103-614403}|ERRORS={}|SOURCE_1="bcp.fa" (b34ed7e60a76ed5c83a162724f0217b5490879ad)
GTTCTGTTCAAATTCATACATCCCTCTGAACAAATGAAAATAATACTCAGATAATCCCGAGATGC
TGTCCTTGCTGCTTTCCAGCCTCTCGATTAATTCACGATATTGGAGCTGAGATTCCTCGTGCAGA
TCGGGCTTTACATAATCAAGCATAATTTGATGACGGTAGCTGATCAGCTGATAGTACAACAGAAG
CAGCTGATCCTCTTCCATATGTTCTATATCATGATCAATCTCTTCCTTCAGCTGAACGGCATCAG
CCACTTGAAATGCTAAAATGTGCTTATACCACTGATTGAT
>r58.1 |SOURCES={KEY=b34ed7e6...,bw,3272225-3272525}|ERRORS={}|SOURCE_1="bcp.fa" (b34ed7e60a76ed5c83a162724f0217b5490879ad)
ACATGATAGGCGACTTCAGCAATCTTATGAATAGCTTCGTCAGAAAATTCAAGAGATATACCTTC
TGTCTGTAATAATGCCTGATATTGTTTTAAGAGCGCGTTATCGGGTTCAACTAAGATTCTCACGA
AATCGTCAACCGTCAGTTTGCTCAGTTCTACACGAATTGGAAAACGCCCTTGCAGTTCAGGAATC
AGATCAGACGGTTTGGCCATATGAAATGCTCCCGCTGCGATAAACAATACATGGTCTGTTTTAAC
TGAACCGTATTTAGTGACTACGGTAGAACCCTCAACGATT
>r59.1 |SOURCES={KEY=b34ed7e6...,bw,2082418-2082718}|ERRORS={}|SOURCE_1="bcp.fa" (b34ed7e60a76ed5c83a162724f0217b5490879ad)
CAGTGTTTTCAGACCTTTTTGCTTTGCTTCTTTTAATAGTGAAGTCTGAATCGGATTATACACGA
TATCGCAAACAACCGCACTGCTTGCAGCACGCTGCAGCGAAAGCGGAATATCTTCCACGTTTGGA
TACATGCCTACAGATGTTGTATGGATAATTACATCATACTGCTCAAGCCGTTCTTCTGCTTCTTT
TATGCTTAACACTTCTACATTGCGGAACGAGGGAGCAGATTCTGTAAGCTGTTTGGCTTTTTGTA
TCGTTCGATTGCAAATATCAAACTTTTCCGGATTGTCGCG
>r60.1 |SOURCES={KEY=b34ed7e6...,fw,244297-244597}|ERRORS={}|SOURCE_1="bcp.fa" (b34ed7e60a76ed5c83a162724f0217b5490879ad)
ACGGCAGCTTTATCACGAACGACTATGTGTATACGAAAAACACATGCTACAGCCAAAAAACAGGA
GAAGTGTTAGAAAACCAAGATGCGTGCACTCCCTATAAGGAAAAAGCAAATGAAGAGCTGTCTCT
CTCTGATAAAATGTTAAACGGAGACCTTCTGCGTTTTTATGGTCAATAAAAAAATCCCTCTTAGA
GGGATTTTTTTTCATGTTTCGTATATCACTTTGCCTGTCAGCTTCGTTTGATAGCCATTGAGATG
AGATAGGTTGGCCTTATATTCTTCCGATTTCAAGATGCTC
>r61.1 |SOURCES={KEY=b34ed7e6...,fw,1609969-1610269}|ERRORS={}|SOURCE_1="bcp.fa" (b34ed7e60a76ed5c83a162724f0217b5490879ad)
TCTTAAGGTTGACGCTTCCTTCCGTTTTTATACAGCCTTTCGGTCCGTCAGCAGCTGCGAAAGGG
CGAATTCCAGATCTGAAAATGTAAAACGGAATCCGGACGTAATTGCTTTTTTAGGCAAAGCGCGC
TGTCCTTTCACAATAAGCAGACTCATCTCACCCAATGCTTTTGATAAAAAGAATTCTGGAACGGG
GAGCCAGTGGGGACGATGTACCACCCGTGCAATCGTTTTTCCGAACTGCTTCATTTCAACCGGAT
TAGGCGCTGTCACATTAACGGGACCTGAGATGCTGTCGGT
>r62.1 |SOURCES={KEY=b34ed7e6...,fw,493025-493325}|ERRORS={}|SOURCE_1="bcp.fa" (b34ed7e60a76ed5c83a162724f0217b5490879ad)
TCCGGCCAACCCATTTATCCATCTGCGCTGCCGACCAGCGATATTACACTGGTTCCCGCGGCAAA
GAAGCTATGGATAAAAAACTGCCGATGGCCCTGATCCATGAAGGAATCGGAAAAGTGATGTTTGA
TCCGACCGGCACTTTTAAAGTCGGAACACGGGTTGTCATGGTTCCGAATACACCGGTTGAAGAGC
ATGAAGTGATTGCGGAAAATTATCTGCGATCCAGCAGATTCCGTTCCAGCGGCTATGACGGTTTC
ATGCAGGATTACATGTTTATGGCCCCGGATCGGCTCGTTG
>r63.1 |SOURCES={KEY=b34ed7e6...,bw,957386-957686}|ERRORS={}|SOURCE_1="bcp.fa" (b34ed7e60a76ed5c83a162724f0217b5490879ad)
CTTTCCGGAACGACAACCTCTGATTCAAAGATATCCGACATCATTTGCCGCCAAACCTCTGATCT
TGCAAAGCCGCCAGTCGCTTGAATTCGGGTGACCGGTCCGTCCATGCATTCTGTTAACGCCAGGA
ACACAGTGTACAGGTTGTAAATGACCCCTTCTAATGCTGCACGTATCATATGTTCTTTTTTATGT
GACATGGTCAGGCCGAAAAATGAGCCCCGTACATCCGAGTTCCATAACGGAGCGCGTTCCCCGGC
GAGATACGGATGGAACAGCAGGCCGTCAGAACCCGGTCTG
>r64.1 |SOURCES={KEY=b34ed7e6...,bw,1267613-1267913}|ERRORS={}|SOURCE_1="bcp.fa" (b34ed7e60a76ed5c83a162724f0217b5490879ad)
CTGAGGTGATGGATTAAAAGGAAGGAGAGTGTCGGAATTATCATGGATGACTCCCGTTTAGCGTG
GCGCTTTTGGCGGTTGGTACACGACACATAGAGTTGGCTATGATTTTTAAAATTTTTCGTAAACG
TTTGCTTCCTGATAAGATGTAGGTGTGTGTGAAAAGAAATCAATAACTTATATACATTACCGCAT
ATTGTCAATCCATTATGTTATACTTGTAAAGAAACCTTTGAAGTGTTACATCTTTTTTCTATTAC
CTTGTACCATCTCCCTACTCGAACGTTGAGTAGGGTTTTT
>r65.1 |SOURCES={KEY=b34ed7e6...,fw,2802849-2803149}|ERRORS={}|SOURCE_1="bcp.fa" (b34ed7e60a76ed5c83a162724f0217b5490879ad)
GCAGCTCGTGTATGAAATGGTGAAAGATGTAGAGCCGGAAACGTATGAATTTGAGCCGAAGAAGC
TGGAGTCCTCAAAAGAATATCATATCTTATCATTGGCACCAGAGCACGTCAGAGGATTAACGAGA
AAAGAGCGGCAAATTAAGCAGCTTATGTTTATGGCGCTGGATCAATTAAAAGGGCTGAAAAACCG
TGCCGAGATCGGCTACTGGTACACAGAGTGGAACCCGCATATGTATGAACAAATCAAACGGATGA
GCTTTGAAGAGATTTGGGACATGCTGTATAACGAAACCAT
>r66.1 |SOURCES={KEY=b34ed7e6...,fw,303173-303473}|ERRORS={}|SOURCE_1="bcp.fa" (b34ed7e60a76ed5c83a162724f0217b5490879ad)
CATGTGATCGGCCCGACCGATACACAGAACGCGGCGACAAAACCTAATATAAAGAAGATCAGCAT
AAATCCGCTTGTTAACTGAAAATAAAACGACGTTCCGATTAAGATCATGAAAATCGCCATAAAAG
CTGAACCGATGGACATCAGTTTTTTGCGCCCAACTTTATCAATCAATAAAACCGCGATGACAGTA
AAAATGACCTCCACGACACCGACAATACAGGTTGTCACAAATCCGGCATTTTGTCCGAATCCCAT
CATTTTAAAGATTTCCGGCCCGTAGTAGGTGATGGCGTTC
>r67.1 |SOURCES={KEY=b34ed7e6...,fw,2088977-2089277}|ERRORS={}|SOURCE_1="bcp.fa" (b34ed7e60a76ed5c83a162724f0217b5490879ad)
CACTGTCATCATATTGCTTATGAGTATCGAGAAACGCTCATATCTCCGGCTGACCGTATCCACAG
GCCTTTTTTGTGCAACGCTTACCCTGCTCTTTATTTTCCCTTATGTTAGTTCCGATGGAGAAGTA
GATATGATTGATATCGGACAAGGTGACAGTATGTTTGTCAGTGCACCCTATCAGAAAGGCCGTGT
TTTAATTGATACAGGAGGCACTTTGTCTTATTCGTCAGAGCCTTGGCGGGAAAAACAGCATCCTT
TTTCACTGGGGGAAAAGGTGCTGATCCCTTTTTTAACGGC
>r68.1 |SOURCES={KEY=b34ed7e6...,bw,3203863-3204163}|ERRORS={}|SOURCE_1="bcp.fa" (b34ed7e60a76ed5c83a162724f0217b5490879ad)
TCTCCGCCAGGCTCTCTAAAGTGTACATGGAGGTCAACAAACCCCGGTGAAACGAGCAATCCTTT
CGCATCAATAACCGTTTCTCCATCTGCTGCATCAAGCTTGCCGATTTCGGAGATGACCTCTCCTG
TCACTCGAATATCCTGTTCTGTTTTTTCACCATTTTTGTTAAGTATCCAGCCGTTTTTAATGAGA
TATGACATACGCTGCTTCTCCTCTTTTCGCATTGGTTTGTAAGGCTCGCTGTAACACTGCCATTC
TGATGAATACACCATTTTGCATTTGTTTGAAGATTCTTGA
>r69.1 |SOURCES={KEY=b34ed7e6...,fw,657656-657956}|ERRORS={}|SOURCE_1="bcp.fa" (b34ed7e60a76ed5c83a162724f0217b5490879ad)
CTTCTTCGGTAATGACGTCGCCGATTAAGCTCGGATTGTAATCAAGCGCGGCGGCGGCTTCCCGC
GATCCGCTCCCTGAGGCTGCCGCTGCCAGCTGGTTCCCTCTCGTATGGCTGAATGCTGCAGCCGG
CACCCATGGCGAGCGCGAAGTGACGGCAGCACCTTTTTCTGTGAGGTGGTCCCTGAGGCGTAAAA
TTAAATCCATCGGCGACAGCATTTTTCCGGTGCCTGTCGCAGGGCACATATTGGTACAGCGGCCG
CACTCGACACACGCATACAGATCAATCAGCTGGGACTGCC
>r70.1 |SOURCES={KEY=b34ed7e6...,bw,2592777-2593077}|ERRORS={}|SOURCE_1="bcp.fa" (b34ed7e60a76ed5c83a162724f0217b5490879ad)
CCATTGTATTCAGGCGGGTTATGGCTCGCCGTCACAACAATTCCGCCATAAGCGTTCAATTGTCT
GACAGCGAATGACAACTCTGGCGTCGGGCGAAGCTCATCAAACACGTACGTTTGGATGCCTTGTG
TAGCAAGTGTTTTTGCCGCTTCCATCGCAAACTCCGGTGATTTATGGCGGGAATCATACGCAATG
ACAACGCCCCGTTTTTTTGCTTCCTCACCCTGCTGCAAGATGTATGCCGCGAAGCCCGCTGATGC
CTTGCGCACCGTGTAAATATTCATCCGATTCGTACCGGCG
>r71.1 |SOURCES={KEY=b34ed7e6...,fw,757461-757761}|ERRORS={}|SOURCE_1="bcp.fa" (b34ed7e60a76ed5c83a162724f0217b5490879ad)
TGTCCCTCTGGTACATAAACCTTCAAGTTATGAACACCATTTCCGATAATCCCGCCTGAGCCGAT
AGCCATGACGGCCTGATCAACCTGCCAGCCGCTATTTGCATCTTCCTGAGTTGTTCCATTTGAAT
CAGAAACCCAAGATGTAACCCTGTTAATTTGATACTCTTGAATACCCACTGACTTAGCAACATCA
GGAAAATTAATCATGACTAACAAGGCAAGAGTAATAAGTAAGATACCTGAACCGCCAATGATCGC
GATCAGCTTCCAGTTTACTCCTGACATAAAGACCATGACA
>r72.1 |SOURCES={KEY=b34ed7e6...,bw,678764-679064}|ERRORS={}|SOURCE_1="bcp.fa" (b34ed7e60a76ed5c83a162724f0217b5490879ad)
GCATGCTGAGCATGTCATAATACCAGTCCTTATGGTCTTCCGGCGACTCATCATACTTTGCGCAT
TGCTCTTCTAAAATCTGTTCAGCCGTTTTTTGACCGTCCATTAGCATACAAAGCTCGTAAGCCGT
TTTGTTGAGATCTAAGTATTCAAAATCAGAGATCGAGACGTTATCACGCAAGTAGTCAATTTCCA
GCACACCGCCCTCAGGCAACTGGTGGACTCTTACACTTTCATTAATAAATGGAAACATCTGCTCT
ATAAACAAAATACCATCCCCTATACATATGATTCAAATGT
>r73.1 |SOURCES={KEY=b34ed7e6...,fw,783757-784057}|ERRORS={}|SOURCE_1="bcp.fa" (b34ed7e60a76ed5c83a162724f0217b5490879ad)
TTTTGAATGATGTACCGATAGACTTCAGTTGAAAACAAGGCGATGATCATAGCGACAAACAGTCC
CTTGCTGCCGAGCAATGTGATGGGAATTCCGCCTCCGACCATGATTGATTCTGTTGAGCCATCCG
GCGTAAAAGGCACCTCAAACGGCGTTGCCAATAAGAAGGCTGCAATTGAAATCGCTCCGGCCGAC
AGCGCATCAACACCGTAGCTTTCCGCCAGCCGATAGGCGATCCCGAAAGCCGCAATCATTGCCAT
AATATCGAATGAAGCATTGACAGGATAGCCGAGCTTATCC
>r74.1 |SOURCES={KEY=b34ed7e6...,fw,4006624-4006924}|ERRORS={}|SOURCE_1="bcp.fa" (b34ed7e60a76ed5c83a162724f0217b5490879ad)
CCCTCCATACTGATTTTGAAATGGTCAATTCCCGTCCATTCCTGCAAAGCTAGGCCTAAAGCAGT
CAGAAGGATATCATTCGTTTCCGTGTTGTATGCGTTGTTAGCAGCAGTTAACAGCAATTCTGTGT
CTTCACGGGACAGCTCGAAATCAATTACTTCTGTATCTTTGAATGAGTTCGAGGTGATCGAATGA
TCTTTGGGAATAGGTTCAATATGCCGATCCTCCCGCTCTTTCCAATACGCGATTTCACGCTGCAG
ACGTCGGCTTTTTGAATAGTCAGCCAAAGTTTGTGCATAG
>r75.1 |SOURCES={KEY=b34ed7e6...,fw,1499636-1499936}|ERRORS={}|SOURCE_1="bcp.fa" (b34ed7e60a76ed5c83a162724f0217b5490879ad)
GAGGGGACGTTTGCCATGGATAAGGCAAAGCCTGACGAATATGACCAGAAGTGTTTACAGGTGCT
CTATCATTACATACACGGCGTCATGAAAAACAGCTTTTCTGTCGAGTGGTTCACCGCATGGGCTG
ATGAGGAAGACTTTGAGCTGTCTGCCAAAAGAGAGCTGACACTTGATGAATTCACCTCGCCATTG
CAGCTCATTTTAAAAGACAGAGAGCTATTGAGAATCGTTCAGAAAAAATGGCAGTAAAAAACCCG
CCCTTCACCAGGCGGGTTTTTTCGTAACATTAAAGCACTT
>r76.1 |SOURCES={KEY=b34ed7e6...,fw,2246208-2246508}|ERRORS={}|SOURCE_1="bcp.fa" (b34ed7e60a76ed5c83a162724f0217b5490879ad)
TGCAGTTGCCCAAGGTGTGCCGGTACCTTCATTCTCAAGCGCACTAGCTTATTATGACAGCTATC
GCACAGCCGTGCTGCCTGCAAACTTGATCCAAGCGCAGCGTGACTACTTCGGCGCCCATACTTAT
GAGCGCACAGACAAAAACGGTGTCTTCCATACGGAATGGATGAAATAATAATGTGAAAAATCCCG
CAGCCTGACAGCTGCGGGATTTTTTTTGAAATAGAGTGCGGGGAACGAAAGGATGTATGTTTTGC
CTGTAAATGAGTATGTACTTGAAAATTTTCCTGGTTTACG
>r77.1 |SOURCES={KEY=b34ed7e6...,bw,2043402-2043702}|ERRORS={}|SOURCE_1="bcp.fa" (b34ed7e60a76ed5c83a162724f0217b5490879ad)
TAGGAACTGATCATTTAGGAAGATGCAACTTATCCCGCCTTTTGTACGGAACACGAATTTCTTTG
GGATTTGCAGTGCTCATTTTTATTTCCTCACTTGTGATCGGTCTCATCGTCGGTACGATTTCGGG
ATATAAAGGCGGATGGATTGATCATCTGTTAATGAGATGTTGTGATGGTGTAATGGCCTTTCCGA
ACTTAATTTTAGTTCTTGGTCTAGTGGGCATATTCGGACCTGGACTTCCTCAAGTCATTCTTGCC
CTCATGCTTGTGCAATGGGTCTATTATGCGAGAATCTTTA
>r78.1 |SOURCES={KEY=b34ed7e6...,bw,914170-914470}|ERRORS={}|SOURCE_1="bcp.fa" (b34ed7e60a76ed5c83a162724f0217b5490879ad)
TTGTGTTTCAGGATTTCAACCTTCTGGACACGCTGACGATTGGTGAAAATATCATGCTGCCGTTA
ACGCTTGAAAAAGAAGCACCGTCTGTAATGGAAGAAAAACTGCAAGGCATCGCGGCAAAGCTCGG
AATCGAAGACCTGCTCAACAAACGGACGTTTGAAGTGTCCGGAGGCCAGCGCCAGCGGGCCGCCA
TCGCAAGAGCGGTCATTCATAAGCCGTCACTCATCCTGGCCGATGAACCGACGGGAAACCTTGAT
TCCAAAGCGTCAAAAGACGTCATGGAAACGATGCAGAGCC
>r79.1 |SOURCES={KEY=b34ed7e6...,bw,1186688-1186988}|ERRORS={}|SOURCE_1="bcp.fa" (b34ed7e60a76ed5c83a162724f0217b5490879ad)
ATAATCAAGCCGACTCCCGGAACACCCGCGGTTCCCACACTTGCTAATACAGCCGTCAATATCAC
CATCAGCAATTGCGTAAATGTAAGATCATGTCCGAATACCTGTGCAATAAAGATGGTGGCCACCC
CTTGCATAATGGCTGTACCGTCCATGTTAATCGTCGCGCCGAGCGGCTGAACGAAGCTGCTGATC
GGCTCAGGCACTTTTAGTTTTTTCTGGGCTACATCCATTGATACCGGAAGCGTTGCATTGCTGCT
TGAGGTACTGAACGCAACGACCATAACTTCTGAGAAATCT
>r80.1 |SOURCES={KEY=b34ed7e6...,fw,239075-239375}|ERRORS={}|SOURCE_1="bcp.fa" (b34ed7e60a76ed5c83a162724f0217b5490879ad)
TATCGGAGACGGCACTTCTGTTGAAAAAGTGATTGATTTAAAGCCTGACCTGATCATCGTTTGGA
CAACACAAGGCGCCGATATTAAAAAGCTCGAAAAAATCGCACCAACTGTTGCGGTGAAATACGAT
AAGCTCGACAACATTGAACAGCTGAAAGAATTTGCAAAAATGACAGGAACGGAAGATAAAGCGGA
GGAGTGGCTTGCCGAATGGGACAAAAAAGTAGCGGCAGCCAAAACAAAAATTCAAAAAGTCATCG
GTGACAAAACAGTTTCCATTATGCAAACAAACGGCAAGGA
>r81.1 |SOURCES={KEY=b34ed7e6...,bw,3324265-3324565}|ERRORS={}|SOURCE_1="bcp.fa" (b34ed7e60a76ed5c83a162724f0217b5490879ad)
CTAAATCGTTTTCCCGAAACTCACCGTGCTTTTTCATTTTTTTATAGGATTTTTCAATATTGACC
TTTAAACCATTGTAACCGGGAATGCTTTTCCACACCTTATCTATTCTTGCATTCTGAGGCTTTAC
TTCATAATCTGGCGCCTTTTGAAGCAATTCTTCATATAACGGGTCTTTGGACGCCGAGACGGTCA
CCGTATCTTGTTTCATTGCCCCTATATAATCAAGTGTGTGCGGATTTTTCATCATCTCAAATGAA
ACAAAAAAAAGAAATAGAAAAACGGCAAACGGTACAAATT
>r82.1 |SOURCES={KEY=b34ed7e6...,fw,3784764-3785064}|ERRORS={}|SOURCE_1="bcp.fa" (b34ed7e60a76ed5c83a162724f0217b5490879ad)
AAAGAGCCGGTGAAATAGAAGGCAAACCTTGTCCGGCATGCAGCGGAAAGGGGGTCATTCTTACT
GCACAAGGGAATACGCTTTTGGATTTTATCCAAAAACATATGAACAAGTAAAGGAGAAAAACTGA
ACTGAGATGAGCAGAGCGGCTGCAGGAGAAAGCTGAAAACAGGAAAAAAGAATAAATTTTGTAAA
ACACACATGTTTTTCAATTACAATAAGCGTAATGACATGTGTGTTTTTTTGACTATGAAAAAGGT
TAGGTGAGAGGATGCAGCGCATATTGCTTGTGGAGGACGA
>r83.1 |SOURCES={KEY=b34ed7e6...,fw,3042297-3042597}|ERRORS={}|SOURCE_1="bcp.fa" (b34ed7e60a76ed5c83a162724f0217b5490879ad)
TGGCTAATATTAAAGACATTGCAGAAAAAGCCGGTGTCTCCGTTACGACGGTTTCCAGAGTCATA
AACAATCATCCTTATGTCAGTGAAGAGAAAAGAAAAAGAGTTCTTGAAGCAATGGAAGTTTTGGA
GTACACAAGAAATGTCCACGCTGTGCATCTGTCGAAGGGGTTTTCAAACATGATCGGTGTCGTGA
TGCCGACGATCAGCCTTCCTTATTTTGCGGAGATGATGGCGGGAATCGCAGACGCTGCCGCAGAG
TCGGGCATTCACCTCTCTTTGTTCCAGACAAATTATGACG
>r84.1 |SOURCES={KEY=b34ed7e6...,bw,925051-925351}|ERRORS={}|SOURCE_1="bcp.fa" (b34ed7e60a76ed5c83a162724f0217b5490879ad)
TATGAGAAACACCGGCGTAGACACAACGCAAATGATCGTTGATAAGGAAGGGCATAAAGCCGGTC
TTGCATTTACTGAGATTCTGAGTCCGGAAGAATGCAGCATCTTAATGTACCGCGATGACGTGGCG
GATCTTTATCTTGAGCCATCGGAGGTAAACGAGGACTATATCGCCAATGCGAAAATGCTGCTCGT
TTCCGGTACAGCGCTCGCCAAAAGCCCGTCTCGGGAAGCGGTGATAAAAGCCATTCAATATGCAA
AAAAGCATCAGGTAAAAGTCGTATTCGAACTGGATTATCG
>r85.1 |SOURCES={KEY=b34ed7e6...,fw,3156462-3156762}|ERRORS={}|SOURCE_1="bcp.fa" (b34ed7e60a76ed5c83a162724f0217b5490879ad)
CTTCTATCGCAAGGCTGTAGATTCTGCTTGCTTTAATGTCCAGATCGAGAGCAGGGTGGGAAAAG
GAAGACAGCTTACTGACAAGCGGAGTGGACAGCGCCTTTTTCTTTTCTGATAAAAAGGCCTGTCC
TTTTTTCGTCATCCCGAGAAGTCTGATATAAGGAACCTCCTCGTCATTGATCAGCCGGTGAATCT
CCTGTTTTTTCGTTCTCGTTAAAATGTGTGTGTTCATCCGCTGAAGCCTCGTCCACGTATATCGC
TTTGTTTTGAGAAGCTCCATAAATTCTTGATAGGAGCTGG
>r86.1 |SOURCES={KEY=b34ed7e6...,bw,2541645-2541945}|ERRORS={}|SOURCE_1="bcp.fa" (b34ed7e60a76ed5c83a162724f0217b5490879ad)
GAAGGATTAGCCAGATTAGCATATGTTTATGAGCCAAATACGAAATACATAAACCAGTTTAGAAA
AGATGAACAGGAGGCACAAACGAAAAAACGTTCTATTTGGAGTAAAAACGGTTATGTGAATGCCA
GAGGATTTAAAGGCTGTGTTAAGCAGCACTCCACTGAAAAACACAAGTGAAAAAAGGATATAGTT
CGTGATAGACACCCTTTTGAATGAATATAATGCAATAAATCAAAAAAGAGGGTGCCTTACATAAA
TGAATGCTCTACTAAAGAACGAAGACATGATTGCGATTAT
>r87.1 |SOURCES={KEY=b34ed7e6...,fw,2275828-2276128}|ERRORS={}|SOURCE_1="bcp.fa" (b34ed7e60a76ed5c83a162724f0217b5490879ad)
TGGCTTACGGCGTCAAAGCTGTATGCGGTACAGACAAATCAGAGGCGGCGATGAGGCGTCTTGAG
CAATACGGCGGACAGACAGCTGCCAGCATTGAAGAGTTAATGGAAACATGTGATATTGTCATTGC
CACAACAGGAGTTCCTGGTTTAATTAAACCTGAATTCGTACGATCTGGCCAGGTCATCTTGGCAT
TATCCAATCCGAAGCCGGAAATTGAGCCTGAGGCTGCTTTACAGGCCGGCGCAGCGTATGCAGCT
GACGGGCGTTCTGTGAATAATGTGCTTGGCTTCCCGGGTA
>r88.1 |SOURCES={KEY=b34ed7e6...,bw,685669-685969}|ERRORS={}|SOURCE_1="bcp.fa" (b34ed7e60a76ed5c83a162724f0217b5490879ad)
ATGGTCGGTTGATCAATATGATGTGAATACAGGCCAGTTGGTAGCAAGTATTATTAATACATTTG
AATATCCAAGCTTAATTCAAACCCCTTACGCTGGTAATTTTGCTTACGTGATGAATAATGAACTG
TGGCCGAAAAATGTAACAGAAATCAGTTTGTCACCATTAAGCAGGGGAGGCGACTTTGACCGCCT
ATTTGACACCCTGAGGACGATTGTATTTTCTGCGGATAGCACTAGAGCTTACTTTTTAGAGACTT
ATAGTGAACCGTTTCTCATTGACAATTTACATGTCGTTGA
>r89.1 |SOURCES={KEY=b34ed7e6...,bw,3207191-3207491}|ERRORS={}|SOURCE_1="bcp.fa" (b34ed7e60a76ed5c83a162724f0217b5490879ad)
TCAAGCGTGCGGCCAATCGCCATCACCTCTCCCGTCGCTTTCATCTGGGTGCCGAGCCTTCTGTT
TGCTGATTCAAACTTATCAAACGGCCAGCGAGGTATTTTAGATACAACATAGTCCAGCGCTGGTT
CAAATGCAGCGTATGTCTTCCCTGTGACCGGATTCATCATTTCGTCTAGTGAAAGGCCGACGGCG
ATTTTAGCTGCGAGCTTTGCAATCGGATAGCCTGTCGCTTTTGATGCAAGGGCAGATGAACGGCT
GACACGCGGGTTCACTTCAATGATGTAGTATTGGAAGCTG
>r90.1 |SOURCES={KEY=b34ed7e6...,fw,2749443-2749743}|ERRORS={}|SOURCE_1="bcp.fa" (b34ed7e60a76ed5c83a162724f0217b5490879ad)
GAGGACATGGGGAATCGAGTAAGATGCGCGGTATTAGGGTTAGGGAGACTGGGACACTATCATGC
AAGAAACCTTATGACCAGTGTTCCGGGAGCTGAGCTTGTCAGTGTCGGTGATCCGATGAAAGGGA
AAGCCGAGCAGGTCGCTAAAGAATTCGGGCTTGAAAAATGGTCGGAGGATCCGCATGAGATTTTA
GCAGATCCCGAGATTGATGCAGTGGTCATCGTAACGCCGACAAGCACACATGGGGAAATGATCAT
CAAAGCGGCGGAAAACGGCAAGCAGATTTTCGTTGAAAAA
>r91.1 |SOURCES={KEY=b34ed7e6...,fw,2101040-2101340}|ERRORS={}|SOURCE_1="bcp.fa" (b34ed7e60a76ed5c83a162724f0217b5490879ad)
GAAGTCCGCAACGAAGCAGATCAGCTTGTTTTCCAAACTGAGAAAACATTAAAAGATCTAGAAGG
CAAAGTGGACGAAGAACAAGTGAAAAAAGCCAACGATGCCAAAGACGCTTTAAAAGCAGCAATTG
AGAAAAACGAATTTGAAGAGATCAAAGCGAAAAAAGATGAGCTTCAAACAATCGTTCAAGAGCTT
TCTATGAAGCTTTATGAAGAAGCTGCTAAGGCACAGCAAGCTCAAGGCGGAGAAAACGCTGAAGG
CAAAGCGGATGACAACGTTGTCGACGCTGAATACGAAGAA
>r92.1 |SOURCES={KEY=b34ed7e6...,fw,1637266-1637566}|ERRORS={}|SOURCE_1="bcp.fa" (b34ed7e60a76ed5c83a162724f0217b5490879ad)
GATTATGCCGGATGTGACAATTGGTGAGCATGTCGTGATTGAGAATGCCATCGTGCCTAAGGGAT
TGGTGCTTCCAGATGGAGCTGTGATTAAATCTGAAACAGACATTCAGGAGGTGCTGCTTGTATCG
GAGGAATTTGTAGAGAAAGAATTGATTTAATGACTGAAGAGGAGGCAGAATCAGTTGATCAATAA
TCAAATGTTAGGTGTTATAGATGAAACCACATATAAGCATTCTCTTCAGGATTTAACCGCACAGC
GGTCACTTGGTGCTATTCCTTTTGCTGGCAGGTACCGTTT
>r93.1 |SOURCES={KEY=b34ed7e6...,bw,796755-797055}|ERRORS={}|SOURCE_1="bcp.fa" (b34ed7e60a76ed5c83a162724f0217b5490879ad)
CGGAAACGCGTTTTTTGATTGCGGCCGCCGCACGGTCAGACAGTGCCCAAAGTTCCTGATATGTG
AGCGACTGGCCTTGAGAGCGGAAGGCTTCGGTTTGCGGATAAGTTTCCGCATGTGTTTGAATAGC
ATCTAAAAGTTTCATTGTTATTCTCTCTCCAATTAGAAATCGTTATAAATATAAGAACCGGTATT
CGCGGTGTGAAAACCATACATAAAAAACAAAACAAGCAGTATCAACAAATAAAAGCCTGTATGAC
ATGTCCACTTGACAGCGGGTTTTTCATACAGCTGTTTCAT
>r94.1 |SOURCES={KEY=b34ed7e6...,bw,566736-567036}|ERRORS={}|SOURCE_1="bcp.fa" (b34ed7e60a76ed5c83a162724f0217b5490879ad)
CAAAACCGACAATACAACAGGTGAACAATCGTTTGTCCTGCAATTCATAGGCAGCTATAAGCAAA
TAGACCGTGCCTATGTGATCAAATACCGGTCTCTGATTAATATAGCCGGCACGAACGGCCACGTT
AAAAATAAGGTGTCCATTTCAGGAACAAATGTGAAAGAGCAGACTCAGGAAAACAGCAGCTCGAT
CTTTGTTGCCATTTCAAGCGGCGACGGTTCCGGATCAGGAGAAAAAGGAAGCCTGACGATTTTAA
AGATAGGAGAGGACGATAAAGCTCTTGGAGGAGCAGAGTT
>r95.1 |SOURCES={KEY=b34ed7e6...,fw,3769812-3770112}|ERRORS={}|SOURCE_1="bcp.fa" (b34ed7e60a76ed5c83a162724f0217b5490879ad)
ACGATCGGTTTTGGCCGATTCAAACGGTTTTCTTTCTGTGCCCAAAATTCATCACGGGCTTCGGC
CGCGATGCTGACGGACATCTGGATAAGCCGGCGGGCTTCCGCTTCGCTGAGCCCGCGTGCGGCAA
AGCCTTCAAACGTAGACTGATAGCTGGCGGTGATCGCACAGTCGGCGCCTGCAGCGAAGTAATCG
GCATGAACTTGTTTGATCAGCTCCGGCTGCTCCATCAGGATTTTTGCCGACCAGAGACTGTCATT
CAAGTCGCAGCCTTTGCGTTCAAGCTCGGTTGCCATCGCA
>r96.1 |SOURCES={KEY=b34ed7e6...,bw,1372949-1373249}|ERRORS={}|SOURCE_1="bcp.fa" (b34ed7e60a76ed5c83a162724f0217b5490879ad)
ATGATGCAGCATGTGTTTAAAATGCTGCTCACCCTCCTGAATCGGAAAAATGGACCTTTCCTTAC
CGATTGAAGCCAGACCTGCTCCTGCGCTATTTTTTAAAACAGAATGAAGTATTGAAGCTGTCACG
GAAACAACCTCTTCGAATCCGTCAGAGCTAAAACGGTCCATCAGAAGAAACAGGTTTTTGCTTTT
TGACGGTTCAAATTCCTTCGTCATCAGCTGGCTCCTTCTTGCCGAAGTCTTCCAGTCTAACGCCG
CAAAACGGTCTCCCGGCTGATAGTTCCTTACACTCGCTGC
>r97.1 |SOURCES={KEY=b34ed7e6...,fw,3542402-3542702}|ERRORS={}|SOURCE_1="bcp.fa" (b34ed7e60a76ed5c83a162724f0217b5490879ad)
CCGGCCCAATAAGTAGCCTGTCTAATTAAGCCTTCTCTCATAAAATTATTTTTCAAGAGGACTTT
TTTTGACGCTTCATTTGCAGGCATAACCTCTGCTTGAATTCGGTTTACGTTGACTTTTTTAAATA
AAAAAGTGACCAGTATTTGGACGGCTTCAGTTGCAATGCCTTTACGCCAATAATCTTGTCCTAGA
AAGTATCCTATGGTTATCATGTTTACTTTTTGGTCAAGATCCAATGCTTCAATGATCCCAACCAA
TGCAGTCCCTTGATACTTCTCGAAAATCCCCCATTTAATT
>r98.1 |SOURCES={KEY=b34ed7e6...,bw,3817358-3817658}|ERRORS={}|SOURCE_1="bcp.fa" (b34ed7e60a76ed5c83a162724f0217b5490879ad)
AACGACTATGCTCGCCGCGGTAATATTGGTGCTGAGGAAAAAGCCGATGGCCACACCCGACAGTG
AAATATGCGAGAGTGTGTCAGCCATTAAGGCCTGCCTTCTAAGCACAAGGTATACCCCTAGAATC
GGGGCCATGATGGCGATCATGCCGCCTGCTAGAAAAGCTCGTCGCATGAATTCCAAGTCAAACAT
TTCCATCCGCCTTTTTCTCCTCTCTCTAATCGAATCACTTTATCTAAAAACTGCTGTACTTCATT
TTGTTCATGAGTGACCATCACAACTGTGCGATTGTGATTT
>r99.1 |SOURCES={KEY=b34ed7e6...,fw,653177-653477}|ERRORS={}|SOURCE_1="bcp.fa" (b34ed7e60a76ed5c83a162724f0217b5490879ad)
CACCACTTCATCCTGATACACTTCAAATGCTTTCGTGCCCTCTTCAAGCTTACAAGGGTAAAGGC
CGAGGCGAAGTGTTCCTCCAAGATCTTCAACATCCTTCTGTTCAGGAAGAAGGTCGATAATCGGG
TATTGAGTTGACGGATCAATCTCAGCAGAGTGAGCGCCTTTTAAGCCTAATACATTTCGGGCATA
CTCAATAGATGCAACCTGCATACCTAAGCAAATGCCCAGGAACGGAATGTTATTTTCGCGCGCAT
ATTGTGTCGCAATGATTTTACCTTCAACACCGCGGTCTCC
>r100.1 |SOURCES={KEY=b34ed7e6...,bw,913854-914154}|ERRORS={}|SOURCE_1="bcp.fa" (b34ed7e60a76ed5c83a162724f0217b5490879ad)
TGTCACGGCTTTGATGGTGACCCACGATCCTGTTGCGGCAAGCTACTGTAGCCGCGTCATCTTTA
TAAAAGACGGCGAACTGTTTAATGAGATTTACCGCGGGGAAAACCGCCAAGTATTTTATGAACAA
ATTCTTGATGTGCTGTCTATGCTGGGGGGAAACGCAAATGACCTTTCTTCAGTTCGCTTATAAAA
ACGTCACCAGAAACAAAAGGGCCTATCTTGCATTCTTTTTAAGCAGTGCCTTTTCTGTTTTGATT
TTCTTTACCTTTGCGATGTTCCTGTTTCATCCGGCATTAA
>r101.1 |SOURCES={KEY=b34ed7e6...,fw,2886055-2886355}|ERRORS={}|SOURCE_1="bcp.fa" (b34ed7e60a76ed5c83a162724f0217b5490879ad)
TGTAGCACCATTCCGGCAATAATGATCATTAAGCCGGTAAACGATAAAATGGAAGGGAAAACTCC
TGACAGCAGGATTATTTCACCAAGCAAAGCGAATATCACTTCCCCGGATTGTGTTGCTTCAACAG
CAGCGAGCTTTTGCGGGTTATCCCTTACCATATCCGTTGCCCAGAAAAATAAAACGGTCGCAATG
ATGCCTGAGCTGACGGCAACGATAAAGGATTGAACGGTTTGCCCCGCTGTCGGAAGGCCATCTGA
CCACCAGCCGTAAGCTGCCAATACAAGCCAGAATGGAAGG
>r102.1 |SOURCES={KEY=b34ed7e6...,bw,3503915-3504215}|ERRORS={}|SOURCE_1="bcp.fa" (b34ed7e60a76ed5c83a162724f0217b5490879ad)
GCCTGTGCTTCAATTGCCAGACCAACCTCTGAGCCCGTCGCGATAAGAAGAGCGTCCGGTGTTTC
GTTTTTAGACTTAGAAACAACATAAGCACCCTTTTCTACACCAGCCAATGCCTCTTCAGCTGTTT
GGTCGATTGTAGGAAGGTTTTGACGTGTCAATACGAGTGCTGTTGGATGATCTGTGCTCTGTACC
GCAAGCTTCCATGCCGCTGCTGTCTCATTACCGTCTGCAGGGCGAATTAAAGAAAGGTTAGGCAT
TGCGCGTAAAGAAGCAAGCTGCTCAACCGGCTCGTGAGTC
>r103.1 |SOURCES={KEY=b34ed7e6...,bw,1007939-1008239}|ERRORS={}|SOURCE_1="bcp.fa" (b34ed7e60a76ed5c83a162724f0217b5490879ad)
GGACTTAGCACTGGGCCGCGGCGGAGACCAGGTAGCCATTAAGCTGCCAAACGGAAAAGTAAAGT
TTTACGGCGGTAAAACGAACCCGATGGAGAAGCGAACAAGGGTGCGCGCCCGCGTGATTTCTCAT
GCTTTAAAGGAAATTGTTTCTGAAAGCAGCAATGTGATTATCATGGGACACAAATTTCCCGACAT
GGATTCTATCGGTGCGGCGATCGGGATATTAAAGGTGTCACAGGCAAATAACAAAGATGGATTTA
TTGTGATTGATCCGAATCAAATCGGTTCAAGTGTGCAGCG
>r104.1 |SOURCES={KEY=b34ed7e6...,bw,39212-39512}|ERRORS={}|SOURCE_1="bcp.fa" (b34ed7e60a76ed5c83a162724f0217b5490879ad)
TGGATCGCAAAGCCGCTGATCTGGTTTTATAAAATCATGTATCCGTTTATCAAAGCTTTGAACGG
CTCTGCGAGTTTTCTTGTGAAGCTGTTTGGGTTTCATTCAGTAAAGGAGCATGAGGTTGTCATCA
GTGAGGAAGAACTGAGGCTGATCCTGTCAGAAAGCTATGAAAAAGGGGAAATCAACCAGTCCGAA
TTTCGCTATGTGAATAAGATTTTTGAATTCGACAACCGCGTGGCGAGAGAAATTATGATTCCGCG
AACAGAAATCGCTGTCATTTCTCTGGAGCAGTCGCTTGAA
>r105.1 |SOURCES={KEY=b34ed7e6...,fw,3800678-3800978}|ERRORS={}|SOURCE_1="bcp.fa" (b34ed7e60a76ed5c83a162724f0217b5490879ad)
CGCAGCATAAAACCAGCTAGTTCCAACATAAACACTTCCTTAAAAATTTTAGATAAAACACCTAA
TGATTGTAAAAAGAAGGGCCTAAATTGGGAATAGGTTATAAGTCTTAAATCACAAAAGTTGATGA
AAAAGTCATAGGTAAATTTACTTAATGAACCAGGCTGTCACATTACCAAATTCTTTTTTAGCCCG
AAACCAAGCCCTCAGAAGTTATTTTTGTTAAAATAGAAAAGTTACAACAGAATTCGGAGGGTTTA
TTGTGGGAAAAGTGAAAAGAAATGCCCCTTGCCCATGCGG
>r106.1 |SOURCES={KEY=b34ed7e6...,fw,3727491-3727791}|ERRORS={}|SOURCE_1="bcp.fa" (b34ed7e60a76ed5c83a162724f0217b5490879ad)
AGTATTACATTCATTTTAACTGAAAGTCATGAAAAACATTCTTACATATCCAAACACAAGCATTC
GCGGAAACGTCAAGGAAGTTGCGGTACGTGAGCAAACACATGCATCATAATGGCTTTGAAGCGAA
AATTTGTGTTATGGATAGATTAAGATATGGTCCTTGTTGGAGAAATAAAAAAGCAGAAGTAGGGC
AAAGCAAAGTATATATAAAGCAACGCTTTCTAATGGTCAATCTAGCAGATAGGAGGAAAGTTAAG
TTCTGTAATACCTCCAACGGAACTGAAATAAGTCTTCAGA
>r107.1 |SOURCES={KEY=b34ed7e6...,fw,902682-902982}|ERRORS={}|SOURCE_1="bcp.fa" (b34ed7e60a76ed5c83a162724f0217b5490879ad)
GAGTTGAGGGCAGCGCGGAAAATTTCTGCCAAATAGGCGGCGTTTTTTAAACTTAAACCGATAAT
GGCAGCTGTGAGAGCTGTCATCTTGCTCATCTCCGGAAACAGCTGCGGCAGCCCGTAATAAATTA
AGAACAGCTGCACAAGTGTCGGCACGCCCCGGAAGAATGAGATATACAGCTTTGACAGCTGATGA
AGCACTGGAATTTTATTCTTTGTAATGAGTGCGAGAATAAGTCCGCCGATAATCGCAAAAACCAT
GGCTGCTACAGCCATAAACAATGTAATCGGAAGGGCCTGA
>r108.1 |SOURCES={KEY=b34ed7e6...,bw,2464496-2464796}|ERRORS={}|SOURCE_1="bcp.fa" (b34ed7e60a76ed5c83a162724f0217b5490879ad)
ATCAACTAGTATTTTCACACTAATCTTCTAATCAAATATTGTCAATAATATTTATGATTTTATAG
GCTGTCAGATAATATTATGGTTATATATTGATCAATTATTGGTTATATGTTATGTTTTTTATCAA
GCCAGCAAATTTTTAGCTATCAATTGGCTCCGATAACAAAACAATGTGTTAACAAGGCTGATAAA
ATCTGTGTCTCAAAAGGAGGTATTCAAATGCCATTATTACGTTTCGATCTAATAGAAGGCCGTGA
TCAAAAAGCATTACAAGCACTATTAGACACTGCTCATCAA
>r109.1 |SOURCES={KEY=b34ed7e6...,bw,1781877-1782177}|ERRORS={}|SOURCE_1="bcp.fa" (b34ed7e60a76ed5c83a162724f0217b5490879ad)
CGGTTTGGCCAGTTTTCTCCATAATGTATGGGATCAGGGCAGGGTCGATGTTTCCAGAGCGTGTA
CCCATTGCCACACCCGCAAGCGGCGTGAAGCCCATAGATGTATCAATTGATTTTCCGCCTTCAAC
AGCCGCAATACTTGCACCGTTGCCAAGGTGGCAGGAAATCAGGCGTAAATCTTTTAACGGACGGC
CGAGAAGCTCTGCCGCACGCTCCGTCACATATTTATGTGAAGTGCCGTGGAAGCCGTATTTACGG
ATACCGAATTTTTCATAGTATTCGTATGGCAGGCTGTACA
>r110.1 |SOURCES={KEY=b34ed7e6...,bw,3246444-3246744}|ERRORS={}|SOURCE_1="bcp.fa" (b34ed7e60a76ed5c83a162724f0217b5490879ad)
CGTCAAGCGGAATCGCTCGTTTAGCGCCGTTCTCTTTAGCCTGTTCAGATGCAAGCTCTACTCCT
TTTGACGTTCCGGAAATAACAATCTGTCCGGGACAGTTGAGGTTGGCAAGCTGCACAAGGTGGCC
GTCCTCAGTGACTTTATCGGTTACTTGTTTCAACGCGTCGGCATCCATGCCGAGAATAGCAGCCA
TCGCTCCTTCTCCGGCCGGCACCGCTTCGTTCATGAACTCACCGCGTTTTCTGACAGTATAAACA
GCGTCTTTAAAGCTCATTGCGCCAGCCGCCACCAGTGCAG
>r111.1 |SOURCES={KEY=b34ed7e6...,fw,365073-365373}|ERRORS={}|SOURCE_1="bcp.fa" (b34ed7e60a76ed5c83a162724f0217b5490879ad)
TTGGACGCGCTCGGAGGGAGTCGAACCCCCGACAGACGTGGTACCGGAAACCACCGCTCTATCCA
ACTGAGCTACGAGCGCATATTGACATATTTTCACTGCGTGATGATAACGTCAGCATAATTCATTA
TACGGCATTTCAGCTAAAATAACAACCCTCTTTTTGAAAGGGCTGTTTTTTTAAGAAGACACATC
ATCTTCTTTCAGAACCTCACATACGATGGTTTGAACCGTTGTATTTTTGGGGAAAATGGGAAAAA
GAGAAGAGTTTGCATGTCAAGCCAGCTTTTTGTTTGACCT
>r112.1 |SOURCES={KEY=b34ed7e6...,fw,1233153-1233453}|ERRORS={}|SOURCE_1="bcp.fa" (b34ed7e60a76ed5c83a162724f0217b5490879ad)
AGCAATTAGTGCTTATAGAATTGCTGAAACAAAATTGAACGAGGTGGAGGATGAAATTGAAAGAG
CTGAGTTTTTTTTTTAGGTAGCGCATGTTTATTACTATATGAAGCAAACTTATTTTTCATTAAAT
TATGCAACTAGAGCTTTGAAAATTTTTAGGCAATATGATTCTTATGCTGTCCAAACTTTAAGATG
TCAGTATATTGTTGCTGGAAATTTAATCGATTCTTTAGATTATGAAAGAGCATTGCAGGAATTTA
ATAATTCATTAAGAATAGCTGAATCATTCGGAATAGATCA
>r113.1 |SOURCES={KEY=b34ed7e6...,fw,1858582-1858882}|ERRORS={}|SOURCE_1="bcp.fa" (b34ed7e60a76ed5c83a162724f0217b5490879ad)
GTTGAAGAAGACCATCTCACAATCGAAGCAAACAACATTCATGTATCGGCTGACAAGGTGAACAG
CGTTCTCGGCATGACGATCAGCAAAGAAGAACTGATCAGCATTTATAAGCGTCTTGGCTTTACTG
TCGGAGAAGCAAATGACTTGCTCGTTGTGACTGTTCCGTCACGCCGAGGTGACATTCGAATCGAA
GAGGATTTGGTTGAAGAAGCGGCAAGATTGTACGGCTACGACAACATTCCGTCCACACTTCCTGA
AACAGCTGGAACTACAGGCGGATTGACGCCTTACCAGGCA
>r114.1 |SOURCES={KEY=b34ed7e6...,bw,3640828-3641128}|ERRORS={}|SOURCE_1="bcp.fa" (b34ed7e60a76ed5c83a162724f0217b5490879ad)
ATGGCGCGAGGCGTTGATTTTACAAGCGGACCGCTTAAAGACAGAGTGAAGGCAATTGTGCCGCT
GCTAGTCCCTCTCTTTGTCAGTGCGTTTAAGCGTGCTGAAGAGCTTGCGGTTGCAATGGAGGCAA
GAGGCTATCAAGGCGGAGAGGGACGCACAAAATACAGAAAGCTTGTATGGACGGCAAAGGATACT
TCTGTCATTGTCAGCTTGTTCATATTGGCTGCTCTGTTATTTTTCTTAAGGGCTTAGAGGTGCTT
TATGAGACTGAAATGCACGATTTCTTATGACGGACATTTG
>r115.1 |SOURCES={KEY=b34ed7e6...,bw,1380452-1380752}|ERRORS={}|SOURCE_1="bcp.fa" (b34ed7e60a76ed5c83a162724f0217b5490879ad)
ACAGCAACCAGTGTACCAGCCGTATCAAAAAATCCGACAAACAAGAATGTTAAAATGACGATCAG
CATTTGCACAGAGAAAATATCCGGCAAGTGAATCCAAGCTTGTCCAAACGTCGATTCAAGGCTTG
GCACACTTCCGACGATTTGAGACGGAACCGGAACCAAACCGAAAATCATACCGGCAATCGCCGTT
AACAGCATCCCGATAAACACGCCTGCGTTCACGCGAAGCACCATTAAAATAACTGTTACAATGAC
ACCGAAAATCGTTAACAGCACAGGACCGCTGTGAATGTTT
>r116.1 |SOURCES={KEY=b34ed7e6...,fw,3736302-3736602}|ERRORS={}|SOURCE_1="bcp.fa" (b34ed7e60a76ed5c83a162724f0217b5490879ad)
TACTGATTATAGTTTATCAAAACAATTGCATATTGGGCTAAGTCTATTCTATGGAAGCTTAGCAT
AAAAAAAGAGCCGGATCATGGAAGCTGCCAGCTCAGTAGATTAAAACTGCTTTGTGACATCGTAT
TGATAAATAAAGAAAAACTTGAGAATGACCCTGTGCAAAAACAAACTGCTTCCTATGCTATATCT
CACTATGGATCACAGCTCAGTAAAATGGCGGAAATCGGGTATGATGCTATCCCAGATTTCATACT
GTCAATTGGCTACAGCAATGGGTCTTTGAGAGATCTGGGG
>r117.1 |SOURCES={KEY=b34ed7e6...,fw,9994-10294}|ERRORS={}|SOURCE_1="bcp.fa" (b34ed7e60a76ed5c83a162724f0217b5490879ad)
GGTCATTGCCAATGCCACTGAAGAAAACGAATTGCTTTCACTGGGAATTCGTAATTTCGAATATG
TCGTTGTTGCTATTGGGGCGAATATTCAAGCGAGCACGCTGACCACTTTGCTATTGAAAGAGCTT
CACATTCCAAATATTTGGGTGAAGGCTCAAAATTATTATCACCATAAGGTGCTGGAAAAAATCGG
CGCCGACCGCATTATTCATCCAGAAAAGGATATGGGCGTTAAAATCGCACAAAGTCTCTCTGATG
AAAATGTCTTGAATTATATCGACTTATCCGATGATTACAG
>r118.1 |SOURCES={KEY=b34ed7e6...,fw,1743308-1743608}|ERRORS={}|SOURCE_1="bcp.fa" (b34ed7e60a76ed5c83a162724f0217b5490879ad)
AGAGTGGGAGATTTACGGCATTCCAAGCTTTGTTGTGTTTAATGAAGGAAAAGAAGTGAATCGTT
TTGTGAGCAAAGACCGTAAAACAAAAGAAGAAATTGAACAGTTTTTAACTGACTCTCTCGCAAAA
GCGTAAAGGAGGATATCCGGTTTGAAAATGACCTCAAGGAAGCTGTCAGACATATTGAAACAGCG
CCTTCAGCACGAGAATCGCTCCTTTTTATTTGACAGAGAAAAAGACACCCTCCGTGTTGAGGATG
AAACAACTAAAAAAGGAATTACGCTTGACCTGCCGCCGAT
>r119.1 |SOURCES={KEY=b34ed7e6...,fw,3618231-3618531}|ERRORS={}|SOURCE_1="bcp.fa" (b34ed7e60a76ed5c83a162724f0217b5490879ad)
AGCAGAATTCAATACACACAATACTGATTCTACGCGTCATATCACGTCCACAGAGCGTTCAAATT
GGAATGCAAAGGAAACGACGACGGGAGCACAAAACAAGGCATATACAGCCGAAAAAAACGCAAAA
ACGTATACTGATCAACACATTAATAATAAAAGCAACCCTCATGATGTGACAAAAAGTCAAGTCGG
GCTCGGGAATGTTACCAATGACAAACAGGCAACCAAAACAGAATTTGATACGCATGTAAAAGATG
CGACTGCCCATATATCTGCAGCAGAACGTAATAAATGGAA
>r120.1 |SOURCES={KEY=b34ed7e6...,bw,1573187-1573487}|ERRORS={}|SOURCE_1="bcp.fa" (b34ed7e60a76ed5c83a162724f0217b5490879ad)
TTGACCTTTCCTTCTGCTTGGTGTTTGATGAGCGCCTTCCCGTTTGCGGAAAAAGGAAATTCACC
AATCTGTACATCTCCGTAAACGTGTCTCGCCTGTTTTTCTGTCAATCCGATACAAGCAATTTCCG
GGGATGTATAAATACATCGGGGCACATTTTTTTCGTTCATTTTGACGTTCCGTCCTGAAGCGTGT
GAAGCTGCGATGATCCCTTCATGGAAAGCGGCATGAGCCAGCTGAATGCCACCGATCGCGTCCCC
GCATGCGTAGATATGAGACACATTGGTCTGCATCTGCTCA
>r121.1 |SOURCES={KEY=b34ed7e6...,bw,649024-649324}|ERRORS={}|SOURCE_1="bcp.fa" (b34ed7e60a76ed5c83a162724f0217b5490879ad)
GCGATGCTCGGCCGCTTTAAACAGGCCGTCATCGGATTGCCTGGCGGCTGCCACCTGGGCCCCCG
TCCGATTGACCAGCACATCAAGGGTTTCGAAGCGCTCGGAGCTGAAGTGACCAATGAACAGGGCG
CGATTTATTTGCGCGCTGAAAGGCTGAGAGGCGCACGTATTTATTTAGATGTCGTAAGCGTCGGG
GCAACGATTAACATTATGCTGGCGGCTGTTTTGGCAGAAGGAAAAACCATCATCGAAAACGCTGC
GAAAGAGCCGGAGATTATTGATGTCGCGACATTGCTGACC
>r122.1 |SOURCES={KEY=b34ed7e6...,fw,4006267-4006567}|ERRORS={}|SOURCE_1="bcp.fa" (b34ed7e60a76ed5c83a162724f0217b5490879ad)
AGCACATAAGGCCGCTCCCAATCCGGGCTGATTTCATTTCCTGTCTTAATATCAGAAATCTCAAA
AGCCTTTGATTGAACATCCTGATCAAACTGGCCTAAGTAATTAAAGCTGATTTCCGGGTCACTGT
ACTTAGAATCCCATATCTTGTTGATATATTTCAGCACTCCATAGCCTGCGCCTTTATGCGGTATG
CGGTGCAGCATGTCTTTTGTCTGTTTAATGTATCGCCCCAGCCGCTCACCTTCATCCGTATGGTC
AGAATCACTCATATCAAGCCATACAGGATAAATTGAAGTG
>r123.1 |SOURCES={KEY=b34ed7e6...,bw,3201780-3202080}|ERRORS={}|SOURCE_1="bcp.fa" (b34ed7e60a76ed5c83a162724f0217b5490879ad)
CCAGCTCACTTGCATTCGGATCAGCATACATGGCCATATTTACCGCTGTACCTGCCAGACCCAAT
CCAATGACGATAATAACCGGACCTACGACGACAGGCGGGAGAAGCTTCATCAGCCAGCCTGTTCC
GAGCTGTCTGATCAGCAAGGCAATCAGCCCGTACACAAGCCCTGCCAGAAACGCACCAACCATTG
CTGCTCCCGGTCCGCCGGTCGCTTTTACCAAGATGATCGGAGAAATAAAGGCAAAGGATGAACCG
AGGTACGCTGGTATTTGTCCTTTCGTGATCAGAAGGTAAG
>r124.1 |SOURCES={KEY=b34ed7e6...,fw,3987485-3987785}|ERRORS={}|SOURCE_1="bcp.fa" (b34ed7e60a76ed5c83a162724f0217b5490879ad)
ACCTGGTTTTTCTGTATTGTTTTATCGTCCAACAAAAGCCATTGAGCTGTTGTCTCTCCAATAAC
TATAATTTCTGGGTAAGCTCCTTTGTATTGCCCGAGAGCGAGGTCTTCAACAGAGTTTTTTACTT
GAGGAGACTCCAGCTCGTTTCCCTTCACGAAAATCACTAATTTATGACCTATTGAATAATGGCTC
TTTATCATTTAATCAGCTCCCTTGGTTTTTTTTAGTTAAACCGATAAAAGAAAGCCAGAGTAAGA
AGAATGAGCGCGGTAAACTCCAGAGCAACCTCAGAGGACG
>r125.1 |SOURCES={KEY=b34ed7e6...,bw,885781-886081}|ERRORS={}|SOURCE_1="bcp.fa" (b34ed7e60a76ed5c83a162724f0217b5490879ad)
CCTCAAAAAAGACTTCTCCTTGCCCGATCAGCGCAAGCGCCAGATGGGAGAGCGGCGCCAGATCC
CCGCTTGCGCCAAGTGATCCCTGCTGGGGGATGACAGGATGGACGCGTTTATTTAAAAAGGCAAG
CAATTGTTCGATTAGCTCAGCGCGTACACCGGAAAAGCCTTTTAACAGCGCATTGGCGCGCAAAA
GCAGCATTGCCCTGGAAACACACTCAGGAAAAGGATCGCCGACTCCGCAGGCATGTGAAAGGATT
AAATTCAGCTGCAGCGCCGCCGAGTCTTCTTTTTGAATCA
>r126.1 |SOURCES={KEY=b34ed7e6...,fw,996004-996304}|ERRORS={}|SOURCE_1="bcp.fa" (b34ed7e60a76ed5c83a162724f0217b5490879ad)
TGGCTGTCATTGATATTAAAAAATTGATAGTGATCCGTCCAGCTTCCTGTATCCTCTAGGTATTT
CTGACTCTTTTTGATTAACTCACCTGTTTGATACGAGGTGCTCTGCACTAAATTACGCTGCTGAA
ATTGGACCTGCCGCTGAGTCAGGCTGACATCTAAACGGCTGATGCCATCCGTCAGTACATTTCTG
TTATTATAATTTGAATCTTCTCTTACGATGCTCGGATCGCTGAACAGTGCCTGTTTAAAAGTGTT
TGTCTTAATTGATTCCGTGACAAATTCCTTTTTATCCATC
>r127.1 |SOURCES={KEY=b34ed7e6...,bw,2689708-2690008}|ERRORS={}|SOURCE_1="bcp.fa" (b34ed7e60a76ed5c83a162724f0217b5490879ad)
TGCTGGAGAAACTAGCAAATGTTTGGAGTGATGCAGATGAAAAAATTAGTAGCAGCTATCGTGGT
TATCGGTCTTGTGTTTATTGCATTTTTCTACCTTTACAGCCGGTCAGGCGATGTGTATCAATCAG
TTGATGCGGAATTGATCACCCTGTCTTCAGACGGGCGGGAAAAGATTGAAATCGAAAAAAGACAG
CACGTCAAAGATATGCTGGACATTATGAATCAGGGAAAACAGCTGAAAACTGAGAAAACATCAGC
TCCTGATTATGAAGGCACGGTAAAATTTCATAAAGACAGA
>r128.1 |SOURCES={KEY=b34ed7e6...,bw,2486931-2487231}|ERRORS={}|SOURCE_1="bcp.fa" (b34ed7e60a76ed5c83a162724f0217b5490879ad)
ATCAACACGAATAACCCTGATTGTGACGACACTGCAGCCGTCTTAAAAGCAATTCCCCGCAGCTT
CTCTCCTTTTTCTTGGGAGCGAGGCGTGGCTTGGCTTTTATCGATGCAGAACAATGATGGAGGGT
TTTCCGCCTTTGAAAAAAATGTGAACCACCCTCTTATCCGCCACCTCCCGCTTGAATCCGCCGAG
GATGCGGCTGTTGATCCCTCAACCGCCGACCTTACCGGGCGTGTGCTGCACTTTTTAGGTGAAAA
AGCCGGCTTTTCAGTAAAACATCACCACATTCAGCGTGCT
>r129.1 |SOURCES={KEY=b34ed7e6...,bw,1153476-1153776}|ERRORS={}|SOURCE_1="bcp.fa" (b34ed7e60a76ed5c83a162724f0217b5490879ad)
GCCGTTTACATGCAGCGTTTGTCCTGTCATATAGGATGATTCATCTGATGCCAGCAGCACATAGC
ATCCGACATGCTCAACAGGCTGACCCGGACGGCCCATCGGCGTATTTTGCCCAAATTGAGCGACT
GTATCTTCTGAGAATGTAGACGGAATTAACGGTGTCCAGATTGGTCCCGGCGCTACGGCATTTAC
ACGGATGCCGTCTTTGACAAGTGCCTGCGCCATTGTTCTAGTAAAGGCATTGATCGCACCTTTCG
TAGCTGTATAATCAATTAGCATCGGATTACCGCGATAAGG
>r130.1 |SOURCES={KEY=b34ed7e6...,fw,2286133-2286433}|ERRORS={}|SOURCE_1="bcp.fa" (b34ed7e60a76ed5c83a162724f0217b5490879ad)
ACTGTAATCAAAAAAGCTGGGAAATGGCTGAAAGGCAGCTAATGGAGGACGCCATTAATACGGCG
CTGCAAAAAAACAATTTGAAAAAAGATGATATTGATCTTTTGCTTGCAGGAGATCTGTTGAATCA
AAATGTCACAGCCAACTATGTGGCAAGGCATCTGAAAATCCCGTTTCTTTGCATGTTTGGCGCAT
GCTCAACATCAATGGAAACAGTTGCTGTTGCATCTGCCTTAGTCGACGGCGGATTTGCAAATCGG
GCGATTGCTGCTACGAGCAGTCACAATGCCACGGCCGAAA
>r131.1 |SOURCES={KEY=b34ed7e6...,bw,1141656-1141956}|ERRORS={}|SOURCE_1="bcp.fa" (b34ed7e60a76ed5c83a162724f0217b5490879ad)
TCCGATCAGCAGATTGGCGATTCGAAGCGACACCGTGTCCATGGCGCCGCTTGCCAGCACGCCGT
ATTTTTGATACCCCGTTCTGCCTATATCCTGAACCGTTGTGAGCAGTCCGGGCTTTAACACTTTC
ATGCTCAATTGGACTCCTCCTTATAGGCGCGATAGTCATCCTCTGAGATGCGGACAAATGTAACA
ATATCTCCTGCTCTTAATAACGTCGGCGGGTTTTCCTGCGGCCGGAATAGAGCCAGCGGCGTTTT
GCCGATCAGCTGCCAGCCGCCCGGTGTCGAAATCGGATAA
>r132.1 |SOURCES={KEY=b34ed7e6...,bw,3536453-3536753}|ERRORS={}|SOURCE_1="bcp.fa" (b34ed7e60a76ed5c83a162724f0217b5490879ad)
AAAGAAAGGAAAAACCAATGGGAGAATCTATCCTTTTTACGTCAAAAACAGAACACATTGCTGTC
ATCACCCTTAACAGGCCCCATGCGGCAAATGCCCTTTCGGCAGAAATGCTTAGAGACCTGCAATC
CATTGTTCAAGAAATCGAATTCAACCCGAAAATCCACTGCGTCATCCTGACAGGCGCCGGCGAAA
AAGCGTTCTGCGCCGGAGCAGATTTAAAAGAAAGAATAAAAATGAAGCAAGATCAGGTTCTCAGA
AGTGTATCCTTCATTCAGAGAACCGCTGCTTTACTCGAAG
>r133.1 |SOURCES={KEY=b34ed7e6...,bw,2294952-2295252}|ERRORS={}|SOURCE_1="bcp.fa" (b34ed7e60a76ed5c83a162724f0217b5490879ad)
CTGTATTGCTGAGCATCCTGTCTTGCAGCTTCTGATGTGATCCATTTGCTGTCACCCGTACTGGT
CGCTGTCTTTCCGTCTAGGCTTGCGGCAGCTTTTAATGTGACGTAAGGGAGGCCTGTCCTCATAA
AATGCAGAAATTTTTCATTCAGCTGTTCCGCCTGATCTGCCAGAATGCCTTCCTTTACTTCGATG
CCGGCTTCTTCTATCATGCTGATTCCCCGTCCGGCCACAAGCGGGTTAGGATCTCTCATTGCGAC
TAATACTCTCTTTATCCCGGACTTGATAATCAGTTCGGCA
>r134.1 |SOURCES={KEY=b34ed7e6...,fw,2336766-2337066}|ERRORS={}|SOURCE_1="bcp.fa" (b34ed7e60a76ed5c83a162724f0217b5490879ad)
GGTACAAGCTTGAGGACGTTCTTGAAGAAATGGGAATGGTCGTTGAGGGAGTGCGCACGACAAAA
GCGGCTTACCAGCTTTCAGAAAAATATCAGGTGCAAATGCCGATTACAGAAGCCCTCCATCAAGT
CCTATTTAATGGACAAAAGGTAGAAACCGCTGTTGAATCCTTAATGGCGAGAGGGAAAACCCACG
AGATGGAGGACTTGGTGAATACATTTGATAACCAAGTAAAATAAAAGTGGCAACGGAATAAAAGT
CCGCATATTCTAATTGCACGAAAGCCCGAAAGACAGAAGA
>r135.1 |SOURCES={KEY=b34ed7e6...,fw,3525212-3525512}|ERRORS={}|SOURCE_1="bcp.fa" (b34ed7e60a76ed5c83a162724f0217b5490879ad)
TACTTCCTAGAATATATATTATGTAAACTAACAAAATGAAATTCATATTTGGATTTCTTTGCCTG
AAATATGAGGCCGATAACCGCGTAATAGAGTTATCGGCTGGCTAGCTCTTTGATATACGTTTATC
AGCAACCTCTCGGTTATGTCACTTGTTGCTGGTCTTCTTGATCAAGTCCACTCCATCGTATGCCA
GACTTTCCACACTTGCAGCCTTCTGCAGTAAGTAATGATCAAAAAAGTTCTTCGTATAGTCTGTA
ACAAGATTTCGCATCTCCATAGCATCCCGTTTGCCTCTGA
>r136.1 |SOURCES={KEY=b34ed7e6...,bw,3364283-3364583}|ERRORS={}|SOURCE_1="bcp.fa" (b34ed7e60a76ed5c83a162724f0217b5490879ad)
CACTTTTGTAAATATATGTTACACTTTATGCAAGTCATCTAGATAAGGAGCTTATATGAAAAAAC
CTCCGCTTTCTCAGTATACCTGTCGGATTTTCGCTTTTTCATTAGGCACTTGCCTAGGAGTACAT
ATTCTGTTTTTATTAATAATGGTATATTCGGATGAGTTCCGCTGTATTGTGAATCATTAACATAT
AAGGAGTGTAATACGTGAGCCAGAAAGAACATGACACGCCATTTAAAGACTTAAAACCAAGCTCA
AAAATAACAGTGATTGTATCCATTGGTTTCCTTATCACAA
>r137.1 |SOURCES={KEY=b34ed7e6...,bw,2255246-2255546}|ERRORS={}|SOURCE_1="bcp.fa" (b34ed7e60a76ed5c83a162724f0217b5490879ad)
GAGAACAATATGCGACTCTGCATGTCCGGGCATCTCCAGAACAGTCCAGTCATCCATCCCGTTAA
TTTTCATCCCTTCCGTCACCGTTTGGGTCAAGGATCTTGTACAGGAAAATGCGTACGCCGACCGG
ATAAGCCTTTCTGCTTTCACATCATCAAATGGAACGCCTAACTCAGGCAGGAGCTTTTGAAAAAA
ATGTTTTTGCCACTCCATAAATGCCTTGTCTCTGCTGATATATGGTTCGTTAAACGGATGTCCAA
TCACTTTAATGTCATCAGAAAAAACATCAAGCAACCCTGC
>r138.1 |SOURCES={KEY=b34ed7e6...,fw,2837222-2837522}|ERRORS={}|SOURCE_1="bcp.fa" (b34ed7e60a76ed5c83a162724f0217b5490879ad)
ATACTGTATATAATGCAGAAGAGGTGCAGAGCGGAATAAGAAAAATAACCAATTTTCAACAGGAC
AAGATACAAATTCATGAAAGCTAGGGTTTCTGCATATATGTGAAGGGGATGATGAAAGGAGTGAA
CAAGTGGTTATCAATTGGCTGTCTCTTTTCCTTCTTTCGCTTGCGGTCTTCCGGCTCGCGCGTCT
TTTCGTGTTTGATACGATTATGGCGCCGCTTCGCAGCCTTTTTCATGAAGAGAAGGAGGAAAAGG
ATGCGGACGGGAACATTGAAACGTATATTGTCATAAAGGG
>r139.1 |SOURCES={KEY=b34ed7e6...,fw,1228-1528}|ERRORS={}|SOURCE_1="bcp.fa" (b34ed7e60a76ed5c83a162724f0217b5490879ad)
ATTGTTCATGACAGCTCCGCGCTTGCTGAAAACTGAAAAAGCTTAATCTAACAACCCCCAGCGGC
CGTTCCGCTGGGGGTTGTTTTCTATCTTCTGTTAAGCAGATTTTTTAATGAAGCAAGATCCGGCC
AACCGAATCCTATTTCTTTCAAGCTTTCTCCTGCGATTTCAAACCTATCCTCGGCTGCTCTTTCA
GGTGAAAACGACTGATAAAATGTAATCGAAGGATTCTCTTCTACGACCCAAACAAACATGCTCGT
AAAGCCATGATCAAGCAAAAAATCTGCTCCCTTTGTCAAA
>r140.1 |SOURCES={KEY=b34ed7e6...,fw,463734-464034}|ERRORS={}|SOURCE_1="bcp.fa" (b34ed7e60a76ed5c83a162724f0217b5490879ad)
GGCCCATTTCAGCTGGCCGGGAACAGCGGAATAGAAAGGCCGGTAAACCGGTATTCCTTTCCGTA
TCTCATATTCTGGTCTGGCATCCTTTTTTCGATATGCCTTTTTCAGCATACGGATAGGCGTAGGG
TGAAAAGGTCTTGGGCATATCACGGTGATATCCAGCCCGAGCTTCAGCAGCTCTTGCACCTGTGT
TTCATGAAACACACCCTCGCCGGGTTTCAGACTGCTTGGATATACGCTTGTGATCCACAAAATCT
TCATGACAAACGTCCTTTTCTTAGTAGTTTGCTTTTCATC
>r141.1 |SOURCES={KEY=b34ed7e6...,fw,1817317-1817617}|ERRORS={}|SOURCE_1="bcp.fa" (b34ed7e60a76ed5c83a162724f0217b5490879ad)
GCACTCGCCCTTTTATTTTCAGGGACAAGATCGGCTGCGATTGTCGAGCCGATCGACATAAACAC
ACCGTGTGAAAAAGCGGATATCACACGTGCTGCTAATAGAACTCCGATGCTGGAGGCTGACGCGG
CCATCGTATTTCCGGCGATAAATATGATCATGATCCAAAGCAATAGCGTCTTTCGTGACATGCTT
GAGGTCAATGAAGTTAAAATAGGCGCGCCGAACGTAACGCCAAGTGCGTATAGGGAGACGGTCAA
TCCTGCTGTTGTTACAGGAATGTGTAAATCGTCAGAAATT
>r142.1 |SOURCES={KEY=b34ed7e6...,bw,554947-555247}|ERRORS={}|SOURCE_1="bcp.fa" (b34ed7e60a76ed5c83a162724f0217b5490879ad)
CTCTGAATCGAAAAAAGCAAGCCAGCTTGAAAGCGACTCTTCATTAGGCAGCACCTTCTCTTGGA
ATTGTCGCCGGACGAGCTCTTTGCTTTCTTCAAGCTTTTCCCTCTCCAGCCAGTGCTCTGTAAAA
GTTCCCACTCGTTCAAACATTGCATATACATATAAAAAAACAGCCAGCTTATGGCGGCAGATTCT
CCCAGACGGACATGAACAGCCGCTTTTGGCTATGACAAATAAGTTCAATGTGACCCGCACAGGCA
CAACATCCTGCACGTAAGCCGTAACTTCCGTCGGACTCAC
>r143.1 |SOURCES={KEY=b34ed7e6...,bw,2925973-2926273}|ERRORS={}|SOURCE_1="bcp.fa" (b34ed7e60a76ed5c83a162724f0217b5490879ad)
AAGTGCCGGCAATTCCTCCTACAACACCGCCAATAGCGGTTCCGACTCCAGGCACAACGCTTCCA
ATAGCCGCTCCGGCAGCTGCTCCGGCTAAACCTCCGCCGGCTGAACCTACTTTTTCACCGGCATT
ATCCTTATTAATTCCAGCTAAGTCAGTTAGAGACAATATTTCGCCTAATCCCGGTATTCCTTTTG
CGGCTCCTTTTAAACCCTTCAGTCCGCCCTTCAAACCTTTTGATTCTCCCAATGTTTTCAGAAGG
CCTGAAAAACCTTTGCCTGATCCGCCTTTAGCTGCTTTTG
>r144.1 |SOURCES={KEY=b34ed7e6...,bw,1700788-1701088}|ERRORS={}|SOURCE_1="bcp.fa" (b34ed7e60a76ed5c83a162724f0217b5490879ad)
CTCAATACGCAGCGTTTCCGCACCCGTATCCTTCCAATCAGGCAAATCACCAAGCAATCGAAACA
ACAGCTCTCTTTTTTCGTTACTCATCCCATCACCCTTCCTCTTCGCTTATCTTCAATGTACGAGA
CAGATTTGTTTTTCCCTTTATTTTTTCACAAAGCATAGAGAAACAAAAATCGCAGTTTACTAAAC
TTTTACTAAATATAACTAAATATTCTGAAATTCATTATTGTAACCGCTTACTTTCATATGATAGT
ATCAATTTATCAAAAACGCATGAGTAAAATATGTCTTTCG
>r145.1 |SOURCES={KEY=b34ed7e6...,bw,832118-832418}|ERRORS={}|SOURCE_1="bcp.fa" (b34ed7e60a76ed5c83a162724f0217b5490879ad)
GTGTCGGGATCGGCATGATCATTCGGGTCGGCGGCACAACAGCCGGTTCCGCCATTCTGGCCAGA
ATCGCCAATAAATATTTAGATTGGAATATCAGTTACGCGCTGCTCTTTTTTGATTTAATTGTCGT
CTTCAGCTCTTATTTTATTATTGGTGTGGAAAACATGATGTTTACGATTGTGATGCTGTATATCG
GAACGAAAGTGATGGACTTTATTATTGAAGGACTGAATACAAAAAAAGCAATTACTGTCATTTCG
GAAAATAAAGGTGAAATTGCCGAGCAGGTCAATACGCTGA
>r146.1 |SOURCES={KEY=b34ed7e6...,bw,3556370-3556670}|ERRORS={}|SOURCE_1="bcp.fa" (b34ed7e60a76ed5c83a162724f0217b5490879ad)
AACAGTATCATCCAGAAAAGGTATCGCTGATCACTGGTGTCAGTACCGACGATATCTATCAGCTG
GCAAAAATGTATGGTGAAACCTCCCCTTCCTTTATCAGAATCGGAAACGGCCTTCAGCATCACGA
CAACGGTGGGATGATTGTTAGAACGATTGCCTGTCTTCCGGCGATTACCGGTCAATGGATGCATA
CAGGAGGCGGCGCCATCAAGCATAACAGCGGAATTTTAGAATATAACACTAACGCGCTTCAGCGT
CCTGATTTACTGAAAGGCCGCACACCGAGATCGTTTAATA
>r147.1 |SOURCES={KEY=b34ed7e6...,bw,2015538-2015838}|ERRORS={}|SOURCE_1="bcp.fa" (b34ed7e60a76ed5c83a162724f0217b5490879ad)
CTCTGGCGGGATTTATTTTCACCTACATTCCTGTCCATACATCTTTTACATATCGTTTTTGATCT
TGCAGCGTCTTCAACCATTCTGCTGACGCTTCCTGACTTGCTCCTTTGTCACCTTCATAAGCCGC
ACGCAGAGTGTTCTCTACTTCAGGAGCCATATGCGCACCATCGCCGCATACATAAACGTGCGCAC
CTTTTTCGATCAGTGAAATTAATTTCTGTGCATCTTGTTTTAGCAAGTGCTGAACATATACTTTT
GGCTCGTCTTCCATTCGCGAATAGCATCGATGGACTGTTA
>r148.1 |SOURCES={KEY=b34ed7e6...,fw,1931000-1931300}|ERRORS={}|SOURCE_1="bcp.fa" (b34ed7e60a76ed5c83a162724f0217b5490879ad)
CGCCCGATGAAAGACGGCGTTATCGCTGATTATGAAACAACGGCTACCATGATGAAATATTACAT
TAATCAGGCCATTAAAAATAAAGGCATGTTTGCCAGAAAACCTTATGTGATGGTTTGTGTGCCAT
CCGGCATAACTGCGGTTGAAGAGCGTGCGGTTATCGATGCGACAAGACAAGCCGGAGCGCGTGAC
GCGTATCCTATCGAAGAGCCGTTTGCTGCGGCTATCGGCGCCAATCTCCCGGTTTGGGAACCGAC
TGGAAGCATGGTTGTTGATATCGGGGGCGGAACGACAGAA
>r149.1 |SOURCES={KEY=b34ed7e6...,fw,3289744-3290044}|ERRORS={}|SOURCE_1="bcp.fa" (b34ed7e60a76ed5c83a162724f0217b5490879ad)
GTGCACTATGGAGAAATTCTCCGTCTCCCGCTTTTGACACCTGAAGAAGCGCTTTCCTTTGTTTC
AAAACTCACCCTGTGGATGGGGCTGAGCGGAGCAGGGGCTTTGTTGATTCTTGCCGGACTCGATT
ATTTATATCAGAGATTTGACTATGAGAAAAATATCAAAATGTCAAAGCAGGATATAAAAGATGAG
TACAAAAAATCTGAGGGAGACCCGATTATTAAGTCTAAAATTAAGCAAAGACAACGGGAAATGGC
AATGAGGCGGATGATGCAGGAAGTGCCGAAAGCTGATGTC
>r150.1 |SOURCES={KEY=b34ed7e6...,bw,2048097-2048397}|ERRORS={}|SOURCE_1="bcp.fa" (b34ed7e60a76ed5c83a162724f0217b5490879ad)
GTCATTGAAATATCTTTTAGTTGAAAATCACCAAATGATTTATACACATGTTTTAATTCAATAAT
ATTTTCCACTATTCTTCCTCCCTATATAATAGTGTAAGTATGTCCTTTAATTCTGTAAGTGAGAT
GCCAATTTCTTTACTGTTTTGAATTGCCGTCAACAATTGCTCTTCAATTACCTTCATTTTTCTCT
CTTTCATCATCTCACTGTCCTGCTCCGATACAAAAGAACCTTTCCCAACAACCGAATATATGAAT
CCGTTCTTCTCCAGTTCCTCATAGGCACGTTTTGTTGTAA
>r151.1 |SOURCES={KEY=b34ed7e6...,fw,3712500-3712800}|ERRORS={}|SOURCE_1="bcp.fa" (b34ed7e60a76ed5c83a162724f0217b5490879ad)
ATATTTCACTTGCCAAAACGAAATGTGGTATAATGGGCTCGCTATGTAAAGTACATATGCGTAAC
ACATGAAACTTCAAAATACGAAATGACTGAATTCTTGGAGGACGAGGAAATGGCTTTTGAGGATA
TCCCTTTTTTGCAGTACCTCGGCAATGCCGTTGATATTCTCCTTGTTTGGTATGTGATATATAAA
CTGATTATGGTGATACGCGGCACGAAGGCGGTTCAGCTCTTAAAAGGAATCGTTGTAATCGTGCT
TGTCCGTATGGCCAGTCAATATTTGGGCCTCGGCACGCTT
>r152.1 |SOURCES={KEY=b34ed7e6...,fw,3406844-3407144}|ERRORS={}|SOURCE_1="bcp.fa" (b34ed7e60a76ed5c83a162724f0217b5490879ad)
TCACTTGGCGATAGAAAGCATCCGGAATGGGGAATGTGAGGCTGCGATAGCAGGGGGTGTCAACT
TATCTCTGCATCCGGCTAAATATATCAGCTATGGCAGTGTGGGGATGCACTCGAGCGACGGCTAT
TGTCATACATTCGGCGAAGGCGGTGACGGATACGTTTCTGGAGAAGGGGTTGGAACGGTATTATT
AAAGCCTCTGCAAAAAGCTGAACAGGATGGTGACCGGATCTATGCCGTCATCAAAGGAAGTGCCA
TTAATCATGTAGGCAAAGTCAGCGGTATTACGGTTCCGAG
>r153.1 |SOURCES={KEY=b34ed7e6...,bw,362586-362886}|ERRORS={}|SOURCE_1="bcp.fa" (b34ed7e60a76ed5c83a162724f0217b5490879ad)
GACAGCAACCAAAATGAGATCGATGGGATTGCTGATCAAGCCTAGGCCATGCCCGAAAGAGCCGA
TATAGGAAAAAATCAGCATCATGACATAAAATCCGACGAGCCACCAGGCTGATTTCAGCTGCTGG
GCAAGGCTTACATCTTCTTTAGGCGCGTATTTGCTGAAGCAGAGATAGATCAAAAACATGACGAG
CTGTGAGCCGAGAAGCCAGGAAACGGTTGTCCATCCTGACCAGTACACAATAAACGCCGTAAAAA
TAAAGGAAAGCGGCCCGATAATGCTCATTCCTTTTAAATA
>r154.1 |SOURCES={KEY=b34ed7e6...,fw,3770083-3770383}|ERRORS={}|SOURCE_1="bcp.fa" (b34ed7e60a76ed5c83a162724f0217b5490879ad)
CTTTGCGTTCAAGCTCGGTTGCCATCGCACCGTCTAACACGATAAGCGGGTATGTATCTAATAGA
TGCTGAATTGGATTCATAGGCTGTTCTGATCCTTCTTTCTGATTTTTTGAAAAGATATGAAAATG
GTAAAGGACGTCTTAACGTTTGTCAATCAACCGAAAGACAAAGGTGTTCAGATTCCATTGATCTG
AACACCTTCTGCATGCATTACGATATTTGTTTGTTATGAGGATCAGCAGAAGTTTCTGAAAGCTC
CCAGCATTCAATCCGCTCATGATCTTTTATGACATCTTTA
>r155.1 |SOURCES={KEY=b34ed7e6...,bw,2457561-2457861}|ERRORS={}|SOURCE_1="bcp.fa" (b34ed7e60a76ed5c83a162724f0217b5490879ad)
TTTGCTCATACGCTTTATTTAATTTATCGAACTTACTGTCTCCTGTGCTTGTTGATTTCTGGCCC
AGAATGCTTGAATTGCCCGTAATAAATAAAGTCAGCGCCGAAGCGACAACCGCAGTGATCAGCAC
AACAAAAAACAGTTTCAATTGCCGTTTCAATTAAACACCACCTTTTTCTTCTTACATTATTATCA
TGGACGATTTCCTATTCGTCAACTCGGAGCAGAAAATATAGAGATAGTGCCCTTCTTTAGCGTTT
CATAAACCTATGCCTTTTCACGACATATAATAACGAAAAA
>r156.1 |SOURCES={KEY=b34ed7e6...,bw,2009000-2009300}|ERRORS={}|SOURCE_1="bcp.fa" (b34ed7e60a76ed5c83a162724f0217b5490879ad)
TACCCATACAACAACATCAAGCAGAATTAAGATGTTGGTAGAGAATATATACAGTTCGTGCATAT
ATTCCATTGCTTTTGTCCTCTATAACTGCAGTAAATACATCATAACAAATGTGACAATTTTGTGT
CAACGGCAAATATGCTAGTTATAAAGGACTTCTTTTTGGTCATCAATTTTTCGATCAAAGACAAA
TACAGATACGGCGATATTTTCTTCAATTTTGATGTCAGAAAACAAATGAACAAGCTTAGCCCCGA
TCAGTTCCTCCATTCCTTCCGGCGTTTTTTTAGAGTAAAG
>r157.1 |SOURCES={KEY=b34ed7e6...,bw,3215557-3215857}|ERRORS={}|SOURCE_1="bcp.fa" (b34ed7e60a76ed5c83a162724f0217b5490879ad)
TCTGCAGGCGGCAACACACCGTCTCTCAGCATCCCTCTCACCTTGGTGCCTGATAAAATCACGTG
ATGCTCTCTGCCATGCGGGCACGTTTTTGCCGTTCCCATATTTCCACATTTTTCGCAGAAGAAGC
TGTGCTCGAATTTCAGCGGTGTAATGCCGAGTTCTTCTGGTTTAAATGTGTCAAACAGCTCCTGG
GCTTCGTACGTGCCGTAATAGTCACCGACACCGGCGTGATCGCGGCCGACAATGAAATGTGTGCA
GCCGTAGTTTTTTCTGACAAGCGCATGGAAAATCGCTTCT
>r158.1 |SOURCES={KEY=b34ed7e6...,bw,1771115-1771415}|ERRORS={}|SOURCE_1="bcp.fa" (b34ed7e60a76ed5c83a162724f0217b5490879ad)
ATCCATCACTTTTTGTTTCGCACGTTCGCTTGTGTATGGCGGGCTGAAGAAATGGACAGCTTCTA
CTGACAGTCCTCTTTTCATAGCGTAAAAACCGGCTACCGGGCTGTCAAAGCCGCCGGAAAGCATC
AGCATCGCTTTCCCCGCTGAACCGACCGGAAGACCGCCGGCGCCTTTTTCATTGCGAATCGTCAA
AAAGGTTGCTTCCTCCCTGATTTCAATTCTGAGCGGAATATCTGGATTGCGGACATCAACTGTCA
GCCCTTCTGTATTTCGCAAAATATGGCCGCCGATTTCAGC
>r159.1 |SOURCES={KEY=b34ed7e6...,bw,140654-140954}|ERRORS={}|SOURCE_1="bcp.fa" (b34ed7e60a76ed5c83a162724f0217b5490879ad)
TATCATCCTGATGAATTTGCAGAATTGAAGGAAATCGCGATGCAAAAAGGCTTCAGTCACTGTGA
AGCCGGTCCGCTTGTCCGTTCCTCCTACCATGCGGATGAACAGGTTAACGAAGCATCAAAAAAAC
GCCAAGCGCAAGCATAATGCCAAAACGCCAGATCATCTGGCGTTTTTGTCATTCCTATTCGTTTC
CTTGTCCTGGCGTGTTTCTCCATTGGCATTTTCGTTTTCCGAGACAGGGCTTCCTTGCGGGGCGT
TTTTCATTTCTTGTATCGTCCCTGACATGATGTCTCTGAC
>r160.1 |SOURCES={KEY=b34ed7e6...,bw,1645715-1646015}|ERRORS={}|SOURCE_1="bcp.fa" (b34ed7e60a76ed5c83a162724f0217b5490879ad)
CAGACAGAGAGTTCCGGTCCACCGATTGCGTACCCGTTTTCACTGACACGTGACGCCCAGTTCTC
ATTCTTTCAAACGGCTGATCAGAAAGATCAGGCATCAGCGGCTCACGAAGCGGTACATTCACGTG
CACAGGACCCATTGGACGCTTTTGTGCTTCTCCGGCGGCACGTCCTGCCAGCGTTCGGATATATC
TCAGCATATGCGGCGACTCTTCGGGAAGAGCAGAGTCTGTGAAAAACTTAACAAAGTTACCGAAT
AAGAAGTGCTGATTAATGGCCTGCGGTGCGCCTACTTCAC
>r161.1 |SOURCES={KEY=b34ed7e6...,fw,3735518-3735818}|ERRORS={}|SOURCE_1="bcp.fa" (b34ed7e60a76ed5c83a162724f0217b5490879ad)
GATTGAATCGCGCGGTTCAGGTCTTCGCGAATAGAAGCGGTGTGCTGATATTCTTCCTCAATGCC
CAATAATTTTTTCAGCAGCAGGGTTACTTCTTTTGTCAGCGTTAATTCCTCCAGCCAAGTGGCGT
TTTTCTTCTTTTTCCCTTTATATTGAGAGTACAGCAAGAACAACAGGGTTTCACCGAGGTCGAAG
AAGTCATCCCGTTTTCTGAGCTTTAATTCCTCATCTTCTTCACGAGATAACTGTTTAGCAAGGCC
GAAATCGATGAGGCATACGTTACCGTGATTCATCATAATG
>r162.1 |SOURCES={KEY=b34ed7e6...,bw,536695-536995}|ERRORS={}|SOURCE_1="bcp.fa" (b34ed7e60a76ed5c83a162724f0217b5490879ad)
CGAATTCCCAAGGTTTTACGGGTTTAATGACGTTGAACATTCTGGAAAACTATGATTTCAGCCAA
ATTGAACATGGTTCATTTACCTATTATCATGTGCTCGTGGAGGCACTGAAAAAGAGTTTTCTAGA
TCGGAATGCCGTTCTGACTGATCCGGCGTTTGCTGATATTCCGCTGGAAAGCCTCTTGGACAAAA
GCTATGCCAAGCAGCTGGCGGAAGAAATCGGTTATATAGCTGAACCGGCGGAAAGCAGACCGGTA
GGCAGTGATACCGCCTATGCGGCGGTGATGGATTCGGATG
>r163.1 |SOURCES={KEY=b34ed7e6...,bw,550668-550968}|ERRORS={}|SOURCE_1="bcp.fa" (b34ed7e60a76ed5c83a162724f0217b5490879ad)
GGGCAATGTCGAGCATGATTTTGAGCTGCTGAAATCGGTCATCAAGGTCAACAACAATCAGCAGG
CGATGCTGGTTGATAAAGCGCTGAACAGGCTTGGCGGAGTGACGGGAAAAACGATCACCCTTTTA
GGGCTGTCATTTAAACCGAACACGGACGATATGAGAGACGCGCCGTCGATTGTCATTGCTAACCG
CCTCGCCGCACTAGACGCCCATATCAAAGCCTTCGATCCCATTGCCGTCAGCCATGCGAAGCATA
TATTGCCGCAGGCTGTTGAATACAAAAAAACGATGGCGGA
>r164.1 |SOURCES={KEY=b34ed7e6...,bw,863497-863797}|ERRORS={}|SOURCE_1="bcp.fa" (b34ed7e60a76ed5c83a162724f0217b5490879ad)
TTATGTCCTGGCGAATAAAAGGATGCCCCGGCATCAGCGGCATTCGTTGGAGAGAAGCTTTTTTG
AGCTGTATCCTGACATCCCGCTGGATATGATCAAATACGATACTGATTTGTATCATCACATTCTT
TTGTACGAGCAAGTCAGACAAGAGATTTGCGCTGCGCTATCCAACTAATAAGGAGGATTTTATGG
AAAAAACCTCTATAAGCAGTATCGGCAATTTGGACATGGTCGAGCTTAAACCCGACCAAACCGTT
ACGTCATGCGAACTTAAAGATGCTGAGTCTTTTTATCGTT
>r165.1 |SOURCES={KEY=b34ed7e6...,fw,1736121-1736421}|ERRORS={}|SOURCE_1="bcp.fa" (b34ed7e60a76ed5c83a162724f0217b5490879ad)
GCCTTATTCTAAAATATTTTAAGAAATGATGGGTTGAACATTGATATGAACTGGTTGGGACAATT
ACTAGGTAGCGATTGGGAGATCTTCCCCGCCGGAGGAGCTACAGGAGATGCATATTATGCGAAAC
ATAACGGGCAGCAGCTTTTTTTAAAACGTAATAGCTCACCTTTTTTAGCTGTTTTATCCGCCGAA
GGCATTGTTCCTAAGCTGGTTTGGACAAAACGGATGGAGAATGGGGACGTCATTACGGCTCAGCA
CTGGATGACCGGCAGAGAGCTGAAGCCGAAAGACATGAGC
>r166.1 |SOURCES={KEY=b34ed7e6...,bw,2221378-2221678}|ERRORS={}|SOURCE_1="bcp.fa" (b34ed7e60a76ed5c83a162724f0217b5490879ad)
AATAAGCCCTTCTTGCCGCCGCGCTTTGCTCCCGAAAACGCGCCTTCCTCGTAGCCAAACAGTTC
CGATTCCAGAAGATTCTCTGAAAGAGCGGCGCAGTTTACGCGGATGAATTTATTGTATTTCCTGT
CGCTTTCGTTATGGATGGCATGGGCAAACAGCTCTTTTCCAGTGCCCGATTCTCCGCGCAGCAAA
ATCGTTGCCGGCGTTTTCGCTCCGAGCTTCGCCTGCTCAAGCGCAACCAGCATTTGCTCACTTTT
GCCGATAATGTCGTCGAAGGTATATTTCGCTTCGAGCGTG
>r167.1 |SOURCES={KEY=b34ed7e6...,fw,2727376-2727676}|ERRORS={}|SOURCE_1="bcp.fa" (b34ed7e60a76ed5c83a162724f0217b5490879ad)
AGATGAAACACCGGATTGCGGATGCACTGGAAAAAGAGCTGGTAAAACGCCCAGGTTCGCTGCAT
ATCCGACGCCAGCTGTCTCTATTAAACCGGGCCAGCATTTCAACGCTTCATTCGTTTTGCCTGCA
GGTGCTGAAAAAATATTACTACCTGATTGATCTTGATCCGGGCTTTCGGATTGCTGATCAGACAG
AAGGCGAACTTCTTGGGGACGAGGTGCTTGATGAGCTGTTTGAGGATGAATATGCAAAGGGCGAT
AAGGCGTTTTTTGAACTTGTCGACCGATACACAACTGACC
>r168.1 |SOURCES={KEY=b34ed7e6...,fw,427910-428210}|ERRORS={}|SOURCE_1="bcp.fa" (b34ed7e60a76ed5c83a162724f0217b5490879ad)
AGCTGGTGTATTTGGTATAATACCAAGCACCATTAAGCCTTGATCACGCTTGGAGAAATAAAACG
GGGCTGCATTGTCGTTTATCCTTTGCTTCACGGACAGAAAAATACGTCCTAATACAGCCGCACAG
ACAGCTGCACCCGCAAGCGGCGTCCACAGCAAACTCGCAGCACCGAGAGCGGAGACGATAAGCCC
GAGAATACAGACTCGCTTCGCTGTAATTCTTATACTGGTTTCAGGAAGGGAACCCTGCACCCTTT
GGCCGAATCCGACAAAGTAAGGTATCCATAGAAAATGGAA
>r169.1 |SOURCES={KEY=b34ed7e6...,bw,1918697-1918997}|ERRORS={}|SOURCE_1="bcp.fa" (b34ed7e60a76ed5c83a162724f0217b5490879ad)
GGGTTGCCTGACAGCGTACCAGCCTGGTAAATCGGACCGCTTGGAGCAATTTGCTCCATAATTTC
GGCTTTACCGCCATAAGCGCCGACAGGAAGTCCGCCCCCGATCACTTTCCCTAAGCAAGTCAGAT
CAGGCGTTACACCGAAATAACCTTGTGCGCAGCTGTAATCGACCCGGAAGCCAGTCATGACTTCA
TCAAAAATCAGCAGCGTACCGTTCTGTTCAGTAATATCCCGCAGCCCTTGTAGGAAGCCTTCTTG
CGGCGGAACCACACCCATGTTTCCGGCAACCGGTTCTACG
>r170.1 |SOURCES={KEY=b34ed7e6...,bw,1198638-1198938}|ERRORS={}|SOURCE_1="bcp.fa" (b34ed7e60a76ed5c83a162724f0217b5490879ad)
GAGACGGTCTCCGCTGATTACCCAGGCCGCATCCTTATAGGCAAGATACCCGAAAAACAGCTCAA
TCGGCAGCAGGACAATCGAGAAATAGCCCCATGGCTGGAAGAAAATACAGAGTGGAATGATTAAA
AAAATGGAGAAAATGGTTGAGCGGAATAAGTACCGCTTCAATGCGCGCCGCGGCAGATGGCGGCG
ATTTTCTTCCAGCGTGTATTCCGGCGTAAAAGTACGCAGCATGCCGGGAAGCTTTTTTTTGTGAA
TCATCGGAAACAGAATGGTCGAAGCGCCCTCTGCTTTTTC
>r171.1 |SOURCES={KEY=b34ed7e6...,fw,3661045-3661345}|ERRORS={}|SOURCE_1="bcp.fa" (b34ed7e60a76ed5c83a162724f0217b5490879ad)
AAATCAATTATTCGCCTTTATTTTTTTTGATAATTTCTTCAGCAATGCTCTTCGGCACTTCTTCG
TAGTGATCCATGTGCATAGTGAACGTACCGCGACCTTGCGTGTTAGAACGAAGGGCAGTAGCGTA
ACCGAACATTTCAGCAAGAGGAACCATCGCACGAACAACTTGCGCGTTACCGCGAGCTTCCATAC
CTTCTACGCGTCCGCGACGAGAAGTAACATCACCCATGATGTCTCCCATGTATTCTTCAGGAATA
ACCACTTCTACTTTCATGATTGGTTCAAGAAGAACTGGGT
>r172.1 |SOURCES={KEY=b34ed7e6...,fw,1366421-1366721}|ERRORS={}|SOURCE_1="bcp.fa" (b34ed7e60a76ed5c83a162724f0217b5490879ad)
GTGAGCAAGATCAGAGCGGAAATGTACGTGAAAATATCCCGTTTATAACCAAGCCTCACCATTTG
GTTGTATACATCGATAAACGTAAGAAACGCTTGTTCCGCCTCATGCTGAAAATGAATATCCAGAA
TTGATGCGACAGTAAATCGGTGGTGAGAATTGAGTGTTGAAAAGCTGCCGATGTTTGATTTTATA
TAGCTGCTCAAATTATAAAAGCGCTGAAAATCAAAATCTCTTTTATTTACAATATATGCAGAGGA
GATGAGCATTAATATCTGATTATGAGCAACTTTCCATCTT
>r173.1 |SOURCES={KEY=b34ed7e6...,fw,3312392-3312692}|ERRORS={}|SOURCE_1="bcp.fa" (b34ed7e60a76ed5c83a162724f0217b5490879ad)
TAGATGACGGGTATCTGGTAGGATCACGGGGATCGGTAGGTTCTTCTTTAGTTGCGACACTTACT
GAGATCACAGAGGTGAACCCGCTGCCGCCGCACTATATATGTTCTGAATGCCAGCATTCTGAGTT
CTTTAATGACGGATCTGTCGGCTCAGGTTTTGATCTGCCTGACAAAATGTGTCCTCATTGCAAAA
CGCCTTTGAAAAAAGACGGGCACGATATTCCGTTTGAAACGTTCCTGGGATTTAAAGGAGATAAA
GTACCTGATATCGATTTGAACTTCTCTGGGGAATATCAGC
>r174.1 |SOURCES={KEY=b34ed7e6...,fw,144692-144992}|ERRORS={}|SOURCE_1="bcp.fa" (b34ed7e60a76ed5c83a162724f0217b5490879ad)
GCGCAAGCTCCGCAACGGCAACGGACAGCTTTTCCTCGGCTTCACGTTCTTTTTCCTCAAGAAAT
GCTTTGGTTTCCGCCGATTCCCCTGTCCATTCCGCCACATTTTGAACAGACGCTGTTTTGCTGAT
GATTTTTCGCTTTTCGCTGTCAAACGTGATGTCTACACAGCCGACATAGTTTCCGTATTTCTCAG
CGCTGGCAAGCAATACACCGTTGACCATCTGTCCATTTTCAAGCAGATGGTGAGTATGAGACTCG
AGGATTACGTCTATCTCCGGAACTGCTTCAGCAACCGCTT
>r175.1 |SOURCES={KEY=b34ed7e6...,bw,2866489-2866789}|ERRORS={}|SOURCE_1="bcp.fa" (b34ed7e60a76ed5c83a162724f0217b5490879ad)
CTGACGATTAAAAGATGGGGAAAAGATTAATTTTTTTATCTCCTCTAATTGGAAGCCTAACTCTC
GATAAAATAAAATGTGCTGTAAGTGGTTGACTTCTTTTTCCCCATAAATTCGGTATCCAGATGAA
TTAATCCGTGCTGGCTGTAAAAGGTTAATCTCATCATAATACCTAAGCGTTCTTGTGCTGACTCC
CGCTAATTTGGCTAACTTCTGAACGGTATATTCCATTTCTTCTCCCTCCTTATACAGTAACCGTA
CACTTTAACGTAACGTGAATGTCAAAGCTTTTTTAAAAAA
>r176.1 |SOURCES={KEY=b34ed7e6...,fw,3109885-3110185}|ERRORS={}|SOURCE_1="bcp.fa" (b34ed7e60a76ed5c83a162724f0217b5490879ad)
AAGACATAAAGGGGAATAACGATGGACTCAAAATTAATCTTTTTCGATATTGACGGCACGATATA
TGATCATGACAAAAAAATACCGGAAAGTACAAGAAAAGCGGTAGCAGAGCTTCAGCGGCAGGGAC
ACCATGTGTTTATCGCCAGCGGGCGGTCCCCGTTTCTGGTGAAACCGATTTTAGAGGAGTTAGGC
ATTCACTCATTTATCTCCTACAATGGTCAGTATGTCGTCTTTGAAAAAGAAGTGATTTATAAGAA
TCCGCTGCCTGAAGAGGCTATCAGAAGATTGTTAAAGCAG
>r177.1 |SOURCES={KEY=b34ed7e6...,bw,880245-880545}|ERRORS={}|SOURCE_1="bcp.fa" (b34ed7e60a76ed5c83a162724f0217b5490879ad)
TGTAGAAAAAGAAATAGGCAAAATTAATATTCCTTATAAATTTGCAAATCGAAATAAATTAGAAG
GACATTTCAAAAAACATGGTAATGAGTTTAAAGGTATTTATAAAAATGCTGAACAATACCTGAAA
GGTGCACAATATATAGTTAATAACGGTACAAAAGTTCAGTATCGATATAAACTAAAAGACGGCAC
GATTGAAATCCGAACAGGTTATGTTAAATTTATGGGAACTACAAGGAAAGGCGCAGCTAAATTCG
AATTTGTAGGTACAAATAATCAAGGGTATATCACCACTTA
>r178.1 |SOURCES={KEY=b34ed7e6...,fw,2040184-2040484}|ERRORS={}|SOURCE_1="bcp.fa" (b34ed7e60a76ed5c83a162724f0217b5490879ad)
GGATCGTTCACTTTCTGATTGGGAAGGAGACTGGCAATCTGTATATCCATACCTGCAAGATGGCA
CTCTGGACGAAGTATTTTCATATAAATCAAAACATGAAGGTGACAAGACAGCTGAAGAATATAAA
GAGTATTATAAAAAAGGGTATAAAACAGATGTTGACCGTATTGTAATCCAAAAAGATACTGTAAC
GTTCTTCAAAAATGGAAAAGAATATTCAGGTAAGTATACGTATGACGGGTACGAAATTCTAACAT
ATGATGCGGGCAATAGAGGGGTAAGATACATATTCAAACT
>r179.1 |SOURCES={KEY=b34ed7e6...,bw,3687902-3688202}|ERRORS={}|SOURCE_1="bcp.fa" (b34ed7e60a76ed5c83a162724f0217b5490879ad)
AGTGATGGGTGAGCTGAAACGTGCGTTCAGACCGGAATTCATCAACCGTATTGATGAAATTATCG
TCTTCCATTCACTTGAGAAAAAACATCTGGCTGAAATCGTGTCATTGATGTCTGATCAATTAACG
AAACGTCTTAAAGAACAGGATCTTTCTATAGAATTGACGGAAGCTGCGAAAGCAAAAGTCGCGGA
AGAGGGCGTAGACCTTGAATACGGTGCCCGCCCGCTCAGAAGAGCCATTCAAAAACATGTGGAGG
ACCGTTTATCTGAAGAACTGCTCAGAGGTAACATTCATAA
>r180.1 |SOURCES={KEY=b34ed7e6...,bw,1404881-1405181}|ERRORS={}|SOURCE_1="bcp.fa" (b34ed7e60a76ed5c83a162724f0217b5490879ad)
TTGTCATAATTAAGTCGTCGAAATCAAGCGACTGGTTTTTCAGCAGTTTTTTCTGATAATCAGTG
TATACATCGCTGACGACCTGATCATAGTAGCCGCCGGCAACCTTAGAAAATTCCTCAGGTTCGGT
TAATTCGTTTTTCGCACTGCTGATCGTGCCGAGGATACTTCTCGGATCAAATTTTTTCGGATCAA
GGTTGCGTTCCTTCAATATCCCTTTGATGACTGAAAGCTGGTCAGCCGTATCAAGGATTGAGAAA
TTGCGGTTGATCCCGATGCGGTCGATATCTCGGCGCAAAA
>r181.1 |SOURCES={KEY=b34ed7e6...,bw,2088592-2088892}|ERRORS={}|SOURCE_1="bcp.fa" (b34ed7e60a76ed5c83a162724f0217b5490879ad)
TGTTGGTCCAGGTCATCATTACATCAAACCAATAGAACAGAAATTGACCAACGGATGCTGAAAAA
AATAATAGAATAACTCCTATAACAGCAGCCGGTAAAATACAGAATGTATAAAAAGGCACCAACAC
CATATTCATGGGAATGCTCATAATAGAAAACTGCTGAAAATGATACAGAAGAATGGGTAGTGAGC
CTAGCTGGGCAATAACAGATACCATCGTCAGCTGTCCCAGACCCGTTTTGCTATGCTGAAAAATA
GATGATGAGAGAATTAAAGAAAAACTGACCGCAAATGAAA
>r182.1 |SOURCES={KEY=b34ed7e6...,bw,3109608-3109908}|ERRORS={}|SOURCE_1="bcp.fa" (b34ed7e60a76ed5c83a162724f0217b5490879ad)
ATCGTTATTCCCCTTTATGTCTTAATCTGCAATTCCCACACTCATCATACAAAAAGATTCCGGTT
CAGCAAACCATTTCCCTCAAAAACTAAATAAAATTCCATTAATATCCACGAAAAGTCCGTGCTAA
ACTCCGTATACTATTTGTATACAACAACCTTGGACAAGTAACAATTGAAGGAGGGACCTGCGTTA
TGCTTAGGAAATTAAAAAAGAAGCTCAGAAGACAATGGAACGGAATGCTCCGCAGGAAAGTCATT
GCCTGATAAGGGATCTGTCACTTTTTCAAAGGTCCTTATT
>r183.1 |SOURCES={KEY=b34ed7e6...,bw,3780930-3781230}|ERRORS={}|SOURCE_1="bcp.fa" (b34ed7e60a76ed5c83a162724f0217b5490879ad)
TCTCCATAATTGTTGTCAGTGCTGCTGGCGATGTCGTCGATTGTTTTCTGTAAACGTTCGAGCTC
ATCTTCATTTATTTTTTCCGCGGCAATCGTCACCAGCCCGAGTTCTAACGCCATCCGCGCTTCAA
TAATAGCCGGAAGATTATCTGTCGCCAAAGCAAGCATGACGGAAAAAGGCTGCATCCCGATTTTG
TCGTTGAAATACGTGCCGCCGCGGGTTTTTCTCGTGATAACACCCAGCGTCTCTAGTGAGCTAAG
CGCCTCGCGAAGCACCGGTCTGCTGACATGTAAGATATCC
>r184.1 |SOURCES={KEY=b34ed7e6...,fw,2145839-2146139}|ERRORS={}|SOURCE_1="bcp.fa" (b34ed7e60a76ed5c83a162724f0217b5490879ad)
AGCGAACGTTTAATCAGCTCAAGGCAAAACCGGCAATTGGATGAAATTCGGGGAAGAATGATCGT
GACAGCCTGCGCGCTTATAATGATAGCGGCATCTGTGGCAATCACCATTTTTCTCGGTATTAAGG
GGCTGCAATCTTTTCTAGTAAATGGTGTAAGCCCAATTGAATTCTTAACCAGTCTGAATTGGAAC
CCTACAGATTCTGATCCGAAATACGGAGTGCTGCCATTTATCTTTGGCTCATTTGCAGTAACGAT
TCTCTCCGCTCTCATTGCTGCCCCACTCGGCATAGCAGGT
>r185.1 |SOURCES={KEY=b34ed7e6...,bw,3241114-3241414}|ERRORS={}|SOURCE_1="bcp.fa" (b34ed7e60a76ed5c83a162724f0217b5490879ad)
TCTATTGTCATCAGCGCAAGCTGCCCAATATCCTTGCGGGCAACTTCCATATGGCCAACGTTGAT
TGAGAATTTCGCAAGGACATTGGCAACACCTGCAATGGTGCCAAACTTGTCATTATGAACAACTA
GAATGGCAGGGTGGTTTCCAGACAGACGGAGCTCAAAGCCGTTTAATTCTGTGATTTCAATTTTT
CCTCCGCCTATTGAAATTCCTGTCAGTTCAAGTTCTCCCTTACCATCAGAAATACTGATTCGAGC
TGTGTTCGGATGAACCGGAACAGCGTCTTCGACTCGAAAC
>r186.1 |SOURCES={KEY=b34ed7e6...,bw,768698-768998}|ERRORS={}|SOURCE_1="bcp.fa" (b34ed7e60a76ed5c83a162724f0217b5490879ad)
CCTTTAGCTCTTCTTTTAAAGCGTTTACAAATTGGTCGTAACGAGCTGCCTTTCGGGAATACACC
GTACTGAGTGTCCAGGTCATAGCGAATTGTGCGATGGCAAACAGCCAAGCCCATGAAACAGCACC
GACTGCCGGAGTATTCAAAAAGGTGAAATAAGACGTTAAAACAGGGAGTGAAAAATAAAAGACAA
AAAAGAAAATCGCAGTTGGAACAATAAAGGCCTGTTTCTGCTTCAAAAAGGCTTGAAATGACGTA
GATTCAGCAATCTTTTGGTAATCAGCTTGCGATCTGTACA
>r187.1 |SOURCES={KEY=b34ed7e6...,bw,3896703-3897003}|ERRORS={}|SOURCE_1="bcp.fa" (b34ed7e60a76ed5c83a162724f0217b5490879ad)
TAATATGTGCACCGTTATCGATCATCTCTTTCGCGTGCAACAGGGCCTTGTCCATGCTGTCATAT
TTTCCGCCATCCGAGAAAGAGTCAGGCGTTACGTTTAAAATACCCATCACCAGCGTCTTTTCTTG
ATATGATAATGCGCTGGGTTTGGTATGGATTACTTGTGTTTGGTTTATCGTTTGCTGCGCCATTC
TCTTCCTCCCTGTCATGAATTCATGTTCTTTATTTCTTGATGGTATAGCGTTTGTAAAGCGGAAG
TTATTTCTCCGTTTCTGCCCGGATAGGTCACTTCTTCTAT
>r188.1 |SOURCES={KEY=b34ed7e6...,bw,3567311-3567611}|ERRORS={}|SOURCE_1="bcp.fa" (b34ed7e60a76ed5c83a162724f0217b5490879ad)
GCAGCTTTCACACCAAGTGCTTTTACTTCTTCTGCGACTTTCTCAACATTAGCGGCAGTGCGTCC
GATTAAACCGATATTTACGCCTTCTTTTGCAAGCGCAAGAGCTGTAGCGCGTCCAATCCCTCTGC
CTCCGCCTGTGATAAGAGCAGTTTTATTTTGTAAACTTTGCAATTGAAGCACCCTTTCTTTGTTT
ACATATGTACGATAACACATTATAAGCACAAGAAAACCAATACGCAAATCATATGAACTGTGCAA
ATAACATTTCACCTGATTATAATAGGCGAAATAGGGTATG
>r189.1 |SOURCES={KEY=b34ed7e6...,bw,2575216-2575516}|ERRORS={}|SOURCE_1="bcp.fa" (b34ed7e60a76ed5c83a162724f0217b5490879ad)
GTTTCATATTCCGATCGAGCTTCCTGCCAGTCCTGATCTGTCTGCAAACGGTCAAACGGCACGAC
AGAAAACGTGATCGGATCTATGAGCAATTCATAGTTCGCGATCCACTCGCTTAATCCTTCATGGA
ACCATAAAGGGAACTCATCAGGATCTGCTTCGAGCTCCCGTAATTTCTGATGAAACGCATGGTGT
GTGTACTCATGAATCAATAATCTCTGATACAGATAAACCGCTACCTCATCACCTTCTAATAGCTG
CTTTTTCTCTTCAGGCAATAATCCGATCAGCTGCTCCCGC
>r190.1 |SOURCES={KEY=b34ed7e6...,fw,2748917-2749217}|ERRORS={}|SOURCE_1="bcp.fa" (b34ed7e60a76ed5c83a162724f0217b5490879ad)
TGGAAAATTGCTGGACAGGGATACGCCTACGGCTATTTTCGCTTTTAACGATGTATTGGCCTGTG
CCGCCATTCAGGCGGCGAGAATAAGAGGCATGAAAGTCCCGGATGACCTGTCAATCATCGGTTTT
GATAACACCATACTCGCTGAAATGGTCGATCCGCCCCTGACTACAATAGCCCAGCCGATTAAAGA
AATGGGACAGCGCGTCATTGAACTGCTGGCGGAAGAAATCGAAGGAAAACGAAAGACAAAACAAA
AAATAGTGTTATCACCTGAGCTAGTGATCAGACATTCTAC
>r191.1 |SOURCES={KEY=b34ed7e6...,fw,1784346-1784646}|ERRORS={}|SOURCE_1="bcp.fa" (b34ed7e60a76ed5c83a162724f0217b5490879ad)
AAAACACGTTACAGGCATCGTTCGCGTGAAGCTGTTTAAAGGCCATGCCATTGTAGAGGGGCGTA
AATCAGAATACTCTCTATATGATGAAAAACTTGCAACATATACAAAAGACGATGCGTTTGACCAC
CATGCGGCAATCGGATTTATCGAGCTCTGGGGACTTCCGACAAAAGTGAACAGCATCGTGAAAAA
GAAGGAGCAGATTAAAGCATGAAGAAGCTTTGGGGAGGCCGATTCCAAAAAACACCTGAAAAATG
GGTCGACGAATTCGGCGCGTCCATATCATTTGACCAACAT
>r192.1 |SOURCES={KEY=b34ed7e6...,fw,1584660-1584960}|ERRORS={}|SOURCE_1="bcp.fa" (b34ed7e60a76ed5c83a162724f0217b5490879ad)
TTCACTTGATGAAATAATGGAAGCGGCCAAACATGCGCAAATCCATGAAACGATCATGAAGCTTC
CAAAGGGATATGATACCGTTCTGGGACAAAGAGGCGTCAATTTGTCCGGCGGCCAAAAGCAGCGG
ATTTCTATTGCACGGGCGCTCATCAGAAAACCATCCATCCTTCTTTTGGATGACAGCACAAGCGC
GCTTGACCTGCAAACGGAAGCGAATCTGCTTGAGGCCATCAGCACATATGAGTGCACAACCTTAA
TCATTACACAAAAAATAACAACGGCCATGAAAGCTGATGA
>r193.1 |SOURCES={KEY=b34ed7e6...,fw,2408825-2409125}|ERRORS={}|SOURCE_1="bcp.fa" (b34ed7e60a76ed5c83a162724f0217b5490879ad)
CAATCTGAAGATGTTATGGGCTGGGACTTTACCGACCATGGTTTCAAAGTCATTTTTTCAAGAGA
TATTCCGACTTTGGTTGAAAAATGGCTGAAAACAAATGTCGAGGATTTTTTGAATGGACATCAGC
TTTCATTCAGCGATATTACGGTCTTTCTGGCTCATCCTGGCGGAAAAAAAGTCATTGATGCATAC
ATTAACTGTCTTGAACTGTCACCTGAGCAGCTTGCGTCTTCGCAAACCATCTTGAAAAAACACGG
AAATATGTCATCGGCCACCATTCTGTATGTGATCGACCAC
>r194.1 |SOURCES={KEY=b34ed7e6...,bw,2645717-2646017}|ERRORS={}|SOURCE_1="bcp.fa" (b34ed7e60a76ed5c83a162724f0217b5490879ad)
TTTCCCTGTATCCAGATCAATAAATTTACTTGCCGCACCGCAGCCGATGCCGATAATCGTCTGCA
CTTCTTCCATAATCATAATGTTGTAGATGCTTTCCTGGCCCGGAATCGAATACCCGACGTTTTCC
AGATTTCCAAGAATATTTTTCTGGCGGTATAAATAATAAGGCACGTATCCATGCTCTTTCGTCCA
AGCTACCGCATCATCCATCATTTGAGAAACCTCTTCTCTCCCGGCAACTTTGTATTTATGTTTAT
TTCTTGTCATTTCTGACGCCCGCTTAAAGGAAAGGGTGTG
>r195.1 |SOURCES={KEY=b34ed7e6...,bw,1837024-1837324}|ERRORS={}|SOURCE_1="bcp.fa" (b34ed7e60a76ed5c83a162724f0217b5490879ad)
CGTACTATTTACTCCATCACAGCATTTATCAAATGAAACCATTAAATAATAATAACCATTTTGAT
ATGTGAGGGTAGGAGCTTCCAGCGCTCCGCCATTACTCGGCCTCGACGCAATGGAATAAAGCGAC
CCGGTAGGCTTCATCGTGTTCTTATCCAGCTTGGTCAGCTTGATTCCGCTCCAAAACGAGCCGAA
CGCAAGCCATGGGTTGCCATCCTTGTCAAAGGTGAGTTCCGGATCGATGGCGTTATAATTATTGG
AGCTCGTTGACCGGATCACCAGGCCTTCGTCTTTCCAGCT
>r196.1 |SOURCES={KEY=b34ed7e6...,bw,1551816-1552116}|ERRORS={}|SOURCE_1="bcp.fa" (b34ed7e60a76ed5c83a162724f0217b5490879ad)
CGTTCAGCATTTTGATGAGGTGCGGATTTTGGATCTGTACCTCTGATGAATTCAGCAGTTCCTTA
GCCAGCTTGCTCGGCTGAAGCATCGGCTGATCCTGTGAAGCATTCGGATATGTGTTTTCCTTCGA
GATGCTTGCTACAGAATTAGGCACCTTAAACTGCTTTTTCGCGTGGATGGGCTGAACGCCGAAAA
AACTAAAGAATAATAACACAATAAGTGTGGAATGAAATAGCTTTTTCATCATATCACTCTTTCTA
TGGCATTTTCCCTTAGTCTTTTCTTCCCGCTTTGTTGTTA
>r197.1 |SOURCES={KEY=b34ed7e6...,bw,980456-980756}|ERRORS={}|SOURCE_1="bcp.fa" (b34ed7e60a76ed5c83a162724f0217b5490879ad)
TTTGTGGATAAAACTCAGCCCGAAGCACTACTAACATGTGAATAAATAGGTTATATTGGGAAGAG
AATATTTGCAAAAATGCAAGAAACCATCGGAGGATTTGAACATGAAACAAACGTATTATTCCTGT
GAAGAACACATCGAAACCGTGCTGGATATGTACATAGATGACCACGAGCTGCCGCCCGAAATCAG
AAAAATCGAACATACTAACAGTTTATCCACAGCCTGTGAATTATGTGGAGACCCCGCAGTATATA
TAGTGGGGAACGAATGATCTTACACAAAATACAGAAAAGA
>r198.1 |SOURCES={KEY=b34ed7e6...,fw,3149227-3149527}|ERRORS={}|SOURCE_1="bcp.fa" (b34ed7e60a76ed5c83a162724f0217b5490879ad)
ACCGACTGTAAAAGTAGGGAAGATGTACGTCCAGCTGTATATGGACAAATTTGAAGGGAAGCTAT
CCAGCATCAGGGCGTTTGACGCGCAAACCTTTGTCAAGCAAAGACCTTATGAGGTAGTGTACCGC
GGTGAGTTAGTAGAACCGAAAACCGTTACGGAAGATAAGTGGAATGAGATCCAATCAACGAGTGA
AAAGCAAATACTCGATTTGACCAATGTTATTCGTGTCAAACATGGGTTAGCTAAGCTTGAGTGGG
ATCAGCCGACGGCCGAAGTGGCTTTTGGCCACAGTGAGGA
>r199.1 |SOURCES={KEY=b34ed7e6...,fw,3271941-3272241}|ERRORS={}|SOURCE_1="bcp.fa" (b34ed7e60a76ed5c83a162724f0217b5490879ad)
TCGGGTATGGAGCAGATGGGCATGAATATGCAGGATGCACTGAGCGGATTGATGCCAAAGAAAAA
GAAACGCCGTAAAATGACTGTCAGAGAAGCCAGAAAAGTTCTGACGAATGAAGAAGCAAGCAAAC
TCATCGATATGGATGAAGTCAGCCAGGAAGCTGTCCATAGGGCAGAAGAGAGCGGAATTATCTTT
ATCGACGAGATTGATAAAATTGCAAAAAACGGTGGCGCGTCATCTTCAGCTGATGTATCAAGAGA
AGGCGTTCAGCGTGATATTCTCCCAATCGTTGAGGGTTCT
>r200.1 |SOURCES={KEY=b34ed7e6...,bw,3061625-3061925}|ERRORS={}|SOURCE_1="bcp.fa" (b34ed7e60a76ed5c83a162724f0217b5490879ad)
GTTTCGTTTGAATACGGCTTGTTCCCATACAAAAAACACCTCCAGTCTTATTTCGGACAACAACA
ATCCGTTTTCAAACTTGAAGGTGTTTTTTATTTGTCTCATCTTATGGGGTCAGTACCCACTTATG
GCATCCGTCTTTTTATTAATCGATCACATACGTATCTACTTTTTTAATCAGATCGCCGATTTCCG
GCTTGCTGATTTGCTCATCGGCACCGACCACTTCTCCCCGGTGACGCAAATCATCTGTAATTAAT
GATGAGAAAATCATAATCGGCACATCAGAACTCTTCGGAT
>r201.1 |SOURCES={KEY=b34ed7e6...,fw,959222-959522}|ERRORS={}|SOURCE_1="bcp.fa" (b34ed7e60a76ed5c83a162724f0217b5490879ad)
CATGGACCTTACTGGAAACAATTATCTCCGTTGCTGGACTAGGATTTATTTTATTGTTAAGTTTA
GTTGTATGAAATTATTGAAGGAGATGTAACACATGTTCAATACAATTGGTGTCATAGGCTTAGGC
GTAATGGGAAGCAATATCGCCTTAAACATGGCAAATAAAGGCGAAAAAGTCGCCGTCTATAATTA
CACCAGGGATTTAACGGACCAGCTTGTGAAAAAGCTGGATGGACAATCGTTAAGCCCGTACTACG
AGCTTCAAGATTTTGTTCAATCACTAGAAACACCAAGAAA
>r202.1 |SOURCES={KEY=b34ed7e6...,bw,139457-139757}|ERRORS={}|SOURCE_1="bcp.fa" (b34ed7e60a76ed5c83a162724f0217b5490879ad)
TGCTGTCATGTATTTTGTTGACAGAAACAAGATAGAGCATACACTCGGATTCTTTGAGCGTCAGC
TGGCGCTGTTTCATTCGCAAACAGACTGGAAGTCCGAGATCGAGGGGCTCGCGCTTGAACGCATC
GGCCACCTGTTAATCGAATGCATTCTAGATACAGGAAATGACATGATCGACGGTTTTATAATGCG
GGACCCGGGCAGCTATGATGATATCATGGACATACTGGTTGATGAAAAAGTCGTAACGGAAGAAG
AGGGAGCACAGCTGAAGCAATTGATTGCGTACCGAAAAAC
>r203.1 |SOURCES={KEY=b34ed7e6...,bw,258330-258630}|ERRORS={}|SOURCE_1="bcp.fa" (b34ed7e60a76ed5c83a162724f0217b5490879ad)
TTGTTGCAATGGAAGAAGAATATGATATTTTAGGTGTTTATATATTAGGGATTGTCACAGCTTTT
GGAGGAGGAGCGATCCGCAATTTGCTGATCGGCGTTCCGGTGTCAGCATTGTGGGAGCAGGGTGC
GTACTTTCAAATCGCTCTGGTATCGATCACGATCGTTTTCTTGTTTCCAAAGCTGCTGCTGAAGC
ATTGGAACAAATGGGGAAATTTATCGGATGCGATTGGTCTTGCAGCCTTCGCTATTCAGGGCGCC
CTGTATGCCGTTAAAATGGGGCATCCGCTTAGTGCCGTTA
>r204.1 |SOURCES={KEY=b34ed7e6...,bw,2861297-2861597}|ERRORS={}|SOURCE_1="bcp.fa" (b34ed7e60a76ed5c83a162724f0217b5490879ad)
ATTAATGAGGGCGGCGGGTGTATACGCAAAGGGTGCAGCCGGTTTCTTTACACTCGCTGCTTATT
TGATTACGAAATCACCGTATTCTGTTGAATGGATATTGATCGGTCCGTTCAGATTGTAGTTGTTC
GACTTAGCAATAGAGCGAAGCACATCCACACGGGCAACCGATTCTCTCCACTCATCACGGGTGTC
CGGATCTGCTGGATTCATCAGGTCGTCATAGCGCACGTCCAGAAATTTATTTAACCATTTCTTCT
CTTCTATTCCGTCTTTAGGTGAGCCGCCCGCCTTTTTATT
>r205.1 |SOURCES={KEY=b34ed7e6...,fw,1206865-1207165}|ERRORS={}|SOURCE_1="bcp.fa" (b34ed7e60a76ed5c83a162724f0217b5490879ad)
GTACACACCTTCACACACAGTCGATCAATTATCAGAAGGAGGGCTCGGTCTATATTTAATGGAAA
CGCTCATGGATGAAGTCAGAGTGCAAAACAACTCCGGCGTCACCGTAGCGATGACAAAGTATTTA
AATGGGGAGCGAGTTGATCATGACACAACCATCAAAAACTACGAAACTAACTAAAGATGAAGTCG
ATCGGCTCATAAGCGATTACCAAACAAAACAAGATGAACAGGCGCAGGAAACGCTTGTGCGGGTG
TATACGAATCTGGTTGATATGCTTGCGAAGAAATACTCAA
>r206.1 |SOURCES={KEY=b34ed7e6...,fw,722729-723029}|ERRORS={}|SOURCE_1="bcp.fa" (b34ed7e60a76ed5c83a162724f0217b5490879ad)
GTATCTGCCTGCTCTTCCCCAAGTCGCTGCCGACCTGCATACGACCGCGTCACTCGCACAGCTGA
GCTTAACGTTCTGCCTGCTCGGGCTTGCGCTCGGACAAATTATCGTCGGACCGCTCAGTGATATG
AAAGGGCGCCGGAAACCGCTGATCATATCAATGGTGGTTTATACACTCTCTTCCTTATTATGCGC
GTTCAGCCCTTCTGTCGCGTTTCTAATTATCATGAGGTTTATCCAGGGCTTTACCGGAGCGGCGG
GGATTGTCATCGCCCGCGCCACTGCCCGTGATATGTACTC
>r207.1 |SOURCES={KEY=b34ed7e6...,bw,3776298-3776598}|ERRORS={}|SOURCE_1="bcp.fa" (b34ed7e60a76ed5c83a162724f0217b5490879ad)
GTCAGCTTTCTCCATCCCGTTTTTGCCTCATGGGCGGCGGCGACGGCCCGGTTTACATCGTCAGC
CGTTGAACTCTGCACATAGCCGACGATGTCGTTCACATCGGCAGGATTTTCCGACTTGATCATAC
CGCCTGATTGAGATTTGACCCACTCTCCATTAATAAAATTGAGATATGTGTTTTTTTCCGTGATT
ACAGTCATGCCCATTGCCCCTTTCAGGTTTTTATGTTCGTCAAACCGTCGCGGCCTTCTTCGGGA
AACGATCCGCCGCTTGCTTTAAAATGGCTTCTAATTGCTG
>r208.1 |SOURCES={KEY=b34ed7e6...,fw,1799676-1799976}|ERRORS={}|SOURCE_1="bcp.fa" (b34ed7e60a76ed5c83a162724f0217b5490879ad)
TTGAAGAAGAAACAAATCTTGAAACTAGGGTATCGGTATTAGGCCATATCCAGCGCGGCGGTTCT
CCAAGTGCTGCTGACCGTGTTCTGGCAAGCCGACTTGGCGCGTATGCGGTTGAACTGCTGCTTGA
AGGAAAAGGCGGACGCTGTGTAGGTATACAAAACAATAAGCTTGTAGACCATGATATTATAGAAA
TACTGGATAAAAAACACACAGTTGAGCAAAACATGTATCAGCTTTCAAAAGAACTGTCTATTTAA
GACTGCAGCAGAAGGCTGAAGATTTTAGAAGGAAGTGAAC
>r209.1 |SOURCES={KEY=b34ed7e6...,bw,3554427-3554727}|ERRORS={}|SOURCE_1="bcp.fa" (b34ed7e60a76ed5c83a162724f0217b5490879ad)
CTGCTTTTTATGATTTATTTTCAGATTTTTCTTATAACCTGTTTTATTCAGGAAACTGCACATGC
CCAGGAACTGTGTATGACTTAGATGTTCCGTTTTCAGGAAGCTTTGGAATCGTGTCTTTTACAAC
TTTTCCGCGAATGTCAGTGATTCTGACTTTAAGAGAGCCCGTTCCTAAATTGGTGCTGAGGAAAT
GATTATAGTCCGTTTTCTCCATGTTGATCCACTTTCCGTCTTTGTAGTATTCCATTTTCATAACG
GGATACTTGTGATTTCTGACTTGAATTGCTGCCCACCACT
>r210.1 |SOURCES={KEY=b34ed7e6...,fw,3169577-3169877}|ERRORS={}|SOURCE_1="bcp.fa" (b34ed7e60a76ed5c83a162724f0217b5490879ad)
GCTTGGCGGGGCATTCAACCATGAAAATCCAAAACGGGCTGTTTTAAACGCAGATGATGAGGCAA
GCGCTTATTTTGAAAAGGTCACTGCGGCACATATTTCTACATATGGAATTAAAAACAATGCTGAT
GTAATGGCGAAAGATATCAAAACTACTGCACAGGGCACAAGTTTTGAACTGGTGACGAACAAAGG
CACGAAGCACATCACGATGTCGCTCGTCGGACAGTTTAACGTGTATAACGTGCTCGCTGCTGTTG
CGACTTGTATTGCGGCAGGCATTCCGTTTGAAACCATTAC
>r211.1 |SOURCES={KEY=b34ed7e6...,bw,1419118-1419418}|ERRORS={}|SOURCE_1="bcp.fa" (b34ed7e60a76ed5c83a162724f0217b5490879ad)
AGAAGTTGAAAAGCTCCGCGCTTTGATCTCTATCTTTATTTCTATTTGATCATAAAAAAAGCAGC
TCCCTCTGCAATGAGGAGAGCTGCTTTTTCATTAGCGTTTTTTAATTTCTTCAAGCAGGATTTTG
TTAACCATCGGCGGGTTGGCTTGTCCTTTGGACGCTTTCATAATTTGTCCGACAAGGAAGCCGAT
CGCGCGGTCTTTCCCGTTTTTAAAGTCTTCAATTGACTGAGGATTGTTGTCAAGCGCCTCTGTGA
CAAGCTTCAGAAGCACACCTTCGTCAGAAATCTGCACAAG
>r212.1 |SOURCES={KEY=b34ed7e6...,fw,2890359-2890659}|ERRORS={}|SOURCE_1="bcp.fa" (b34ed7e60a76ed5c83a162724f0217b5490879ad)
GGATTTCGGCCGGATAAAGGGCTGGAAATCAATCGCGAAGGCTTCCCGGATTGGGTGCAGGCGCT
TGAAAGGGCTGCGTCACTGTCGATTACAACCTATGATGAGTTTTTGAAGGCTCTTGAAGAACGAG
TGCGTTTCTTCCATTCAGTCGGCGGCAGAGTATCTGATCATGCGATTGATTCAATGGTGTATGCC
GAAACGGACAAAGAGGAAGCGGGCCTCATTTTTACCGCAAGATTAAAAGGGGAACAGGTTTCTTG
CGAAGCTGAGAAGAAATTCAAGACATATACGCTTCAATTT
>r213.1 |SOURCES={KEY=b34ed7e6...,fw,634795-635095}|ERRORS={}|SOURCE_1="bcp.fa" (b34ed7e60a76ed5c83a162724f0217b5490879ad)
TAACAATAAGCCAGGCCCAGCCGGCGACATCAAACGTTCTTCTGACTGTTTAAAAGATGCGATCA
CCATTTGAACACCGAGAACAAACAGCAGTGAACCCCCGATATATACTGCTACCATACCGAGGAGC
CCTGACAGCATATTTCCCGCCGCCATCCCTCCGAGAGGCATGATGACGTGAAAGAGACCGATAAT
GAACCCAATATAGAATATCTGTTTTTTTCTGAGTTTGACCATACCCATTCCGAGGCCCACAGAAA
AAGCATCCATTCCTAAAGCAAACGCCATAATGCTTAAGGT
>r214.1 |SOURCES={KEY=b34ed7e6...,fw,2198003-2198303}|ERRORS={}|SOURCE_1="bcp.fa" (b34ed7e60a76ed5c83a162724f0217b5490879ad)
TTCCTTGCACGCCGCACGGAATTGTTGAGCTTTTGAAGAAAACCAATATTGACCTTTCCGGTAAA
GAGGTTGTTGTAGTCGGCCGAAGCAATATTGTCGGTAAACCTGTCGGCCAGCTTTTATTAAATGA
AAACGCGACAGTGACATACTGTCATTCAAGAACAAAAGATATATCTGAACATACGAAAAAAGCGG
ACATCCTGGTGGTGGCGGTCGGTAAAGCCAACTTTATCACTGCTGACCAGATAAAAGAAGGCGCC
ATCGTAATTGACGTCGGCGTTAACCGTTTGGAAAGCGGAA
>r215.1 |SOURCES={KEY=b34ed7e6...,bw,3804095-3804395}|ERRORS={}|SOURCE_1="bcp.fa" (b34ed7e60a76ed5c83a162724f0217b5490879ad)
CTTGACGTAATATCTAGTCCTGTCGTCGGCTCGTCAAATAAAATGATATCCGGATCGTGAATCAG
CGCCCTGGCAATGGCGACCTTCTGCCTCATTCCTTTTGAAAACCCGCCCACTCTTCGGTCCATAT
AATCACGCATGCCGAACCGTTTTGATAAATCCTCAATTCTCGCTTTGATTTCGTGGCGGTTCAGC
CCGTACAGCCGGCCAAAGTACTGTAAATTTTCTTTTGCCGTCATCCGGTCATAGAGTCCTGTTTC
TCCTCCAAATAAGACACCGATTCGTTTCTTGACCTCGGCC
>r216.1 |SOURCES={KEY=b34ed7e6...,bw,3306311-3306611}|ERRORS={}|SOURCE_1="bcp.fa" (b34ed7e60a76ed5c83a162724f0217b5490879ad)
CCACTTCCTGAATGTCCGCCAAGCTAGGCTTTTGAATAAGCTGATGGCGGTTTAATGCCTTTTCG
ATACAGTCTTCAATCGCCAAAAACGATATCTTGCCGGCTAAAAAGGCGGCGACAGCCACTTCATT
TGCCGCGTTTAGCACAGTCGGCATTGTTCCTCCTATTTTACCTGATTCAAAGGCAAATTGTAAGC
AGCGGAACCTGGCAAAGTCAGCTTTCTCAAAATGAAGACTGCCGATTTCCCACAGCTCGAGTCTT
TTGGCGTCTGGCAATGGCAATCGGTCGGGATAGGTGAGCG
>r217.1 |SOURCES={KEY=b34ed7e6...,fw,1896086-1896386}|ERRORS={}|SOURCE_1="bcp.fa" (b34ed7e60a76ed5c83a162724f0217b5490879ad)
ACGGCACTTATACAGCGAACATGGCCCTTCATGACTGTGATCTATTAATCAGTATCGGCGCCCGT
TTTGATGACCGCGTCACCGGAAACCTGAAGCATTTTGCGAGAAACGCAAAGATTGCCCACATTGA
TATTGATCCGGCTGAAATCGGAAAAATCATGAAAACACAGATTCCGGTTGTCGGCGACAGCAAAG
TTGTCCTGCAAGAGCTGATCAAACAAAACGGCAAACAAGGCGATTCAAGCGAATGGAAAAAACAG
CTTGCCGAGTGGAAAGAAGAGTATCCGCTCTGGTATGTAG
>r218.1 |SOURCES={KEY=b34ed7e6...,fw,197600-197900}|ERRORS={}|SOURCE_1="bcp.fa" (b34ed7e60a76ed5c83a162724f0217b5490879ad)
CCCGCGATACTGCCAATATTAACGATTGCCCCAGCCTTGCTTTTTTTCATGAAAGGAGCCGCTGC
TCTCGCGCAAAAAAACATTCCTTTGACATTGACCGCATATAACTTGTCCCATACGTCCTCTGTCG
CGGCATCAAGATCATCCATTGGAATATGCTGTGTAATGCTAGCATTGTTGATTAAAACGTCAATC
GTGCCGTATTGCTTTCCTATTGATTGAACCATGTCCTGCACGTCACTGTTTTTGGACACATCGGC
TTGGATAGCAACGGCCTGCCCGCCCTCTCTTTTGATGATG
>r219.1 |SOURCES={KEY=b34ed7e6...,bw,2595673-2595973}|ERRORS={}|SOURCE_1="bcp.fa" (b34ed7e60a76ed5c83a162724f0217b5490879ad)
TCCTCCGGCTCCGTATCCTTTAGCTGATACGCCTTCGCTCCTGCCTGAAGCGCAGGGATGACATG
CTCCTGATCAGAGTAGCTCGTCAGCACGACGATATGGACACCGGGAAATTGCTGTACTGCTTTTT
TTGTTGCCATTATTCCATCCATTTCCGGCATCGACAGATCCATCAGCACGAGATCCGGCTTTGTT
TCTTCAATGACACGGAGGGCCTCAATTCCGGTTGCCGCTTCTCCGACAACGTCAATGTCGTCCTT
GGTGGCAAAGAAAAAACGAAGCCCCTTCCGGACAACATGG
>r220.1 |SOURCES={KEY=b34ed7e6...,bw,545640-545940}|ERRORS={}|SOURCE_1="bcp.fa" (b34ed7e60a76ed5c83a162724f0217b5490879ad)
ACGGCCTTGTTGCGTCAAACGGATTCTCTGAAGCTGTGACAGGCAGAGATATGTTTGGAAACAAA
GTGTCTGAGGAGAAGCGGAAATCGGGCGCGCTGGAAGCGGCATTGAGCTTGGTTGGAGCCGGTGC
TTTGGCGAAACATATAGACAAAGGCATACCGCTTGCAAAATCGCCTCAAGCAGCAAAAGTTGAAA
AAGGGAAACAGATTCTAGACCAAGTAAAAGATTTCAAAGTGCCGACGAATGTAAAAATTCGTGTT
CACAAGACTGTCACACCGGATGGGGCAACTTTCCCAATTG
>r221.1 |SOURCES={KEY=b34ed7e6...,fw,3393374-3393674}|ERRORS={}|SOURCE_1="bcp.fa" (b34ed7e60a76ed5c83a162724f0217b5490879ad)
TGTGCCGGCAGAAGGAATTGGTGCGGTCTTATTAAAGCCTTTACGTCAGGCCGAGAAAGATGGAG
ATCGTATTTATGCAGTAATTAAAGGAAGTGCAGTCAACCATGTAGGAACTGTAAGCGGGATTTCT
GTGCCAAGTCCTGTTTCACAAGCTGATCTGATTGAGACATGCTTGGAGAAAACAGGGATTGACCC
GCGGACTGTCAGTTATGTGGAAGCGCACGGAACGGGTACATCTTTAGGAGATCCGATCGAATTAC
AGGGTCTTGTAAAAGCGTTCCGCCAATATACAGAGGATCG
>r222.1 |SOURCES={KEY=b34ed7e6...,fw,3980003-3980303}|ERRORS={}|SOURCE_1="bcp.fa" (b34ed7e60a76ed5c83a162724f0217b5490879ad)
AGAAACATATTATTGCAGTATACGGCAACAATAAAAACAATTCCTCTACTTCCCCACGCTGGTAC
GAACCAGATCAGGTCCAAAGGGTTAAGAAGCATATCTTCTCTCTCAGCCCGCCACCGGGCACCCC
TAGTAACTATTAATTTCCCGCTTATCATATCACAAAAACAAACTGAAAAAAAGAGGAATGTATAA
AATATTCAGCATATTCAAGACAAATATGTAATCGGCAATGCTGTTTCAGAGACACCATTTTCATG
AAGCAACACCTCATACGCATTTGCATGAAATCTTGAACTT
>r223.1 |SOURCES={KEY=b34ed7e6...,fw,2205584-2205884}|ERRORS={}|SOURCE_1="bcp.fa" (b34ed7e60a76ed5c83a162724f0217b5490879ad)
AGCCATCTTCAGAGCCTGAAGCAGGAGCTGGATTCGGTTGGTAAAGATGTTGCAGTAGAAGCGGC
AAACGTTTCCCGAATCCGAAAAACATGGGCGAAAAAGCTGGCTGACGAAATCCATCGTGAACTGA
AAAGCTTATATATGGAAAAATCGACTTTCGATACGGAGTTTAAGGTCAGAACAGCAACCCGCGGT
GAGGAAGCGCCGGTTGTAAACGGGCAGCCTGTTCAGCTCACTGAACAAGGGATTGATCTGGTGAA
GTTTTTGATTTCTACCAATACGGGGGAGCCGCTGAAATCT
>r224.1 |SOURCES={KEY=b34ed7e6...,bw,3535965-3536265}|ERRORS={}|SOURCE_1="bcp.fa" (b34ed7e60a76ed5c83a162724f0217b5490879ad)
GCAAAAGAATTAATTTATACAGGCAGACGCATAACGGCCCATGAAGCCAAAGAGATAAACCTTGT
AGAGCATGTTACGGCTTCTAGTGAGCTTATGGCCAAAGCAGAGGAACTGGCAGAAGCCATTTCAG
CTAACGGACCAATTGCCGTCCGCCAGGCTAAATTCGCGATCAATAAAGGATTGGATACAAATCTG
GCAACGGGATTATCAATTGAACAAAAAGCATATGAACACACGATCCCGACAAAGGACAGGACAGA
GGGACTTCAAGCCTTTCAAGAAAAAAGACGTGCCGTATAC
>r225.1 |SOURCES={KEY=b34ed7e6...,bw,3428727-3429027}|ERRORS={}|SOURCE_1="bcp.fa" (b34ed7e60a76ed5c83a162724f0217b5490879ad)
ATAAATCCAAGTCCTCCTGCGCCGCCTGTGATGAGGTACACACCCTTATCCCTCCATGGCAATCT
GATTTCACGGTCAGGCGTATGAATTTCATTTAATTCATTGATGTACCGTTTGCCTTTTTCATATT
TAATGCGCTGATCTCCTGCGTTTCTTTTATTCTCTTGGACTATCTCTGCGATCCTATTCATAGTT
TCGTTTGTATCGATTTCAATCGTCTGGCCGATCAGCTTTGTATTCTCCAGCCCGGCCGTTTTAAG
GAGCGCCGAAAGTCCTGAGAAAGAGTAATGCTTTCTTTGC
>r226.1 |SOURCES={KEY=b34ed7e6...,fw,3457606-3457906}|ERRORS={}|SOURCE_1="bcp.fa" (b34ed7e60a76ed5c83a162724f0217b5490879ad)
AACCGTATCAATAAAACCGTTTTCCGTAAGCAGGGCAGGCATTGAGGATTCCCTTAATACGTGGA
AGTTTGCTGTTTTTTTGCCGCGGTCGGAAAAGTCGACAGCTTGTATGACTTCAGAGTGAATCTCC
GATTGATAAGTCGTTGTCGGTGCTCCGACTCCCGGATAAATGTAGCTTTCGAAACCTGTTCCGCC
CCCGGCATTAATGTGAATGGATAAAAAGAAATCTGCTCCCCAGTTATTTGCAGCATTTGTCCGGT
CGCTTAAGCTGACGTATTGGTCGCTTGTCCGGCTCAACAG
>r227.1 |SOURCES={KEY=b34ed7e6...,bw,2804330-2804630}|ERRORS={}|SOURCE_1="bcp.fa" (b34ed7e60a76ed5c83a162724f0217b5490879ad)
TTCATGCAAAAAGAATGTTTTTTCAGGATGACAATTGGTTATAATTGATTTATAATGAAGCAATC
AAAAGAAAAGCTTGCTATGAAAAAGAGTAGTACACATTTCACCCGTTTGAAGAGAGTCTGCGGTG
CTGGGAGCAGATAACGGGCAATGTGGAATGGACTTTGGAGCAGCTGACCGAACCAAAAAGTAGGC
TCAGCCGGAGCAGTCTCCGTTACAAACGCCAGAGTGATTCCATTTTAATGGAATAATCAGGGTGG
TACCACGGTTCATTCGTCCCTTTTTTACAGGGGAAGAATG
>r228.1 |SOURCES={KEY=b34ed7e6...,bw,791278-791578}|ERRORS={}|SOURCE_1="bcp.fa" (b34ed7e60a76ed5c83a162724f0217b5490879ad)
CAACCGCTACTGGATTCCCGTCAAAGCTTATGATGTATGAAGATTGTCCGCTACTTTTCTAAGCA
GTCCTGTCAGGGTTTTCTGTTCCTCTTTTGTCATGCCCGTAATCAACTCCGTTTCCCCTTTGTGA
AACTCGGGGTAGAGTTCTTCGATCGCTTGTTTGCCGGTTTCAGTAATTGTGACAAAAACAAGTCG
CCGATCTCTGGTATCGATGCTTTTGGAGCAAAAGCCCTTTTTTTCGAGCGTTTTGATCACGTTGC
TTGCTGTAGCTGTTGAAATGCCTGACAGCTCAGCGATTTT
>r229.1 |SOURCES={KEY=b34ed7e6...,bw,3719503-3719803}|ERRORS={}|SOURCE_1="bcp.fa" (b34ed7e60a76ed5c83a162724f0217b5490879ad)
AGATAACAAAATGAGTAAAGCTTATTATGTGATAAAGTAAAATTTCAATCAGTTTGAGTTTTCTT
ATAATTATTTAAGATAAGGAGAATGAAAAAGTGATATGGCATGAAGTCAATGACGTTATTGTCAT
TACATTACCTGAAGATTTCGACATGAATGTTAACCTAGGCTATCTAACTAGGGAAAAAAATGAAT
GCATGTATGAAATAGAGAACGATATCATTACAAAGGTTATTGCCATAGGGGAAATTCGCTCCTTA
GTACAGGTAAGCGTAATCAATAATAAACAAATGGTTGTTC
>r230.1 |SOURCES={KEY=b34ed7e6...,fw,825189-825489}|ERRORS={}|SOURCE_1="bcp.fa" (b34ed7e60a76ed5c83a162724f0217b5490879ad)
GCCAGCACATGTTCAACCTTTCTCTGTTTGCGTCCGGGGGAATTCTTGCCGTCTCCTTGTATTTG
GTCGGTATGCTCGCCCACGACTTTTTCGGTTTTCCTGCTCCTGTTGCCATGCTGCTGTTAGCTGT
TTTGATCAAGCTGTTCAGACTGGTCCCTGCCTCAATTGAAAACGGCGCGTTTGGCGTGTCCCGCT
TCTTTTCAACGGCAGTCACCTATCCGCTGCTCTTTGCAATCGGCGTGTCCATGACGCCATGGGAC
AAGCTTGTGGCCGCCTTTAATCTCAGTAATATTATTACGA
>r231.1 |SOURCES={KEY=b34ed7e6...,bw,1736489-1736789}|ERRORS={}|SOURCE_1="bcp.fa" (b34ed7e60a76ed5c83a162724f0217b5490879ad)
CTCTCCCAAGCTGGCTTTTCAACGTAGTGGTACAGCAATGGCCCTAGATCCATCGCCGGGTCAGC
GATCATGGCGCCGTCCCAGTCAATTAAATACAGCTGGTTGTCTTCAGACAATAGCCAGTTATTAT
GATTGACATCACAATGGCAAACGACTTTCTCACCGAAATGCACTTCATGCAGATGATCTTCTAAA
TACGTAATCCCTTCTTGAATCAGCGGCGAAGTTTGCTGCACAGCAAATACAGCCTGTTTAAGCTG
AGACAGCAGAGCCCCTGGATTCAGCGGTTCCTTTCCAAGT
>r232.1 |SOURCES={KEY=b34ed7e6...,bw,2774123-2774423}|ERRORS={}|SOURCE_1="bcp.fa" (b34ed7e60a76ed5c83a162724f0217b5490879ad)
TGAATCGCGTCGATCACCCTCGTTGTCACATACAAAGTAACAAGGGTATATAAAGCTTTCTCCCA
ACCTTGCAATAATCCTGCCGTCAGAATGATAATCCCGTTCAGAATAAAGAAATACGTGCCGACGG
GTTTATCCTTCCACTTGGCCAGTACCATAGCGACGATATCAAGACCGCCTGTCGAAGCGCCGTAC
TTTAATGTTAAACCGATGCCGACCGCAGAAATGACGCCGCCGAATACCGCGTTCAGCAGGATGTC
ATGAGACAGTCTCATTTCCGGCAGGATTCCCATAAACAAC
>r233.1 |SOURCES={KEY=b34ed7e6...,fw,3305194-3305494}|ERRORS={}|SOURCE_1="bcp.fa" (b34ed7e60a76ed5c83a162724f0217b5490879ad)
GTACTCTCGACAATTTTTCAGCTTGTCGCAAACCTGCCGATCCCATATTTCTATTTGCTTTTGAT
CACACTGTTTTTGTCTGTTTTCGGACAGATTGGGGATTTAGTAGAATCCGCTCTGAAAAGACATT
ACGAGGTAAAGGATTCTGGGAAGATTCTTCCCGGGCATGGCGGGGTGCTAGACCGTTTTGACAGT
TTTTTGTTTGTCATGCCTTTCTTGTACTTTCTGCTTGCCCTTTTTTCATAAAAAAGTCTAATATG
AATATGAGACTGATTATGCAGCAAAAAGAATAGGAGTAGT
>r234.1 |SOURCES={KEY=b34ed7e6...,fw,1536248-1536548}|ERRORS={}|SOURCE_1="bcp.fa" (b34ed7e60a76ed5c83a162724f0217b5490879ad)
GGTGTATCCGCAGTGGGCGGATCTCGCCAATATGATCAATTTAATCGCAGGCACGGCCTTTACGT
TCCTGCCAGCGCTGATCGGCTGGTCGGCGGTGAAGCGGTTTGGCGGAAATCCGCTCCTTGGCATT
GTACTCGGCGTTATGCTCGTGCATCCTGATTTACTGAATGCGTGGGGCTATGGCGCCGCGGAACA
AAGCGGAGAGATCCCCGTATGGAATCTTTTCGGTCTGGAGGTGCAAAAGGTCGGCTACCAAGGGC
AGGTGCTCCCGATTTTGCTCGCTTCGTATTTGCTTGCCAA
>r235.1 |SOURCES={KEY=b34ed7e6...,bw,2283826-2284126}|ERRORS={}|SOURCE_1="bcp.fa" (b34ed7e60a76ed5c83a162724f0217b5490879ad)
AAGGGTAATTGGATCTCCGTCATTCTCATAAACTGTCTCATGAATCGAAGACGGAGCTCTTACTG
CCTCTTGGGCAAGCACGACATCTTCAGCTTCAATTTCCAAATGTTCGGCGATTTCCTGTACGGTC
GGCACCCTGCCCAGTGTTTTTGAAAGTTCGTCTTTCGCTCGGCGGATTTTGTTGCCAAGCTCTTT
TAATGATCTTGATACCTTGACAGTTCCGTCATCACGGATAAAACGCTGGATTTCGCCGATAATCA
TCGGCACTGCATATGTCGAGAACCGCACATCATAGGTTAA
>r236.1 |SOURCES={KEY=b34ed7e6...,fw,1102654-1102954}|ERRORS={}|SOURCE_1="bcp.fa" (b34ed7e60a76ed5c83a162724f0217b5490879ad)
CCAATACGGATATCGCGCTTATGTACATTCAAGGCATTTGTGATGAAAAGGTGCTGAAGGAAGTG
AAGCAGCGCCTGAAAAAAATAGACATTGACAGTATTTTGGAATCCGGATACATCGAGCAGCTGAT
CGAAGATGAAACGTTTACGACGTTTCCGACCATGTATCACACGGAACGCCCTGACGTCGTCGCAG
GAAATCTGTTAGAAGGAAGATTTGCGATCGTTGTGGACGGAACACCGTTTGTTCTGATTGCCCCA
GCCTTATTTATTCAATTTTTTCAGTCTGTTGAAGATTATT
>r237.1 |SOURCES={KEY=b34ed7e6...,bw,879409-879709}|ERRORS={}|SOURCE_1="bcp.fa" (b34ed7e60a76ed5c83a162724f0217b5490879ad)
GATTTTGAATTTTATCCTGAATAAATTAATATTTTTTGAAGGTAGTGAATCGGCATTAATGTCAA
TTGATTTAATTGATAACAATGAAAATCCAATTTACTATTATGATATTCAAATTGCAATTTCTCTC
CGAATTTTTAAGAAAAATAAGAGAGAACGATCAGTATTATCTTGATTTATTAGATGATGAATGAT
TTACACATTATAGCTTTAAAATGAAATATCTAATATGGGGTAGTTATCCCATTATCTCTCCCTAA
AAGGAGCGAGATGACATGTTATCGATCAGTAAACAAGAGG
>r238.1 |SOURCES={KEY=b34ed7e6...,fw,1335781-1336081}|ERRORS={}|SOURCE_1="bcp.fa" (b34ed7e60a76ed5c83a162724f0217b5490879ad)
AGACAACAAAAGATGTGATGAATTGGCTTGCCCACCTGCCGAATCGTTCTGAAAACAGGGTGCTT
TCCGGTGCGTTTGGCGGTTACAGTCATGACACATTCTCTATGGCAGAAGCAGAAAGAATCCGGAA
CGCATCCGGACAATCACCTGCCATTTACGGCTGCGATTACGCGAGGGGATGGCTTGAAACCTCAA
ATATTGAAGATTCTATAGACGTGAGCTGCAACAGTGATTTAATATCGTACTGGAAAAGCGGAGGG
ATTCCGCAGATCAGTCTGCATCTAGCAAATCCTGCTTATC
>r239.1 |SOURCES={KEY=b34ed7e6...,bw,2102443-2102743}|ERRORS={}|SOURCE_1="bcp.fa" (b34ed7e60a76ed5c83a162724f0217b5490879ad)
GTGAATGCTTAATTCGGACCATTTCAAAACTACCAACTCCTCATCCAATAATTAATCGCCTTTAA
ACGCGCGTTTTACCTTATCAAAGAAACTCATTTCCTGTTCATCAGGCAGGTTTCCGCTGACTTCG
GCAAATTCACGGATAATATCTTTTTGTTTATCTGTCAAGTTTGTCGGCGTGACAACGCGGACGAC
GATATGCTGGTCACCCTGTCCATAGCCTCTGACATTTTGAACGCCTTTGCCTCTTAATCTGAACT
TTGTTCCTGTTTGTGTACCGGCAGGAATTTTCAATTTCAC
>r240.1 |SOURCES={KEY=b34ed7e6...,fw,2299228-2299528}|ERRORS={}|SOURCE_1="bcp.fa" (b34ed7e60a76ed5c83a162724f0217b5490879ad)
AGGAAAAAACAGCGCATTGGACCCGCTCTTTTTTAATTCTAGCAAATCCAAGCAGCACCTACGAT
AATTAACAGAATAAACAAAACGACAATTAAAGCAAAACTGCCGCTGAAGCACTTTTCTCCCATGA
ACATTCAGCCTCCTTTGTTATGGTCTACGCGAGCATCCTATGTACACCTGCCCTTTTTTGTGTAG
GCGGATATCTTGTTATTTTGAATATTCAGCACAAATCTCTTGAAGTACAGGAAATGAAATAGTAT
TGGACGAGAGCTTTTTGGTGGCTTATACTAAAGGGTAGCC
>r241.1 |SOURCES={KEY=b34ed7e6...,fw,2308883-2309183}|ERRORS={}|SOURCE_1="bcp.fa" (b34ed7e60a76ed5c83a162724f0217b5490879ad)
CTCCGTGAAAAACTCAATAAAGTATCACCGGGAGCTGCCAAAAAAATCGTCACTGTATGGGGCGT
CGGTTATAAATTCGAGGTAGGCGCTGAATGAAATTTTGGAAAAGCGTAGTAGGCAAGCTATGGGC
TACGATCCTTTCGCTTGTCCTGATTGTATTATTTATTTTAACGGTTCTTTTACTCGAATTTATCG
AAAATTATCATGTGGAAGAAGCCGAAAATGATTTAACCCAGCTTGCAAATAAAGTCGCAGTCATC
TTAGAAAAACACGAGGATCAGGCGCTGGCAAGGTCGATCA
>r242.1 |SOURCES={KEY=b34ed7e6...,fw,1533632-1533932}|ERRORS={}|SOURCE_1="bcp.fa" (b34ed7e60a76ed5c83a162724f0217b5490879ad)
CTGTCTGTTCTAAAAGGTTTATGTTTTTCCATCTGTGGGGAAATGACCCATAAACGGGTAAAGGG
TGATGGGATGGAACGACTATTAGAATGGGTAGAGCGTCTATCTGATTGGCTGTGGGGACCGCCGC
TAATCATCTTACTGACGGGGACGGGATTGTACTTCACTATTTTGCTGAAGTTTTTTCAATTTCGC
TATCCTCTATACATTTTGAAGCAGACGATCGGCAGCGTAGGAAAAAAGCCGAAGGGAGAAGGGAC
AGTTACGCCGCTTCAGGCATTGACGTCAGCCCTCAGTTCG
>r243.1 |SOURCES={KEY=b34ed7e6...,fw,2614301-2614601}|ERRORS={}|SOURCE_1="bcp.fa" (b34ed7e60a76ed5c83a162724f0217b5490879ad)
CAGCAAGTCTTCGGCAAGATGCTTGTCTTTTGTCATGGAGAGCAGGAACCTATAAACATCATTCA
TGTACATTTGGTAAATTTCATCGATCGTCACTGCCTTTTCTCCCCTCTATGTTATACACGCATAA
GAAAGGTTTAAAGTTGCACATTACATGCAAACGGCTTTTTAATACGTAATCAAACACCATTACTC
TATAGTACAAAAAATCTGCCCTGAAAGATAGTGGTGAGAAATGTTTAACATTTTTTCCATCAGGG
AAAACATAGTGAAAAAGTGAAGGAGTGGCACAATGGAATA
>r244.1 |SOURCES={KEY=b34ed7e6...,fw,1239556-1239856}|ERRORS={}|SOURCE_1="bcp.fa" (b34ed7e60a76ed5c83a162724f0217b5490879ad)
GATATCATTCAGAATATCTTTTAGTGCTTTCTTCTGCTCAGACATAATTGATTTTGATTTTTTAT
ATGCGTTTGCTAATTCATGTTCTAAGAAGGATTCCTCGATATATGCATCAGATAAGCTGGCATCT
TCTAAAACACCGGAGATACTAGTAAGGAAAGCAATCTTCATTTCAATTAAATCAATCCATTGATC
AGTGACACCCACATGATCGTGATAAAATGCTTTGATATTGTTTGCTCCCTTGCCAGAGAACTCAC
TGTCATCCAGATCAGCAACAGCCTTAAATGCTTTTCTTAG
>r245.1 |SOURCES={KEY=b34ed7e6...,bw,92464-92764}|ERRORS={}|SOURCE_1="bcp.fa" (b34ed7e60a76ed5c83a162724f0217b5490879ad)
CCGGCTCCGATTCCGATGCTGCCGGAAAGCCTGTCGACGAGAGAGTTTTCTCTCCGCTTCAAGTT
GGAACGCAAGCCTTTATCTGTGCCGATCGGGCTTCATGAAGAAACCGTCAGCCCGGTGTACTTTG
ACTTGGCTAAGCACAAGCATTGCCTGATATTAGGGCAGACACAGCGAGGAAAAACAAACGTCTTA
AAAGTGATGCTCGAGCATCTGCTTGATGATGAAACGGAAATGATCGGTTTGTTTGACTCGATCGA
TCGCGGTTTATCCAAATATGCAAAAGAAACAGATGTCGCA
>r246.1 |SOURCES={KEY=b34ed7e6...,fw,942902-943202}|ERRORS={}|SOURCE_1="bcp.fa" (b34ed7e60a76ed5c83a162724f0217b5490879ad)
GTCTTCCAGCTTCAGAAAAAACAGCAAAAAGTGCTGCGCGCTTCAACAGCGGAACAGCGCAAAGA
AAAGCTTCAGCGCTTTCTGGATTCCGTCATCGCACATGAAGAGGAAATCATCGAAGCGATCCGCA
AAGACGTGCGGAAGCCGTATCACGAGGTCAAAAAAGCAGAAATCGAAGGTACAAAAAAAGCGATC
AGAGATAATATGAACAACCTGGAAACATGGATGACACCCAAAGAAGTCGGTTCATCCTTAAGCTC
TGATGCCAACGGAATCCTTATGTACGAGCCTAAAGGCGTT
>r247.1 |SOURCES={KEY=b34ed7e6...,fw,168573-168873}|ERRORS={}|SOURCE_1="bcp.fa" (b34ed7e60a76ed5c83a162724f0217b5490879ad)
AGGATCGCCCCTTGCCCGCCGCGGGTCATACAAACGATTTTTGCTCCGTACTCATGTGCCTTTTC
GGCAAGCTGGCCGCACTCCGTCTCACTCAGATCGCTACCTGAAAAGAACGCGTACGTCACATAAG
GACAGACCTTTTTCAAATACTCATCCTCTCGATTTGTTGAAAAATCAAAAGAGACCGGAATCAGA
CCGCACAGCTGCGGCAAATCGTTCTCAAGCCTGCTGTACACACTGGTATGCAGCAGATCATGCCC
GCTGATAAAAGATAAGTCCTTTTCCTGAAACACAAGACGG
>r248.1 |SOURCES={KEY=b34ed7e6...,bw,1168694-1168994}|ERRORS={}|SOURCE_1="bcp.fa" (b34ed7e60a76ed5c83a162724f0217b5490879ad)
TTTAACGGTTTCCCAATCAAAAAACGTTTGATTGAATGATACATCGATGTCTTCCCCTTTTAATT
TCATTTTTCATTAAAACAATAAAACATCCGCATCTGTTCTCACATCTTATAATAGTCCTTTCTGC
TATGATGTCTCTGTATGCGATTTACATTCTGAAAATTGAACAGCAAAAAACACAGAGGCAAACGG
ATGCCCCTGTGCCTTAACATCGAACACAGGTTTCATTCATCTCCTCTCATGAACGCTTACGAGGT
TAGCTGACGGATTCGGGCATATGAGAGTTTGCCCTACCTA
>r249.1 |SOURCES={KEY=b34ed7e6...,fw,2272724-2273024}|ERRORS={}|SOURCE_1="bcp.fa" (b34ed7e60a76ed5c83a162724f0217b5490879ad)
TCCTGAATATATCAAACAAGTTGTTAAACATCTTGCTGATATTAGCGGACTGCCTCTTGTCGGCG
CTGACCATCTTGTCGATGCAACACAAAATACAGACGCTTACACAGAGGTTTCTGCATCATTAAAA
GTCTGCATGATGAACATGTCGAAGATCGCAAACGACCTTCGTTTAATGGCATCGGGACCGCGCGC
CGGACTTGCGGAAATTTCTCTGCCTGCCCGCCAGCCGGGATCATCCATCATGCCGGGTAAAGTCA
ATCCGGTTATGGCGGAGCTCATTAACCAAATTGCGTTCCA
>r250.1 |SOURCES={KEY=b34ed7e6...,bw,112373-112673}|ERRORS={}|SOURCE_1="bcp.fa" (b34ed7e60a76ed5c83a162724f0217b5490879ad)
ACGATGTGGCATTTGTCCAGTGTCATTAAAGGAGAGCTTTCTGACCCGACTGTAACCTCGCTGGA
GCTAGCCGCCGCGCTTCATCCTACGCCGGCAGTCTGCGGTACACCGACTGACCTTGCAAGAGAAG
CCATCCGGGAAATTGAACCTTTTGACCGCGGTTTCTTCACCGGCATGGTAGGCTGGTGTGACGAT
GCAGGCGATGGCGAATGGATCGTTACGATTCGCTGTGCAGAGGCTGAAGAACGTTCACTTCGTCT
TTTTGCAGGGGCCGGTGTTGTAGCTGGATCAAAAGCAGAG
>r251.1 |SOURCES={KEY=b34ed7e6...,fw,3010836-3011136}|ERRORS={}|SOURCE_1="bcp.fa" (b34ed7e60a76ed5c83a162724f0217b5490879ad)
GATGCGGAAGGTTTGAAAGAGCGTTCCGTTATTGATTTTTTGTTTTCTATTCCAAAGGATGAGCT
GGACCTTTCCGTAAAGAAGTTTTTTAAGAAAGGTTTTCTGTGGAAGGAGGTTCCAATCCGGCTGG
ACAGCGGAGCGACAAAATATATTGAGTTTCTTGCCAAAAGAGGGATTGGCGAAAATTTCTTTTTT
GTCGTTATGAGAGATATTTCTTCAAAGAAAATTCTGGAGCGGGAATTTTCCATGAATGAACAGCT
TTTTAAGGACTTGTTTGACAGAGCCGTTGACGGAATCGTT
>r252.1 |SOURCES={KEY=b34ed7e6...,bw,248031-248331}|ERRORS={}|SOURCE_1="bcp.fa" (b34ed7e60a76ed5c83a162724f0217b5490879ad)
AGATTTTTCACAAAACCATCGCGGTTCTGGGCTGATTTAATGGCATCTGAAATTTGGTTGGCAAT
TCCAAGCAAATCAAGGTTAACGTTTAAACCGACTTCTGCGGCAGCAGTTCCGGCGGTTGTTTTCT
GTGAGATCTTCGGTGCGGGATTTTCCTCAGCAGAGGCAAGGGAAAAAGGGGCAATTGTCAAAGCG
GCGCCAAGAGCAATAGTCATTGGGATACGAATACGTTTCAATTTGTTTCCTCCTCTATGTTTTTG
TGGGCTACAGTATTCGCTTACCCTGCTCGCTGTCTAACTA
>r253.1 |SOURCES={KEY=b34ed7e6...,fw,2617230-2617530}|ERRORS={}|SOURCE_1="bcp.fa" (b34ed7e60a76ed5c83a162724f0217b5490879ad)
ATGAGATAGGCGGACGTGATGTAAGGATAACGGCTGGCGGGCTGCAGGAACTTCTAAACAAGGGA
TTAGAAATGGCTCCCGGCTTAGCAAACAGCACCTTTCAAGAGGCAAGAGTCGGTTTACGCCCCTT
TACACCAGGTGATGTGCCGGTGATCGGATCTCTTCCCGGCTGGGATGGGGTGATAGTGGCAAACG
GTCTTGGATCGTCTGGTTTAACAATGGGCCCCTATATGGGGGAGCAGTTGGCGAAGCTGGCCCTT
AGAATGGATTTGGATATCAATTTAGATGATTATGATATAA
>r254.1 |SOURCES={KEY=b34ed7e6...,bw,680321-680621}|ERRORS={}|SOURCE_1="bcp.fa" (b34ed7e60a76ed5c83a162724f0217b5490879ad)
ACATAGTCCTTCGCCGTAATTTCTGTAAAAAGAAGTGGATAATCGGCAGCGAAGTAGCGGCGGAT
CTTCAGCTCATCTGATGTTTTCTGCGGCATGCCGGCATTCGCTTCAATGCCGCACAGCGTAAAGT
GTCCGCTGAAATTGCGGTTAACCCCAGTCAGCGTATTGATCAGCGTTGTTTTTCCGGCGCCGTTT
ACCCCGAGCAGTCCGTAAACGGCGCCTTTTTCTAAATGTAAATCTACGTTTTCTAAGATAACGTT
GTCTTGCTCGTACCACACGGATACATCGTGTATATCCAAA
>r255.1 |SOURCES={KEY=b34ed7e6...,fw,267426-267726}|ERRORS={}|SOURCE_1="bcp.fa" (b34ed7e60a76ed5c83a162724f0217b5490879ad)
ATAAAAATTGCTTTCAAGTAAAATATCTCGAATTAAAGATTTTTTTAAACCCGTACGAACAGCTT
ACTTTTTATAAGCTGTTCGCAAACCTGTATACAATGTGTAGAGTTCCCCGCTGATTCGCGGATAA
TACGGAATACGCGGCACTTCTATCACAGCCGGCGGCATTTTCATCAATACTGATTGCTCAGCCTG
TTCAAAAAACGCTCTCAAATGGTTTATTTCTTGTTCAGAAACCGGAGAGGGCGGGCGGTGATGGG
CTTGGGCGGAGAGCAAATAATAACCCAAGTGCTGGACCCC
>r256.1 |SOURCES={KEY=b34ed7e6...,fw,3191070-3191370}|ERRORS={}|SOURCE_1="bcp.fa" (b34ed7e60a76ed5c83a162724f0217b5490879ad)
TGGCTGAGGGAAAACCGTCCTGTCTTTAAATGGGGAGGCTCTTCAATGATTGAGGAAAGAGGAGA
AATTTTTCCGGCCTTGGAAATTGATCCGGCTCATCCTGGCGTTTTAGCCCTTACAGCGTCACACG
AGGAAATCAAACGCGAACGCCCGGTCGTTGACGTCTCTCAGACCGTAACCGATGGCGGATGGCTT
TATAATGCCGGTATCCCAAGCGTGATCTACGGACCTGGCAATTTATATAATGCTCATTCCGTTAA
TGAGGAGGTATCGATTGAGCAGCTCGTAGATTATACGAAA
>r257.1 |SOURCES={KEY=b34ed7e6...,fw,2641060-2641360}|ERRORS={}|SOURCE_1="bcp.fa" (b34ed7e60a76ed5c83a162724f0217b5490879ad)
GGTATGCTTGGAAGTATGGTGCAAATGTTTCTCGGCAATTCAAGCCTTGCTGATCGCGTGCTGCC
GGAGCTTCTGAAGTTTTTGCGGAATGAGGAAACGAATAAGCTGCTTTCTGATCTTCTGAAAAACG
AATGGGGCAAGCTGAAGGAGTATACATTTAATGAAGCGGACGAAAAATGGAATGCAAAAGTATTA
ATCTTTAGCTTGAAACGAAGAGTGCTGCAAGCATTTTCAACTGCTCCGTTTTTTGAAAATACGAT
TGGCTCGCTTACTGCCCGCTATGAAGATGATCTGAACCAT
>r258.1 |SOURCES={KEY=b34ed7e6...,bw,3689714-3690014}|ERRORS={}|SOURCE_1="bcp.fa" (b34ed7e60a76ed5c83a162724f0217b5490879ad)
TAAAAAAGTCATTGAGTTATCAATGGATGAGGCCAGAAAACTCGGCCATTCTTATGTGGGTACAG
AACATATTCTTCTTGGTCTTATTCGCGAAGGTGAAGGTGTGGCTGCGAGAGTGCTTAACAATCTC
GGAGTCAGCTTAAATAAAGCAAGACAGCAAGTGCTTCAGCTTCTTGGAAGTAATGAAACAGGTTC
ATCAGCGGCTGGAACAAACAGCAATGCGAATACACCTACACTAGATAGCCTGGCAAGAGATTTAA
CAGCGATTGCAAAGGAAGACAGCCTTGATCCGGTTATCGG
>r259.1 |SOURCES={KEY=b34ed7e6...,bw,2912445-2912745}|ERRORS={}|SOURCE_1="bcp.fa" (b34ed7e60a76ed5c83a162724f0217b5490879ad)
TCAACAAGTGTTTTCCCGTGCTCTGGAGCTTCTGTGATCCAGGCTTCATTCTTTATGCCATCGAC
TATAATAACGCGGATTTTCCCATCCTCAAGCTGGCTGTCGAGCGTGATGGAATCAATATTTACGA
GTTTTTTAGGGTTGATCATATGTCATTTCCTTCCTTTCGGGTTCAGCGCTTTTGTTAGCTTTTTC
TAATACCTTTATGATGTGCTCCTTGGAATGGGCGGAGTTCCCGTTCAGAAAGTCCAGCGCCGCTT
TAGCCGCTTCCTTCAGCTCAGGTGCGGCTGCCATCAGGTT
>r260.1 |SOURCES={KEY=b34ed7e6...,fw,3004021-3004321}|ERRORS={}|SOURCE_1="bcp.fa" (b34ed7e60a76ed5c83a162724f0217b5490879ad)
GGTGATTATATTTATTTAAAAGATTATCTTAAAGGGGTGCTGCACTCATGAGAAGAGGGATCATA
GTCGAGAAAAATAAAAAATTCGTCACGTTGCTGACCCCTGACGGACAATTTTTAAAAGCCAAAAA
TGATCGCCAAACATATGAAATCGGAGAAGAAATCATGCTTCCGAGTGAGACACGCATGGGCAGAA
GGGCCAGCTTTTTTGATTTTTTAAGACTGCGCCCTTTCAAAATGGGGATTTTTACGATGACTGCT
ATTATGCTTTTTATTTTTATTATTCTCCCCGTTTTCTCTA
>r261.1 |SOURCES={KEY=b34ed7e6...,bw,3278444-3278744}|ERRORS={}|SOURCE_1="bcp.fa" (b34ed7e60a76ed5c83a162724f0217b5490879ad)
GCAATGCTTGCGGCCTCTAAATAGGGCATTAACAGAATATTTTCTTCCTGAAAGCCAACAACTTC
AGCTTTGATGACTTTACCTGATTGACCCTTTGCGTAAATCAGGCATAGATCGCCAATTGAGCTTG
CCGGCCCCTTTGATTCAATCATCAGGCCGATTACCCGTTTCACTTTTCCATAACGCTTATACGAG
TCTGTCATTTCTATGCAATCTATCAGACTCTGTGTCTTCATAGATCCGCACCTGCTTCCAGTGCT
GTAAGGAGCTTATGCTTCAGTTGCACCAGCTGGGTATCAA
>r262.1 |SOURCES={KEY=b34ed7e6...,fw,2104749-2105049}|ERRORS={}|SOURCE_1="bcp.fa" (b34ed7e60a76ed5c83a162724f0217b5490879ad)
TGAAAAAATGCTCGGCTACATCGATCAATATCGTGAAGAGCGTCAGCCGATCAATGGCGTCAGCA
ACATTATGAAAGCTAGAGTATATGAAGAGCTTGATGTACCTGCTTTCACAGACCGGACAAGAGCG
TCATTAAAAATACAGGAAGGCTGCAATAACTTCTGCACGTTCTGTATCATTCCGTGGGCGCGCGG
ACTTCTCCGTTCACGTGACCCGGAGGAAGTCATTAAACAAGCACAGCAGCTTGTTGATGCGGGTT
ATAAAGAAATCGTACTTACTGGTATTCATACAGGCGGCTA
>r263.1 |SOURCES={KEY=b34ed7e6...,fw,1460661-1460961}|ERRORS={}|SOURCE_1="bcp.fa" (b34ed7e60a76ed5c83a162724f0217b5490879ad)
TGCGATGCTGGAAGCACTCGTCAGGCATTATGCGGGAGAAGCAGCCGTTTCTGTCAGATCCGATG
TCACCCCCGGCACGATTGTTGCCCCGAGAAAAGGAGAAAACGGCCTCGTATGGGTCATTGTTAAT
ATGAATGGAAAAGGCGGAAGTGTGACGCTTCCACAAGAGGGGACCGACCTTTTGGCCAATCGTTC
AATCGGAGCCGGGAGACTGTCAGTCGGACTACACGAATACCGTGTGATTCAGTTTGATAATCGCA
GCTGATTCTTTGCATTGAATCAGCTTTTTTATATGGAAGG
>r264.1 |SOURCES={KEY=b34ed7e6...,fw,3347729-3348029}|ERRORS={}|SOURCE_1="bcp.fa" (b34ed7e60a76ed5c83a162724f0217b5490879ad)
GCAGAAGCATTGGTTCGAAGCGGTGCAGTTGACATCGTCGTTGTCGACTCTGTAGCGGCGCTCGT
TCCGAAAGCGGAAATTGAAGGCGACATGGGAGATTCACATGTCGGTTTGCAGGCGCGTTTAATGT
CTCAAGCGCTTCGTAAGCTTTCAGGGGCCATCAACAAATCGAAGACAATCGCGATTTTCATTAAC
CAAATTCGTGAAAAAGTCGGCGTTATGTTCGGAAACCCGGAAACGACTCCCGGCGGCCGTGCGCT
GAAATTCTACTCTTCCGTTCGTCTTGAAGTACGCCGTGCT
>r265.1 |SOURCES={KEY=b34ed7e6...,bw,1649914-1650214}|ERRORS={}|SOURCE_1="bcp.fa" (b34ed7e60a76ed5c83a162724f0217b5490879ad)
ATGCGGTCAGTTCTTCAGCTCTGACAGGCTGCTGGAGCACAAGATAAGCATGAGGCACTTTTCCC
CATTTTATGTCCTCCGCGCCTGCAACGCCGGCTTCTGCAACAGCCGGATGAGAAAGCAGCACAGA
CTCCACTTCAGCGGGATAAATATTTTCTCCTCCTGAAATGATAAGATCTGATCGCCTGTCCAATA
CATATAAAAATCCTTCACCGTCCAAATAACCGAGATCGCCTGTTTTCAGCCAGCCATTTTGAAAG
GATGCTTTATTTGCGCTTTCCCGGTTGAAATAGCTCTTCA
>r266.1 |SOURCES={KEY=b34ed7e6...,fw,1621287-1621587}|ERRORS={}|SOURCE_1="bcp.fa" (b34ed7e60a76ed5c83a162724f0217b5490879ad)
GGAATAGAATGGGTAAAACCTCTGTGATTTCTTATATAAACAGCATTATTTTTAAGTTTTAACAC
AGTATCGATATCAGGAGCCTGTGAGCCCGCAAGCGTAGCGATCATGACTGCGTGAGCCATTGCCG
GATCTGTTCCGACAACCGGATCCAGTGTCGCAATTCCGCCGAGTGCGATGCCCATGACAACATGT
GTGCCCGTATCCATAGGTGACCTCCTTGCAGGTTTATCCTGCACATTCACTTTGTAAGACATTCC
CTAATTTTATATACCCAATCTTTTAACCTGTTCAATCGTT
>r267.1 |SOURCES={KEY=b34ed7e6...,bw,1837454-1837754}|ERRORS={}|SOURCE_1="bcp.fa" (b34ed7e60a76ed5c83a162724f0217b5490879ad)
CATGTTAACTGCCCCTTTCTTATAAAATAAAACGCTTCCAATTCTAGAATGATAGATACGTACTA
ATAAACAAAAACTAGTGAATTATTATTAATTTGTACGAACAACTTCATTATAGTAATTCAGTAGG
ATACTGTCAATCTTTTCTTTTAAAAAAAGCCAGGTGTTCACCTGGCTTTTCAGTTTAATAGGACG
GCCAGCCTGTACTCCAATTCAAATCATTGATTAATAGCTTTGGAATGCCGTTATCTTTCGCGTCA
TAGGCATGGCGCACGAGTATGTTTCCATTTACAATATCCT
>r268.1 |SOURCES={KEY=b34ed7e6...,fw,759547-759847}|ERRORS={}|SOURCE_1="bcp.fa" (b34ed7e60a76ed5c83a162724f0217b5490879ad)
TCCATACAACATCTAAGAAGTGCCAGTACAAGCTTGAGATAAAGATTTTAGATGAAGTTTGCGGA
GTTAAGCCGCGTTTCTTCAACTGAATCAGAATGCCTGCAATCCAGAAAATACCGATTGTTACGTG
AGTTCCGTGAGTTCCAAGTAAAACAAAGAATCCAGACCAGAACGCACTTGTACCGAGAGATGCTC
CTTCATGTACATAGTGGACAAACTCGTTGATCTCACAACCGACGAAGCCGGCGCCGAGAAGAAGA
GTGATAATTGTCCAAATGACGACGCCTTTTAAACTTCCGC
>r269.1 |SOURCES={KEY=b34ed7e6...,fw,370374-370674}|ERRORS={}|SOURCE_1="bcp.fa" (b34ed7e60a76ed5c83a162724f0217b5490879ad)
GCGAATTCAGATAATTAAAAAACTTATTTAAGCAGAGGCTGCTATTTTTTCATTCATCGCAATCA
TTTTAAGTTCAAAAGAACCAGAAATTTAACAAACGCAGCAATATTTCTAACTTCTATCTCTTTCC
GATATAATAAAATAGACAACAGCCATAAAGGGGGATCCTTGTTGAAACCATTTGTATTTATCACC
AAACCCATTCCTAAAGAGATTGAACACATGATCAGTGAGCATTGCCGTTATGAGATATGGCAGGA
GGATTCACTTCCACAAGAGGTGCTATTCGAGAAAATGAAA
>r270.1 |SOURCES={KEY=b34ed7e6...,fw,3404585-3404885}|ERRORS={}|SOURCE_1="bcp.fa" (b34ed7e60a76ed5c83a162724f0217b5490879ad)
AGCGATTTACCGTTCCCGCTGCAATGCTCCATTAGGACTGGGGTCGGTTAAACCTAACATCGGCC
ACCCTTTATGCGCAGAAGGGATAGCAAGCCTGATTAAGGTCGCTTTGATGCTGAAACATAGACAA
TTGGTTCCGTTCCTGTCAGGTGATGAGAAAATGAAGCATTTTAATATTGAGGAAACGGATTTGTA
TTTTTGTAAAACACAAGCCGAGTGGAAAGAGAAAACGCCGGCTGCAGCAATCAATTGTTTTGCTG
ATGGAGGAACGAATGCCCACTTGATTATAGAAGCTTGGGA
>r271.1 |SOURCES={KEY=b34ed7e6...,fw,2581641-2581941}|ERRORS={}|SOURCE_1="bcp.fa" (b34ed7e60a76ed5c83a162724f0217b5490879ad)
TTCATGATCAAATGGCTCCTTTTTCGCGTGAAAGGCCGTTGATTCTCATAGGAAACACTTACCTT
AACATTCGCGTTTTTTTCTGTGATATTCTTGAGAAAGACTTTGGATATTCGATGGCAAGAAAGGT
GATAGACGTGAGAATTATGAACGCAGCAACTGAAGAACAGGAAAGCTTTATCAAGGAACTGTCAA
TGGAGCTTTTCCATCATGTATTTCCTCTTTATTTCTCCGAACTGGACATTCAGCGCTTTAAAAAG
AAAGGCGTTCTGTCTTTAAATAACCAATATTACCAAGGAA
>r272.1 |SOURCES={KEY=b34ed7e6...,bw,782218-782518}|ERRORS={}|SOURCE_1="bcp.fa" (b34ed7e60a76ed5c83a162724f0217b5490879ad)
CTTAAAAGGAGATCTCTTTTATCCTAGTGAGGACCATATTTCAAATTTTCATATTCCCGGTTTGG
TAAAAGTGCTTCGTTACAACGGGTCCAATCGGTTTTATTACTCAGAACCAATTGTGGAAAACAGC
GGCTTTCTGGACACAACTGAGGCTAACTTGCGGATGGTTCTTGATGAAGCCGCCGCAGAGCTCAT
GTTGACTGATGAGAAAATGGATTTTGTGTTTATGAGTGTATACGACTCATTCATAAATGTTTTTC
TTGCGAAAGATGAAAAGATTCATGACATGGTTCAGGGTAT
>r273.1 |SOURCES={KEY=b34ed7e6...,bw,997732-998032}|ERRORS={}|SOURCE_1="bcp.fa" (b34ed7e60a76ed5c83a162724f0217b5490879ad)
ATGACAGAGGGTGAACGCAGAAAGCTTTCCTCTGTTATTGCTTATATGACGGACGGCGTTATTGC
CACAAACCGAAACGGAGCAATTATCCTCTTGAACAGCCCGGCGCTGGAGCTGCTGAACGTTTCAC
GTGAAACAGCTTTGGAAATGCCGATTACAAGCTTGCTGGGGATTCAAGAGAATTATACATTTGAA
GATTTAGTTGAACAGCAGGACTCTATGCTGCTCGAAATTGAGCGGGACGACGAACTGACAGTGCT
TCGCGTCAATTTCTCCGTGATTCAAAGGGAGCATGGCAAA
>r274.1 |SOURCES={KEY=b34ed7e6...,fw,3582686-3582986}|ERRORS={}|SOURCE_1="bcp.fa" (b34ed7e60a76ed5c83a162724f0217b5490879ad)
CCGAAATCCTGAACCGTATCAGAAAGGGCTTTGGCGAATTTGCCTTCATAAAAGGCGTCTATGCC
TTTCGAACGAATGAGCTTAAAGGTTTTGGCCAAATCTTTTTGAATGAGAGTATCACCTTCTTTAA
GCGGCTCGCCATTTGGCAGGAATACATCCTTTGCGGCAGTCCGTGATAATTTTTCCTGATAATCA
GAAATCGCATTTGCTAACACTGAATCAATAGGAAAGCCTTTATCAGCGAGTTTAATAGAGGGGGA
AATTAATTGTTTCATCGAACGGGTTCCCCATTTATCCAAA
>r275.1 |SOURCES={KEY=b34ed7e6...,bw,2458233-2458533}|ERRORS={}|SOURCE_1="bcp.fa" (b34ed7e60a76ed5c83a162724f0217b5490879ad)
CTGCTTTCATGACTTCTTTTGAGCCGTTTTTGTACTCAACCTGCATAATATTTTTCCCTTTATCA
ATAAACAGATTGCTCATTATAATCGCCTGATCCATTAATCCGCCCGGATTGCCCCTCAAGTCTAA
AATATAGCCTTTGGCACCTTTTTTCTCTAAACTGTCAATCGCATTTGTCAGCTCTTTAGCAGTTG
TTTCAGAGAAAGAAGTGATTTGGATCTCACCGATGCTGTTGTCTTTCATCTCAGAATAGACGGTC
TCAACAGGAATCGTATCGCGCTGAATGGAAAGATCAATCT
>r276.1 |SOURCES={KEY=b34ed7e6...,bw,1313001-1313301}|ERRORS={}|SOURCE_1="bcp.fa" (b34ed7e60a76ed5c83a162724f0217b5490879ad)
CATGGCGTTTTCTCGTCATCGACAGCCCGGAAGGAAAAGAGAAGCTCGCGCCGCTAGCAAGCTTT
AACCAAACACAGGTCACAACTTCATCTGCCGTCATCGCTGTTTTTGCAGACATGAACAATGCAGA
CTATTTAGAAGACATTTATTCAAAAGCCGTTGAGCTCGGTTACATGCCGCAGGAGGTAAAAGACA
GACAAATCGCTGCCCTGACTGCTCATTTTGAAAAGCTTCCTGCACAGGTAAACCGTGAAACGATC
CTGATTGACGGCGGCCTTGTTTCTATGCAGCTTATGCTGA
>r277.1 |SOURCES={KEY=b34ed7e6...,fw,3791961-3792261}|ERRORS={}|SOURCE_1="bcp.fa" (b34ed7e60a76ed5c83a162724f0217b5490879ad)
CTTCCATCTTGGTGATTACATATATGAGTACGGGCCAAATGAATATGTATCGAAAACAGGCAATG
TCCGTACACACAACAGCGCAGAAATCATTACGCTGCAGGACTATCGAAACCGCCATGCCCAATAC
CGTTCAGACGCTAATTTAAAAGCGGCGCATGCGGCGTTTCCGTGGGTTGTCACGTGGGACGACCA
TGAAGTTGAAAATAACTATGCCAATAAAATCCCGGAAAAAGGGCAGTCGGTTGATGCGTTTGTAC
TGCGCCGTGCGGCGGCGTATCAGGCTTATTATGAGCATAT
>r278.1 |SOURCES={KEY=b34ed7e6...,fw,1480648-1480948}|ERRORS={}|SOURCE_1="bcp.fa" (b34ed7e60a76ed5c83a162724f0217b5490879ad)
TGTATGCGGTGACGGCAGCAGGATGGCGCCTGATGTGGAGGCCGCGCTGCAAAACGCGTATCATT
CTGTTCATGGCACCAGTGAAGAAGAAGCGCAAAACTGGCTCAGACATCTGCAGGAAACGGGCATG
TATGCAAAGGATGTCTGGTCGGGGATTTGATTATTTTTACAAAGGACTGGAGAGATCCAGTCCTT
TTGTTATGACCTTTTTAAAAAGATGTGATCTCGCTAAACGTCTGTGCATACAATAACCACAGTCC
GCCTGAAGGGCGGGCTGTCCTTAAGACCTATTTTTCGTTT
>r279.1 |SOURCES={KEY=b34ed7e6...,fw,3211480-3211780}|ERRORS={}|SOURCE_1="bcp.fa" (b34ed7e60a76ed5c83a162724f0217b5490879ad)
AGGCAAAAAAATGATGGAAGCAGCCCTGGAAGGCTTAGAGGAAGGCACGCCGGCAGGAAAAAAAC
GTCCGTCACTTATTGCGGTAACCCAGCTGACAAGCACTTCTGAACAAATGGTGAAGGAGGAGCTG
CTCATCAGAAAGCCTCTCATTGACACGGTAGTGCACTATAGCAAACTGGCGGAGAATAGCGGACT
TGATGGAGTGGTGTGCTCCGTCCATGAAGCAAAAGCCATTTACGAAGCAGTGTCGCCGTCGTTTC
TGACGGTGACCCCGGGTATCCGTATGTCAGCAGACACTGC
>r280.1 |SOURCES={KEY=b34ed7e6...,bw,2626621-2626921}|ERRORS={}|SOURCE_1="bcp.fa" (b34ed7e60a76ed5c83a162724f0217b5490879ad)
GATCGTTTTGGTGCTTTTGCTTTACAACAACCATTTGGCCGGGATATGCAAACTCGACACCCTCT
GCGCCAAGGATTTCGATGATTTTATAGTTGATGTCCTCTCTAATATCGAGGTTTTCAGCCCAAAC
CGTTGTTTTTGTATAGAAGTTGAAAAATAAATTGTAATAGCTGTCGGCAAACGTATCAAAATTGA
CCATGATCGTTTCATTATGAACGCCCTCATGCTCCAAGAGCATTGTTCTGAGAGAACGAATAGAG
CGTTCAAGGTTCTCAATCGGCGTAGCGTAGGATACATGAA
>r281.1 |SOURCES={KEY=b34ed7e6...,fw,751961-752261}|ERRORS={}|SOURCE_1="bcp.fa" (b34ed7e60a76ed5c83a162724f0217b5490879ad)
TGTACGCTGGACCGAATAAATAGCGGCAGCCGCATGTTTTCGGTCCGGCGCCACCCAGTTCATCA
AAAAGACCATCCACACCCGTAAAGATACAAGCAAACGTTTCATAGAAAAACATCCCTCCGCTTCT
TTTTGGCAGGCAGCCTTTTTAGCAGCCCGTTTTTTCAGCCGCAGCTCACAGGAAAAGACGGCCGA
TTTCTTTTCTCGCAAACTAGCAGCTCTAGCAAAACTCATGACTCTATGATAGACCGTGGAAAGAG
AATTCTTTGTCACAATATGAGTGAAAAAACCAACTAGTTT
>r282.1 |SOURCES={KEY=b34ed7e6...,bw,3775299-3775599}|ERRORS={}|SOURCE_1="bcp.fa" (b34ed7e60a76ed5c83a162724f0217b5490879ad)
AAACTCCCCTGACCCACAGGCGATAAAAATCGCTTCCAAGCCTTCTTCCAGCAAAAACTCGATAT
TTTGAAACAGAGCTTCTTCCTCCAGCTTTCCTTGTGTATTAAAAGGCGCAACCGGAAAACCTAAA
ATCCCTTCAGGTGCTTTTCTTATACGGCTCATGTACAAAACCTCCTGTCATTTGTGTAAACAGCT
CATTTGAAAGCGCTTTAAAAATGTGCGGCTGCATATCCTCTCCTTCCCGTATATCCTTTTGTTTT
ATTGTAAGACAAATAAACAATAAGTCAATAACTTTATTTT
>r283.1 |SOURCES={KEY=b34ed7e6...,bw,2326923-2327223}|ERRORS={}|SOURCE_1="bcp.fa" (b34ed7e60a76ed5c83a162724f0217b5490879ad)
ATTTTTTGCTGTTCATGGCAAGCGTTGCGCCAATTTTATCATGCAGCTGGTCTACCTGATAGGTG
AGCTCATGAAACGCCCGCTGATAGTTATTTTCAGCATGAAGAAGGACAGCGTCTTTTTCCTGGTG
CTCTTTGTATCCCCAGTAACTAGTACCGACAATTGCAATACCGAGCACTGCGATTAAAATACCTC
TGATCATTTATCACACCTCATTTTTATGCTTTCTTATGTCCTGCTACTCACAGAAAATGTGTTTA
CCGATTCTCTTAATCTGCGGGCGTCCCCAAATCCAAGCGC
>r284.1 |SOURCES={KEY=b34ed7e6...,fw,2269257-2269557}|ERRORS={}|SOURCE_1="bcp.fa" (b34ed7e60a76ed5c83a162724f0217b5490879ad)
AAGCATAAAAATGAAAAAGATTTACGCGGATTTACACATCCATATCGGTCGGACCTATACAGGAA
GGGCTGTCAAAATAACAGGTGCAAAAACGCTGACGCTGGACCGGATTCTGGTTGAGGCCAGTGAA
TATAAAGGGATTGAACTTCTCGGAATTATTGACTGCCATTCCCCGGAAGTCATAATAGAGCTTGA
GGAAGGCATTGCTTCAGGCAGGTATCACGAGCTTGAGGGCGGCGGAGTCCGCTATCGCAGCACAA
CTCTTTTATTGGGAAGCGAGCTGGAGATTTACGATGAAGC
>r285.1 |SOURCES={KEY=b34ed7e6...,bw,2173625-2173925}|ERRORS={}|SOURCE_1="bcp.fa" (b34ed7e60a76ed5c83a162724f0217b5490879ad)
TTTCGTGAATTTTTAGATTATCAAAAATGGAGAAAATCTCAAAAAGAGGAGTAGTGTCTGAGCAG
AGGCACTTACTCCTCTTTTGTCAATGAACATAAGGAATGGCTCAGTACGCATGTACTGAGCCACC
TCTTTTTTCTATTAATGTTTATCCTCGCTATGCGCTTTTTCATTTTCTTTAATGTAACCGTCTTT
ATCAGTATGTTCCTTTTTGATTGTCAAGCCATTCCACTGTGTAGCTTCGAATGAGAATTGAAGCT
GTAAAGAGTTGCCTTGATATTTATTTTGAACCATTTGTCC
>r286.1 |SOURCES={KEY=b34ed7e6...,fw,1200303-1200603}|ERRORS={}|SOURCE_1="bcp.fa" (b34ed7e60a76ed5c83a162724f0217b5490879ad)
TCTGTTCTGTTTAAATGTTTACCGAGCGTACCGTTAAAGTCAAACAAGCGATTTCTTCCTTTTAC
ATCAATTGAGAAAAAGGGGTTGAAAAAGGTGAGAAAAAGCTTTGTTTTGCTTTTAACGGGACTGC
TGGCTGTCCTTATTCTTTCTGCCTGCGGACAAAAATCACAGGAAGATGTCGTTACCGGGCTGGAC
GAGAAGGCGAAAGAATATACCTCGTACAAAGCAAAAGCAAAAATGACCATTGAGACAGGGAGTGA
CCCGCAAGTATACAATGTGGAAATTTGGCACAAAAAACCG
>r287.1 |SOURCES={KEY=b34ed7e6...,fw,3701878-3702178}|ERRORS={}|SOURCE_1="bcp.fa" (b34ed7e60a76ed5c83a162724f0217b5490879ad)
GTCGGAGTAAAGGAGGCAGCTCTGAATGTAACGCCAGGCAGATCAAGACTGTTCATTTTTTCTGC
AAGCTCAGTGCTTTTGATAAAGGGAGCTCCGATCAACTCGAATGGTTTAGTCGTTCCCCGCCCTT
CAGATACATTTGTTCCTTCAATTAACCCTGTTGCAGGGTACACAAATGTGCTCTCTGCGGTTGGC
ATGTTAGGCGAAGGGAGAACGAATGGCAGTCTGGTTTCATCAAAGTCCATAGAGCGTTTCCAGTG
CTTCATTTTCACGACTGACACATCAGCATCAATATTAAAT
>r288.1 |SOURCES={KEY=b34ed7e6...,fw,2440548-2440848}|ERRORS={}|SOURCE_1="bcp.fa" (b34ed7e60a76ed5c83a162724f0217b5490879ad)
GGACTGACCATCTATTATGCGCCGGACGGAAAAGGTTATCTCATCGCCTCAAGTCAAGGCAATAA
CAGCTATGCGATGTATGAAAGGCAAAGAGGCAATCGGTATATTGCCAATTTTGAAATTACGGATG
GCGAGAAAATAGACGGGACGAGTGATACTGACGGTATTGATGTTCTTGGTTTCGGGCTGGGGCCA
AAATATCCGTATGGCATTTTTGTAGCGCAGGACGGAGAAAATATAGAAAATGGACAAGCTGTCAA
TCAAAATTTCAAAATTGTATCATGGGAACAGATTTCTCAG
>r289.1 |SOURCES={KEY=b34ed7e6...,bw,2069977-2070277}|ERRORS={}|SOURCE_1="bcp.fa" (b34ed7e60a76ed5c83a162724f0217b5490879ad)
GGATTAAATTTATGGATCAGTTTGCCTTCTTGGATTAATAGTCATCTTCTTTTATCAGAAGCAAA
AAAACAACAGATAACATTTTTACCAGGATCAGCATGTTATCCAGCAGGGCAAGAAAATAATCATT
TGCGTATTAGTTACTCATATATAAATGAGGAACTATTAACACATGGAATTACAACTTTATGTAAT
ATCTTTCATGCTGCGATTTCATCCCAAAAAACAAGTGAAAATAGGCCGAATTTTTAAAGTAATCA
TTGATAATATAGACTGATTTTTAGTTTTCATCGTCAACTC
>r290.1 |SOURCES={KEY=b34ed7e6...,bw,3254268-3254568}|ERRORS={}|SOURCE_1="bcp.fa" (b34ed7e60a76ed5c83a162724f0217b5490879ad)
TTTCGCCAAGGGAGAAATCGTCCAAATAATAAAGAGACATATAGCTCTTCTGTTTAGACGTCAAC
AACGACTGATAAAAATCAAACAGATAATTCATTCTCGTTGTCTTTTCGAGCGACATATGAGCTCT
CCCCTTTGTTAAGTCAAATCCCTTTACGATAACTTAGTTTACATGGTTTTAATGTGAGTGTCAAG
TTTTTATCTTGTCAAAGGAATGATAACTTTTTTCCAATATTAACTAAACAACATCCAAATTATTC
CGATATTTTATATGAACCATATTTAAAAGGAGGATTTCAC
>r291.1 |SOURCES={KEY=b34ed7e6...,bw,1073430-1073730}|ERRORS={}|SOURCE_1="bcp.fa" (b34ed7e60a76ed5c83a162724f0217b5490879ad)
GGGTGGCATTCATTTCACCAAGACCTTTGTAACGCTGCAATCCAGGCTTAGGCGTTTGAGGAAGA
GTTTGCAACAGTTCCTCAAGCTGCTTGTCATTGTAGGCATATTCAACACGTTTACCTTGCTGGAC
TTTGTAGAGCGGCGGCTGCGCGATGTACACATAGCCGTTTTCGATAATCTGACGCATATATCTGT
AAAAGAACGTCAACAGCAATGTTCTGATGTGCGCGCCGTCAACGTCGGCATCTGTCATAATGACA
ACTTTGTGATAACGGGCTTTTTCCAAGTTGAAATCTTCCC
>r292.1 |SOURCES={KEY=b34ed7e6...,bw,695882-696182}|ERRORS={}|SOURCE_1="bcp.fa" (b34ed7e60a76ed5c83a162724f0217b5490879ad)
AGGAAGGGTTTATTGAGAGATCCAGAAATAACAATGACCGCCGCACCGTATGGATTACGCTTTCT
GAATCGGGGCAGGCAGCGGCTCTTCAAATGATCCAAAACCGCCAGCAGCTGATTGACGGCATGTT
TGAACGTTTAACTGCCGAAGAGAAGGCATCGTTTTTAGCCATTATTGAAAAAATGACGAAATAGA
GATGAAAAAGCCGGCTTGCGAAGCGCCGGCTTTATAAAAGATTATTCCATATCGCTGAGGCGTTT
GCCTGCGACCGCGTAATGGTCTTTTCTCATTTCTTCTATA
>r293.1 |SOURCES={KEY=b34ed7e6...,bw,2292781-2293081}|ERRORS={}|SOURCE_1="bcp.fa" (b34ed7e60a76ed5c83a162724f0217b5490879ad)
TATTCATTCTCCTGCCAGAATCAATTTGTTCCCATTTCCTAATGAAATCGGAAGAAGAATCAATC
AGCCTCCAAAGAACAAATCCAATATATTGCCGGCAGTTGAAGTTTCTTTATTATAAAACTCCGAA
TATCCGCATTTCTTGCAGTAGACGACGAGAAAACGGTTATGCTGCACATCAAACAACTTTGACAA
TCCGGTTCCGGTTGTGGCAATTTCTTTTTGGCCAGCTTCAGTGCTTCCGCATTTTATACAGCCCT
TGTTGTTCATCAAACGTAGCCCCTTTTCAAAAAAATAACA
>r294.1 |SOURCES={KEY=b34ed7e6...,fw,3062411-3062711}|ERRORS={}|SOURCE_1="bcp.fa" (b34ed7e60a76ed5c83a162724f0217b5490879ad)
TTTGCATGGCGGTTCACAGTGTAAACTGCTTTTGAAAGATTATCTACGGTTGGCTGCAGATCTTT
CGAGTATGCATGGTCGTCCATTATTTCTCTCCTTTGCTCTAATCAAATACTTTATGATTAGATTA
TACTTTTTTAAGGTTGAAATGCAAATATTGAATGCAAAAATGCGCTTTTTCTGAGGAAAAAAGCG
CATTTTTAACTGATATTATACAGATTTTGCTTTCTTTTTCGGCTGAGCTTGAAATGTTTCCTGTA
CATTCACTTCCACAGCCTGCGCACTGTATTTTGGCAGTGC
>r295.1 |SOURCES={KEY=b34ed7e6...,bw,780031-780331}|ERRORS={}|SOURCE_1="bcp.fa" (b34ed7e60a76ed5c83a162724f0217b5490879ad)
TGATAGCTAGATTTCGTTAAAATATCCTTCACTGTGCCTCGCGTCAGTTTTCCTGTTTTTTGATC
CGCTTTCAAGACAATATCTACCTGCAATCCTTTAGAAATGCTGCTCCGTTCTTGCCCGTTCATAG
CACACTTCCTTCCTTTTTATTCATTATAGTCGTTATGGTTTAAAAGTAACAGCCGTCTGATGAAG
CGAATGTTTATTTTTTTCTGCTTTTATTAAATATAATGTCAGCCCTGCGCCTGCTATGCTAAGAA
TGGCGAAGAGCAGATAGACTGCGAAAATGGAAACGTAGTC
>r296.1 |SOURCES={KEY=b34ed7e6...,fw,2107834-2108134}|ERRORS={}|SOURCE_1="bcp.fa" (b34ed7e60a76ed5c83a162724f0217b5490879ad)
ACAGGGTCTCGCCTCCTTTTTGTCGCGTTCGCTACAAGATGCAGAGGCTGCGCATGCAAACCATA
TTATTCTTGATATTAACACGCCGGGAGGACTGGTGAAATCAGCTATTGATATAGCGGACACGATC
ACCGAAACGGATATCCCGATAACTGCTTATGTAAACAAACGGGCATTGTCTGCTGGTGCATATAT
CGCGTTACAGGCTGACGCCATTTATATGGCACCAGGAGGAAAAATGGGAGCCGCGGCGATCATTG
ACGGTAAAGGTAATGCTGCTGACAAAAAAGCTGAATCATT
>r297.1 |SOURCES={KEY=b34ed7e6...,fw,3826613-3826913}|ERRORS={}|SOURCE_1="bcp.fa" (b34ed7e60a76ed5c83a162724f0217b5490879ad)
CGCAAAACGGCTGCAAGCGGCATGCTGGCGGGAGAAGAAATCACAGCGTTAGTTTTATCGCAAAT
ATCCAAATTAAAACACGTATAAAACACACAAAAAAACCAGAAAGGAGGATATGATGAGACAAGAA
GAGTTAACCATCCATAAAGCTGTTCCGGCTCATGGCGATTGGAAAAGTATGCTGTTTCAGCCATT
GCCGGAGCGGGATCACTATGAGAATGAACAAGGTCTTTCTTTTTCGCGGCTTGCCGGGCAAATAC
TGGGCACGCCCATTGATGAGACCGACTACTTTAACGAGCT
>r298.1 |SOURCES={KEY=b34ed7e6...,bw,1534902-1535202}|ERRORS={}|SOURCE_1="bcp.fa" (b34ed7e60a76ed5c83a162724f0217b5490879ad)
CGTTAATGGGGTGATGCGATTGTGCTGCCTTTGTTCATCTATTTGATCATCAAGAGTTAGACGAT
GTTGAATTCCAAAAACACTACGAATTTTTAGCTTCTTTTGTTTGGTAAACAGGGCCCTGTTTCGT
TTTTCTTCTATCTTTCAGGTAATACTGTTCTGATGTGAAAAATTCGGTATACAGCGCTTTCACCT
TCTTGCTCAATAATAACAGCGCAATCACATTCGGAACGAGAATGAAAGCTAACGCTAAGTCCAGA
AAGCCCCAGATGGCTTTTGCTCCGCCTGCGGCACCTATGA
>r299.1 |SOURCES={KEY=b34ed7e6...,fw,3733835-3734135}|ERRORS={}|SOURCE_1="bcp.fa" (b34ed7e60a76ed5c83a162724f0217b5490879ad)
GAGGATTATATGGTAAAGCCTTTTGATCCGAGAGAGCTGCTGCTGAGAATGAAGAATATGCTTGA
GCATCATTATGGCACCTTTACGCAAATTAAACATTTGCATATTGATGCAGACACCAAAAAGGTAT
TCAATGGAGATTTGCACCATGAAGTGCTGTTTACCGCGATTGAGCGGAAAATATTCTTCTATCTG
TACGAAAACAAAAACAGTATCTTAACGAAGGAACATTTCTTTGATTATCTATGGCAGCTTGAAGA
CAGAAACCCGAATATTGTGAATGTGCACATTAAAAAAATC
>r300.1 |SOURCES={KEY=b34ed7e6...,bw,861822-862122}|ERRORS={}|SOURCE_1="bcp.fa" (b34ed7e60a76ed5c83a162724f0217b5490879ad)
ATGATCTCTTCCTGCAATAATTTCTTTAACAATGTATATAAGGTAGCTGGGCCGATCGTAAAGGA
GTCATCGGTCATGTCCTCAATCTCCTGCATGATCGAATATCCGTGTTTTGGCTCCAGCAAGGTTA
AGACAATATAATAGGCTGCGTCGGTAAGCTGATCCATTTCCTGCGGACGTTGCTTTGGCATGCGG
TCACCTCATTTCTTATATCAACTAATGATATATCAATAATTGATATAATAAAATCTTCCTTTTCC
TTTGTCAATGCAATTTTTTTCTGCATTCAGTCATCATAAA
>r301.1 |SOURCES={KEY=b34ed7e6...,fw,2419891-2420191}|ERRORS={}|SOURCE_1="bcp.fa" (b34ed7e60a76ed5c83a162724f0217b5490879ad)
TAAAAAAGAAAAATTAGTCCCATTCATAAGGAGTTTCTTGGTAAACATAATAATTAAGCCAGTTC
ATAAACAATAATGTCGCATGTGCTTTCCAGCGATTGACAGGCTCTTTGCTGTCTTCTGCGAAATA
ATGTTTCGGCGCCTCGACAGTCGAAAGATTTCGTTCCAGATCTCTTTCATACTCTTGAAGAAGCG
TATTTGTATCATATTCAGGGTGTCCTGTTAAAAAGACTTGTTTTTCGTCTTTTGACACAATTAAG
CAAACCCCTGCTTCCTTTGATGCAGTAAGAATGTTTAACT
>r302.1 |SOURCES={KEY=b34ed7e6...,bw,1804484-1804784}|ERRORS={}|SOURCE_1="bcp.fa" (b34ed7e60a76ed5c83a162724f0217b5490879ad)
CGCTTTGTTGAAAGCTTCAACCTCAATTGGCGAAGGCTCTTCCCCGTTTAATGTGTAGAGAAAAT
TCTCGGCAATGCCGTAGTCTTCTCTTGGTTCAACAGGCTCAAGACCCTTGCGGATTCTGGAAAAC
GCTGCAACCAAACCAGGCACCTTTGCCTGAAGGCGGATCGCCTTTCTGTAGTTGGCTTCCGGGTT
CATGGTATCAGCCTCGCTGTCAAGCAGGCCTAGTAAAGAAATCGCTGTCCGAAGAGCAGCCATGG
GATGAACATTTTCGAGGGAATAAGATTTGAAGTGCTCAAT
>r303.1 |SOURCES={KEY=b34ed7e6...,fw,3334562-3334862}|ERRORS={}|SOURCE_1="bcp.fa" (b34ed7e60a76ed5c83a162724f0217b5490879ad)
AGGACGGATGATTCAATGATTTTATATACCATGATGCCGCAGGAAATTGTTTTCGCGGAACAGAA
CCAACAGCCAAGTGCTCACGAGCAAATCGAGTATAGGGGTGTTCCGCTTCTTGTCGAGATGAAAG
GCAATGAAGCAGAGGTTATACAAGTCATGAGTACAAACCCCATGCACTTTCTGCATCCGGATATT
TCTCCGGGACAAAAGCTAAAATTAAACGTATAAGATTCCTCCCCTTTTTTAAGGGCAAAATATGC
TATAATAGGGGAATCCTACAGAAAAAATGCAGCCAGTTAA
>r304.1 |SOURCES={KEY=b34ed7e6...,fw,3395260-3395560}|ERRORS={}|SOURCE_1="bcp.fa" (b34ed7e60a76ed5c83a162724f0217b5490879ad)
TGAAATACAGCAAGGACAGTACCGCTGCGGATCGTATTCAGAAGCTTGACATCGATTTGTGTAAT
GAAGCGGGCCAGGTATGCGTGCGAATGAAAGGTTATTCTGCGAGAACTCTAGAAAACGAGACAGA
TTTAGCAACTGGCACACTTTTATTCGAGCATATATGGGAAGAAGCAACTGTTTCAGAGAAAAATG
AGTTAATGGAATATCAGAGGCATAAAGTTATTGTTTGTGATATGGCAGAAAGGCAAATCGAAAGA
ATCCGGAACAAGTTTGACTGTACGGTATCAGAAATAAGCG
>r305.1 |SOURCES={KEY=b34ed7e6...,bw,1465131-1465431}|ERRORS={}|SOURCE_1="bcp.fa" (b34ed7e60a76ed5c83a162724f0217b5490879ad)
TTCCAGAAGCCTAGATATGGCGAATAATCCTTAAATGCAATGAGAACGCCCCACATCGGCAGGTA
TTTGAAAACCAAAAAATAAAGCAGACCGGGAATAAGAAGAAGATAAAGCCATTTGTCTCTTTTGA
GCGCAGCCATCCAGCTGATGCCTTTCTCAGCAGTGAGAACAGGTGCGTTTCCCTTCTTCGGCACC
GTTTCCATATCTGTTCTCCTTTCGTGATACCGGCGCGCCCGCCGAACGGCAGGCGCATCGGTTTA
TTTTGACGTTTGATACAATTTGTTTAAGTCCTTCATCAGT
>r306.1 |SOURCES={KEY=b34ed7e6...,fw,2234668-2234968}|ERRORS={}|SOURCE_1="bcp.fa" (b34ed7e60a76ed5c83a162724f0217b5490879ad)
CAGGAATGACACCGACGCCTGATCGTAAAAAACAAGTTGATTTTTCTGATGTATATTACACAGCG
AATCATATGATTGTCAGCAAAAAAGACAGCGGCATTAAGTCTTTAAAAGATCTGAAAGGAAAAAC
AGTCGGCGTTCAGCTTGGCTCCATTCAAGAAGAGAAGGGGAAAGAGCTTTCACCGGAATATAATT
TTAAAACTGAAGACCGCAACAGAATTTCTGATTTGGTGCAGGAAATCAAATCTGACCGTTTTGAC
GCTGCGATTATCGAAGATATGGTGGCAGAAGGGTATTTCA
>r307.1 |SOURCES={KEY=b34ed7e6...,bw,1293251-1293551}|ERRORS={}|SOURCE_1="bcp.fa" (b34ed7e60a76ed5c83a162724f0217b5490879ad)
AAGGGTTTGTATATAATATGGCTTTCCCCCGTTCTCCCTTTGTCATATGAATATGGTTTGGCAAA
AGCCCCTCTTTATCCATAGGAAGTCCGGTCAGATTCATTCCGGCTGATTGAAATACATGTAATGA
ATAAAGATAAGATGGCTGATCAAGAAAAACAGTTGATCCTCTTTGCAAAAGCCCCATTGATATAA
GCTGTAAGGCTTGCAGTGCTCCTGAAACAATAAGAATGGATGAAGGAGAAGCCTGAACCCCGATT
GTTTTTAAATAAACACTCAATGCCTCTCTTAAGGGTAAGT
>r308.1 |SOURCES={KEY=b34ed7e6...,bw,2389120-2389420}|ERRORS={}|SOURCE_1="bcp.fa" (b34ed7e60a76ed5c83a162724f0217b5490879ad)
TCACGAGGCTCAATTTCATGCCAGTTCACAACGTTTTCATTTCCTTTCAATTCAGAAATGAGTTC
AGTCAGTGATTTCTTTTTCATTCTTTACACCTCTTTGTCAAGTACAGTTTACCGAATATTTGTTT
GCATGGCTAGGTGCAAATTTTATACAATCGGACAACAAAAAAGCAAGGCATCCGCCCTGCTTATT
TCGCTTTTATTGTGAGCAGCTTTGTTTCGCCTTTATGTGCAGCCTTTTCACCTGCAGGCTCTATT
GTTTCCACAGCTTCCCCATTCATAATAACGATAGGGATGA
>r309.1 |SOURCES={KEY=b34ed7e6...,bw,1367510-1367810}|ERRORS={}|SOURCE_1="bcp.fa" (b34ed7e60a76ed5c83a162724f0217b5490879ad)
AGCGGACCGGAAAACCCTTCACCATCACTGCCTAATCCGTCAATCGTTCCAGCCTTTTGCGGAGA
TACAATTCTCGTCAACGGGAAGGCATGGCCATACATGGAGGTCGAACCGAGAAAATACCGCTTCC
GCGTCATCAATGCCTCTAATACGAGAACATATAACCTGTCACTTGATAATGGCGGAGAATTTATC
CAGATCGGTTCTGACGGCGGACTTTTGCCGCGCTCCGTCAAGCTAAACTCTTTCAGTATCGCGCC
GGCTGAGCGCTTTGATATTCTCATTGACTTCGCCGCGTAT
>r310.1 |SOURCES={KEY=b34ed7e6...,fw,2300999-2301299}|ERRORS={}|SOURCE_1="bcp.fa" (b34ed7e60a76ed5c83a162724f0217b5490879ad)
TGAGGGGAAGATACCAAACGAAATGGGACATTCGATTGTGCGAGTGCAGACTCAAAAAACAGGCG
AATTCTTATCAATGGTTGTCAATACCGTTAATGATTATTTAAATCAAACCACGCTAGCGTCTATG
CAGGCTGAATTGCCTGTTGAAGAGGCTTACTGCTGTGATGTGCTGAGCACGCTGAGAAGAATGAC
AGTATTTTGTGAAGGAGGCGCTGAAGCATGCCGCCGCCTCCTTATACAAGAGCCTTTTCAGGAAA
CCAGAGCGGAAAAAACACTTTACAATGTGTATCATCAATG
>r311.1 |SOURCES={KEY=b34ed7e6...,bw,965298-965598}|ERRORS={}|SOURCE_1="bcp.fa" (b34ed7e60a76ed5c83a162724f0217b5490879ad)
ATCTATACGGACGGGATTCATTCCAGGCGTATCAAACGATTGCGGTGGTTGCACAGGTTGGCGCA
GTGCTTGGCGTTATCTTAAAGGCGAGAAATAAGGAAACGAGAAAAGTCAGTGTGTCAGCTGGGGT
AACCGGACTGTTTGGCATTACTGAGCCGGCGATCTACGGTGTGACCTTGAGATTTAAGAAGCCGT
TTATCTTTGGATGTATTTCCGGTGCGGTTGGTGCCATCACGGCCAGTTTCTTTAATCCGTATTAC
TTTGCATATGCCGGACTTCCGGGACCTCTGACGATCGTGA
>r312.1 |SOURCES={KEY=b34ed7e6...,bw,1283367-1283667}|ERRORS={}|SOURCE_1="bcp.fa" (b34ed7e60a76ed5c83a162724f0217b5490879ad)
AAAGCCTCCTATTCTCATTATACGAGACAGGAGGCAATGTAATTCCAGTACAGATTTTCTGAGCA
AATGACAAACAATTTTAATATAAAATTTCTGAGGCTTACCATTTTAAAAGCGGTTTCTCGCTTTT
AGGTTAGACGTTGTGTTTTTCTCTAATGACTCGTATGCCTTCTAAAATTACTGCCCTTCACTTCA
GCTACGTCATATACGGTAACAAAGGCATTTTTATCAATTTCATTAATAATTTCCTTTAGTTTTGT
TTCTTCCAGGCGGTTGATGACACATGTAATTTCTTTAAAT
>r313.1 |SOURCES={KEY=b34ed7e6...,fw,800218-800518}|ERRORS={}|SOURCE_1="bcp.fa" (b34ed7e60a76ed5c83a162724f0217b5490879ad)
ATTGTTTTCATCGTTTCTCCGCAGTGGTTTATTAAGCGCGGGTCTGATGAACAGCATTTTGCGCC
GAACTATTCCGCGCTTCAAGGGCTGGATCTGGCATTTAACGAGCAGATCGATCCTGACGTGAAAA
AGAAAATGATGAAGCGCATGCTGCGCTTCAAAGCTGTTCAAAACGATGCTGTACTTTCCGAGCTT
TATAAGGCGATGGTGAACGGCCAGACATGGAAAGTGAACGCGCTGAAGCCGGCGGCAAAAGTATA
TTACAAGATGCTCGAAAAGAAAGACCTTTATTATTCAACG
>r314.1 |SOURCES={KEY=b34ed7e6...,fw,2682431-2682731}|ERRORS={}|SOURCE_1="bcp.fa" (b34ed7e60a76ed5c83a162724f0217b5490879ad)
AGACGCGGGAAAAGCGGAGCGCAATCAAGAGAACATGGAAATCCGCCTGGATGAGCCTGTGCACT
GCCGTAAGGATACGGAAGAGCTTGGCATTGGCGTCGGGGATTTTGTTTCGTTTGATCCCCGTGTC
GAGATCACATCAAGCGGATTCATTAAATCACGCCATTTAGATGATAAAGCAAGCGTAGCCTTGTT
GCTTCGCTTAATTCATCAAATTCAAACAGAAGACATTGAACTGCCGTATACGACTCATTTTCTGA
TTTCTAATAATGAAGAAATCGGATACGGCGGAAACTCCAA
>r315.1 |SOURCES={KEY=b34ed7e6...,fw,3988691-3988991}|ERRORS={}|SOURCE_1="bcp.fa" (b34ed7e60a76ed5c83a162724f0217b5490879ad)
CCCTCAGCAAACCCAAGAGGAAGAACCAAGAGGAACAACTCAACTTCTACCCATTAAAGAGTTCC
AGCTCAAAGGAATGACTTAAAAGCTCCAGCTCATAAGATACTAAAGAGCAAAGCTCCAGAGCTTT
AAAAAAATAGACAGCCCTTCTCATATTTTTATTAATTATCTGATTAAACAAGCTCCTTTTGACAG
CTCCTCTTTTCTCTTGGTTTCTGGCCTTTTGTTCAAGCCAAATTAGTTTCCCGATTAAATGCCAG
CTCCAGAACGAACCTCAAGAGGACAGCGTTCCAGCTCACC
>r316.1 |SOURCES={KEY=b34ed7e6...,bw,3562443-3562743}|ERRORS={}|SOURCE_1="bcp.fa" (b34ed7e60a76ed5c83a162724f0217b5490879ad)
GAAATGCCGTCTACCGCAGCTTTGTTCGTGTACTGCTTTTTCAAATTTTCAATTGATGCCACGCT
GTTCATACGTATCTCCTTTTACATTCTCCGTTTTGCGAATTCCTGAAGAACTTTTATTTTCAGAT
CATCACGTTCTTGTTCAATTTCAAAGTCACGAGCATCTTCTTCGAAACCATCCTGCTCTTCTCCG
TCAAAACTGTATAGCTTTTTCAATAAATTCCACAGTGTCTCTAATTCTTCCGTCGAAAATCCTTG
AAATATATCTGCCATAAAGTACACAGCTTTTTCACCGCAT
>r317.1 |SOURCES={KEY=b34ed7e6...,fw,244832-245132}|ERRORS={}|SOURCE_1="bcp.fa" (b34ed7e60a76ed5c83a162724f0217b5490879ad)
GCACTCTTGCGCCCGATCCTTTTTCTCTGTTGATGATGCGAATGTCGGTTCGTTTCAGGTCATTC
CAGCCTTGTATGTTTTTTGGATTTCCTTTTTGAACGTACAGGCCGGCTTTGCGAAGAACAACATT
CATCTGACAAAACGGTTCGCCTGATAGAATGCGTTTGACATAAGGCGTGTTATATTGAGCGGTTT
CCGCATCGTACAGATGCAGGCTGACAATGTCGCATTTGCCTTGGTACATGTCAATCAGGCTGTTT
AAGCTGCCTTTGTATTGGCGGAGCGGCGTCTCTTGAATGG
>r318.1 |SOURCES={KEY=b34ed7e6...,bw,550369-550669}|ERRORS={}|SOURCE_1="bcp.fa" (b34ed7e60a76ed5c83a162724f0217b5490879ad)
AAGCCGTTAAGGGATCAGACGCCGTCATGATTTTAACGGACTGGGATGAGATTAAACAATTTCCA
TTAGCAGATTATCATGATTTGATGGAGCAGCCGCTGATTTTCGACGGCCGAAATTGCTATTCATT
AGAAGAGGCTGCTGCCGCCGGAGTGGAATACTATTCTGTAGGCCGGAAAGCGGTTGTTCCGGCAG
GTGCAATGTCATAGATGTAAAGGAAAGACTGGCGGGATGCCGGTCTTTTTTTGTATCCATCTTTT
ATTGTATACGATGGATATATTCGCTAAGGTTTACCTATTG
>r319.1 |SOURCES={KEY=b34ed7e6...,fw,1353442-1353742}|ERRORS={}|SOURCE_1="bcp.fa" (b34ed7e60a76ed5c83a162724f0217b5490879ad)
GCAGGCTGGTGATAAATTCGTGAATGTCTCTCTCGGCAGTGTCTATGCTGTCCACGATCAGCAGG
ACCGGTTTTTCTCTAGTATAATTGGCAAGAGCATTGCGGACGACAAATCGTTTTTCGTTTATGGA
TTTATCGATTTGTTCCGTTCGACCGAGCTGATAGGCAATCGTATTTAAAAAATCACTAAAGCTTA
ATCCCTTCCAATCAGCACTGAGCCAGATGATGTTGTTGAATGCCGGCCAATCTGAGGAATCGCCG
ATACAGGAATAGGCTGCCTCAAGAGCAGTAGTCGTTTTCC
>r320.1 |SOURCES={KEY=b34ed7e6...,bw,1360264-1360564}|ERRORS={}|SOURCE_1="bcp.fa" (b34ed7e60a76ed5c83a162724f0217b5490879ad)
TCAATTTCAACCAGCTCAGATGCAGCGCGTTTTTCGTCTCTGATTTTCTTCAAAACCCCTAAAGC
ATCTTCATTCCTTCCTTTTGAAACAAGCCAGCGAGGACTCTCAGGCATTCTGATCATTCCAAAGA
ACAGGAATACGGCCGGAAGAGATGCGATCACGAGCATAAATCTCCATACATTGGAGCTGTCCCCC
ATTGTCGTCCCGAGGATGGCATTAAAAACAAAGGCCAACAGCTGCCCGGATACAATCATTAATTC
ATTCTGGGTCACCATCCGTCCCCTGCTTTCCATAGGTGAC
>r321.1 |SOURCES={KEY=b34ed7e6...,fw,1658288-1658588}|ERRORS={}|SOURCE_1="bcp.fa" (b34ed7e60a76ed5c83a162724f0217b5490879ad)
CAAAACGATCTGTATGTAATATGGGTTTATTATTTGCTTCCTCGGTTAGATTATTCTTCCTGTTC
TTAAAAGCTTGAGGTTTATGAAGCGAAAGATCGGGAAACATGTAAGGAGATTGACAAAATGTTTG
TTAGGTTATAAAATAAAACGTAATTATTACGATTTAATAAGGAGAGATAGACATGAAGGAAGGAA
TTCATCCAAAGAATCACAAAGTAATATTTCAGGATGTAAACAGCGGATACCGCTTTTTAAGCAGG
TCTACCAAAACATCGGAAGAAACAGCGGAGTGGGAAGATG
>r322.1 |SOURCES={KEY=b34ed7e6...,bw,1096395-1096695}|ERRORS={}|SOURCE_1="bcp.fa" (b34ed7e60a76ed5c83a162724f0217b5490879ad)
TTTTGGATCGATTTTAAAGGCCGGATTATATTTTTCTGGATTTGTAATGCTTTCTGGTTCACAGG
ATCTCCATGTGAAAAAACATGTTTGGCATTGATAGACTTCCCAGGCGCCTTTTACAGGCGATTTG
CTCATGACTTCTCCTTTTTTCGAATCGCATCGAGGACATGTATGCATATCAAATCATCCTTTCCT
ATTTATTCATCAAGTCCATTAGTTTTTGTTCCCATTCTTTTGTTGTTAATGGAGAATCAAGCGGC
TGTGAGTAATGGCCTCTTGTTTCTGGCGCAACAGGTGTTG
>r323.1 |SOURCES={KEY=b34ed7e6...,bw,2390008-2390308}|ERRORS={}|SOURCE_1="bcp.fa" (b34ed7e60a76ed5c83a162724f0217b5490879ad)
CGATAGCCTCTGATAGACTTTGCCCCAATCTTTTTTTTCACCAGTTCCTGAATATGGCTTAAAAT
AATTTCCACCCGCACTCTGCTTCTGGCAAATACAATGGTCTGCACTTTGTTCTTCAGGAACTCTT
TCGCCAGCTCGTTTACTTCTACAGTTGCGCTTTTTCTGATGTTAAGCGGCTGATTAACAATTGGC
GGATTATAAAATACAAAGTGCTTCCGTCCGCTTGGCGCTCCGTTGTCATCGACCAGCCTCATTGA
GTGTCCGGTCAACTGCTCTCCCAATTCCTTCGGATTCGCG
>r324.1 |SOURCES={KEY=b34ed7e6...,fw,3403381-3403681}|ERRORS={}|SOURCE_1="bcp.fa" (b34ed7e60a76ed5c83a162724f0217b5490879ad)
AGCCTTTTCAAGAATACGGAGTAGATTCGATTATTTTGGCTCAGCTATTACAGCAGATTAATCAA
AAGTTAAAAGGAGATATCGATCCATCTATTTTATTTGAATACCCCACAATAGAATCTTTTGCAAA
GTGGCTGATATCTGAATATAAATCTGCCTTATCAGATGCTGTACATTCAGCTGACTCAAAAGAAC
ATGCGCCTGATGCGGCATCATTGCCGCCCGATCAGGCTTCCGCGGTGAAACAGCAAATGCAAAAG
GCAAGCGATATAAAACCGGCAGTTCATGCAGAAGACATCG
>r325.1 |SOURCES={KEY=b34ed7e6...,bw,302429-302729}|ERRORS={}|SOURCE_1="bcp.fa" (b34ed7e60a76ed5c83a162724f0217b5490879ad)
TAATTAAAGAAAGCAGAAATAATTTTTTTTGGCTATGATGGGACGTTTTTTGTCATAGCGGGACG
TTTGGTGTCCAGCAAAAAAAGGAAGGAACGTTTGAGTCATGAACCAGTTAATACAAGCTCAAAAA
AAATTATTGCCTGATCTTCTGCTCGTTATGCAAAAGAGGTTCGAAATCTTGCAGTATATCAGGCT
GACAGAACCCATCGGCCGCAGAAGCCTCTCTGCCAGTCTCGGAATCAGCGAGCGTGTGCTGAGAA
GCGAGGTTCAGTTTTTAAAGGAACAGAATCTGGTCGATAT
>r326.1 |SOURCES={KEY=b34ed7e6...,fw,1177569-1177869}|ERRORS={}|SOURCE_1="bcp.fa" (b34ed7e60a76ed5c83a162724f0217b5490879ad)
AGTCAAAGAAAAACACGCCAATTTTTCAATCTCAGAGGTCAATGACCACTGTGTGCGCCTCGCTG
TATTTACAGGAGAATATGACTGGCACCATCACCCTGACTCAGATGAATTATTCATTGTTCTTGAA
GGTGAGCTGCTGATCGATTTTAAGAACAAAGAAACCGCGGTACTCAAAGCGAATGACAGCCTGCT
GATCCCAAAAGGAACGGTTCACCGCACGCGCTCTTACGTCAGAACGGTGAATCTCTGTGTCGAGC
ATATACAAGCGAAAACAGTCACGATAGAGGAATTGCCATG
>r327.1 |SOURCES={KEY=b34ed7e6...,fw,3176630-3176930}|ERRORS={}|SOURCE_1="bcp.fa" (b34ed7e60a76ed5c83a162724f0217b5490879ad)
GCGATCGAAGAATATAAAGCGATTGCCTATTTAGAAAAAGACAATGTGTATTACGAAATCCTTGA
AAACGGTTCAGTTTTGCCAAACGAAGTAACGCCGGATGATGCGGGACCCATTTTGGTGAATTGGA
CAGACGCTAAAAAACGTGTTCAAATGGCCAAGCAGCTCGATGCTTTGTCAAATTCTTTAAAACAG
TCGATTTCAGAAGTGTATTATACTCCTGTCAAAATGGATCAAAACCGTATTAAATTATATATGAA
CGACGGGTATGTCGTTACTGCTTCCATCAAAACCTTTGCA
>r328.1 |SOURCES={KEY=b34ed7e6...,fw,1244260-1244560}|ERRORS={}|SOURCE_1="bcp.fa" (b34ed7e60a76ed5c83a162724f0217b5490879ad)
ATGGTATTACAAATTAATATCCTCCGCATTGTACCAAGTACGAATGAGAAGTAATTGAAATGAGC
ATTGATGTTTCCAATGCTCATTTTTTGTCTATTTAATAACCAAAGTGAACCTCATAAGGAAACTG
ATTTAATCTTTATCAATAGTCACTTTTCTGAAGAATTTTATATTGAGCAATCGGATTTTTTATTT
AGGAATTTCCTTATAGAATCAACAAACAGCGCTTCGGAAGAGCATTTAATTGCAATGTCACACAT
GAATATTGGGATTTGTTATGATGAATTGAAAAGGCTTCAC
>r329.1 |SOURCES={KEY=b34ed7e6...,bw,2312058-2312358}|ERRORS={}|SOURCE_1="bcp.fa" (b34ed7e60a76ed5c83a162724f0217b5490879ad)
GTGAATATATAAATGTTTATGTTTTTCTGTTATTGATTTGATATCACCTGCGTGAATAACAGGTT
CTGTATCCGGTTTACTGTTTGTTTCCATTTCCTTAAACGCTTCTTTTATTGTTTGAAACGTTTTT
TCAGAGGGAACAAGAAAGTCTTGTCCGTCTTCATTGTGATACAAATAGTAAGCTTTGTTCGTCTG
TGTGTGAACAGGAATTTCAGTCAAAGTGCCATAGGAGCCAACTTTTGCACCAGCCCCGTTTTGAT
CGGTTGAAAACTTGACTCTCTCATAAGGGCTCCATTTCAT
>r330.1 |SOURCES={KEY=b34ed7e6...,bw,1366799-1367099}|ERRORS={}|SOURCE_1="bcp.fa" (b34ed7e60a76ed5c83a162724f0217b5490879ad)
CTGTTCTACACCGGACCCGCCGTTCCGCCGCCACCAAGTGAAAAAGGCTGGAAAGACACGGTTCA
GTCCCACGCCGGTGAAGTCCTGAGAATCGCCGTAACATTCGGGCCATACACTGGGCGGTACGTAT
GGCATTGCCACATTCTTGAGCATGAAGACTATGACATGATGAGACCGATGGATGTGATTGACCCC
CATAAATAAGGCCCAAAAAACTTGCCTGCTGCAGGCAGGTTTTTTTATCTATGAAACTTTTTCTT
CCATAAATCGTATAACTTAGAAACAGCGAAAAAAGGAGCT
>r331.1 |SOURCES={KEY=b34ed7e6...,bw,3176521-3176821}|ERRORS={}|SOURCE_1="bcp.fa" (b34ed7e60a76ed5c83a162724f0217b5490879ad)
TTTAAAGAATTTGACAAAGCATCGAGCTGCTTGGCCATTTGAACACGTTTTTTAGCGTCTGTCCA
ATTCACCAAAATGGGTCCCGCATCATCCGGCGTTACTTCGTTTGGCAAAACTGAACCGTTTTCAA
GGATTTCGTAATACACATTGTCTTTTTCTAAATAGGCAATCGCTTTATATTCTTCGATCGCAATG
TTAATTTTATTAGGAAGGGATTTGCTGATTTCTGCTTTTTTCACTAATTTATTTTCCTGAATCTT
TTTTGCTGTTTTTTTCTTATCCAGACTCCAAAATTCAGTA
>r332.1 |SOURCES={KEY=b34ed7e6...,bw,75058-75358}|ERRORS={}|SOURCE_1="bcp.fa" (b34ed7e60a76ed5c83a162724f0217b5490879ad)
AGCCGGCCCCTTCCTCTCAAAAAGAACAAGATGTGCTCACACCAAGAGAATGCCTGATTCTTCAA
GAAGTTGAAAAAGGTTTTACCAACCAAGAAATTGCAGATGCGCTTCATTTAAGCAAGCGGTCCAT
TGAATACAGCCTGACGTCGATTTTCAACAAGCTTAATGTCGGTTCCCGGACGGAAGCGGTGTTGA
TTGCAAAATCAGACGGTGTGCTTTAAATAAGGGAGTGTAAACTATGGATATGAAACATACATTGC
TTGGCGCGCTGGGAATTGAAATTGTAGAAAGCACAGCGGA
>r333.1 |SOURCES={KEY=b34ed7e6...,fw,1047616-1047916}|ERRORS={}|SOURCE_1="bcp.fa" (b34ed7e60a76ed5c83a162724f0217b5490879ad)
CGTCTTCTGGTGATTCGTTATATTGTTTAATCAGATTTCTCGCATGTTTACGCTCTAGTGATAAT
TCACGGTCTTCCGAGTTGTATAATTCTCCGGCTGCCATTTTTTCTTTTTCTGTCAGCATTCAATT
CACTCCAAGATGTTAAATTGTAATCTCTATTAAATTTCCTTCCTCATCTTCAATTACACTTTCAT
AGTAGCCGTCCCCTGTCGTCCTTGGACCGCTTACTACAGCGAATCCGTCCTGCTTTAACCTTTCT
GTCAGTTCATCAACATTCTCTTTGCTTCCAGTGGAAAAAG
>r334.1 |SOURCES={KEY=b34ed7e6...,bw,1853949-1854249}|ERRORS={}|SOURCE_1="bcp.fa" (b34ed7e60a76ed5c83a162724f0217b5490879ad)
TTCATCAGATGGGGAAATGAACGTATTCTGATTAATCACGAAGTGCCGAACCATGAACAAAAGGA
GCAGCTTTTGCGGCAAATTCAGCTTATTTGTTCATTGGCTGAACGCCTCGGAAACAGCCGAGCAG
CTGCCGGCGTTGGGAGGGCTGTCAGCGGCTCCGGCCTGCCGCAGTCATATGAACAGGCTGAAAAA
GCGCTGGCCGTCAGCCTTAAACGCAAAACCGCAGTATGTGAGGAAGATCTTAAGCTTGACATGTG
CCTGACTGAGATCAGCCCGGGCACACGACATGAATTTCCG
>r335.1 |SOURCES={KEY=b34ed7e6...,bw,1893682-1893982}|ERRORS={}|SOURCE_1="bcp.fa" (b34ed7e60a76ed5c83a162724f0217b5490879ad)
TGAGGAGGAATTCATTTTGCATATTAAAGTAGATGATTTGACCGGACATCAAGTGATCGAATTAG
TAAGTGAGCATTTACATAGCATGACTCTCATGTCTCCGGCTGAAAGTATTCATGCCCTGGACATA
GAAAGGCTGAAAAAACCTGAGATTACATTTTGGAGCGCATGGGACGACAATGAATTGGCCGGCTG
CGGAGCACTAAAAGAACTGGACCGCCGGCATGGAGAAATTAAGTCGATGCGAACCTCTTCTTCCC
ATTTAAGAAAGGGCGTCGCCAGCAAGGTTCTTCAGCACAT
>r336.1 |SOURCES={KEY=b34ed7e6...,bw,3027183-3027483}|ERRORS={}|SOURCE_1="bcp.fa" (b34ed7e60a76ed5c83a162724f0217b5490879ad)
ACACCGTCATCATTATGACAAGCAATGCAGGTACCGGTGAAAAACAAACGAAAGTCGGTTTCCAA
TCAGAGGACAGCGTGATTGAAGAACAAACATTAATTGATTCGCTCAGCATGTTCTTTAAACCTGA
GTTTCTCAACCGCTTTGACAGCATCATCGAATTCCGTTCCCTTGAAAAAGAGCATCTGGTCAAAA
TCGTCAGCCTTCTTCTTGGAGAATTGGAAGAAACATTGGCAGAACGTGGCATCAGCTTGAGTGTT
TCAGATGAAGCAAAAGAAAAAATAGCTGAACTGGGTTACC
>r337.1 |SOURCES={KEY=b34ed7e6...,fw,1124407-1124707}|ERRORS={}|SOURCE_1="bcp.fa" (b34ed7e60a76ed5c83a162724f0217b5490879ad)
GAAATGCTTGATGCGGCGGCGCCCGGAGAGCTCGGCGGCACGTATGCGGGAAGTCCGCTTGGGTG
CGCGGCGGCATTGGCTGTTTTGGATATTATTGAAGAAGAAGGATTGAATAAACGTTCTGAGGAAA
TCGGCAGGATCATTGAAGAAAAAGCGCTTGAATGGAAAACTGAATACCCGTTTATCGGTGACATT
CGCAGACTTGGGGCGATGGCAGCAATCGAGATCGTCAAAGACCTTGAAACACGTGAACCTGATAA
AGCGAAAGCGGCAGCGATCGCAGCGTACGCGAATCAAAAC
>r338.1 |SOURCES={KEY=b34ed7e6...,bw,1836198-1836498}|ERRORS={}|SOURCE_1="bcp.fa" (b34ed7e60a76ed5c83a162724f0217b5490879ad)
GGAAATTTTCGGTATCTTCTTTCATTTTAGTCACTCCGTCATAATTTGTACAGACAAAAAAATAG
AATCCGCCTCACAAGGCGGATTCTTCCGTATCTTTATTGGTACGTAATATCGTCAACCGTTTGGC
GATCTAACTTCTTAATGACTTCGGTGATTAATTTTACCGCGTTTTCATAATCGTCACGATGCAGC
ATGGCAGCGTGCGTATGAATGTATCGTGTTGCAATGGTAATAGACAGCGCAGGAACACCGTTTGC
CGTCAAATGAATGGACCCGGAATCAGTTCCTCCACCGGCG
>r339.1 |SOURCES={KEY=b34ed7e6...,fw,1956218-1956518}|ERRORS={}|SOURCE_1="bcp.fa" (b34ed7e60a76ed5c83a162724f0217b5490879ad)
GAAAATGAAGATGAAGCCTTTTTAGTCAAGTTCCCAGGCGTCGGCAAAAAAACTGCGCGCCAGAT
TATCCTTGATTTAAAAGGAAAGCTGGCTGACGTCGTGCCTGAAATGATTGAGAACCTGTTCAATC
ATGAAGAAAGACTTGATAAACAAACGGCAGAAACGGCGCTTGAAGAAGCACTCGAGGCCCTCAGG
GTACTCGGTTATGCCGAAAAAGAAATCAAAAAGGTACTTCCTCACTTAAAAGAGGATATCGGTCT
GACAACAGACCAATACGTAAAAAAAGCATTACAAAAACTA
>r340.1 |SOURCES={KEY=b34ed7e6...,bw,2312447-2312747}|ERRORS={}|SOURCE_1="bcp.fa" (b34ed7e60a76ed5c83a162724f0217b5490879ad)
TTTAAAATTTGCTTTTCTGTTTTACCCATCAGCGGAACGATGATTTTTGGCATCCCTTCTCCAAT
GGAAACTCCTTTGATTGTTAGCGTGTTCACTTATCTCAAATCCTTTCAATCCTCACTTGTTCTAT
TATACACTTACACTTATTTTGTGAAAATTCCTATTATATCAAAAAACAAAAAAGCCCAAAGGCTT
TTTCAGTTTAAAGAAATCGGATTGGGGGCAGCGGGTACCGGTATGGGATCTGAAACATCATATTT
TCCAATTTTATTTGATCTAGTTTCTGTAAAAGTCACTTCT
>r341.1 |SOURCES={KEY=b34ed7e6...,bw,2837658-2837958}|ERRORS={}|SOURCE_1="bcp.fa" (b34ed7e60a76ed5c83a162724f0217b5490879ad)
ATTGTTAAAAAAAACAAAAAACCGGACATCTCCGGTCTCTTGTCAGGGTCAGGCTATTGAGGTTT
TTTCTTTTTACTGCCGCACCCGCAGCCTTTCTTTTTGATCTTTTTTGTTTGATACGATGAATCTG
TATATGGAGATTTTTGGGAAGGTTTGTTAATTTGATTCACTTTGATCCCTTCCTTTCCTTATGTC
ATATATGCTACTTTATGCGGATACTGACGGAAAGTTGCTGGTGGGAATGCCTCATTCCTGCAGCC
ATTTTGATACAAGGGTTTCAATTATACCGGCCAGCCCGGC
>r342.1 |SOURCES={KEY=b34ed7e6...,fw,1030417-1030717}|ERRORS={}|SOURCE_1="bcp.fa" (b34ed7e60a76ed5c83a162724f0217b5490879ad)
TTGTATACCAAGAAGTCCATAATGACCTCTCTTTTTCCTGCCTCTTTCAACATCAAATCCTTTTC
CATTGTCTCTGACGGTTAAATGGATGTTTTCTTTCTCATCCCAAACTGATACCCATATGGATTCT
GCTTCAGCATGTTTTGCTGCATTTGTAAGACATTCTCCTATGATGTAATAACAATTTTCAGCAGT
ACGAACATCAGGCAATTGAGTTAATCTGTAGTCTAAAAAACAAGACAGACCTGTTGCATCTTTAA
AATGATCCATTTGTAAGGTAATTCTTTCTTTTAAAGAACC
>r343.1 |SOURCES={KEY=b34ed7e6...,fw,3486361-3486661}|ERRORS={}|SOURCE_1="bcp.fa" (b34ed7e60a76ed5c83a162724f0217b5490879ad)
AAAGAAATAAATGCCGAGCGTTAAATGACATAAGCTATTCATTCACCTTATTCAACCTGACGACT
TCCTTTATGGAGGTTGAGTTAGAAAGACATAAGATTAAGTCCAAACGACTGAGCTCTCTAAACGA
AAGCTGATGTTGATTAAATCATTACTGTGGTCGAAATCTTACTGAAATAGCCCTCTATTTTTCCG
GCAGCTATTTATAAAGAAAAAAGCAACAAATTAAACGTTGCTTTTTACAGTTTATCTTATTCAGA
ATTTCGTATGCCAATTCCTTACTATGTAGGATCCGACTTT
>r344.1 |SOURCES={KEY=b34ed7e6...,bw,245645-245945}|ERRORS={}|SOURCE_1="bcp.fa" (b34ed7e60a76ed5c83a162724f0217b5490879ad)
CAGATTGTCGAAGCTTTTGACAGGTGAATCTCCGTCTTTTGGCACGATCAGCACAATTTCATTTC
CGACTACATCAGTGCTGTCTTTTTTAGCGATATCCCCATCATCTACAAGCTTTTGGAATTTGTCC
TCAGCGGCTGAGAAGAACAGATCAGCCCCGGCTCCTTGAGAAATTTGCTTTTGTAAGGCGCCTGA
TGAGCCAAAGTTATCTTGGATTGTAATATTGTGATGGGTTTTCTCATAATTCTTTTGAATTTCCT
CGAGTGCATCCTGGGCACTGGCAGCTGCTGAAACAGTTAA
>r345.1 |SOURCES={KEY=b34ed7e6...,bw,1736583-1736883}|ERRORS={}|SOURCE_1="bcp.fa" (b34ed7e60a76ed5c83a162724f0217b5490879ad)
CCAGGCAATGTAAGTGATTGTTTCAGATAGCACATACCATGCCATTCTTAACCGAAGGCTTTCCG
TTAACTCGATGCCGTACATGCCCAGCCAGCTCTCCCAAGCTGGCTTTTCAACGTAGTGGTACAGC
AATGGCCCTAGATCCATCGCCGGGTCAGCGATCATGGCGCCGTCCCAGTCAATTAAATACAGCTG
GTTGTCTTCAGACAATAGCCAGTTATTATGATTGACATCACAATGGCAAACGACTTTCTCACCGA
AATGCACTTCATGCAGATGATCTTCTAAATACGTAATCCC
>r346.1 |SOURCES={KEY=b34ed7e6...,fw,2626447-2626747}|ERRORS={}|SOURCE_1="bcp.fa" (b34ed7e60a76ed5c83a162724f0217b5490879ad)
TCGGTGATTGGGTGGAAACGGCAACAGTGACGGGATCTGTAGAGGATATTACCTTCAGAAGCACA
AGATTCAGAACAGCGCAGGGTGCGCTAGTAACGGTGCCAAATTCCACGCTGTCGATGGAAGCCAT
CACGAACTGGACGAGAATGACTAAGCGCCAGATTACGTTTTCCATTCATGTATCCTACGCTACGC
CGATTGAGAACCTTGAACGCTCTATTCGTTCTCTCAGAACAATGCTCTTGGAGCATGAGGGCGTT
CATAATGAAACGATCATGGTCAATTTTGATACGTTTGCCG
>r347.1 |SOURCES={KEY=b34ed7e6...,bw,2547603-2547903}|ERRORS={}|SOURCE_1="bcp.fa" (b34ed7e60a76ed5c83a162724f0217b5490879ad)
ATTGGTCGGCAGCTGCTTGAGTGCCAAACACAACGCCATTGACATTAACCTTGAACAATTGATTC
AGTTGGTCTTCTGTTATTTCTAAAAATGGAGAAACTGCCTCAATGCCAGCATTGTTTACAAACAC
ATCCAAACGACCAAAGGTATCTGCCGCTGCTTTAACTAAATTGAATTGGTCTTCACGCTTGGATA
CATCCCCTTTTATTCCGATAACATGAAAGCCATTTTCTTTGAAGTCTGAAACAGTTGCATGCAGC
AGTTCCTCGTTAATGTCATGCAGAACGACACTAAAACCAT
>r348.1 |SOURCES={KEY=b34ed7e6...,fw,207525-207825}|ERRORS={}|SOURCE_1="bcp.fa" (b34ed7e60a76ed5c83a162724f0217b5490879ad)
ATTGAAGGCGAAGCCCTTAAGCTGGAGAAAAAAATAAAAGATTTATTATATTTAACAAAGCTCGA
TTATTTATCTAAGCAAAAAGTACAACATGAAACATTCAGTATTATGGAAGTGACAGAAGAAGTCA
TTGAAAGACTGAAATGGGCGCGAAAAGAATTATCTTGGGGAATTGATATAGATGAAGACATTCTT
ATGCCGGGTGATCCCGAGCAATGGAACAAGCTTCTGGAGAACATACTGGAAAATCAAATCCGTTA
CGCCGCAACAAAGATTGAAATCATCATGAAACAGGATGAT
>r349.1 |SOURCES={KEY=b34ed7e6...,fw,3156350-3156650}|ERRORS={}|SOURCE_1="bcp.fa" (b34ed7e60a76ed5c83a162724f0217b5490879ad)
CACCTGAAATTCAGGTGCTTTTTTTATATGCTCAAAAAACGGTGTTCATCCTCGTCATATCGTAT
CGGGGCATGTCCGTATTCTTGTAAATCAAATTCGGTTCTAAGGGGCTCTTCTATCGCAAGGCTGT
AGATTCTGCTTGCTTTAATGTCCAGATCGAGAGCAGGGTGGGAAAAGGAAGACAGCTTACTGACA
AGCGGAGTGGACAGCGCCTTTTTCTTTTCTGATAAAAAGGCCTGTCCTTTTTTCGTCATCCCGAG
AAGTCTGATATAAGGAACCTCCTCGTCATTGATCAGCCGG
>r350.1 |SOURCES={KEY=b34ed7e6...,fw,282357-282657}|ERRORS={}|SOURCE_1="bcp.fa" (b34ed7e60a76ed5c83a162724f0217b5490879ad)
CTTTACCGAAGTAGAAAAAGGTACCGAAAACCTGACTGACACCGGACAGGCCATGCAGAACATTA
AGCAATCGGTCACCTATGTAGCGGATAGCATTAAGGAAGTAACGGACGGATTAAAGCAGTTAACA
AACCAATCGATCACAATTAACCAATCGATTGAAAATATCGCCTCCGTTTCTGAAGAATCCGCCGC
CGGCATTGAAGAAACATTTTCCATTACCGAGCAATCCGCCCATTCAATGGATCAAGTGCTTCAAA
ATGCTGAGGAGCTTGAGCGTTTGGCGAAAGAACTTAATGA
>r351.1 |SOURCES={KEY=b34ed7e6...,fw,1965253-1965553}|ERRORS={}|SOURCE_1="bcp.fa" (b34ed7e60a76ed5c83a162724f0217b5490879ad)
TGTCACCTACTGTTGGTAAAGAGCTGGCGAGAAACGCATTGTACGCAGTAGCCATTGCTTCAATC
GGAATCATTATTTACGTTTCCATCCGATTCGAGTACAAAATGGCAATTGCTGCAATTGTTTCACT
GCTTTATGATGCTTTCTTTATCGTCACATTTTTCAGCATTTCAAGGCTGGAGGTAGATGTTACCT
TTATTGCGGCTGTCCTGACAATTGTCGGTTATTCGATAAACGATACAATCGTTACATTTGACAGG
GTTCGCGAGCATATGAAAAAGCGCAAGCCCAAAACGTTTG
>r352.1 |SOURCES={KEY=b34ed7e6...,bw,2820494-2820794}|ERRORS={}|SOURCE_1="bcp.fa" (b34ed7e60a76ed5c83a162724f0217b5490879ad)
TGAAACAGCTGCTGTTGATGCCTCCTCAAACAAACAAGAGGATAAAAACATCAGCTCGGGTGACT
TCTCAATCGACAGCGCTATAAAAAAAGCCTCTGACAAATACGGAGTCGATGAAAAACTAATCCGC
GCTGTCATCAAACAGGAATCCGGCTTTAATGCAAAAGCCGTCAGCGGTGCAGGCGCAATGGGTTT
AATGCAGCTGATGCCGTCAACAGCAACCTCCCTTGGCGTTTCCAATCCGCTTAATCCGCAGCAAA
ACGTTGAGGGCGGAACGAAATATTTAAAACAAATGCTGGA
>r353.1 |SOURCES={KEY=b34ed7e6...,fw,2120734-2121034}|ERRORS={}|SOURCE_1="bcp.fa" (b34ed7e60a76ed5c83a162724f0217b5490879ad)
TGAAAATGTGAAGAAGCTTGAAAACATTGTGTTCCATGAAGAGCTTGGCTCTCTCGCTGATAAGG
TAAGAAGAGTAACAGCGATCGCAGAGAAGCTTGCTGTCCGTCTTCAAGCTGATGAAGATACATTA
AAACACGTGAAACGTGCTGCTGAAATTTCTAAGTTCGACCTTGTGACACATATGATATATGAGTT
CCCTGAGCTTCAAGGAATTATGGGTGAAAAGTATGCGAGAATGCTTGGCGAACATGATGCTGTAG
CTACGGCTGTCAACGAACACTATATGCCTAGATCCGCAGG
>r354.1 |SOURCES={KEY=b34ed7e6...,bw,3796144-3796444}|ERRORS={}|SOURCE_1="bcp.fa" (b34ed7e60a76ed5c83a162724f0217b5490879ad)
CTCTTCTCAAATCTCACGACAGCTTCAACAGCAGTGCTGATTATCGTGCTGCATACCTGCTTGAT
GATCGGGATCTCCATGATTATGATGCCTGCTCAGACAAACGGTTTAAACCAGCTTCCGCGTGAGT
TTTATCCGGACGGCACTGCCATTATGAACACACTTCAGCAAATGGCGGGCGCGATCGGGACAGCG
GTTGCAGTCAGCATCATGGCTGCCGGTCAGCATGACTACATGAGCAGCGTAAAAAATCCAGCCGA
TCCGGCAGTCATCCCTCAGGCATTGACAGCAGGCGTTCAG
>r355.1 |SOURCES={KEY=b34ed7e6...,fw,2833266-2833566}|ERRORS={}|SOURCE_1="bcp.fa" (b34ed7e60a76ed5c83a162724f0217b5490879ad)
CAAACCGTGAGGGCTTCCTTCTAGCTCACAACATCAGCTCATACTCACTGACCGCTGTCGCAAAA
GCGGCGCGTCCGATGATGACTGAAGGCGGAAGCATCGTAACGCTGACTTACCTTGGCGGAGAGCT
CGTTATGCCGAACTACAATGTGATGGGTGTAGCGAAAGCTTCTCTTGACGCAAGTGTGAAGTACT
TAGCTGCTGACTTAGGAAAAGAAAATATCCGCGTTAACAGCATTTCTGCTGGTCCGATCAGAACA
TTATCTGCTAAAGGCATCAGTGACTTCAACTCAATCTTAA
>r356.1 |SOURCES={KEY=b34ed7e6...,bw,314312-314612}|ERRORS={}|SOURCE_1="bcp.fa" (b34ed7e60a76ed5c83a162724f0217b5490879ad)
TGCTTTAACTTCAGGTCATCAGATGACCAGATCATATATTGGGGATGAGAGAGGGGTTCATCATG
AAAGTCTCACTTTTTGTCACTTGTCTTGTTGATATGTTTCAAACAAACGTAGGAAAAGCAACGGT
AGAGCTGCTTGAGCGGCTCGGATGTGAGGTTGATTTTCCGGAGGGGCAGATCTGCTGCGGCCAGC
CGGCTTACAACAGCGGTTACGTAAATGACGCCAAAAAAGCAATGAAACGAATGATCGAAACGTTT
CAGGAGTCAGATTATGTCGTCAGTCCATCCGGTTCCTGCA
>r357.1 |SOURCES={KEY=b34ed7e6...,fw,2745126-2745426}|ERRORS={}|SOURCE_1="bcp.fa" (b34ed7e60a76ed5c83a162724f0217b5490879ad)
GGGCAGTGTTGGCGTTTTGTCATACGACAGCCAGTGCGGACGAGGAGGCGTTACCTGTATTCGAA
GCTGAGGCTGAACATGTTTTTCAAAGAACAAGTAACGGGAAACACGATTTGTGGAAGGCGTTTGA
TCATGCGTATCAGACATTTAGATTAGACAGCGAGCCTTTTCGGGAATTCCTTACCGCAAAGAAAG
AAGAATCGAAGACGCATGAAACCCTTGATGAACTGCTCATGGGCGCATATCAGACGGGCGGAAAC
GCGGGATTAATGCTGCTGCCGATGCTGACGCGCCGAAATC
>r358.1 |SOURCES={KEY=b34ed7e6...,fw,1621629-1621929}|ERRORS={}|SOURCE_1="bcp.fa" (b34ed7e60a76ed5c83a162724f0217b5490879ad)
ATATTATCGTACTGTGCCCTTAGTGTACAACAAAAAACAGTCTAAAGAAAAGCGGGGCGCGAGAG
ACTGGGGAGAAACACATATGAATGTACTTGAAGATAAGGTAAGACAAAAAGATATACAGCAATTT
CAAAATGATTTAATTACATGGTTCGAAAGAGAACAGCGCATTCTGCCGTGGAGAGAGGACCAAGA
TCCGTATAAAGTGTGGGTGTCTGAAGTGATGCTCCAGCAAACGAGAGTAGAGACGGTCATTCCTT
ACTTTTTACGGTTTGTGAAGCAGTTCCCGACATTAGAAGC
>r359.1 |SOURCES={KEY=b34ed7e6...,bw,2634686-2634986}|ERRORS={}|SOURCE_1="bcp.fa" (b34ed7e60a76ed5c83a162724f0217b5490879ad)
AGATTCATTTAATTCCTCAAACTCTCTCATTGTTTCTTTTTGATGGCGAAAAGCTTGAATGATCG
GCATCCCTTGAATGGACTCATTCATTTTTGCATTAATGTCACTATTGATCGAACGGATTTGATGA
TTATAATAGGAAGCGTATTTCCGGTAGATAATCGACCACAGCCAGATGATCGGCACAATCGCCAA
GCATAAAAACGCGAGCTTTACATCCAGCAGGAACAACGCCGTAAATATCCCGATCATATATATGC
CGCTTGTCACAAACGTCGATAGCACTGTCACATATAAATC
>r360.1 |SOURCES={KEY=b34ed7e6...,fw,2848576-2848876}|ERRORS={}|SOURCE_1="bcp.fa" (b34ed7e60a76ed5c83a162724f0217b5490879ad)
GAGGCTCTCCGTTAATTGTTTTAAAAATTGATCTGTTTACATATATTCCACCTTTACCAATCTAC
ATCCAAGTGACATTCGCAAGCAAGAGCTTCTCCTCTACGAAGCCCCCCGATTAGAGCTGCAAGAT
AATATAAGCGCTATTAAATATCTATTTGATACAACACTTTAATACATTCAGCTGCTTCTTCTGAT
TCAAGAAAGTTCATTTCCTTATTCTCAGCTTCAAGCGAACTCAATCCCTCCATAGGATCAGCGTG
ATAAGACAAACGGTTGGCTCCTTGGGCTATTGCGGTGGTT
>r361.1 |SOURCES={KEY=b34ed7e6...,fw,1027461-1027761}|ERRORS={}|SOURCE_1="bcp.fa" (b34ed7e60a76ed5c83a162724f0217b5490879ad)
CTACATTCGGAATGATTTTGTCTAACCACTTTGGTAAATACCAAGCTGCATTCCCCATCAACTTC
ATAATACTTGGAATGAGTGTCATTCTTACAATAAATGCGTCAAATAATACACCAAAGGAAAGAGC
TAATCCATTTGCTTTGATAGAAGCTTCACCAGCAAAGATAAACCCTGCAAAGACAAATATCATGA
TTAGTCCGGCTGCGGTGACAACAGGTCCACTGTGTTTTAATCCAGCTTGAATCGCTTGTACTGGA
TTCTTTGTTTTTACATATTCTTCACGCATTCTGCTTACAA
>r362.1 |SOURCES={KEY=b34ed7e6...,bw,2391330-2391630}|ERRORS={}|SOURCE_1="bcp.fa" (b34ed7e60a76ed5c83a162724f0217b5490879ad)
CATTCGCTGGAGTTTTCCTTTTAACGACATGCCTAACCTCCTTTCCTTATGACATTTGATCCAAC
AGCTGCAAAATTTGTTCCTTGGCTTTTATTCCTTCTATTTCAGTACCTATACAAGACGGACAGCC
ATCATGACAAGGACATTGTTTTATCAGCCGCTTGGCCGCTTCATTAATGTCAGCAAATCGTTTAA
AGACTTCCTCTGCCAAGCCGATTCCGCCCGGATAATGGTCATACAAAAATACCGTTGGCAAACCG
GTATGGGCAGCTTTGATTTGCGAAACGACATGGACATCAT
>r363.1 |SOURCES={KEY=b34ed7e6...,fw,130985-131285}|ERRORS={}|SOURCE_1="bcp.fa" (b34ed7e60a76ed5c83a162724f0217b5490879ad)
TGAAAGAACAGGTGCAGGAAGTACTGGACAAACTTCGTCCGTTTTTACTTCGTGACGGCGGTGAC
TGTGAGCTTGTAGACGTTGATGAAGGTATTGTTAAGCTTCGTCTTCTAGGCGCGTGCGGCAGCTG
CCCAAGTTCAACAATTACGCTAAAAGCCGGAATTGAACGCGCTCTTCTTGAAGAAGTGCCGGGTG
TAATTGAAGTAGAACAAGTCTTTTAATAAAGCAGCCAGGCTGATATTTGATCAGCCTGGCTTTTT
TTATGAGAGATATTGGTCAAACCATGAGCTTATATAGGTC
>r364.1 |SOURCES={KEY=b34ed7e6...,fw,3856079-3856379}|ERRORS={}|SOURCE_1="bcp.fa" (b34ed7e60a76ed5c83a162724f0217b5490879ad)
TAAGGATGATTTTTTCATCATCAACATAAATTTCAAGAGCATCTTTTTCTGCGATTCCAAGAGTA
CGACGCAATTCGATAGGAATCACTACACGTCCTAATTCATCAACTTTACGTACAATACCAGTAGA
TTTCATAAACATTCTCCTCCCAAGAGATAATTATTGTTTAAGTTATATTTTTCTTCGTCATTATT
CGACAAAATCCTTACCTTCATAGCATAACAAGGTTTCCAATAATCGTCAATCCTTTTGTTTACTA
TTGATTGTAAGATTTAGTTCTTATAGTCAGTAATGGCTTT
>r365.1 |SOURCES={KEY=b34ed7e6...,bw,1102347-1102647}|ERRORS={}|SOURCE_1="bcp.fa" (b34ed7e60a76ed5c83a162724f0217b5490879ad)
ACCGATTTTCATTTTTTCGACCCATACATTGGGATTTTTAATATATCGCCGAATCATGGAAATAT
TGGTTTGCAAAGACTCTGTAAACCCTTGGCGCGGACCCCGGAATGACACCTGGGTGCTCGGCTCT
TGAATGGAGCGGTGCTCTCCCCCCTGGGTGCTGCAAATAAGCGCCTCATCAGAACCGTCCGCAAA
AACCAGCGCATTTCCAAGCATCAATTCAGTGAACAGCTTGTCCCAGCTCTTTTCAGCTTTTACGC
CGCCCAGCGGAAGCGTTTTTTCAAGGATCTGCTTCATTGC
>r366.1 |SOURCES={KEY=b34ed7e6...,bw,3772044-3772344}|ERRORS={}|SOURCE_1="bcp.fa" (b34ed7e60a76ed5c83a162724f0217b5490879ad)
ATCGCCTCGCTTCTTCCGGGAGAGACAGCCCGCGATAGGCTGGAGTATCTGTATTCTGTCATTGA
AACATTAATAGGGAAACGGCCCAGAATACATGAGGAAGTTTTCCGGTCTGAATGGGAAACCGCCC
ACCGCAACAGGGCACTGGCCTACTACTTAAAAGAGACAAACTTTTTAGAAGCCGATGTGGAAGAA
ACGCTCGAGGTGTACCTGAAGCAATGCGCCATGGAAGGCACGACAGAAGACATTGCATTGATCGG
CCTGATCCTTGCTCATGACGGTTATCACCCGATTCACCGC
>r367.1 |SOURCES={KEY=b34ed7e6...,bw,3704359-3704659}|ERRORS={}|SOURCE_1="bcp.fa" (b34ed7e60a76ed5c83a162724f0217b5490879ad)
CATATGACGTTAGATGAAAAACTTGGCCAGATGCTGATGCCGGATTTCAGAAACTGGCAAAAGGA
AGATGAGTCTTCTCCGAAAGCCTTCACAGAAATGAATGAGGAAGTCGCTGGCCTCATCAAGAAAT
ATCAATTCGGCGGCGTCATACTATTTTCAGAAAATGTAAAAACAACTGAGCAAACGGTACGGCTG
ACAGACGCATATCAAAAGGCCGGCCCTAAGATTCCGCTCTTACTCAGCATTGATCAAGAAGGCGG
GATCGTGACGAGATTAGGGGAGGGCACTCATTTCCCAGGC
>r368.1 |SOURCES={KEY=b34ed7e6...,bw,404696-404996}|ERRORS={}|SOURCE_1="bcp.fa" (b34ed7e60a76ed5c83a162724f0217b5490879ad)
TGCGGGACTGGAATGATGTTCCCGGTTCATTAAAGCCGATATGTCCGTTTCGGCCGATGCCGAGA
AGCTGAATGTCCGCTCCGCCAAGTGATTCAATCAATTGTTCGTAGCGTTTGCACTCGGCTTCCAA
GTCACTTGCGTTTCCATCAGGGATAAAATGCCGGCTCGGTTGACTATCGATATGCTGGAAGAAAC
GCTCATTCATATAGCAGTGATAGCTGTTTGGGTCATCACCGGAAAGGCCGGCGTATTCATCTAAG
TTAATCGTGGTGATGTCTTGAAAAGAAAGATTCTCTGTTT
>r369.1 |SOURCES={KEY=b34ed7e6...,bw,1872756-1873056}|ERRORS={}|SOURCE_1="bcp.fa" (b34ed7e60a76ed5c83a162724f0217b5490879ad)
TGAACGATTCAGGTTTTACGTGCTCCGGGTCATCAAACGTGTTATGGGCGTTCATCTTCTCCGCA
GTCAGGATAACGCCCGAATGATCCACAGTCTTGTGAAGACCTCTCAGTTCAATCTCCACCTCTGC
TTTATTTTGATGATCAATGTTACAGATGCTGACGTTTATATCGCCTTCCGCATTTCTTGATGCCG
ACACACTGATTTGAGGCAGCGTTTCTCCCTTCCATTCATAGTCAGCGGACGTTGTTTCAGTATCT
AAAAGAGAGGCATCCTGATGTACCTTAAACATATCAAACA
>r370.1 |SOURCES={KEY=b34ed7e6...,fw,414885-415185}|ERRORS={}|SOURCE_1="bcp.fa" (b34ed7e60a76ed5c83a162724f0217b5490879ad)
ATCAAGGTGATGGCGTTAATCACAAACAAAAAGAGACCCAGCGTCACAACTGTGACAGGCAGTGT
AAAGATAATCAAGAGCGGTTTAATCAGCACGTTTAAAATTGATAAAATGAGGCTGGCAATAATCG
CTGCCCCGATGCTGCTGATATGGATGGAATCAATGTAACCGTCAATGACGATTAATAATAATGCA
TTTACTAAAATGCTGACTGCCCATTTGACCATGTTACTTCATATCCCTTTCTGATGGAACAATAA
AAATCCAAATGATATATATGAGCAGAACAGGAATGACGCT
>r371.1 |SOURCES={KEY=b34ed7e6...,bw,2809607-2809907}|ERRORS={}|SOURCE_1="bcp.fa" (b34ed7e60a76ed5c83a162724f0217b5490879ad)
TCGCCATCGGTTGCTTCGTATAGCCGAATGATACTTCGGCCTGTTGTCGATTTACCGCAGCCGGA
TTCACCAACCAGACCTAATGTTTCGCCCCTATAGATATCAAACGACAGGTCATCTACGGCTTTAA
CCGTTCCTCTCGGCGTAACAAAGTGCTGTTTTAAATGTTTGATTTCTAATAGTTTCTCAGTCAAT
TTATTCACCCTCTCTCACTAAGACAGGTCTTTGATACGTATTCGCCAGCGTCCGCATTTTCGCTT
TTACCGCTTCAGGCGGCTCTACCTTTGGCGCATCAGGATG
>r372.1 |SOURCES={KEY=b34ed7e6...,fw,2523209-2523509}|ERRORS={}|SOURCE_1="bcp.fa" (b34ed7e60a76ed5c83a162724f0217b5490879ad)
ACTTTCAATGAAACAATTTATTTTAGTTTTATCCTTATTAAGTATGATTGTTGCCTATCCCCTTC
AAACAAACGCGAGTCCAATGCCTTGCAGTGTAATACTGGAGCCGGTAAATAAAAATCTTAAAAAT
GCTAAAGGTGTAGCATTAATCTATAAGGTGCAATTGAACCCGCCGAGTGCTGCCAGAACCAATAT
AAGCATTCTTGCTGTCCATCTTCCTGCTCCTTCTTCTTTTGGAAATTACGACAGTTACGAAGGAT
TTGCTACTATACCAGGTGAGATTAGTTGGCGGTTTAAACT
>r373.1 |SOURCES={KEY=b34ed7e6...,fw,2612156-2612456}|ERRORS={}|SOURCE_1="bcp.fa" (b34ed7e60a76ed5c83a162724f0217b5490879ad)
GATGCACGAATTAAGAACAGAGCTGGATGAAGAGTCGTATTTACATAGGCTGGAGCGCTGTGTCC
AAGAAGAGTCGTATATGCTGTTTGCCTTATATGAGGATAAAGCGATCAGGGCACTGTGCGGCGCG
CTGCCAAGGGTTTCGCTTCATCAAGGAGAGTACGTATGGATAGCGGATCTTATCACAAGCGGGCC
TCACAGGTCTAAGGGGTACGGCAAACTTCTTTTGGATGATGCGGCAAACTGGGCAAGAGATGCAG
GTTACAGTTCTGTCAGTCTTTCATCAGGTCTTCAGCGCAA
>r374.1 |SOURCES={KEY=b34ed7e6...,fw,2311806-2312106}|ERRORS={}|SOURCE_1="bcp.fa" (b34ed7e60a76ed5c83a162724f0217b5490879ad)
TTTGCCGATGCCGATACGTCCACAATCGTACCCATCAGCATCAAAAAAACAAATTCAAACCAAAA
CATACAGGATGTCCTGTTTGCCAGTGACCAATCAGGCTATCTTGATCACGCCGTCACCATTCCAT
CCTTTATGGATGAAGTGAAAGTAACGGAGAAACAGAAAGAACTAAGAATACAAGTTAACGAGAAC
ATTGAGGTTGATTCTCTAAAAGACGCTAAACTATTAAAAAAATTGCTGAAAGAAACAATGAAATG
GAGCCCTTATGAGAGAGTCAAGTTTTCAACCGATCAAAAC
>r375.1 |SOURCES={KEY=b34ed7e6...,fw,1913595-1913895}|ERRORS={}|SOURCE_1="bcp.fa" (b34ed7e60a76ed5c83a162724f0217b5490879ad)
GGCTCTAATGCAGTGTCTGTTAGCTATGCTGCCGTTGAGCTTGCGAAAAAAATCTTCGGAAACCT
TTCAAGTAAGCATATATTAATTCTCGGTGCGGGAAAGATGGGCGAGCTTGCAGCCGAAAATCTGC
ACGGACAGGGGATCGGAAAAGTGACCGTCATTAACAGAACATACTTGAAAGCGAAAGAACTTGCA
GACCGTTTCTCCGGTGAAGCGCGAAGCTTAAATCAGCTTGAAAGCGCGCTTGCAGAAGCCGATAT
TTTAATCAGCTCTACCGGTGCGAGTGATTTTGTTGTGTCT
>r376.1 |SOURCES={KEY=b34ed7e6...,fw,2686441-2686741}|ERRORS={}|SOURCE_1="bcp.fa" (b34ed7e60a76ed5c83a162724f0217b5490879ad)
TTCATAACTTCAAAAAATTCACTGAGCCGGTGATTCAAGCGTTACATCAGCTTGGAGTGGAAGCG
GAATTAAGCGGCCGGAATGATATTGTGGTAAATGGACGCAAAATATCAGGGAACGCCCAATTTGC
CACAAGAGGCCGCATCTTCAGCCACGGCACCCTCATGTTTGATTCAGCCATTGATCATGTTGTGT
CCGCTTTAAAAGTCAAAAAGGATAAAATTGAATCAAAGGGCATCAAATCAATCAGAAGCCGTGTG
GCAAACATCAGTGAGTTTCTTGATGATAAAATGACAACCG
>r377.1 |SOURCES={KEY=b34ed7e6...,fw,1876064-1876364}|ERRORS={}|SOURCE_1="bcp.fa" (b34ed7e60a76ed5c83a162724f0217b5490879ad)
AAATTCGGAGGTACTTCCGTCGGCTCAGTCGAAAAAATTCAAAATGCAGCAAATCGCGTCATTGC
GGAAAAACAGAAAGGCCATCAAGTCGTCGTTGTCGTATCAGCTATGGGGAAATCCACTGACGCAT
TGGTCAGCCTTGCAAAAGACATCACTGATCAGCCGAGCAAACGTGAAATGGATATGCTGCTGGCA
ACAGGCGAGCAGGTCACCATTTCCCTGCTTTCCATGGCGCTGCAGGAAAAAGGCTATGACGCCGT
TTCCTATACAGGATGGCAGGCGGGAATCCGCACCGAGGAC
>r378.1 |SOURCES={KEY=b34ed7e6...,fw,2457093-2457393}|ERRORS={}|SOURCE_1="bcp.fa" (b34ed7e60a76ed5c83a162724f0217b5490879ad)
ATCATTTGCTTCTTTTCGCGCGGAGGCATCGGTTTTTTGAGCGCCGCTTCAATACCGATCAGCAT
TCCGCCCGGCTTCAATACTCTATTAATTTCTTGAAGGGAGGATGTAACATGGGAAAAACTGAGGA
CAGATTCGGACAGGACGCAGGAAAAGGATGCTGAAGAAAACGGAAGACGTTCCAGCTCTCCAAGA
TATGCAGGGATGGCCAGCCCTTCATTTGCAAATCTTTTTTTGGCCTTCTCAAGCATGACAGGGTC
TCTATCAACGACTGTGACAGGATAAAGCAAATGTCCTAAA
>r379.1 |SOURCES={KEY=b34ed7e6...,fw,483544-483844}|ERRORS={}|SOURCE_1="bcp.fa" (b34ed7e60a76ed5c83a162724f0217b5490879ad)
CATTCATTGTTTATCTTCCTTAGACTTAAATGATTTTTGGGATCTTTCGGTTAAAGAAATTTGAA
AGCACCGCAGATTATTGTAACAGATGTTGAGTTTTTTTTCACTTTTTAAGTAGTAAGGAGAAGTT
CCCATTGAACTTCTCCTTTCATTAGTTTAATGCCTATATAAAACAAAACTTATTTAGCAACTTTA
TTATTGTCTAATTGCAAAATAGCATTATAAATGCGGTGTCTGTTATTTTTATCAGTATATGCAAA
AAAGTTATCTACTCTTTTACTATATTTATCTTCCATACGA
>r380.1 |SOURCES={KEY=b34ed7e6...,fw,2087681-2087981}|ERRORS={}|SOURCE_1="bcp.fa" (b34ed7e60a76ed5c83a162724f0217b5490879ad)
TCTCTTCTTTCTCTTCTTCCTCTTTCTTCTTATTGTGTCAGTCAAAACAAGACACGCTCCACTCA
TTTTTGTATGTTTATTCTCTTTTGTGCTCAATTTTGCCCTGTTTAAGATTACAGATTTTCATAAT
ACTTCTTCGTACAAGCAGGGCAGCTATCACTTCAAGGCGGTCGTTCATAGTATTCCTAAAATTGA
CGGAGATCGGATGTCTTTGCTGATCAAGACGCCTGATGGCGAAAAATGGGCTGCCTCTTATCGGA
TTCAGTCTTTAGCTGAAAAAGACAAACTGTCACATCTAGA
>r381.1 |SOURCES={KEY=b34ed7e6...,bw,2130865-2131165}|ERRORS={}|SOURCE_1="bcp.fa" (b34ed7e60a76ed5c83a162724f0217b5490879ad)
AAAACATCTGTTTCACAGAAAAAGGAAACGCCCTCTCCTTCCTCGAAAAAAACATCCGGCAGTTC
TAAGCCGAGATTATATATTTAACATTCTTTGATATCTGGAGTGAGATTGGCTATAATGGAGATCA
GAAGATTGCAAGATTAGAGCCGTTTGATTACGGCTTTTTATATTGCCTTTACTCACTTCTGTATT
GGAGGACAACCGAAAATGGACGTAATTAAAATTTCGCCGCGCGGTTATTGCTATGGTGTTGTTGA
CGCTATGGTAATCGCTAAAAACGCGGCACTGGATAAAAGC
>r382.1 |SOURCES={KEY=b34ed7e6...,bw,1008916-1009216}|ERRORS={}|SOURCE_1="bcp.fa" (b34ed7e60a76ed5c83a162724f0217b5490879ad)
GGTCTGCTGCAACCGATTTTTATGGCAGCCATTCGCATTTTAGGCGTTATAGACATGGGCTTTAA
CATAAGGAATAAGGTGAAGTGAAAATGAGTTTTACTCACATGGTGGGGAGTGATAGAAATGCCAA
GCTTTTATGAAAAACCGTTGTTTCGGTATCCCATCTATGCATTGATTGCTTTGTCAATCATTACA
ATCCTCATCAGCTTTTATTTTAACTGGATCATAGGAACCGTTGAAGTGTTGCTGCTGGCAGTTAT
ACTGTTTTTTATAAAACGCGCGGATTCTCTTATTCGAAAA
>r383.1 |SOURCES={KEY=b34ed7e6...,bw,3761757-3762057}|ERRORS={}|SOURCE_1="bcp.fa" (b34ed7e60a76ed5c83a162724f0217b5490879ad)
CCATAATCTGGTTTGAAGTGATCACCACTTTGGTGCTGGGCCTGGGACTTTTATTGGCAAATGTC
TTAAAGCCAGGCGTCGGGCTGGATCTTTCTCACTTAGCGAAAAAAGATATTCATGAGCTTTCCGG
CTATACAGAGAAAGTCGTGGATATCAAACAAATGATCCTCGATATTATCCCGACAAACATTATTG
ATGTCATGGCCAGAAATGATTTACTCGCTGTCATTTTCTTTGCGATTTTATTCGGTGTTGCCGCT
GCTGGTATCGGCAAAGCCTCTGAACCAGTGATGAATTTTT
>r384.1 |SOURCES={KEY=b34ed7e6...,fw,935739-936039}|ERRORS={}|SOURCE_1="bcp.fa" (b34ed7e60a76ed5c83a162724f0217b5490879ad)
TGATCAACTCAAAGACGCGTACGGCACAATTGATATTCTCTTTAACAACGCCGGCGTCGATCAGG
AAGGCGGAAAAGTCCACGAATATCCCGTTGACCTGTTTGACCGCATTATCGCAGTCGATCTGCGC
GGCACGTTCCTTTGCAGCAAATACCTGATTCCGCTCATGCTCGAAAAAGGAGGCTCCATCATCAA
CACCTCCTCCATGTCAGGCAGGGCTGCGGACCTTGATCGCTCCGGCTATAACGCCGCAAAAGGCG
GTATCACAAACCTGACAAGAGCGATGGCAATTGATTACGC
>r385.1 |SOURCES={KEY=b34ed7e6...,bw,2284622-2284922}|ERRORS={}|SOURCE_1="bcp.fa" (b34ed7e60a76ed5c83a162724f0217b5490879ad)
AAGTAAATATGGATAGTCATTCCGCTCTCCGGTTATGATTTCATATAGCGCAATATGAACATCCC
CCATGCTGACATCCTCATGGAAATTCATGATGGCAAGGCACGATCCGATAAACAGCAGCAGCCAG
ACACCAATAAAAAGAACAGTTGATATGTGCCGTTTCTGATATTGAATTTCAACAATGGTTTCAGC
TCCGCCCACAGTTTGAACATCAAGTGTGGGATCCTGCTGATGAATGGCTTTGAGCACTTTTATGA
TATCCAGAATTACGATATTTTTATCTTTTTCGCTCACCTG
>r386.1 |SOURCES={KEY=b34ed7e6...,fw,2049182-2049482}|ERRORS={}|SOURCE_1="bcp.fa" (b34ed7e60a76ed5c83a162724f0217b5490879ad)
AAGGTGTTTCACTTAATAAGAAAAGATATCATTTTACAAAAGAAATCTCTTATGATATTACTGCC
TGCTTTATTTGTTTATTTAACGTTAAATATATCATATATCTGGTCAGGTTTTTTATTTAGTATTG
TCATAATAATGAACGCTTTTTCAATGGATGAAAAAGCCCGAATAAATACTCTGCTGAATTCATTG
CCTTATACACGAAGGGAAATTGTTAGTTCAAAGTACATTGGGGTACTTATTTTTACTTTGATTAT
AGTTTTTACAATTTTCATAGGGAACTTGATCATTCATAGA
>r387.1 |SOURCES={KEY=b34ed7e6...,bw,2648331-2648631}|ERRORS={}|SOURCE_1="bcp.fa" (b34ed7e60a76ed5c83a162724f0217b5490879ad)
CCGCCTGCCGAAAAACCTTTTCCGGTACCTCTCAGGAGGACGATGAGCGCCTCGCTTTCAGAAAC
CTTCTCACACGCCTCCTTCAGCTCAAACAGCATTTGTTCATTCAAGGCGTGATGAGCATCAGGGC
GATTCAGCACAATTTCTGCCACAGGCCCCTTCAGTTCATATTGAATATAATCCATATAAAACACC
TCCATGTATACGCTTTCTTTTATCTTTCTCATATACATTCCCCGCCGTCCTTAAAGAAACCTTTT
TTTATTTTTCAAGGTCAATAGATACTGAAAAATGCATATC
>r388.1 |SOURCES={KEY=b34ed7e6...,fw,398106-398406}|ERRORS={}|SOURCE_1="bcp.fa" (b34ed7e60a76ed5c83a162724f0217b5490879ad)
CCCGGTTTGGGTTATCACGACAGCCAACTTTACACCTGTTGACAACATGCAGACATGGAAAACGC
CAAATGGAACGATCGATATCACTTACAGCGAACACAGTGTCGCCGTCACGGGTTATGATGAAAAT
TACGTGTATGTGAATGACCCTTATGGCTATAAAAACAGAAAAACAGACCGGACCAGCTTTGAAAA
AGCATGGGTGCAAATGGGCAGCCAAGCCGTAGTCGTTCAAAAGTAAAGCTGCCCATTTGCACAGG
CTTTCCTTATGCTCTCTCCTGAGCAAATACGACAATATTC
>r389.1 |SOURCES={KEY=b34ed7e6...,fw,1890855-1891155}|ERRORS={}|SOURCE_1="bcp.fa" (b34ed7e60a76ed5c83a162724f0217b5490879ad)
TGTTATGGGTGAATAAGGTCCAGCATGCCCCAGTAGCAGTAGCTCAGCTGGATAGAGCAACGGCC
TTCTAAGCCGTCGGTCGGGAGTTCGAATCTCTCCTGGGACGTACCAAGAAAAAACCTCAAATCCT
TTAAGGATTTGAGGTTTTTGTTTATGATGCTTATTTGTTATTTAACGTATCATCATCCAGGTCGC
GGACATTTCCTTCTTTATTCAGACGAGGTTCTTCTTTTTTTACAGTTTCAGAAATATGCTCATTT
TCTTCGACAGTCCGTTTCCCGATAACCACTTCATCCGTAA
>r390.1 |SOURCES={KEY=b34ed7e6...,bw,559425-559725}|ERRORS={}|SOURCE_1="bcp.fa" (b34ed7e60a76ed5c83a162724f0217b5490879ad)
AGGTGCAATACAGTCAATCGGGCTTCGCCTATATCGACACGTTTCAAGAGCTCTTTGAGGAGGAT
AAACAGATTGATTTTTACAACATTCTTGGCTTTTCTTTCTTCAAAGAAAAGCTGGAGGCCGGCTG
GCAGAGATACCAGCATGATAAAGATCTGACACTTGTCAGCTCTGCTGATCATAACTTTGAGTTAT
CCTCCAAAAAGGCATCCAAGGGGCAGGCGCTGGAAAGACTGGCAAAGCGGCTTAACATCCCAATG
AATGAAACAGCAGCCGTGGGCGACAGCTTAAATGACAAAT
>r391.1 |SOURCES={KEY=b34ed7e6...,fw,795011-795311}|ERRORS={}|SOURCE_1="bcp.fa" (b34ed7e60a76ed5c83a162724f0217b5490879ad)
CATGAGTTTATTTACGATGCTTTCAAAGCTTTTCACACGCGATTTTGTATGCTCAATCGGATTGT
GGCCATGGATTAAATTGTATTCCTGACTGATAATCGAAAACTTTGTATCAAGTGCATCAAGTGCG
AATTTATAAACCAACAGTTCGTTTTTCCAATCTTCCATGACAGTTTTTAAATCGTCCATATGTGT
TACAGATAAATCCATTTTCGTCATCTCCTTTAACGGATCTTTATCCGCTGTCCATGTACTAGACG
TGCCTGCCTGCTGCTAGGTTCTATGAATTTTTTTACAAAA
>r392.1 |SOURCES={KEY=b34ed7e6...,bw,1192116-1192416}|ERRORS={}|SOURCE_1="bcp.fa" (b34ed7e60a76ed5c83a162724f0217b5490879ad)
CAATTCAATGAACTGATTCAATCTGATAAAGAAATAATTGTAAAGTTTTATGCTGATTGGTGCCC
TGACTGCACACGCATGAATATGTTCATCGGTGATATTTTGGAAACGTATAATCAAAACGATTGGT
ACGAGTTGAATAAGGACGAGCTTCCTGAACTGGCTGAAACATATCAGGTGATGGGTATTCCAAGC
CTGCTCATTTTCAAAAATGGAGAAAAAACAGGCCATCTTCACAGCGCCAATGCCAAAACGCCTGA
AGAAGTGACTGAATTCTTATCAGAACATATAAGCTAATTC
>r393.1 |SOURCES={KEY=b34ed7e6...,fw,2349585-2349885}|ERRORS={}|SOURCE_1="bcp.fa" (b34ed7e60a76ed5c83a162724f0217b5490879ad)
CAGAGAGATTGTCGGCAGCTCTCCGGAACGGTTAATCCATGTTCAAGACGGGCATTTGGAAATCC
ATCCGATTGCCGGAACAAGAAAAAGAGGCGCAGACAAAAAGGAAGATGAAAAACTCAAAATTGAG
CTCATGAAAGATGAAAAAGAAAAAGCAGAGCATTATATGCTCGTTGATCTAGCTCGAAACGATAT
CGGCAGAGTGGCGGAGTATGGATCGGTTGCTGTGCCGGAGTTCACAAAGATTGTTTCATTTTCAC
ATGTCATGCACATCATTTCAGTCGTCACAGGAAGGCTGAA
>r394.1 |SOURCES={KEY=b34ed7e6...,bw,2078-2378}|ERRORS={}|SOURCE_1="bcp.fa" (b34ed7e60a76ed5c83a162724f0217b5490879ad)
CAGCTAGCCCAAGCCGATGCCAAGAAATACAGCATAGAAGCGATGGCGAAGGCTGAAGCTGAAAG
GGTCAGAATTGACGGTCTTGCAAAAGCAGAAGCGGAAAAAGCAAAAGGTGAGACAGAGGCCGAGG
TTATTCGCTTAAAAGGTCTTGCTGAAGCGGAAGCGAAAGAAAAAATTGCTGCTGCCTTTGAGCAG
TACGGTCAGGCTGCAATTTTCGATATGATTGTCAAAATGCTTCCGGAATACGCGAAACAGGTATC
AGCACCGCTTTCAAATATTGATAAGATCACCGTCGTTGAT
>r395.1 |SOURCES={KEY=b34ed7e6...,bw,2311497-2311797}|ERRORS={}|SOURCE_1="bcp.fa" (b34ed7e60a76ed5c83a162724f0217b5490879ad)
TATATAATTGCTCTGTTCCTTTTCAGAAACAACAAACGAAGTCTGTTCCAGCAACGGTGCTGCTT
TTTGACTGTCTGCTGTTTCAGTTTTCGTTATAGCGTTTTCTTTAACCGCTTCTTTTTGAGGCTCT
GCCTGATCAAAGAAATGAGGAGAAATAATGAAAGCGATATAAACTGCAGCAGCTGCTGCACATAC
GGGGCCAATCCATTTTACAGGGGGCTTTTTCTTCCGTTTTACCATCGAAAGCCGCTTGTATATGT
CTTGCGGAGAACGATGGTCTTTAACTGCCGGCAGTTGACT
>r396.1 |SOURCES={KEY=b34ed7e6...,fw,2485767-2486067}|ERRORS={}|SOURCE_1="bcp.fa" (b34ed7e60a76ed5c83a162724f0217b5490879ad)
CACTGGCTGAAGAGCTGGTGCTTCTCTGCGGCTAAAATCTCCAGCCGCCCGGAACGAGGGGACCA
GACAAGAATGGCCCACCCGACACCCTCCACTTTTTTAGCAGCTTGGGTAAAATGCTCCTTAAAGG
CCGAATAGCTTCCAAATGAAAGATCGATCATTTGAAACAATGCTCCAGTAGGCCTTCTTTTTCCG
TTTGGATGCATAGAAAACCAAAAAATGCTGTGCAAATAATGGCCCGCTCCATGAAATGCCAGCTC
TCTTTCCCAATGAGTGATCAAGTCATAGTTCTTTGAAGCT
>r397.1 |SOURCES={KEY=b34ed7e6...,bw,207309-207609}|ERRORS={}|SOURCE_1="bcp.fa" (b34ed7e60a76ed5c83a162724f0217b5490879ad)
TTTTTGCTTAGATAAATAATCGAGCTTTGTTAAATATAATAAATCTTTTATTTTTTTCTCCAGCT
TAAGGGCTTCGCCTTCAATGACATCTACTGTATTTTCAAGATCTCCTTTAGGAAAAATCCCATCT
TTAATGGACTGGGTGTATCCCCTGATCACCATAACCGGCGTTTTTAAATCGTGTGAAATATTTTG
TAAAAGGGTTCTTTCTGTTTCATCCTTTTGCACAAGCTTTTGGCGCATCTCTTCGATGGTATGCC
CCAATTTGCCGATTTCATCTTTCCGATCCACTATGACAGG
>r398.1 |SOURCES={KEY=b34ed7e6...,bw,457966-458266}|ERRORS={}|SOURCE_1="bcp.fa" (b34ed7e60a76ed5c83a162724f0217b5490879ad)
ATGGGGAAAAGATCAATTGAGGTACAGACGGCACCGATTGGCTGAATTTTTAGCTGCTCAGGAAG
AAACAAAGGAAGTCATCTGGGTCTGTCCGGCGCCGCGCACCCAAAGGATTGAATTTCAGCAAGTG
CAATCCGGCATCCGTCAATACGCCGTAAAGGACTTGCTGCAAAAGAAAATGTTTCGCTTCGGACG
ATATACCGATGTGTTTTATAAGCATAAGCTCTCCCCTTTATTAGAAGAGCTGAAATCCGCTTCAG
CCAGAGGTGAACGCTGCTGCTTATGGTACACGTTTCCCGG
>r399.1 |SOURCES={KEY=b34ed7e6...,bw,3469236-3469536}|ERRORS={}|SOURCE_1="bcp.fa" (b34ed7e60a76ed5c83a162724f0217b5490879ad)
CCCATTTCTTTCAACTGATGGAAAAGAGAAAGGATAATGTTCTTGTTGTACTCATCAAGGTTTCC
CGTCGGTTCATCGGCCAGAATGATATCACAGGGTTTTAGAATAATCCTGGCTATTGCTACACGCT
GTTGCTCACCACCGCTCAACTGGTATACCTTTTTCTTTAAAAAGCTTTTATCTAAGCCTACCATC
TCTAGAGCTTCAGATAGCTTGTTTTTGTCAAAGTCTTTTGCGTATGCTGTGGAAAGCAATAAATT
CGTTAATACAGTTTCATTATCCATGAGCACATAGTTTTGA
>r400.1 |SOURCES={KEY=b34ed7e6...,bw,249197-249497}|ERRORS={}|SOURCE_1="bcp.fa" (b34ed7e60a76ed5c83a162724f0217b5490879ad)
CACACCGTTTCCGCAAAGAAATCTGATTCTCTTTTTAGCCGCAGGCGTCATTTTATGTACGCTTG
TCATTGCCACCGTTGTGCTTCCGCTTCTGACTGAAAAAGAAGAAGATGACGAAGAGAAAAATAAG
AAGCTGCTGACGGCGAGACGCAAGCTGATTAAAACGGCTCTCAAAACGATTAAAGAAGGCATGAA
TGATACAAACAAAACGGCGTCTCTTGCGGTCATTGCTGAATACAATGAGAAAATGAAAAACCTTC
GTTTTCAGCAATACACAACGTCAACCCGCATAAAAAAGTA
>r401.1 |SOURCES={KEY=b34ed7e6...,bw,239526-239826}|ERRORS={}|SOURCE_1="bcp.fa" (b34ed7e60a76ed5c83a162724f0217b5490879ad)
ATGAATGGAGTAAGAAAATATGCGATGTGATTCAATATGAGGTGCTCCGGCTTGTCGGTTTCTTT
GCAAAATAGAAAAGAGCCGCAGATCAGTGCGGCTCTTTGTTTATTTTGTTAAGCTTTCGGTGATA
AATTTCAGCTGTCCTTCTAGTGAAATTGGGTCTGTGAAATAGAAGCCGATTGGGTCAATTTTATA
GACATGATCATTTTTGACAGCATCGAGGTTTTTCCAAATGGAACTGTCAAATACGCCGCCGTCAT
CTCCGCCTGATTGCCATGGACCCGCGAAAATGTAATCTCC
>r402.1 |SOURCES={KEY=b34ed7e6...,fw,1159714-1160014}|ERRORS={}|SOURCE_1="bcp.fa" (b34ed7e60a76ed5c83a162724f0217b5490879ad)
GTTCCGTATTACGGCATTCGCGCAGCGGTCGATGGAATGACGCTGACGTGGCAGGACAAAAAATC
GAAGCAGACGAGAACATTCGACCAAGGCGTGACAAGCCGTTTGCTAAAAGAACTTGATGGAAAAC
AGGCGGTAATCGCTGAACTGAAAAAAACAGCGAAAAAAAGCTTTGCTCCTGCGCTTTACGACTTG
ACGGAACTCCAGCGGGACGCCCACAAACGCTTCGGATTTTCCGCCAAAGAAACGCTCTCAGTTCT
GCAGAAGCTGTATGAGCAGCACAAGCTTGTCACATATCCG
>r403.1 |SOURCES={KEY=b34ed7e6...,fw,399120-399420}|ERRORS={}|SOURCE_1="bcp.fa" (b34ed7e60a76ed5c83a162724f0217b5490879ad)
CATCACAAACATGAAGGAAGCGATTTTCCGTACGGACAGTAAAACGAGCACAGTCACCATGACGA
ACACTAGATACTCCAACGTCGGCAAGAAATGGATCGGCGTCCAGCACGTAACGGAAAAAAACAAT
ACCCAATTTTAATATACAGAAAAAGCCCGCGCTATTTATTCAGCGGGCTTTTTATTCTTTCCTGC
ATTTCTTCCCTTGTGTATATGATTTTCATCGGATTTCCGCCGACAAATGCCCCGGCTGGCACATC
CTTATGGACAAGCGTTCCAGCGGATACGATCGCGCCATTC
>r404.1 |SOURCES={KEY=b34ed7e6...,fw,3630302-3630602}|ERRORS={}|SOURCE_1="bcp.fa" (b34ed7e60a76ed5c83a162724f0217b5490879ad)
GTTTGGTTTACTGAACTGTTAGAGCCTGGTACAAGCATCTGTAATCTGACCGCCTGTGTAAAATT
CAGGGGTGATGTTGATCTTGATGCTCTTCAGTTGGCTCTGAACCTTTCAATTTCCCGTAATGATG
CAATCAGGTTCCAGCTGACAGAAGGAATTGAATCGGAGTCAGAGCCTCGTCTGTATCTTGCAGAA
AACAAAGAATTATCACTTGAAATAATAGATTTTACAAATGCTGAAATGACAGAAACAGAGCAATG
GATTCATGATCAAGCCAGAATTCCGTTTACGCTGCTTGAC
>r405.1 |SOURCES={KEY=b34ed7e6...,fw,3774332-3774632}|ERRORS={}|SOURCE_1="bcp.fa" (b34ed7e60a76ed5c83a162724f0217b5490879ad)
AGATCATAGAGGATGAGGATCTTGGAGAGGCTGCGGGTGAAGCGGAAGACGGAAGCCAAGTGGAA
GGGCATATATTGCAATTTAAGCAGATTGATATTTTATTAATCGATTTATTAATGCCCGGGCGGGA
CGGAATTGAGACCATACGCCGAATCAAGGACTATTATTCTGGGAAAATCGTGATGATCTCACAAG
TGGAAGCTAAAGAAATGGTCGGAGAAGCGTATTCTCTCGGCATTGAATATTTTATTCATAAACCG
ATAAACCGTATTGAAATTGTAACTGTTCTGCAAAAGGTGA
>r406.1 |SOURCES={KEY=b34ed7e6...,fw,3843938-3844238}|ERRORS={}|SOURCE_1="bcp.fa" (b34ed7e60a76ed5c83a162724f0217b5490879ad)
AAAACCACCGGCGTAAAAGCAGCGGCGGAAAGTCCGAAAAAAGAGGGACCGCGTGCGCCAAAAGG
CGGAAAATCCAATTACAAAGCGCCGGTAGGCAGAATTCATGAGATTTTAAAGGAAGCAACGAGGA
CGGACCTTGATCAGCTCAAAAGCAGCTGGGGCAAGCTTTTGGCTCATTTGAAACAGCAAAACAAA
GTATCTCATGCTGCGCTGCTGAATGACAGTGAACCTGTGGCTGCAGCTTCTACAGCATTTGTACT
GAAATTCAAATATGAAATACATTGTAAAATGGTCGCGGAG
>r407.1 |SOURCES={KEY=b34ed7e6...,bw,20768-21068}|ERRORS={}|SOURCE_1="bcp.fa" (b34ed7e60a76ed5c83a162724f0217b5490879ad)
CCAGAAATGGCAGACGCGCTTAAAGCCCATGGAGCGCATCACTATTCTATTTTTTTAGACGAAGA
GACAGGCCGATTATTTGCTTATTTAGAGATAGAGGATGAGGAAAAGTGGAGGAACATGGCGGACA
CAGAGGTGTGCCGCAGATGGTGGAAATCAATGGCGCCATTAATGAAAACAAATGCCGATGACAGT
CCCGTTTCGATCGATCTGAAGGAAGTTTTTTATTTCGAATAAAAGGGAGAGAGCCGTATGACGAT
AAAAGCAAATTATGACAGCGCAAAACTAGAATATGAAAAA
>r408.1 |SOURCES={KEY=b34ed7e6...,fw,1663017-1663317}|ERRORS={}|SOURCE_1="bcp.fa" (b34ed7e60a76ed5c83a162724f0217b5490879ad)
CTTTAAAAATAACCCACTTGTTTGCGCCGAATGTTTTCATTACTTTAATATAGTTCTCATCCACC
TCTTGAAAGGCGGTATAAACGACGATGGTTGTAATAATGACGCTAATGACCGCCCCCATCGCGAT
AATGCTGACAAAGCCGGGACCGAGCGCGACAATCAGGATAGGCCCGAGCGCCACTTTCGGCATAG
CATTTAAAATGACCAGATATGGATCTAATATCCTGGCAAGCCGATTGGACCACCATAACAACGCG
GCAAGACACGTGCCCAGGAAAGTCCCCAGTAAAAAGCCAA
>r409.1 |SOURCES={KEY=b34ed7e6...,bw,3908350-3908650}|ERRORS={}|SOURCE_1="bcp.fa" (b34ed7e60a76ed5c83a162724f0217b5490879ad)
ACCACACGAAGGCCGATCCCCGAAAACAGAGGCAGCTCCGCAATCGATTGCGATAAGCCAAGCGG
GGACGGTGATAAAACGGTAGAGTTAAACCCGGCATAGCAGCCTATATAAATAACAGCTGCACCCG
CGACCGCGTCCCATTTTAAGGAGCGTGCGACAATAAGGCCGATGGGGATAAATCCGATCACTGAG
TTCACGACAATTCCGGTCGTTCCAAGAACAGAAAACAACGCACCGACAATACAAATAAATAATAA
TTGCTTTGTGCGGAACTTGCTGATGACATTGTAAATCAGT
>r410.1 |SOURCES={KEY=b34ed7e6...,fw,1499706-1500006}|ERRORS={}|SOURCE_1="bcp.fa" (b34ed7e60a76ed5c83a162724f0217b5490879ad)
ATTACATACACGGCGTCATGAAAAACAGCTTTTCTGTCGAGTGGTTCACCGCATGGGCTGATGAG
GAAGACTTTGAGCTGTCTGCCAAAAGAGAGCTGACACTTGATGAATTCACCTCGCCATTGCAGCT
CATTTTAAAAGACAGAGAGCTATTGAGAATCGTTCAGAAAAAATGGCAGTAAAAAACCCGCCCTT
CACCAGGCGGGTTTTTTCGTAACATTAAAGCACTTTCGTCGTCCATGACTCGCAGTTCCACGTTT
CTGTCGCGATATCCATATAAAAATCAGGCTCATGAGAAAT
>r411.1 |SOURCES={KEY=b34ed7e6...,bw,2189215-2189515}|ERRORS={}|SOURCE_1="bcp.fa" (b34ed7e60a76ed5c83a162724f0217b5490879ad)
GACCGCCCCTAATGGTGACATACCCTTTCTTCAGCTCTTCTTCGAGCGTATACATACTATAATTG
CTCAGCCGGCTGAGGATCAGATGGGCATCCTCGGCCGTACCCGCATAGGACAAAAAAAGAGGTTG
TCCTTTTCTTATCAGTTCAACAGGGCGGTTAACCCGGATTCTGATTTCTTCGATTTCCAGCCATT
GATGTTCCGGTATTTCAGAAAGGGCGTTTTTCATGGATTCAGGGAGAACGTCAGCAATTTCATTC
AACAGAGTCTCCTCCTTTCTACCGATCGGCTTCTTTAAAA
>r412.1 |SOURCES={KEY=b34ed7e6...,fw,2925301-2925601}|ERRORS={}|SOURCE_1="bcp.fa" (b34ed7e60a76ed5c83a162724f0217b5490879ad)
AACTAGATAAGTTTGCGGATTCCTTTATGAATAAAGTGGACGATATCGTAAGTAAATTCAGTCCA
GAAACCATTTTTAACGAACTGGACAAGTTTACAGACTCCTTTATGAAAAAAGTGGATGATATCGT
AAGTAAATTCAGTCCGGACGCAATTTTCACTAAAGCGGAAGACTTTGTAACAAATATTGTTGACA
AAATCTCTGAAAAATTCGATTTCCTCAACCCAGATAAAATCGCGAATAAAGCAGAAAAGTTTTTT
GATAATATTGTCTCAAAAATCGCGAAAAAATTTGAGAAAT
>r413.1 |SOURCES={KEY=b34ed7e6...,fw,1673623-1673923}|ERRORS={}|SOURCE_1="bcp.fa" (b34ed7e60a76ed5c83a162724f0217b5490879ad)
ACGTTTTATGGAAAATTAAAAACCCGAACTGCTATTTGGTTCGGGTCAGCGATGGTTATCGCTTA
AATAATATTTTGAAAAATGGTAAAGTAAAACGAAGCTGGTCTTACATTTGCTGAAGTGATTTATA
ATATTGACCTTTTGTTACATATTCAGACCGTATTCTTTGCATGTCTTTTCGGTCTTCATCCGTCA
AAGGGCGGATGACTTTTGCCGGGCGGCCGAAGGCAAGATGGCCTGGCGGAATGATTTTTCCCGGC
GGAACAAGACTGCCGGCACCGATAAAGGCGCCTTCACCGA
>r414.1 |SOURCES={KEY=b34ed7e6...,fw,3531966-3532266}|ERRORS={}|SOURCE_1="bcp.fa" (b34ed7e60a76ed5c83a162724f0217b5490879ad)
AGTGAAGGATTTAGTTGAAAAGCCTTCTCCTGAAGAAGCGCCTTCGGAAATCGCCGTGATGGGAC
GATATGTACTGACCCCTTCTATCTTTCCTGTGTTGAAGTCGATTGGGAGAGGCGCAGGCAACGAA
ATTCAATTAACAGATGCACTTCGTGAGGTTTGCCGCACCCAGCCTATTCATGCGCGGCTTTTAAA
AGGAAAACGATATGACATTGGCGATAAATTGGGCTGTTTTAAAGCAAGCACTGAAATCGGCTTAA
TGCGTCCTGAAATGCGATCTCAGCTTTTAGCTTATCTAGA
>r415.1 |SOURCES={KEY=b34ed7e6...,fw,1807823-1808123}|ERRORS={}|SOURCE_1="bcp.fa" (b34ed7e60a76ed5c83a162724f0217b5490879ad)
TTCTCTTTTTATTAAGAAATGAAAGCGCTTCCTTGTATTCCTCAGCTGCCTCTTGTATTTTTCTT
TTAAAATGATGTAAAAGGCGAATTGTCGGAATGTCCGGCTTTCGATAAAATAAAATCATGAAACA
TGGTAAGATGACATAAAATAGAGAAATAGGATGTCGGGGAATTAAGATACTGGAGGCACAGCATG
AACAAGAAAATTTTAGTTGTGGATGATGAAGAATCTATCGTTACACTTTTGCAGTACAATTTGGA
GCGATCAGGCTATGAGGTTATTACTGCTTCGGATGGAGAA
>r416.1 |SOURCES={KEY=b34ed7e6...,fw,1472326-1472626}|ERRORS={}|SOURCE_1="bcp.fa" (b34ed7e60a76ed5c83a162724f0217b5490879ad)
GCTTGAAGCGTTCGGATCTACATTTTTAATTTTTGCTGTGCTCGGTACAATCGGCGCAAAAATGA
AGAAGGATTTATCGTTCCTGTCATCGTTTCTGCTCGTAGCGCTCATCGCACTAATTGCGGTTGGC
ATTTTCAGCATCTTCAGCCCGCTGAATTCCGCGGCGATGATGGCGTATTCCGTTATTGGAACCAT
CGTCTTTTCCCTTTATATCTTGTATGATTTGAACCAAATCAAACACCGCGATATTACGGAGGACT
TAATTCCGGTTATGGCATTATCACTGTACCTTGACTTTAT
>r417.1 |SOURCES={KEY=b34ed7e6...,fw,3047665-3047965}|ERRORS={}|SOURCE_1="bcp.fa" (b34ed7e60a76ed5c83a162724f0217b5490879ad)
ACTGTATCAAAAGACGGTCATCATGTAGAGCTTGCAGCGAATATCGGTACTCCAGATGATGTGAA
GGGTGTTCTTGAAAACGGCGGAGAAGCAGTTGGTCTTTACCGTACAGAATTCCTTTACATGGGAA
GAGATCAGCTGCCTACAGAAGATGAACAGTTTGATGCTTATAAAACGGTTCTTGAGCGTATGGAA
GGAAAATCAGTTGTCGTGCGGACACTTGATATCGGCGGAGACAAAGAGCTTCCTTACCTGCAGCT
TCCTAAAGAAATGAACCCGTTCTTGGGATACAGAGCAATT
>r418.1 |SOURCES={KEY=b34ed7e6...,bw,396561-396861}|ERRORS={}|SOURCE_1="bcp.fa" (b34ed7e60a76ed5c83a162724f0217b5490879ad)
ATTGCAGATGCCCTGTTTGTCGAGGTGCTCGGGAATGTTGAACGAGCGGACGTGCTGCGGAGGTT
TTTATATGAAAAGAATTATGTCGGCTACAGAGAGCACGTCAAATCTCTTCCGCTTTCCTCCATTG
ATAAAAACAGATTGCTTGAGCTTCTCGAATTGCGAGGGAGCATAGAAGTATGCAGACGTGCTGAA
GAAATCGTCGATTCAGCGCAAGGTAAAAGTGTGGTTGATGAACTGAAGGCGCTGTGGGAGATTCT
TGAGGACTACGGATGTACGGAAAATGTCCGTCTTGATCTG
>r419.1 |SOURCES={KEY=b34ed7e6...,fw,1744362-1744662}|ERRORS={}|SOURCE_1="bcp.fa" (b34ed7e60a76ed5c83a162724f0217b5490879ad)
AGGCTATGAAAAATACGGCGACGTCGTCAAAATTATCAATAGCGAAACAAATGAAACGACGGGTT
TTAACATCTTTAACGCGTCTTCATACTTAACCATTGATGAAAACGGCCCTGTTGCCCTTTCAGAA
ACATTCGTTCAAGATGTGAATGAAACGTTAAACAGAAACGGCATTGAAGAAACATTAGTCGTTGA
TTTATCGCCAAAGTTTGTCGTCGGATATGTTGAATCAAAAGAAAAACATCCGAATGCTGATAAAC
TAAGCGTTTGTAAAGTCAATGTAGGGGACGAAACACTTCA
>r420.1 |SOURCES={KEY=b34ed7e6...,bw,3076759-3077059}|ERRORS={}|SOURCE_1="bcp.fa" (b34ed7e60a76ed5c83a162724f0217b5490879ad)
AGCAGCAAGCGGATATTTCAGCTGACCTAGACCATTTTCTTTGCGGTCTGTGTTGATCCACGCCA
AGTGGGTATGGATTGTATCAGTTGAAACGCCGATCACTTCAGCATCAAGATCTTCGAATTCGTCA
TAACGGTCAGACATCGCTGTAATTTCTGTCGGACAGACAAAAGTAAAGTCCATTGGATAAAAGAA
AAGAACCGTCCATTTGTCGTTTTTCATGTTTTCTTCAAGACTAACTTTGCCAAATTCCTTATTTG
CAAGGACTGCTTCCATTTCAAAACGAGGAGCTTGTTTACC
>r421.1 |SOURCES={KEY=b34ed7e6...,fw,3907399-3907699}|ERRORS={}|SOURCE_1="bcp.fa" (b34ed7e60a76ed5c83a162724f0217b5490879ad)
TGGATGGGGCGCAGCGTCCGTTTTGGGTTTCCTGAATTGGACGGACGTGGACGCCATACAAATAG
TCGACGTCATCAAGCACGCCTTCTTCTATCATTTTTAGAGCGCCGCCGCCTTTTTCTTCTGCGGG
CTGAAAGATAAAACGGATCGTTCCGCTCGGAAGCTCCGGCTGTTTTTTCAGCAGCATTAACGTAC
CTAAAGCCATTGTCATATGTGAATCATGTCCGCAGGAATGATTGGCGCGAAATGTGCCATTGACC
TCCTGCCATAATGCATCAATGTCAGCACGGACAGCTACAA
>r422.1 |SOURCES={KEY=b34ed7e6...,fw,330971-331271}|ERRORS={}|SOURCE_1="bcp.fa" (b34ed7e60a76ed5c83a162724f0217b5490879ad)
GGCACTCCGATTGAAGCGGTGTATAAGCTTGAGGTCCTCGGTTCGGCAGGCACCGCAATTTTAAT
TGCCGCATTGCTGTCAAAATTCATCACGTCGATTTCGTGGAAAGACTGGGGAGCTGTTTTTAGCG
AAACACTGCAGGAATTGAAATTTCCGATTTTGACGATCGCCTCGGTCGTTGGTTTTGCATATGTC
ACCAACTCCTCGGGGATGAGCACGACGCTCGGCATGACGCTTGCGCTGACAGGCTCGATGTTTAC
CTTCTTTTCGCCGGTTCTCGGCTGGCTCGGCGTCTTTATT
>r423.1 |SOURCES={KEY=b34ed7e6...,fw,1546346-1546646}|ERRORS={}|SOURCE_1="bcp.fa" (b34ed7e60a76ed5c83a162724f0217b5490879ad)
TGATTGGTTGTTTCTGTTTTTTTGGCAGCGAAACTGCTGATAAATAGAGGATGTTCAGCGCATAG
ACGGCTGCCGGCAAATAAAATGCAAATCCGTAGAATAGGCTATGATCTGCCAAAACTGTAATCAG
GAGCGGCAAAAGAGCGGCCCCGAGAGACATAAAAGCTTTTACCAAGACATTCGCCGAGCTGGGGG
CAGTTGGAAAGAGCTCCGTTAAAGCCGGATATGTTCCTGCGTCCATGGCTGAATTTGCGACTCCG
GCTAATAAAGCAAACACAAACGCAAGTTCATAACTCGGTG
>r424.1 |SOURCES={KEY=b34ed7e6...,bw,533351-533651}|ERRORS={}|SOURCE_1="bcp.fa" (b34ed7e60a76ed5c83a162724f0217b5490879ad)
TCGTCAAGGCCTGACACAATATCGGCTGATCCTAAATACAGATCCGCTTGCTCTGTTTTGCTTGA
GGTGAGGTCTGTATGTGTCACATCAGCGCTGATGTTCAGTTCTTCAATGATTTTTTTTACATTCA
TTTCAACAATAAAGCTTGATCCGAGTCCATTTCCGCAAACAATTAAGATTTTTTTCACTTGAATC
ACTCCTAATGTGAGTATTTTTGTATCATTGGCAGCACATCTTCCGCCGATTGAGCGTTAATCAGC
AATTGAATGTTTTCCGGATCACCCAGCATATTCGTGAGCT
>r425.1 |SOURCES={KEY=b34ed7e6...,bw,2878274-2878574}|ERRORS={}|SOURCE_1="bcp.fa" (b34ed7e60a76ed5c83a162724f0217b5490879ad)
GTCACTTCTTTCTAGTATTTGAACATTTTTCACTAGTCCATTAGACCTTTTCATCAAAAAACCCG
AGCTGGCAGCAGCCGGCTCGGGTGGGTGGTCAATCTCGCTTATCCATTCCCCTTTTCTCTCGGGG
TTCCTGATGATGTTTTTGATGCTCCGGAGGCTGAGTTGTGCGTTCCAGCTCCTTTGTATCTTGTC
CCATTCCTTTTAAAAAGGAGAACAGCAGCGTAACCGCTTTGTTGATTTCCGGGTCTTTAAGCGAC
CGGATGATATCAAAATAACCTGTTTTCTCTTCACTGTTCT
>r426.1 |SOURCES={KEY=b34ed7e6...,fw,108661-108961}|ERRORS={}|SOURCE_1="bcp.fa" (b34ed7e60a76ed5c83a162724f0217b5490879ad)
ATTAGTTTCAGATCCCGCCGCAGTTCCTCATGGCGGTATTTATGATGCTGCCGGATACTGCGGAT
TTCCCGGGAAATCTGCAGCACAAGCTCCGAAAAGCTCATCGAAGGACTCACAGACAGCCTCAGCG
GGAGAAGATTCATCACCATAGCCGGAACATTCAAGGATGCCGATCCCATCCGTCCCATCATGGGC
AGTCCGAGCACAACATCCTCAGAGCCGGTCATGCGGTGTACATAAGCAGCTGATACCGCAATCAC
GACTTCATGCCAGCTTCCGGCATAATAGCGCGCCGCTTCT
>r427.1 |SOURCES={KEY=b34ed7e6...,bw,1497508-1497808}|ERRORS={}|SOURCE_1="bcp.fa" (b34ed7e60a76ed5c83a162724f0217b5490879ad)
AACATCATAAATCCGGTAACGAGCAAATAACTTGTAAATAAGAGTGATACTTCACTAGGTGAAGC
ATGTAATTGTGCGGCAATCGCCGGAAGAATAGGATCGACCAGCCCGATTCCCATAAAGGAAATCA
CACAGGCAAACGCGACAGCCCATACAGCTTTCGGCTGACTGAGCAAGCCCGTCTTCTGATTTACT
TGTTTTGTCTTATCCATTTGACCTGACCTCCATCTTTATTCCATTAAAAGAAACGCTACAAAAAT
AGCGTTTGGCAAACTTCTCATTCGATTGATTGAATGGCAC
>r428.1 |SOURCES={KEY=b34ed7e6...,bw,864521-864821}|ERRORS={}|SOURCE_1="bcp.fa" (b34ed7e60a76ed5c83a162724f0217b5490879ad)
TTATGGGCTTGCAGAAAAAAACGGATTGATTTATATGCTGTATTACGGAGATGTAGTCATTGCCG
CATTTGATGAAACGGTTGTGAGACGGGTGTGGATTCTGTCGGATGAGGCACCTAAATCAGAAGCA
TTTGATCAGCTCACAGTAGCTAAAGAAGGTTTTTGGATCGGGACGGTCAACTGTTACAGAGCAGA
CCTTAAGCCGTCTCTTTATTTGATTTCTACCGATGTGAGTCAAGAGATGGAAGAGGTAACTTGCT
GTGACTCGAACGGTGAAGCCCTAGACATTCAACAGCTGAA
>r429.1 |SOURCES={KEY=b34ed7e6...,bw,91625-91925}|ERRORS={}|SOURCE_1="bcp.fa" (b34ed7e60a76ed5c83a162724f0217b5490879ad)
TTGTTTTTCCGATTTATCGGGGAAGATCCGACGAAAAAAGCAGCCAATTCCACGCGGCAAATTGC
AGTGGTGAATGAAGACACAGGCGTATTGAGTGATGAGGTGAAAGCGGACGATGAAGATGATCAAT
CCGCCCAGTTCGGTAAGGAAGTAGCTGCCGTTCTGGGGGAACGTCCTGATTATTCTTGGACGGTC
GTGAACCGAAGTGCAGCGGAAACAGGCCTAAAATCGAAAAAATACGATGCGATCGTCTACATTCC
CTCAGATTTCTCAAAAAATATTTTGAGCTATGACAAAGAG
>r430.1 |SOURCES={KEY=b34ed7e6...,fw,271847-272147}|ERRORS={}|SOURCE_1="bcp.fa" (b34ed7e60a76ed5c83a162724f0217b5490879ad)
CGCCATAAAAAAACATCAATAGCACACTCGGCAGAAGCCTTGTAAAACCCGATGAAAGCTTCATA
CTGACCGTTCCGGCAACTTCAAATAAAATGGCCAAACATAAAAACATCCACTGCACGCGCCACCA
GCCTCCTCATTTTTCTGTTATGCCGTTACATAATACATCTACGATTGATTCAAGAACCTCCCCTG
TTGTGTACTGATGTTTAAGCGGATAATCAGGATCATACACTTGGTTGATGCTCCCTATATACATT
TGAACCAATAAATCTATATTGATGTTTCTGATCTTCTTTT
>r431.1 |SOURCES={KEY=b34ed7e6...,bw,2678392-2678692}|ERRORS={}|SOURCE_1="bcp.fa" (b34ed7e60a76ed5c83a162724f0217b5490879ad)
GATGTAGCTTCCGGCATTGCTTTCAGCTGTGCCGCCTGCTCTTTTACATCTTCCAGAGAGGCTTT
AATCGTTGAAATGTCAGGAAGCTGATCCACTGAAGGGAGCCGGCTTATGATTTGGTCAAAATCAG
GCGCATCCACTTGTGGTAGCTTCTTCTCAACAGAATGAATCAGCTGGCTTTTTTGTTCCGCTGTT
AAGAACTCGCTTGAATTGATCACATTTTTAAATGCCTGATCACGGTTTTTCAAGCTGTTTTCAAA
CTCTGTCAGCTGCTTTTTAAATTCGTTCATCGCAGTTTCA
>r432.1 |SOURCES={KEY=b34ed7e6...,fw,3219081-3219381}|ERRORS={}|SOURCE_1="bcp.fa" (b34ed7e60a76ed5c83a162724f0217b5490879ad)
TTCTGTTTTTGTTTTTTCTGTCCTTTTTGCTGCTTAGGTCGTAAATATTTTCCCTCCACAAGCTC
TTCTCTGATTTCACTGATATCACGCGGAGAAGCGGACGACAGCTGCTGAATCAGCTGGTCGAAGT
ATTCAATTTCTTGCTGTGCCAGCCTGATCTGTTCTTCGACAACGGCAACTGAGTTTTTCGCCTTC
TGATACTTAGTGAAATAGGCCTGCGCATTCTCTGAAGGCGTTTTGTTCGGATTCAGCGGGATGGT
AATTGTCGGATTTTCCTCATCATAGTAGTTGATGACTTCA
>r433.1 |SOURCES={KEY=b34ed7e6...,bw,994545-994845}|ERRORS={}|SOURCE_1="bcp.fa" (b34ed7e60a76ed5c83a162724f0217b5490879ad)
GAAAGTGCAAGAGTATTTTACTGTGAATGCTTTGGAGAGTACGATTTTAGATACAGACCAATCAA
AATAATGGAGTGAACTGAAATGAGCTTGCAATTTAGCGTACTTGCGAGCGGGAGTACGGGAAATG
CGTTTTACCTGGAAACAGAGGATCACGCGTTTTTAGTGGACGCCGGTTTGAGCGGGAAAGCCATG
GACGGATTAATGGCGCAAATCGGACGTAAGCTGGATGATGTGGACGGCATTTTTGTGACGCATGA
GCATAGTGACCATATTAAAGGCCTCGGCGTCATCGCCAGA
>r434.1 |SOURCES={KEY=b34ed7e6...,fw,76814-77114}|ERRORS={}|SOURCE_1="bcp.fa" (b34ed7e60a76ed5c83a162724f0217b5490879ad)
CTAAGGAGGGTGATTTCCCCTTTAGAATTATCATACACGCAAGCATTATCTATGTTTAATACTTC
TAGGATTGTATTTTTAAAGTGATTAAGTACTTGATCGACAGATGATGCTTGCTTAATCAACTGAG
TAAATTTAAAAATTCCATCTTGATAATTAAATTTCTCTGTAAATCTTTTCAACTTGAAACGAAAA
TCAATGATTTCTTTAAAGTAAAAGACAGCAAACATAAGCATATATATTACAACTGTTAGTTTAAC
GGAGTAAAAGTTATCTTCTGGTTTTTGAATGAAATTAAAT
>r435.1 |SOURCES={KEY=b34ed7e6...,bw,380544-380844}|ERRORS={}|SOURCE_1="bcp.fa" (b34ed7e60a76ed5c83a162724f0217b5490879ad)
TTGTGTTCTCAAGGCGGATGACAAAGTTCTTCTTCTCCAAAAGCCAAGACGCGGCTGGTGGGTCG
CGCCGGGAGGCAAGATGGAGAGCGGAGAATCAGTCAGGGATTCCGTCATCAGAGAATTTAGAGAA
GAGACAGGTATCTATATTATAAATCCTCAGCTAAAAGGCGTTTTTACCTTTATCATTAAAGACGG
TGACCATATTGTGTCCGAGTGGATGATGTTTACGTTTGTCGCTGATTCCTATACGGGAGAGAACG
TGTCTGAATCAGAGGAAGGCATTTTGCAGTGGCACAATGT
>r436.1 |SOURCES={KEY=b34ed7e6...,fw,41586-41886}|ERRORS={}|SOURCE_1="bcp.fa" (b34ed7e60a76ed5c83a162724f0217b5490879ad)
TGTCACTGCTTACTTTGCCACCTTATCCGCTGCCGCTTTCAGTAAACAGCACCGCTACATAGAGG
GTAAGGTCGCTTACAAAGGACGCGGCCATGTCATTATTATCGGCTGGAATGAAAAATCAAATCGC
CTTTTGAGAGATCTTCAGCTGGCGGCCCCCTCCAAGACAGTCGTTCTGATTGATGAAACGTTAAA
AGAAGGGCCGCTCATTGAAAATGTCCATTTCATACGCGGACACGCCGCAGATGATGAAACGCTGA
AACGAGCCAATATTACTGAGGCGGACACAGTTATGGTCAC
>r437.1 |SOURCES={KEY=b34ed7e6...,bw,165497-165797}|ERRORS={}|SOURCE_1="bcp.fa" (b34ed7e60a76ed5c83a162724f0217b5490879ad)
GCTCCCGGTTCCAGTCCCCGACATTGCCGCCGTTTAGGTTTTTCGAACGCGATTCATTCGTATAG
AGCAGGATGACGTTATTCGGATTTGCCGGATCTGCATCCGTTTCTTTCAGCGCGTTCCATACCTC
GCTGTAAGACAGCATCGTATGTCCGCTGATGATGCGGTGCAGCGCGCTTTTTAACGCCTCTCCGC
TTTTTCCTTCAGCACCTTCATAATAGGTGTCTGTGTCGGTGTATGGTGCAGCGGGAGAGACCAAT
GAGAGAATGCCTCCGGTGGCTGCGGGAGAAATAGCTGCAC
>r438.1 |SOURCES={KEY=b34ed7e6...,fw,3719104-3719404}|ERRORS={}|SOURCE_1="bcp.fa" (b34ed7e60a76ed5c83a162724f0217b5490879ad)
CAATGATATATTCACTTTTTTTTACCGTCATTTTAATATCTGCTAGGTCGGTAGGTGTTAACCGT
GCAATTCGTTCGTACGGTGGGAACACCCAATACTTTTTACCATTCCATTCGATAGAATCGCCAAA
TCCTTCTACAAATTGCTTCTTTAAGGAGTACGCGAAGGCTAAGTTAATTTGTTGCCCTAAAACGC
CCCAACATAAAGCCTCAAATAAATCGGGAATGCCGATAACGCGTAATCCATAAAATTTTCGGGCA
GGCATTTTAAGTAATGGATCTGCTTTTGCCATTTCATAAA
>r439.1 |SOURCES={KEY=b34ed7e6...,bw,2301672-2301972}|ERRORS={}|SOURCE_1="bcp.fa" (b34ed7e60a76ed5c83a162724f0217b5490879ad)
GGATCTCAGCATCAGGCCATACACAAGATCCTTTAATTTTACTTTTTGCCCTTCGGTTAAATAAA
TGGCCGAGCCCTCTGTTCTGACCGCATTTGCCGAAACAGTCACGGTTTCTTCCATTTTTCCTGAT
TCAATGGCGAGAACAGCGGTCATGATCTTTGTAATACTGGCAATTCGCCTTTTTTCATGCTCGTC
CTTGGCAAATAACACTCTTCCTGATGTGCCGTCAATGACAATCGCACTCTTCGCACTGACATTTA
TAGCTGCATGGGCTGTGTTCACATTTACATTTGCAAATAG
>r440.1 |SOURCES={KEY=b34ed7e6...,fw,2886527-2886827}|ERRORS={}|SOURCE_1="bcp.fa" (b34ed7e60a76ed5c83a162724f0217b5490879ad)
CCGCTCCGATCAGAATGACGACGGAAGTGCCCAGTGAAACAAGGGGAATCTTTTGCCGAACGAGC
AAAGTGCCTCCAGGCGTGTCTTTTTTCTCATAGAAAAATGGAGACAGCAGCACACCGGCTACAAT
GGTAATTTGCCATGTTCCGGCTACGAGCCAGCCCGGCCCGAATGCGGCGGCAAACGTGATTGGCG
CATAAAAAAGCACAAAGCCGACAAAGCTCCACTTTATCCAAAATAACGGCTTTTTCCGCATTTCT
TGTAAAAGAGGAACGAACTTCCCTTTCATTATGACAATCA
>r441.1 |SOURCES={KEY=b34ed7e6...,fw,1390763-1391063}|ERRORS={}|SOURCE_1="bcp.fa" (b34ed7e60a76ed5c83a162724f0217b5490879ad)
TACGGCCTCCACAGCCTCCAGCACAGAGGACAGGAGGGCGCGGGCATTGTGGCAACTGACGGTGA
ACAGCTGACGGCGCATAAAGGCCAAGGGCTGATCACTGAAGTATTTCAAAACGGTGAGCTCAGCA
AAGTGAAGGGGAAAGGCGCAATTGGGCACGTTCGATATGCAACAGCCGGCGGCGGCGGATATGAA
AATGTTCAGCCGCTCCTCTTCCGCTCCCAAAACAACGGCAGCCTGGCGCTTGCCCATAACGGGAA
CTTGGTGAATGCCACTCAGCTGAAGCAGCAGCTTGAAAAT
>r442.1 |SOURCES={KEY=b34ed7e6...,fw,1473985-1474285}|ERRORS={}|SOURCE_1="bcp.fa" (b34ed7e60a76ed5c83a162724f0217b5490879ad)
GACGGCATTCATTCCATTGTGCGGGATGCCATGCTGCAAAAAGAAATAGAAAAAGAGTTTCTCGG
CATGGGGGCGTGGCGCTTTTATATCGAGCTTCCCGATTACACATTTGAGGACGCGACATTGATGT
ACAGAAGCGGAGAGACACAAATTGGCGTCGTGCCATTGGCGGAACACGCCGGCTATGTCTTCGTC
CTCCAGCCTTGCACGAGCGATTACTGGGATGAGGAAGAGACCCGGTTTGATAGACTCAAAGAGAT
CCTCTCAGGCTTCCCGGGGCTTGATTTTGTCACAAAGCAT
>r443.1 |SOURCES={KEY=b34ed7e6...,fw,830761-831061}|ERRORS={}|SOURCE_1="bcp.fa" (b34ed7e60a76ed5c83a162724f0217b5490879ad)
TGGGCAGCATTCATAAAATCACACGGCCGTTTTCGTGCATATTTCCAGTTTATTCTGAACCTTCA
CTTTGCAGGCAGATAAAATACGCAAGCAGAGCGCCTGTATACGTTTTAATGTCTATTCCTGACCG
CTCGATAAATTTATCAATTCGGTACTGCAGGCTGTTGCGGTGCAGATGCAGTTTTTTCGCTGTTA
ATGTCACGTTTGAGTTGTTTTCAATAAACAGCTTGATCGTTTTTCTCAGCTCAGGTTCATTTACA
AATAATAGCTCGGCTTCTTCACAAAGCAGTGATTTCAGCC
>r444.1 |SOURCES={KEY=b34ed7e6...,fw,972797-973097}|ERRORS={}|SOURCE_1="bcp.fa" (b34ed7e60a76ed5c83a162724f0217b5490879ad)
CCGGAGCAGCCAGATCAGCTATTAGAAGAAGAAGCAGAAGTCATAGACAAGCTGCTATTCTCTGT
CCAGCATTCCGAAAAGCTGGGCCGCCATATGAATTTTATGATGAAAAAAGGCAGCCTTTATTTAA
AATATAACGGCAACCTGCTAATTCATGGCTGTATTCCTGTCGATGAAAACGGCAATATGGAAACG
ATGATGATTGAAGATAAACCGTATGCGGGCCGTGAGCTGCTCGATGTATTTGAACGGTTTTTGCG
GGAAGCCTTTGCCCACCCGGAAGAAACCGATGACCTGGCG
>r445.1 |SOURCES={KEY=b34ed7e6...,bw,2040690-2040990}|ERRORS={}|SOURCE_1="bcp.fa" (b34ed7e60a76ed5c83a162724f0217b5490879ad)
TTTCCTCATACTCTCCCTTACTCTTCACCCTATCTTCAAAAAGCTTTTTCCCAACCGTCAAGTTA
ATATTGATCGTATCTTAACTTTGTTAATGAGCCGTCAATCCCCGTTGTGAAGAGAAGGAAACGGA
TAAAAACGAAAGAGGGCAAAAAAGCTGCTGACGAGGAGTCAGCAGCTAAAAGTATTTAAACATTC
AAACTCCATAAGGGACTAGACTAAGCTTGTTCTTCCCCATTCTATCAATTTTCCATAGTGAAAAA
AACCGTTTGTGTAGAAGAAATGCCATAATTCACGGTATGT
>r446.1 |SOURCES={KEY=b34ed7e6...,bw,1933189-1933489}|ERRORS={}|SOURCE_1="bcp.fa" (b34ed7e60a76ed5c83a162724f0217b5490879ad)
TGCTCCTGATATAAGCATCGATTGCCCAGCTTAATGTGAACGCTGATTTTCTGGCCTTTTCCATC
TGTATATTGTTCAATTGACAGCATATTCTGAAGACCATCGAGAAGCTCATCAAAAGAACATGCAT
CGTCAAGATGCAATGTCAAACCATTCTTTGTTCCTTTTATCGTTACATATTGCTGCTTTTTGGTC
TTCACAATATTCACCTCAACAACATACTCATTTCGTCAAAAAAAGATAAAATCCTTTTTACTCAT
CTCTCAATTCTTTCTTTAGACTCATAAAAAATAATCTAAA
>r447.1 |SOURCES={KEY=b34ed7e6...,bw,1218213-1218513}|ERRORS={}|SOURCE_1="bcp.fa" (b34ed7e60a76ed5c83a162724f0217b5490879ad)
ATCATATCCTTTCGGCACGATAGGGCTGTAAAACTCCAACACTGAACCAGTGCCAACATTGGCAT
ACCCTCTTCCTGTCTCTTTTTTATTCACATATGCTTTATCAACATCACCAAACATCATCCCGTAG
CCCGTATCTGACATTAAACCTAGCGACACACGGAAGCTAAACTGATCACGAATACCATCAGCTAA
ATATTTTGCATCTGGACGTTGTGCGCCTAAAACGAGAAAGTAACCCGCCTGTCTCCCCAACATGA
CTAACTGTTTCATATAAGAAAGAGCTTCATTTCTTTCTTT
>r448.1 |SOURCES={KEY=b34ed7e6...,fw,23667-23967}|ERRORS={}|SOURCE_1="bcp.fa" (b34ed7e60a76ed5c83a162724f0217b5490879ad)
ATCCCCAAATGGCTGAGCCTTGGAGAACCGCGTCAGGCAAAACTGAGTTTACTCGAATGCCGTAT
TCTCCTCCTTCTGCCGCAATACATCGTGCCAGATGGGTTTCAAGCGCTTTTACCGAACTGTAGGC
TGAAGCGTTTTTTCCCGCATAGACAGCGTTTTTTGATCCTACAAACACCATGCTTCCGCCTATGT
TTTGCTGTTTCATTTGCTTAAACGCTTCGCGGGCCACGAGGAAATAGCCGGTTCCCAATACATTG
ATATTGAGATTCCATTCTTTTAGACTAGTTTCGTCAAAAG
>r449.1 |SOURCES={KEY=b34ed7e6...,fw,2668656-2668956}|ERRORS={}|SOURCE_1="bcp.fa" (b34ed7e60a76ed5c83a162724f0217b5490879ad)
CCGGTTACGGCTCCAGCGGCAGTCAAAGCTGCGGCCGCAAGCTCTTTGGACATAGGCATCGCGTG
GGATAGGGCGATGCCGAGATCATTGACAATGCCGTGTGAATGTTTAGGAAGTTCAGTACCCAATA
TGCTCTCATAGCCGGAATCACCAAGATAAAAGAAAGCGGCAATCGGGATAACGGGACCGAAAACC
TTAAAGCCGAATTGAAACCCCTCGATAAAATATCCAGTAATTTTTTCAAGCCCTTTCTGTTTATA
CACAAGGAAATGGACGATCAGCAGGATGCAAATGGAAGAT
>r450.1 |SOURCES={KEY=b34ed7e6...,bw,2697942-2698242}|ERRORS={}|SOURCE_1="bcp.fa" (b34ed7e60a76ed5c83a162724f0217b5490879ad)
TTTCCTGACAGATCCATTACAATCATTTCATCGGGAGCGGACTGGCCGGCAGCATCCAAGGAGAA
GCTCGCAGCCAAATGGCCTCATTTGAAGCTGTACGATTTTTACGGCACATCTGAGCTTAGTTTTG
TGGCATATCTATCACCGGAAGACAGCAAACGAAAACCTCATTCAGCGGGCCGCCCTTTTCATAAT
GTCCGCATTGAGATTCGCAGCGCCGCAGGGGACCTCTGTCAGCCGGGGGAAATCGGGAAAATATT
CGTCAAAAGCCCGATGAAGTTCTCAGGCTATGTAAACAGC
>r451.1 |SOURCES={KEY=b34ed7e6...,fw,1784562-1784862}|ERRORS={}|SOURCE_1="bcp.fa" (b34ed7e60a76ed5c83a162724f0217b5490879ad)
AAGAAGCTTTGGGGAGGCCGATTCCAAAAAACACCTGAAAAATGGGTCGACGAATTCGGCGCGTC
CATATCATTTGACCAACATTTAGTCACTGAAGACATTACAGGGTCTCTCGCACATGCTGCCATGC
TGAAAAAATGCGGTATCCTGACAGAAGAAGAAGAGATGAAAATTCGTGAGGGACTGAAAACCCTT
TTGCAAAAAGCAGAAGACGGGACATTAGAGTTCTCAGTTGATTATGAAGATATTCATTTAAACAT
TGAGAAAATGCTCATTGACGAAATCGGCCCTCTCGGCGGC
>r452.1 |SOURCES={KEY=b34ed7e6...,bw,2338894-2339194}|ERRORS={}|SOURCE_1="bcp.fa" (b34ed7e60a76ed5c83a162724f0217b5490879ad)
CGGAAACTCATAAAGAGCCTCTCTGAGAACATTGAGTACATCGTTTTCACGCATACTTTCTACAC
TCATTGCCAAAACAGGGATATCGTATTTCTCGCTTAAATCCTGGCGCATCGCCTCTGTTTCCGGG
TGATACGGTTTTACTGAGTTAATGACCATAATAAAGGGTTTTCCGACTTCTTTCAGCTCTTCAAT
GACTCTTTCTTCTGCCTCTATATAGTCACTTCTGGCGATATCACCAATCGTGCCGTCTGTCGTAA
TGACCACTCCGATGGTCGAATGCTCTTGAATCACCTTCCG
>r453.1 |SOURCES={KEY=b34ed7e6...,bw,3145828-3146128}|ERRORS={}|SOURCE_1="bcp.fa" (b34ed7e60a76ed5c83a162724f0217b5490879ad)
GCACCCAATAACAAGGTAATCCCCAGCCAGAGCTGCATTTTCCCAAATGAAAAGTTTTTCATATG
ATACATCGCGTATACACTCGTTAAACTGCTCGTTAATAAGAGCATTGTGGCGATAAAAACGAGTG
TGACATCAAACATTTCTGTCGTAGGCGGGTCACCGGCGTTTGAATTCCGGAGTGCAAGAAAAGTG
GCGAAGAGAGACGCGAACAAAACAGTCTCTCCCCCAAGAAAAAGCCAAAAACCTAAAAATTTATT
TTTCCCTTCCAGTGTTGCTTTTTCGGGAGAAGCTGGAAAG
>r454.1 |SOURCES={KEY=b34ed7e6...,bw,284828-285128}|ERRORS={}|SOURCE_1="bcp.fa" (b34ed7e60a76ed5c83a162724f0217b5490879ad)
AGATGAAGACCGCCGTTTAATAGGAATTGTGACGAGAGCGAGCCTGGTTGACATTGTATATGAGT
CTATCTGGGGAGAAGAAAACCAGCTCGCAATATTGTCATAGGGAGGTTGTAAGACGTGAATCATA
TCATTGAATTTTTGCAAACCAACGGGGGCGAGCTGCTTTACAAAACATATGAGCATATCACCATT
TCTCTCATCGCCGTCATTTTAGGCATTGTTGCCGCTGTGCCCCTTGGGGTTGTGCTGACCAGAAT
GAAAAAAGGAGCCGGCACCATTATCGGTATTGTAAATATC
>r455.1 |SOURCES={KEY=b34ed7e6...,fw,2833751-2834051}|ERRORS={}|SOURCE_1="bcp.fa" (b34ed7e60a76ed5c83a162724f0217b5490879ad)
CTTTTTTATTTCTTCTGATTTTCAGCATTCTGTCATATAGATAGAATATGACAGAATCGGAGGGA
TGAAGATGTCTAATAAGAAAAGAAACGCGGATAAAAAACCGCTCATGTATATTGTTCAGCCGGAC
TATGTGGAAACACGCTCGTCCATGCAGGAGATCGTCATTAAAAGAAAGGCTAAACCGGCTCCGCC
AAAAGCAGAGGAACAGCCGGTTTACCATGAAAAAGAGCGGGAAGACATTCAGGTAAAAGATGCTG
TGGAAACAGAGGAAAAAAAACGGGAAGACATTCAGGCAAA
>r456.1 |SOURCES={KEY=b34ed7e6...,bw,2279626-2279926}|ERRORS={}|SOURCE_1="bcp.fa" (b34ed7e60a76ed5c83a162724f0217b5490879ad)
GATCAAGCGTCAGTTCTCTCGCCGTTTCACAAATGCTGTACAGTTCTTCAAGCGGAACGACTTCT
TCGTGAGCGGCAATTTGCAGTACAGAGTCAGCTGAAGTGTACACAATTAAAGCGCCTGTCTCCAT
ATGCTCTTCACCGAGTTCATCCAAAATAGCTGTGCCAGAAGCCGGCTTGTTTCCGATAATTTTGC
GGCCCGATCTTTTTTCCAGCTCCTGAAGCAGCTCATCAGGAAAGCCTTCCGGGAACACTTTAAAC
GGTTTATCAATGTATAAGCCCATGATCTCCCAATGGCCTG
>r457.1 |SOURCES={KEY=b34ed7e6...,fw,1549482-1549782}|ERRORS={}|SOURCE_1="bcp.fa" (b34ed7e60a76ed5c83a162724f0217b5490879ad)
ATGAGGGTAATCAAATAAAACAAGTTAGCGCTTTCGAAGGTTTGCATATACCAGCCGCCCGCAAT
CGGTCCGAAAATGCTGCCGAGACTGAATGAAATGCCGCAAAGCAAATTCCCCGCCGGAAGCAGGT
GGGACGGAAGAAGGTCTGTCATAAAGCTGATGCCGAGTGTAAAGGTTGACCCGACTGCCATGCCC
GCAATAAAGAAGCAGCAGCCGATCACATAAGGAAACGGGAACACGCCTGCGATGAGAAAGCAAAA
GGCCCCCGCCAGCAAAATCACAAGCAGCACATTCCGTCTT
>r458.1 |SOURCES={KEY=b34ed7e6...,fw,1061108-1061408}|ERRORS={}|SOURCE_1="bcp.fa" (b34ed7e60a76ed5c83a162724f0217b5490879ad)
CGGCTATCTTCGCAATGCGGCCCTGCTCTAAATATACCAATAGAATTGAAATGTCTGCCGGGTTC
ACACCGGAAATACGGGAAGCTTGGGCAACAGACAAAGGCCGTACGTTTTTCAGCTTTTGACGAGC
CTCAGTTGCAATCCCCTTAATTGCGTCATAATCAATTCGATCAGGGATTTTTTTGTTTTCCATCT
TCTTCAGTTTTTCCACTTGCTGAAGGGATTTTTCAATATACCCTTCATATTTCACTTGAATTTCT
ACTTGTTCTGCCACTTCTTGCGGAACCGGCACTTCTGGCG
>r459.1 |SOURCES={KEY=b34ed7e6...,fw,3195840-3196140}|ERRORS={}|SOURCE_1="bcp.fa" (b34ed7e60a76ed5c83a162724f0217b5490879ad)
TTCTAAAAGGGTGGTACCGCGAGATAAGCTTTCTCGTCCCTTATGGGATGAGAGGGCTTTTTTTA
TTTTCTGAAAAAATTGGTGGAGGAATGAAAATGGATTACAAAGACACGCTCTTAATGCCGAAAAC
AGATTTTCCGATGCGAGGCAATTTGCCAAACCGTGAGCCTGACATGCAAAAGAAATGGGAGGAGC
AGGATATCTACAGTCTAGTACAGGAACGGACGAAGGACCGCCCGAAATTTGTTTTACATGACGGA
CCTCCGTACGCAAACGGCGATATCCACATGGGCCACGCGC
>r460.1 |SOURCES={KEY=b34ed7e6...,fw,3916752-3917052}|ERRORS={}|SOURCE_1="bcp.fa" (b34ed7e60a76ed5c83a162724f0217b5490879ad)
AAGCATAAGCCCGGCCGCTGTTGTCATGTGCTCGTAAATATTTTTAGGCAGCACTAGAGACAGTA
CGATAGACACGATAAGCCCCGCAAATGTTAATCCTAACGCGGGCCAGCATATTTTTTTGCCTTCT
TTTAGAGTAAAGCATTTCGGCGCGTCGCCGTCATCGGCCATCGTACAAAGCAATGTTGTCACAGC
AAAGAGTGAAGCGACAAGGGTCGAGAAGCCCGCGATAATAAAAATGCCGTTGAAAATATCAAGAA
TCACTTCGAGATGAAATCCTTTTAAAGACGTAATAAATGG
>r461.1 |SOURCES={KEY=b34ed7e6...,fw,2785320-2785620}|ERRORS={}|SOURCE_1="bcp.fa" (b34ed7e60a76ed5c83a162724f0217b5490879ad)
ATGTGGTTGATGAAAAATCCATCAACCAAGAAGAGCTCACGATCAGATTCCACCATGTCAATGAC
ACGTCAGTTGAAGGGCTTTCCCATAAAAAGCTGCCAGTCATGAGTGTGCAATTCCACCCGGAAGC
CCATCCCGGGCCGGCGGAAAGCGAATGGATTTTTGATGATTATTTAAAGAATGTGATACCAGCAA
GGAGAGAAATCGCCCATGCCTAAAGACACCAGTATTTCAAGCATATTAGTAATCGGCTCAGGCCC
GATTATCATCGGCCAGGCGGCAGAATTTGATTATTCAGGC
>r462.1 |SOURCES={KEY=b34ed7e6...,bw,2461517-2461817}|ERRORS={}|SOURCE_1="bcp.fa" (b34ed7e60a76ed5c83a162724f0217b5490879ad)
AGCCTGGTTCATCTGTGGCGATCTCAAATAAGATGCCGCCTTTTTCCCTGAAATAAATTGATGTG
AAATACTCCCTGTCTAGAATTTCTGATGAAGGGAGATGTTTTTCAGCAATCACCGGCTGCCATTT
GGCCTGCTCTTCCCTCGTTGTCCGAAACGCTATATGATGAACTGTGCCATAACCGCCGACGCCTC
TTTTTTCCGGCTGCAAATGAACGTCGATCACGTTTCCGACAGCCGCTGCGGATTTCAGTCTAACG
ATCTGATCTTCTTCCGCCACTTTGCTGTATCCGAAGCTTT
>r463.1 |SOURCES={KEY=b34ed7e6...,bw,1313293-1313593}|ERRORS={}|SOURCE_1="bcp.fa" (b34ed7e60a76ed5c83a162724f0217b5490879ad)
ATCGAGTCTTCTAAGAAAGAAAAGGAGCGTTTCATGAAAGAAATGCTCGCAAATGTAAGTGCTGA
AGAGCGCCGCGTGCTTATTGATGTGCTTGGGCGCATGCGAAACAACATAGATAATATCGAAGCTT
AAAAGGAGTGTATCAACATGATTAAAACAAACGATTTTATGGAGATTATGAAAGGACGCCGTTCC
ATTCGCAATTATGATCCGACAGTGAAAATCAGCAAAGAAGAAATGACAGAAATCCTAGAGGAAGC
TACAACTGCACCATCCTCTGTCAACGCGCAGCCATGGCGT
>r464.1 |SOURCES={KEY=b34ed7e6...,fw,3031303-3031603}|ERRORS={}|SOURCE_1="bcp.fa" (b34ed7e60a76ed5c83a162724f0217b5490879ad)
CCTGACTGCCGTGATGAATTCGTTAAATCTTGCAATGTGACGGTGAACCTGGCCATGGAGAAGCC
ATTTGTGATTCATACACCGCTCATGTGGCTGAATAAGGCAGAAACGTGGAAACTTGCTGACGAAC
TGGGCGCGCTTGATTTTGTGAAGAACAACACGCTCACATGCTATAACGGCGTGATCGCAGACGGA
TGCGGCGAATGTCCGGCATGTCACCTTCGCTCCAGAGGCTATGAAGAATATATGGCGATGAAAGG
AGAGAGGGCATAAATTGTTATCTCAAATCTATCCACAGGT
>r465.1 |SOURCES={KEY=b34ed7e6...,fw,756089-756389}|ERRORS={}|SOURCE_1="bcp.fa" (b34ed7e60a76ed5c83a162724f0217b5490879ad)
CCTCGTCCTCATCGTATCACTGATCCATTATTTTTTCTTCTAAGCCGCTCACACTGTTCGTCAGT
GTCCCCCGATCAATCGTCATTTATTTGTGTCTGCTTGTCTCTATTTGTCGGAATATGTTACACGT
GAAACATAAAAACCTCTCCGCCAGCGGAGAGGTTTCACATTTAGTTCTTATTAAAGCCTTTTTCT
TTCACATATTCATTTAAGTACGTACGCGGTTTCTGCTTCATAAAGTTCAGAATTTGATCAGACCA
CGTTTCCACCCGCTGACCATTTGTTCTTTCTCTATAATAA
>r466.1 |SOURCES={KEY=b34ed7e6...,fw,1070726-1071026}|ERRORS={}|SOURCE_1="bcp.fa" (b34ed7e60a76ed5c83a162724f0217b5490879ad)
GAACTTATCCGATGGGACAAAGACTATGCTAAAATAGAGGGAAGAGTGATGAAGAAAAACGGAGC
GATTCCGATGCAGCTCGTCATCTCCAAAAAGGGTAAAAAGGGCAAGGTCAATCATATCGAACAGC
AAAAGCTCAGCCAGTATGTCGGTGCCCTCAACACCATCATGTTTGCGCCGGAAGATTTAAACCTT
GTAAAGGGAAGCCCTCAAGTGAGACGGAGGTTTCTTGACATGGAAATCGGCCAAGTTTCTCCCGT
CTACCTGTATGACCTTTCTCTTTACCAGAAGATTCTTTCC
>r467.1 |SOURCES={KEY=b34ed7e6...,bw,3920716-3921016}|ERRORS={}|SOURCE_1="bcp.fa" (b34ed7e60a76ed5c83a162724f0217b5490879ad)
GTAAAAAGCAAAATATAATGGACATCATTTCCTTTGCGAAGGAGCAGTCCTTTGACGGGATTGAT
TTGTGGTACGGCCACATCGAACAGTATGAACAGGACTTCGGGCCGCTGGACGGCCTTTATACACT
GCTGCAGCAACATAATTTGAAGGTGCCCGCGGTCAGCTTATACACCGATTTTGTGACACAAGGAG
AAGAAGAGACAAAAGAAGCAGTGAGAAAAGGGCTTCGGGCGGCAAGACAGCTTCACAGCCCGCTC
ATTCGCGTATTTGCCGGGAATCAGGCGGCAAACAGAACGT
>r468.1 |SOURCES={KEY=b34ed7e6...,bw,3807197-3807497}|ERRORS={}|SOURCE_1="bcp.fa" (b34ed7e60a76ed5c83a162724f0217b5490879ad)
AATCAGTTACATTCAATATTGACGGAAAAGACAAAAAAATCCTTGCGACAGCAGATCAGCTCCAA
GACTCTGCGAAAGCTTTATCGGCATATATAGATGTCCTTCTTTTCGGTAAAGATAACAAAGATTT
CGAAAAAATCACCGGCGCGAACAAAAATGAAATTGTGAACGACTTTAACGAGTCAGCAAAAGACG
GCTACCTCTCAGCTTCAGGCCTTTCAAGCACATATGCGGACAGCAAAGCGCTTGATAATATCGTG
AACGGCATTAAAGCAGGATTAAGCAAAAACTCATCGATTC
>r469.1 |SOURCES={KEY=b34ed7e6...,bw,2993703-2994003}|ERRORS={}|SOURCE_1="bcp.fa" (b34ed7e60a76ed5c83a162724f0217b5490879ad)
ATGGTTATGGCCGTAGACAAAGTTTTTGACGGATAAACGCAGAGAGTGCCATACATCATGCCTTG
ATGAAATAAATTCAATCCGGTGCATCGGCGCGTGTGAGATCACCATTGAATAGACAAGCCGGTAC
TCGACAAAAAGATAAATACTTGTCATAAAAGCGATGCTGCCTAAAAAAATGAAATTCCATTTTCT
TTTTGTGATGACATCATACAGCCAGAAGCATGCCATCCCAGCCAAGAAAAAGAAGAAGCCTAATA
CAAAGCTTGAATACAGCGGCAGCAAACCGAGCGTCAGCCA
>r470.1 |SOURCES={KEY=b34ed7e6...,bw,2980566-2980866}|ERRORS={}|SOURCE_1="bcp.fa" (b34ed7e60a76ed5c83a162724f0217b5490879ad)
CACAGGAAAATCTACCCTGTTATCTGTTCTCGCCCGTTTGCTCAAAGCGAATAGCGGCAAGATTC
TTCTGCATGATAAGCCGCTGGAGTCTTACAAAGAAAAAGAGCTTCGTAAACAATTGGGGTTTGTT
TTCCAAAATCCAGAGCACCAGTTTGTGACTGATACAGTATATGATGAGCTGCTGTTCGGCCATAC
GGCAAATGCCGAAACCGAGAAAAGAGCGCAGAATCTGCTGCAACGCTTCGGTCTTGCACATTTGG
CGGACCACCATCCGTTTGCGATCAGCCAAGGGCAAAAACG
>r471.1 |SOURCES={KEY=b34ed7e6...,fw,385545-385845}|ERRORS={}|SOURCE_1="bcp.fa" (b34ed7e60a76ed5c83a162724f0217b5490879ad)
TTGAAGCAGCTGGACAATTTGTGCGTGATTTTTATGTTCAGAAGTGTGTTTTCCCACAACTACCC
TCCGTTTTATACAATATTACCGTCAGTAGTATACCATAAATCGTAAGCTCCTCAATAGTTCAAAA
GGAAGGATTGGGAAAATCCCTCCTCTTTTTTTTACTGGCTGAATCAACCAGAATTTACCCGGCTT
TGTTTTCTAAATCCGCATTCATTTTCAGCTGCTGTTCAGCAAAATCTCTGTAAAGGTCATGGGAT
GCCATTAATTCATGGTGCGTGCCCCGTCCCGTAATTTCCC
>r472.1 |SOURCES={KEY=b34ed7e6...,bw,888314-888614}|ERRORS={}|SOURCE_1="bcp.fa" (b34ed7e60a76ed5c83a162724f0217b5490879ad)
GACCATACCGGCATGCAGCGAATAGCCCATTCCAACGCCGCCGCCATGGTGGAAGGAAACCCAGC
TCGCCCCCGCCGCTGTGTTGACAAGCGCATTTAGCACAGCCCAATCGCCGACAGCGTCACTCCCG
TCCTTCATCGCTTCTGTCTCCCGGTTTGGTGAGGCGACAGACCCGCAGTCCAAATGATCTCTCCC
AATGACGACAGGCGCTTTTAGCTCCCCGTTTCGAACCAATTCGTTAATGGCAAGCCCCATCTTTT
TTCGTTCTCCGTATCCAAGCCAGCAAATACGGGACGGCAA
>r473.1 |SOURCES={KEY=b34ed7e6...,fw,1629145-1629445}|ERRORS={}|SOURCE_1="bcp.fa" (b34ed7e60a76ed5c83a162724f0217b5490879ad)
CTTTCGGCTCAACGATACCGAAGTTGCCGACAATCGGTTCAACCAGAACCGCTGCGATTTCACTG
CCCCATTTATCTAAGGCCGCTTTGTAGCTCTCAATATCATTAAATGGAACTGTAATGACCTCGTT
TGCAATGCTTTTCGGTACACCGGCTGAGTCAGGTGTGCCCAGAGTAGACGGACCGGAGCCGGCCG
CTACGAGCACAAGATCTGAATGGCCGTGATAACAGCCTGCAAATTTAATGATTTTGGTGCGGCCT
GTGTAAGCACGAGCCACTCGGATGGTCGTCATCACAGCTT
>r474.1 |SOURCES={KEY=b34ed7e6...,bw,1105096-1105396}|ERRORS={}|SOURCE_1="bcp.fa" (b34ed7e60a76ed5c83a162724f0217b5490879ad)
AACCCGATACAATGATCAGCACGAGACCGAGCGCACCCAATAGATACATGGCCCCGAAGAGAAGC
TCACCCGCCCGCGCCAGCACTTCAATTCCTTTTCTGACGGCATATATGCAGACCACCATTAGTAA
AGCATTTACGATGATAATCGGAGTATCATGGTAAGCAAATGTCAGCAGCATTTCTCCGAAATCAC
GCAGCACCCGGGCGGCAATATATGCAAAATATAAGATATATAGAAACGAAAAGGTCCAGCTCAGT
TTTTTTCCGAGCATATCATCCATGTATTCTTTTGGGGAGA
>r475.1 |SOURCES={KEY=b34ed7e6...,fw,3036447-3036747}|ERRORS={}|SOURCE_1="bcp.fa" (b34ed7e60a76ed5c83a162724f0217b5490879ad)
GACAAGGAGAGACATCATGAATCGATTTGTAAAAGGGATTATTCTTTTATCCATTGCCGCCTTTT
TCGCCGAATGCCTTGAATTTGTCGTGAATATGATTTTGGCGCGCGAGCTTGGCGAGCACGGGATG
GGGCTTTACATGAGTATTTTGCCTACCATCTTTTTAATTATTGTCATCGCAAGCCTGGAGCTGCC
TATATCAATTTCTAAATTTATTGCTGAATCAAATCCAAAGCTCCATGAAAGCATGCTGAGGCACG
CCTTTCGAATGACAGCTGTTTTCACAGCCTTTTCCACTGC
>r476.1 |SOURCES={KEY=b34ed7e6...,fw,3389210-3389510}|ERRORS={}|SOURCE_1="bcp.fa" (b34ed7e60a76ed5c83a162724f0217b5490879ad)
GATTATGCCATGGCTAACAGCTATATGGATTATTTTGCAGAAGCACATAAGGAAAGTGCGCCAAT
CTTCAGCATTCAGTGGCCGAATTGGAAAGAAACCGGTATGGGGGAAGTGACAAATCAAGCATATC
GAGAAAGCGGCTTGCTGAGCATTACGAATTCAGAGGGCTTGCGTTTTCTGGATCAAATCTTATCT
GGGACCTTGCAGCCGGTTGTCCTCCCTGCTATCACGAATCAGGAAAATTGGAAGCCAGACCGGCT
GATGGAGCGGCGGATCCGGCAAGAATCTGGATTGAAAGAA
>r477.1 |SOURCES={KEY=b34ed7e6...,bw,516633-516933}|ERRORS={}|SOURCE_1="bcp.fa" (b34ed7e60a76ed5c83a162724f0217b5490879ad)
GAGCCCTTTTTTCACAGCATCATACGGATTCTTAATAGCAGTCTTTTTTCCTGCAATCCAAATTT
CTCCCGAATCGAGCCGGTCAATGCCGAACAGCCCTCTCATCATTTCTGTACGTCCGGCTCCCATT
AAACCGGAAACGCCGACAATTTCACCGGAACGGACATAAAAGCTGATATCTTCAAAGCGCCCTTT
TGAGGAGGCGTTTTTCACCTCGAATATTTTGTCTCCGAGTGAAGGGACGCGTTTAGGGTATCGTT
CCGTCAGCTCACGTCCGACCATTTTTTTCACGACCTCGTC
>r478.1 |SOURCES={KEY=b34ed7e6...,bw,1893799-1894099}|ERRORS={}|SOURCE_1="bcp.fa" (b34ed7e60a76ed5c83a162724f0217b5490879ad)
TTAATTTATTCATCTTTAAATAAAGCTAATAGAATGTGAGGTTTCCTATCTTACTATTTGGAAGC
AAAAAGGATATATTTTAAGATAAAGGATAAGTATGTTCAGAGTGACGGTTTTTGAGGAGGAATTC
ATTTTGCATATTAAAGTAGATGATTTGACCGGACATCAAGTGATCGAATTAGTAAGTGAGCATTT
ACATAGCATGACTCTCATGTCTCCGGCTGAAAGTATTCATGCCCTGGACATAGAAAGGCTGAAAA
AACCTGAGATTACATTTTGGAGCGCATGGGACGACAATGA
>r479.1 |SOURCES={KEY=b34ed7e6...,fw,289255-289555}|ERRORS={}|SOURCE_1="bcp.fa" (b34ed7e60a76ed5c83a162724f0217b5490879ad)
CGTTCGTCTGTAAAAAAGTCATCATTTGATTCATGTATAAGAGCTCCTCCCCTGATCAGATCGTC
ATTAGCTGGTTTTCCTCACCCCATATGGAATCGTATACGATGTCCACAAGGCTTGCTCTTGTCAC
AATCCCTGCTAAATGGTGCTCTTCATCAACAACGGGAACATACTTCATTCCTTGCTTCAAGATTT
TCCGGACGGTATCTCGGAGAAGGGCTCCTTTTTGCACGGTATACATATCCGATCGGTACACTTCA
CCAACAACGCTCGCTTTTTTGCGGTTTTGATCAATAATTT
>r480.1 |SOURCES={KEY=b34ed7e6...,fw,233453-233753}|ERRORS={}|SOURCE_1="bcp.fa" (b34ed7e60a76ed5c83a162724f0217b5490879ad)
CCCCGCCTGTTGGCTGGTACACTACATTAATCGCGTTATTTCCCATGCCAATCATACTTTGCTTT
AATTGCTCGCTTTGGCCTTTCAGCATAGAAACGATCGCAATGATCGCCGCTATACCGATAATGAC
ACCAAGCATCGTAAGAATCGACCTCAGCTTATGTGAAAAAATAGATTGAAAGGAGATCCGAATAT
GTTCAAGCATGGCTAATCCCTCTCTCGTCTAACACTAATTCTCCGTCTCTGATAAAAACGGTTCT
GTCGGCTTTTCTGGCGACGTCCGGGTCATGGGTGATCATG
>r481.1 |SOURCES={KEY=b34ed7e6...,fw,3632472-3632772}|ERRORS={}|SOURCE_1="bcp.fa" (b34ed7e60a76ed5c83a162724f0217b5490879ad)
TCAGAGGGTCGAAGGTTCGAGTCCTTCATGGCTCACCATTTTTAAGCGGGTGTGGCGGAATTGGC
AGACGCGCTAGACTTAGGATCTAGTGTCTTTATGACGTGGGGGTTCAAGTCCCTTCACCCGCATT
GTATAGGATGACAGTTATAAAAACTGGACATCCTGTCTGCGGAAGTAGTTCAGTGGTAGAACACC
ACCTTGCCAAGGTGGGGGTCGCGGGTTCGAATCCCGTCTTCCGCTCCAACTATACCATCCACGCC
GATAAAGTAGTTTGACTGACTACGCACATTGCTGCGCGAT
>r482.1 |SOURCES={KEY=b34ed7e6...,fw,3225024-3225324}|ERRORS={}|SOURCE_1="bcp.fa" (b34ed7e60a76ed5c83a162724f0217b5490879ad)
TGGAAAATGATAATATCGAAACGGCTTGCGACAAAATCAAAGCAATCGTTCTCGCGGAACATTTG
AAGCGTGAGCGCGTTGCACCAAGATATAAGAAAATGCTGGAGGTTGAATAACTGATGTTAGATCC
GTCAATTGACTCATTAATGAATAAATTGGATTCAAAATACACGCTCGTAACCGTTTCTGCTAGAC
GCGCGCGTGAAATGCAAATCAAAAAAGACCAGATGATTGAACATACGATTTCACACAAATATGTA
GGCAAAGCTTTAGAAGAAATTGATGCAGGCCTGCTTTCGT
>r483.1 |SOURCES={KEY=b34ed7e6...,fw,1494436-1494736}|ERRORS={}|SOURCE_1="bcp.fa" (b34ed7e60a76ed5c83a162724f0217b5490879ad)
TGAAATTTGTCTGCTCTTTTACTAGTTTTATTCCAACGGCTGATTTAAAATGTACACATGAACTT
ACGTGAGGATTGATAGGAACCATGAGCATATTAAAAGCGGAGAACCTTTACAAAACATACGGAGA
TAAGACGTTATTTGACCATATCTCCTTTCATATTGAAGAGAATGAGAGAATCGGATTAATCGGGC
CGAACGGCACCGGAAAATCAACGCTGCTGAAAGTGATCGCCGGCTTGGAATCTGTTGAAGAAGGC
GACATCGCCAAATCCGGCAGCGTGCATGTTGAATTTCTTC
>r484.1 |SOURCES={KEY=b34ed7e6...,fw,514749-515049}|ERRORS={}|SOURCE_1="bcp.fa" (b34ed7e60a76ed5c83a162724f0217b5490879ad)
GTACTTCATTTCAAACTGTGCCGGGCGGTAAAGGGGCGAATCAGGCTGTTGCCGCTGCCAGACTT
GGCGCAAATGTTTTTATGATTGGCAAGGTCGGTGACGATCATTATGGAACAGCCATCATGAATAA
TTTAAAAGCAAACGGTGTTCACACCGACTATATGGAACCGGTTACACATAAAGAAAGCGGCACCG
CCCATATCGTGCTTGCCGAAGGTGATAACAGCATCGTCGTCGTTAAAGGCGCAAATGAAGAGATC
ACCCCATCTTATGCGATAGACGCTCTCGAAAAGCTTGAAA
>r485.1 |SOURCES={KEY=b34ed7e6...,fw,754535-754835}|ERRORS={}|SOURCE_1="bcp.fa" (b34ed7e60a76ed5c83a162724f0217b5490879ad)
TTCCACAACCGGCACAAGCCGTGTTGTGATTCCGGCTCATAAAACCGGAAAAGCCACTGCAACAG
TAAAGGTCAATACAAAGAAAACAAAATCAGGCACCTATGAAGGAACTGTCATCGTAAGAGAAGGC
GGAAAAACCGTCGCTAAGGTACCTACATTGCTGATCGTTAAAGAGCCAGATTATCCGAGGGTAAC
GTCTGTCTCAGTTAATGAGGGCTCTAAGCAAGGCACCTATGAAATTGAAACCTACCTTCCTGCGG
GAGCGGAAGAGCTGGCATTCCTTGTCTATGACAGCAACCT
>r486.1 |SOURCES={KEY=b34ed7e6...,bw,618380-618680}|ERRORS={}|SOURCE_1="bcp.fa" (b34ed7e60a76ed5c83a162724f0217b5490879ad)
GCTGTTAGGCGGAAATCACTAATAAAAACAAAGATTTCTATGCAAAAGTAAACAGAGGCAATGGG
GAAGCCCGCCCTATTTATTTCTCTGTTTTTGTCGATTACGATTAGTTATGTTCAGCGTTGAACAT
CTGCACGCAGAAACAAACTTGAAAAGGGGCAAGAACATGAAAAAAAGATTTTCACTGATCATGAT
GACAGGATTGCTATTTGGACTGACGTCACCTGCTTTTGCTGCTGAAAAAACAGAACCGAAGGCTG
AAGCTCCGGCAAGCGTGGCGGTTTTGCTTGATGCCAGCGG
>r487.1 |SOURCES={KEY=b34ed7e6...,bw,45657-45957}|ERRORS={}|SOURCE_1="bcp.fa" (b34ed7e60a76ed5c83a162724f0217b5490879ad)
TCTCTATAACAAAAGGGGAAACAGCCGATCAGGCTGCTTCCCTTTTTCTTTGAACTTATGTTACA
ATTGTTAACCTGTTTTTTGATACAGCAATATATGGAGGTTTTACAATGGAAAATTTCACTTATTA
TAACCCGACGAAACTGATCTTCGGAAAAGGTCAGCTTGAACAATTAAGAAAAGAATTAAAGCAAT
ACGGTAAAAATGTTCTGCTTGTCTACGGAGGCGGAAGCATTAAACGTAATGGCCTTTATGACCAG
GTAACAGACATATTAAAAGAAGAAGGCGCGGCTGTCCATG
>r488.1 |SOURCES={KEY=b34ed7e6...,bw,167487-167787}|ERRORS={}|SOURCE_1="bcp.fa" (b34ed7e60a76ed5c83a162724f0217b5490879ad)
ACGTTCCTTTTCCCTGCTGCCTGATCAGATAGCCTTCTTCGACCAGATCGAGAATGGCTTTTCTG
ACGGTAATGCGGCTGACATTATACTTGCTGCAAAGCTCGTTTTCTGTGGGCAGCTTGGCAGCCGG
GGAATACAAGCCCTTTTTAATGTCATCTGTTATGATTTGTTTTAGCTGAATGTATAAAGGTGTTG
AACTTCCGTTGTTTAACAAGGGGTAGCCTCCTTTTAAGCTATTATTTATATTATAATGTATTATG
ACGTTATAATACAAATTTGCGTTTTTTATTTTAGAAATAT
>r489.1 |SOURCES={KEY=b34ed7e6...,bw,2127024-2127324}|ERRORS={}|SOURCE_1="bcp.fa" (b34ed7e60a76ed5c83a162724f0217b5490879ad)
CCATATATCTTTTTAAAAAAGAAGAACGGATCTGCAAGACCCGTTCCATCTTATTCTAGAAAATC
TTTCAAACGTTTACTTCTGCTAGGATGTCTTAGTTTCCGCAGCGCTTTCGCTTCGATTTGTCGAA
TACGCTCTCTCGTAACTCCAAATACCTTGCCGACCTCTTCCAATGTTCTTGTACGTCCGTCATCA
AGACCGAATCGAAGCCGCAATACATTTTCTTCACGATCTGTTAACGTATCAAGCACGTCTTCAAG
CTGCTCTTTCAATAGCTCGTATGCCGCATGATCTGAAGGT
>r490.1 |SOURCES={KEY=b34ed7e6...,fw,849774-850074}|ERRORS={}|SOURCE_1="bcp.fa" (b34ed7e60a76ed5c83a162724f0217b5490879ad)
TATCAAGGCTAATGTGCTGAAACAATTCATCAAAGAGCGCCTCAATCCCGTGGCTATCTCTCAAA
TCAAATGAGTAATATTGCAAGCTGCTGTCCAAGTCGGTCAGCTTTTGATTATTCTGTCTTGAAAT
ACAGTAAAGCCGATGGTCAGCATGTATTAGTTTCTGAACTAATGCTTCCCCAATTCCTCTTGACG
TGCCTGTGATAATGATATGCTTCATTTTTTCCTCCTATTGGCAAAAACCATATCAGTATAGCAAT
CCAATATGATTTTCCTTTATTTTCTCGACTTCGAAATATA
>r491.1 |SOURCES={KEY=b34ed7e6...,fw,2196682-2196982}|ERRORS={}|SOURCE_1="bcp.fa" (b34ed7e60a76ed5c83a162724f0217b5490879ad)
GTAAACCATGGCAAAGGTGTAAAAGTCGACTTGGCGGATGACGGAATTACGATCGATGTCTACTG
TGTTGTCGCATTCGGCGTTTCTATTCCGAAAGTCGCAGCGGCCGTTCAGGAAAACATTCGTCAAA
CCTTATTAAATATGACGTCTCTTTCAATTAACGAGATCAATATTCACATCGTCGGCATTCAATTT
GACACAAAAGCCCAGGAAGTCGAAATCGACGAAGAAATGTAAAATGGCTTAACAGGAAACCAAGG
GGAGGGCGGCCCTTTGGTTTTTTTACACGTTACCCTTTAT
>r492.1 |SOURCES={KEY=b34ed7e6...,fw,2073369-2073669}|ERRORS={}|SOURCE_1="bcp.fa" (b34ed7e60a76ed5c83a162724f0217b5490879ad)
GAAGGGTTTTCCGGGGAGCTTTTAGAACGTCGGGCTTTGAATCGCTTGAGAGAGGATGCAAGCGA
AGGACTTATAAGTCAAGTCATCTGCTACGATCCTGATCGTCTTTACGGAAATGATCATTGAGCTT
ATCAGTGCTGACGAGTTGAGAGAGTGAGACAAGTGGTTAGCTGGAAGCATTTTCATGCCTCTATC
GTATATTCTGTCTCCATTAGTTTCGAAAGTTTTAAAAGAAGCATTGAATGAGAGAAAGCCGGCAT
ATTAGATCCGGCTTCTTCTGCATTATTTCCCCTTCGCTTT
>r493.1 |SOURCES={KEY=b34ed7e6...,bw,1586684-1586984}|ERRORS={}|SOURCE_1="bcp.fa" (b34ed7e60a76ed5c83a162724f0217b5490879ad)
GTAATTTTGTTACATTTTACGAAATTGAAATGAAAGTACTATAAATCTGTAACAAAAAAGACCTT
TGTGCAGGACAAAGGTCTTTTTCATTATTGCTTAAATTGGCTTTCGTATAAGTCACTGTAAAATC
CTTTTTGGCGTATCAGCTCATCATGGCTGCCTTTTTCAATCATTTCGCCGTCTTTTAACACAACA
ATCTGATCCGCTCGTTGAATGGTATTCAGCCTGTGGGCAATGATGACGCTCGTTCTCCCCTCCAT
TAAGCGGGCAAGCGCTTCTTGGATTTTCACTTCTGTTACG
>r494.1 |SOURCES={KEY=b34ed7e6...,fw,2536904-2537204}|ERRORS={}|SOURCE_1="bcp.fa" (b34ed7e60a76ed5c83a162724f0217b5490879ad)
GTGATCCTCTTTTAGGCTGGGATACAGATGAATTTCCAACAGATTTATATTCTACGACATTAGCA
ATGTACGAAATCCTGCAAAATGGCGGCCTTGGAAGCGGCGGATTAAACTTCGACGCGAAAGTTAG
AAGAGCTTCTTTTGAGCCTGATGATCTAATATATTCCCATGTTGCGGGGATGGATGCATTTGCAA
GAGGATTGAGAGTAGCCCATAAATTGATCGAAGATCGTGTGTTTGATGATGTGATTCAACATCGT
TATCGCAGCTTTACTGAAGGAATTGGTCTTGAAATTACAG
>r495.1 |SOURCES={KEY=b34ed7e6...,fw,2388800-2389100}|ERRORS={}|SOURCE_1="bcp.fa" (b34ed7e60a76ed5c83a162724f0217b5490879ad)
GACGGTAATGGATCTCACAGATGTGCCGGACCCTGTTTTTTCACAAAAAATGATGGGCGAAGGAA
TTGCAGTTGAACCCTCTAATGGTGAAATTGTATCACCTGTTGAAGGTGAAGTGATTCAGCTGTTT
CATACAAAACACGCTGTGGGCATCCGGGCACGTTCGGGAATCGAGCTGTTAATTCACGTCGGTTT
AGAAACCGTAAATATGAACGGAGAAGGATTTACCGCTCATATTAAAGAAGGTGACAAAGTAAAGG
TCGGCGACCCGCTCATCACGTGTGATTTGGAGTTAATAAA
>r496.1 |SOURCES={KEY=b34ed7e6...,bw,1385644-1385944}|ERRORS={}|SOURCE_1="bcp.fa" (b34ed7e60a76ed5c83a162724f0217b5490879ad)
GTGCCAAAGCGCAAGTTTTAAACCAAATGTTGTAGGCTCTGCGTGTACGCCGTGTGTACGGCCCA
TCATGACTGTGTATTTATGTTCTTTCGCTTTTTCTTTTATGATGTCAACAAATCTCTCAAGATCC
TTGAGCAGAATGTCATTTGCCTGTTTTAATAAGTAAGAAAGAGCAGTATCTACGACGTCAGTTGA
CGTTAAGCCGTAATGCACCCATTTTCTTTCTTCGCCCAGTGATTCGGATACAGCGCGCGTAAAAG
CAACTACGTCATGGCGCGTGTCCTGTTCGATTTCTAATAT
>r497.1 |SOURCES={KEY=b34ed7e6...,bw,2258509-2258809}|ERRORS={}|SOURCE_1="bcp.fa" (b34ed7e60a76ed5c83a162724f0217b5490879ad)
TCTTTTCCTGACTTTACGTCATTCAAAAATTCGAGGAGCGCTTTCACATCATAGCTTTCAGGAAA
TCCTTTTCTTGACAGCAAGTTTTTCTTCTTCAGCTCAGCTGTAGGAAATAAAAAGCCGTCTGTCG
TGATCAGGCTGACCTTGGGCCGATCCGGCAAACGTGAAAGCAGCTTCTGCAAAATCCGCGCTGTC
GTGCTTTTCCCGACAGCGACACTGCCGGCAATACCAATGATAAACGGAATTTTGGCTGAATGAGG
GTGCTTCAAGAAAACATTCACATGCTTATTTCGCTCGGCA
>r498.1 |SOURCES={KEY=b34ed7e6...,fw,462842-463142}|ERRORS={}|SOURCE_1="bcp.fa" (b34ed7e60a76ed5c83a162724f0217b5490879ad)
TCAAAACCATCTGATACTGATCGTGCAGCGTCCTGGCATTTTTCCCGGCGTCATATTGAGTGTGA
ATGATTTGATATAATTCATCCGCCACTTCCGGCTTCCATATTTGATCCTGTGCGTATAAAGAGAT
CGTGTTTGCTAAGGCTTGAGCTGATTTCGGTTCAATCAGCAAATGGCGGTGTTTGCCGAATAATG
AAGCCACTCCTCCGACATCTGTACATATGACAGGAACCCGCAGTGCCAGTGCCTCGATTACAACT
GTCGGCATTCCTTCGCTATAAGAAGGGAGCACGAACATAT
>r499.1 |SOURCES={KEY=b34ed7e6...,bw,2367715-2368015}|ERRORS={}|SOURCE_1="bcp.fa" (b34ed7e60a76ed5c83a162724f0217b5490879ad)
TCGCAATGATACCTGAGCCGCCGACGCTCGGATAGCATGTAATGCCTATTTTTAGTTTTTTCATT
GTTCGCCCCCAAGCACATCATGATCCAGCATCAGCATTCGATTGGAAAAGAAGCCCTCAGCGTAC
CCTACACCCGCTTCTTTGCCGAACAGCTTTTCTCTTGCTTCAACGATCTCGATATAACCATTCGT
CAATGGTGTTGAAACAGAATTTTGTGACGGTACAAACTGGCTTTTGTAGGCATTGAGGCTTTCCT
TTTTATCCTCAATTGTATCCGAGATATCAATAACAAAATC
>r500.1 |SOURCES={KEY=b34ed7e6...,fw,3700292-3700592}|ERRORS={}|SOURCE_1="bcp.fa" (b34ed7e60a76ed5c83a162724f0217b5490879ad)
TCCAGTTTTCTTCTGAAGGAAGGTAACATACTTCTGCAATGCTGTTCAGGCGCTTTTGTTCTTCT
GAAGAGACAGAATCCATGCTGAAAATGATATCGGGTTTAGCTTGGGACAAGGTACGCAGGTTTTC
CTCCCATTTTTCATTAAACCGGTATGCGTTGAGCTGAACTGGAATATCTGCTGAGTAATGCTGAT
AATAGTAAGCCGTCCACTTTGGATGGAGTGCGGCTGCAAACGGTATATGATGGAGAGGAATGAGC
TGCCCCATTGTTCCCTTTCCATAGGCTGCTATTTTTTTCC
>r501.1 |SOURCES={KEY=b34ed7e6...,bw,94293-94593}|ERRORS={}|SOURCE_1="bcp.fa" (b34ed7e60a76ed5c83a162724f0217b5490879ad)
TCCATGCGAAGGAAGTAAAAGAAATCGGAATCCAGCAAAGATGGCTGACGAGTGAATCGTCGAAG
TCGCTGTCGGTGCCGATCGGCTATAAAGGGAAGGATGACATTGTGCATCTGAACCTTCACGAAAA
AGCCCACGGGCCGCACGGTTTGCTCGCGGGGACAACAGGTTCGGGGAAAAGTGAATTTCTCCAGA
CCTATATCTTGTCACTTGCGGTGCACTTTCACCCGCATGAGGCGGCTTTCTTATTAATTGACTAT
AAAGGCGGAGGAATGGCGCAGCCGTTCCGCAATATTCCCC
>r502.1 |SOURCES={KEY=b34ed7e6...,fw,2063998-2064298}|ERRORS={}|SOURCE_1="bcp.fa" (b34ed7e60a76ed5c83a162724f0217b5490879ad)
GCCTGCTGATAAGTTTTGGGGAGCGCAAACACAACGTAGTAAAGAGAACTTCAAGATAGGTTCTG
AAAAAATGCCTATCCGTATTGTTAAAGCTTTTGCTATATTGAAGCGCAGTACAGCTATTGCTAAT
AATCGTCTAGGTAATTTGGATAGTGAAAAAACAAAGGTTATTACAGCAGTTTGTGATGAGATTCT
TGAAGGCAAATATGATGACAATTTTCCACTCGTTGTTTGGCAGACGGGAAGCGGTACACAAAGCA
ATATGAATGTTAACGAAGTGATAGCAAACCTTGCAACAGC
>r503.1 |SOURCES={KEY=b34ed7e6...,fw,41427-41727}|ERRORS={}|SOURCE_1="bcp.fa" (b34ed7e60a76ed5c83a162724f0217b5490879ad)
AATCATTTATTTACTTGAGCCCAAGCAGTTTACTTCTGTCTTCGAAGGTATTTGGTGGGCCGTGG
TTACCGTCTCAACAGTAGGCTACGGGGATTATGTGCCGCACACGCCGCTTGGTCAAGTAGCCGGA
ATGCTGCTGATATTAATCGGGGCAAGCTTTGTCACTGCTTACTTTGCCACCTTATCCGCTGCCGC
TTTCAGTAAACAGCACCGCTACATAGAGGGTAAGGTCGCTTACAAAGGACGCGGCCATGTCATTA
TTATCGGCTGGAATGAAAAATCAAATCGCCTTTTGAGAGA
>r504.1 |SOURCES={KEY=b34ed7e6...,bw,3427550-3427850}|ERRORS={}|SOURCE_1="bcp.fa" (b34ed7e60a76ed5c83a162724f0217b5490879ad)
TGTCACCATGCTCCTCCGGAAAAAGCCTGATGTGTACTTGCACCGGCTGCTCCCCGACTACAATC
GGCCGCACCCACACTGTGTTTTTGAGCGTAATGCGATACTGACCGTTTTGTACCTCGGCAGCCTG
CTCAATGGCAGCCCGCGCCATTTCAAGATGGGCCACTCCCGGCAAGATCCGTTGGCCTTTGACAA
CATGATCTGCAAGGAAAAACTCTTCTCCCGTATAGATTGAGCTAAACCGCTGTTCCGAGAGATTC
GAAGTGTTTTGATGCATTAATGGATGTAACACAGATGCGC
>r505.1 |SOURCES={KEY=b34ed7e6...,fw,917521-917821}|ERRORS={}|SOURCE_1="bcp.fa" (b34ed7e60a76ed5c83a162724f0217b5490879ad)
ATGTCCACCCCTCCTTTATCCATTACATGTTGAAGTATTTTGATACGACATCAACCGTTGTTTTT
TTCGCTGTTTGAATGGCTTCCTCAGCACTCAGCTTATAGTATTCAGGCCGGAAGAGCTCAACCGA
TACAACATCAGAGAAGCCGATTTCCTTCAGAGCCGATAAGTGGGCATCTAAGTCAATCGCCCCGT
GGCCCGGCCATACACGATCCTCATCTGTTAAAAACCCGATTGGAAAATCTTCTGTATCATCGATA
TGGTAGATGAAAATTTTCTTTCCGTCCGCTTGCTTTAAGC
>r506.1 |SOURCES={KEY=b34ed7e6...,fw,524769-525069}|ERRORS={}|SOURCE_1="bcp.fa" (b34ed7e60a76ed5c83a162724f0217b5490879ad)
ATATAATATAATCGCTTAGTACAACTTCTTATCGGTATACGTATACATACAGTACAAATAGTTGG
CAAGGATACTAGTAAGCGCATGACAATCGTTTGATGTTAAGAATGATAGATAGAGAGGTGACATA
TATTACACAGTTCACGAGTATATTAACATTGCTCGCTTTTTTCATAACAATGCTTTTTATTTTCT
GGAGACCGAAAGGGTTAAATGAAGCTATCCCCGCAACAATAGGCGCTTTCATGGTGATATTATGC
GGAAGTGTGTCATTGACAGACTTAGGAGAAATAGGATCAA
>r507.1 |SOURCES={KEY=b34ed7e6...,bw,624556-624856}|ERRORS={}|SOURCE_1="bcp.fa" (b34ed7e60a76ed5c83a162724f0217b5490879ad)
CTCGGAGAAAATATTGATTTAAATGAGCCGGTTCCTGCGGATGCGAAGAAGGATCCGATTCACAG
ACAGGCTCCTTCATTTGATCAGCTTTCAACAGAAGTTGAAATCCTTGAAACAGGAATTAAAGTTG
TTGACTTGCTTGCTCCATACATCAAGGGCGGTAAGATCGGATTGTTCGGCGGTGCCGGTGTAGGT
AAAACCGTATTAATCCAGGAATTGATCAACAACATCGCGCAAGAGCACGGCGGTATCTCTGTATT
CGCCGGCGTAGGAGAGCGTACTCGTGAAGGGAACGACCTT
>r508.1 |SOURCES={KEY=b34ed7e6...,bw,810078-810378}|ERRORS={}|SOURCE_1="bcp.fa" (b34ed7e60a76ed5c83a162724f0217b5490879ad)
AAAATGGTATTTTACAAGAACGGCCTTGCCTTCCTCATTCACCCATTTGTAGGCGTGAACGCCTG
AACCCTGCATTTGCCGGTAGTTGGCAGGAATGCCCCAAGGTGAAAACAAGAATGTGATCATATGT
GTCGCTTCAGGAGATTGAGAAATGAAGTCGAAAATACGTTCACCATCTTGGATATTGGTCACCGG
GTCAGGCTGAAACGCGTGTACAAGGTCCGGGAACTTCAGCGGATCTCGAATAAAAAAGATTTTCA
GGTTGTTCCCGACCAAATCCCAGTTTCCGTCTTCGGTATA
>r509.1 |SOURCES={KEY=b34ed7e6...,bw,2966222-2966522}|ERRORS={}|SOURCE_1="bcp.fa" (b34ed7e60a76ed5c83a162724f0217b5490879ad)
AAACAGAAACATTTCACTCATCACCGTTCCTGCTGTGCCAAGACCTGTAAAGACGGCGTATACAG
TACCGACCGGCAGGCTGCTTGTCGCCTTCATTAATAAATAAAAGCTAACTATGATACCGACGGCA
GTGCCGCTCCATGTTAAGAGTGAGTCAGCATGCTTTAAGCCCACAACCCAAACAACCTCAAACAC
GGCGGCCAGCACAACCAATCCCCATTTCATATCACATCATTCCTTTCATTCTACATTGTCCGAAA
ACAAAAAAACCCCGGACAGTCGACTCTAATGAGCTTGACT
>r510.1 |SOURCES={KEY=b34ed7e6...,bw,1770268-1770568}|ERRORS={}|SOURCE_1="bcp.fa" (b34ed7e60a76ed5c83a162724f0217b5490879ad)
GCCGAGCAGGCTGATGTTGTTGAAACGAATATATCCTTTTCCTCCAGCATGTGCAAAAGCACCTC
CGCTTTTATGCCCGGCACAGAAAAATTAATGATATGCGGGGCGCTATTGCTTTGAGGAGTATTTA
AGACAACACCGTCTGAATCACTCAGCTTTTTCATAAACAATTCCTTTGCAGCCACCATTCTTTCA
AGGTGATGATGATAATCATCAGCCGCAAGATTGATGGCTTTGGCCAGTGAAACCGCACCTGCTGT
ATGCTCGGTTCCTGCACGTATGCCTTTTTGCTGAGTGCCG
>r511.1 |SOURCES={KEY=b34ed7e6...,fw,146160-146460}|ERRORS={}|SOURCE_1="bcp.fa" (b34ed7e60a76ed5c83a162724f0217b5490879ad)
AGTCAACCGTTTTATATTTAATATAAGCCAAAGTTGAGGAAAGACCCGTAAAAATAATGACCAGA
AGCGAAGTCCCGATGGCGACCTGCGGCGTCACATCCTGAAAATACGGCGTCACCGCGCTTAAAAA
CATCATGGCCGGAACGATGACAATCCCGCCGCCGAGTCCAATCAAACTTCCTACCGTACCCGCAA
TAAATCCCAGTACGGCCAAAATCACAAACGACATCAATCAAAACCTCTTTTCTAAAATAAACCGA
GCTGTCTCGGAGAAAGTCCGGAGTACTCGATATCAAGCAG
>r512.1 |SOURCES={KEY=b34ed7e6...,bw,1471091-1471391}|ERRORS={}|SOURCE_1="bcp.fa" (b34ed7e60a76ed5c83a162724f0217b5490879ad)
TGTATCCACAATCGGGACGCCGGAAAGATCGACTACAAGGCTTGTAATTTTTCTCTCAATGCATC
GGACCGGCACTGTCTCTAAAATCACCTGCGCACGTTTTGTGTCGACAGAGCCAATCAGCGGCAAT
ATGCCGATTCCATCCGCAATGGAAATCACCGGACAGCCTAATTCACTGATTAATTCCTGCTGAGA
AGTGAGCCTCATCAGCATAAATTTTTGATACTGCTCGGAAAACTCAATAATCAGCTTATCGAAAG
ACTGATTCACAATACGGTTCCAGCGGTCAGCATCCTCATT
>r513.1 |SOURCES={KEY=b34ed7e6...,bw,3648298-3648598}|ERRORS={}|SOURCE_1="bcp.fa" (b34ed7e60a76ed5c83a162724f0217b5490879ad)
TTATTTTCATTCAGCAAGCCGTACGGAAAATTGCGATTCAATATGCTAAAGGCACAGGTCGTTCA
CCTGCTGGCGGAGGTCAGTCTACACACCTTCCATTGAAAGTGAATCCTGCCGGGGTTATTCCTGT
AATCTTTGCGGTTGCGTTTTTAATAACGCCGCGTACGATCGCGTCATTCTTTGGAACAAACGATG
TGACAAAGTGGATTCAAGCCAACTTTGACAATACACATCCGGTGGGTATGACTATATATGTTGCG
TTAATTATTGCCTTTACGTACTTTTATGCTTTTGTCCAGG
>r514.1 |SOURCES={KEY=b34ed7e6...,fw,728-1028}|ERRORS={}|SOURCE_1="bcp.fa" (b34ed7e60a76ed5c83a162724f0217b5490879ad)
GAAATTGCAATCATGACTGCTGCTGCAGTCATTTTAGACATCGTTTCCGGAATGTTCCTCCGTAT
GCCTCAAGGAGGATCGGTATCCATCATGATGATTCCGATTTTTTTGATTTCATTTCGCTGGGGAG
TTAAAGCAGGTCTTACCACCGGTCTATTGACAGGTCTTGTTCAAATTGCGATCGGAAATCTATTT
CCTCAGCACCCTGTTCAGTTATTGCTTGATTACATTGCAGCGTTCGCCGCTGTTGGAATAAGCGG
CTTTTTCGCTTCCGCTGTCCGCAAATCAGCTTTATCAAAA
>r515.1 |SOURCES={KEY=b34ed7e6...,fw,3176529-3176829}|ERRORS={}|SOURCE_1="bcp.fa" (b34ed7e60a76ed5c83a162724f0217b5490879ad)
TTTGGAGTCTGGATAAGAAAAAAACAGCAAAAAAGATTCAGGAAAATAAATTAGTGAAAAAAGCA
GAAATCAGCAAATCCCTTCCTAATAAAATTAACATTGCGATCGAAGAATATAAAGCGATTGCCTA
TTTAGAAAAAGACAATGTGTATTACGAAATCCTTGAAAACGGTTCAGTTTTGCCAAACGAAGTAA
CGCCGGATGATGCGGGACCCATTTTGGTGAATTGGACAGACGCTAAAAAACGTGTTCAAATGGCC
AAGCAGCTCGATGCTTTGTCAAATTCTTTAAAACAGTCGA
>r516.1 |SOURCES={KEY=b34ed7e6...,bw,1556414-1556714}|ERRORS={}|SOURCE_1="bcp.fa" (b34ed7e60a76ed5c83a162724f0217b5490879ad)
ATCGTTTGACAGTATACAATCGGACGAAAGAAAAGACGGAGGAATTTTCATCCCAAGGCGCCCAA
GTGGCAGAAACGCCGCGCCAGGCGGCTGAGACCGCTGATATCGTCGTGACAATGCTTTCTGATGA
CAATTCTGTCAGCGCTGTGACATTCGGCAAAGATGGATTGATTGAAGGATTATCAGAGAATGGTA
TTCACATTTCGATGAGCACGATCAGTGTTGAGTTCTCAGAAAAGCTCGCGGCCGCCCATGCGGAA
AAAGGACAATCCTTCCTCGCCGCTCCTGTGCTGGGAAGAC
>r517.1 |SOURCES={KEY=b34ed7e6...,fw,1081942-1082242}|ERRORS={}|SOURCE_1="bcp.fa" (b34ed7e60a76ed5c83a162724f0217b5490879ad)
GACCGGTATGCCGCTCTGATCAAGGAGATTCAGCCGGAAGGGCCTGTGACACTGTTCGGTTATTC
AGCAGGGTGCAGCCTGGCGTTTGAAGCCGCTAAAAAACTTGAAGAGCAAGGACGCACCGTACAGC
GGATCATCATGGTGGATTCCTATAAAAAACAAGGCGTCAGTGATCTGGACGGACGCACGGTCGAA
AACGATGTCGAAGCCCTGATGAATGTAAACCGGGACAATGAAGCGCTCAATAGTGAAGCCGTCAA
GCAGGGGCTCAAGAAAAAAACACATGCCTTCTACTCTTAC
>r518.1 |SOURCES={KEY=b34ed7e6...,bw,2095085-2095385}|ERRORS={}|SOURCE_1="bcp.fa" (b34ed7e60a76ed5c83a162724f0217b5490879ad)
TAAGCCACGACACCGCGGTAAGCGTCATAAAGCGAGTCAAAAATCAGCGCTTTAAGCGGCGCCTC
TGGATCTCCGGTCGGAGCAGGCACCTTTTCCACGATCTGCTCTAAAATCTCCTCAATCCCGATCC
CGGCTTTTGCTGAAGCGAGCACGGCTTCCGATGCGTCAAGGCCGATGACGTCCTCCACCTCTTGG
CGAACACGTTCCGGCTCTGCGCTTGGCAGATCAATTTTATTAATGACTGGAAGAATTTCAAGGTC
ATTATCAAGCGCCAGGTAAACGTTCGCAAGCGTCTGCGCT
>r519.1 |SOURCES={KEY=b34ed7e6...,bw,3699546-3699846}|ERRORS={}|SOURCE_1="bcp.fa" (b34ed7e60a76ed5c83a162724f0217b5490879ad)
CGGATTGTGCAGCAAACCATATCTATGCTATCCGGCGATAGTCCATGATAAATATGGAATTTGTC
CATGGTGTTATGTCTGTTCATTCTCTATAATTCCAATTGATAATAGTTATCAATTGAACAGGAGG
CACTATAGATGAAAAAGCTATCTCTTACCTTATTAATCTTGCTGCTCGCCCTGACGGCGGCAGCT
TGCGGCAGCAAGGAAGAATCCTCTGCCAGCAAAGCGAGCGGCACAAAGTCCGAGAAAAAGAAAAT
TGAGTATTTGGATAAAACGTACGAAGTAAACGTACCAACA
>r520.1 |SOURCES={KEY=b34ed7e6...,bw,2769606-2769906}|ERRORS={}|SOURCE_1="bcp.fa" (b34ed7e60a76ed5c83a162724f0217b5490879ad)
ATACATCGGCTTTGAGCGCAGCAGGGATAAAATGGCCAGCTCGAAAATTCCTTTGCGAAATTGAA
CAATCCAGCGGTCGTTAATTTGATTCGTTTTCATGGTTTAAATATATCGAAAAAACCACTATATA
TCAATGACATATAGCAGTGAAAAATGTCCTGTTTTTTCATTTAACAAAAATGGAATTTCTCCTAC
TTTATAACCTTTTTATTACAAAAATGTTTTTATATGATGAAAAGTAAGAAAAGTGAATTTCGTCA
GTTTAAAAAGGAGCAGTCGAATGCAGAAATCGATATCATT
>r521.1 |SOURCES={KEY=b34ed7e6...,fw,1966798-1967098}|ERRORS={}|SOURCE_1="bcp.fa" (b34ed7e60a76ed5c83a162724f0217b5490879ad)
TGCTCATTTGAATGATGTCCAAGCCGACACACAGGATGCATCCGCCATTATTGAGAAAAAAGACT
AGTTTTCGAATTATATTTGAAACCCCTCAGCCTGCTCTAGTATAATAGGGTGGTTGAGGGGTGAA
TTTATGTTAGCGTCAAAAATGCGATGGGAAATCCAGAGACCAGATCAGGAAAAGGTCAAATCACT
CACAGAACAATTGGACATAACACCTCTTGTTGCGTCGCTGCTTGTAAAAAGAGGCTTTGATACGG
CAGAAAGCGCGAGACTGTTTTTACATACAAAGGATGCCGA
>r522.1 |SOURCES={KEY=b34ed7e6...,bw,3974532-3974832}|ERRORS={}|SOURCE_1="bcp.fa" (b34ed7e60a76ed5c83a162724f0217b5490879ad)
CAGGCATTGATTTTAAAGAAATCGGCTTGTCTCAGGATGGATTAAAGGCGAACGGCATACTTGTG
AATCCAGACAGCGGGATTAAGGAGGTCAAAGATTTAAAAGGAAAGAAAATTGCTGTAGCGAAAGG
CAGCAGCGGCTTTGACTTTTTGTATAAAGCGCTTGATCAATCAGGTTTGTCAGCTGATGACGTGA
CGATTATTCAGCTTCAACCTGATGAAGCGGCTTCTGCGTTTGAAAACGGTTCGGTTGACGCTTGG
TCCATCTGGGAGCCGTACCTATCCTTAGAAACAATCAAAC
>r523.1 |SOURCES={KEY=b34ed7e6...,fw,2945343-2945643}|ERRORS={}|SOURCE_1="bcp.fa" (b34ed7e60a76ed5c83a162724f0217b5490879ad)
AGAAGAAGATTATCTGTTGAGCAGAAGGAGACGGTGTTCTGGGTTGCATGGCTTGTGCCGATTGC
CGGATTCTTCAGTGTAGCAGAATTTTTCCATCATTATTATCTCATTATGCTGGCGCCGCCGATTG
CTGCACTTGTCGGAGCTGGGTGGGTTGCGCTCGTTCAGTTATACCGAAGCCATACAGGCTGGAAG
TCTTGGCTTTTGCCGGCAGCGATGGTTGCCACAACGGGATTTGAATTGTTTATTCTGAGAAACTA
CAACGATCAAATCAGTGTTGGATGGAGTATCGGCGTAGGA
>r524.1 |SOURCES={KEY=b34ed7e6...,fw,1333425-1333725}|ERRORS={}|SOURCE_1="bcp.fa" (b34ed7e60a76ed5c83a162724f0217b5490879ad)
CGCCGGTTTATTATGTTGTACGGCTGCGGATTGTGGAAGGCGAGCCATATGTGTTGGAAAAAACA
TATATGCCGACACACTTAATAGCCGGCATTAATGATGAGGTGCTGCACCACTCTATTTATGAACA
CATCACAAACAGGCTTCAGCTAAAGATTGCCGGAACGCATCGGAAAATCAGAGCCTGTAAATCTG
ATGAGATGGATCAGCAGTATCTGGGCTGCAAACAGGATGATCCCATTCTTGAAGTGGAGCACGTG
GGCTTTTTAGATAACGGAATTCCATTTGAATATTCCTTTT
>r525.1 |SOURCES={KEY=b34ed7e6...,fw,1850373-1850673}|ERRORS={}|SOURCE_1="bcp.fa" (b34ed7e60a76ed5c83a162724f0217b5490879ad)
GAGATCCTAGCTTAAGAATGGAAGCCTCTATACCGGGATAAAAGGAAAAATGGAAACCTTAAGGG
GGAAAAGATATGAATTTATCGATGAAGTATATCATCCTGTATGTATCGGACAGCCAGCGCTCGAT
TCATTTTTATCAGCATATTTTGGGGCTGCCGATCCGCGCAGAACACGGCACATATGTAGAGTTTG
ATACCGGCTCGACCATTTTGGCGCTCAATACACGAGAAAGTGTCAAGGAAATGACGCCGTTAGAG
ATACCGGAAACACCCGTTTCTTCACAAACATTTGAAATCG
>r526.1 |SOURCES={KEY=b34ed7e6...,fw,2865612-2865912}|ERRORS={}|SOURCE_1="bcp.fa" (b34ed7e60a76ed5c83a162724f0217b5490879ad)
TTGCAGAGGCACTGATGCCAATCATTTCTATTTTTATCCTTTGGGGGTATAAACATGTGAAGCTG
AAAAAATATAAGATTCTATCTATTATGATTGCTTTTTTTGGTGCCGCACTTGTTATTACCAAAGG
TGATATGAGTTTCTTTTATACATTGAGAGATAATCTGTTTTCGCTAACCTTTATTTTAATGGGTG
TTGTGGGATGGGTCATTTATACAATGGGAGGACAGATGTTTCAAGAATGGTCTACACTGCGCTAT
TCAACATTGACATGTTTATTTGGTACAGCTATAACGGGTA
>r527.1 |SOURCES={KEY=b34ed7e6...,fw,2342823-2343123}|ERRORS={}|SOURCE_1="bcp.fa" (b34ed7e60a76ed5c83a162724f0217b5490879ad)
TCAGTCAAATCGAACTGCTGCACGGAAATGCAATGGAGCTCCCTTTTGATGATAATACATTTGAT
TATGTAACAATTGGTTTCGGACTGCGTAATGTACCTGATTATTTGACTGTACTAAAAGAAATGAG
ACGTGTGGTGAAGCCTGGCGGACAAGTGGTATGCCTGGAAACCTCACAGCCTGAAATGTTTGGAT
TTAAACAGGCTTATTTTATGTACTTTAAGTATATTATGCCGTTTTTCGGGAAGCTGTTTGCAAAA
AGCTATAAAGAATACTCATGGCTCCAAGAGTCAGCCAGAG
>r528.1 |SOURCES={KEY=b34ed7e6...,fw,2907242-2907542}|ERRORS={}|SOURCE_1="bcp.fa" (b34ed7e60a76ed5c83a162724f0217b5490879ad)
GTATAAGACGTGTGTCAGAATCACACTCCAATGTAAACGCCGCATTTTTTCCTCTCTAGTAAAAG
AAGAGCTAACTTTTCTTTCGCCTCCGCTGTAGAGTCAATCCACCAATAAACCCTTTATCTATCTC
CTGAAATGTAAATACGATAAAAAGGTTTTCATTCATAGATGAGTAGCGTAAACTGGTGCTGACTG
ATAAAGGAGAGCGCTTAGCATGAAAGATATGTATGACAGTTTTATATCCCTTTCTGCGTCTGAAT
CGGAGTACCGGATTATTTATGAAGAGAACAGCGGGAGCGA
>r529.1 |SOURCES={KEY=b34ed7e6...,bw,3555119-3555419}|ERRORS={}|SOURCE_1="bcp.fa" (b34ed7e60a76ed5c83a162724f0217b5490879ad)
AACCGTCCAGAGCTTGCTCTGGCGGTTTTTTGTGTACACAATCAAAAAAATGAAACCAATGATAT
GGATTGATCGTATAACATGACGATTACATAATGGAGGCAGACACATGGACGTTTTTTTAGGAATC
GGTATTGCATTGGCTGGATATTTTATCGGAGAAGGATTAAAGCATATTAACAACCCAAAAGCTAA
CGGAAAAAATGACATCATGCTGATTAAAGAACGAGATATTCACTTTTACATCGGGCATTTTTTAG
GCATAACCCAAGCGGAGGCGAAACACTTAGCGAAGGATCT
>r530.1 |SOURCES={KEY=b34ed7e6...,fw,2529777-2530077}|ERRORS={}|SOURCE_1="bcp.fa" (b34ed7e60a76ed5c83a162724f0217b5490879ad)
CAAAGAGAAGTGCAACCAATACTTGGAGAGAAAACAAGAGGAATGCACTTTGATGATATAAAGAA
TACACGCATAGGATTAAAGCTACACATGAGATCAAAATTTTTGAAGCTTTAAGCAAAGAACCACT
CCTAGGAAGTTTTATTAAACCATAACACTATGAGCTTTTAGTGGGAGAGGCAAAGGGGTCATGAT
AAAAGAAGTGTTTTATTTAAAATTGGGGGATTTAACTTGAACATTTTTATTTGGATTGCCATGTT
TATAGCTATTTTTGGCGGCTCTTATGCAGGTTACAAAAGG
>r531.1 |SOURCES={KEY=b34ed7e6...,bw,4026203-4026503}|ERRORS={}|SOURCE_1="bcp.fa" (b34ed7e60a76ed5c83a162724f0217b5490879ad)
TGGAGGGACACGGAAGAGAACATATTCTTCCAGATTTAGACATCAGCCGCACGGTTGGCTGGTTT
ACATCCATTTACCCCGTCCTTATTGACTTTGAAAATCAAGCGGATGAGCTTGGAACCGCAGTTAA
AACCGTGAAAGATACATTGGGCCGGATACCGAACAAAGGGGTAGGCTACGGCATCTTGAAATATA
TCACACCTCCCGAATATAAAAGTATGGTGTTTTCAAAAACACCTGAAATCGGCTTTAACTATTTG
GGGCAGTTCAACGACATAGGAAGACAAGACCGTTTCCGCC
>r532.1 |SOURCES={KEY=b34ed7e6...,bw,689016-689316}|ERRORS={}|SOURCE_1="bcp.fa" (b34ed7e60a76ed5c83a162724f0217b5490879ad)
CTTTTTTATGATATTCACAAGCGTTATCAATCTTACCTAATTTAAAATAAATTTGTGTAATTAGG
AAAAAGGCTTGTGGCAGTGAAGGTAGCATTTTCGATTCTTCAAAAACATGAATAGATTTTTTTAC
ATACTCTATCGCTGATTCAAGGCTGTGTTGGTTTTGCTTGCAAAGTGCAATATTATAAAGCGTTC
TTCCCATTAGCTGCGGCTGCTGTTCTGCTTCAGCAAGTGTATAAGCTTTTTGGAAATGAGCAATT
GCTTTATCATACTGTTTCAGGTCCAAAAAGTTAGCTCCAA
>r533.1 |SOURCES={KEY=b34ed7e6...,fw,1957372-1957672}|ERRORS={}|SOURCE_1="bcp.fa" (b34ed7e60a76ed5c83a162724f0217b5490879ad)
TAGGGCTAGATACGATTTCAGCCACGATTGGCGAAGAACCGCATACGATTGAAGATGTGTACGAA
CCGTATCTTCTGCAAATCGGTTTTATCCAGAGAACGCCGCGGGGGAGGATCGTCACACCTGCCGT
TTATCATCATTTTCAAATGGAGGCCCCCCGATATGACTGAATTTCCTAAGATCATTATGATTCTT
GGTGCTGTTTTGCTTATCATCGGAGCAATTTTGCATTTTGTTGGCAAGATTCCGGGAGATATTTT
TGTGAAAAAAGGAAATGTCACGTTTTTCTTCCCGGTTGTC
>r534.1 |SOURCES={KEY=b34ed7e6...,fw,3703408-3703708}|ERRORS={}|SOURCE_1="bcp.fa" (b34ed7e60a76ed5c83a162724f0217b5490879ad)
AATTAAGATTCGGCTGCCTTTTTTGGGTTTGAACGGCAAGGTATGCTGATCATTTTTTAATACTG
TCACTGCCTTTTCAGCGATTTTTTGCTCTGTCTTCGTATGGTGTTTGCTTCCCACTGTTTTGAGC
GCTTTCTTCACCTTTTTATCTATACTGCTGTCATTCTGAGCGGGGTAAATACCGCGTTTTATTTT
CAGGGAAATGATTCTTTCCACCGATTTGTTGATTTGCTGTAAGGGAATGTCCCCTTTCTCGACAG
CTTCTTTTAAGGAGCCAATTATGCTTGCAAATTTATGTTC
>r535.1 |SOURCES={KEY=b34ed7e6...,fw,1104910-1105210}|ERRORS={}|SOURCE_1="bcp.fa" (b34ed7e60a76ed5c83a162724f0217b5490879ad)
AAAAAGCCAAAATCAGCATTAGGCAGCTGTTTGTCATGATGATCATTTTTGAGCTGGGCAGCTCC
TTATTGATTACCCCGGGAACGATGGCGGGCCGGGATGCCTGGATCGCTGTGCTATTAGGCTGTGC
AGTTGGTTTATTTCTTTTTTACTTGTATCAGGGGATCTATCAATGCTATCCGGATTTCTCCCCAA
AAGAATACATGGATGATATGCTCGGAAAAAAACTGAGCTGGACCTTTTCGTTTCTATATATCTTA
TATTTTGCATATATTGCCGCCCGGGTGCTGCGTGATTTCG
>r536.1 |SOURCES={KEY=b34ed7e6...,bw,2557357-2557657}|ERRORS={}|SOURCE_1="bcp.fa" (b34ed7e60a76ed5c83a162724f0217b5490879ad)
ACGTTCCGCCTATTTCACGGACCCGGCTGGCATCATGACTCAATCCGATATCAATCTCGCCTGCA
TTCAGCAAACCTGTTACGTCCACACAGCCAGTGATATGAAACGATTCGATTTCACAATCGCCTTT
AACGCTGAGCTTTCCTTTTGCTTCGCACGAATCCCCTGCCATATTGCCGCCGATCTCTGTCAGAC
CTTTCAGCTTCAATCGGCCAACATGAAGAGCGCCTCTGACTTGCATTGTCCCGTATATGCTGATT
TTGCCCGCACTCAAATCGCCTTCAAACTCGCTTTCTCCGA
>r537.1 |SOURCES={KEY=b34ed7e6...,fw,3805198-3805498}|ERRORS={}|SOURCE_1="bcp.fa" (b34ed7e60a76ed5c83a162724f0217b5490879ad)
TCGCTCTTGACATTATTGCCGGAGAAAAGGACCGGAAATCCATAGAAGCGCTGCTGCTGACACCG
GTCAGCAGAAACAAAGTGTTAGTCGGCAAGTGGCTTGCGGTTTCTACCTTCGGAATAGCCTCTGG
CGTATTATCACTGATCTTTCTGATTCTGTGCACCGTCTTATTTACGGAAAAGTTAAGAACAGCCT
TTCAGCTGGGAGATCACTTATGGGTCATTATCGGAGCCTCAGCCTTGATCATCGTGCTTTCTGCC
ATGCTGATCGCCGCAATGGAGCTTTTGATCAGCATCATTT
>r538.1 |SOURCES={KEY=b34ed7e6...,bw,607204-607504}|ERRORS={}|SOURCE_1="bcp.fa" (b34ed7e60a76ed5c83a162724f0217b5490879ad)
CTGTTTGATCAGCATCCTGAAAAAGGGAGGTGATGGCCCGCCTGCATCGTTCCGGAGATTCATGT
AACGCAATCCGCTTTAGAATGACGATAATAAGGAGGACCTAAGATGAAACTGACACCTGTTGAAC
AAGAGAAATTGCTCATTTTTGCAGCGGGAGAATTAGCCAAGCAGCGAAAGGCGCGCGGCGTTCTG
CTCAATTATCCCGAGGCTGCCGCTTATCTCACCTGTTTTATCATGGAAGGCGCGCGCGATGGTAA
GGGAGTGGCGGAGCTGATGGAAGCCGGCCGCCATGTATTG
>r539.1 |SOURCES={KEY=b34ed7e6...,bw,835351-835651}|ERRORS={}|SOURCE_1="bcp.fa" (b34ed7e60a76ed5c83a162724f0217b5490879ad)
CCATTCCCGTATGCGGATTCAGCTGGATTCACTGGATAGCGGCGAACATCCCGGCGCACATCGGA
GAGCTTCCTGAACATGCAAGTGAGGAAAGACAGGACTTGATGATACAGGGGCAAAACAGCTTTGC
TTCAGCGCTTGCGGGAAGCATCAATCCAAAGGTGATTCACCAGTATTGCGGGCCGACGCCGCCTG
ACGAGGATCATACATATACGCTGACGGTCTATGCTTTGGATGCTGAACTGAATCTTCAGCAGGGC
TTTTATATGAATCAGCTCTACCAAGAAATGAAAGAACGCA
>r540.1 |SOURCES={KEY=b34ed7e6...,bw,656933-657233}|ERRORS={}|SOURCE_1="bcp.fa" (b34ed7e60a76ed5c83a162724f0217b5490879ad)
ATGAATTTTTATTTCAAGAACTGGCCGAAAAGAATATCTCAGAATTCGAAAAAAATAATGTGAAA
AAAATTGTTACGATTGACCCGCACGCATACAATTTATTTAAAAACGAATATCCAGATTTCGGTTT
TGAAGGCGAAGTATATCATCATACGGAAGTGCTGGATGATCTGGTAAAGAGAGGGAAATTAAAAC
CGCAGCACCCAGTTCATGAAACGATCACCTTCCACGACTCGTGCTATTTGGGGCGGTACAACGAA
GTCTATGATCCGCCGAGAGAGATTCTAAAAGCCATTCCGG
>r541.1 |SOURCES={KEY=b34ed7e6...,fw,1158954-1159254}|ERRORS={}|SOURCE_1="bcp.fa" (b34ed7e60a76ed5c83a162724f0217b5490879ad)
TACGCCCAAACCGTCACTCACGTCATTTTCTCAGAAATTGATACAAAAAACGGGCGCGGTTAGAG
AGTGCTTGGTCAAGTCTGTTATAATAAAAGGATGAGCGTGAAAGAAAGAGAAGTGATCAAGCATG
TCAAAAACAGTTGTATTAGCTGAAAAACCTTCAGTCGGCCGCGATTTGGCCCGGGTGCTGAAGTG
CCATAAAAAAGGGAACGGTTATCTCGAAGGAGATCAATATATTGTCACATGGGCTTTAGGCCATT
TGGTGACACTTGCTGATCCGGAAGGCTACGGAAAAGAATT
>r542.1 |SOURCES={KEY=b34ed7e6...,fw,1603207-1603507}|ERRORS={}|SOURCE_1="bcp.fa" (b34ed7e60a76ed5c83a162724f0217b5490879ad)
TTGATCGGCTGACAGTCATTCCGCACATTCCGCATCCGGTCCTTTTGCTGTTCAATGGGCTGTCC
TTAAGCTCAGCGCTCATTTTGCTGATATTGCCGATCGAGCTTTATAAACGGACAAAACGGTCCTA
TACAATGGCGGTTACAGCGCTTGTCGGCGGGTTTGTTTTCAGCTTTTTAAAAGGGCTTAATATCA
GTGCTATATTCATATTGCCGATTATCATTGTTTTACTTGTGCTGTTGAAAAAACAATTTGTCAGA
GAACAGGCTTCCTATACGCTCGGGCAAATGATTTTCGCTG
>r543.1 |SOURCES={KEY=b34ed7e6...,bw,1834026-1834326}|ERRORS={}|SOURCE_1="bcp.fa" (b34ed7e60a76ed5c83a162724f0217b5490879ad)
GATCAGCAAGCATTTTACGGTTTACTTCGATACCAGAAAGCTTAAGACCGTGCATTAAACGGCTG
TAAGAAAGACCGTTCATGCGAGCAGCTGCGTTGATACGAGTGATCCAAAGCTTACGGAAATCACG
TTTTTTCTGACGACGGTCACGGAAAGCATAGTTTCCAGATTTCATGACCTGCTGGTTAGCTACTT
TGTATAATGTATGTTTTGAACCGAAATAACCTTTTGCTAATTTAAGAACCTTTTTACGACGCTTA
CGTGTAACAGTTCCGCCTTTTACTCTTGGCATTAAATTTC
>r544.1 |SOURCES={KEY=b34ed7e6...,fw,2284622-2284922}|ERRORS={}|SOURCE_1="bcp.fa" (b34ed7e60a76ed5c83a162724f0217b5490879ad)
CAGGTGAGCGAAAAAGATAAAAATATCGTAATTCTGGATATCATAAAAGTGCTCAAAGCCATTCA
TCAGCAGGATCCCACACTTGATGTTCAAACTGTGGGCGGAGCTGAAACCATTGTTGAAATTCAAT
ATCAGAAACGGCACATATCAACTGTTCTTTTTATTGGTGTCTGGCTGCTGCTGTTTATCGGATCG
TGCCTTGCCATCATGAATTTCCATGAGGATGTCAGCATGGGGGATGTTCATATTGCGCTATATGA
AATCATAACCGGAGAGCGGAATGACTATCCATATTTACTT
>r545.1 |SOURCES={KEY=b34ed7e6...,fw,464671-464971}|ERRORS={}|SOURCE_1="bcp.fa" (b34ed7e60a76ed5c83a162724f0217b5490879ad)
AAACCGGAATGGTGACAATCTGATAGGCAAGATTATAAATGCCCAGCGCTTCAGCACCGATAAAC
CTGCCGATTAAGATCATATCGATGTTTGCTCCCAGCCTGTTCACAAGACGGGATGAAAGCTGAAA
GGCTCCAAAGGAGAAGAACTCCTTCATTCCCCTTAGATCAAAAACAAAGGATGGGCGCCATTTTT
TTTGGTATACAGCCCAGAATAAAATCCCTTTGCTGGACTGCAGCAGCACCTGAGAGATCACGTAT
GCCAAAATCGCATCCATCATAAAAACCGCTATCGCTAAAT
>r546.1 |SOURCES={KEY=b34ed7e6...,bw,3876589-3876889}|ERRORS={}|SOURCE_1="bcp.fa" (b34ed7e60a76ed5c83a162724f0217b5490879ad)
CGCAAGACACAGCTTTAAGGAAGACGTCACTTTTTGTTTCATCACCTGCACCTGATTCTCCTTTA
CCGCCTTTGAAATCAACGGTACGAGTGAGGTTCCGATGCTCATTGCGAAAACAGAACCGAGCTGC
AACAGAGGCTGCCCCCGGTCATAAATTCCTTTCAGCCGCTTTGCCTCTTCACTCACTTCACCGCC
AGACAGCAAAGAATATAAATTCAGTGCATCGACAAGCTGGATAAACAAAAGCAGCAGGCTGCTTA
CACAGATCGTTACTGAATATAAAAGCAGTTTCTTCATTAA
>r547.1 |SOURCES={KEY=b34ed7e6...,fw,297448-297748}|ERRORS={}|SOURCE_1="bcp.fa" (b34ed7e60a76ed5c83a162724f0217b5490879ad)
CGTGAACGTGTTAGAAATCTGGATGGCGCGGTCCGGTCTGAAATTATAGAAAATCACAGAATCGC
CGTCTTGGATTTTCGCAACAGGCTCACCGTTTTCTTTTGTGATGACAGATGGAATAACGAATTCA
TCGTGAATTCCATTCGCATATGAATCATCAACAACATCCAATGCGCTGCGGTAAGTCGGGCCTTC
GCCGTATGCCATTGCACGGTACGCTTTTTCTACACGGTCCCAGCGTTTATCGCGGTCCATTGAGT
AGTAGCGTCCGGAAATGCTGGCGATTTCTCCGACACCGAT
>r548.1 |SOURCES={KEY=b34ed7e6...,bw,2734313-2734613}|ERRORS={}|SOURCE_1="bcp.fa" (b34ed7e60a76ed5c83a162724f0217b5490879ad)
TAAGCGTATGCTCGCTTGCTGAAGCGCGGCTTTTTGCCTGATTGAGCATCATTTGGGCGCTTTGC
AGCTCTTCATATAGAGATTGCTCTTTTTCTTTTAAATACTTCAGGTCCTGCTGAACTGAGCGGAG
CTTCGTTTGGATGGAATCCTCTTTTATATAGTCCCCGAGTTCCTTCTTATAATCTGCTATGGCAC
TCTTCGCCCGTTCTGCGGCATAGTGAAGCTCCAGTTTTTCCCTTTCAAGCTGATGGCTCGACTCC
CGCAGCTGTTCCTTCTGTGACTCATGCTCAGAAAGAAAAG
>r549.1 |SOURCES={KEY=b34ed7e6...,bw,2064297-2064597}|ERRORS={}|SOURCE_1="bcp.fa" (b34ed7e60a76ed5c83a162724f0217b5490879ad)
CCAAAATCATTTCTTTCGAACGATCAATCATATATACCCAACCACTAATTTCTTGTCCAAGGGTT
AAAGGTGTAGCATCTTGAAGATGTGTACGGCCTATTTTTACAATGTCATTGAATTTTTTTGCTTT
TTCGTCTAATGTGTTCCGAAGTTGATCAAGTGCAGGAACTAATTGTTCATAGATGGCTAATACAC
CTGCAACATGCATCGCTGTTGGGAAAGTGTCATTCGAACTTTGACTGCGGTTGACATCATCATTT
GGATGTATGGTTTGTATAGAGCCTTTCTCTTTTAATAAAG
>r550.1 |SOURCES={KEY=b34ed7e6...,bw,1236410-1236710}|ERRORS={}|SOURCE_1="bcp.fa" (b34ed7e60a76ed5c83a162724f0217b5490879ad)
ACAATAAAATATTATTGGGGCTTATATCACGATGAATAATATTTCGATTATGTACTTCCATCATA
ATGAATAAGATTTGCCGAATCATTACTAACTTTGAAGTTTCATCATGGTCATGAGACTCAATAAA
TTCTTCTAATGTTGTTTCTCCTTCCTCCATAGTATACGAGTAATCGGACTCATTAAATTCATATA
CTTTAATTACACCTCCTAGATCAGATAAACTTTTTGTCAAGTCAAACTCTCGCTTAAATCTATGT
CTAATTCCTATATGAGTTTTAAAATCATCTTTTAATTTTT
>r551.1 |SOURCES={KEY=b34ed7e6...,bw,841322-841622}|ERRORS={}|SOURCE_1="bcp.fa" (b34ed7e60a76ed5c83a162724f0217b5490879ad)
TTCCTCTGGATAAGGAAGAGCTTGCGTGAACAATCTCAACCTTATCTACAAGAGCACAAATCTGC
TCTAAAGGATTTAGCACCATTCTGTGTAAAACAGCGGTTGCCGGGTATCGCAGGGCCAGTCCCTC
CACCTCTCTTGATAAGGAAAACCTTTTTATGAAATTTTCTGATAGTATCTATTATTCACACATTT
TTCGTTTCTGTCAACGATAGATTATTTCCACACATCATTGGCAATGTCGACCACATGACGGAGCT
TCGCCCACTGCTGCTCCTCAGTCAAAAGGTTTCCTTCTTC
>r552.1 |SOURCES={KEY=b34ed7e6...,fw,1992263-1992563}|ERRORS={}|SOURCE_1="bcp.fa" (b34ed7e60a76ed5c83a162724f0217b5490879ad)
CTTGACAGTTTAAATTAAAGCCAGAGGTGAATATAATGGAACACGGCGAAAAAAATATTACAATT
GTTGACGATCAAGGAAATGAACAGCTTTGCGAAGTGCTGTTTACATTTGAAAACGAAGAGTTTGG
CAAATCTTATGTTTTGTACTACCCAATTGAAACAAAGAATGACGAAGAAGTAGAAATTCTTGCTT
CCAGCTTTACGCCAAACGAAGATGGTGAAGACGGCGAACTATTCCCGATCGAAACCGATGAAGAA
TGGGATATGATCGAAGAGACATTAAACACGTTTTTAGCGG
>r553.1 |SOURCES={KEY=b34ed7e6...,bw,3024592-3024892}|ERRORS={}|SOURCE_1="bcp.fa" (b34ed7e60a76ed5c83a162724f0217b5490879ad)
TCTGTAGGTGATGCTTTCCGAATAAGGAGCTCTTTTTGCTCAAGCTTATCTACGACGTAGGTGAT
GCTCCCGCTGGCCAAGAGAATTTTATCCCCTATCTGCTGCAGCGGCTGATCACCTTTATGATATA
ACAGCTCCAGCACAGCAAATTCAGTAGGATTCAGTCCATGCTTATGAATATGCTTATTCATATGA
TCATTAATAGACCGATACGCGCGCGACAGCACGATAAATAACTTCAGTGATTTTTCTGTCATGTC
TCAATCATCCTTTTAGAAACCGTTACAGAGAAACATTAAT
>r554.1 |SOURCES={KEY=b34ed7e6...,bw,563631-563931}|ERRORS={}|SOURCE_1="bcp.fa" (b34ed7e60a76ed5c83a162724f0217b5490879ad)
GCTTCGATCGGGAACCGAAGGCCATAATCGGCCGGATCACCATTGAAAGTGTGGATCTGGAGCTC
CCCATATTAAAAGGAACCACCAATGAAAACCTGTTGATCGGAGCGGCTACAATGCGCCCGGATCA
GAAAATGGGCGAGGGAAACTATCCATTGGCAGGCCATCACCTGAAGCGGAAGAGCCTTTTATTCG
GACCTCTGGCTAATATAAAAAAAGGCGCCAAAATTGTCATCACAGATTTCAAAAACGATTATATG
TACTCTGTGACATCAATAAAAAATATTTCTGAAATAGATG
>r555.1 |SOURCES={KEY=b34ed7e6...,fw,2889390-2889690}|ERRORS={}|SOURCE_1="bcp.fa" (b34ed7e60a76ed5c83a162724f0217b5490879ad)
GGGTGAGCTGATCGGTTACAACCTATTCGCTTACTTAGAAGGAAAAACACTTGAAACATTCCAGC
CAGTAAACTCTGGTACACTTGCAAGTCTTGGACGCAAAGATGCGGTTGCCATCATTGGTGCTAAT
TCTACTCCGCTTAAAGGTCTTCCTGCTTCCTTGATGAAAGAAGCAAGTAACGTTCGCTACTTAAC
ACACATTAAAGGACTATTCAGCCTGGCTTACTAATCCTTTGTTGTGGTTCAGACATTGCCAAAGC
GTTCCTTTCGGGATGCTTTCCGGCAATGTCTTTTTTATTT
>r556.1 |SOURCES={KEY=b34ed7e6...,bw,1740583-1740883}|ERRORS={}|SOURCE_1="bcp.fa" (b34ed7e60a76ed5c83a162724f0217b5490879ad)
ATGCGAAAACGGGGAGAATTGTAGATGTCATTGATACAATCGCGTCTTAACACCGGACAAGCGTA
AAAGAGAGGAGCCGCTGCCCATGCAGCGGCTCTTTATATTATATCGCTCGAATCGGTTTGTATAC
CGGATACCACATCGCGTCCTGCACAGCCTGAATGATGTCCTCAGGCTCTTCAGTGGCCACGCCTT
CCTTAATGGCGGTTTTAGCAACTTCAACTGCAACCGTTGCCGATACAGTCCGTAAATCTTCCACC
TTCGGAAGCATCGGTGCGCCAGGCACTCCAACATTGACCA
>r557.1 |SOURCES={KEY=b34ed7e6...,bw,3725887-3726187}|ERRORS={}|SOURCE_1="bcp.fa" (b34ed7e60a76ed5c83a162724f0217b5490879ad)
GGCACCATAGCTTTGTATAGTCAGCATATTTTCTGCTGGAGTGTTAGTCACTTCTTGTAAAATAG
GCTCCAAACCGTTTTCCATGTCCGTCAAAAATAATACTTTTTTATTTTGATTTACATTCATATAG
CACACCTCTTCTACATGTTTATCATTTTTATATTGAGTAACAAATCCATTTGATAACTGTTTAGA
ATTATAATTACCAGCTTTCCCAACATCCTTCTGGATCAATACTAGCCAGTCGAACCCATCCATTT
TGAACTTTCTGCTGAAATACTGGGTCATTATCTAATAACC
>r558.1 |SOURCES={KEY=b34ed7e6...,fw,3344790-3345090}|ERRORS={}|SOURCE_1="bcp.fa" (b34ed7e60a76ed5c83a162724f0217b5490879ad)
TCAGAAAAATCAATCACGAAAAGTGAAAGCAAGTATGAGATTCCTAAGGATTCGACGCTGAAAGA
GAATCAAACCAACACCTCTGCAAAAGAGACAGACACAAAAAAAGAAACGAAAGACAAAGAAGATA
AAAAAGAAGACAGTGACAGTAACAAACTAGAGATGAAAGCAACTGGCACTGAAGGATCTGTAACA
ACGTATGAAGTGTCCGGCGCCGATAAAATCGAGCTTGAGCTGAAGGCTTCTGACAGCTCTTGGAT
TCGAGTGCGCGACGAAAACAGCAGCTCTCTCAAAGAGGGT
>r559.1 |SOURCES={KEY=b34ed7e6...,bw,1002246-1002546}|ERRORS={}|SOURCE_1="bcp.fa" (b34ed7e60a76ed5c83a162724f0217b5490879ad)
GAAGACGGAAGAGAAACCAGCCGCTTAACGGATGTAATAATGAAAGCGGTTTAATAAAATGAGGC
AAAAAGGAGAGGGTAACAATGAGGAATCGTTTTTCACAATTTCATGCCGCACAAATTCGGATAGC
GAGACCCACGGGCCGGCTTGACCAGATCATTCGGTTTTATGAAGAAGGACTGGGCTTAAAACGAC
TTGGTGAATTTCATCAGCATAATGGGTATGACGGTGTCATGTTTGGCCTCCCCCACACCAATTAC
CACTTGGAATTCACCCAGCATGAAGGGGAAAGTACAGCGC
>r560.1 |SOURCES={KEY=b34ed7e6...,fw,466855-467155}|ERRORS={}|SOURCE_1="bcp.fa" (b34ed7e60a76ed5c83a162724f0217b5490879ad)
ACAAACAAAGCGTTATGCCCCAGATACATAGCTTTTGTTGAATACTTGTACGGAGCTCGATTATT
CCCTACTCTTGCTCTAAGTTTGTAGCTGTCTACTGACGATTCAATGAAGAAATCCCAAACTCCTA
AATCTTCTTCAGCAGATGCAATCTCATCAAACAGGCATTCAAATGTAAACGTTGAATTATCATTT
GAAACTGGAGAAATGTACTTTTCTGCCTTAGTATTGCGATGAACCAATACTCCAGTAAGAGATTG
GTTTTTATTCGTTTCATCATCCAGCAATTTGTGTTTAATT
>r561.1 |SOURCES={KEY=b34ed7e6...,bw,1249793-1250093}|ERRORS={}|SOURCE_1="bcp.fa" (b34ed7e60a76ed5c83a162724f0217b5490879ad)
ATGGCAGGATTTTTTAGACTTCCTCCTATTTGTACTTTATCGTCTTTTTTCTCAGCATTCGCAAT
AGCTGTAGATACAAACAGCGGATCTGGACGAAGAAAAATGAAGAGAATAAATCCAGCAATTATAA
AAGCTGCTCCTGACATGATAAACGGACCAGCTAAATTGGGAACACCAATTGAATCTGCAAATTTT
CCCATTGTATTAACTAAGTTAGGGCCTACTACAGCTCCTAGAGTAGTAGAAACCAAGGCCATGCT
TGCAGCAGTTGCCCGTTGTTTCTCATTTGCAAGGTCTGTC
>r562.1 |SOURCES={KEY=b34ed7e6...,fw,2676318-2676618}|ERRORS={}|SOURCE_1="bcp.fa" (b34ed7e60a76ed5c83a162724f0217b5490879ad)
TCGTCGACCTCTCAGATAACGACATTATCAACATTGTGCTGGAAGACTTAAAGAAAGTAATGAAA
ATCAACGGCGAGCCGGAAATGACATGTATCACACGCTGGCATGAAAGCATGCCTCAATACCATGT
CGGCCATAAACGGCGTATCAATGAGCTCCGAGAAGCGCTGGCTTCCTCCTATCCTGGTGTGTACA
TGACTGGTGCATCTTTCGAGGGTGTTGGAATTCCGGACTGTATCGATCAAGGAAAAGCAGCTGTG
TCAGATACGCTGAAATATTTATTCGACTAAACCTCCGTAC
>r563.1 |SOURCES={KEY=b34ed7e6...,bw,4030167-4030467}|ERRORS={}|SOURCE_1="bcp.fa" (b34ed7e60a76ed5c83a162724f0217b5490879ad)
CTGCGTCTTGTACGTGTCTCCTTTTTTAAAGGTCTCCTGCCATACGGCATAGTCTTTATATTGAA
TGTGAAGCGGAGGAAGCTCCTGATTGGCGTACAGCTCTCCGAATTCCCGAATGAGCGTATTGACG
GATCAACCGGACCAACAGGTCCAACGGGAGTCACGGGAGTCACGGGATCAACCGGAGCAACAGGA
GAAACAGGAGAAACCGGAGCAACGGGAGAAACAGGACCAACCGGTGCAACGGGAGTCACGGGATC
AACAGGACCGACCGGTGCAACAGGAGTAACGGGAGAAACA
>r564.1 |SOURCES={KEY=b34ed7e6...,fw,2025798-2026098}|ERRORS={}|SOURCE_1="bcp.fa" (b34ed7e60a76ed5c83a162724f0217b5490879ad)
ATATATTTTAACTGATATTCATTTGCATGTCAGAAGCTTTTTTAACCAAAGGGCTTTTCGAAATG
ACAATCTGCTGACATTTGTTGAGGACGACGTGATTCAAATGACGAAGCAATTAAAAGAAGTAGCT
GAAGATGAATTGAATTGCACATTTGACCGTAAATTTATTTATTTCTTAAGTATGCATATCGATTC
ATTTTTAAAACGCGGTAAGCAAATTGATGTTTTAAATGCGCAGGAAACAGATGAAATCCGTGATA
CACATGTGAAAGAGTATGAGGTGGCGCTCATATTTAAAGA
>r565.1 |SOURCES={KEY=b34ed7e6...,bw,1973554-1973854}|ERRORS={}|SOURCE_1="bcp.fa" (b34ed7e60a76ed5c83a162724f0217b5490879ad)
CATACGAAGTCATCGGCAAATTCCCGCAGGGCAGCCAAGCCTCAGTGATTGAAAAGGATTCCGGC
TGGGTCAAGATTTCATATCGAAATTCCACCGGATGGGTATCTTCCGAATACGTCACTTCAGGCAG
CGGAAATTCAGCGTCTGAGGAAAGTGATCAGACAGAATCATCTGGTTCAACAACGGGAACGGTTG
GCGTTTCTTCACTGAATGTCAGAGGCTCCGATTCACATGATGCAGCGATTATAACAAAACTATCA
CGAGGAACGAAACTTACAATCCTCGAAGAGAAAAACGGCT
>r566.1 |SOURCES={KEY=b34ed7e6...,fw,1180250-1180550}|ERRORS={}|SOURCE_1="bcp.fa" (b34ed7e60a76ed5c83a162724f0217b5490879ad)
TTAAAGCCGTTTGTCCAATAGGCCAGTCCTTTTAGCTGGTTTTTCTTTAGAGAATCAAACAGCTG
TGTGCCGATGCTTCCGTTCAGCCCTTTTTTGACGGCATTGTAATCTGTAAATGCATACGGCAGAT
CCAGCACCCCCCATTCAGGAGAGAGCATGCCGAGCTTCGATGTGGAGGGGGCGATAAATTGAACA
TCACCGTTTTGCAAGGCTTCAATTTCTTCAATGTCCGAGTACAGGCTTCCATTCGGAAATACTTC
AATTTTTATTTTCCCGCCTGATTTTTCGTTCACCAAATCA
>r567.1 |SOURCES={KEY=b34ed7e6...,fw,3616111-3616411}|ERRORS={}|SOURCE_1="bcp.fa" (b34ed7e60a76ed5c83a162724f0217b5490879ad)
CCAAGGGTTCACGATAGACGGTTATGATTTGTACTGGTACACCGGGGATGCCAATAACAAAACGT
ATCCATGTGAAATCACGCAATTTAGCTTTAAGGATGGAAGCTTGAAAAAGCGTATCTCTTGTGAT
TTTGGTTATGGGCCAGACGGAAAATACGAAGATGGTTTCCGAGAGCCTGAGTCCATCTTTTTATA
CAAGGACCCGAAGACAGGGAAGAAATCACTCTTCGCAGGCGTGGCGACGGGGGCCGCCGGAAAAA
GACTTGCTAAGGTATACGCCTACCATTCAAAGGAGAATGC
>r568.1 |SOURCES={KEY=b34ed7e6...,fw,209094-209394}|ERRORS={}|SOURCE_1="bcp.fa" (b34ed7e60a76ed5c83a162724f0217b5490879ad)
AACACAAACGCCTCCCTTGAATTATCGGAGAGCTTGGACATACTTGAAGCAGAAATGAAGAAAAA
AACACCGAAGCTGGTGATCATAAAAGGAATGATCCATAACCTGATGGAGTCGGAAGCTCTCGCAG
AAGATGCCGAGCAGCTTACATTTCTCTTGAAACATCAATATATTTAGAAGAACGGCTGCTTCACA
AGCAGCCGTTTTTTCTCTATTACGCCTTTGGTTTTACCATATCTTCCGGTTTCACCATTTCGTTA
AATTGTTCTTCTGTCAGCAATTCAAGCTTCAAAGCCGCTT
>r569.1 |SOURCES={KEY=b34ed7e6...,fw,3252690-3252990}|ERRORS={}|SOURCE_1="bcp.fa" (b34ed7e60a76ed5c83a162724f0217b5490879ad)
AGACAAAAGAATTCGTTCAGTAACGAGGAAAGAGGTTATAAGATGAGTTTTTTTAAAAAATTAAA
AGAGAAAATCACAAAGCAGACAGATTCCGTATCTGAAAAGTTTAAGGACGGCCTTGAAAAAACGA
GAAACTCCTTTCAAAATAAAGTGAATGATCTCGTGTCCCGTTACCGTAAAATTGATGAGGACTTC
TTCGAAGAGCTTGAAGAGGTTCTGATCAGTGCTGATGTCGGTTTTACAACGGTTATGGAGCTGAT
AGACGAGCTCAAAAAAGAAGTGAAGCGCAGAAATATTCAA
>r570.1 |SOURCES={KEY=b34ed7e6...,fw,4004846-4005146}|ERRORS={}|SOURCE_1="bcp.fa" (b34ed7e60a76ed5c83a162724f0217b5490879ad)
GACGCTGCATCCATAATTCGTCTCCTCCGCCATCGCAAAGTTTTCCACTGAGAAACCGAACGATC
CAGTCTGGTTTAGTCCTTCAATTTCTTGCTGGGTCGGCACGTTTTCAAACACGATAATATGATCA
ATGAGCTCTTGTTTAAGAGTACTCTGCGCTTGAATGTCATATAGAGGGAAATAGCTGTATGCTTC
TGCTTCAGTCATTTCCTTTTGCATCCGACTGACCAGGTCAGAGAAAGAAAGAGCTTTGCTTTGGA
CCCGGATGGGAATGGTATTAATAAAAAGGCCGACTATATT
>r571.1 |SOURCES={KEY=b34ed7e6...,bw,1349029-1349329}|ERRORS={}|SOURCE_1="bcp.fa" (b34ed7e60a76ed5c83a162724f0217b5490879ad)
TCTTTTGTAACCACAACTTTAGAAGCGCGTCCCAATTGTCCGATTTCAGTAGATTTCAGGTCAAG
GCCAAGATCTTCTGTGATGACTTCTCCGCCAGTAAGGACAGCGATGTCTTCAAGCATTGCTTTAC
GGCGGTCACCAAAGCCAGGAGCTTTAACAGCCACTGCGTTGAAAGTACCGCGAAGTTTGTTCACA
ACAAGTGTAGCAAGAGCTTCACCTTCAACATCCTCAGCGATTAGAAGCAATGGTTTGCCTTGCTG
AACAACCTGCTCAAGCACAGGAAGGATTTCTTGAATGTTT
>r572.1 |SOURCES={KEY=b34ed7e6...,fw,2346012-2346312}|ERRORS={}|SOURCE_1="bcp.fa" (b34ed7e60a76ed5c83a162724f0217b5490879ad)
GAAAAGGACCAGGCGAAAATTATGAGCGGGGTGCGCCATGCCCGCACACTTGGTTCACCAATTGC
TCTTGTGGTAGAAAATAACGATTGGAAACACTGGACTAAAATTATGGGTGCGGCTCCGATTACAG
AAGAAGAAGAAAAGGAAATGAAACGCCAAATTTCCAGACCGAGACCGGGACACGCAGATTTAAAC
GGTGCGATTAAATATAACCACCGTGATATGAGAAATGTGCTTGAGCGCTCTTCAGCACGTGAAAC
GACCGTAAGAGTGGCGGCAGGCGCTGTCGCTAAAAAGATC
>r573.1 |SOURCES={KEY=b34ed7e6...,fw,367678-367978}|ERRORS={}|SOURCE_1="bcp.fa" (b34ed7e60a76ed5c83a162724f0217b5490879ad)
CCGGAGAGCTGGCACGGGCTGTCCGGGCGTATGAAATCGGCAGAGACCGGCCGGATGAGAAAGAA
TCGACACGAGCTGAGCAAAAACAAGAATTGATTGAAGAAATGGGAGACGTCATCGGGAATATCGC
CATCCTTGCTGATATGTACGGCGTTTCATTAGGTGACGTGATGAAAGCCCACCAAGAAAAACTGA
CAAAACGATTTGAGCATGCATAAAAAAAACGGCCGCAGTCGGCCGTTTTTTTTCACCCTGTGATT
TCATCATGATGATCAAAGAAATGCTGCTTCCCTATTTTGT
>r574.1 |SOURCES={KEY=b34ed7e6...,bw,933756-934056}|ERRORS={}|SOURCE_1="bcp.fa" (b34ed7e60a76ed5c83a162724f0217b5490879ad)
GGAGCTGTATTCCAACGGCGTGCTGATTATGAACAAATGCGCGGATCTGCTGCCGGACCACTTCA
GCTTTGTAAAGGGTATGGTCGATTCTGAGGATCTGTCGCTGAACATTTCCAGAGAAATGCTGCAG
CATGACCGCCAGCTGAAGCTGATTGCGAAAAACATCAGCAAAAAGATCAAAAGCGAGCTGCAGAG
CCTGCTGAAAAAAGACAGAGAAAAATATGAGACCTTCTACAAATCATTCGGCAGACAGCTGAAGT
TCGGCGTGTACAATGATTTTGGCGCGAATAAAGATCAATT
>r575.1 |SOURCES={KEY=b34ed7e6...,fw,1630458-1630758}|ERRORS={}|SOURCE_1="bcp.fa" (b34ed7e60a76ed5c83a162724f0217b5490879ad)
CTTTTACCCTAATATCAATTGACAAATTATCGTAAAAAGAGGTACACTAATTATAAACATTATAA
TGTAAGAATCTTTTTTAGAAGAGAGGTGCATGACGGATGGCTGCACATGAACTAAAAGAAGCCTT
AGAAACGTTGAAGGAAACCGGAGTTCGCATTACTCCTCAACGTCATGCGATTCTGGAATATCTCG
TTAACTCTATGGCTCATCCAACAGCGGACGATATATATAAAGCTCTGGAAGGGAAATTTCCTAAC
ATGAGCGTAGCGACGGTATATAACAACTTGCGTGTGTTCC
>r576.1 |SOURCES={KEY=b34ed7e6...,bw,1632146-1632446}|ERRORS={}|SOURCE_1="bcp.fa" (b34ed7e60a76ed5c83a162724f0217b5490879ad)
TAAAAGAATATCCTCGATGAAAGACAGCCTGTCCTTTGGTTTCCATTCGGCACACGCTGATAAGA
CCTTTTTCCGTCAGGTAATCAAGCATGACGCCAAGGTCTTGAGTGAAATGGATTAAGTCAGGATG
CTGAAGAAGCTCGCTAAATTGCCATATGTCCTTTTCTTTCATGACTTCGAAAAGATGTGCTGAAC
CAATCTCAGCTTTAGAATGAATCAAGAAATCATTTGCTAAGAATAATAATTCAAGCCTTTTTTCC
AAGCTTTCGTGACTTTCAATCAGTTCGGAATATAATTTGT
>r577.1 |SOURCES={KEY=b34ed7e6...,fw,2405810-2406110}|ERRORS={}|SOURCE_1="bcp.fa" (b34ed7e60a76ed5c83a162724f0217b5490879ad)
AATCTGTATTTATCTTAATGAAAAAGCCTGGCGTTTCAAACGTCAGGCTAATTTATTATCGAAAT
ATTCATGAAAAACGAATGATCTTTTCGAAAAAAAGAATTAAAGTTCGGGAATTTTTATTTTTCAT
CTATGCAAGAGGTTGGAATCTTGATATAATTTGTAACAATATGATAGGAACACTCATATAATCGC
GTGGATATGGCACGCAAGTTTCTACCGGGCACCGTAAATGTCCGACTATGAGTGAGCAATGAGAC
CGGACGTATACGGTTTTTTGTTATTTCAGCATTGCTTGCT
>r578.1 |SOURCES={KEY=b34ed7e6...,bw,3342876-3343176}|ERRORS={}|SOURCE_1="bcp.fa" (b34ed7e60a76ed5c83a162724f0217b5490879ad)
TACTGACATGTGAGTTTCCTCCATTTCATGTGAAGTTACAAAATTATTTTGTCCTTCTTAAAAGA
AACTATACACATTTTATTTTGCATCAGCAGTGCCAGCCCCCGTTAACAGACAGAATCTGTCCAGT
AATATAGGAAGCTTTTTCAGACAGGAGAAATGCTACCGCCTCGGCAATTTCTTTCGGCTGTGCAA
GCCGGCCGATCGGGATCTCATCAGCGATCTCTTCCAATTCATCCGGACTGAATTGATTCATCATG
TTGGTATCTACAGCACCAGGTGCTACTGCATTGACCCTGA
>r579.1 |SOURCES={KEY=b34ed7e6...,bw,1002455-1002755}|ERRORS={}|SOURCE_1="bcp.fa" (b34ed7e60a76ed5c83a162724f0217b5490879ad)
GTGATGACTACTATGACAAAGAAACTGAGAACAAAAACATTATCGAAATCATTATTGCCAAACAG
CGTAACGGCCCGGTAGGAACCGTGTCTCTTGCGTTCGTAAAAGAATACAATAAATTCGTCAACCT
GGAACGGCGTTTTGACGACGCAGGTGTTCCGCCCGGTGCGTAAACCCCAAGAGCTTCTTCTTGGG
GTTTTTTTCATCCAGAAGACGGAAGAGAAACCAGCCGCTTAACGGATGTAATAATGAAAGCGGTT
TAATAAAATGAGGCAAAAAGGAGAGGGTAACAATGAGGAA
>r580.1 |SOURCES={KEY=b34ed7e6...,fw,2705992-2706292}|ERRORS={}|SOURCE_1="bcp.fa" (b34ed7e60a76ed5c83a162724f0217b5490879ad)
CGGAAGCCAAAACGAAGGTCAAGACGTATAAGAACTGCAAGGAATTAAACAAAGTGTACAAAGGC
GGGGTAGCCCGTACGTCCAAAGTGAAAAATAAAGGCGGAAAAACGAAGTACAAGCCTTACGTATC
AAAGGCGCTTTATGACGCCAATAAAAAGAGCGACCGTGATAAAGATTTTATCGCCTGCGAACGCT
AAAGAAAAAAAGCAATCTGTTGTCCAGATTGCTTTTTTCTTGTTTAAGCGGCTTGATCAGCAGCA
GCGTTTTTCGTTTTTCTTGTCATGAGACTGACCGCCATCA
>r581.1 |SOURCES={KEY=b34ed7e6...,fw,2061028-2061328}|ERRORS={}|SOURCE_1="bcp.fa" (b34ed7e60a76ed5c83a162724f0217b5490879ad)
CCCTAAACAAATATTCAGTAACCTGGAAGATACTCTACCCAAAATATTGTACTAATAAGTAAGCC
AAACTGAAATTATTTAGCAAACTAAGTATTTCTTTAAACCAAATGAAGGTTGAAAATAATCTGAG
CAGGAGGATTCAATAATGAATAATAGAATATGCAAAATATTAAATATAGAAAAGCCGATTATACA
GGGCCCGATGTCTTGGGTTACTAATGCCGAATTTGTTGCGGCGGTAAGTAATGCTGGTGGATTAG
GATTTCTAGGTCCAAATGCCGGTCAGGTTGAGATAACTCG
>r582.1 |SOURCES={KEY=b34ed7e6...,bw,1176206-1176506}|ERRORS={}|SOURCE_1="bcp.fa" (b34ed7e60a76ed5c83a162724f0217b5490879ad)
AATGATAAACCGAGCACAGCCGGAATGTCTGCCGCCAATGTAAATACGCCGCCCACACCCGTGGT
CGCTCCCTGAACGGTTGCAGCATTGATTCGGTTTTTGCCCATCGCTTCAGCAACATCATCCATAA
CAGCCAGAGGCGCTTTCTGTACGTCCTCCAGTGATTCAAAGGTTTGCTCGGGCAGTTTCTTTTGA
AACGTTTTGATAATCTGTTTTTCCGATGTCAGGTACTGTCCTCCAGTCTGAACAAAGGTGCCCAC
CTCATCCAAAAGCTTGCCGATCTTTTTCTGAATGAATTCC
>r583.1 |SOURCES={KEY=b34ed7e6...,bw,1301421-1301721}|ERRORS={}|SOURCE_1="bcp.fa" (b34ed7e60a76ed5c83a162724f0217b5490879ad)
GCATGGTGATATATTCTTCTTCTCTCAGCGAATTGTTGTCCGTACTGCATATGATGACACTAAAG
TCCTTTTTACGGCCGCTGTCCTCCACTGCTCTGGCCAGCTCGGCCATAAATGGATTAGCGATGTC
AGGAATGAGCAGCCCAATGGTCTTCATCATTTTTCTAGTTGAAGTCACAACACTTGGCTGATATT
GAAGTTCCTCAATCACTTTCCAAATTCTTTTTTTCGTTTTTTCACTTATATTGCCTGTATGATTA
AGAACCTTTGAAACCGTAGAGATTGAAACGTTTGCTTCCT
>r584.1 |SOURCES={KEY=b34ed7e6...,bw,3963870-3964170}|ERRORS={}|SOURCE_1="bcp.fa" (b34ed7e60a76ed5c83a162724f0217b5490879ad)
GGTCAAACGAGGAACGGCACCCGCTTCTTGAAACAATGTCAGAAGCTTGTCCGCCACAACAGAAG
AAAGACCTTCCCCGCCAATCAGCAGGTGTTTGAGCTTAAGACCAGTCAAATCTCCCGCTGCTATC
AGCATTTGCAGATGGGCCGGTGTTCCGTCCGTCGCCTCAATTCCGTGTCTGCGGTAATACTCCGC
AAGAGCAGCGCCATTCGTCACCGTTTTCTTCGGTACAATATAAAGAGTTTGTCCCAAAAGGAGCG
ACGCGAAAATCTGTTTCACTGACGCATCAAAGTGGAACGG
>r585.1 |SOURCES={KEY=b34ed7e6...,fw,3299453-3299753}|ERRORS={}|SOURCE_1="bcp.fa" (b34ed7e60a76ed5c83a162724f0217b5490879ad)
AGGTAGAAGCGGCGATTGAAAAGCTTGAACAGCGCTATCTTCGGAATGTATCGCCCGCAGAAATT
GCAGAGGAACTCGGAATGACAGAACAGGATGTAGTGTCAACAATGAATGAAGGTTTTTTTGCAAA
CCTGCTGTCAATTGACGAAAAGCTTCATGATCAGGATGAAGGGGAAAACATCCAGGTCATGATCA
GAGATGACAAAAATGTCCCGCCGGAAGAAAAGATCATGAAAGATGAACTGATTGCGCAGCTTGCG
GACAAGATTCACGAACTCTCTGAGAAAGAACAGCTTGTTG
>r586.1 |SOURCES={KEY=b34ed7e6...,bw,4035357-4035657}|ERRORS={}|SOURCE_1="bcp.fa" (b34ed7e60a76ed5c83a162724f0217b5490879ad)
CAGGCTTCTCGGTGCTTCGATTTCCGCTTGGTCCAAAAAGCTGTTCAGCATGGCCGGAATAAAAT
GGGTATGTGTTAGATCCGCATGTAGCCGTACAGCCTGTCGGCGTAGCGGGAGAATTGTATATCGC
TGGAGCCGGCGTCGCCAGAGGCTACTTGAATCGTCCGGAATTAACAGAAGAACGTTTTCTTGATG
ATCCATTTTATCCGGGTGAACGCATGTACAAAACGGGTGATTTGGCGCGCTGGCTGCCTGACGGA
CAGGTGGAATTCCTCGGCCGTCTGGATGACCAGGTGAAAA
>r587.1 |SOURCES={KEY=b34ed7e6...,bw,2658667-2658967}|ERRORS={}|SOURCE_1="bcp.fa" (b34ed7e60a76ed5c83a162724f0217b5490879ad)
GTAATATGGGAGCAGTTCAGAGAGAGGGGGAATCTCCCATCATATTATTCTATTTTATCGTGGCT
GCCTTGTTTATTGTTTACTTTATAAACAGGCTCACCAATACATTATGCCTTGTCAGAGAGATTCC
TGAAGAGCGCCAGGATAAGGTATTTCGATTTATCAATGTATGTATATTAATTTTACTGATCTCTT
CATTTGTGGAGATATCCTTTACCGTTTAAATATGAGGAAAGTAAAGAAAGCATAGCTGCCGGCCT
CGTTAGAACCGGCAGCTATGCTTTTTACATTGATTAGTAA
>r588.1 |SOURCES={KEY=b34ed7e6...,bw,653278-653578}|ERRORS={}|SOURCE_1="bcp.fa" (b34ed7e60a76ed5c83a162724f0217b5490879ad)
CAGATGTAAAAGTGAAATGGATTAACGCTGAGGAAGTAACAGAAAGCAACATCGGAGAGCTTACT
AGCGGCACAGACGGTATTATCGTACCGGGCGGCTTCGGAGACCGCGGTGTTGAAGGTAAAATCAT
TGCGACACAATATGCGCGCGAAAATAACATTCCGTTCCTGGGCATTTGCTTAGGTATGCAGGTTG
CATCTATTGAGTATGCCCGAAATGTATTAGGCTTAAAAGGCGCTCACTCTGCTGAGATTGATCCG
TCAACTCAATACCCGATTATCGACCTTCTTCCTGAACAGA
>r589.1 |SOURCES={KEY=b34ed7e6...,bw,789714-790014}|ERRORS={}|SOURCE_1="bcp.fa" (b34ed7e60a76ed5c83a162724f0217b5490879ad)
ATTATGCTCGTCATTTAGGTGGGATGTTCGTTTCTTTATTGACAAACATGGACCAGAATAGAAAA
GTGAAGCTATATGTGATTGATGGGGGAATTGAGCCTGATAACAAAAAAAGGCTGGAAGAAACGAC
ATTGAAGTTCGGCGTGCCGATTGAGTTCTTAGAAGTGGATGCCAACCAGTATGAACATGCGGTGG
AAAGCAGCCATATTACAAAAGCGGCATATTACCGCATTTCGATTCCTGACTTAATTAAGGATGAG
AGCATCAAACGTATGATATATGTCGACTGTGATGCACTTG
>r590.1 |SOURCES={KEY=b34ed7e6...,fw,2669716-2670016}|ERRORS={}|SOURCE_1="bcp.fa" (b34ed7e60a76ed5c83a162724f0217b5490879ad)
GAATGATTGCTCCAATAAAAAACACATAAAGAACATGAACAGACATAATCCCGATTTCCATCATT
GATCACTCCTTCCGCTTCCTACAGATTATTCATAGGCGGGCGGAAGGTGCTGGGACAGAAGGTAT
CCGATAGCAGATATTACTTCAGATCAACAAGGATATGTTTTAGCTGCTCGACCAACTCATGCTTC
AATCCCTTTTTAGCGCTGCTGCTGGTGCTGCGGGTAGCATTCGGGTGAAAAAATAACGGCACCGG
CCGCAAGCCATTTTTTTCGGTAGGCGATTATGCTTTCCGA
>r591.1 |SOURCES={KEY=b34ed7e6...,fw,100364-100664}|ERRORS={}|SOURCE_1="bcp.fa" (b34ed7e60a76ed5c83a162724f0217b5490879ad)
AACAATGAAAACCGTGTCGCTTTGACGCCTGGGGGCGTTTCTCAGCTCGTTTCAAACGGTCACCG
CGTGCTGGTTGAATCAGGCGCAGGCCTTGGAAGCGGCTTTGAAAATGAAGCTTATGAGTCAGCAG
GAGCGGAAATCATTGCTGATCCGAAACAGGTCTGGGACGCTGAAATGGTCATGAAGGTCAAAGAA
CCGCTTCCGGAAGAATATGCATACTTCCGAAAAGGGCTTGTACTGTTTACTTACCTCCACTTAGC
GGCTGAACCGGAGCTTGCACAGGCACTGAAGGATAAAGGC
>r592.1 |SOURCES={KEY=b34ed7e6...,fw,2547441-2547741}|ERRORS={}|SOURCE_1="bcp.fa" (b34ed7e60a76ed5c83a162724f0217b5490879ad)
TTGAAACAGCAGTTTAGCGATGTGGAAAAACACTGATTTGTTAAAATAAATATATCGTCACTAAA
CCTCATTTCGAAAGGGGAATTTTTATGACCAAGGTAGCAATAGTTACTGGTTCCGCAGGCGGTTT
AGGGAGAGGGATAGCAGAGAGGTTGTGCAAGGATGGTTTTAGTGTCGTTCTGCATGACATTAACG
AGGAACTGCTGCATGCAACTGTTTCAGACTTCAAAGAAAATGGCTTTCATGTTATCGGAATAAAA
GGGGATGTATCCAAGCGTGAAGACCAATTCAATTTAGTTA
>r593.1 |SOURCES={KEY=b34ed7e6...,bw,3277654-3277954}|ERRORS={}|SOURCE_1="bcp.fa" (b34ed7e60a76ed5c83a162724f0217b5490879ad)
GCGGATATCTTCCATCTGGCTGTTCGCTTGCTCGGAAATCCGATTAGCTTCTTCTTTGACCCGGG
CCATTAAAGCTTCCGGATTTTCTTCATTCTGTAAAAGATGTGAATGATCGATCCGAACCTCTTGT
AAAGAAAGCTTCCTTCTTTCCTGCTGTGGGGAAAAAGATGATTCTTGTTTAATGATATTAGACAA
TAATATCGTCTCCTCCGCCTCTTGCTATCACAATTTCACCGGCTTCTTCAAGCTTTCTGACGATG
CTTACAATTCTTGATTGAGCCTCTTCTACATCCTTCAAAC
>r594.1 |SOURCES={KEY=b34ed7e6...,bw,1188410-1188710}|ERRORS={}|SOURCE_1="bcp.fa" (b34ed7e60a76ed5c83a162724f0217b5490879ad)
CAACTGAAATGGCGCTGTTGCGGAACAGTGATGAACAAAGCAAACCGAATAATCCCATCAGCACC
GCTTCAAGCCAGTTTGTGCCAATTAGTTCCAATGTGTTGATGAACAATGTTTTTGATTCAGATGT
CACGGACGTGCCAAAAAAGACAAGACCGAATAATAAAGCCAGAATGTAGTATGTCAGATAAAGAT
AGAAGCTGACCATTATAACTGTCAGTAATTTCGACCAAAAAACCTTTTGCCGCTTGACCGGGCGA
ATGAGCAGAAATTTAATTGTCTTTTTATCAAATTCATTAG
>r595.1 |SOURCES={KEY=b34ed7e6...,bw,1599805-1600105}|ERRORS={}|SOURCE_1="bcp.fa" (b34ed7e60a76ed5c83a162724f0217b5490879ad)
TGGCGCCTACTCTTTATGCAGGTTTTATCACAGCAGGGTTTGACCAAATCGGTGATGAAATCAGC
AGCCGCTTATCGGACAGCGGACAGTCAGGGAAGGATATGCAGATGATTCCCGAGATCGACAGTTC
AGATGTTTCTTCTTTACAAGAACAGATCGAACGCATACCTGTGCCTGAAGTCAAAACTGCGATAA
ACGATGCCATTCATGCAAGTGTTGCCAGCGGCTATGATCATTTATATGCGGCGGCGGCCGTGATT
TCACTGCTGGTGGTTGCAGCAATCAGTCTTCCGGCTTTCC
>r596.1 |SOURCES={KEY=b34ed7e6...,fw,944402-944702}|ERRORS={}|SOURCE_1="bcp.fa" (b34ed7e60a76ed5c83a162724f0217b5490879ad)
AGCCGCTGAAGCGAGACAGAGCCCCATCACAGTAATCACATCAGAAAGTGGATGGTCACCGAATA
TACTGATCATCAGCATAATGGCAGCAGTAGATAAGTGAATCAGCAAACCCATGCCGCAAAGCGCC
GCCATCACAAATTTCATCGCATCCACACCCAGCATGTACATGAGGATGGGAATGAGATAGAAAAC
AAGTATCATACCAATTGCCGACCACATACCGATAGAGTTGAACTGATTGGCTGAGGACCCCGTGT
CTGCCAGCGGAGAAAGTGAAGCCGCAGCAATCATAGCGCA
>r597.1 |SOURCES={KEY=b34ed7e6...,fw,2330708-2331008}|ERRORS={}|SOURCE_1="bcp.fa" (b34ed7e60a76ed5c83a162724f0217b5490879ad)
TTTATTCCGGCATCACTTGTAGAAGCGCATTTTGTAGAAGATTTTACCGACTATAAAGGAAAAAC
ACTGTCTCTGCTCGTAGTAGAGCTTGACCGTGATAAAAACCGCGTCATCCTTTCACACCGTGCGG
TTGTTGAAAGTGAGCAAGCGAATAAAAAACAAGACCTTCTTCAGTCTCTAGAGATTGGAAGTGTA
CTTGATGGTAAAGTGCAGCGTCTGACTGACTTCGGCGCGTTTGTTGATATCGGCGGTATTGACGG
ACTTGTGCACATTTCACAACTTTCCCACTCCCACGTTGAA
>r598.1 |SOURCES={KEY=b34ed7e6...,fw,3144379-3144679}|ERRORS={}|SOURCE_1="bcp.fa" (b34ed7e60a76ed5c83a162724f0217b5490879ad)
GCATAGACTTTTTCGTCCTTGGACTCCAAATATCCGGACTGGGGACGCTGATAGCCGGGATTAAC
TTTTTGGCCACGATTATTAACATGAGGGCTCCCGGCATGACGTACATGAGGCTGCCTTTGTTTAC
ATGGACGACATTTGTGGCGTCGGCATTGATTTTGTTTGCGTTTCCGCCGCTAACGGTTGGCTTGG
CTCTTATGATGCTGGATCGGCTGTTTGGCACAAATTTCTTTAATCCTGAGCTTGGCGGTAACACG
ATTATTTGGGAACATTTATTTTGGATATTCGGACATCCGG
>r599.1 |SOURCES={KEY=b34ed7e6...,fw,3296440-3296740}|ERRORS={}|SOURCE_1="bcp.fa" (b34ed7e60a76ed5c83a162724f0217b5490879ad)
ACTGAAACAGTAGAGCGAATGACGAGAATTTCCGGCGATTTGCAGTCTATTATTCTCAACATGAG
AATGGTTCCGGTTGAAACCGTTTTTAACCGTTTCCCGAGAATGATTCGCCAGCTTCAAAAAGAGC
TGAATAAAAAAATCGAACTCTCCATCATCGGCGCGGAAACAGAACTTGATCGAACAGTAATTGAT
GAAATTGGAGATCCGCTCGTTCACTTAATTAGAAACAGTATTGACCATGGGATTGAGTCTCCGGA
AACGCGTTTGCAAAAAGGGAAACCTGAGTCTGGCAAAGTT
>r600.1 |SOURCES={KEY=b34ed7e6...,fw,3375112-3375412}|ERRORS={}|SOURCE_1="bcp.fa" (b34ed7e60a76ed5c83a162724f0217b5490879ad)
CTGCTGAGAAAGCATTTATTGCGCTTACGGCGGTTAAATAAAAAGGCAATTGCGCGGTATAAACA
GTTTATCAATTCATTGGATGACCGCCCGCGCCGTACGAAATCCATGGCTTTAACTGAAAATCAAG
ACATGTTTTCCGACCCTCAAAATCAAATGGGCATCATAAGGTATGTTGAAACGGGGCAGTTCCCT
TGGGAGAAGAGCCCGTAAACTGTGTGAAATACATACAATCAGAAACTGTTAGGAGGACATCATGA
CGCATTCTGTTGTAGAGCTTTTTGAAATCGAGCCCGCTAT
>r601.1 |SOURCES={KEY=b34ed7e6...,fw,780745-781045}|ERRORS={}|SOURCE_1="bcp.fa" (b34ed7e60a76ed5c83a162724f0217b5490879ad)
AAGCGCAGATCCTTTTTCGCCGCATATGAGAAGTATTTAAAAACATCCATCACTTTAATATCGTG
CGCCTCGTAATCCAGCTTGTTCACGCTGAATTGCTCGATCGTTTTGGCCAGGCTTCGATTTGCCA
CGTCCACGCTTGTTGTTTTCTCCGCTCCGCCAAGCGTTGCCGCCACTGAGAACGCACCTGTATAA
GAAAACGTGTTTAAGACGTTTTTTCCACTGGCATAGCGGTCTCTGATCGCTTTGCGCACATGTCT
TTGATCTAAAAAGATGCCTGTCATAGCGCCTTCGTTTAAA
>r602.1 |SOURCES={KEY=b34ed7e6...,fw,786306-786606}|ERRORS={}|SOURCE_1="bcp.fa" (b34ed7e60a76ed5c83a162724f0217b5490879ad)
CGGAAAAAGACAAGACAAAAAAATCAAAAACAGCCGCTCAGTCCGCAGTAAATCAATTAAAAGCA
TCCCATGAAAAAACAAAGCTGCAAAAACGGCTGAACGCCGTTAAGCCGAAGAAATAATTGAAAAA
CCTTTAAGGCGTAATGCTCGTCTTAAAGGTTTTTTTCATCTGTTAAGTGGTGTACGCAACCTTTT
TCCCATTTGTTTCACAGGCTTTTCATACTATTGCTATCCTGCTGTGAACAGCATAAAATGAACGT
TATTACAGATATCAACTGCATAATGCGGGATTGTGACTGG
>r603.1 |SOURCES={KEY=b34ed7e6...,bw,2691818-2692118}|ERRORS={}|SOURCE_1="bcp.fa" (b34ed7e60a76ed5c83a162724f0217b5490879ad)
TCTGAAACAAACCCATACCAAGACGGCAGTTCTCACGGCACACATGTAGCCGGTACTGTTGCCGC
TCTTAATAACACAATTGGTGTTCTGGGCGTAGCGCCTAGCGCATCGTTATATGCAGTAAAAGTGC
TTGATTCTACAGGAAGCGGCCAATACAGCTGGATTATTAACGGCATTGAATGGGCGATTTCTAAC
AACATGGATGTCATCAACATGAGCCTTGGCGGACCTACTGGGTCTACAGCGTTGAAAACAGTAGT
CGATAAAGCGGTTGCAAGCGGTATCGTCGTTGTTGCCGCA
>r604.1 |SOURCES={KEY=b34ed7e6...,bw,2899599-2899899}|ERRORS={}|SOURCE_1="bcp.fa" (b34ed7e60a76ed5c83a162724f0217b5490879ad)
AACAATGCGGTCTACTAAACTATGACAAAACGTGTTGGCGTTCTGAACCCATTGCGTAAACCCCT
CTTCCAGCTCCCATAGATCAGCATAATGCAGAACCGCTTCCTTTAGCTTTTGTCCGTTATTTTCA
ATCAGCTCACATGGAATCAAGACACACCCTTTTGTCTCGTCTCCGGCAAATGCCTGGTAGCGAAA
GTACAGAAAAGCTGTTAATTTCCCTGGAAATGTTTTTTGCGGCCTATCCTCTAAGCGGTCTTCTT
TCTCACAAACAATACCAGCTTCGGTCGTATTAGAAATGAT
>r605.1 |SOURCES={KEY=b34ed7e6...,fw,154184-154484}|ERRORS={}|SOURCE_1="bcp.fa" (b34ed7e60a76ed5c83a162724f0217b5490879ad)
ACTATGTCTTACGGCAAAGGAAATGTGTTTGCATACCGAACGTTTTTAAAACCGCTCACAGGCAT
AAAGAAAATCCCTGAGTCTTCTTTTACAGGGAGAACCAATACAGTTGTTGGCATTGATGTGACAT
GCGAAATTGGCGGAGATGCCTTTTTGCCGTCATTTACAGACGGAGATAATACGCTTATCGTGGCT
ACGGATTCGATGAAAAACTTTATTCAGCGCCACCTCGCTTCCTATAAGGGAACAACCACCGAGGG
CTTCTTGCATTATGTGGCTCACAGATTTTTAGACACCTAT
>r606.1 |SOURCES={KEY=b34ed7e6...,bw,3437198-3437498}|ERRORS={}|SOURCE_1="bcp.fa" (b34ed7e60a76ed5c83a162724f0217b5490879ad)
CAATAGAAGAAGATGGTTTTTTTTCTAAAAACACTCGCAGTTTTTCAAGATAGCTGAGCAGGCTC
CATTTCGTTTTCGCAGAAAAAACGGCCAGATATTCCTGCTGGTGAGGCACTGGATGTTGCTGCTC
AGTTGCAGCGCCGATAAATTCTTCTATAATGAGATTCGCATAGGCCCCTCCCGCTCCGAAAGAAT
TAATCATGCTTCTTCTGGGCAGATGCTTTCCTGTATCGGGATCTTTTAACCGCTGCCACGGCTCC
GTTCGTTTTTGCAGATAAAATGCTGTGTTTTCCAGGTTAA
>r607.1 |SOURCES={KEY=b34ed7e6...,bw,3447847-3448147}|ERRORS={}|SOURCE_1="bcp.fa" (b34ed7e60a76ed5c83a162724f0217b5490879ad)
GCTGAAAGTGTCTGACGGCTTCAAAAAGTGGAAGCCGAGTGCATTGGTCGTGATTGGTTATTCCC
TTGCCTTTTATATGCTGTCGCTGACCCTAAACCGCATCCCTCTAAGCCTTTCATATGCGACATGG
AGCGGCGTGGGTACGGTGCTGACGGCCGTGATCGGAGCGAAATTTTTCAAAGAAAAACTGAATGT
AAAAGGACTTATTGGGATTGGTCTATTAATTTCAGGTGTTGTGCTGCTTAATTGGCAGTAAGGGA
GTGTTGTATATGAGAGGATTTCTTTATTTGGCTCTTGCCA
>r608.1 |SOURCES={KEY=b34ed7e6...,bw,3734020-3734320}|ERRORS={}|SOURCE_1="bcp.fa" (b34ed7e60a76ed5c83a162724f0217b5490879ad)
GTCATAAATCACCGACATCAAAATGCTAACCGCCAGCAACAGTACCGGAACACTAATGACGGCCG
TACATAATAACAACTGATATTTTGTCTTTAGCTTCATTTCTTCACAACGGTATTCAGCCGATACC
CTTCTCCATAGATATTTTCAATGATCTCACCCGCTACATCATTAATTTTCGCTCTGATTTTTTTA
ATGTGCACATTCACAATATTCGGGTTTCTGTCTTCAAGCTGCCATAGATAATCAAAGAAATGTTC
CTTCGTTAAGATACTGTTTTTGTTTTCGTACAGATAGAAG
>r609.1 |SOURCES={KEY=b34ed7e6...,fw,1479983-1480283}|ERRORS={}|SOURCE_1="bcp.fa" (b34ed7e60a76ed5c83a162724f0217b5490879ad)
CCTCATAAACGTGAATTGGAAGATATGACGGAAGAGGGCGTTTATCAGGAACAAATTTTGAAAAA
ACGGATTTCCATGCTGGATCTGCTCGAGCAATATGAATCATGTGAAATGCCGTTTGAACGGTTTT
TAGAGCTTTTACGCCCGTTAAAACCGCGGTATTATTCGATTTCAAGCTCCCCGCGGGTGAATCCG
GAACAAGCCGCGATAACTGTAGGCGTTGTGCGCGGGCCGGCTTGGAGCGGCAGCGGCGAATATCG
TGGAGTGGCATCGAATGACTTGGCGGAGCGGAAGGCGGGA
>r610.1 |SOURCES={KEY=b34ed7e6...,fw,2823877-2824177}|ERRORS={}|SOURCE_1="bcp.fa" (b34ed7e60a76ed5c83a162724f0217b5490879ad)
AGCGAGACGCTTTTGGCCGAGCCTGTTCCGCTCGATATTATGTATGAGGATGAACACGTGCTTGT
GATAAACAAACAGCCGTATGTGTCATCTATTCCGTCGCGAGAGCACCCGGCGGGAAGCATCGCGA
ATGGCATCATCCATCACTACCAAAAAAACGGAGTGCGGGCCACGGTTCATCTTGTCACCCGGCTA
GACCGGGATACGTCAGGTGTCATGCTTGTTGCCAAGCACCGCTTTGCCCACTCCATTTTATCGTC
GGCGCAAAAAAACGGCCTTGTGAAACGCAGATATGTTGCG
>r611.1 |SOURCES={KEY=b34ed7e6...,fw,3045623-3045923}|ERRORS={}|SOURCE_1="bcp.fa" (b34ed7e60a76ed5c83a162724f0217b5490879ad)
CGTTATTTACTACTTCGGATTCCGATTTGCGATCCGCAAATTTAATCTGAAAACACCAGGCCGTG
AAGATGCTTCAGCTGAAACAGCAGCATCTGGGAAGACAGGAGAAGCAGGCGACCTTCCTTACGAG
ATCCTGCAGGCAATGGGTGACCAAGAAAACATCAAACACCTTGATGCTTGTATCACTCGTCTGCG
CGTAACTGTAAACGATCAGAAAAAGGTTGATAAAGACCGTCTGAAACAGCTTGGCGCTTCCGGGG
TGCTGGAAGTGGGCAACAACATTCAGGCGATTTTCGGACC
>r612.1 |SOURCES={KEY=b34ed7e6...,bw,3494692-3494992}|ERRORS={}|SOURCE_1="bcp.fa" (b34ed7e60a76ed5c83a162724f0217b5490879ad)
CGAGTCCACATAAGATAGATGTTTCCTCTATTCTATGTATTTTTGTTTTCGAAAGCCGTAACATA
CCATACAGAGCCAACAAAGCAGTGTATATCCACCAGATCAGTGCAAAATACCCTACATCTGTCAC
AAGGGCTAATACCGCGAAAACAGCTGCTGCAGGATAGATGAGCATCAATAATTTTTCCAAAGATT
GAATAGTCCTGTGAACCGATTGATGAAAAACAAAAGGAAAAATTTCTGGCACAAAAAAGAGAATG
GAAAACAAGACAAGCGCCTCCGCAACTGATATGTCAGGAG
>r613.1 |SOURCES={KEY=b34ed7e6...,bw,1565735-1566035}|ERRORS={}|SOURCE_1="bcp.fa" (b34ed7e60a76ed5c83a162724f0217b5490879ad)
CCGCCTTTCATTGCCGCAATGGTACCAGGATCGGCTCCATTTTCTATTGCACGGTCAAACGCGCG
CTCCAGCTCTTTTTCTGATGGGACGCCTCTGCGGGTTTCACCATCCATTGCGTCCTTGCCATATG
TCACGTGATATCCGAGAGCTTGAAGGGTTTCCACAACCTTTCCGGCCGTGCGAAATTCTGTGAAG
CCCAGTTCGGGATGCCGGTGTAAATCTCGTCTTATTTGTATAATATCCATATGTCTCCCACCCTT
TGTCGTTTTTACTTTGCATAAACGCCCGGTCCGATCGGCC
>r614.1 |SOURCES={KEY=b34ed7e6...,bw,2249363-2249663}|ERRORS={}|SOURCE_1="bcp.fa" (b34ed7e60a76ed5c83a162724f0217b5490879ad)
ATGAGTTAAGATGAGCTGCTTCGCCCCAGCTTCTTTTGCTGTTACAGCTGCTTGTTCTGTTGTAC
TGTGAAAATAATCAAAAGCAAGCTTCACATCATCCTTAGCAAAGGTGGCTTCATGCACAAGCACA
TCACAGTCCCGCGCAAGCTCTTTTATCTTATCGCTCACTCTCGTATCCCCGGAAAACACGACAGC
TCTCCCCTTTTTAGGAGGCTCCAAAAAATCCTCCCCATTTATGGTGCGTCCGTCTTCAAGCGTCA
CGATTTCACCTTTTTTTATTTTCGAATATACAGGTCCAGG
>r615.1 |SOURCES={KEY=b34ed7e6...,fw,711768-712068}|ERRORS={}|SOURCE_1="bcp.fa" (b34ed7e60a76ed5c83a162724f0217b5490879ad)
TCAATTCACCTTTTACATAATGATGATGCGCGTAAATTTCAGCCTTGGCCTGCTCGTAGAGAAAT
ACCATTTGCTTTGCCCTTTGATACAGAATGTCCCCTGTCGGTGTTGTCGTAAAATGCTTCGGCGA
CCGATTCAGCAGAGCTGTTTGAAATTCTTTTTCAAGATTTTTGATATGCAGACTGACGCTGGGCT
GGGAAATCATCAGCTTTTCTGCTGCTTTTGTGAAGTTTTTTTCTTCCACCACCGCGATAAAGGTT
TTCAGCACGTCGTAATACAAAGGCCCCACCCCTGTCATGA
>r616.1 |SOURCES={KEY=b34ed7e6...,fw,3210195-3210495}|ERRORS={}|SOURCE_1="bcp.fa" (b34ed7e60a76ed5c83a162724f0217b5490879ad)
GTATCGGTGCATGCTTCGCTTGTGTGTGCCATACAAACGAAAGTGAGACAGCTTATGTAAAGGTA
TGTCTTGACGGGCCTGTATTTAAAGCTCAGGAGGTGGCGCTGTAATGCTAGAGGTGAAATTGCCG
GGGCTGAATTTGAAAAATCCAATCATTCCCGCATCAGGCTGCTTCGGTTTTGGAAAAGAGTTTGC
GCGTTTTTATGATTTGTCTTGTCTTGGAGCAATCATGATCAAAGCTACGACAAAGGAGCCCCGCT
TCGGGAATCCGACGCCTAGGGTAGCTGAGACTGGCGCTGG
>r617.1 |SOURCES={KEY=b34ed7e6...,bw,177262-177562}|ERRORS={}|SOURCE_1="bcp.fa" (b34ed7e60a76ed5c83a162724f0217b5490879ad)
ATCGTGGAAGATGCGAAATTTGAAGGGGAAGGCTGCTCCATTTCAATGGCATCCGCTTCGATGAT
GACTCAGGCGATTAAAGGGAAAGATATTGAAACAGCCCTTTCCATGTCTAAGATTTTCTCAGATA
TGATGCAAGGGAAAGAATACGATGATTCTATAGATTTGGGTGATATTGAAGCCCTTCAAGGCGTT
TCAAAATTCCCGGCCCGTATTAAATGTGCAACCCTGTCATGGAAGGCACTTGAAAAAGGAGTCGC
TAAAGAAGAGGGCGGCAATTAAAAGGATTGGAGTGAAAAT
>r618.1 |SOURCES={KEY=b34ed7e6...,fw,2135839-2136139}|ERRORS={}|SOURCE_1="bcp.fa" (b34ed7e60a76ed5c83a162724f0217b5490879ad)
CGATTTAAATGCTCATTTACTCATCATCACCATCACTTTATTTGCCTGGCTTGCGGCAAAACAAA
GGAGATTGAGTCTTGTCCGATGGATAAGCTCTATGATGACTTAGATGGCTATCAGATCAGCGGGC
ATAAATTTGAGATTTACGGGACATGCCCAAGCTGTGAACAGGAAAAGCAAGATCAACCCTCTGCA
TGAGAGTGAAAGGATAGAGAAAAAGGAGCCTGATCAGGCTCCTTTTTTAATTTTTCACACGTATG
AAAGAATGTTTATTTTCATTTATCCATTGAACCGCTTCGA
>r619.1 |SOURCES={KEY=b34ed7e6...,fw,347366-347666}|ERRORS={}|SOURCE_1="bcp.fa" (b34ed7e60a76ed5c83a162724f0217b5490879ad)
AATCGACAGCAGCTAAACCGATAACATTTCCTATGTATATCAAATAAGTGGGCATTTAACCCGTC
CTCACGCCCCGCCAGCGACGACCAGCATCTAAGGCAGCCTGTTCAAGCTGCCCACAGCGGAGCCG
AGTGCCTCCATTGATACAGGTAAGGAGACATCACCTAAAAGCACAAATTAATAGGAATAGTGTTC
TGATTTTTTCATTTTCTTTTTATTTAAAAGAGCACCTAGCAGCTTTGCATTGGATTGCTCCAGTG
CGTCCTTCGCTTTCAGGACGGTATCGGTTTTTGTTTTTCC
>r620.1 |SOURCES={KEY=b34ed7e6...,fw,2852560-2852860}|ERRORS={}|SOURCE_1="bcp.fa" (b34ed7e60a76ed5c83a162724f0217b5490879ad)
TCAAGCTTTTGGAAGTCCTTCTTGATGAATTGCTCGTTTGGCTCTGATTGAGCATATTCAGTAAC
AAGTGCTTCGTCCACGCTGCCTAATTTATCGACTGTTTTTTTGCGTTTATCCTCTGCATCAGCAA
GTTCGTCTTTGAAGACCTCTGTCGAGAACAAATCAAGCGGAAGAATATCGTCGATATCATGTAAG
ATATCTTTCATCGCTTTCTTCTGTTCAGACATAATGGATTTTGATTTTGTATAGGCGTTAGCCAG
CTCATGTTCTAAGAAGGATTCTTCTATATATGCATCAGAT
>r621.1 |SOURCES={KEY=b34ed7e6...,fw,1303980-1304280}|ERRORS={}|SOURCE_1="bcp.fa" (b34ed7e60a76ed5c83a162724f0217b5490879ad)
CGAAACACTGGCTGCTCATCATATAAAGGTTTTGTCGGTAACGCCAAGGAATGTGGATATTTCAA
GCACGAATGAAGAGGTTCGGTCAAAGGCTGTACAATATTTCTTGGACTTATTGGACTGGGCTGTG
GATTTAGGCGCTCCCCGTATCTGTCTTCACGGCGATGTCGGCAAAGTGAGAGGGAGCGGTGATGA
TGAGAGGGATTGGAGTTTATTGGTCAAAAGCTCTAAAAAGATTATGGCTAGAGCGGAGGAATTAC
AAATTCAGGTGGTATTCGAAGTATTGAACCGGTACGAAAA
>r622.1 |SOURCES={KEY=b34ed7e6...,bw,3959846-3960146}|ERRORS={}|SOURCE_1="bcp.fa" (b34ed7e60a76ed5c83a162724f0217b5490879ad)
GAAACAGCTTATATCCCAAGGATAATTCATATGAAAACGACTGAATACGTAACGGAAATTCTCAA
TGAGTTACACCGTTCAGCGGCTTATATTTCTAATAAAGAAGCTGATCAGCTTGCCGATCACATTC
TTTCGTCCAATCAAATTTTCACTGCGGGCGCGGGCCGTTCTGGCCTGATGGCAAAATCCTTCGCA
ATGAGACTGATGCACATGGGCTTCAACGCTCATATTGTCGGTGAGGTTCTCACTCCGCCGCTCCG
CAAAGGAGACCTCGTCATTATCGGCTCAGGATCAGGCGAG
>r623.1 |SOURCES={KEY=b34ed7e6...,fw,243939-244239}|ERRORS={}|SOURCE_1="bcp.fa" (b34ed7e60a76ed5c83a162724f0217b5490879ad)
GATGAAGCACTGAAGCATTTTATCAAAAAGCTCAAGGATGAAGGCTTATACGAAAACTCGATGAT
TGTCTTTATGGGAGATCATTACGGCATCTCAGAAGCTCATAATAAAGCCCTGGCAGAGTTTTTAG
GAAAAAGTGACATTACGCCGTATGACACCGTCCAGCTTCAGCGGGTGCCGTTTATCATTCATATT
CCTGGAATCACTGATCAAAATCCGGAAACAATCTCCGATGCCGGAGGGCAGGTTGACGTCAGGCC
GACTCTGATGCACCTACTCGGATTCAATACAAAAGGTGAT
>r624.1 |SOURCES={KEY=b34ed7e6...,bw,1996941-1997241}|ERRORS={}|SOURCE_1="bcp.fa" (b34ed7e60a76ed5c83a162724f0217b5490879ad)
ATGATGCGCAAGTCAGCGTCTGTGTCTACATAAAGCTTGATATCCATCAGGTCGCGCAGCCTTTT
ATCTTCAAGAACAAGAATGCCTTCAAGAATAATCACGTCTTTCGGCTCTACGTGAACCGTTTCTT
CCGACCGTGTGTGGAGCTTATAATCGTAAATCGGCTTTTCAATCGGACGGTAATTCAATAGATCT
TGAATATGCTCGATTAAATAGTCATTATCAAACGCAAGCGGATGATCATAGTTTGTATTCAGCCT
TTCTTCAAATGGAAGATGGCTTTGGTCTTTATAATAGAGG
>r625.1 |SOURCES={KEY=b34ed7e6...,bw,2227217-2227517}|ERRORS={}|SOURCE_1="bcp.fa" (b34ed7e60a76ed5c83a162724f0217b5490879ad)
TTTTCTCCATGCGTCCAGCCAGCGCAATGCCGACCGCATGCGGCACTTGCGTTGTTACCGGAGAA
GACCCCGTCACGATCCGGTTTTCCTTTTGACCAAAATGCCCCGGCATTTGGCGGCCACCTGAGTT
TGGATCTGCTGCTTTGGCAAACCCGGACATCATTAAGTCCTTCGCGGTCATGCCAAACGCGAGCA
CGACACCCATGTCTCTATAGTAAGGCAGCACATAATCCGTTTCACGGTCAAGTGCGAAAGCTGCT
CCTACTTGTGCTGCTTCCTGTCCTTGACAAGAGATAACAA
>r626.1 |SOURCES={KEY=b34ed7e6...,bw,1691562-1691862}|ERRORS={}|SOURCE_1="bcp.fa" (b34ed7e60a76ed5c83a162724f0217b5490879ad)
CTTCCAAAAATCCAAGATAGATAAACCGCTTTGTCATCCTGGGTTTCTCCAGTCTGCCTCTCTTT
TTCACATGACCGAGAATCCCCATGATTCCTCCAATTACACAAGCAATTAATACCTGATGCAGCAT
CTTCATCATCACCTTCCTAAAGCCCTTATTTCGTAAAGCGACTTCAGGCCATCCAGCCCCCTTAA
ACGATTCCGATGATTTTCGATATCTACATACTGGCAAATCTGAAAAAAGCTTGTTTCTTCCATTA
TATGTGAACACATGATCGGTAAGCTTGATGCATTAGATTC
>r627.1 |SOURCES={KEY=b34ed7e6...,fw,406652-406952}|ERRORS={}|SOURCE_1="bcp.fa" (b34ed7e60a76ed5c83a162724f0217b5490879ad)
CGAGTAAATATTCATGAAAAGCTAAAACAGCTATCCTGTCAGGGTGCTTCTTCAGCACTTGATTC
ATCCATGCGATGTCTTCGTCTGTGATGCCCCAACCCATGTACAGCATGATATAATCATTGCCGCT
GCTTGATATGAGGTCATAATGCCCGCGGTTATTTTTGTAGGATTCTCCATAGTGCAGTCTCTTAT
CGAAACGGCGGCTGCCAAAGTATTTGCCAAACGCCCTGTAGGAGCCGTCCTTATGACCGACATCG
TGGTTTCCGGCCAGCACGCCGTAAGGAATTCCGGTGTTGT
>r628.1 |SOURCES={KEY=b34ed7e6...,fw,3053889-3054189}|ERRORS={}|SOURCE_1="bcp.fa" (b34ed7e60a76ed5c83a162724f0217b5490879ad)
TCCGATGAATTGCTGTGTCCAGTAGCTGCCTGATTCAACATAACCCACACCGATGTGTGTAAAGT
TAGGGTTAAGAATGTTTTTTCTGTGGCCCTCACTGTTCATCCAAGCTTTTACTACTTCTTCAGGT
GTTTTTTGTCCTTTAGCAATGTTTTCACCAGCTGTTTTGTAGCTGATTCCGAAAGATTTCATCAT
ATCAAACGGTGAGCCGTAAGTTGGGCTTTGGTGATCAAAATAGTTTTTGTCTTTCATATCCTGTG
ATTTTGCACGTGCAGATTTGCTTAATGTTTCATCAATTTG
>r629.1 |SOURCES={KEY=b34ed7e6...,fw,1317920-1318220}|ERRORS={}|SOURCE_1="bcp.fa" (b34ed7e60a76ed5c83a162724f0217b5490879ad)
AAACATAACAAGAATAATGAGCATAGCTTTTCCTCCATTGTATACTGAGCTGTAAATGTAATGAT
CTAGTGGGCGAACTGTTCGGTAGCATATGAGAGGATCATCTCATTGGTTGACAGTAGTCCGTCGA
CCGTCGTTTAGCAAAAATATCGTACCGCAAATTTTGGGATTTGACAAGACAGTTTGTTGCTTCCC
TTTATTATCTGTTATATGATTTTGATGAAGAACAGACCCCTGAATCTATTCAAAAGAGGTATTAT
GTATATGGATGATTTTAAATTAGACAAGCCGACTCCTTAT
>r630.1 |SOURCES={KEY=b34ed7e6...,fw,1524877-1525177}|ERRORS={}|SOURCE_1="bcp.fa" (b34ed7e60a76ed5c83a162724f0217b5490879ad)
CTATCACTTGAAAGCCATTATTCTGACACACGGGCACTTTGATCATATCGGGGCCATTGAAGAGA
TCCTTGAGCATTGGGATGTTCCTGTTTATATTCATTCGCGGGAGATGCCTTTTGTAACCGGAAAA
GAGGATTATCCGCCGGCGCGGCCAGACAGCAAAAGCGGGCTGGTCGCCAAGCTGTCGCCGCTGTT
TCCGCGCCACTCAATCGATATTTCCTCTCATGTTCAAGCATTGCCTGAAGACGGCACTGTTCCGT
TTCTGGACGAGTGGATCTGGATCGCCACACCTGGCCATAC
>r631.1 |SOURCES={KEY=b34ed7e6...,bw,2882482-2882782}|ERRORS={}|SOURCE_1="bcp.fa" (b34ed7e60a76ed5c83a162724f0217b5490879ad)
ATACCTCAAGCTGCGGCACGCTTTGGCGAATGGTAAAGTTAGCAGGGATCTCATCCAGGCTTTCA
GGATCAATCGTTTTCCCGACAGACATAATCACTTGCCATGAAGAATTCCGAAATGCCTCGATGCA
CATCTTGTAAAATTCCGGCCATGCGTTAAACGCCGTTCCCAATGAAATCAGCATAAGCGGGCCAT
CACCCTTTTCAATTTCCAAACTTTCTTGTTCCGTCCGTTTCCCAAGGGATGGGCCGACAAAACAG
AAACGGTCATCGAACGTCTCATGCTGAATCTGAAAAGACT
>r632.1 |SOURCES={KEY=b34ed7e6...,fw,2790182-2790482}|ERRORS={}|SOURCE_1="bcp.fa" (b34ed7e60a76ed5c83a162724f0217b5490879ad)
GATTCGTCACATTTTTAATGGTAAAATATAAAAAATAAATATCGTCAATTGGTATAATAGCCAAA
ACATAGAAAGGCTAGGACTTTACCTTATTCGTTTCTTTTCTTTTTACATAAGATAGCGTGAGATG
AAGTGTGAAAGGAGGCGGGCAAGCGATGGGAATAACGGAAAGGTATTTTCAATTGGGAACGGAGC
ATAACGTGATTCATCTGCCCTATCGTCCGAACGGCTTTGGTATCTTTGTCCTCGGAGACAGAACC
CACTTTGTCGGTAATGATTCGAGCTTTTGGCTTCAGCATT
>r633.1 |SOURCES={KEY=b34ed7e6...,fw,1435268-1435568}|ERRORS={}|SOURCE_1="bcp.fa" (b34ed7e60a76ed5c83a162724f0217b5490879ad)
GAAGGCACGTCGCTGCAAGAGCTGCTTTCTCATTTAGGTATTGCGCGCCAGAGTTTGTATGATAC
GTATGGAACGAAGCGGGATTTGTTTTTGTCCGCTGTGAAAACGTATCTTGAAGGAAAAAACGCGG
CTGTTGTGGAAAGGCTTGAGGCACCGGGCTCTGTTAAGGAAGCCATTCGTGATATTTTTCAGGAG
GGTGTGAATGTCCTGAAAGATCCTGAACGTTCAAAGGCGTGTTTTATCATCAACAGCGCTATTGA
ACAAATCCCGCATGATTCGGTCCTTGCCCAGTACTTTGAA
>r634.1 |SOURCES={KEY=b34ed7e6...,bw,2512470-2512770}|ERRORS={}|SOURCE_1="bcp.fa" (b34ed7e60a76ed5c83a162724f0217b5490879ad)
CTGTGCTAGTCCGCCATCTACGAACAATTCAACACCCGTCAAGTAACTGCTTTCGTCTGAAGCAA
GGAAAGATACAGCGTTTGCTACTTCTTCAGGTGTCCCAACTTTTCCAGCTGGAACAGTATTTCTG
GTATTTTCCATTGCTCCTTCAAGAGCATCACCAAAAAGCTCATCGTATGCAGGTGTAAGAATAAC
TCCTGGACTAACCACATTTACACGGATTTCAGTACCTTTTAGGTCAAGAATCCAGTTGCGAACTA
GTGCTCTTAATGCTGCTTTAGATGCTCCATATACACTAAA
>r635.1 |SOURCES={KEY=b34ed7e6...,fw,2724279-2724579}|ERRORS={}|SOURCE_1="bcp.fa" (b34ed7e60a76ed5c83a162724f0217b5490879ad)
GGGCACATGTCTATGTAGACGGCTTTTATCAGTTTACACCGCAGGAATTCAGGGTGTTAGAGCAG
CTTATGCTTCAGGCAGAGCATATCACGTTTTCACTCACAGCGGACAAGCCGTCACATGAGGGGGA
GCCGCAGGAACTTGATTTGTTCAGAATGACGGGAAAAACGTATTATCGCCTGCACCAGACGGCAA
AGGAACTGAATCTGGACATCACCTATAAAGAGCTTGATGGATTAAAACGGCACAAGCGCGTACCG
GAATTAGCCCATTTGGAAGCACAGTATGAAGCGCGTCCGG
>r636.1 |SOURCES={KEY=b34ed7e6...,fw,2439565-2439865}|ERRORS={}|SOURCE_1="bcp.fa" (b34ed7e60a76ed5c83a162724f0217b5490879ad)
TCTAAACTAAATAAACAGTGTACTAAATATTCTTATTCTCTATTTTCGCGCCTTATAAGCAGGTC
CCATTCCATCTTCTCACGCCGATATAAAAAAGCGTTCTTTTGAGTCAGAAACATTACGTAAAAAA
GGTTCAATTGTCTCACTATTCACCAACTTCGTATATTTTACAATAAGAAAGAAGGTTTAAATAAG
GGGGCTGAAAAATGAAGTATCCAAAAACCATTCTGTTTAGTGCTGCTGCATGTTTATTGCTTAGC
CTATCTGCAAACTCGGTATCGGCTCATCATGCTGGTGAAG
>r637.1 |SOURCES={KEY=b34ed7e6...,bw,2059740-2060040}|ERRORS={}|SOURCE_1="bcp.fa" (b34ed7e60a76ed5c83a162724f0217b5490879ad)
ATGTTCTGATGATGGAAACCAATTTAATGGAGCAACTCCACATGTTAAAAAGATTACAAAAAAGT
TTTTTCCTTTTCCGATTTCATTAAGTCGTATTTCTTGTATTCGTAGAAAGACAAATAAAAATGGA
AAGGTTGTTGAAATCATGGGAGCACAATTAAACTCTTATCTAATGTCAGAGGACGCAAGAAGCCA
GGCGGATTTTTACTTAGAATCACTCGGTGGAGAAATTGTATCACTTAAATCATTCGGTGAGGTAC
CAGGAACTCCAGAAGATATGAAGGAGAAAGTTATGCATCT
>r638.1 |SOURCES={KEY=b34ed7e6...,fw,932740-933040}|ERRORS={}|SOURCE_1="bcp.fa" (b34ed7e60a76ed5c83a162724f0217b5490879ad)
CCTGAGCTCTTCCCGTCCAAAGCGCGCGGAGCAGCGACAGGGTTCACCACTTTGGTGCTATCGGC
AGCCAACCTGATCGTGTCGCTCGTCTTCCCGCTCATGCTCAGCGTGATGGGCATCGCATGGGTCT
TTATGATTTTCTCAGTCATTTGTCTTCTCTCATTTTTCTTCGCCCTTTACATGGTTCCTGAAACC
AAAGGGAAAAGCTTGGAAGAAATTGAAGCAAGCTTGAAACAACGTTTTAAAAGAAAGAACAACAG
ACAAAGCCGTGTACTCAATGAACGGACGTCATAAATAAAA
>r639.1 |SOURCES={KEY=b34ed7e6...,fw,1592383-1592683}|ERRORS={}|SOURCE_1="bcp.fa" (b34ed7e60a76ed5c83a162724f0217b5490879ad)
TCGGAACCTATTTGTTTGCCATTATACAATTTTTCATTTTTCTTATTGTAACCATCAATGTGTTT
GATGTGGACTGGGGAGACAATCTCTTGTTCGTGAGTGTGCTAGGGCTGTCTTACGCAGCAGCTGT
ATCCGGCATTTCAATGCTTCTTGCTTCATGCCTCAGCGATATGAAGTCAGCGGATGTTTTAGGCG
GTTTTGGGATACAGGTGCTTGCCGTTCTCGGCGGTTCGATGCTTCCGCTTTATCAATTTCCGGAT
TTCCTGCAGTCTGTTTCAAAGGCGGTGCCAAATCGATGGG
>r640.1 |SOURCES={KEY=b34ed7e6...,fw,3192819-3193119}|ERRORS={}|SOURCE_1="bcp.fa" (b34ed7e60a76ed5c83a162724f0217b5490879ad)
AGCTCCGATGAAGTTACGGTTATTGCAGTCACAAAATATGTCTCGCCAGAAAGAGCACAGGAGGC
GGTCGATGCGGGCATCACGTGCCTCGGAGAGAACCGGGACGCCGAGCTGCTTCGCAAACAGGAAA
TCATAAAAGGAAATGTGGAATGGCATTTTATCGGCAGCCTTCAATCAAGAAAAGTAAAAGCTGTC
GTCAATTCTGTTTCCTATATTCACTCTCTGGACCGGCTTTCATTAGCGAAAGAAATTGAAAAACG
GGCTGAAGGTGCTGTCCAATGCTTTGTGCAGGTCAATACC
>r641.1 |SOURCES={KEY=b34ed7e6...,bw,1189959-1190259}|ERRORS={}|SOURCE_1="bcp.fa" (b34ed7e60a76ed5c83a162724f0217b5490879ad)
ACACCAAGATAAACCGCCGGAATATGGAGCAGCCAGCCGTTTGGCTTTGCTCCCCGCGGCCCTTG
AAGCAGTTCCACCAGTTTATTGTCATCGAGCGTTACCTCGTTTAATACAAGATCATGGCTGCCAG
TAGCCCGCATCGCCATCATATCCCATGTTTCTTCAATTGTTACACCAGGATCATTTTTATGAACC
AACACCACACCTGTTGTTTGTTTTTCTTCAATCCATGCCGTTACTAAAAAATAATCAAGCGCTTG
CGACATTGTCGTAAACGTTTTTCTTCCATTCACCACCCAT
>r642.1 |SOURCES={KEY=b34ed7e6...,fw,3229497-3229797}|ERRORS={}|SOURCE_1="bcp.fa" (b34ed7e60a76ed5c83a162724f0217b5490879ad)
GGACGGCGTGCTGTTCACATCAAAAATAAGCAAATATTATACAGAAGATGAACTAGCGGATATGG
AAGGATGATTTGATGACGAGAATCGTGTTTATGGGAACACCCGATTTTTCAGTTCCTGTTTTAAG
AACCCTGATAGATGACGGATATGAAGTAGTGGGGGTCGTCACGCAGCCTGACCGTCCGAAGGGCA
GAAAAAAAGTGCTCACGCCTCCGCCTGTAAAGGAAGAAGCTTTACGTCACGGCATCCCGGTTCTT
CAGCCTGAAAAAGTCAGACTGACTGAAGAAATAGAAAAGG
>r643.1 |SOURCES={KEY=b34ed7e6...,bw,1042404-1042704}|ERRORS={}|SOURCE_1="bcp.fa" (b34ed7e60a76ed5c83a162724f0217b5490879ad)
CTCCCCAGGGGTACCAGTCAACTGGGTTGTGGGCGTGTTGAAGTAAGTATGGAGACTTCTCAGCG
ATTAATCTATTGGGTTTATTGTTAGTGGGCATGGGGGATCACCTTCTTTCATTTTTATATAATAT
CTAGTATACCGTTTTATACTTTTTTAATAACCTGTTTGTAATTCTTGTTTGTGCCTGATATAGCA
TAAAACGGTTGAATCGTTTTAACAAATTTTACCCAAACTTCATATTCCCATTCATAATGATCATC
AAAATCTTTGCCGATATCAATGAGTGTTTTATATATTTTC
>r644.1 |SOURCES={KEY=b34ed7e6...,fw,1436737-1437037}|ERRORS={}|SOURCE_1="bcp.fa" (b34ed7e60a76ed5c83a162724f0217b5490879ad)
TCCATTCAAACTGAGGGGCACATCATCACAGCGGCGGGTGAGGGAAAACTTGGTTTTATTGATGC
CGATGATATTGCGGAAACAGCAGTGCGTGCTTTGATTGACATTGTGCCTCATAATACTCATCATA
TTCTAACGGGACCTGAGGTGCTGAACTACGCTGAGGCAGCGGAGATCATCGGAGCAGCGGCAGGA
CGTCCGGTGACGCATGTCAGCATTTCTTCTTCCGAGCTGAAAAACAGGATGGAAACAGCGGGTTT
GCCTGCGGATTACGCGCGCTTTATGGCGGAATTAGATGAA
>r645.1 |SOURCES={KEY=b34ed7e6...,bw,2040680-2040980}|ERRORS={}|SOURCE_1="bcp.fa" (b34ed7e60a76ed5c83a162724f0217b5490879ad)
CTCTCCCTTACTCTTCACCCTATCTTCAAAAAGCTTTTTCCCAACCGTCAAGTTAATATTGATCG
TATCTTAACTTTGTTAATGAGCCGTCAATCCCCGTTGTGAAGAGAAGGAAACGGATAAAAACGAA
AGAGGGCAAAAAAGCTGCTGACGAGGAGTCAGCAGCTAAAAGTATTTAAACATTCAAACTCCATA
AGGGACTAGACTAAGCTTGTTCTTCCCCATTCTATCAATTTTCCATAGTGAAAAAAACCGTTTGT
GTAGAAGAAATGCCATAATTCACGGTATGTTCCTCTTCAT
>r646.1 |SOURCES={KEY=b34ed7e6...,bw,1504714-1505014}|ERRORS={}|SOURCE_1="bcp.fa" (b34ed7e60a76ed5c83a162724f0217b5490879ad)
GCGCCAGAAGGATTGACGGTACAGGAACTATGCTATTTCGGCAGACATCCTCATAAAAAACTGTT
ATCCAAGCATACGCAAGAGGATCACGATATGGTAGAGTGGGCGCTTGACGCAACCGGGATGAATG
AGCTGAAGGATCGGACACTTGATGCCCTTTCAGGCGGTCAAAGACAAAGAGCCTGGATTTCCATG
GCGCTTGCACAAGGCACTGATTTGCTCTTGCTCGATGAACCGACCACTTACTTGGACATTTCTCA
CCAAATTGAGGTGCTGGAGCTGCTGAAAAAGCTGAACCGG
>r647.1 |SOURCES={KEY=b34ed7e6...,fw,3196993-3197293}|ERRORS={}|SOURCE_1="bcp.fa" (b34ed7e60a76ed5c83a162724f0217b5490879ad)
GATGACAAGCGAAGCTCCTGGCTTTGAAGGTATGTTCTATGATGATGCAAACAAAGCGATCACTC
AGCAGCTCGAAGAAAAGGGCGCGCTCGTAAAGCTTGAATTCATTACACATTCCTATCCGCACGAC
TGGAGAACAAAGAAACCAACCATTTTCAGAGCAACTGCGCAATGGTTTGCGTCTATTAAAGATTT
CAGATCAGACCTGCTGGATGCCATTAAAGAAACAAAATGGGTTCCTGAATGGGGCGAGCAGCGCT
TGCACAATATGGTGCGCGACCGCGGCGACTGGTGTATTTC
>r648.1 |SOURCES={KEY=b34ed7e6...,fw,1248488-1248788}|ERRORS={}|SOURCE_1="bcp.fa" (b34ed7e60a76ed5c83a162724f0217b5490879ad)
AATCCTTTGGTGAGTTTGCCAACATCAATAGATAACATTCTGGATGGCGTAGATGCAGTCATTGT
TACTCATCTACACCTAGATCACTTTGATGATGTGGCAAAAAACGTATTGCCAAAAAACATCAAAA
TGTTTGTTCAAAATGAAGCAGATGCAAAAGAAGTAAAAGCTAGTGGTTTCAAAAATGTAGAAGTA
CTACAACAAGACACTGTTTTTGAAGAGATCCAATTAGTGAAAACAAAAGGTGAACATGGCAGAGG
AGAAGAGTTATTAAACTTAATGGGTGAAGTTTGTGGATTA
>r649.1 |SOURCES={KEY=b34ed7e6...,fw,3877323-3877623}|ERRORS={}|SOURCE_1="bcp.fa" (b34ed7e60a76ed5c83a162724f0217b5490879ad)
GGAAGGAAGAGGATATGCGGCAGTTGAAAGTGTTTCGGCTGTCGCCATTGGAGGCGCGGTGTTTA
TTTATTGTATGATGAAGTTGGGAATATTTACGAATGAAGAGCTTAACAGTGTGCCTTTTGGCAGC
AAGTTAAGCAAACTCACCAGAAGGAGAGAACAAAATGGCAGGTAATATTACGGTCGTCGGGCTTG
GCGCCGGAGACATGGACCAGTTGACAATTGGCATACACAAGCTGCTGACAAAGGCGGACACTCTG
TTTGTCAGAACCAAAGACCATCCTTTAATTCAAGAGCTAG
>r650.1 |SOURCES={KEY=b34ed7e6...,bw,672085-672385}|ERRORS={}|SOURCE_1="bcp.fa" (b34ed7e60a76ed5c83a162724f0217b5490879ad)
TCAATCAAATAAACATAGTCAAACAACCTATGAAGATCGTGATTGGGAGAATGTATACAGAAACA
GATGGCAGTACGATAAGGTTGTCCGCTCCACCCACGGCGTTAACTGCACAGGGTCCTGCAGCTGG
AATATTTACGTGAAAAACGGCATCGTCACATGGGAAGGGCAAAACCTGAATTATCCGTCAACCGG
CCCGGATATGCCTGATTTCGAACCGAGAGGCTGTCCGCGAGGGGCCAGTTTTTCATGGTATATCT
ACAGCCCGCTCCGTGTGAAATATCCATACGTGCGCGGTGT
>r651.1 |SOURCES={KEY=b34ed7e6...,fw,493742-494042}|ERRORS={}|SOURCE_1="bcp.fa" (b34ed7e60a76ed5c83a162724f0217b5490879ad)
TGCTTGAAAAAGGGATTACGCTGATCGGCAGCAGCCGCAGCGGACGCGAGGATTTTGCCCGTACT
GTAGACTTTTTAGCTCAATACCCAGAAGTGGTTGATTATTTAGAAACATTAGTCGGCGGACGCTT
CCCGGTACGGAGTATTGAGGAAATTACACACGCATTTGAAGCAGATTTGACTTCATCTTGGGGAA
AAACTGTTATTGAATGGGATATTTAAACAGTGAAAACATTCCTTACACGAATTATAAAAGGAGTA
TTCGGCACTGCTTATAAACTATTGAGCGCTTTATTACCAG
>r652.1 |SOURCES={KEY=b34ed7e6...,fw,3319081-3319381}|ERRORS={}|SOURCE_1="bcp.fa" (b34ed7e60a76ed5c83a162724f0217b5490879ad)
ATTGAATTGAGTATGAGAGCAAACCGTGTTGGCGAGCAAATGAAAAAAGAACTCGGTGATATTAT
CAGCCGAAAGCTGAAGGATCCGAGAATTGGTTTTCTGACAGTAACAGATGTACGTGTATCAGGTG
ATTTGCAAATTGCAAAGGTGTATATTTCCGTTCTCGGAGACGAGAAAAAACGGGAAGAAGCGCTG
AAAGGACTGGCTAAGGCGAAAGGGTTTATACGCTCTGAAATCGGCAGTCGCATCAGACTTCGTAA
AACGCCTGAGATTGAATTTGAGTTCGATGAATCAATTGAT
>r653.1 |SOURCES={KEY=b34ed7e6...,fw,1999500-1999800}|ERRORS={}|SOURCE_1="bcp.fa" (b34ed7e60a76ed5c83a162724f0217b5490879ad)
AAACAGCGATCGGGCAGAAAAATGTAAAGGTAACACCGCTCGAGGTAGCTAATATGATGGCGACA
ATCGCCCGCGGCGGAGAAAAGCGGCAGATCAAAATCGCAGAGCAGATTGAATACAAAAATGGTAC
AACGCTTGTGAAGTTTAAAGATCAGAAGCTTAAAGGAGAAACGATAGACAAATATACGGCGCAGC
AGCTTCAAAAAATGCTGCGGCGGGTGGTGGAATCTCCTTCCGGAACGGGCAGAAGGTTTCAGGAT
CTTTCGTATACTGTAGCAGGGAAGTCAGGCACCGCCCAGA
>r654.1 |SOURCES={KEY=b34ed7e6...,fw,2215424-2215724}|ERRORS={}|SOURCE_1="bcp.fa" (b34ed7e60a76ed5c83a162724f0217b5490879ad)
CTTATATTTTGGCCATTCATGAGATTTCTAAAATCAGCGCGGCGGTCGGTGTCATTCTTTCGGTT
CATTCCTCAGTGGGCACAAATCCGATTTTGTACTTCGGAAACGAAGAGCAAAAAGTGAAGTATAT
ACCGAAACTCGCCTCAGGAAACTATTTGGGTGCATTTGCGCTGACTGAGCCTTACTCTGGATCGG
ATGCCGGGAGCCTTCGCACCACAGCAATCAAAAAGAACGGCAAATATATTTTAAACGGATCGAAA
ATCTTCATAACGAACGGGGGTGCCGCTGACCTCTATATTA
>r655.1 |SOURCES={KEY=b34ed7e6...,fw,3513346-3513646}|ERRORS={}|SOURCE_1="bcp.fa" (b34ed7e60a76ed5c83a162724f0217b5490879ad)
TGGTTTTTTTCTTTCTGATTTGGATGTGGTAAAATGGGGCTAAACTGATTAAGGGAGCAGAGTAT
CTTGCATGTATCAAAAACAGAAATAGAAGTGCGTTACGCTGAAACAGATCAAATGGGGATCGTGT
ATCATGCGAATTATCTTGTTTGGATGGAGGTCGGAAGGACGGCACTCATTAAAGACCTAGGCTTT
TTGTACAGTGATATGGAAAAGAAAGGCGTTCTTTCCCCAGTCGTTGATATCAATATTTCCTACAA
AAAACCCCTTCATTATGGGGAAACTGCGGTAGTGCACACA
>r656.1 |SOURCES={KEY=b34ed7e6...,fw,314525-314825}|ERRORS={}|SOURCE_1="bcp.fa" (b34ed7e60a76ed5c83a162724f0217b5490879ad)
AAGTGACAAAAAGTGAGACTTTCATGATGAACCCCTCTCTCATCCCCAATATATGATCTGGTCAT
CTGATGACCTGAAGTTAAAGCATTTACCAATATCGTACACTATTTGGACACAAAATTGAAAGCAT
TTTCTAATGATTTCAGCAATAAAAAAACGCCTGTACATAGGACAGCGCGTTTAAAAAAGCGATAC
TGCTTTTTCATGTTCTTGCACACACTTTCTGTATTTCTTATATGTTTTCACAAAGAGATAAAGGA
ACGAAAGACCTCATGAGCGCAAAAGCATTTCAAACAAAAA
>r657.1 |SOURCES={KEY=b34ed7e6...,fw,2707434-2707734}|ERRORS={}|SOURCE_1="bcp.fa" (b34ed7e60a76ed5c83a162724f0217b5490879ad)
CAATAAGAAAGGATGTAAGCCAGGCAGCCGTAGGCGATGATGTAAAAGGCAGGTCCGCCTTTCCC
GTAGGCCCAGCCGCTTCCGCCGAGAAACGTAAATGTGGTATAAATTTCGCCTGCCATCAATAAGA
ACACGAACAAGGTTCCGAAGCCGCGGCCTCCGACCGTCCACTGCTCAAGATTCATGTCTTTCCCT
TTTTGGGCACGTACGCCGAGAAACATGCTGAATAGCAAGACGCCGAAAATGATGATGAGAGCTGC
GTTCATTCTGCTTCCTCCCTTTTATTTTCTTTGTCAAGGA
>r658.1 |SOURCES={KEY=b34ed7e6...,fw,189197-189497}|ERRORS={}|SOURCE_1="bcp.fa" (b34ed7e60a76ed5c83a162724f0217b5490879ad)
TGAATCAGTGAGAGTGTAAGCTTTGTGCCCGTACATCCAAGCGGGTGCCCGAGTGCGATAGCGCC
TCCATTGACATTCACTTTCTCCTCATCAATCCCCAGCTCCCTGATGACTTGGATGGCTTGTGATG
CAAACGCTTCGTTCAATTCAAACAGCCCAATGTCCTGCAGTTGAAGCCCGGCAAGCTTCAGTGCA
CGCGGAATGGCTTCGACGGGTCCGATGCCCATGACTTCCGGCGGCACCCCGCCAACGGCAAAGGA
ACGGAATTTGACAAGCGGCGCCAAACCAAGCGCATCCGCT
>r659.1 |SOURCES={KEY=b34ed7e6...,bw,1022277-1022577}|ERRORS={}|SOURCE_1="bcp.fa" (b34ed7e60a76ed5c83a162724f0217b5490879ad)
GTTTTTCACTGTTCAACGATTATGCCTCCTAATCATTATTTATTCATATTGTAAAGGTTTAACAT
TTCAACTATCATCGAAATATGAATGTAAGGAGGAGAATGATGAATCCTAATATTGCAAAGGTTGC
TTTGTTACTATCTGACCCCACGCGTTCTTCTATTCTTTTGAGCCTTATGGATGGAAGAATACACC
CTGCTGGAGAGCTTGCATATTTCGCTAAAATCAAGCCTCAAACTGCCAGCTTTCACCTGCATAAA
TTACTTGAAGCACAGCTCATCAGTGTAGAGAAGCATGGAA
>r660.1 |SOURCES={KEY=b34ed7e6...,bw,1044126-1044426}|ERRORS={}|SOURCE_1="bcp.fa" (b34ed7e60a76ed5c83a162724f0217b5490879ad)
CAATTTCCTTTTTAGGATTCATCTGTTTTAACACACTTTGCATAAAGAAAGAGTGGCCGCTCGGG
TATGCCTCGATTTCAGGCTTGAACACGGAAAACATCGTTTCGGCTTTTTCAATCAGCGACAAATC
GCCTGTGACTTGCCCGAGGCGCAGGAGCTGAACGGCTGCCACGCTGTTTCCTGAAGGCACGGCGC
CATCGTACACTTCTTTTTCTCTGACAATTAACGCTTCTGCGTCGTGTCCGGTAAAGTAGAATCCC
CCATGCTCCTCGTCCCAAAACAAATCGATCATATCGTCTG
>r661.1 |SOURCES={KEY=b34ed7e6...,bw,3136592-3136892}|ERRORS={}|SOURCE_1="bcp.fa" (b34ed7e60a76ed5c83a162724f0217b5490879ad)
AACACGATGCCTTCTTCTTCACAGCGCCTTGCAAAATGTATATTTTCAGATAAGAAACCATATCC
CGGATGGATCGCATCCACCTTGTTTCTTTTCGCAATATCAATAATACCTTCAATATCCAGGTAGG
CATCAATTGGTTTTTTCCCTTCGCCCACCAGGTACGCTTCATCTGCTTTGTAACGATGATAGGAA
CCGGAATCTTCTTTTGAATAAACCGCAACTGTACGAATATTCAATTCTGTACAAGCACGGAATAT
ACGGATTGCAATTTCTCCCCTGTTTGCTACTAACACTTTT
>r662.1 |SOURCES={KEY=b34ed7e6...,bw,3899064-3899364}|ERRORS={}|SOURCE_1="bcp.fa" (b34ed7e60a76ed5c83a162724f0217b5490879ad)
CTCCTGTTTCATCAAGCATACGCTTAGCATCCTGCGGCGTCTTGACATCGCCGTTTCCAATGACC
GGAATCGATACAGACTGTTTTACTTCTTTGATAATATCCCAGTTTGCAGTACCTTCGTACATCTG
CACTCTTGTACGGCCATGAAGCGCAACTGCTTTTCCGCCCGCACGCTCAACAGCCTGTGCGTTTT
TCACGGCAAAAATGTGGTCTTCATCCCAGCCCATTCTCATTTTCACTGTAACTGGTTTATCAACG
GCATCTACTACTGCAGCAACCATTTCGTAAATCTTATCAG
>r663.1 |SOURCES={KEY=b34ed7e6...,fw,1575480-1575780}|ERRORS={}|SOURCE_1="bcp.fa" (b34ed7e60a76ed5c83a162724f0217b5490879ad)
ATTCAAAAAGATATCCTCATCAATGCGCTTGAAACAGCAAAAGGAAACGTCTCCCAAGCCGCAAA
AATCAGCGGCATTCCGCGCAGCACCTTCTACAAACGATTGAAAAAATTTAATATGACCGCTGGAT
CATAAAGCATACTTCTTTCAAGAAGTGGAAACGTTATGTGTGAAGGAGGGTGTTGAGATGAATAT
ACAGAGAGCAAAAGAAATCGTGGAATCACCGGATATGAAGAAAGTAACATACAACGGAGTGCCGA
TTTACATTCAGCATGTGAATGAAGAAACCGGAACAGCAAG
>r664.1 |SOURCES={KEY=b34ed7e6...,bw,1651489-1651789}|ERRORS={}|SOURCE_1="bcp.fa" (b34ed7e60a76ed5c83a162724f0217b5490879ad)
CCCGATAACGCAAGGCATGCAAGGATCAATGCCGCTATCAGCCCTCGTTTTTTCATTTGTTCCCT
CCTCTTTGCCATCGATGTCCTGTTGTTTTATCATATGATGTGTTTTCTTAGACATGTGACATTTA
ATTAGACTTAAGCATGTTTTGTTTATATAGGACAAAAAGTTTCCTTAGTGCAAAATTATCGCGTT
TGTCCATTTCTGTCAAGACATTTTCACATAAAAAAACCGGCTGGTTCAGCAGCCGGTCCAAACGA
GAAGGGATGTATTCAACGCTTTTACTATAACAGCACACTC
>r665.1 |SOURCES={KEY=b34ed7e6...,fw,2007043-2007343}|ERRORS={}|SOURCE_1="bcp.fa" (b34ed7e60a76ed5c83a162724f0217b5490879ad)
TTAGGGCTAATGAACAGATCAGACCGCTCAGCCATCTCATTTTTCCGCAGGTCGGCAACGATCAA
TTTTTGTCCGTGAAGTTTGTGTGCACGTTTTACTCGTGTAGCAAGCACCGGATGTCCTTCAGCCG
GATTGGCGCCGACAATGATGACGAGACCGGCCTTAGCAATGTCTTTAATCGTGCCTGCGTCACCG
CCCATACCGACAGTACGGAACAATCCGTCTGTTGCAGGAGACTGACAGTAGCGAGAGCAGTTATC
GACGTTATTTGTTTCAAATACCTGACGCGCTAATTTTTGG
>r666.1 |SOURCES={KEY=b34ed7e6...,fw,3833072-3833372}|ERRORS={}|SOURCE_1="bcp.fa" (b34ed7e60a76ed5c83a162724f0217b5490879ad)
CCGTTACTTCCAAGAAGAAAACAAAAAATTCGTTCCAGAAGGAATTGAAGGACGCACACCTTACA
AAGGACCGGTTGAAGAAACAGTTTATCAGCTAGTCGGCGGTCTTCGTTCTGGTATGGGATATTGC
GGATCTAAAGATCTTCGTGCTTTAAGAGAAGAAGCTCAGTTCATTCGTATGACTGGTGCAGGCCT
TCGTGAAAGTCATCCGCATGATGTACAGATTACAAAAGAATCACCTAACTATACAATTTCATAAA
TAAATTGTTACAAATTAAAAACATTTGACAGGGTCTCTGA
>r667.1 |SOURCES={KEY=b34ed7e6...,bw,1103534-1103834}|ERRORS={}|SOURCE_1="bcp.fa" (b34ed7e60a76ed5c83a162724f0217b5490879ad)
CAACGTTTCCGGGATTAATGATCTGAAAGTGCAGGACGTAATTCCCTTCATTTGTCCGATCAATA
CCGATTGCCGAAATAATCGCAAGATCTGTCAGCTCGCGCTTATCCCAGCAGCCGGGCAGCACAAT
GATGCTCAAAAGCATGATAACGGCTAATACACGTTTACGTATCATCATGATCTCCTTCTCTCAAC
TCTTTGTTCACCATTCCGCGTGAACCATCCGGCTGAGGACGCTGGTCTTTCCCCTGGCGGACCTT
ATCTTTCTTGCTGATGGATTCGGGCCTTTTTTGATCGGCC
>r668.1 |SOURCES={KEY=b34ed7e6...,bw,544816-545116}|ERRORS={}|SOURCE_1="bcp.fa" (b34ed7e60a76ed5c83a162724f0217b5490879ad)
ATGATTTTATTAAAAGTTACAAAGAAAATACATTTTATCCAGTAAGTGAGAATGAAATTTTAGAA
GTTGAAAATAAGTTAGGTTTAAAATTACCTTATGATTTGAGACAGTTTCTTCTTGAGGTTGGTTA
CGGCTTTCTGAAAAAATCAGAATATAATATTAATCGCATTCTTGGACCTGCTTCAATTAGAGATG
CAAGATTAAAAGTTAATGACTTTGAGTTTTATCCAGATATTGAAGTTTATGAGGAACTTGAAGAA
GATAAAGTGATTTTTTTTGAAGCAAGTGAAAGTGCTTTAT
>r669.1 |SOURCES={KEY=b34ed7e6...,bw,1941889-1942189}|ERRORS={}|SOURCE_1="bcp.fa" (b34ed7e60a76ed5c83a162724f0217b5490879ad)
GAGACAATACTTTTTAGAACAAATCCGTATTCGGTCTCTCCCTGTAACCCTTGCGGCAGACGGTG
CAAACACAGAATGTCTGCCCCATATTATCGGGTGTTTTTTTGGCTCATTTGAAGGACAATATGTT
ATGTTAGAATGTAATCGGAATAATATTTGCATTTCAACGGGCAGCGCTTGTTCTGCAGGTTATCA
CGAGCCGTCTGAAACGATGAAAGCGTTAAGAAAAACAGAACAGGAAGCCTTGCAATTTATCCGGA
TCTCTTTCGGAAGAAACACAACCACTGAACAGCTGGATAT
>r670.1 |SOURCES={KEY=b34ed7e6...,fw,605453-605753}|ERRORS={}|SOURCE_1="bcp.fa" (b34ed7e60a76ed5c83a162724f0217b5490879ad)
TGAGGCCGTGAGTAATTGCAGGGTTAATCGTATATTTGGCAATGTAGCGTTTCGCACGTACGTTA
TCGTTTCCGTTTTCTCCAGTGAGAGCGCCGCGCTGTTTTTTCATTTTGTCAGCCACCTGCCAAGT
GCGGATAATGACTTCGCCCACCCGCCCCATCGCTTGGGAATCCGATGACGTCATGCTGATCGCGC
CAATATCATGGAGAATGTCCTCTGCCGCAATCGTCGCAGCCCTGATTCTGGAATGGCTGAACGCC
ACGTCCTCGGGCACCTTCGCGTCTAAATGGTGACAGACCA
>r671.1 |SOURCES={KEY=b34ed7e6...,fw,398210-398510}|ERRORS={}|SOURCE_1="bcp.fa" (b34ed7e60a76ed5c83a162724f0217b5490879ad)
TCGCCGTCACGGGTTATGATGAAAATTACGTGTATGTGAATGACCCTTATGGCTATAAAAACAGA
AAAACAGACCGGACCAGCTTTGAAAAAGCATGGGTGCAAATGGGCAGCCAAGCCGTAGTCGTTCA
AAAGTAAAGCTGCCCATTTGCACAGGCTTTCCTTATGCTCTCTCCTGAGCAAATACGACAATATT
CATGCTTGATGTTTACATCAGGTAACAACGACGCATTTTCCATTTATCATCCAAATTTGTCTTTA
CTTTCAGGCTGGCTATTTTTATGATTAATACAGATTCAGC
>r672.1 |SOURCES={KEY=b34ed7e6...,fw,1598933-1599233}|ERRORS={}|SOURCE_1="bcp.fa" (b34ed7e60a76ed5c83a162724f0217b5490879ad)
ACGGGGCCAAGTACAATGACAGGCAGTGCAAATGACATCATTAAAAAAGACATATCCAGTGAAGA
AGCATCCAGCTGAAAGGCGGCTAATGTTAAGACGGCCAAAATGTGCAGCCAGTCGCCAAGGGAAG
AAATCGTTTGCGAGGCTAACAGCGTCATCAGCCCTTTATTTCTCCAAAACAATGATTGACCCATA
GTTTTCTCCTCCTGCTCATAAAAATGACACTAGTGTCGTTTTTATTGTATGGGAAAATAACACAA
TAAACAATGGTTTTCTTGTAAAATAATAAAGATTGAATAA
>r673.1 |SOURCES={KEY=b34ed7e6...,bw,3782463-3782763}|ERRORS={}|SOURCE_1="bcp.fa" (b34ed7e60a76ed5c83a162724f0217b5490879ad)
TTCTCTGCCTTTTCTCCAGGCCCGAGCACACCCGAAATGGGACTTGTGCCTGACTTTGCTACCGA
TCCTAATGCTTTTTCCACCACATTGGATAAACCGCCTTTTTTATTGCCAGGTGACGGATTGGCGC
TTCTGTCTGCTTCCCCCCGCCGCAGATAGCTGTCATACCACTTCATCTCATCGATCAGCGAACGT
CCGACCTCTTCGCTGACAGCCCGGGGCGTTAATAAGTGAATCGCATCCCGCACCTCAGTCACTTC
AGAAAACAAGACCGTTGCGCCTGCCCGAACCAACAAATCA
>r674.1 |SOURCES={KEY=b34ed7e6...,bw,702173-702473}|ERRORS={}|SOURCE_1="bcp.fa" (b34ed7e60a76ed5c83a162724f0217b5490879ad)
ACAAAGCGGAATGCACGCTGTAGAAGACTATATCATGAGCCGCTACCAAATGTACTGGCAGGTCT
ATTTCCACCCTGTGACGAGAAGCGCGGAGGTTATTTTAACGAAGATTCTCCACAGAGCGAAGCAG
CTTCATGATGAAGGTTATGTGTTCACTCATGCTCCGGTTCATTTTTATTCTATTTTTGAAGGGAA
ACTGACGCTGGAGGATTATTTGAAGCTGGATGAATCTATTATTTTGTATTACTTCCAGGCCTGGG
AGGATGAAGAAGACCCGATTTTATCCGATTTGTGCCGCAG
>r675.1 |SOURCES={KEY=b34ed7e6...,fw,3571375-3571675}|ERRORS={}|SOURCE_1="bcp.fa" (b34ed7e60a76ed5c83a162724f0217b5490879ad)
GCTTATTCAAAGCTGTTTTTGGCGCACGGTTACGTGGCTTCCCAGATTTTAATTACGAGAAGTGA
CTTTTCTGATGAATACCGATATCACAATGTTCGGAACACAATGAATGTACTGCTTGAACGTGGTA
TTATCCCGATAATTAACGAAAATGACACAGTGACCGTCAATCGGCTTAAGTTTGGCGATAATGAT
ACACTCGCAGCGAAAGTCGCCGGATTAATCGATGCGGACCTGCTTGTGATTTTATCGGATATCGA
CGGTTTATATGACGGCAATCCGCGAAATAATCCAAAAGCG
>r676.1 |SOURCES={KEY=b34ed7e6...,fw,343496-343796}|ERRORS={}|SOURCE_1="bcp.fa" (b34ed7e60a76ed5c83a162724f0217b5490879ad)
GTTGGCTGTTATTCATGCTTCACAAGCCCTTCCTTCTGATTCATCACTCTTTTTTTATGGTAACG
ATTCATCACAGCAGGAGGCATAAACGCGCGAATGAGCGGTTTTGCGATATATATGTAAGCGGAAA
AAGGAAGCTTCAGGCGTCTGCAAGCCTGGTATACAAGAATGGCGTTGTCGATTGAGTAGGTAAAA
GACCGCCTCTTGAATGCGTCGCTGTCTTCCCTTACTTTATACAGCGCTTCTTGGAGGTTATAGCC
TCGAAAGCCCTCTTCAAAAAAGCGGAGCCACAAATCGATA
>r677.1 |SOURCES={KEY=b34ed7e6...,fw,88282-88582}|ERRORS={}|SOURCE_1="bcp.fa" (b34ed7e60a76ed5c83a162724f0217b5490879ad)
TTACGCCTTTTTATTATCCTGCACGATAACCTTTGGTATGAGAAAAACAATGCCTGCGATTCCCA
GCAGAATCAGCACAATATAGATGATCGGAAGCAGGAGTGAAGATGATTCTTTTTCTTCCATTTCC
GTTGATGACGCTTTTGTGATCGGTTTCTCGGAAAATGTAATCCCCAGCTGTTTAGATTGAGCCGC
GATGGTGTTGGAGCCCTCGGCATCTGTTGTTGTAAACAAATCCTTTATCAGCTCGGCGTCCCGAT
CCTTCGGTTTTTCAAAGGTGATATCCTTTTGTTCCTCAGG
>r678.1 |SOURCES={KEY=b34ed7e6...,fw,2960863-2961163}|ERRORS={}|SOURCE_1="bcp.fa" (b34ed7e60a76ed5c83a162724f0217b5490879ad)
ACGATTGACATGACGATTGCCCGGAAGGCTGATGATGGTCTTTCCGCCGATAGACAGGACATTGG
TGCCAAGTGTAAATTGTTCGTTTTCCGGTACCTCAATGAGATTGTAACGGTCTGCCAGCATATCG
ACTTCCTGCTGCGGAAGGGCTTTAGGGTAGATTAACGCTTCGCTTTCAGAAATAATATTAAATAC
GCAGTCCAAATGAAGAAATTTTTCATGGAGCGGAACTGGGATAATGGTGTATTCAGGAAGCTCTT
CTTGCAGCTGGCCGACCGCTGAGATGTCCGTCCGCTGGCT
>r679.1 |SOURCES={KEY=b34ed7e6...,bw,3970379-3970679}|ERRORS={}|SOURCE_1="bcp.fa" (b34ed7e60a76ed5c83a162724f0217b5490879ad)
TTACCTTGAGGCTAGCCCTAAAGCTATTTCGGAGAGAACCAGCTATCTCCAGGTTCGATTGGCAT
TTCACCCCTACCCACACCTCATCCCCGCACTTTTCAACGTGCGTGGGTTCGGGCCTCCATTCAGT
GTTACCTGAACTTCACCCTGGACATGGGTAGATCACCTGGTTTCGGGTCTACGACCACGTACTCA
TGCGCCCTATTCAGACTCGCTTTCGCTGCGGCTCCGCATCTTCTGCTTAACCTTGCACGGGATCG
TAACTCGCCGGTTCATTCTACAAAAGGCACGCCATCACCC
>r680.1 |SOURCES={KEY=b34ed7e6...,fw,3972663-3972963}|ERRORS={}|SOURCE_1="bcp.fa" (b34ed7e60a76ed5c83a162724f0217b5490879ad)
GTGGCGACACATGGAGCTGACAGATACTAATCGATCGAGGACTTAACCTAATTTCTAATGATGTC
ACACCTGTTATCTAGTTTTGAGAGAACACTCTCAAATAGATAGGCGGGTGCGGTGTTTGCCGCGG
CGGGAATAGCAAATTGCTGTTTTCCACTTTTATATGTTTTCCTTCAAAGGTAACCGTTTCTCCGC
GCAAAAGCCCCCGCCAAACAGTTAAAAATTCGTCCGTTGCTTCATAGCGCTCATCATGACTGATA
AACAGTCCGTCCCCGGCTAGCTCGTACGGATCACCTCCTG
>r681.1 |SOURCES={KEY=b34ed7e6...,fw,1672402-1672702}|ERRORS={}|SOURCE_1="bcp.fa" (b34ed7e60a76ed5c83a162724f0217b5490879ad)
ATCACCGCTGTCGGAATTTATATGGGATACTGGTTTCCGGATGTGCCAAATTGGATTTGGGCATT
GTCGGCGCTGGTGATTATGACTGGTGTCAATTTCCTGGCCGTGAAGGCGTATGGAGAGCTGGAGT
TTTGGTTCGCTTTGATTAAAATTGTCGCGATCCTTTCTATGATTGCTGTCGGTTTATTAATGATC
ATTGCAGGCGTCGGCAATGGAGGCATTGCTACAGGCATCAGTAATTTATGGAGCAACGGCGGATT
TTTTCCTCATGGAATAAAAGGGGTTTTATTGTCACTTCAA
>r682.1 |SOURCES={KEY=b34ed7e6...,bw,3099767-3100067}|ERRORS={}|SOURCE_1="bcp.fa" (b34ed7e60a76ed5c83a162724f0217b5490879ad)
CGTTTGGGCAGGAGCCGGAAGCGTAAATGAAAGCGGACATGAATTTATGGCTAATATGCCGACAG
AAGAAGTATTCACGCTGCCGCAAAAAGACGGGGTTGACGGGTTTGTATCGAGCACAAAACCGCTC
AGCTACGGCGGGAATATTATCGAAAACTTCACGCTCACATTCAAAAACGGCCGTATTGTTGATAT
CAAAGCTGAAAAAGGAGAAGACATATTAAAAGAATTGGTCGAAACAGATGAAGGCTCTCACTATC
TTGGTGAGGTAGCTCTTGTCCCTTACGATTCAGCTATCTC
>r683.1 |SOURCES={KEY=b34ed7e6...,bw,3116826-3117126}|ERRORS={}|SOURCE_1="bcp.fa" (b34ed7e60a76ed5c83a162724f0217b5490879ad)
AGCCTTTTCTTCAACGCCTTTAGCCATCGCGTTTGTATGGATTTCAACGTTGCCTTTTTTCTTCA
GTCTGCGAGTAACAAGGGAACTCATTTGTTTTTCGAAGCCTGGGAGAATTTCATCTCCGCCTTCA
AGAATGACAAGCTCAGTTCCGAAGTTTGCATACGCAGTTCCAAGCTCAGTTCCGATGTATCCGCC
GCCGATGACAACGAGTTTTTTAGGAATTTCTTTAAGAGCCAAAGCGCCTGTTGAATTTAAAACAC
GCTCAGTATATTTGAAGTTTGGCAATTCGATAGGACGAGA
>r684.1 |SOURCES={KEY=b34ed7e6...,bw,2008744-2009044}|ERRORS={}|SOURCE_1="bcp.fa" (b34ed7e60a76ed5c83a162724f0217b5490879ad)
CCGATCAGTTCCTCCATTCCTTCCGGCGTTTTTTTAGAGTAAAGGTCTTGAATCAGGCTTGTCCG
GGCCGCATGCACCATCTCTCTTCCCTCAGGCGTGCGGGCGATAAACTGCTCGCTCGCGCTTAAAT
TGCCGTAGAGCGTTGACACAGCCATATTATCTACAAATACCGTGTGAATCCGTTCAGGTCCTTTT
CCGAACAATTCTTTGCGAAGTTTTCGAATAATATCATTGAACTCATGAATTTTCTTTGACATGCT
CATTACCCCTTCCGATTTTGCCTTCATAAAAGGCCGTTCC
>r685.1 |SOURCES={KEY=b34ed7e6...,bw,1105542-1105842}|ERRORS={}|SOURCE_1="bcp.fa" (b34ed7e60a76ed5c83a162724f0217b5490879ad)
CAGTCCCATTGGATATGCCAGCTGTGAAGGATTTTTTTCTTTAAAGAGAGTGGACGTACCCACCA
CCACCGCATACAGGTAGAGGCTGACTTTGAAGAAGCCGCCGATAATCAGTGCCAGCATAAAAAAG
ATATCAAGCCGATCCAAAAATTCCTCCACTTTGATTGTCTGAATCGTACTTAAAAGCGGAAACTG
CGATCGCAATGTCAGATCAACATCAAGCACACTGATATTAATCGCTACGGTAAGCGCCACAACCA
ATCCGCTGATGACCATAGCGAGCATCCCCACTTTTTTGAC
>r686.1 |SOURCES={KEY=b34ed7e6...,fw,3095132-3095432}|ERRORS={}|SOURCE_1="bcp.fa" (b34ed7e60a76ed5c83a162724f0217b5490879ad)
AGCATTTATGAATTTCTTAACAGACTGGCTTCAAAGCCTTGGTACAGGAAACCTGGTGTTAATGG
GTATTATTTTAGGCGGTATGATGGCGATCGACATGGGCGGTCCGCTTAATAAAGCAGCCTTCACG
TTCGGTATCGCGATGATTGATGCAGGCAACTATGCGCCTCATGCAGCGATCATGGCCGGCGGTAT
GGTTCCTCCATTAGGTATCGCACTTGCAACAACAATTTTCAGAAACAAGTTCTCTCAGCGTGACC
GTGAAGCAGGTATTACGTGCTACTTCATGGGTGCGGCTTT
>r687.1 |SOURCES={KEY=b34ed7e6...,fw,3267673-3267973}|ERRORS={}|SOURCE_1="bcp.fa" (b34ed7e60a76ed5c83a162724f0217b5490879ad)
GAGGCCCGCTTGGTTAAAACGCTTGAAGAACTCGGTATCGGCCGTCCTTCCACTTATGCTCCGAC
GCTTGATACGATTCAGCGGCGCGGGTACGTTGGCCTGGATAATAAACGGTTTGTTCCCACAGAAT
TAGGGCAGATCGTGCTTGAACTGATCATGGAATTTTTCCCTGAAATCATTAACGTTGAGTTTACG
GCAAAAATGGAAAAAGACCTTGATAATGTTGAGGAAGGCAATATAGAATGGGTACAGATTATTGA
TAACTTCTATACCGATTTTGAAAAGCGCGTGAAAAAAGCC
>r688.1 |SOURCES={KEY=b34ed7e6...,fw,2979767-2980067}|ERRORS={}|SOURCE_1="bcp.fa" (b34ed7e60a76ed5c83a162724f0217b5490879ad)
AACAGAGGGAGAAAACGAAATCCGGCAATGACGCCATATGCGAGCTTCGGGGACAGCTTACACTG
TTGCACAAGACTCAGCATAAATAGAATCGGATCGGTTGTAAAAACAAACATCATCGATAAGGCAG
AAAAGCACAAAATCCGAAACCCGAGTGAGATGCCGACAGCCACATTTTCACTGTTGATCGAAAAA
GGGCCGGCTTGGAACAGAATATTATCTGCAGTTGTGGGAATTTTGCCGAAAACAGCGGCTGTCCA
TACGCAGCCGAATGCTAAAATCAAAAACGGAATCGTGAAC
>r689.1 |SOURCES={KEY=b34ed7e6...,bw,1616691-1616991}|ERRORS={}|SOURCE_1="bcp.fa" (b34ed7e60a76ed5c83a162724f0217b5490879ad)
AGAATATTTCATAATCATAATGAATGTTTTTGAATTCCTTTTTTAAAGATTCATGAATGAGTTTG
ACATTATAACCTTCATTGTAAGACGGGATAATAATCGAGATTAATCCTTGCTTCATTAAGGCACC
TTCTTTTTATTATTCTTTTTAAGTATTGCCTTAGGGGAATTTGTACACAAATCTTCAGTAAGGCT
ATTCCTTTTTTTAAAGTCGTTTAAACCTGTTTTTTGTTACATTTTTGGTATGACATTTGAGTATA
TGTAATGTTATTTTGTCAGGTTTAAAATAGAGTATGAAAA
>r690.1 |SOURCES={KEY=b34ed7e6...,bw,1961037-1961337}|ERRORS={}|SOURCE_1="bcp.fa" (b34ed7e60a76ed5c83a162724f0217b5490879ad)
ACGGCTCTAATATAGCAAATGATACATCAGCTACTCTTTCGACATTATTTTCTCTAAGCTGAACC
ATCAAATCATCAAAATTATAACGCTGTGATTTCATAGCGTCTTCGTCAATTTTTCCGTATTTAAT
GATGATGGTCGGCTTGCCGTCAAGCAGCTGACGAATACGCCGGTTTTTTAAGGATAGGTATGCAA
ACGTCACTTGGATCATCATTAGCACAAGCATTGGCAAAATGGTATGAAACAGATGGTCATCTACG
TTTTCTATGGCCAGGACGGCAATTTCAGCCATCATGATAA
>r691.1 |SOURCES={KEY=b34ed7e6...,fw,3910918-3911218}|ERRORS={}|SOURCE_1="bcp.fa" (b34ed7e60a76ed5c83a162724f0217b5490879ad)
TTGCCCGCATTACAAAAGCCATTCTTCATAATGAAAACAGCATTTTAACTGTCAGCACCTATTTG
GAGGGACAATACGGCGCAGATGACGTATACATCGGCGTTCCGGCTGTCGTAAACCGCGGAGGTAT
CGCAGACATCACTGAGCTGAACTTAAATGAGAAAGAAAAAGAACAGTTCCTTCACAGCGCAGACG
TCCTTAAAAATATTTTAAAACCTCATTTTGCAGAACAAAAGGTCAACTAATCGCAACTATAGAGT
AAAGGGCTGATTGTCAATGTGGGAGCAGTTGTATGATCCG
>r692.1 |SOURCES={KEY=b34ed7e6...,bw,1034571-1034871}|ERRORS={}|SOURCE_1="bcp.fa" (b34ed7e60a76ed5c83a162724f0217b5490879ad)
TCTCGAGCATTACAATTAAATAACGATGAAAGGAGATATTTGTATGCTCTAGCGTTAGAGGAAGG
AGTGAAACAACCCTTTATAAATGAGAAGGAGAAGGAAATCAGTCCAGCTTTAGTAAAAATGTTGC
AGGAACTTCGTTATTGCCCAACGATTATATCAGATAGAAGAAGTCAGATTGTTGGGTGGAATCAA
GCAGCAGCTAATGTATTTTTGGATTTTGAACAAATCAACCCGGCAGAAAGGAATATAATACGCTT
ACTATTCGCAAGAAAGGAATTTAAAAGTTTAGCAGTGAAT
>r693.1 |SOURCES={KEY=b34ed7e6...,bw,341938-342238}|ERRORS={}|SOURCE_1="bcp.fa" (b34ed7e60a76ed5c83a162724f0217b5490879ad)
TCCGCTTGCCTCACTTGTGCTTGTTTCAGGGCTGCGTTACAGGGTCGGTACAGATTTTCAGACGT
ATACGCTGCTGTATCAAATGGCAGGAGACTATCAAAGCATTTGGCAGATATTCGGTTTTGGCACA
GCGAAAACGGCAACAGATCCGGGCTTTACCGCGCTGTTATGGCTGATGAATTTCATCACGAAGGA
CCCGCAAATCATGTATGTCACTGTTGCGGCCGTGACCTATATCTTTATTATCAAGACGCTGGCAG
ACTACGGCAGACCGTTTGAGCTGAGCGTCTTTTTATTTTT
>r694.1 |SOURCES={KEY=b34ed7e6...,bw,2642346-2642646}|ERRORS={}|SOURCE_1="bcp.fa" (b34ed7e60a76ed5c83a162724f0217b5490879ad)
GCCGATCCTTGAGCAGCTGATGCAGGACGAGTCTTTGTATGTGAGAAAAAGTGTGGCCAACAACC
TTAATGATATATCAAAAACACATCCTCACTTGCTGAAAAAAGTCGCTGAACAATGGTATGGAACA
CATCCTCATACAGACTGGATCATCAAACACGCTTACCGGACCTTGTTAAAAAAGGGCGATAAACA
GGCTTTATCACTTTTTAGCTATCATGATGCTGATTCGATTCAACTGCAGGATTTAACGTGCGAGT
CCAGCCGTATTTCTATTGGTGAAACCCTCAAGTTTACTTT
>r695.1 |SOURCES={KEY=b34ed7e6...,bw,1689120-1689420}|ERRORS={}|SOURCE_1="bcp.fa" (b34ed7e60a76ed5c83a162724f0217b5490879ad)
TTCCTAAATGATTATGAATATAGATCGTGTTAAGCGGCCATAAAAAGGATGCCCCCGTCACATTA
ATAAACATCCCTATCACTAAAATTTTCAATGCGCGCGGCATACTGATCCCCCTTTCTTATCTATA
AAAGCTCATGAAAAAACGGAAACCTCAAAAGGCTCCGTACGAATCCAGTTATCATAGCACATTCA
TTCTATCTGTCTATCTCATATTTTTCAACAGATGAGTGTGAAAAAATCTAACAAATATTACTCAA
AAATTGTAAAATAAATAGAAAAAGGGGGAAATTTCATGGA
>r696.1 |SOURCES={KEY=b34ed7e6...,bw,3137689-3137989}|ERRORS={}|SOURCE_1="bcp.fa" (b34ed7e60a76ed5c83a162724f0217b5490879ad)
TAAGCATTTTTGTTCCGCGGTCTTTCTGTTTAGGGAAATTGAACAACTCAGGCGTTGTATCAATG
AAAGACGTATCATATCGCCCTGTCAGAAACTTTTCATGCTTTGCGACATTTTCAAGGAACGGAAT
GTTTGTTTTAATTCCTCTGATTCTAAACTCCTGAAGGTTTCGAACCATTTTGGCCGCCGCCTGTT
CAAACGTTAAAGCCCAAGTTGATAGCTTAACGAGCAGTGAATCGTAATATGGCGTAATAACGGCG
CCTTGGAAGCTGTTTCCTGTATCAAGACGAACACCAAAGC
>r697.1 |SOURCES={KEY=b34ed7e6...,fw,1256292-1256592}|ERRORS={}|SOURCE_1="bcp.fa" (b34ed7e60a76ed5c83a162724f0217b5490879ad)
GTTTTTATAATGGTTGATTAAAAAAGCTTGGTTGATATACACGATACTGTTTTTTTTCAACTCTA
TTAAATCTGAGGTGACAATTTTTTCATTACTTGACCAAATGACGCTCTTGACCGTTTGATTGAGT
ACAAGGAAAGAGAGAGAGAAAATCAGAAAAAAACCAATAATGAATTTACCCTTGATGGTCCGTAA
CACTCTCTACTCCTCCAGCTTCTCGCATTTATATCCGATGCCAAACACTGTTTTAATTAAGTCAC
TTGCATCAAGCTTTTTACGGAGTCTTTGAATATGAGTATC
>r698.1 |SOURCES={KEY=b34ed7e6...,fw,2864819-2865119}|ERRORS={}|SOURCE_1="bcp.fa" (b34ed7e60a76ed5c83a162724f0217b5490879ad)
CAACGTTTGGATACTTTTTATAATAGGAGGCTAAGATGGTCGGCAGTATCCTCACTGTTTCCACT
GTCCCGATTTTTAATATTCCCGACGGTATATCACTATCAAGAAAGACTTGTTTTAGCTCTTCAAC
ATCTATCAAGATTTTGTTCACGTATTCAAGCATTTTTCGGCCCTCGGGATTTAATGTTACCCCTT
TTTTATGCCGATTGAAAAGAGGTGTTTTGAGTTCGTTTTCTAATTGCTTAATACGTGCTGTTACA
TTGGATTGTACATAGCTTAATTCCTTTGCAGCGCTGGTAA
>r699.1 |SOURCES={KEY=b34ed7e6...,bw,1568084-1568384}|ERRORS={}|SOURCE_1="bcp.fa" (b34ed7e60a76ed5c83a162724f0217b5490879ad)
ACTCTTTTCTTGATATGTACGTGCTACAGTTCATGCTTGTCTTCAACCGCCCGGTTCAGTGCTTG
AAGCATGTAGCCAATGCCTTTGTATGATGACAGGGGCCAATTGATATATTGATGCTCGCCGATGA
CGGCGTTTAGGACGCTTCGATATTTTTTCCCGCCAAGCATGACAAGCTCTTCGATGTCGGAAAAG
CCTTTTTCGCAAAATTGGTGGCGCAGCTCCTCCGCTGTCATGATTTCCGGATGACCGGTGCCAAA
AGTCACATCGTAATTTCCTGATACGATATCATTAGGGCGA
>r700.1 |SOURCES={KEY=b34ed7e6...,fw,2812852-2813152}|ERRORS={}|SOURCE_1="bcp.fa" (b34ed7e60a76ed5c83a162724f0217b5490879ad)
CTACTAATTAGAGGAGTGAAGATGAATGGTTACATTATACACATCACCAAGCTGTACTTCATGCA
GAAAGGCGAGAGCGTGGCTCGAGGAGCATGAGATTCCGTACGTAGAAAGAAACATTTTCTCTGAA
CCTTTATCAATTGATGAAATAAAACAAATCTTAAGAATGACTGAGGACGGAACAGATGAGATCAT
CTCAACCCGTTCAAAAGTATTCCAAAAATTGAATGTGAACGTTGAATCAATGCCGCTGCAAGACT
TGTACCTCTTGATCAACGAGCACCCAGGTTTGCTTCGCCG
>r701.1 |SOURCES={KEY=b34ed7e6...,fw,675400-675700}|ERRORS={}|SOURCE_1="bcp.fa" (b34ed7e60a76ed5c83a162724f0217b5490879ad)
CTTTGATTTGAGTCTTTACGGACACCTTCACTTTCTTCTCATGCCGGTCACCGAAGAAAAAGTGC
AGCAAAGCAAATAAAGCCAAAAGGACCATATACATTTGCACCGTACTTTTCCACCCCGCCGCTTG
TGCAATCACGGGAGCTGCAAATGTAGTGATCGCGGTTCCGATATTCCCGGCGCCGTATATACCGT
TTACAACGCCATGTTTTTCTTTAGGATAGTACTTCGGAAGAGATGTAACCCCAATGGAAAAAATG
GCTCCCCCAATCCCTAAGAAAAAACCGCCCGCGATTAAAT
>r702.1 |SOURCES={KEY=b34ed7e6...,fw,3288848-3289148}|ERRORS={}|SOURCE_1="bcp.fa" (b34ed7e60a76ed5c83a162724f0217b5490879ad)
ATGCTGAGTGTAAATGCGCATCATTTGCTGCTGGACGGTATTTACTACAGCTTTCAGTATATTTC
AGTTGATCAGGCATTTCCGAATTTTGGCGATGAAAAGTTTGCTTATCTTATCGCCAAAAGCTTTA
ATGCAATGTTTATTATCGCATTTCAAATGTCGGCACCGGTTGTGGCCAGCTTGTTTCTTGTGGAT
CTTGCATTAGGCATCGTAGCCCGGGCGGTTCCGCAATTAAATGTATTTGTTGTCGGTCTGCCTTT
AAAGATCGCTGTCAGTTTTATCATGCTCATCGTGTGTATG
>r703.1 |SOURCES={KEY=b34ed7e6...,fw,613132-613432}|ERRORS={}|SOURCE_1="bcp.fa" (b34ed7e60a76ed5c83a162724f0217b5490879ad)
TGAATTCCCCCTCACGCTTGTCATAAACAACGCCATTTCCCATTTCACAAAATCGCGGCTAACCA
TCCGTTTGTGTTCCAAAACAGTATGTAGCGATTTTTCCTGTTCTCCACGGAAATAAACGTCCCGA
TGCTCCCCTTTTTTTGTATATAAAAAAACCATCTGGCGTCAGATGGTTTTTACACTTGATATAAA
CAGTCTTCCTTCTGGATCAGCGCTCTCATGCTGACCGCTTTTTCATAGAAAAACACCGCATCTTT
ATAGTTTTCGTGAAGACTCGAATATGCAGCTGCATCCAGA
>r704.1 |SOURCES={KEY=b34ed7e6...,bw,3491895-3492195}|ERRORS={}|SOURCE_1="bcp.fa" (b34ed7e60a76ed5c83a162724f0217b5490879ad)
AAAAACAGAATTTACTCTCAGCCTCAGCGGATGGAAAAAGCCGAACGAAATGATTGGTAAAGCTC
GGGATAAGATGGTTGACTGCTGGACAGGCATGGTGAATGAACGCCTTCGCAAGGCGGTTCAAGAG
TGAGATATTTCATCCCTCATACAGTATAAAAGAGAGAGCTCCCTCTCTCTTTTACTCTGACAAAC
TTATATTCCCTGTACTGTATCTCTCAAATCAATCGTAAAACGTCACTGTTTTTGATTTACCAGAG
TAATCAGTAACAAAGAATTCTGCCTTGTTATTGCTTCCAT
>r705.1 |SOURCES={KEY=b34ed7e6...,fw,64392-64692}|ERRORS={}|SOURCE_1="bcp.fa" (b34ed7e60a76ed5c83a162724f0217b5490879ad)
GAGAAACGTAACGGAGTCAGGAATCGGGCATATTCCGCAGGACCGCCACAAACACGGTCTCGTCC
TGGATTTTCCAATCGGTGAAAATATCGTGCTCCAAAGCTATTACAAAAAGCCTTATTCAGCATTC
GGTGTTTTACATAAAGGCGAAATGTATAAGAAAGCCCGCAGCGTGATCAGCGAGTACGATGTAAG
AACCCCCGATGAATATACTCACGCGCGGGCATTGTCAGGCGGAAACCAGCAAAAAGCAATTATCG
GAAGGGAAATTGACCGAAATCCTGACTTGTTAATCGCAGC
>r706.1 |SOURCES={KEY=b34ed7e6...,bw,2234027-2234327}|ERRORS={}|SOURCE_1="bcp.fa" (b34ed7e60a76ed5c83a162724f0217b5490879ad)
TTTGTATTTTAAACACTTTCTTATTTTTATGCAATACTATTTTTAAAAATTATCTCGAAGCTTAT
TTTTCCAGCAATCTCTTCTCCTATCACTAGGCAAAAGGACATCTTTTATAGCGCATCCATTGAAT
AAACTCTAATATTTATTCATCATGACTTGGAATTTTATGCACAAAAAAACCCCGTGCCACTCGGG
CATCCGGGGTTTTATCTTATACTTCTTCGCAATATTCCTCGAAGGCTTCCTGCAGTTTTGAGACA
ACTGCCATCGGCTCATGGCCTTCAATTTCATGACGCTCGA
>r707.1 |SOURCES={KEY=b34ed7e6...,bw,2147558-2147858}|ERRORS={}|SOURCE_1="bcp.fa" (b34ed7e60a76ed5c83a162724f0217b5490879ad)
TTCATTCGGTTAATATTTCTTAAAAAAGTTGATTTGCCGCATCCTGACGGCCCGATCAAAGCGGT
TACCGCATTTTTTTCAATCTCCATATTCACATCACGAACAGCCTGTTTGTTTTCGTAGAAAATAG
ACAGATCCTTCACCTCGAGCACATTTTGCTGCTGAGGAATCATTCCCACTCTCTCAGGCTTTTCT
TTTACCATTTGTTCAGACATTGTTTTCGCCTCTTTCCGGTCTAATTTGCCGTAAGCTTTTTATAG
ATTATTGTTCCAAGCCATCTCGCCGCGAGATTAAAGACAA
>r708.1 |SOURCES={KEY=b34ed7e6...,bw,2398215-2398515}|ERRORS={}|SOURCE_1="bcp.fa" (b34ed7e60a76ed5c83a162724f0217b5490879ad)
AATGGGTCTTTTCTCGCGCTATTGCGTTTTGCCATAAATACAGGGTCATGAGGCGGAAACGGCAA
TGACCAGATCGTGACATTCTTCAGTGCGTCACCAGGAATATCAAGCCCTTCCCATAGGTGAACTG
AACATAAAACCGTTTCCTCTTCTCCTTGGAATTTTTCTACTAAGCTGCTGATTTCCTCGTCGCCT
TCAAAGTAAATCGGATACGGCAATTCCCAAGCAGCTGCGAGCTCTTTAAACTCGTTTAATTCCTC
AAAAGACGGGAAGAGCACCAGCGTTCTGCCTTTATAGTGC
>r709.1 |SOURCES={KEY=b34ed7e6...,fw,3445726-3446026}|ERRORS={}|SOURCE_1="bcp.fa" (b34ed7e60a76ed5c83a162724f0217b5490879ad)
TATATATCAAACAGGAGGGAGTGATAGATCGTATGGATATTTTCTTACGCCGGTCTTTGGAAGAT
CAAATACCGATCTGCATTATATATATGAAGAAAGACGGCACCATAACAAAAAGAACGATTATCGT
CAGGCAGAAAAGCAATACACAAATTAAAGCTTTTTGTTTTACGAACCATCAGATCAGAACGTTTT
TATTAGACTCTATCCTCTCCTGTGACTTTGCGCGAACAAGGAAGCAAGAACCCCGGTTCGCAGGA
CTATAACAGGCTGTCGGCTTCAGCATCCCTGACAGCCTGG
>r710.1 |SOURCES={KEY=b34ed7e6...,fw,1292623-1292923}|ERRORS={}|SOURCE_1="bcp.fa" (b34ed7e60a76ed5c83a162724f0217b5490879ad)
AGTTTTCTTTTTCATGATCTTCACTCCTTCTCTACAAAAACCAACCAGTGATTTAGTGTGTTATA
TACTAATAGAGATTTGATAAAATGACTTCAACCAGTTACGCAATTTATGACCCAACCACTTAGTA
GAAGGAGACTGCTTTTGATGAGCTTTACAGAAGAAAAAACGAATAGAAAGCTTCCTAAGTACTTA
CAAATCATTGACTATATAAAAGAGAAAATAGGAAATGGAGAGTGGCCGATTGGAAGTAAGATTCC
TAGTCAGCGAACGCTTGCAAAAGACTTTCATGTAAATCGA
>r711.1 |SOURCES={KEY=b34ed7e6...,fw,1958089-1958389}|ERRORS={}|SOURCE_1="bcp.fa" (b34ed7e60a76ed5c83a162724f0217b5490879ad)
TTGGAGACGGTAGATTAAAAGCTGTCTGCACGGAAGAGCTGGAGCATGGCGGCAGAAAAGTTGAG
TTCCATTATGACGGTATTTTTTATGAGGTGCTGGAATCACTCGGAGAAATGCCGCTTCCGCCATA
TATTAAGGAACAGCTTGATGACAGAGAGCGCTACCAAACGGTGTTTTCAAAAGAAATCGGATCTG
CCGCTGCTCCTACAGCCGGCCTTCATTTCACGGAAGACATTTTACAGCAGCTAAAGGACAAAGGC
GTTCAAATTGAGTTCATCACACTGCATGTCGGACTCGGAA
>r712.1 |SOURCES={KEY=b34ed7e6...,fw,3682582-3682882}|ERRORS={}|SOURCE_1="bcp.fa" (b34ed7e60a76ed5c83a162724f0217b5490879ad)
TCGATGCCAAGCCATTTTAAATAGTTAAGCTGGCTTTGTTCTCCGCCCTCAATGTTGCGTTTTTT
ATCCGTGTCCTCAACACGAATAATAAACTTACCGCCTTGGTTGCGGGCAAATAAATAATTAAAAA
GCGCCGTTCTGGCATTTCCAATATGCAAATGTCCTGTTGGACTCGGTGCATAACGAACGCGTACT
TCGTTTCCCATTTCAAATACTTCCTTTCATCTCATGTATGGCCTCAGGCTAAATGTATGCATCTA
TTCTACCACCAAATAGACCGGGCATCAAAACAAGTTAGCC
>r713.1 |SOURCES={KEY=b34ed7e6...,bw,978042-978342}|ERRORS={}|SOURCE_1="bcp.fa" (b34ed7e60a76ed5c83a162724f0217b5490879ad)
AAATCCTTAGAGGCATGTTGGGTAGCGGAGGCTGAATAATATGAACTATTCTCAATTAATAGACA
GTAACTTGATAGGAAATAATGAATTACCAATACTAATTAACTCAATAGTAGATTTAAATTATGAA
GGATATTTCTCTATAAATAATAAAGTGCCTATTAAAATAGTTGATATGAGTTCTGTATATAAGCA
AGACGACCCGGTTGAATTGTTGGACGAACACGGTAATGAAATAGGTTTAATATATTATTGTAACG
AAAAACAGAAAATTCTAGTTAATTCTCTTAACGAATGGAA
>r714.1 |SOURCES={KEY=b34ed7e6...,fw,1454119-1454419}|ERRORS={}|SOURCE_1="bcp.fa" (b34ed7e60a76ed5c83a162724f0217b5490879ad)
AACATCAGAGCAGGCGCACACTACACTCAGTTTATGGTGTATGACCTGGATGGTGACGGAAAAGC
GGAAGTGGCGATGAAGACCGCTGACGGAACAAAAGACGGCACGGGAAAAGTGATCGGAAATGCGA
ATGCCGATTACAGAAATGAGCAGGGGCGTGTGCTTTCTGGTCCTGAGTACCTGACTGTCTTTCAA
GGTGAAACGGGGAAAGAGCTTGTCACTTCAAACTTTGAACCGGCACGAGGGAACGTATCGGATTG
GGGCGACAGTTACGGCAACCGGGTCGATCGTTTTCTTGCG
>r715.1 |SOURCES={KEY=b34ed7e6...,fw,701818-702118}|ERRORS={}|SOURCE_1="bcp.fa" (b34ed7e60a76ed5c83a162724f0217b5490879ad)
CAGCTGCCGGATTTTCATTTTCGCTTCCGGGTGTTCAGAGCCGTCACAAATCAGGTCCTTCGGAT
AGTACAGCTTATGGTCCGTCCGCCGCTTTCCGGAGATAGATTCCACAATAGCCGACTGTCTGGAC
AGCTCTTTAATTTGACCGTTTTGCGTCAAGAGATGGATCGGCAAACGCTCCTCTTCCTCTCCTGG
ACGGTAAAAGTCGTATGGCAGATCTGAAGAAGAATCCACGACCAAATAATAGCTCGGATCGATTT
CAGCCTCTTTGAATAATGAGGTCAGCTCAAAATAGGCCGA
>r716.1 |SOURCES={KEY=b34ed7e6...,fw,2531428-2531728}|ERRORS={}|SOURCE_1="bcp.fa" (b34ed7e60a76ed5c83a162724f0217b5490879ad)
ATGTAATTTAATTTATGCAACGGTGTCTACTTATCTTTTGTTCTTCTACACCGATGTATTTGGTT
TATCGGCTGCAGCAGCCGGCACCATGTTCTTAGTGGTTAGAATCATTGACGCTCTCGCTGATCCT
TTTATTGGAACAATAGTAGACAGAACAAATAGCAAATTTGGACGCTTTCGACCGTATCTTTTATT
TGGAGCTTTCCCATTTGTAGTACTTGCAATACTCTGTTTTACAACTCCAGATTTCTCAGATATGG
GGAAATTAATATATGCCTATGTTACCTATGTTGGCTTGTC
>r717.1 |SOURCES={KEY=b34ed7e6...,bw,2112251-2112551}|ERRORS={}|SOURCE_1="bcp.fa" (b34ed7e60a76ed5c83a162724f0217b5490879ad)
TTCTACGGCAGGTCTTGTTAAAATGATTTTTTTAATATGTCCGTTTTTCAATGCGTGGACTGCTT
TTACGACAGCAAGATACGTTTTTCCGGTTCCAGCCGGGCCAATACCGAATACAAGATCATTTCGT
TTCATGGCTGCTACGTATTCCCGCTGTCCCATGGTTTTCACACGGATCGATTTGCCTTTTGCGTT
TTTTGTAATTTCTTCTTCATACATGCTTTCAAAATATTCAAGCTCATTCTTTTTTGCCATCTTGA
TGGCGTAAATCACATCACGTTCAGAGATCTCTATCCCCTT
>r718.1 |SOURCES={KEY=b34ed7e6...,fw,155149-155449}|ERRORS={}|SOURCE_1="bcp.fa" (b34ed7e60a76ed5c83a162724f0217b5490879ad)
ATGGGGAGGCTGACAACACATATCTTGGATTTAACCTGCGGCAAACCCGCGGCAAACGTAAAAAT
CGAATTGAAGCGGCTGTACGAAGACAAAAGTCTTATTCTTATCAAAGGGGCTTTTACGAATAAAG
ACGGCCGAGTCGATGCTCCGCTCCTTGCGGGAGAAGAGCTGAAGTCGGGGGAGTATGTAATGGAG
TTCCATGCAGGGGAATACTTTGCGGAAAAGAAAGCAAACACGGCTGAGCCGTTTTTAACGATTGT
AACAGTTCGTTTCCATCTTTCTGATCCGGAAGCTGATTAT
>r719.1 |SOURCES={KEY=b34ed7e6...,bw,2962808-2963108}|ERRORS={}|SOURCE_1="bcp.fa" (b34ed7e60a76ed5c83a162724f0217b5490879ad)
CGTCTTCCGGTTTCAAATAGAAGGATGTAATTTCTTTGCTTTCACGCACTTTTTTCGCTATGACG
AAAGGCTTATACTCCTTCCATCCGCCGGTTTGATGTTCTGCCTGCTCATACATTTCTTTTTCAAT
TCTGATAAATGCGTCAGCTATTACCCCATACGCTTTCTCCCACGCCTGCATTATGTCAGGAACCG
CTGCATCTCCCAAAACATCTTTAATGGCAATCAGCAAATATTTGCCGACAATCGGATAATGTTCA
GGCTTAATGCCGATACTGCGGTGTTTATGGCCGATTTGTT
>r720.1 |SOURCES={KEY=b34ed7e6...,bw,2461056-2461356}|ERRORS={}|SOURCE_1="bcp.fa" (b34ed7e60a76ed5c83a162724f0217b5490879ad)
AAGATAAGCGCCTGTTCCCCGCATAGCATTTTCTCCTCTGCATTCAGCCCATTATTTTGGAGGCG
TTCCTTCCAGAAAGCCAGAGAGCCTTTAGGGACTGAAAAGTAAATCCGGCCGGCTTGGCCTTTCC
CCACTGTCCCCTGCCCGCTTCCTTGAAACGGGAAAAAGGTAATAATGGTCCCTGGATCTCCATTT
TGATTCCCAAAGTAAAAATGATATGTTCCCGGGTCATCGAAATTCACTGTTTTTTTGACAAGCCG
AAGCCCGAGCACTTCAGTATAAAATCGCAAATTTTCTTGC
>r721.1 |SOURCES={KEY=b34ed7e6...,fw,2671247-2671547}|ERRORS={}|SOURCE_1="bcp.fa" (b34ed7e60a76ed5c83a162724f0217b5490879ad)
ATGACAAAACGTTTTTAAGAAAAACGAAAGAAGTGATCATAGCGATCAACCTTGAACGGGACTAC
AGCAAGGACAAGCTGCTGGAAATGTATCTGAACCAGCTATACTTCGGACACGGGGTTTATGGCAT
TCAAGCTGCGTCCCACTATTATTTTAATAAGGAAGTTAAAGATCTAACCGTATCCGAAGGCGCGG
TCTTGGCTGCTATTCCGAAGGCGCCTTCTACGTATTCTCCTGTTTTGCATCCTGATAAAAGTAAG
GAGCGGCGGGATACGATTCTCGGCATGATGAATGACCAGG
>r722.1 |SOURCES={KEY=b34ed7e6...,bw,264533-264833}|ERRORS={}|SOURCE_1="bcp.fa" (b34ed7e60a76ed5c83a162724f0217b5490879ad)
TATATACCCCCCGGGTGTATATAAAGGAGTGAGTGTATTGAGTGAGCAAAAGGAAATTGCGATGC
AGGTATCTGGTATGACTTGTGCGGCGTGTGCCGCCAGAATTGAAAAAGGCTTGAAACGGATGCCT
GGTGTCACAGACGCCAATGTGAATCTGGCGACGGAAACGTCAAATGTCACCTATGACCCTGCTGA
AACAGGAACAGAAAAAATCCAAGAAAAAATAGAAAAACTGGGCTATCACGTCGTAACGGAAAAAG
CTGAGTTTGATATTGAGGGCATGACCTGTGCGGCATGCGC
>r723.1 |SOURCES={KEY=b34ed7e6...,bw,2252457-2252757}|ERRORS={}|SOURCE_1="bcp.fa" (b34ed7e60a76ed5c83a162724f0217b5490879ad)
CACATATTGCCGCTGGTCGCCCGGAAATTTTTCAAACATCGGTTCGCTATTCAAACAAGCAGTGT
ATGTAAGATGATATTTATGCTTGATTTCTTTCAGTGCAGGAACGGCTTCGATCATTCCTCTTGAA
TTCACTTCCTCGTCAGGAACCGTAATCAAAAGGACATTCCCATCAAAATGACCATTCATTGCCCG
CTCAAGCATCGACAGCTGAACAGTAAGCCCCGCTTTCATATCCATCGTGCCTCTTCCAAACAGCC
AGTCGCCGCTTTCCGCGTCTGTTCTCACGCGTTCAGGAAG
>r724.1 |SOURCES={KEY=b34ed7e6...,fw,2620878-2621178}|ERRORS={}|SOURCE_1="bcp.fa" (b34ed7e60a76ed5c83a162724f0217b5490879ad)
AAAAGTCGCGCAATTTCTGGCCGGCCGCTTTGCTGCCGAGTTTTCAGCTGAGCGTGTTGTCATGA
CAGTAGGTGCGGGCGGCGCATTGAATGTGGCGCTAAAAAGTATATTAAATCTGGGAGAAGAGGTC
ATCATTCTCGCTCCTTATTTTGCAGAATATAAATTGTATATTGAGAACTATGGGGGGAAGGCTGT
CAGCTGCCCGCTGACAGCCCGGTTCGAGATTGACATTGAAGCGGTAAGGCAGGCGATTACCCCGC
AGACGAAAGGACTCATTCTGAATACACCTCATAACCCGAC
>r725.1 |SOURCES={KEY=b34ed7e6...,bw,1731598-1731898}|ERRORS={}|SOURCE_1="bcp.fa" (b34ed7e60a76ed5c83a162724f0217b5490879ad)
TCCGCATGAATTAAGTTAAAGGAAATTTGAATTTTTCCTCATATTTTGGTGATTGATTTAAGTGT
ATCTGAAATAGTGAAAATCGTTCAATAGCCGTTGAAACTTCACCGCTTTTAAACGGGACATGCGC
CGGAAATCCCTCTTGACCTGTCCATTTTCTTGCCAGCGTTATATGGGGATGATACGCTCTCTTTT
CCACTTTAAAGCCTGCTTGAAGAACAGCTTGTTTTGTATGCTCCCTCAGTGTTTCGAGCGCTGTA
TTCTTCTTCGGCTCCAAATGCAATACGCGCGGCTGCCTTC
>r726.1 |SOURCES={KEY=b34ed7e6...,fw,3139231-3139531}|ERRORS={}|SOURCE_1="bcp.fa" (b34ed7e60a76ed5c83a162724f0217b5490879ad)
TGTACATGGTGCAAAATAACCTGACTGAAAAGGACATTTACGAAAAAGGCGAATCATTAGATTTC
CCTGATTCTGTTATTGAGCTTTTCAAAGGAAATATTGGACAGCCTCATGGCGGATTCCCGGAAAA
GCTTCAAAAGCTCATTTTAAAAGGGCAGGAGCCGATCACAGTCAGACCGGGAGAACTGCTTGAGC
CGGTATCCTTTGAAGCGATCAAACAGGAGTTTAAAGAGCAGTATAACCTAGAGATTTCAGACCAG
GATGCTGTGGCGTACGCCCTTTATCCTAAAGTCTTCTCCG
>r727.1 |SOURCES={KEY=b34ed7e6...,bw,1503083-1503383}|ERRORS={}|SOURCE_1="bcp.fa" (b34ed7e60a76ed5c83a162724f0217b5490879ad)
AACAGCTGATCAAAGTCAACGATCCGAGCTGAAGATGAAAATGGGAGGGCTTTTTGCCCTCCTTT
TGGGTTTATATGAGGTCAGCTACGAAGAATCAGCGTAAGAAAACCATCTTCATCTGGTTCCGTAT
CCTCCAAAGTGAAACCTGCTGCTTGAAAGCAAGCTAAACTGATTTGATTGTCTTCTTCAATGCAT
GCCACCCATTCCCGTACGCTAGTAAAATCAGGTTCGGTCAGCAGTTTTTGCAATATCCGTTTTCC
GTACCCTTGAAGCCGGTACATAGGATTAACGATCAATCCA
>r728.1 |SOURCES={KEY=b34ed7e6...,bw,2108036-2108336}|ERRORS={}|SOURCE_1="bcp.fa" (b34ed7e60a76ed5c83a162724f0217b5490879ad)
AAGCTTCTTCACAAGCGCGGAAAGATTGTTAACGGTTCCTTCCGAATAGCCTACGTCAACAGCTT
TTTCTGCATTCAGCGTAAGCAGATCTCCCTTCGGCGCGCCCGCTTCTTTTGCATCTACATCAGGG
TCTGCCATGGCACGCGCATATTTTGGATCACGGTTGTTTTTTGCTGCGGCATCTTCCAGCTCCGC
AAGCCAAAATGATTCAGCTTTTTTGTCAGCAGCATTACCTTTACCGTCAATGATCGCCGCGGCTC
CCATTTTTCCTCCTGGTGCCATATAAATGGCGTCAGCCTG
>r729.1 |SOURCES={KEY=b34ed7e6...,fw,2040104-2040404}|ERRORS={}|SOURCE_1="bcp.fa" (b34ed7e60a76ed5c83a162724f0217b5490879ad)
CATAGCCATAGTCATAGTCATGCACATGATGAAGAGACAGAAAAAATTCATGAAGGCTATTTTAA
AAACAGCCAAGTAAAGGATCGTTCACTTTCTGATTGGGAAGGAGACTGGCAATCTGTATATCCAT
ACCTGCAAGATGGCACTCTGGACGAAGTATTTTCATATAAATCAAAACATGAAGGTGACAAGACA
GCTGAAGAATATAAAGAGTATTATAAAAAAGGGTATAAAACAGATGTTGACCGTATTGTAATCCA
AAAAGATACTGTAACGTTCTTCAAAAATGGAAAAGAATAT
>r730.1 |SOURCES={KEY=b34ed7e6...,bw,774669-774969}|ERRORS={}|SOURCE_1="bcp.fa" (b34ed7e60a76ed5c83a162724f0217b5490879ad)
GAAGAACCATCTATTAAGAAGGAAAATCTTTCTTCCCACAGCAAAATGGACTCGAATATCGCTAT
GATTTCTCTTTCTTTCATTAATCAAGACGCGAACAAACTCGAAACACAGCTTGAAGAGCTTTCTT
CTCACTTAGAAACCTACCAGCAGGCTGTTGTGCTGAAAAAGGCATCCTCGGGTCAATCAAGGACG
TCATTAACAGCCTATATTCAAAGCTTAAAAGAAACAAAACAATTGATAGAAAAAGACCAGCTGGA
TGAGGCGTCAGCCGCTATCGACAACTTAATCACATCTTGG
>r731.1 |SOURCES={KEY=b34ed7e6...,bw,3499053-3499353}|ERRORS={}|SOURCE_1="bcp.fa" (b34ed7e60a76ed5c83a162724f0217b5490879ad)
GAGTTTTAGCTTGCTTATAATATTGAAGTCTGTCTTGAAGAGTTCCTGTATGGAATTCAAATTTA
TGGCCGTCAGGATCGGTGAAATAAATTGATTTTCGATCACGTTCATCTCGTTCTCTCCCAGGCAA
AATAGTAACTTGAAGATCTTTTAATTTTGCGGACATTTCTTCAAACTTACTTTCCTCAATTGTAA
AAGCGATATGGGTATAAGAAGCCTTAATGTCATTTCTGGGAATGTCACGCTCTTCGTTGAGAGCC
AGCCATATGCCGTTTAAATCAAAATATGCAGTGCTCCTTC
>r732.1 |SOURCES={KEY=b34ed7e6...,bw,2566313-2566613}|ERRORS={}|SOURCE_1="bcp.fa" (b34ed7e60a76ed5c83a162724f0217b5490879ad)
CTTTCAGTTCATCCACGATTTCAGCTTTTTCAGCGATAAATGTCCCTTGCCCTCTTCTTGTCTCC
ACAATTCCCAGCCTTTCCATTTCACTGTAGGTTCTTTGAATCGTATTCGGATTTACTTTTGTTTG
AATTGCCATTTCTCTGACAGACGGCAGCTTGTCTCCGGGAACAAGCTCCTTTCTGACCAGCCTAT
AAAAAATTTGATCAGCAATCTGCATATAAATCGGTTTAGAGGATTGAAAGTCTTGTTTCATTTTC
TCTACACCTCAACTTTTCGCTGCAGGAGCCTGGAAGCCAG
>r733.1 |SOURCES={KEY=b34ed7e6...,fw,447942-448242}|ERRORS={}|SOURCE_1="bcp.fa" (b34ed7e60a76ed5c83a162724f0217b5490879ad)
TCTGTTTTCAATGCGGATTCTTGGTTCAGATGATCTATTTGCCCCTTTATATCGGACTGGCAAGC
CTTGCAGAACTTGCCTTCCCTAATCGATGTCCCGCACCTTTCGCAAGGGTATGCCAAATTCGGCA
GATGAGTGATTTGAATTCGTTTTTGCCTGATGAATTTTAAAATCAGCTCTTCCTCCACACCAGTT
TCCTCAGTTATACGGCTAAGCGTTGATTGCCTGTTTTCCTGTTTCCTTAAAAATTTATATACAGT
CTCAAATGATTTTTCTTCTTCCTTAATACATGCCTGACAC
>r734.1 |SOURCES={KEY=b34ed7e6...,bw,3246882-3247182}|ERRORS={}|SOURCE_1="bcp.fa" (b34ed7e60a76ed5c83a162724f0217b5490879ad)
TTTGGCCAAGTCAAGGGCGATTGAACGGCCGATTCCACGGGATGCGCCAGTGACAACAGCTGTTT
TTTCATTAAGCATTCTCATTTTCCTCCTTAAGCGTTTGAATTGCCAGTTCAATCGTTTCCGGGTC
TGATACGGCAATGGTTTTTAAGCGTCTGTTTACTTTTTTCACAAGGCCTGAAAGCACTTTGCCGG
GACCGATTTCAATAAACGTCGTAACACTCTCTGCAATCAGCTTGTTAACAGTTTCCTCAAAACGA
ACCGGGGAGTACAGCTGCTCAATGAGTTTTTCTTTAATCT
>r735.1 |SOURCES={KEY=b34ed7e6...,fw,1723018-1723318}|ERRORS={}|SOURCE_1="bcp.fa" (b34ed7e60a76ed5c83a162724f0217b5490879ad)
TTGATTTTGAAAGTCTTAAACGGCGGCCTTGTGATCGCTGTCGGTTATGCAACCTTCGCAGCGCT
GATCGGTGCCTTCGGCGGGCTGATCGTATTGTATATTTATTGGAACAAGCGAAAAGGCAATCTGC
TGGCGATGATGCCGAATACGGGGCCTACAGCAGATTTAAGCTACAAGAAAATGTTTTTCGAGCTC
TTCAGCTATGCCGCTCCCTACGTGTTTGTCGGACTAGCCATCCCTTTGTATAACTATATTGATAC
AAATACGTTTAACAAAGCGATGATTGAAGCGGGACATCAA
>r736.1 |SOURCES={KEY=b34ed7e6...,bw,1431381-1431681}|ERRORS={}|SOURCE_1="bcp.fa" (b34ed7e60a76ed5c83a162724f0217b5490879ad)
ATATAATTCTCGTCACTCGACCCCATCGTGACAAGTGAAGGCAAGGTGAGGCTATATTCCTTTTT
CGTTTTTTTGTCATTTATATGGATGTCATTCCCCGTCGTATCAACGTTATAGGCCTTAACAGAGA
CATCCTTTCCCTCATACCAAAACGCAAATGGATCTGACAGCGGATGCTTTTTTATGGCATCCTTC
TCCAGCGTGTAATAAAAGGACTCATGTTCCGCTAATAAAACAATGTCTGTTGATGCGTAAGACTT
CGTTTGGATGTACGGCACATCCGCCACCTTGAACGTGCGC
>r737.1 |SOURCES={KEY=b34ed7e6...,fw,3785163-3785463}|ERRORS={}|SOURCE_1="bcp.fa" (b34ed7e60a76ed5c83a162724f0217b5490879ad)
GGATTCATACGATTTGATTCTGCTTGATATCATGCTCCCGAAGCTGAACGGCATGGATTTTCTGA
AAATCATCCGGGAAAAAAGCAAAATCCCTGTTTTAATGATTTCAGCAAAAGACGGAGATGTTGAT
AAAGCACTGGGCCTGGGATTCGGGGCAGATGATTACATTGCAAAACCGTTTTCGATGATTGAACT
GACAGCCAGAGTCAAAGCAGCGATACGGAGGGCGACGCAATATTCATCGAGTGAACCGGCTGAAC
ATCAGGTGATTCGTGTTCACCAGCTGACGATCGATATAGA
>r738.1 |SOURCES={KEY=b34ed7e6...,fw,1193599-1193899}|ERRORS={}|SOURCE_1="bcp.fa" (b34ed7e60a76ed5c83a162724f0217b5490879ad)
ACGCTGACCTCATTGAACAGCTTGTAGAGCTGGCTAAAGAACGCCACGCTGAAAAACAATTGATT
AAACATACATTCTAAATGGAAACTGACACTGCCGGTAAAAGGGCAGTGTCTTTTCCCGTATACCA
CCAAAAGAAAGAGAGTGACCTTACTTGATTAAGCGAACCGTAAAGCAAATTGCCGAAATGGTCAA
AGGCACACTAACAAACCCGCAATATGAAAATACAGTCATTCATGGAGTAGCTACAGATACAAGAA
AGCTGGAAAGCAATCAGCTTTTCATCCCGCTGAAAGGGGA
>r739.1 |SOURCES={KEY=b34ed7e6...,bw,3014209-3014509}|ERRORS={}|SOURCE_1="bcp.fa" (b34ed7e60a76ed5c83a162724f0217b5490879ad)
GAGAGGAGCCCCGGCGATCGGCATTACGGCAGCATTTGGGCTCGCGCTGGCGGCAAAAGACATCG
AAACTGATAATGTAGCGGATTTCCGCCGCGAATTGGATAATATCAAAAATGATTTGAACAGTTCA
AGGCCGACCGCGATCAATTTATCATGGGCGCTCGAAAGACTGAGCCATTCAATTCAAAACGCCAT
TTCTGTAAATGAAGCAAAAACCAACCTTGTCCATGAAGCGATTCAGATTCAAGTCGAGGATGAAG
AAACGTGCCGGATGATCGGCCAAAACGCGCTTCAGCTTTT
>r740.1 |SOURCES={KEY=b34ed7e6...,fw,3784414-3784714}|ERRORS={}|SOURCE_1="bcp.fa" (b34ed7e60a76ed5c83a162724f0217b5490879ad)
GGGTTCAGAGAGTCGGTGGCAGGTGTGAACCGATCCTCCCCTGATGCCGAATGGGCTTCTGAATT
GCTTTGCTGAATAGATAGTAGGCAATGCCGGGATTCTCTCCCCGTTACCAAGCGAGGAGTATCGA
AACTGACGTTTTCTGTACTGATGAGCGAATGGCTTTTTAGCTGTTAATAAAGGTGGTACCGCGAG
ACCCTCGTCCTTTGATAGGATGGGGGTTTTTGTGTTTCTTAAAGGAGGTGACGGCCGATGGAAGA
AGGCTGGTGGTCCAGGTTTGATCAATGGGAAAGGAGGAAT
>r741.1 |SOURCES={KEY=b34ed7e6...,fw,3777227-3777527}|ERRORS={}|SOURCE_1="bcp.fa" (b34ed7e60a76ed5c83a162724f0217b5490879ad)
TGACAGGCGCTTTCCGTTCAACGGGCCAGAAGTGCACCGCAACGAGCCGTGTCATTGTCCAAAGC
GGAATTTACGACCGCTTTAAAGAAAAATTGGTGCAGCGCACAAAGGAGATTACGATTGGAGACAG
CTTGAACGAAAACGTCTGGATGGGACCGATTGCTAGTAAAAATCAGCTTGATAATTGCCTATCGT
ATATTGAAAAAGGCAAACAAGAAGGCGCTTCCCTTTTGATTGGAGGAGAAAAGCTGGAGGATGGA
AAGTATCAAAACGGATATTATGTGCAGCCTGCCATTTTTG
>r742.1 |SOURCES={KEY=b34ed7e6...,fw,858039-858339}|ERRORS={}|SOURCE_1="bcp.fa" (b34ed7e60a76ed5c83a162724f0217b5490879ad)
AGTTTTTCGGTTTCTTTGTGTCTGCCGGTGTCGCCAGCACTGCGGCGCTTGCCTTTATTCCTAGT
GAACATTGGCTGCTTTTGCTGCTGTTCTACACCATATCGGCTGTCGGTTTTTCCGGCGCCAATGT
TTTCTACGATGCCTTCCTCGTTGACGTCACGCCTGAAGAGCGAATGAATCTTGTTTCCGCTCGCG
GCTTTGGTTTAGGCTATATCGGCAGCACGATCCCATTTATCCTCAGCATCGCCGTCATCCTGCTT
GCACAAGCAGAAACGATTCCGATGTCCGTGTCTGCCGCAA
>r743.1 |SOURCES={KEY=b34ed7e6...,bw,2501036-2501336}|ERRORS={}|SOURCE_1="bcp.fa" (b34ed7e60a76ed5c83a162724f0217b5490879ad)
GGTCTCGTTACATATTCAGGCCCCCACTTTTCTACATTTGCAATGAAAAAAGGATTGGAATATAT
AAAAGATTATTTTCTGGCTTGCTGCGCTTCGGATGAAGCCTTTGAAATTCTGCCATCACAAGAGT
GGAGCGATGATCAATGGTTTTTAGATCAAGAAAACAGGCACTTTCACCCTCATTCCGGTCCTATT
GTGATCCAGGATGGCTATGCTGAAGGCACATTGATTGGCGGCAACCTGTGTACACTTAATTTGTT
GCAGGGAACGGAGTATTTTCCTGAGACAGAAAACACAATT
>r744.1 |SOURCES={KEY=b34ed7e6...,bw,3058038-3058338}|ERRORS={}|SOURCE_1="bcp.fa" (b34ed7e60a76ed5c83a162724f0217b5490879ad)
CCCTGTTCTGAAAGGTAAACCATGATTGCTTAACAATTTCTGATTCTGTTTTTTGCTCGGCAATG
TTTTGGATTCTCTCTTTCACATCCTCATGATCGCAAGGGTGAAGCTGATCGTATATATTTTTGCC
GATTAAATCCTCATAGGTAGCCGCTTCAAACAGCGAAATTCCCGACTCATTCATAAACACCCATT
TCCCATTATGAATCACAGCAATAGTATCGATTGAATTTTGAATCAGCAGCTGATATCGTTCACGG
CTTTTTTGCAGGATGGTTTGGAATTTTTTCCTTGAAGAGA
>r745.1 |SOURCES={KEY=b34ed7e6...,bw,1306962-1307262}|ERRORS={}|SOURCE_1="bcp.fa" (b34ed7e60a76ed5c83a162724f0217b5490879ad)
CACAAGTATTTCCACCGTATGTTTTATCTATATTTGGGGAATTACTGTTATCTGCCATATGAAAT
ACCGTAAAACAAGACCTGAATTGGCGAAAGCAAACAAATTTAAGCTGCCGCTTTATCCATTTACG
AATTACTTAATTTTGGCGTTCCTGGCGTTTGTCCTTGTTGTACTGGCATTAGCACAGGATACTCG
GGTTTCCTTATTTGTTACACCGGTTTGGTTTATTTTGCTGATTGTGATTTATAAAGTAAGAAAAT
TAAAGCAGCAATAACCCTCTTACAGCTCCTGCCCTCGAAA
>r746.1 |SOURCES={KEY=b34ed7e6...,fw,363152-363452}|ERRORS={}|SOURCE_1="bcp.fa" (b34ed7e60a76ed5c83a162724f0217b5490879ad)
CGTAAAAAAAGCCGGGACTGCCCAAGGAACGTTTTATTTATATTTTTCATCCAAAAATGCTTTGA
TTCCGGCCATAGCGGAAAACCTTCTCACTCACACGCTAGAGCAAATCAAAGGAAGACTGAATGGC
GAGGAAGATTTTTGGACCGTCTTACAAACCTTAATTGATGAGACGTTTCACATCACAGAGCGCCA
TAAAGATATTATTGTCCTCTGCTATTCGGGGCTTGCCATCGACCATTCCATGGAAAAATGGGAGA
CCATTTATCAGCCTTATTATTCCTGGCTTGAGAACATCAT
>r747.1 |SOURCES={KEY=b34ed7e6...,bw,2124981-2125281}|ERRORS={}|SOURCE_1="bcp.fa" (b34ed7e60a76ed5c83a162724f0217b5490879ad)
CCGGAAATATTGCATTTTAAACGCCATCACCGTAACGCTTGCATCGACAATGTCGTTTTTGAATT
TTTCTCCGCCGTACTGTTTAATGTAATCGTCAGGGTCCAATCCGTCAGGGATCATAGCGACTCTG
ACTTTACAATCTTTTTTCTGAAGAAGCTCTGCAGCTTTCAAGGTGGCTTCATATCCGGCTTTATC
AGAGTCATAGCAAAGAATGATCTCCTCCACGTTTCTTCTCAGAATCTTTACATGATCATCTGTCA
GAGACGTTCCCATCGTCGCTACACTCTCTTTTACGCCTGA
>r748.1 |SOURCES={KEY=b34ed7e6...,bw,2231445-2231745}|ERRORS={}|SOURCE_1="bcp.fa" (b34ed7e60a76ed5c83a162724f0217b5490879ad)
GTCGGTGCCATCACGCAAGTCGTCTTATTCGACCGCTTCACAAGGTGGTTTGGGGAAATCCGTTT
AATCCGCTACAGCTTAATTCTCTCAACAAGTCTTGTGTTTTTGCTGACCATCGTAAATTCATATG
CTGCGATTTTATTAGTTACCTTCACCGTATTTGTCGGATTTGATCTTATGCGCCCGGCGGTAACA
ACCTATCTGTCAAAAATTGCGGGAAATGAACAGGGATTTGCCGGCGGAATGAATTCAATGTTTAC
CAGCATCGGCAATGTATTCGGCCCCATCATCGGGGGAATG
>r749.1 |SOURCES={KEY=b34ed7e6...,fw,37424-37724}|ERRORS={}|SOURCE_1="bcp.fa" (b34ed7e60a76ed5c83a162724f0217b5490879ad)
CCTTTAAGAAATTCCCGTCGTCTCCCCATACAGAAACAGAACGAGGCTGATCATGGTTTTCCATG
AACAAAGCGTTCCAGCCGATTCCCTCCAAACTGTTCTGCCACTCTGTTAAAATTCGTTTGAAAGC
AACGATATCGATGGTTTCATTTATCTCTATATCCCACAGACCGAGATGTTCAAATTGAAAAATCA
TGCTGAAAATGCCGGATTCCTCTCCCACCCACTCAGCCGCCTCCTTTGCCGCGACACCGTTTGCC
TCTCCGACCGTCATGATCGGATAGCGGAAAAATGTGTTTT
>r750.1 |SOURCES={KEY=b34ed7e6...,fw,2176440-2176740}|ERRORS={}|SOURCE_1="bcp.fa" (b34ed7e60a76ed5c83a162724f0217b5490879ad)
AATTTCTTCAACACGGTTTTGGATTGGCGTCGCGGTCAGCAGGAGGCAGTATTTTTTTACAAGAT
TCCGGACAAATTCATAGTTCTTGGTTTTGCTATTTTTCAGCTTGTGGGCCTCATCAATAATGACG
AGATCATATGGGATTGACAGCACAATTTCCCGGTGGGGGGAGCGCTTTGCAGTATCGATGGAGGA
CACGACGATATCGCACTGTTCCCACACATAGCTTTTCTTTTGCTCAACAGCCGGGATCAAAAATT
TTTCCTGAAGCTCATTTACCCACTGCGAAACAAGAGAAGC
>r751.1 |SOURCES={KEY=b34ed7e6...,fw,2094149-2094449}|ERRORS={}|SOURCE_1="bcp.fa" (b34ed7e60a76ed5c83a162724f0217b5490879ad)
GGGCGGCTAACGCAACTGCTGACGTATTCAGCGAAATGTACTGGGATGCTGAAAAAGTTAACGCC
GAAAGCGGCGAGACGAAAAAACAATAAGAAATAGGTGGTCGAGTTGATTGCATATCTTGGCAAAT
GCTTGCTTCTTGTGACGATGATGTTTATAGGCGTCCTGTTCGGCATGCAGCAGGCAAATAACGGC
ATGCTGAGCATGAAAGGCTATCATGATCCTTCACTGAAAGGCGCGTTTACGCTCACAGACGGAGA
AAATAATGAAAAAGAAGCGACCGTTTTAGGGGAAACAGTA
>r752.1 |SOURCES={KEY=b34ed7e6...,fw,4015790-4016090}|ERRORS={}|SOURCE_1="bcp.fa" (b34ed7e60a76ed5c83a162724f0217b5490879ad)
CAGGCCAGATCCCCTGTTCTATACAGTCTTTCTCCAGACACAAATGGATTCTCTGTAAATTTCTT
ATCCGTTAATTCAAATTTTCCGTGATAGCCCTTGGCAACGCCGGCTCCGCCGATGCAAAGCTCGC
CGGCAATACCGATCGGCTGTATTTGATCAGTCTGGCTGAGTACGTACAGTTTTACATTGGGAAGC
GGGATGCCGATCGGTACGCTGTCTCCCGAATACTCTTCACCCATATTCATTTCATAGTAGCTTGA
ATCGATCGTGGCCTCTGTAACCCCGTAACTATTGATTAAC
>r753.1 |SOURCES={KEY=b34ed7e6...,fw,3637359-3637659}|ERRORS={}|SOURCE_1="bcp.fa" (b34ed7e60a76ed5c83a162724f0217b5490879ad)
TTCAGTCATAACGTCCCTTTCATCCTGCAAAAATGGAAATAATGGAGTAAGACAGGCCTTTACAG
ACTGAATGATTTGTCTAAGTGAGAGTTCTTTCAGCAAGTTTTTTTCTAATTCAAAATCCTTTTGC
CGTTTCACATCCATAAAAGACAGTACCTCTGCCATACAAATTCACTCTCCTTTTACCGGTTATTT
TGAGGTTTGGGAGGTGAAACCATGCCCGAATACGGTTGGAAATTCGCCCAAATGAAGGTGTTGAT
AACTTGAACATCTAAAAAAAAGCAGCTTTCTGCGGGAGAA
>r754.1 |SOURCES={KEY=b34ed7e6...,bw,3920170-3920470}|ERRORS={}|SOURCE_1="bcp.fa" (b34ed7e60a76ed5c83a162724f0217b5490879ad)
ATATCCATTTGAAAAACTATCGCTGGAATTTTAATAACTGGTATCTAAGCGAACCCACTCCGATT
TTTCAAGGAGATCTCGATCAAAAAGCATTTTTAAAAGAACTGATAAACAGACAATATGATGGTTT
TGTTTCTCTTGAGTATTTTGGAGAACATGCCTTCACGCATATAAAAGAATCGCTCCGCGAATATA
CGGCTGTTTTTTCCCGCTGACTCTTCGATCGAAGGGTCTTTTTATGTATCATAAACAAAAAGGGG
GAAATCACGATGATCGTGTGGATAAACGGGGCGTTCGGTT
>r755.1 |SOURCES={KEY=b34ed7e6...,fw,752822-753122}|ERRORS={}|SOURCE_1="bcp.fa" (b34ed7e60a76ed5c83a162724f0217b5490879ad)
AAACCAAACGAAAAGCAAGCTCAAAAACGCCCGCTCAAAAGCAAAAAACAAAGCTGTGAAAGCGG
TGAAAAACGGAAAAGTAAAAAGGGAATATGAGCAGGTTTTCTCCGGATTTTCTATGAAACTTCCA
GCTAATGAAATTCCAAAACTCCTAGCAGTAGATGACGTTAAAGCTGTGTACCCGAACGTCACTTA
CAAAACAGACAATATAAAGGAGAAAGATGTCACCATCTCCGAGGACGCTGTATCTCCGCAAATGG
ATGACAGCGCGCCATATATCGGAGCAAACGACGCTTGGGA
>r756.1 |SOURCES={KEY=b34ed7e6...,fw,2927747-2928047}|ERRORS={}|SOURCE_1="bcp.fa" (b34ed7e60a76ed5c83a162724f0217b5490879ad)
CGGGAATTTTGTATCAGGTATGACTTCAAAAGCAAGTGAAGTCCATGAAGCCGCCAAGGAACTCG
CGAAAAAAGTTGAGAAGGCTTTCCGTGAAGAATTAGATATCCATTCGCCTTCTCGAGTTATGATG
AGTCTTGGCCGCTTTGCCTCAGTCGGTGTTGTAAAAGGCCTGGATTCTGTCGATGTGAAAAAATA
CGCTGAAAAGCAAGCTGGTTCACTGGCTGCTGCTTATTCCGGAATGGGAGCAGTGGGAGGAAATG
TGAAACAGTGGCTTATGGCTGCAATGATGGCCACAAAAAC
>r757.1 |SOURCES={KEY=b34ed7e6...,fw,1067492-1067792}|ERRORS={}|SOURCE_1="bcp.fa" (b34ed7e60a76ed5c83a162724f0217b5490879ad)
TTTTAGAAAAGGAGGGACGTGCCGGAAGATGGAAAATATATTAGACCTGTGGAACCAAGCCCTTG
CTCAAATTGAAAAAAAATTGAGCAAACCGAGTTTCGAGACTTGGATGAAATCAACGAAAGCCCAC
TCACTGCAAGGGGATACATTGACAATTACCGCTCCTAATGAATTTGCCAGAGACTGGCTGGAGTC
CAGGTACTTGCATCTCATTGCAGATACTATATATGAATTAACCGGGGAAGAATTGAGCATTAAAT
TTGTCATTCCTCAAAATCAAGATGTCGAAGACTTTATGCC
>r758.1 |SOURCES={KEY=b34ed7e6...,bw,1474765-1475065}|ERRORS={}|SOURCE_1="bcp.fa" (b34ed7e60a76ed5c83a162724f0217b5490879ad)
ATCACTGATCTGGGAATACTCATATCTCATTCTTTCATGCTTGGAAACGAAGAAAATGGCTTGTG
TAGTAAGTCCTAGTACTCCTTTTAGTTCCCGGCTACTTTTTTTATCACATTCAACTTCAATGATC
TTTAGAACTTTTTCTAGTGACGTTAAGGTAACACTTTCTTCCTGTTGTAATAATCTTTTGTACTT
TGCTACTAAGTTTTTTTGCCCCATTGTAGGGCGTTTACCTACCCACTTTTGCATAATTTCCTCCC
TATGTTAACCGTTAATAAAAACTAGTCAGCAAGAAATAAT
>r759.1 |SOURCES={KEY=b34ed7e6...,bw,3346474-3346774}|ERRORS={}|SOURCE_1="bcp.fa" (b34ed7e60a76ed5c83a162724f0217b5490879ad)
TTCTGCGGCAGAAAGCGTGATGCCTTTTTCCTTACATGCTTTAGATAGCTCTTTCACAAGCGATG
TATCGTCATAGCCATAGAAAAATTCACCGACACGTTCTAAAATAACGGCTTCTGTTTCTTTTAAC
AAACGCTCTGTTTCTTTTTCATCGGCATGTTTCGCTGTCAGTCTCAGCGTCACCTCTCCATCCGC
TGCCAATGGAGCAATCGTCGGGTTCGTCTGTGCATCAATGATATCTTCTAAATCAGCTTCTAGCT
GAGATTCGCCGATACCGAAGAAGCGAAGAACCGTTGACAC
>r760.1 |SOURCES={KEY=b34ed7e6...,bw,534176-534476}|ERRORS={}|SOURCE_1="bcp.fa" (b34ed7e60a76ed5c83a162724f0217b5490879ad)
GAAAGGAGCGACAATAAAGAAAAGGAGTGCCATCGTTAAAGAAATGGAGACTGACGTATCCCGCA
AAAATCCTAATGATTTCGGAACTTTGATATCCTCAGTGGAATGAGATGGATTGCCCGCATGTTTG
CCGATGAATCCAGCAATAAAATAGCCGGCAGAACCGAAATGCCCGAGAGCAAGATCATCGCTTCC
TGTAATTTTTTTTGTATACGGCTGAAGGATGGCGGGTGACAGCACCATCAGCCCCCCAAGAATAA
TGGCGCCCGCAGCAATGAGAGGAACACCGCTGATGCCGCC
>r761.1 |SOURCES={KEY=b34ed7e6...,fw,2357349-2357649}|ERRORS={}|SOURCE_1="bcp.fa" (b34ed7e60a76ed5c83a162724f0217b5490879ad)
AGCGGCGGTACATTAAAAGGCATTGACTATCTATCACCTGTGGCAAGCGCGCAAATTAAATCGGC
TGTTTTGCTTGCCGGGTTGCAGGCTGAGGGGACTACCACCGTCAACGAGCCTCATAAATCCAGAG
ACCATACTGAACGGATGCTGTCTGCTTTCGGAGTGAAACTGGCAGAGGACAAGACAAGTGTTTCC
ATAAAAGGCGGCCAGCAACTTACGGCTGCAGATATTTTTGTTCCCGGAGATATTTCTTCAGCGGC
GTTTTTCCTTGCAGCTGGCGCAATGATTCCAAACAGCAGA
>r762.1 |SOURCES={KEY=b34ed7e6...,bw,1193599-1193899}|ERRORS={}|SOURCE_1="bcp.fa" (b34ed7e60a76ed5c83a162724f0217b5490879ad)
TCCCCTTTCAGCGGGATGAAAAGCTGATTGCTTTCCAGCTTTCTTGTATCTGTAGCTACTCCATG
AATGACTGTATTTTCATATTGCGGGTTTGTTAGTGTGCCTTTGACCATTTCGGCAATTTGCTTTA
CGGTTCGCTTAATCAAGTAAGGTCACTCTCTTTCTTTTGGTGGTATACGGGAAAAGACACTGCCC
TTTTACCGGCAGTGTCAGTTTCCATTTAGAATGTATGTTTAATCAATTGTTTTTCAGCGTGGCGT
TCTTTAGCCAGCTCTACAAGCTGTTCAATGAGGTCAGCGT
>r763.1 |SOURCES={KEY=b34ed7e6...,bw,719497-719797}|ERRORS={}|SOURCE_1="bcp.fa" (b34ed7e60a76ed5c83a162724f0217b5490879ad)
AACCGTTCTGAAAAAGAATCTCAATCCATTAACATCTTCTTTCCGCCGCGCTATAACAGATCAAA
GACGAAAAAGGTAAAGGCGGATGAATCATAATGAACCTCATCGATAAAACCGTCCTCATAACAGG
AGGTGCATCAGGCATCGGCTATGCCGCGGTTCAAGCTTTTTTGAACCAGCAGGCAAATGTGGTTG
TGGCGGATATTGATGCAGCACAGGGAGAAGCGATGGTCCGGCAAGAAAATCATGACCGGCTGCAC
TTTGTGCAAACAGACATCACGGACGAAGCGGCCTGCCAGC
>r764.1 |SOURCES={KEY=b34ed7e6...,bw,326130-326430}|ERRORS={}|SOURCE_1="bcp.fa" (b34ed7e60a76ed5c83a162724f0217b5490879ad)
TGCAACAGGAAAAGCGAACCCAAAAAAAGCCTTAGATCAGGCTGCTGAAACGGCCAAAGGGCAGA
TGAAGGCAAAGCATAGCGGAAAATAAAGAGAAAAGAAGATTTGTATTGTAAGAGAGGTGAAAACG
GTGCAGCATCGTAAAGTCGCTTTGTTACTGTCAATCATTCCGGGCCTTGGGCAATTCTACAACAA
ACAATGGATAAAAGGCCTCTTGTTTCTCCTACTGGGCGCATCGTTTTTTGCGGTATTTGGAGATT
TGCTGAATATGGGGCTTTGGGGAATTTTTACGCTGGGAAC
>r765.1 |SOURCES={KEY=b34ed7e6...,bw,690135-690435}|ERRORS={}|SOURCE_1="bcp.fa" (b34ed7e60a76ed5c83a162724f0217b5490879ad)
CCCGCAAAAAAGTCTTGATATGATTGAAGAATATGTGGGCAGCATTTTAGAAAAAGGGAAATTCC
CAATGGGCATGGGCGGGGAGCACCTCGTGTCGTGGCCTGTCATTAAAGCGATGTACAAGAAATAC
CCAGACCTGGCGATTATCCATTTTGACGCACATACAGATCTTCGCGTTGATTATGAGGGAGAACC
GCTTTCTCACTCCACGCCGATCCGCAAAGCGGCAGAATTGATCGGACCGCAAAATGTGTATTCAT
TCGGAATTCGTTCCGGCATGAAAGAAGAGTTCGAATGGGC
>r766.1 |SOURCES={KEY=b34ed7e6...,fw,3884876-3885176}|ERRORS={}|SOURCE_1="bcp.fa" (b34ed7e60a76ed5c83a162724f0217b5490879ad)
GCATGCTGGCAGATGATGAACGACACTTTGACGAGTTTGGCATGTAGCCTCAAGCCGGGAACGAG
AGTGAAAGGCAAGTGGAATGGAAATACTTACACATTGCGTAAACAGCTTGGAAAAGGGGCCAATG
GAATTGTGTATTTGGCAGAAGCATCAGATGGACATGTTGCCTTAAAGGTAAGTGATGACAGCCTG
TCTATTACTTCTGAAGTGAATGTCTTAAAATCTTTTTCAAAGGCCCAGTCCGTAACGATGGGGCC
TTCTTTTTTTGACACTGATGATGCCTTTATTCCTAGCGCT
>r767.1 |SOURCES={KEY=b34ed7e6...,fw,3842310-3842610}|ERRORS={}|SOURCE_1="bcp.fa" (b34ed7e60a76ed5c83a162724f0217b5490879ad)
TTAGGGGAAAAGGATATACTTATGTGTGCATCGTCATAGATGCGACAAAAAATTTGATATTTATT
TTGCCGTGCTAAGCGGGGAGGTAGCGGTGCCCTGTACCCGCAATCCGCTCTAGCGGGGCCGAATC
CCTTCTCGAGGTTCGTTTACTTTAAGGTCTGCCTTAAGTAAGTGGTGTTGACGTTTGGGTCCTGC
GCAATGGGAATTCATGAACCATGTCAGGTCCGGAAGGAAGCAGCATTAAGTGAAACCTCTCATGT
GCCGCAGGGTTGCCTGGGCCGAGCTAACTGCTTAAGTAAC
>r768.1 |SOURCES={KEY=b34ed7e6...,fw,3304225-3304525}|ERRORS={}|SOURCE_1="bcp.fa" (b34ed7e60a76ed5c83a162724f0217b5490879ad)
TCAGCCTTGCCGCCGCACACAATGCGTGCGATTGAAAAGGCTGTAAAGGATACGGCGCAAAATGA
CGGGTTGATTCTTAATTTTGCTCTCAACTATGGGGGACGTACTGAAATTGTCACTGCCGCAAAAA
CACTCGCGGAAAAAGTCAAGGAGGGTTCTTTGAATATAGAAGACATTGATGAATCGCTTTTTTCT
AAACATTTAATGACTGAATCTTTGCAGGATCCTGAACTTTTAATCCGAACGAGCGGCGAGATTAG
ACTAAGCAACTTTATGCTTTGGCAGGTTGCCTACAGTGAA
>r769.1 |SOURCES={KEY=b34ed7e6...,fw,1745098-1745398}|ERRORS={}|SOURCE_1="bcp.fa" (b34ed7e60a76ed5c83a162724f0217b5490879ad)
AGAGGATGCTGAACGGGAGACAAAACCCGCTCAAGTTCCGAAACAGCAAGAATCGCATCACTCCG
AAGGACAATTAAAACGATTGGAAGATCCTAAAATATATTATGAATATCCTAAAGGCAAGTTTCGT
TTTCCGGTTGTGCCTGACGGATACCAAAAAAATGATTTGAGAAGGCGCCGCCCGCCATCGGAGGA
ACCGCAAGCCGCGCCTCGTTCGGGAGCTGCTCAGCACAGAGACCGCACAAATAATGAAAAAGAGC
ACCGTACATATGAAAAATCAGAGCCGGCCAAGAAACCGTT
>r770.1 |SOURCES={KEY=b34ed7e6...,fw,571776-572076}|ERRORS={}|SOURCE_1="bcp.fa" (b34ed7e60a76ed5c83a162724f0217b5490879ad)
AATGTAGAATGAACCTATTAAAAAGGAGCATTGTTATGAAAGAAAAATTTATTTTCATTTCGGTT
ATTTTCGGTTATGCCGCTTTGTTTATGGTTTTTATAGCGATTGATCATCTTTCTGGATCAACACT
TCCTGAAGCAAAGCATGGGGTCATGAACTTGGAGAACTGGGATTTTCAGAAGGATGGGAATGTGC
AGCTGAACGGAAAGTGGACATTATATCCAAATCAGATTTTATCGCCAAAAGAGATTGCTTCAGCA
AAAGGAAAAGATCCCCTCTTCGTTGATGTCCCCAGTAATG
>r771.1 |SOURCES={KEY=b34ed7e6...,bw,1384913-1385213}|ERRORS={}|SOURCE_1="bcp.fa" (b34ed7e60a76ed5c83a162724f0217b5490879ad)
GATATGCTGTTCAAACTGGCTTGTCTCGCAAAGATCCAGTGTGTAATGTCCTGAATTGTGCGGTC
TAGGCGCCAGTTCATTAACCAATAGCTCATCGCCCTCTGTCAGGAACATTTCAACAGCAAGCGGT
CCGACAAGATTCAGCTCATCTGCGAGCTTAACGGCCAGCTCAGCAGCCTTTGCCTGAATCCTTTC
TTCAACCCGTGCAGGCACGATGCTTTGGAACAGAATATTATTGTGGTGAATGTTCTCCGCTGCCG
GGAACGTCGAAATTTCTCCGTTTACCGATCTGACAACGAT
>r772.1 |SOURCES={KEY=b34ed7e6...,bw,137455-137755}|ERRORS={}|SOURCE_1="bcp.fa" (b34ed7e60a76ed5c83a162724f0217b5490879ad)
TCAAACACCGAATTCCTTCTTTTTGATTGTTCCCGTTTCCCATTTTTCAGATGCGGAGCTGGCGG
AGCTTTATTACATGAGTCAGTATTTACAAGAACAAAGTGACCCATACGTTTCCGTTTTTATCTTT
ACAAAAGAAGGCGAACTGACCTTTGAACATGAGGGAAAAACGTACGCCCTGCTGAAGGCGGCTCC
TCCTTTTTCAAATCGTGCATTTTCCATAGGGACAGAACTGGCGGAGTTTCACCGAAAGGGCAGAG
GATACCCGTATGAAGTGAAGGAGGCAGGGAGAATCGGGCA
>r773.1 |SOURCES={KEY=b34ed7e6...,fw,762562-762862}|ERRORS={}|SOURCE_1="bcp.fa" (b34ed7e60a76ed5c83a162724f0217b5490879ad)
GAGATTTTAAACAAGATCGGGCGGTCGACAGGAATGTTTAAGTAGTTGACCGTTTCAATATCCTG
TTCAGGGTAGCTGAATACCCATTTCCAGTCTACCGAAGTAGCGTAAACAACAAGAGGCTCTTTAT
CCTTTGTTGCTTCAGGAGCTTTTTCTAACGAATATATCGTCTGTACGGTTGGCACAGAAAGTGCG
ATGACGATTAAAATTGGGATCACTGTCCAGACTACTTCTAAGAACGTGTTACCGTGAATTTCTGG
GTTATAAGATCCATTATCTTTGCCTTTACGGTCGCGGTAT
>r774.1 |SOURCES={KEY=b34ed7e6...,fw,2480905-2481205}|ERRORS={}|SOURCE_1="bcp.fa" (b34ed7e60a76ed5c83a162724f0217b5490879ad)
ACACTTGTCCTGTGGGAAGCGCAGTATGGAGATTTCGCCAATGCTGCTCAAGTGTACTTTGACCA
ATTTATTTCTGCCGGACGCGCAAAATGGGGCCAAAAATCCGGATTAGTGATGCTGCTCCCGCACG
GTTACGAGGGACAGGGCCCTGAGCATTCAAGCGGTAGAATCGAGCGGTTCCTGCAACTAGCTGCT
GAGAACAACTGGACGGTTGCCAACCTGACAAGCGCCGCTCAATATTTTCATATATTAAGAAGACA
GGCTAAAATGCTGCTGCGTGAGGAAATTCGTCCGCTTGTT
>r775.1 |SOURCES={KEY=b34ed7e6...,fw,716423-716723}|ERRORS={}|SOURCE_1="bcp.fa" (b34ed7e60a76ed5c83a162724f0217b5490879ad)
CATGATGACAGGAGCCTCTAACACGTTGATAAGCATGGAACCAACCGAAATGCACAAGCCAATGG
ACGCTTCAGCCACCGAAAAAATACGCCCTTGAATCTGGTTCGCCGCGTTTTCCTGAACTTTAACC
TTTGCAAGCACTTCCCCATATTCCATGGCGATAAAAAAGAGGATGGCGCTTATGACAGATACAGC
GAAAATGGGCGTGAATAAAAACAGTGCCAGTGAGCCGATTGATAAAATGGTAAAGTACATCAAGC
CTTTATTGTTGTTAAACCCCCATTTGCTGACAAGCGCCGC
>r776.1 |SOURCES={KEY=b34ed7e6...,fw,1626259-1626559}|ERRORS={}|SOURCE_1="bcp.fa" (b34ed7e60a76ed5c83a162724f0217b5490879ad)
GCATTTGTCGGATATATCGATAGAATGTATAACCCTGTCAGAAGGCTGATTAATTCATCTACAAC
CTTGACGCAGTCAATCGCTTCAATGGACAGGGTGTTTGAATTTATTGACGAGCCGTATGAGCTGA
CTGACAAACCAAATGCCATCAAAGCTGACCATATCCGCGGAGAAGTCGAATTTCAAAATGTATCG
TTTCAATATGAAAAGGAAAAAGAAAACATCCTTCATGACGTGTCATTAAAAGTAATCAGAGGAGA
AACTGTAGCTCTCGTTGGAATGAGCGGCGGAGGGAAATCC
>r777.1 |SOURCES={KEY=b34ed7e6...,fw,536883-537183}|ERRORS={}|SOURCE_1="bcp.fa" (b34ed7e60a76ed5c83a162724f0217b5490879ad)
AGTGCCTCCACGAGCACATGATAATAGGTAAATGAACCATGTTCAATTTGGCTGAAATCATAGTT
TTCCAGAATGTTCAACGTCATTAAACCCGTAAAACCTTGGGAATTCGGCGGCGCCTGATACACAA
TGTACCCCCGGTAATCACAGGATACAGGCTCCATCCACTCACCCTTGTGTGCTGTAAAATCATCA
AGTGTCATATAGCTGCCATTATGCTGTAAATACGAGACAATCCGCTGTGCGATATCACCTTCATA
AAACGCGCTTCTTCCTTTTTCAGCAATCATTTTCAGGCTG
>r778.1 |SOURCES={KEY=b34ed7e6...,fw,981784-982084}|ERRORS={}|SOURCE_1="bcp.fa" (b34ed7e60a76ed5c83a162724f0217b5490879ad)
GGCCTGTGCCAGTCTGTCTTCATTCAAATCGCCTACAATCACTGTGGAAGCGCCAAGGAGCTGGG
CGGAGTGCGCAGCGGCTAAGCCGACAGGCCCCGCTCCTGCGATATAGACGGTCGATCCCGTTTGC
ACACCCGCTGTGTACGCCCCATGGAAGCCGGTCGGAAAAATGTCGGACAGCATCGTCAAATCGAG
AATCTTTTCTAACGCCTGTTCTTTATCCGGGAAGACCAACAGCTGAAAATCGGCGTACGGCACCA
TGACGTATTCCGACTGCCCGCCGACCCAGCCGCCCATATC
>r779.1 |SOURCES={KEY=b34ed7e6...,bw,2893696-2893996}|ERRORS={}|SOURCE_1="bcp.fa" (b34ed7e60a76ed5c83a162724f0217b5490879ad)
TCGTGTCCGATTACTCTCGGAAGGGTCGCAAGCGGATTCGTGCCATGATAAATATGCATGTCAGA
ACCGCAAATTCCGACTCGTTTTACTTTGACGAGCACCTCATCAGCCATTGAAAGAACAGGCTTTT
TCATGTCTGCTGTCACCAAATCATACGCTTTTCGCACTTGAACCGCTTTCATTTTCTCACCTGCT
TTTTAAAAATTCATACACGCTCCGAGCAATTGAAATCCCGTGCTTCCTGTTTCTTTCCTCATGCA
GCTGCTCCAATTCGCCAGGCACATAGACGCGCTCGACTCC
>r780.1 |SOURCES={KEY=b34ed7e6...,bw,1652594-1652894}|ERRORS={}|SOURCE_1="bcp.fa" (b34ed7e60a76ed5c83a162724f0217b5490879ad)
TTCTTGTCCGCTGTTGTTTATAAGTTTCGCCGTAAATGGAGATGTCTCCTGAGGCACGGGGCACA
AGACCGAGAATCGTTTTGATCAAGGTGGACTTTCCAGCGCCGTTTGGGCCGATAATACCGATTAA
TTTCCCCTCCGGCACCTGCAGCGAAATCTCTTGCAGAACGGGCTTTTTATCATAAGCGACTGTTA
CATTTTCCAGCTCAACAGGAAACATTTTTTCACCTCTATTGCTTATTTAAGCGCTTCCGTAATCG
TGTTGATATTATGGCGGAACATGCCTTCGTATGTGCCTTC
>r781.1 |SOURCES={KEY=b34ed7e6...,bw,2160286-2160586}|ERRORS={}|SOURCE_1="bcp.fa" (b34ed7e60a76ed5c83a162724f0217b5490879ad)
TATCCAGTGGGATACAGGTTTATTTTTTATTGCTGTAAATGTTTATTCACGCTTTCTATTTTACT
TTCAAGCGTCGTTTTTTGTCCCGTCTGTCATCGATGCGAATGTTGGTCGCCACTCTGTGAAGCCC
TTTTTGAAACGGCGCTTCGTGAATCGCCTGAATCACAGTGAAAAGGTCGCTGAGCTCGCCTTCAA
TCAATGTGTTCATCGGTGTCAGCTGATATTTGATTTTCCCTTCGGCTTTATAGCCATCTAAAATT
TTCTGCACATCCGCCACATAGGCGCTTACACTAGGTGTTT
>r782.1 |SOURCES={KEY=b34ed7e6...,fw,332786-333086}|ERRORS={}|SOURCE_1="bcp.fa" (b34ed7e60a76ed5c83a162724f0217b5490879ad)
TGTATTCGGCCAGTTCCGCCGAATGATAGCTAAGCAGCGTGATGGCCTGCCTGAGCTCCTGTGTC
AGTTGAGGCTTTAGTACTTGTACTTGCTGAAGTTTCATATCCATCTTGCTCACTCCCCTTTCTTC
ATTGTACATGATTGGGATGACACCGTATACATTTATGAAAAAGGAGCTGCCAAAGAAATGTCTGA
ACTTTTTTCTGTACCGTATTTTATTGAAAACTTAAAGCAGCATATTGAAATGAACCCGTCTGAGG
ATAAGATCCACGCAATGAACAGCTACTACCGTTCTGTGGT
>r783.1 |SOURCES={KEY=b34ed7e6...,fw,1821534-1821834}|ERRORS={}|SOURCE_1="bcp.fa" (b34ed7e60a76ed5c83a162724f0217b5490879ad)
GCGACGGGAAGAGAGTATACAACTGTCGGACAGGCTCCGTCCTATACCGTTACAGAGGATGTGTT
CGATTTTGATTTGTTTTTAGCGGGGCTTTCGGAGACGATGATTCCGAGAAAAGCAATGACACAGC
AGGTGCGGGAAACGATTAAAAAGCTTTCTTATTTGTACGGCATTGATCCTTTGCAGATGCAAAAC
GTCGTCATGAGCGCGATCGATGAGCATGAAGTGATTACCACCGAAGCTTTAAGAAAAGCGGCAAG
CGACTGGTACCAAATCGAGAGGAACGGACAGCTGCCGGAT
>r784.1 |SOURCES={KEY=b34ed7e6...,bw,1713053-1713353}|ERRORS={}|SOURCE_1="bcp.fa" (b34ed7e60a76ed5c83a162724f0217b5490879ad)
TTATTTTTCTCTCGTTTCCCTGCCCGAACTAAAAAAAGAAGCCAAGTCAATCGGCTGGATCACCT
TTACGGTATGCTCTGTTTTGTTAGCGCTTTCATTGTTGTTTTCTTGGCTGGGCTCCCGGCATTTT
TATAAGCCGATCCGGCTGCTTTATGACTCATTTGCGCGGCACGGCGCCTTCCCAGAAAAACAGGT
TCATCAAAATGAGTTTGAATTAATCGAGCAAAGCTTCAAGCAGCTCAAAAACAGAAATGACGACC
TTGAAGAAACAATGAGACAGCAGGCCACTCATCTTCAGCA
>r785.1 |SOURCES={KEY=b34ed7e6...,fw,1558710-1559010}|ERRORS={}|SOURCE_1="bcp.fa" (b34ed7e60a76ed5c83a162724f0217b5490879ad)
ACGCCATTTCAATTTGGACGACAAACCGGCAAAGGATGTTATGCTCGCGATGAGCAAGGAGTGGG
AGCCTTATTTGAGCTATGCGTCGTTATATTTGTGGAGGAGTATAGAATGAAAAAACGGCTGCCTT
TTCGACAGCCGCTGAGATTAATCAAGCTTCACTGTCATGCTTTGGCCTGAAGCGCCATTTTTAAC
AGGTGAAAACGTAATTTTTAATTGGTGAAGATCTTCCGCTTTTCCGCTGTATACAGCTCCTATCA
CACCTTCGTTTTCTGTGTGAGGTCCGAAAACATGATCATT
>r786.1 |SOURCES={KEY=b34ed7e6...,fw,2755920-2756220}|ERRORS={}|SOURCE_1="bcp.fa" (b34ed7e60a76ed5c83a162724f0217b5490879ad)
GCCGTAATTTTTGCGGACGATCGCATGGAAAATCGCTTCACGCGGTCCGGCATACCGCATGGCGG
CTGGGAACACCGATAACATCACCCGGTCCTTTGGATAATACTGGTCAAGCAAAACTTGATAGCTT
TCCATTCTGATATCACTCGGAATATCATCTGATTTCGTTTCTCCTACTAGCGGATGAAGCAGCAG
ACCGTCGACGGTTTCCAACGCTGTTTTTTGAATATATTCATGGGCTCTGTGAACGGGATTTCGGG
TCTGAAAGCCGACAATCGTTTTCCAGCCGAGCTTTTCAAA
>r787.1 |SOURCES={KEY=b34ed7e6...,fw,3707388-3707688}|ERRORS={}|SOURCE_1="bcp.fa" (b34ed7e60a76ed5c83a162724f0217b5490879ad)
ACTCCAAGGACGCCATCAAGCTCTCTTAACGCCTTACTATCCGTTTTGCTGACATCGTAAGGCGT
AATGCGCAAGCGGGTCATGCAATGCGTATAGGAAGAAATATTGGATTTCCCCCCGCATAGCTCAA
GGATTTTTTCCGCCAGAATATTGTATTGTTTTTCTTTGCTCATACAAACCCCTCCCTTTCAAGAT
GCCTTATGTCTTTCTCATAGATTTGATTGCTTCTCTCGTTTTATCAATGTAGCTGACCGTTTCTT
CATACTGCTCGGCCGCCATGCTTAAAAACAAAACATCAAT
>r788.1 |SOURCES={KEY=b34ed7e6...,fw,3541198-3541498}|ERRORS={}|SOURCE_1="bcp.fa" (b34ed7e60a76ed5c83a162724f0217b5490879ad)
CGGGCCAGATCGATTTCCATCGCCATGTCGGCAAGTTTAAACTGAATGGCCTGAAAGGAAGAAAT
CGGCTGTCCGAATTGCTTTCGTTCTTTTGCATAGGCTAAGGATGCGTCTAGTGCTGCCGACTGCA
AGAGCGGCAATTGAAATGCGTCCGCCATCCAGGGTATGAAGAAACTGTTTAAATCCTTTTGAAGG
GTCGCCGAGCAGGTAATTTGCGGGTACACGGACATCCTCTAGCAAAATTTCCGCTGTATTTGACC
CGCGCACACCCATTTTATCGTACGGGCTCGTTATGGTAAG
>r789.1 |SOURCES={KEY=b34ed7e6...,bw,617165-617465}|ERRORS={}|SOURCE_1="bcp.fa" (b34ed7e60a76ed5c83a162724f0217b5490879ad)
GTCTCCATTGCGTCCCCATCTTTTGCCGCTGAGAAAAAAGCCGACACGAATGTAGCTGTCCTGTT
TGATGGAAGCGGAAGTATGGTTCAAAAAACAGGAGGAGAACGAAAGATAGACATTGCCAAAAAAT
CTGTAAAGTCTTTTGCCGAGCTGCTTCCTGAGGATACAAATCTGATGCTTCGTGTCTTTGGACAT
GCCGGAAACAATAAACTTTCCGGAAAGGCTCTTTCATGCAGCACAACAGAAACGATTTACGGCCT
CCATCCATATGAAGGAACGCTCTTTGACCATTCATTAAGC
>r790.1 |SOURCES={KEY=b34ed7e6...,fw,2698572-2698872}|ERRORS={}|SOURCE_1="bcp.fa" (b34ed7e60a76ed5c83a162724f0217b5490879ad)
AACGGCTGGAGCCGGATCAGCGGATGCCTCAGCGATATGCGCCATACAGTCTTCCAGCCAAACAA
CGGGTGTCAGATTATCTGTCAGTTTGTTTTTAAAAAGAGATGAAGCCACAACAAAATCAGCACCG
CTTACTGCCAGCCGCTCACCGCATTCAGCCGCACTCCAGCGTGTATCAATGGGAACGGCCGTACA
CCCGGCCGCGGCAGCTCCGGCAAACAGCTGTAAAAATGCAAGGCTGTTTGGGAGCAGGATGGCTA
CACGTTTTGGAACGTTTGGCTGTGTCCGCAACCAATTGGC
>r791.1 |SOURCES={KEY=b34ed7e6...,fw,5579-5879}|ERRORS={}|SOURCE_1="bcp.fa" (b34ed7e60a76ed5c83a162724f0217b5490879ad)
GCCCATCATTGCCGCTACACATTGGCCGTGAGCGACCGGGATAATACCGCCGAGTGTTTGGCTCA
TGGCGTGGGCAGCACCCGCTGATTCACTGCCGTAAGAAAGACCGGCAAGCATAGCAGCCTGTGCC
ATTCCGTATCTAGCTTCGAGATCTTCTCCGTCAGCAAATGCTCTCTTAATGTAGTGAGCGGCATA
TTCAATCGCCATCAAAGCCACTGCGTCTGTAATCGGCTGCGCAAATTTCATTGTGTAGCACTCAA
TGGCGTGAGCAAGAGCATCAATCCCCGTCATTGCTGTTAC
>r792.1 |SOURCES={KEY=b34ed7e6...,bw,3203535-3203835}|ERRORS={}|SOURCE_1="bcp.fa" (b34ed7e60a76ed5c83a162724f0217b5490879ad)
ATCTCCACTCCTCTATTCACAGGGGCGGGGTGCATAATAATCGCATCCTGCTTCATACGTTCAGC
CCGTTCTACAGTCAAGCCGAATTCATTTAAATAGCCTTCCTGGCTGACAGCTGACTGATGTCTTT
CATTTTGAATACGGAGCAGCATGACAACATCCGAAGTCTCTACTGCTTCTTCCATTGAGACATAC
ACGCCAAACGTATTTTCTTCATCCTGCCATTCCGGCGGACCGGAAAACAGAACGCGGGCACCGAG
TCTTGTCAACACTTCAGCATTAGATCTTGCGACCCTGCTG
>r793.1 |SOURCES={KEY=b34ed7e6...,fw,2632460-2632760}|ERRORS={}|SOURCE_1="bcp.fa" (b34ed7e60a76ed5c83a162724f0217b5490879ad)
TTTAGGTTTGACGGCGGTGGTGTATATCATGTCTTATTTTTGGATGCACCAGCTGTTCGGCGGAG
CGAATGTGATGGAGAAAGTTCTCCGCTCTAAGCTGATGGGTCATTTGCTGAAAATGGCACCGCCG
TTTTATGAAAAATACAGAACAGGAGATTTAATGGCGAGGGGGACAAATGATCTCCAGGCTGTCAG
TTTAACGACGGGGTTTGGCATTTTGACATTAGTCGACTCCACGATGTTTATGATGACGATCTTTT
TGACGATGGGATTTTTGATCAGCTGGAAGCTGACGCTTGC
>r794.1 |SOURCES={KEY=b34ed7e6...,bw,767051-767351}|ERRORS={}|SOURCE_1="bcp.fa" (b34ed7e60a76ed5c83a162724f0217b5490879ad)
TTGTGGGTGGAAGAAAATACGTCATATATTAATTGGCTGAAGGAGAGAAAGCTGGTTGACGACAG
TATTGATCCGGAATATACGGCTAAAATAATATGTGCGGTGCTTGACGGAATCATCAAACAATCGC
GTGTATTGGGCCATCCGGCCACATTCCGCAGCTTTTTTGACGCGCTTTCCGTTTTTGTTTCTTTT
AACCGCGAATACGCAAAGCTAAGAAATTTGAAAAGTTTTTCAGAAAGCGAGGAACATCAGTGAAG
TATAGAGAATTGATTATGTATATTATTATGGGGGTTTTCA
>r795.1 |SOURCES={KEY=b34ed7e6...,bw,2974191-2974491}|ERRORS={}|SOURCE_1="bcp.fa" (b34ed7e60a76ed5c83a162724f0217b5490879ad)
ACATTCCCGGAAGAATGGCTGTTTAAAATCGATTGGAGAGCCAGTCTTACCCGGCTTTCAAGGTC
AAAAAAACTTTCACATCCCGGCTGGCAATATGCTTCAGGATTCTGAAAATAAGCATGGAAAAGAT
CAGGTTCGTCTCTTTCAATATCCTCTTGTTTTTTCCCTTCCCAAGGCCCCAGTGACATCTCTCTG
AATATACGATCTTTCACCAGCGGCAGGCGGCGCGATCCCAATATAGCTTTTGCCGTCTCTTCTGT
CCGCTTGCTCGGGCTGATGTAAACCTGATTGAATTCAATA
>r796.1 |SOURCES={KEY=b34ed7e6...,fw,1440122-1440422}|ERRORS={}|SOURCE_1="bcp.fa" (b34ed7e60a76ed5c83a162724f0217b5490879ad)
CGATTCCCTGCGGTTTTTGCGTGAACGTGAAATTATACATTCTATGCGCTTTAGGGAAGCGGTTG
AGATTTTAAAAGAAGAACGGGATAAGAAGAAACTCTTTTAACAGCAGCGGGGGCTCCCTTTCATG
CGTCCTTTTACATACAGACAAAATATTCTGTTTTTTTGTCGTTTGCTTGCATTATAATGGAGGTA
TGCATGTAAGTTAGTTTTGATCGGGGGGCCTTTATGTCATCTTTTAAGATTACGAAAGAAACAGT
TGCAAATGATTTTTACGCCGGCCTGGCAGACCGTGAGGAT
>r797.1 |SOURCES={KEY=b34ed7e6...,fw,3512514-3512814}|ERRORS={}|SOURCE_1="bcp.fa" (b34ed7e60a76ed5c83a162724f0217b5490879ad)
CTATAATGTGTTTTCATACCCAACTACCTATATTTTAGATGAAAAAGGCGTGATACAAGACATCC
ATATCGGGACGATGACAAAAAAAGAGATGAAAGAAAAACTGGATATTCATTAGATTCAGTTTTTT
TTGTGCGAACATGCTTACAAATTTTCAGAATTGGAAAAAATAAAAGAATACGCGGAGGTGAGAAG
AGTGAAGAAGATGAGAAAACGTTCTTTTCATGAGCTCGTCATGGAAAACAAAAAAGAGCTGATGA
CGAATACGGAATATTTAAATCAGCTTGAGGAAAAACTTGA
>r798.1 |SOURCES={KEY=b34ed7e6...,fw,1062362-1062662}|ERRORS={}|SOURCE_1="bcp.fa" (b34ed7e60a76ed5c83a162724f0217b5490879ad)
TGTCGCTTTTGACGCGAGGCGGCGTACCTGTTTTAAAACGAACAAGGTCGAAGCCCAGTTCTTCC
AAATGCTCAGAAAGCTTAATAGAAGGCTGCTGGTTGTTCGGACCGCTTGAGTAAGAAAGATCACC
GAGGATGATACGCCCTCTCAAATATGTTCCAGTCGTCATGACAACAGCTTTCGCGCGATAATGCG
CACCGGTTTGTGTAATGACACCGCGGCACTCGCCGTCTTCAACGATCAGCCGCTCCACAATTCCT
TGCAGCAGCGTTAAGTTTGGTTCTTTTTCAAGCGTATTTT
>r799.1 |SOURCES={KEY=b34ed7e6...,bw,2929968-2930268}|ERRORS={}|SOURCE_1="bcp.fa" (b34ed7e60a76ed5c83a162724f0217b5490879ad)
TTAATCCCGGCCTCCGGAATGGAAATATAAACAGGCAAGCCGCTCTGCACTTCTGGAATGCCGAC
TGCCTGAATATTTTTCAGTTCTTTTTTTACGCCCTTTTTTTCGGCAAGGCGTACGTCAGCTCTCT
GCTGAAGCTGTGCCTGGTTAATTTCGTCTGTTACAGTTTCCGTATATTGAAGCACGCCGTATTTG
TTTAAGCCTGAACTATCCTTCGCAGACGCTTTATACGTCTTATTGTCCTTCTGCCGACGGAGCAC
CACCCGTGTTGCCGTGTCGTTTATAGAAGTGCTGTATTGG
>r800.1 |SOURCES={KEY=b34ed7e6...,bw,2261272-2261572}|ERRORS={}|SOURCE_1="bcp.fa" (b34ed7e60a76ed5c83a162724f0217b5490879ad)
TTTTAGTATGGCCAGAAGGGACGCGGCTGATATCAAGGGGAAGCGCCCCTTCTCATATACGGACG
CTCAAGCCCATCAGCATAAACTTTAATCTGATGCCCGGTCTCACTCAGCATTTCAGGAATCCTGC
CGATATGAGCTACAGTCTGATGAGTCAACGTCTTTAAACGAAATCTGATTGCTCTCCCCCATTCC
TCATGCCTTTAAACTGGACAGGCATTTCTGCAAATGGGAATTACACTTTCATGGTCAGATATAAA
CGCCAGACAAAAAAATCCGAGTACTTCAACCTCCACTTCA
>r801.1 |SOURCES={KEY=b34ed7e6...,fw,2615943-2616243}|ERRORS={}|SOURCE_1="bcp.fa" (b34ed7e60a76ed5c83a162724f0217b5490879ad)
GTTTTTGAAGAAAATTCATGCCTTTCCGGTAGACCGGGAAAATCCTGGCCCAAGCAGCATTAAAA
CGCCGATTAAGCTGCTGAAAGAAGGAGAAATTGTCGGAATCTTCCCAAGCGGAACAAGAACCTCT
GAGGATGTGCCTTTAAAAAGAGGCGCAGTGACAATTGCGCAAATGGGGAAAGCGCCCCTTGTTCC
GGCCGCTTATAAAGGACCTTCAAGCGGAAAGGCGTTGTTCAAAAAAGGAAAAATGAAGCTGATTA
TCGGTAAACCTTTGCAGCAGGCTGATTTTGCCCACCTTCC
>r802.1 |SOURCES={KEY=b34ed7e6...,bw,146845-147145}|ERRORS={}|SOURCE_1="bcp.fa" (b34ed7e60a76ed5c83a162724f0217b5490879ad)
AGTAGACGCGAGCTTTTACGCGATTCAGCCGGCGCGCAACAATGAAAAGTGGGTGAAGGAAACAC
CGGAAACCTTCCAATTTATCATTAAAGCGTACCAGGGCATGACGGGGCATCAGCGCGGAGACAAT
CCGTTTGACTCGAAAGAGGAGATGTTTGATGCTTTTAAGCTATCCTTAACGCCATATTTACATAG
CAATAAGCTCGCCATGGTGCTGTTTCAATTTCCGCCGTGGTTTGACTGCAAGAAAGAAAATGTCG
CTTATTTAAGATGGTGCAAAAATCAAATGGGTGATATTCC
>r803.1 |SOURCES={KEY=b34ed7e6...,bw,3963564-3963864}|ERRORS={}|SOURCE_1="bcp.fa" (b34ed7e60a76ed5c83a162724f0217b5490879ad)
CAATGCCATCCGCAGGGTCTGGCTCTCACTCTGATAAATGGTCTGCTGCAGAGATTCAACCAAAT
GATGAACCTGGCGATGCTCGATCATCACTCCTTTTGGCCGTCCGGTTGTTCCCGACGTATAAATA
ATGTAGGCAAGATCATTAGCATTCACATTGATATCCGAAATAGCATCTGTACCGCTTGCAATCGC
CTGATCAAAATCAATAAGCTCAGCAGATGCATCTGGTGACGCAACCTTCGATTCAGTCAAGACGA
AGTCCGCACCGCAGTCCTCCAAAATAAATTGGATGCGCTC
>r804.1 |SOURCES={KEY=b34ed7e6...,fw,1507189-1507489}|ERRORS={}|SOURCE_1="bcp.fa" (b34ed7e60a76ed5c83a162724f0217b5490879ad)
ACTGAGAGATTCAGCCCAAGCCCGAAAATAAGGATGATCAGTGCAATGATAAAAACCATTAATCT
TGATGATGAGCGCCGTTTGGCTGAGTAATACAACAGTCTCACTTCCTTACTGCGTCTGTTTGCAA
AAACGAAGAAGCAAGGATTCTCCTCGCTTCTCTTTTGTCCTACTTATTATACACTTTTTTGAGCA
CGTCTTTGGCGCTTGTTTCACTGGATTTGATTCCTCTGAATCTTGTCCAAATGTCGCGGTCTGCA
TCGTAGATTTGTCCGTTTTTCACCGCTTTTAGGTTTTTCC
>r805.1 |SOURCES={KEY=b34ed7e6...,fw,2550955-2551255}|ERRORS={}|SOURCE_1="bcp.fa" (b34ed7e60a76ed5c83a162724f0217b5490879ad)
ACATTTTAAATCGTAAACATTACGATTTAAAGGAGGTTTTTTCTTGGCTAAGAAATCAAAAGTGG
CAAAAGAATTGAAACGCCAGAAGCTTGTTGAACAATATGCAGCTATTAGACAAGAGTTAAAGGCA
AAAGGAGATTACGAAGCCCTCAGTCAGCTGCCGAGAGATTCAGCACCTGGAAGACTCCATAACCG
CTGTATGGTAACGGGCCGCCCGAGAGGATATATGAGAAAATTTAAAATGTCCAGAATTGCTTTTA
GGGAGCTGGCGCATAAAGGCCACATTCCCGGTGTGAAAAA
>r806.1 |SOURCES={KEY=b34ed7e6...,fw,887830-888130}|ERRORS={}|SOURCE_1="bcp.fa" (b34ed7e60a76ed5c83a162724f0217b5490879ad)
GGCAGAGGTTCACCATACTCTTCTGAACCGCGGCGTCACCATTGATATCGTCACCGATCAGACGT
CTGCCCATGACCCATTAATCGGTTATGTTCCTGAGGGCTATTCACTTGATGAAGCTGATCGTTTG
CGCCAAGACAATCCAGACCTTTACGTGCGCCTTGCGAAACAAAGCATGAAAAAACATGTGGAAGC
CATGCTGGCCTTTCAACAAAAGGGCTCAGTTGTATTTGACTACGGCAACAATATTCGGCAAGTTG
CTAAGGATGAAGGGCTGGAGAATGCCTTCGATTTTCCGGG
>r807.1 |SOURCES={KEY=b34ed7e6...,fw,1889042-1889342}|ERRORS={}|SOURCE_1="bcp.fa" (b34ed7e60a76ed5c83a162724f0217b5490879ad)
AATAATGAATAGGATTGTTAATCCTGTTTAAATAATTTCTTTTACGCTTTGCAGTTTTAGCATTA
TCTGTGATAACTCTGTTGCCTTTGGCACAAGTCAGCAACATTAAACAATTAAGTTACAAAGGAAA
TCTCTTTTCAGGGCTGCAAATAATTACAGCACGCTGCCCAACTTAAACAGGAAGTCACATAGAAA
GCTCATATCCAAACATAGGGAATCAAAAAGGAAGCCATAAAACTTGTTATCTCTAAGTTAAGAGG
TGGCATTGCTGAAGTGGTAGACATTTTAAAAATACGCATC
>r808.1 |SOURCES={KEY=b34ed7e6...,fw,3865228-3865528}|ERRORS={}|SOURCE_1="bcp.fa" (b34ed7e60a76ed5c83a162724f0217b5490879ad)
TTGGGGAATGTGCTTGAGTCTGTAACGCTTGATATGCATCCAGAAGTCGCGATGATCAAAAACCA
GATGAAACGCTTTGGCGCAGATGCCGTGTTAATGAGCGGAAGCGGTCCGACTGTGTTTGGACTGG
TTCAATATGAGTCTAAGGTACAGAGGATTTATAACGGGTTAAGAGGCTTCTGCGATCAGGTATAT
GCGGTGAGAATGATCGGCGAACAGAACGCTCTTGATTAAATCCGTATGTTAAGTTATATTGATCT
TAAAATATTCGGATTTTGGGGGTAAGTTCATGAAGTTTCG
>r809.1 |SOURCES={KEY=b34ed7e6...,bw,3682901-3683201}|ERRORS={}|SOURCE_1="bcp.fa" (b34ed7e60a76ed5c83a162724f0217b5490879ad)
AGCTGTCGGGGAGGGTGACATCGGCAAGCACTTTCCTGATACAGATCCTGAGTTCAAGGATGCTG
ATTCGTTTCAATTACTTCAGCATGTCTGGGGGATTGTGAAACAGAAAGGATATGTACTCGGAAAT
ATTGATTGCACGATCATTGCACAGAAGCCAAAGATGGCGCCGTACATAGAAGACATGAGAAAAAG
AATCGCCGAAGGGCTTGAGGCAGAGGTTTCCCAAGTGAATGTAAAAGCGACCACGACCGAAAAGC
TTGGATTTACAGGAAGAGCGGAAGGAATAGCGGCTCAAGC
>r810.1 |SOURCES={KEY=b34ed7e6...,fw,576604-576904}|ERRORS={}|SOURCE_1="bcp.fa" (b34ed7e60a76ed5c83a162724f0217b5490879ad)
GAACGCTATGATGAGGCTGAACAGCTTTTCAAAGAAATTATCAAGAAAACCCAGCAGTTAAATGA
CGATAATCTGCTGTGCCATGCTTATTATAATTTGGGCTTTTTAAAAGCAACCGAAAAGAAAGACC
ATGAAGCACTTCTATACTTTAAAAAGGTATTGAAGAATCAGGAATTTGAAACCAATTCTCCAGTA
TCCTATCTTCACTGTGTGTATGAATCCGTCAGAGCCCTTTTTAAAACAGAAAAGATCTCAGAAGG
AAAAGCGGTTTTGCAAAAAGGAAAAGAATTATCTGAAAAA
>r811.1 |SOURCES={KEY=b34ed7e6...,fw,2423697-2423997}|ERRORS={}|SOURCE_1="bcp.fa" (b34ed7e60a76ed5c83a162724f0217b5490879ad)
GACATCATGCAATTTAGCAAAAACAGCCCACAAATAAACTGAAAATTGTTAAAATAATATTCAAT
CTAACAATTGAGACTATTTAGGAGGATCACCATGGCAGAATTACGCAGTAACATGATCACACAAG
GAATCGATAGAGCACCGCACCGCAGTTTGCTTCGCGCAGCAGGTGTAAGAGAAGAGGATTTTGGC
AAACCGTTTATTGCGGTTTGTAACTCATATATTGATATCGTTCCCGGTCATGTTCACTTGCAGGA
GTTTGGGAAAATCGTAAAAGAAGCAATCAGAGAAGCCGGA
>r812.1 |SOURCES={KEY=b34ed7e6...,fw,3064194-3064494}|ERRORS={}|SOURCE_1="bcp.fa" (b34ed7e60a76ed5c83a162724f0217b5490879ad)
ATATAGAACTCGCCAGTCGGAGTTTGTGTCAGTATTTTACCGACGGCGATCGGATATGTTTTTAT
TACCCGATTATTTTGGTACAAAGTAAGGGTTTTAGCCCCAATTGAGACTGCAATATGATAGGGGA
TCGTATTCGGGTCCGGGAGACCGGGGATGACAATGCGCTGTCCGGCGATAACTCCTGATTGCAGC
GAAGGGTTGGCCTGAGTTAAAGCAGCGGTGCTGATTCTGAAATCGGCCGCGATGCTGGTGAGTGT
ATCGCCTTGTTTAATCTGGTACGTGAGCAGTTTCCTCATC
>r813.1 |SOURCES={KEY=b34ed7e6...,fw,1033932-1034232}|ERRORS={}|SOURCE_1="bcp.fa" (b34ed7e60a76ed5c83a162724f0217b5490879ad)
TGCCCACTAACAGTAAACCCAATAGATTAATCGCTGAGAAGTCACCATATCTCCTTCAACATGCT
CACAACCCTGTGGACTGGTTCCCGTGGGGAGAAGAAGCCTTCGAAAAAGCAAAACGTGAAAACAA
GCCGGTTCTGGTCAGCATCGGTTATTCGACTTGCCATTGGTGGCATAGGATCTTTTTTATATTAA
ATGTACACAACAACTTCACCCAAATACAAAAACGAATGGGAACTATATACCAGTTGTTGTTTTTT
TATTTACAGTCTAAACAAAGTAAAGGAAGTATTACTTGAA
>r814.1 |SOURCES={KEY=b34ed7e6...,bw,1416760-1417060}|ERRORS={}|SOURCE_1="bcp.fa" (b34ed7e60a76ed5c83a162724f0217b5490879ad)
CGATTTGGTCTAAAGAAGACGCAAATGCGACCAATCCGTAACGGGATACGCGTCCGTATGTAGGC
TTTAATCCGACAACGCCGCAGAAAGATGCCGGCTGTCGGATGGAACCGCCTGTGTCAGAACCAAG
AGAGAACGGAACTTCTCCCGCAGCAACCGCAGCCGCAGATCCGCCGCTTGAACCGCCGGGAACCG
TATCTAAGTTCCAAGGGTTTTTCGTCAGCTTGTAAGCTGAGTTTTCTGTTGATGATCCCATGGCG
AACTCGTCCATGTTCAGTTTTCCGATTGTGACCGCTTCAG
>r815.1 |SOURCES={KEY=b34ed7e6...,fw,501970-502270}|ERRORS={}|SOURCE_1="bcp.fa" (b34ed7e60a76ed5c83a162724f0217b5490879ad)
TTTGCCGACGAGAATGGCTATTTCGATTGCAGGCAGCAGGCTGAATGTACCCTTTCCGCCTTTTG
TCGAAGCTTTTATTATGATATTTACGATAGAACTGATCAGGGAAGCCGGTTTAAGACTGCCAAAA
CCGATCGGACAGACGATTGGGCTTATTGGAGGCGTTGTCATTGGACAGGCAGCCGTACAGGCGCA
AATCGTCAGCGCACTGATGGTCATAGTTGTATCAATTACCGCATTGGCATCCTTTACTGTGCCTT
CATACGCCTATAACTTTCCGCTGCGGATTATTCGCATTGC
>r816.1 |SOURCES={KEY=b34ed7e6...,bw,2012588-2012888}|ERRORS={}|SOURCE_1="bcp.fa" (b34ed7e60a76ed5c83a162724f0217b5490879ad)
TTTCAGCAAGCCTTTTCCAAGGTTTTTGTCAAAGCGGCTCTCGTCACACACTTCAGCAACGAGTT
CATGGCCTGATACGAAAACGCCGGATACACCTGGAAAATCAAAACGGAAAATCGGCCCTAACTCA
TCAGCAATCCGCCATAAGGATTGAGAAAGCTGTTCCTTTTCCAAATGCGGGAGATTTTTTAAAGG
TCCGTATGTTTTCGGCTGAGGTATTGCACTTGCCTGTTTCATAAACATCTTCCTTTCTTTATTCT
TCTGAAGTCAATGAATGAAGTTTAATCGCGTCCCAGCAGC
>r817.1 |SOURCES={KEY=b34ed7e6...,fw,556055-556355}|ERRORS={}|SOURCE_1="bcp.fa" (b34ed7e60a76ed5c83a162724f0217b5490879ad)
ACAGCCATCATTTGTATGAGAAAAAGCGTTATGCCGAGTGGATCGAAATCCACAGTCTTGTTGGC
TTTTCCATCTATGAAATAGATAAAACGATGCTCAAAGAAATTGCGGCGAGCGATCCCGAGGCCCT
TATACCCGCTTACCACAGAGAAGTGGCCTTTTTCATCGACCAGAAAAACCGCAGCTCTTACAAGG
AAGCGGCCCGGTATTTGAAAAAACTGCGGACGCTCTACAAAAAAGCGAAAAAACTGAAGGTATGG
GAACGCTATATTCAGCAGCTGAGCTCACATTACAAGCGCC
>r818.1 |SOURCES={KEY=b34ed7e6...,fw,970512-970812}|ERRORS={}|SOURCE_1="bcp.fa" (b34ed7e60a76ed5c83a162724f0217b5490879ad)
TTTTAATACTTGATGCTTTAACGAATGGAGCATGATATTCATCATAGCTTATAGTTAATGCCACT
ACATTTAATGAATTCATATCATTAAAATATTCTTGAACCTTTTTCTTGCTGATGCCCCAAAACCC
ATTAGAAATCAATGTTATTTGCTTTTCATATGGTTTAATGATTTCCATTAGTTCTTTCAAAAACT
CATAATCTAAAAAAATTTCCCCACCAGTAAATGAGATTACTTGAATGGTTTTGTTTTTTGCAAAT
TCATTTACTAACTCTCTTATGTAATCCTTTTCCATCTTAA
>r819.1 |SOURCES={KEY=b34ed7e6...,fw,1932353-1932653}|ERRORS={}|SOURCE_1="bcp.fa" (b34ed7e60a76ed5c83a162724f0217b5490879ad)
ACGGTCCAGCTTTTAAGCGATACTGACCGTAATAACAGAGTCGCAACAACCATTTCCGGGAAAAA
AGGCAGCAAAGGCTATGGTTTAATCGAGGGCTATGATAAAGACAAAAAACGGCTTAAGATGACCA
TAATCGAACGCAAGGATAAACAAGACGTGAAAAAAGGCGATCTGATTGAAACGTCAGGCACAGGA
GGCGTATTTCCAGAAGGGCTGACAATCGGTGAAGTGACTGAGATCGAGTCTGACTCTTATGGATT
AACGAAAGTTGCCTATGTAAAACCTGCGGCTGATCTTTCA
>r820.1 |SOURCES={KEY=b34ed7e6...,bw,2365183-2365483}|ERRORS={}|SOURCE_1="bcp.fa" (b34ed7e60a76ed5c83a162724f0217b5490879ad)
AGCAATTTTTTCATTTGGCCTGGTTCATTTTAATATGCAAAACAATCTGGCAGAGGGTGGATTCA
CGGGAATTACACTATTGCTTTATGCCCTTTTCCATATTAGTCCTTCTATTTCAAACCTGGTTTTG
AATATCCCGATCTTTTTTATCGGCTGGCGTTTGCTGGGCAGGACGATGTTTGTATACACACTAGT
CGGTACTGTAGCACTGTCTTTATTCCTCAGCATTTTTCAGCGATATGAAATACATATGCCCCTTC
AGCATGATCTTGCGCTTGCCGCTTTATTTGCCGGCGTATT
>r821.1 |SOURCES={KEY=b34ed7e6...,bw,3350850-3351150}|ERRORS={}|SOURCE_1="bcp.fa" (b34ed7e60a76ed5c83a162724f0217b5490879ad)
GGTCAATCGCTTTTCCGATGTCATGAAGGAGTCCCGCCCGTTTCGCAAGCTTTGCATCTTCTCCA
AGCTCCGATGCCATCAGCCCAGCCAAGAATGCGACTTCCATGGAATGCTTAAGCACATTTTGACC
GTAGCTTGTACGGAACTTTAAGCGGCCGAGAATCTTGATTAGATCTGGGTGGAGGCCGTGAACGC
CAACCTCAAATGTCGTTTGCTCACCCATCTCACGAATGTAGTCATCGACCTCGCGGCGAGATTTT
TCAACCATTTCTTCAATCCGTGCCGGATGAATACGGCCAT
>r822.1 |SOURCES={KEY=b34ed7e6...,bw,3062277-3062577}|ERRORS={}|SOURCE_1="bcp.fa" (b34ed7e60a76ed5c83a162724f0217b5490879ad)
TGCATTCAATATTTGCATTTCAACCTTAAAAAAGTATAATCTAATCATAAAGTATTTGATTAGAG
CAAAGGAGAGAAATAATGGACGACCATGCATACTCGAAAGATCTGCAGCCAACCGTAGATAATCT
TTCAAAAGCAGTTTACACTGTGAACCGCCATGCAAAAACCGCCCCCAACCCTAAATACCTATATC
TGCTGAAAAAACGGGCTTTGCAAAAGCTTGTCAAAGAAGGTAAAGGAAAGAAAATAGGGCTTCAT
TTTTCAAAAAATCCAAGGTTCAGCCAGCAGCAATCGGACG
>r823.1 |SOURCES={KEY=b34ed7e6...,bw,965229-965529}|ERRORS={}|SOURCE_1="bcp.fa" (b34ed7e60a76ed5c83a162724f0217b5490879ad)
TTGGCGTTATCTTAAAGGCGAGAAATAAGGAAACGAGAAAAGTCAGTGTGTCAGCTGGGGTAACC
GGACTGTTTGGCATTACTGAGCCGGCGATCTACGGTGTGACCTTGAGATTTAAGAAGCCGTTTAT
CTTTGGATGTATTTCCGGTGCGGTTGGTGCCATCACGGCCAGTTTCTTTAATCCGTATTACTTTG
CATATGCCGGACTTCCGGGACCTCTGACGATCGTGAATGGCATCAATGAACAATTCCCGACGTCC
ATCTGGGGTATTTTAATCGGTGCTGCGATTGCGGTGATTC
>r824.1 |SOURCES={KEY=b34ed7e6...,bw,1486706-1487006}|ERRORS={}|SOURCE_1="bcp.fa" (b34ed7e60a76ed5c83a162724f0217b5490879ad)
TGGAGGGAATGGGCCGTTAAAGGCAAGATGAACATCTAATGACTGAATGTTGTTATATTTGTCGC
ACATATAGGCAATGTTTGTTCTGATATCGTCTACTGACTGACAATTGCTTGGGTGCTCCTGATGA
ACGCTGACAATATCGCGATGCAATCTGAACGTCAGTCCGGCCTGATGGAGCCTGATCCCAAGATC
ATAATCCTCGAACCCGTACCGTACAATGCCTTCGTCAAACAAACCGAGATCAGCCACATGCTTTC
GTTTTACTGATGAATTGTTTGTGATAAAAAAACGCCACGG
>r825.1 |SOURCES={KEY=b34ed7e6...,bw,446514-446814}|ERRORS={}|SOURCE_1="bcp.fa" (b34ed7e60a76ed5c83a162724f0217b5490879ad)
AGTCAGTTGAGAGAATAAGAGATATTTTTCTTGACTACCAATACCGTCTCCAAAACAGCAGTTCT
GGATATTATGACACGAAGGCTAAAGCCCTGTCCCAAATGGAAGGGATTATGAATGAGACTGGTGG
CAGCGGATTAAACAGTGTGCTAAATTCATTTTGGAATTCTCTGCAAGAACTATCCAATAATGCAA
ATGAGGACAGTGCGCGTTCTGTTGTCTCTCAAAAAGGACAGGCTGTTGCTGATACGTTTAATCAT
ATTTCTGAGTCCCTTACAAAAGTTCAATCGAATTTAAAAG
>r826.1 |SOURCES={KEY=b34ed7e6...,fw,3191728-3192028}|ERRORS={}|SOURCE_1="bcp.fa" (b34ed7e60a76ed5c83a162724f0217b5490879ad)
ATTAAGTGAATCCCATGCTTAGCTTTTTTGCCGCTGATTGTCAAATGCCGGAAGTCTGAACTCTT
CCGGCACATTTCATTTATGAAATATGCAAATCGGCGCTAAACGAATGCAGAAAGATGTGGTAAAA
TAAGTGGGAAATTACGCCTTATAAATGTTTGTCGAAAGGTTGGATCATCATGAATACATATCACC
CATTCAGTCTCACCACCCCCTCGACACTCATGATACAAGACTGGAAACAAACGAATCAAAATCAT
GCAGAAATCATTGCCGGATTTACTACGAAAAACGGCGGTG
>r827.1 |SOURCES={KEY=b34ed7e6...,fw,689214-689514}|ERRORS={}|SOURCE_1="bcp.fa" (b34ed7e60a76ed5c83a162724f0217b5490879ad)
AATCGAAAATGCTACCTTCACTGCCACAAGCCTTTTTCCTAATTACACAAATTTATTTTAAATTA
GGTAAGATTGATAACGCTTGTGAATATCATAAAAAAGGAAGAGAATATTCAATAGCTGCCGAAGA
CACTGTGTACTTAATGGAGTTTGAATTTTTGGAATCTTTATACTTGTCTGGACCTGATGAAGAAG
CAATAGAAAAATGTTTTGTTTTCCTTGAAAGTAAAATGATGTATGCTGATATTGAAGACTTTGCA
CTCGATGTTGCTAAGTATTATCATCAGAAGGAAAATTACA
>r828.1 |SOURCES={KEY=b34ed7e6...,fw,2081479-2081779}|ERRORS={}|SOURCE_1="bcp.fa" (b34ed7e60a76ed5c83a162724f0217b5490879ad)
GATGCGATTGAAATTCCGTTAGATGATGGCTCAGCGCTTTATGATACACCTGGAATCATCAATCA
CCATCAAATGGCGCACTATGTAAACAAAAAGGATTTAAAAGTGCTTTCGCCCAAAAAGGAACTGA
AGCCGCGCACATTTCAGCTAAACGATCAGCAAACGCTGTATTTCGGCGGACTGGCAAGGTTTGAT
TATGTTTCAGGTGAAAGAGCTGCCTTTGTCTGCTATATGCCGAATGAATTAATGATTCACAGAAC
GAAACTGGAAAATGCTGACGCGCTTTATGAAAAGCACGCA
>r829.1 |SOURCES={KEY=b34ed7e6...,bw,3617488-3617788}|ERRORS={}|SOURCE_1="bcp.fa" (b34ed7e60a76ed5c83a162724f0217b5490879ad)
ATTTCGGACAAATCGGCTGCCGTCAGACATTAAAAGAACGAGCTTTACCACTGCCGCGGATAACG
GAAGAGGAACCCCTTCTTTCATAAGCTGGAATGAAAGCTTTGCTGTTCCTTTGTCTTGAGTTGTA
TATTGGATGTTTGTTTGTATCTGGCTTTTGCGCCGGCCATTGATCGTAAAAGTAAGTGATTCATC
TTTGTACGGCATAGTGTCCCTCCTTTACTCCTCTATTGAAGGAGATCCTTTTTCAGCCTGCCGCA
GCCTTTTAATCTCATTCATTTCCTCTTCTGTTATCTTGCC
>r830.1 |SOURCES={KEY=b34ed7e6...,bw,829556-829856}|ERRORS={}|SOURCE_1="bcp.fa" (b34ed7e60a76ed5c83a162724f0217b5490879ad)
TCATTTTCGGCATCCGCCCTGAGGATATTCATGATGAACTGATTGTCTTGGAATCGTATAAGAGC
TCTTCAATTAAAGCGAAAATCAATGTCGCGGAGCTTCTGGGATCTGAGATTATGATTTATTCGCA
AATTGATAACCAAGACTTTATTGCGAGGATCGATGCCCGTCTCGATATTCAGTCAGGTGATGAGC
TGACAGTTGCGTTTGATATGAATAAAGGCCATTTCTTTGATAGTGAAACAGAAATCAGAATTCGT
TAAGCTGGAGAACCGGACATGGAGAGATGTCCGGTTTTTT
>r831.1 |SOURCES={KEY=b34ed7e6...,bw,437163-437463}|ERRORS={}|SOURCE_1="bcp.fa" (b34ed7e60a76ed5c83a162724f0217b5490879ad)
AAACTGTACGTGCAGGCAAATGCTTTTGTACGCACGTTAAAAGCAGAGAAAGACTATACGTATGA
TGTGAAAACAAAGGGTGTACAGCTCACTGAAGAAGGAATGACAAAGGCTGAAAAAGCGTTCGGCA
TCGACAACCTGTTTGATGTGAAAAATGTGGCGCTCAACCACCATATCAACCAGTCCTTAAAAGCG
CACGTTGCCATGCAGAAGGACGTTGATTACGTAGTAGAAGACGGTCAGGTTGTCATCGTTGACTC
CTTTACGGGACGTTTAATGAAAGGCCGCCGCTACAGCGAA
>r832.1 |SOURCES={KEY=b34ed7e6...,fw,517281-517581}|ERRORS={}|SOURCE_1="bcp.fa" (b34ed7e60a76ed5c83a162724f0217b5490879ad)
GGCATCATTATGGTGTCATCAGAGCTGCCGGAAATACTCGGAATGAGTGACAGAATCATCGTTGT
CCATGAAGGCAGAATCAGCGGAAACATTGAAGCGCGTGAAGCGACACAAGAACGAATTATGACAC
TTGCCACGGGAGGGCGGTAACATGAAAACGGAACAACTGAAGCAATCAGAAAAAAAACAGATTCA
CTTCGATGGCGTCATGCAGAAGCTCGGCCCGTTTCTCGGTTTATTTATTCTCGTTATGATCGTAT
CAATTTTAAACCCGAGCTTCCTGGAGCCTCTAAATATTTT
>r833.1 |SOURCES={KEY=b34ed7e6...,bw,460226-460526}|ERRORS={}|SOURCE_1="bcp.fa" (b34ed7e60a76ed5c83a162724f0217b5490879ad)
ATTGGCCTTTTGCTCTCGTTCGGTGCATTGTATTTAATTTTTGCGACGGGTTCTAGAGCCAGTCT
GCTGGGCGTTTTTGCGGGAATAGCCGTCTACATTTTTATTGTCTTGCCGCCTGTTCTGAAAAAAA
TCGCCCTTTGGCTGTCGGCAGCTGGAATTGCGGTCTTTGCAGTTCTTTTTGCCAGCCGGATATTC
GCAGTGTTTTGGAAGCTGTTTCTGGCTCCTCAGATGTCTCATTCATTCCAAGAAACACTTCCGTC
CAACGTGGCCAGGGCCAATCTATTAAAAAACGCATGGCAC
>r834.1 |SOURCES={KEY=b34ed7e6...,fw,308953-309253}|ERRORS={}|SOURCE_1="bcp.fa" (b34ed7e60a76ed5c83a162724f0217b5490879ad)
TTTCAAATGAGCGAATCCGATGATCAGCCAAATAAATAAGACTGTATATCCCAGTGACCCCATTA
AGTAATTAAACGTCTGGCTTCCGGCGAACAGAGAAATCAATACACCAATATATAAAGAAGAAGTG
CACATCAGGATCGCAAACATCGGGACGTTTTTCGATGAAAGCTTAGAAAAGACCCGCGGCAATCT
TCCGTCAGTTGCCTGTGTATACAAAATGCGGGACGATCCGTATAAACCTGAATTCATAGAGGAAA
TGATGGCAAGCAGGATGACTGCATTCATGATATGGTCTGC
>r835.1 |SOURCES={KEY=b34ed7e6...,fw,3831488-3831788}|ERRORS={}|SOURCE_1="bcp.fa" (b34ed7e60a76ed5c83a162724f0217b5490879ad)
GTGTGATGAGACAGGCTTTGATCAGCTGTGACATCCCGTAAAATAAAAGAATCGGTTTGATTTCT
AAAGGCGAGCAAGAGGCTTGCTTATAAAATGATTCAGCATGCTTCAAGAAGAAAATAAACCGCTC
GCTGTTTTTAAAAGAGTTCCGTTTCGCCTCATCTGCACCATTTAAGACATAGACTTTTTCTAGAA
ATTTCTGGGTTGATTCTACGGAATAAAATAGCGCTAAGTCTTTCCATTCATGATATGTCATATGT
ATTTCTAATTCCTTTCCGTTATCTAAATATTTCAACTCTT
>r836.1 |SOURCES={KEY=b34ed7e6...,bw,2004451-2004751}|ERRORS={}|SOURCE_1="bcp.fa" (b34ed7e60a76ed5c83a162724f0217b5490879ad)
CTGCCAGATTCATAGTATACGACTATTATAATATAATCTGGCAGCTTACAGAGAAAGTAAATCTA
TCCATTTGTTATAAAATGTTAAGAGCCTGCTCGATATCTTCCAGCAAATCCTCTCCATCTTCTAT
TCCCACAGAGATTCTGATCAAGCCGTCCGTAATGCCGAGTTCAAGCCGGCGCTCTCTCGGGATAG
AGGCATGTGTCATTCTAGCCGGAACAGAAATTAAGCTTTCTACAGCGCCTAGGCTTTCCGCAATT
GTAAACAGCTTAAGTTTGCCTAAAAAGGCATCCACTCGCT
>r837.1 |SOURCES={KEY=b34ed7e6...,fw,605685-605985}|ERRORS={}|SOURCE_1="bcp.fa" (b34ed7e60a76ed5c83a162724f0217b5490879ad)
AGCCCTGATTCTGGAATGGCTGAACGCCACGTCCTCGGGCACCTTCGCGTCTAAATGGTGACAGA
CCATCATCATGTCAAGGTGCTCATCCATTGTATTGACGGTGTAAGGGATTGTCGGCGTTGTGGAT
GACGGCAGAATGTTCGCGTAAGAGGCGAGCTTCATAATATCCGGGGCATGGCCTCCGCCTGCTCC
TTCAATGTGATAGGTATGAATCACCCGCTCCCCAATTGCATCAAGCGTGTTTTCCAGAAAGCCCG
CTTCATTGATTGTATCCGTATGGATTGCAACTTGAATATC
>r838.1 |SOURCES={KEY=b34ed7e6...,bw,2192541-2192841}|ERRORS={}|SOURCE_1="bcp.fa" (b34ed7e60a76ed5c83a162724f0217b5490879ad)
AAAATATATGCGCGCTGGGAAGCTTGTATTTCTATTTTTTTTGAATTGATCTGATTTTTTATTTC
GGCAGATTCCGATTGCCCGTTTTTTGTGAGGTATTCAAAGATGACTTCGGGGTCTGTTTTGAAAA
GCTTAAAAATTGGAGTAAGCATGACGACGATCAGCAGCAGGCTGATGACCATTTTTGCGTACTTT
TGCATGCTGGAGCTCGGCAGCAGCATATCAATGACGATTGCAAATAGGATAAATAAGACGATGCT
GGTAAGCCATTCAGTTAGAAAACTCATCCGTCGGCCTCCT
>r839.1 |SOURCES={KEY=b34ed7e6...,bw,1046815-1047115}|ERRORS={}|SOURCE_1="bcp.fa" (b34ed7e60a76ed5c83a162724f0217b5490879ad)
TAACAAAATGGAGCATGCGAGCCAGCAGCCGCCTATAAAGAAAAAGACGCTGACATAGCCGAGCT
GAACGGCGATAAAACCGACGAGCAATGATCCGAAGATGTTCGAAAAGCGCCCGAGCCCATAAGCT
AAACCGCTGCCTGACGAGCGATACTCTGTTGGAAAAGGCTCAGATGTATACGCATATAAGTTTGA
TGTGAAAACCCGTTCCGTAATATTGACGATGAAACCAAACACGATAATCATGATGGGAATGAAGG
TCATGCCATATAAAAGACCTGCGATGGCAGTCAGAAACGC
>r840.1 |SOURCES={KEY=b34ed7e6...,fw,880638-880938}|ERRORS={}|SOURCE_1="bcp.fa" (b34ed7e60a76ed5c83a162724f0217b5490879ad)
ATTCGTTCATCAACCGACACTTTTTTATTAGTTTTAGGATCCTCGCCAGTTGTTGCCCGAATTCC
ATCATTAACAACAAAAAATTCACCTATTGTATCCGTTATTTTCCCTAAACCAGGTACTTCTTCAT
CAATATTTTTAACTCCACCAACACTTCTGCCTTCTGGAATCTTTTCAACAATTTCTATACTAGGT
TTACCATTTTTAAGATATCGCCGAACGATTTGTCCATTTTCGTAGATACTGTATACTCCGCCGAT
ATAGTTAATATCTGCTTGATCCCTCACAGTTTCATCAGCA
>r841.1 |SOURCES={KEY=b34ed7e6...,fw,1821345-1821645}|ERRORS={}|SOURCE_1="bcp.fa" (b34ed7e60a76ed5c83a162724f0217b5490879ad)
GGCATGCTGAACGTTTTTTTATATAACAGAGTCGGAAAAACAAAATATCAGCAGTTAAAACAATT
TTTTACGCATCCGGCGATTTCAGAAGATGCCAAAGAAATTACAAGGCCGTTTAACCATGCGTTTG
AATCGCTGCAGCCGAGTGAATGGAAGCTTACATCCGACATGGAGGAAACGGTGAGACTGGCGACG
GGAAGAGAGTATACAACTGTCGGACAGGCTCCGTCCTATACCGTTACAGAGGATGTGTTCGATTT
TGATTTGTTTTTAGCGGGGCTTTCGGAGACGATGATTCCG
>r842.1 |SOURCES={KEY=b34ed7e6...,fw,77052-77352}|ERRORS={}|SOURCE_1="bcp.fa" (b34ed7e60a76ed5c83a162724f0217b5490879ad)
ATATTACAACTGTTAGTTTAACGGAGTAAAAGTTATCTTCTGGTTTTTGAATGAAATTAAATATG
GTGACCACAATAACAGTAGGTGTAATGGCTAAAAATCCATAGTATTTAAGCCGTCCTACAACAAA
GTCAATATTATAAAGTCTATTTGTCATAAATTGATACACTAAAGAAAAAGGTATAACAAGTGTAA
AAGCTGCCAAACTAAAGGGTGAAAGATACTTATCAAACAACACATATGGAATAACAAAAAAGATA
ATAAAGGGACTAAAAGACAGGATATTTATATAAGCAAGGA
>r843.1 |SOURCES={KEY=b34ed7e6...,bw,837720-838020}|ERRORS={}|SOURCE_1="bcp.fa" (b34ed7e60a76ed5c83a162724f0217b5490879ad)
GCATTGAATCGCTCAACATCAAATTTGTGCGGGCCCCTGCCGATTTCTTCATCAGGTGTAAATGC
AACTCTAATGGTGCCGTGCTTGATTTCAGGGTGTTTGATGAGATAATCCATGGCAGTCATAATTT
CAGCGATGCCAGCCTTATTGTCAGCGCCAAGAAGGGTTGTGCCGTCTGTGGTGATCAGAGTGTGG
CCTTTGTAGCCCGACAGTTCAGGGAATTGATCAGGCGATAGGATGACCTGAAGCTTTTCATTGAG
CGTGATGTCTTTTCCATCGTAGCTTTCTACGATTTGCGGA
>r844.1 |SOURCES={KEY=b34ed7e6...,bw,827395-827695}|ERRORS={}|SOURCE_1="bcp.fa" (b34ed7e60a76ed5c83a162724f0217b5490879ad)
GTCCGCCCGCTGGCGTCCTTTGGTTTCTGAATCGGATGATCGAGCCGATTGATAAATGACGATCA
TTCCGAAGATCAAAGCGATAAGAATCACAATCATATGGCTCCCCCCTTAAACAATGATTTTTCAT
ACGTTTTAAAATCTGAAAAGTTTCACTTGAGGGAGACAGATTCTTTCAGCCGATCTCTCAGCCAG
CGCTTGACCATGCCGTGTCCTTTGTTGGAAAGCAATGCGCTGACACGCCAATACATAGGCGGATG
AGGAGAAAACTGAAAGTCTATGATTCTGAAAAGCCAGCTG
>r845.1 |SOURCES={KEY=b34ed7e6...,bw,2778127-2778427}|ERRORS={}|SOURCE_1="bcp.fa" (b34ed7e60a76ed5c83a162724f0217b5490879ad)
TATTTTGTGACTGCATGACTTTTACCGCAAGCCCGTATGGATTCACGTATTTCTGTATGTCATTC
CACGTCGCCCCGCTTTGGACCCTTATGGTTTTTTTCTCTTTATCGAAAGCGAGGATTTTGTTGTA
GCCTGTCATGTCGAGAACGATGCCGTCCTCGTAATATGTATGGCCGCCCATCGAATGCTGGGTTC
CGGCTATTGAGATTTTTATGTTTTTTCGATTGGCCTCTTTGACTGTGTCAATGAGGTTATTTTCT
TCCTGCCCTTTCACTGTCTGCTTAATTTTCACCGGCATCA
>r846.1 |SOURCES={KEY=b34ed7e6...,fw,3717792-3718092}|ERRORS={}|SOURCE_1="bcp.fa" (b34ed7e60a76ed5c83a162724f0217b5490879ad)
CGTACCGGGATCAACGCTTTCCCGTGAAGCTGACTACACATTGCTGCTTCATGCAGGCCCTGAAA
TTGCTGTTGCTTCAACGAAAGCATACACTGCACAGATCGCTGTTCTTGCGGTTCTTGCATCTGTA
GCTGCTGATAAAAACGGCATTGATATCGGATTTGACCTCGTCAAAGAACTCGGAATCGCGGCAAA
CGCAATGGAAGCCCTTTGCGACCAGAAAGACGAAATGGAAATGATCGCCCGTGAATACCTGACTG
TATCCAGAAACGCTTTCTTCATCGGACGCGGACTCGACTA
>r847.1 |SOURCES={KEY=b34ed7e6...,bw,157935-158235}|ERRORS={}|SOURCE_1="bcp.fa" (b34ed7e60a76ed5c83a162724f0217b5490879ad)
TGGCACGCGATCCAGCGTTTGAAGAAACCGTTTCTAGCTCAGCTGAAAAAACGGGCCGCAGAATG
GAGCGGTTGTTCAGCGGAAAACCTTACGCTCGGCTCCGCGGGCTTACGTGATCTATACACAAAGG
AACTTGTGGTGACGTATAGAGAGCTGGCTGAAAAAGGCCCTTTGATAGAGGAAACAGCATTCGAT
TTTCCGACAACGCCTGATCCTGTGGTCGGCGGCCATTTTCTCTACTCATTTGGAGCGGCTGCTGT
GGAGGTGGAGGTTGATCTATTAACAGGCGATGTCAGAGTG
>r848.1 |SOURCES={KEY=b34ed7e6...,bw,3930250-3930550}|ERRORS={}|SOURCE_1="bcp.fa" (b34ed7e60a76ed5c83a162724f0217b5490879ad)
ATAAATACCGAGCTTCTCATATTCATATGGAATGTTTTCCTGGTTGCCGGTTATTTCTGCGGCTT
TAATGACTTCCAATGCTTCTGTATAGCTTTTGCCGAGCTTTAAGATGTGGTCATATTCGTTTCCG
ATACCGATATAGATAGGGGTAGGAATTTTTTGAAAGTGAAAATGTGTTAACAGCTTGTTAATGAA
TTCAGCAGCTGCTGAGGAGGCGGAGCTTTTTTGGGAAAAACTCGCTACGACGATGACAATATTTG
ATTCTATCGTTAAGACATGACTGACTTTATCCCGCAAATT
>r849.1 |SOURCES={KEY=b34ed7e6...,bw,3161677-3161977}|ERRORS={}|SOURCE_1="bcp.fa" (b34ed7e60a76ed5c83a162724f0217b5490879ad)
ATGCCAAGGTAGGAATCAAAAATTCCTGCATTAACGGTCTCGTTACGACATTATTGCTGAAGCGC
TCAGGATGTTCTTCCATATGTGTATAAAGTTCATCCATCGACCATGCCAGATCAAGTTCCTTAAT
CACAAAACGGCCGTTGTCTTTCTCAATTAAAAAGCGTTCCTCTTCATATTCATAAAACAGATTTG
CCTGCTCTTTTCCAGACTCGATAATCGGCTTGTAACCCGCTTCACGCATGAAGTCCTGCTGTTTA
GAAACAGCTTGTGCAAGATCATCATTGTCATGGAGGATCT
>r850.1 |SOURCES={KEY=b34ed7e6...,fw,40822-41122}|ERRORS={}|SOURCE_1="bcp.fa" (b34ed7e60a76ed5c83a162724f0217b5490879ad)
AATGATGCCATGAGAAGCTATCGGAAAAGTGATTGTACGCATTCAAGTCGAAAATAAACAAAATC
ACTGCGGATGCCGCAAGCTGCGTACCGATCAAAACCACAACGGTTCTCTGAATGATCGTCATCTG
TTCCACCTTTTTTCGCTGATTTGTTTTAGTTTATGGAGAAAATCGGTTTTATATGTTTTAGTTCA
TTTTTTGAAAAACAACGCCGGAAGTAGGACATACTGTTATAAAAAGAGCACGGGTGTGATGAACA
TGAAAGTGACGAGTGAGGAAAAGGAACAGCTGAGTACAGC
>r851.1 |SOURCES={KEY=b34ed7e6...,fw,3188777-3189077}|ERRORS={}|SOURCE_1="bcp.fa" (b34ed7e60a76ed5c83a162724f0217b5490879ad)
AACGCAACAAAGATACACAATGGATTGAAGAGCTGGCTTTGAAAGAGGGCATGAGAAGGCTGAAC
GAGAGGGAAAAAATGATTTTAAGAAAACGGTTCTTCCAAGGAAAAACGCAAATGGAAGTAGCCGA
AGAAATCGGGATTTCTCAAGCACAGGTGTCCAGACTGGAAAAGGCAGCAATCAAACAAATGAATA
AGAATATTCATCAATAGCATGGACGCGGAAAGCCTTTAAAACAGAAATTGTTTTAAAGGCTTTTC
TATTTAGAACGAGCGGTTTACGTTTTCGAAAAAGTAAGGT
>r852.1 |SOURCES={KEY=b34ed7e6...,fw,3642030-3642330}|ERRORS={}|SOURCE_1="bcp.fa" (b34ed7e60a76ed5c83a162724f0217b5490879ad)
ATCAAGAACAAGCACTTCAGGATCCATTGCAAGCACCCCGGCAATTGCAACCCTGCGCATTTGCC
CTCCGCTTAATTCAAAAGGTGATCTATCCAGGAGCTCTTCAGATAAACCTACAAGCTTCAGCATC
TCTCTCGCTTTTTGTTCAGCGTCTTCCTTTTTTACACCAAAGTTCATCGGTCCAAATGAAATATC
TTTGAGAACTGTTTCTTCGAATAATTGATGTTCGGGGAATTGGAAAACGATTCCGACTTTTTTTC
GGAGGGCTTTAAGGTCTTTATTCTTTTTTCCTGCCTGTAT
>r853.1 |SOURCES={KEY=b34ed7e6...,fw,2361219-2361519}|ERRORS={}|SOURCE_1="bcp.fa" (b34ed7e60a76ed5c83a162724f0217b5490879ad)
TCAGGTTGTCAGCGTAGATGAGCTGACGAAAGAGCCGCAGCGCTTTGATTTCAAAATTAATCAAG
TCGATGCCTGGTATGAGTCGGAAGAATCGAGATCAGCTTGGGTTTTCAAAAATGGGGATGAGATT
GTAGCACTTTCACCAATTTGCAAGCATTTGGGGTGTACGGTGAACTGGAACAGCGATCCTAAAAA
CCCGAATAAATTTTTCTGTCCTTGCCACTACGGACTCTATGAAAAAGACGGCACCAATGTCCCTG
GCACGCCGCCGCTTGCGCCTCTTGATCATTACGAGCAAGA
>r854.1 |SOURCES={KEY=b34ed7e6...,bw,429393-429693}|ERRORS={}|SOURCE_1="bcp.fa" (b34ed7e60a76ed5c83a162724f0217b5490879ad)
AATCATTATTTGTTAATTAAAGGAGATGGTGTTCCATCTCCTGTTTCTTTATACTTAATGAATAA
ATAATCTAAAAGTCACATAAAAATTGAGTTTTTGACAAGATATTAAAAAATTTTTCACAAATAAA
CATTTATAAAGGACTGGGATTACCCGATATCAATATATGAGAGAGACTTTCTAACGAGAAAATAT
GCATTTAAAATGAAACTTTTGCAAGTTGCCTAGTCTTTGTTTACTTCATACAATATAAGAAGGTT
CTAAAAAGAACAGTAATCAGGTTTATGGCAGCTGAACTAC
>r855.1 |SOURCES={KEY=b34ed7e6...,bw,418978-419278}|ERRORS={}|SOURCE_1="bcp.fa" (b34ed7e60a76ed5c83a162724f0217b5490879ad)
ATGAAGCTTGAAGTTGATGCAGATCTTGTCATCCCCAATCAAGATTTGTCATTGAAGGAGAATGC
AATTGCCCCTTGGACGCCGATCAGCTCACAATATTATCCTCAACTTCTTGAAGCGGTCTGCACCC
ATTACGGCATTGATATGGATGTGCCCGTAAAGGACCTTCCGAAGCATCAGCTGGATAAAGTGCTT
TATGGAAGCGGAGATGACCTGATTTATTTCCGTTACGAAAATGATTTCGGCCAATTACGCGAAGG
TGAGATTCAATTTGAAGGCGTATTGCGCAACATTGAAAGA
>r856.1 |SOURCES={KEY=b34ed7e6...,fw,2486950-2487250}|ERRORS={}|SOURCE_1="bcp.fa" (b34ed7e60a76ed5c83a162724f0217b5490879ad)
TGTTTTACTGAAAAGCCGGCTTTTTCACCTAAAAAGTGCAGCACACGCCCGGTAAGGTCGGCGGT
TGAGGGATCAACAGCCGCATCCTCGGCGGATTCAAGCGGGAGGTGGCGGATAAGAGGGTGGTTCA
CATTTTTTTCAAAGGCGGAAAACCCTCCATCATTGTTCTGCATCGATAAAAGCCAAGCCACGCCT
CGCTCCCAAGAAAAAGGAGAGAAGCTGCGGGGAATTGCTTTTAAGACGGCTGCAGTGTCGTCACA
ATCAGGGTTATTCGTGTTGATATTTGAAAATCCCCAGCCG
>r857.1 |SOURCES={KEY=b34ed7e6...,bw,1823192-1823492}|ERRORS={}|SOURCE_1="bcp.fa" (b34ed7e60a76ed5c83a162724f0217b5490879ad)
CGGAGATAGATTTAAATACCTTTTATTGGCCCAAAAAATCAAGCCTGCTCCCGCAAGCACTGCCA
TCCATTTAACAGCCGTTTTAAGTTTCATACCCTCTCAGTTCCTTCCCCTTTGAACCGCAGCGGTT
ATTAATGGCGGCGGTTTTCTCCGTCAAGACGGATCGGAGCAGCCAGATATAAAATCCGCTCCATT
AATCTTGCAGCTTTCACTTCTTCTTTTTCTCCCCTTTGCGAATACGTAAAATGATGTTTCAGCTC
ATCAGGCGAGAAATTAGAAGAGAAGAAAGTCGGCAGCTGC
>r858.1 |SOURCES={KEY=b34ed7e6...,fw,941079-941379}|ERRORS={}|SOURCE_1="bcp.fa" (b34ed7e60a76ed5c83a162724f0217b5490879ad)
GGGCAAAAATTTTATATTGCTGAAAGCACGATAGAAAGCAAAGAAATTGTTAAAGATAACGGAAC
AAAAATACATTTAAAAAATGGCATGCAGACAGATGTATCAATTATCGTTGATTCAAAAAGATATA
TTGATTATTTTTTAGATGTATTACACTTACGTTAATTTCCATTTAGAGAAATGTTCATATATGTC
TCAAAAGCAGATGAGAATCTGCTTTGAGGCATTTTATTTTTTATAAGAAAGGTATAGGACGTATA
GAATCATGTCTCAAAACAAACTATTATTTTTACTCTTTTC
>r859.1 |SOURCES={KEY=b34ed7e6...,bw,903992-904292}|ERRORS={}|SOURCE_1="bcp.fa" (b34ed7e60a76ed5c83a162724f0217b5490879ad)
ATTCGAAAGCTCGGCATTCGTTTTGCCGCGGCCCAAGCGGATCTGGATCTGGTCTTAAACAATAT
CCGAAAAAACGCCTGTTACGTCATGGAAGAAGACGGGCGGATCATCGCGACCATCTCCTTACGAA
TGCCTTGGGGACAGCAGCCAGGACCATATGGCGTTCCTCATATCTGGTGGTTCGCTGTTGATCCT
GAAACCGGGCAAAAGGGAGTCGGGACTAAACTGCTTCAATGGCTGGAGCAGACAATCCTGCGTGA
TACGTTAAAGGTTCCGTTTGTATCGCTTGGAACAGCGGAT
>r860.1 |SOURCES={KEY=b34ed7e6...,bw,896165-896465}|ERRORS={}|SOURCE_1="bcp.fa" (b34ed7e60a76ed5c83a162724f0217b5490879ad)
AGGTCGTCCAGCTGAAAGGCGGCATCAGCCATTCCCGGGTAAACACCTATTCGGCTGAAACGATT
CAGCTGTTTGCAGAGGCTTTTCAAACGATGCCGCGCTATCTCCCGCTTCCCGTTGTTTTTGATAA
CGCCGATGTAAAGCGAATGGTAGAGAAGGATCGCCATATCGCACGCATTATCGAGATGGGCAAGC
AGGCCAATATCGCACTCTTTACAGTTGGTACCGTCCGGGACGAGGCGCTGTTATTCCGGCTCGGC
TATTTTAACGAAGAAGAGAAAGCATTGCTGAAACATCAGG
>r861.1 |SOURCES={KEY=b34ed7e6...,fw,2277459-2277759}|ERRORS={}|SOURCE_1="bcp.fa" (b34ed7e60a76ed5c83a162724f0217b5490879ad)
TTGTTATAATGAGTCATGGAATGCGGCGTAGGAGGGAAAGACATGGAAAACCGTATTGATCGAAT
TAAGAAACAGTTGCACTCATCCAGCTACAAACTTACGCCTCAGCGTGAAGCGACAGTAAGAGTGC
TGCTTGAAAACGAAGAAGACCATTTAAGCGCAGAAGATGTATACCTCCTCGTAAAAGAGAAATCT
CCTGAGATCGGTCTCGCAACAGTATACCGTACGCTTGAATTACTAACTGAATTAAAAGTCGTTGA
TAAAATTAACTTTGGAGACGGCGTATCCCGTTACGATCTT
>r862.1 |SOURCES={KEY=b34ed7e6...,bw,1770296-1770596}|ERRORS={}|SOURCE_1="bcp.fa" (b34ed7e60a76ed5c83a162724f0217b5490879ad)
CAGGACTTTGCTCGGTTTATGTTCCTTTGCCGAGCAGGCTGATGTTGTTGAAACGAATATATCCT
TTTCCTCCAGCATGTGCAAAAGCACCTCCGCTTTTATGCCCGGCACAGAAAAATTAATGATATGC
GGGGCGCTATTGCTTTGAGGAGTATTTAAGACAACACCGTCTGAATCACTCAGCTTTTTCATAAA
CAATTCCTTTGCAGCCACCATTCTTTCAAGGTGATGATGATAATCATCAGCCGCAAGATTGATGG
CTTTGGCCAGTGAAACCGCACCTGCTGTATGCTCGGTTCC
>r863.1 |SOURCES={KEY=b34ed7e6...,bw,1500644-1500944}|ERRORS={}|SOURCE_1="bcp.fa" (b34ed7e60a76ed5c83a162724f0217b5490879ad)
AACCGGAAATCCTGCTTCTCGATGAGCCGACCAACTACCTTGATGAGCAGCATATCGAATGGCTG
AAACGCTACCTGCAGGAGTACGAGAATGCGTTCATCTTGATTTCCCATGACATTCCGTTCTTAAA
CAGTGTCATCAACCTGATTTATCATGTAGAAAATCAAGAGCTGACACGCTACGTTGGTGACTATC
ATCAGTTTATGGAAGTCTACGAGGTGAAGAAACAGCAGCTTGAAGCGGCCTACAAAAAGCAGCAG
CAGGAAGTCGCAGAGCTGAAGGATTTTGTTGCCCGCAACA
>r864.1 |SOURCES={KEY=b34ed7e6...,bw,3842668-3842968}|ERRORS={}|SOURCE_1="bcp.fa" (b34ed7e60a76ed5c83a162724f0217b5490879ad)
TGTTCACAGTTGACAGCTTTGGCAAATATTTTGGCCGCACTGGTTTTTCCCGTACCCCTTGGCCC
GGAAAACAGATAAGCATGAGAAAATTTCTTTTGCAAAAGGGCATTTTGCAGCGTTTTTGTAATGT
GCTCTTGTCCAACCACATCTTCAAAGCGCTGAGGCCTGAATACTCGATATAAAGCTTGGTAACTC
ACGGGTGCGCCCTCCTCCGTTATTCATCATTCCCATTATACATGAACCGTGTATCGATTCCAAAA
GCTCTTTTACATAACAAAAAACTCACCTAATATTAGGTGA
>r865.1 |SOURCES={KEY=b34ed7e6...,fw,3098897-3099197}|ERRORS={}|SOURCE_1="bcp.fa" (b34ed7e60a76ed5c83a162724f0217b5490879ad)
AGCTATTTACGGCATTTTCGAAAGATCAGGTGCTGGGCGGGCTGTGTTTCATAGAAAGTGCTTTA
AACAAGCAGGGAGAAATCAACCATACAAGTGCGTCGCATCGTTTTGTGTTTGGTGAATGGAACGG
TGAGCGTACGAAACGGATAAAAGAGCTTGAGAAAGCAATCACAGGAGTGAAGGCGGAGGTCATCA
TTAGCGAGCATATCGAGAAAGACATCTGGAAAAAATATCTGTTTATTGCAGCGCAAGCAGGAATG
ACAACCTTATTTCAAAGACCGCTTGGACCAATTCTTGAAA
>r866.1 |SOURCES={KEY=b34ed7e6...,bw,4001085-4001385}|ERRORS={}|SOURCE_1="bcp.fa" (b34ed7e60a76ed5c83a162724f0217b5490879ad)
GCGAACGCTTGGCGAATTTTGAACAGCCAAGCGTGCTCCCGGGCCGCTTGCCGGAGAAGAAAGAC
GAGTATGTGAACAGAGAATACTCATTTACATGGGATGAGGAACTGGTTGCACGCATTCAGCAAAC
GGCGAACCGCCATCAAGTGACGGGGCCTAACCTGTTTCAGGCGATCTGGGGAATCGTCCTCAGCA
AATATAACTTTACGAATGATGTTGTCTTCGGCACGGTCGTATCGGGACGGCCGTCTGAAATCAAC
GGAATCGAAACAATGGCGGGGCTCTTCATCAATACCATTC
>r867.1 |SOURCES={KEY=b34ed7e6...,bw,2876939-2877239}|ERRORS={}|SOURCE_1="bcp.fa" (b34ed7e60a76ed5c83a162724f0217b5490879ad)
GCAGCTTCTTCCATTATGTCGGAAGGATGCTCATAATTCCAATTGGCCCCAAGCTTATTCGCTAT
CTCCATAATAATCTGCCAGTCCGGCTTTGATTCACCCAGAGGTTCAAATACCTGGTATAAACGCT
GAATACGGCGTTCAGTATTTGTAAAGGTTCCTTCTTTTTCAAGGCTCGGGCTCGCAGGAAGAACA
ACATCTGCAAATTCTGCCGTCCGAGATAGGAAAATGTCCTGCACAACAAAGAAATCAAGCTTTTC
ATATGCGGCGTGCACATGATTGATATTTGAGTCGACAAGA
>r868.1 |SOURCES={KEY=b34ed7e6...,fw,2608211-2608511}|ERRORS={}|SOURCE_1="bcp.fa" (b34ed7e60a76ed5c83a162724f0217b5490879ad)
TCAGAGAATCTAAAAGAGTCAACAACATTATGGTGATTTTAAAAGTACTGGTCGTTCTCTTATTT
ATTGCGGTGGCAGCTGTTTACGTGAAGCCGGATAACTGGCAGCCGTTTATGCCAATGGGCTTTGG
CGGCGTATTCAGTGCAGCGGCACTCGTTTTCTTTGCTTTTATCGGATTTGACGCTGTATCCTCTG
CCGCGGAAGAGACGAAAAACCCTGGGAAGGATCTGCCGAAAGGAATTATTTTCTCATTATTGGTT
TGTACCATTTTATATGTTACTGTATCAGCCATCATGACAG
>r869.1 |SOURCES={KEY=b34ed7e6...,fw,3160030-3160330}|ERRORS={}|SOURCE_1="bcp.fa" (b34ed7e60a76ed5c83a162724f0217b5490879ad)
TTTGGATCATGAGGTGACTGTTTTGACGAGGCGGGATGAACAGGCCGCGGCGATTCAATCTGAAG
GTGTTCGGCTTTATAAAGCCGGGAAAGCGTTCAATGCTCATTGCAGTGCGGGTACAGCTATTGAT
TCAGGTTTTGACCTTCTTGTCGTGACAGTGAAACAGCATCAGCTTCGAACTGTTTTTCCAATGCT
TGAACGAATCAAAAAAACAAATATTTTATTCTTGCAAAACGGTATGGGTCATATACACGACCTTA
AAGACTGGGGGGCTGACCATTCCGTTTATGTTGGGGTTGT
>r870.1 |SOURCES={KEY=b34ed7e6...,fw,4044952-4045074;KEY=b34ed7e6...,fw,0-178}|ERRORS={}|SOURCE_1="bcp.fa" (b34ed7e60a76ed5c83a162724f0217b5490879ad)
CCATTCTCCCGTGCGAGCTTGTGAAGCCCGGCTGTGAGTTCTTGATCGAGCGTAAATGAAACTTG
ATCACCCGCGAAGCTTCGCACCGGCGGCCGGGCGTAATCAGCCGGCAGGTCCAGTACATCAGGGA
GCAAGCTCCCATCTGTCCGCTCGACTTGCATGTATTAGGCACGCCGCCAGCGTTCGTCCTGAGCC
AGGATCAAACTCTCCGATAAAGTGTTTGACTGACTACGCACATCACTGTGCGATTTTATAATAAA
ACTTGAATTAACAGGTACGTTTTGTCTTGTTTAGTTTTCA
>r871.1 |SOURCES={KEY=b34ed7e6...,bw,1352909-1353209}|ERRORS={}|SOURCE_1="bcp.fa" (b34ed7e60a76ed5c83a162724f0217b5490879ad)
GCAACAGCCGGAAACCCGAAAGCCATGGCACTCAGCATCGCCTATATGTCAGACGATGACATGCC
CGCTCAGCAGCTGATTCATGAGCTCGGAAAAGCAGGCTACTCACTATTAGATCTGTTTGATTTTC
TATTTGGGCGCACATGGCACAGATGCAATGAAGATACATGGAAGCTATGGCAGGTGCTATGCTTT
TTCAGCAAGCCGCCAGATGAAAAAAGCCTGGCGGCAGCGGCCGGATTAGACGCTCGCCGTTTTCA
TTACGCAGTTGAACAAATGCGGTCTTTTGCTCTGATTCAG
>r872.1 |SOURCES={KEY=b34ed7e6...,fw,229138-229438}|ERRORS={}|SOURCE_1="bcp.fa" (b34ed7e60a76ed5c83a162724f0217b5490879ad)
ATCGGGGCGTCTGAATACTCCCTGATTAATGTGCAGGCCTCAAAACCGGTCATTCCGCCCATCAT
GACATCCAATACGATTAAATCAACCTTATTTGTCTTTACGATCGGAATGGCTTCCTCTGCACTTG
CCGCATCCATTATATGTCGATAACCTTCTTTTTCGAGAACGCGTTTGATCATATCCACAATCGCT
TTCTCATCGTCTACGATTAAAATTGACGCATTTTCCACTTTTATGTTCCTTTCTGTCACTGTTTT
TTTTCATCTTATCATTATATCGTTTCTTTTTGGTACATTT
>r873.1 |SOURCES={KEY=b34ed7e6...,fw,1888263-1888563}|ERRORS={}|SOURCE_1="bcp.fa" (b34ed7e60a76ed5c83a162724f0217b5490879ad)
TCATTCATCAACATTTTGAGCGTGCTCTTTGTAAAAGGCTGGGGAAACCTTTTGTAAGATGGATA
CTAATAAATATTCATCCTCTTACACTGATTAAATTATCATTTATTGTTAGAGACAAAATTTGAGA
ATGTCAAGACATTCAGGATTTCTTTGATCTGACCTGAAATATTGTTCTTTTTTCCTATTTACCTA
TATTTTACATATTGCTAGAATGATATCAAGGAGGTGGGAAAAAATTTAAACAGTGTACAAATTCA
GGATAATACTAAATACATACTACGGGTTCGTTACCAACCA
>r874.1 |SOURCES={KEY=b34ed7e6...,bw,3656006-3656306}|ERRORS={}|SOURCE_1="bcp.fa" (b34ed7e60a76ed5c83a162724f0217b5490879ad)
TTAAACGCGATAAAGATGGTATACCTGGACGCGTTGCTACAGTTGAATACGATCCAAACCGTTCA
GCTAACATCGCTCTAGTCAACTATGCAGACGGAGAAAAACGTTACATTCTTGCTCCTAAAGGAAT
TCAAGTGGGTACTGAAATCATGTCAGGTCCAGAAGCTGACATCAAAGTAGGTAATGCACTACCAC
TTATCAACATCCCTGTTGGTACAGTTGTGCATAACATTGAATTAAAACCTGGTAAAGGCGGACAG
CTTGTACGTTCAGCTGGTACATCTGCTCAGGTTCTTGGTA
>r875.1 |SOURCES={KEY=b34ed7e6...,fw,107667-107967}|ERRORS={}|SOURCE_1="bcp.fa" (b34ed7e60a76ed5c83a162724f0217b5490879ad)
TCCGCTGATAAGCGGGAGGAACAATTCCAAAGCAGAAATATCAAAAGCGACGGTCGTCACAGCCA
GCAGCCTGTCTTGTTCATTGAGAGAAAATGTCTCCTGCATAGACAGCAGAAAATTACTTAAACTT
TTCAGCGTGACAACAACACCCTTTGGCCTTCCTGTTGATCCTGATGTATAGATGATATACGCCGG
ATGAACAAGAGATACATGTACATTTGGATTGTCGGCAGAATAACGCTTCACAATTTCTTTTGTCA
CAGGCTGATCCAGCACAAGCTGCGGTGCCGTTATATCATC
>r876.1 |SOURCES={KEY=b34ed7e6...,bw,2414189-2414489}|ERRORS={}|SOURCE_1="bcp.fa" (b34ed7e60a76ed5c83a162724f0217b5490879ad)
CAGCATACAACATGTGTAGGCTGAAATGTTTCCACGGCTGTGATTAAATGCTTCAAAAATCCGTT
GACGCCGTTTGTCGGAACCCCGCTGTCATTTATCATAAAGTTGCGATGCACGGCTGTGGCGAAAA
ATGCCCTGAATAAAAGAGCCATGCCGTCAACAAGCAATAATTTATTTTTCATATGATAACTCCTT
TTTCTATCAGTCGATCTATTTTACCATAAGTGACGCGAAAATAAAAAAACAGCATCTCTTGTATA
GAGATACTGTTTTGGATGGTTCAATCAATCGTTATGTCTT
>r877.1 |SOURCES={KEY=b34ed7e6...,fw,49469-49769}|ERRORS={}|SOURCE_1="bcp.fa" (b34ed7e60a76ed5c83a162724f0217b5490879ad)
ATGTGTTGTCGTAGACACAACTGAATCAAGAGTTGACAGTTTATCAGATACAAAACGCGCAACGT
CAGACATTGAATTGCCGCGGATCACGACAGACAGGTCGTATACGCCTGACATCAGGTAGACTGAT
TCTACCTCTTGGAATCGGTAAATCCGCTCCGCCACTTCGTCAAAACCGACTCCGCGCTTTGGAGT
GACTTTAACATCAATCATGGCAGTCACGCCTTCATGGCCGTCCACTTTCCGCCAGTCGATCATAG
CGGAATAATCAATAATTACCTTTTCTTTTTCCAATTTGTC
>r878.1 |SOURCES={KEY=b34ed7e6...,fw,2777770-2778070}|ERRORS={}|SOURCE_1="bcp.fa" (b34ed7e60a76ed5c83a162724f0217b5490879ad)
GTGAAGCGAAATGATGTACCTGCTTGCCGTTCTATGCCCGCCGCTTGCTGTTTTGTTTACGGGGA
AGCCGTTTCAGGCACTGCTCAATCTCATTTTGACATGTATCTTTTGGCTGCCGGGCGCCATTCAC
GCTTGTTTTATCGTGGCTGACCGCCGCGCTGAAAAACGGGCAAGACGTTAATCTGGAAAAAAGAG
GACGCAAACATGGTATAATGGCCATAAAAAACAGGGAGAGCGCCATGAAAAAGAAATTGCTTGCA
TTCGCGCTGTGCACTGGTGCGTATGCTGCCCTGTTTGCGT
>r879.1 |SOURCES={KEY=b34ed7e6...,bw,2704030-2704330}|ERRORS={}|SOURCE_1="bcp.fa" (b34ed7e60a76ed5c83a162724f0217b5490879ad)
ATTTGCAGCGGCTTCATGCTGACGTAAAACATACAGTCTTTTTCAATGATTTTTGAACAGATTTT
GCCGTCGATTTCTTCTGGCAGCACGGCAATTGTTGCGCTGTTTACTTCATACGATTCTAATGGTG
CGTCAGTTTTCTGACTCATGTTATGGCCTCCATCCTTTTTCTGCAAATTTTATACTAATAATCTA
TCATCTGTGTTTATAAAACGACAGGATTTTTTAACAAATGAACTAAAATCATCTTTTATTTATAT
TTTTTAGTTCTATTTTACTAGTAATAAACCAATTTTACTT
>r880.1 |SOURCES={KEY=b34ed7e6...,bw,3172283-3172583}|ERRORS={}|SOURCE_1="bcp.fa" (b34ed7e60a76ed5c83a162724f0217b5490879ad)
TAGGGTTTTAAGTCGTCAAAGCCGTTTCCGCGATCCAGTCCGCCTGCAAGCAGGATGACAGGTTT
TTCAAAAGCCGAAAGCGCTTTGCTTGTCGCCAAAACGTTTGTTGCTTTGCTGTCATTATAAAACT
TACGGTTCTTCACTGTTGTGACATACTGGAGACGGTGCTTTACGCCGGTAAAGCTTGTCAGCACT
GTTTTGATGGCCTCGTTGGACGCTCCAGCCGTTTTCACTGCCGCAATCGCGGCTAAAATGTTCTC
CAGATTATGCGCACCTGGCAGCACAACCTCTTCCAGAGGA
>r881.1 |SOURCES={KEY=b34ed7e6...,fw,1878019-1878319}|ERRORS={}|SOURCE_1="bcp.fa" (b34ed7e60a76ed5c83a162724f0217b5490879ad)
ATTTAGCACATTTCGCACTTATCAAACAGGGGGTAAAGTAATGTCTGGGAACAGAGAGTTTTATT
TTCGAAGATTGCATTCCTTGCTTGGCGTCATACCGGTCGGCATCTTTTTGATTCAGCATTTGGTC
GTCAACCAGTTTGCCGCAAGGGGCGCGGAAGCATTCAATAATGCTGCTCATTTTATGGATAGTCT
GCCTTTCAGGTATGCTCTGGAAATCTTTATTATCTTCTTACCTTTAATTTATCATGCAGTTTATG
GTGTGTACATAGCGTTTACTGCGAAAAATAACGCAGGCCA
>r882.1 |SOURCES={KEY=b34ed7e6...,fw,3415681-3415981}|ERRORS={}|SOURCE_1="bcp.fa" (b34ed7e60a76ed5c83a162724f0217b5490879ad)
CTATCGCCATTATCGGAATGAGCGGCAGGTTTCCTCAAGCTGATTCGGTTCATGAATTGTGGGAC
AATCTGAAAAACGGAAAAAAATGCATTTCAGAAATTCCGAAAGACCGCTGGGACTGGCGTGAAGT
CAAAGGACATCCAGAGAAAGCAGAAGTGCCGAGATGGGGCGCATTTTTGAAAGACATAGACCGAT
TTGATCCGCTGTTTTTTCACATATCGCCTAAAGAAGCCGAAAGTATGGACCCGCGCCAGCGATTG
TTTCTGGAAGAAGCATGGCATACATTTGAGGACGCAGGAT
>r883.1 |SOURCES={KEY=b34ed7e6...,bw,147206-147506}|ERRORS={}|SOURCE_1="bcp.fa" (b34ed7e60a76ed5c83a162724f0217b5490879ad)
TTTCAAAACAAAGGTCGGTGAGAGCTGGCACTTTTATAACAGCATAAATGGGGCTGTGTATGACT
TTACGAGTGAACAGTTTCAGGAGCCTATTGTGTACCAAAATATCCCTTCCTCAAGAGAGGAGGCG
TTTTTGGATACCAATGAGGAACAATATCAGCATCTGTGCTCAGCGTTTTTCCGCAATATGAACAG
CATTTCCGAGGAAACCTGAAAACGCGTGTGATAAACTGGAAGAGAGGTGAATGATTGTGATTTAT
ATCGGACTGACGGGATGGGGGGATCATGACAGCATTTATC
>r884.1 |SOURCES={KEY=b34ed7e6...,fw,3795380-3795680}|ERRORS={}|SOURCE_1="bcp.fa" (b34ed7e60a76ed5c83a162724f0217b5490879ad)
GTGGATGCTTATCAATCTGCAGGGCATATTCCCATTGATGTGAAGGAATGGGGCATTGATATGCT
GGCGGCAGGCACCAGAAAGTATATGCTCGGCATACCGGGCATGGCGTTTCTTTATGTGAGAAAAG
AGCTGGCGAATGAGCTGAAGCCAAAAGCATCTGCTTGGTTCGGGCGGGAAAACGGGTTTGGGGTG
TCGTCTTATGCAGAAGGCGCGAGGCGTTTTCAAACAGGAACCCCTGCTTTTATTAGCGTGTATGC
AGCAGCTGCGGCTTTATCGCTGTTGAATCAGATCGGAATG
>r885.1 |SOURCES={KEY=b34ed7e6...,fw,786076-786376}|ERRORS={}|SOURCE_1="bcp.fa" (b34ed7e60a76ed5c83a162724f0217b5490879ad)
GCGTCTCAACAAAGTGAAAAGCATCAATGTAAAAACGGCGCAGCAATCAGTCGCCGCAGCAGAAA
AGAAATCAACTGACGCAAATGCGGCGAAAGCCCAAAAGGCTGTCAATGAACTTCAGTCCGGAAAA
GACAAAACGTCTTTGCAAAAACGGTTAGATAAAGTGAAGAAAAAAGTGGCGGCAGCTGAAGCCAA
AAAAGTCGAAGCGGCCAAAGCCAAAGTGAAAAAAGCGGAAAAAGACAAGACAAAAAAATCAAAAA
CAGCCGCTCAGTCCGCAGTAAATCAATTAAAAGCATCCCA
>r886.1 |SOURCES={KEY=b34ed7e6...,fw,1003601-1003901}|ERRORS={}|SOURCE_1="bcp.fa" (b34ed7e60a76ed5c83a162724f0217b5490879ad)
GAAGAATTGATTTTTCCTCAACGATTTTTGCGTAATATTCTATGTTAGCCGCTGTCGGCACCGAG
TTTGCGATATCTGTCAGATACGATATGCCTCCCACTTCTTCCAGTAGGTCCGTGTTGGCAAGCTC
TGACGTCACCGTAACTAAATCAACCGGTTCACCGCGGTCTCCGAGCACCAGCATTGCATTATAAA
TTTTTTGGTGGGACATTCTATAGAAATCATCTGGAATCAATACCTCTGAAGCCAGTGTTAAAGCA
GACGGCTGTAAAAAAATAGCGCCTAACACGGCTTGTTCGG
>r887.1 |SOURCES={KEY=b34ed7e6...,bw,1694944-1695244}|ERRORS={}|SOURCE_1="bcp.fa" (b34ed7e60a76ed5c83a162724f0217b5490879ad)
CAGACATTCATGCTGCGCATTCCTGAGCGGCAGATAAAAGTGTACTCTTTGTCTTTATCGAGGGT
GTCCATTTTTTCAGGAATATCTCCCATGCGAATATGAACCGCTTGCGGGATCATGCCTTCCGCAA
CCTCTTCATCTTCTCTGACATCAATCAAATACAATTCTTCATCCGCCTCGATTTTTTCTTTCAAA
GCAGCTGTGCTGATTTCTTTTATTTCCAAAGAAAACACTCCTATTCACCAATAATCATGTTCAGT
ATATCAAACTCAGCCGGACGATTGCTATTCAGAGAACTGA
>r888.1 |SOURCES={KEY=b34ed7e6...,fw,2117116-2117416}|ERRORS={}|SOURCE_1="bcp.fa" (b34ed7e60a76ed5c83a162724f0217b5490879ad)
TTATTTCTGAGTTGATCAGGGAAAAGGTGCTGCATCTGACTAGGGAAGAAATCCCGCACAGCATT
GCGGTAAGCATCGAATCGATTAAAGGACAGGACAACGGATCCGTGCACGTGGCGGCAACAATTGT
AGTCGAACGTGATTCTCAAAAAGGCATTGTCATCGGTAAAAAAGGCAGCCTGCTGAAAGAAGTCG
GAAAAAGAGCGAGAGCGGATATTGAGGCCCTCTTAGGTTCTCGCGTCTATCTTGAATTATGGGTA
AAAGTGCAGAAAGACTGGCGTAACAAAATGTCCCAGCTTC
>r889.1 |SOURCES={KEY=b34ed7e6...,fw,943439-943739}|ERRORS={}|SOURCE_1="bcp.fa" (b34ed7e60a76ed5c83a162724f0217b5490879ad)
ACCGGAAGCACAAATGTGGGAAAAATCGTCATGACAGCAGCCGCCAAGCACTTGGCATCTGTCAC
GCTTGAGCTTGGCGGCAAGAGTCCGACCATCATCGACAGTGAATACGACTTAATGGACGTAGCGA
AAAAAATTGCTGTCGGCAAGTTCGTAAATGCCGGTCAAACCTGCATCGCGCCGGATTATGTCTTC
ATTAAAAAAGACGTGCAGGACAAGTTCGCGGGCATTTTGCAAACCATTGTCAACGCAGGATTTAT
GGAAGATGATTACACACCGGATCGAAACAAATTTACGCAA
>r890.1 |SOURCES={KEY=b34ed7e6...,bw,1504057-1504357}|ERRORS={}|SOURCE_1="bcp.fa" (b34ed7e60a76ed5c83a162724f0217b5490879ad)
ACAGCAGATTCAATTAGCCAGACGTCCGCAAGGGGTGCCTGTTCACGAAGACTTCCGCTTTGAAA
CGATATCCATTCCTGAGCCGAAGCAAGGTGAGGTGCTTGTCAAAACACTCTATGTGTCAGTCGAT
CCTTACATGCGCGGGCGAATGCAAGACACGAAGTCATATGTAGAGCCATTTGCCTTAGACGAAGC
GCTGTCAGGCGGTGTCATTGCTGAAGTCATGTCAGACGGAGATAAGCTCAAACAAGGTGAAATCG
TCATCGGAAACCTGAACTGGCAGGAATATTCCGCTGTCAG
>r891.1 |SOURCES={KEY=b34ed7e6...,bw,740786-741086}|ERRORS={}|SOURCE_1="bcp.fa" (b34ed7e60a76ed5c83a162724f0217b5490879ad)
AATGCTTGATGGCTTCTGACAATCGAGGGGATGCTGTTCATAATCTCTCTCCTTCCTGCAGGTCA
TGGTGATTCATTATGTGAAAATTGGCTTCTGCTTGTCAAATGCGAGATTCCTGTCAGAAAAAATA
ACAAACTCATATCTGCGTTTGCGGCAGGAATTTGATAAAATGCAGGGAGACTACATTTTATTTTT
GGAGGATTTTTTATGAACATTCATATATCCGCTTTGATTCAGAAGATGGAAGAGGAATTGAAGAA
AGCAAAGACGGCCGAACATGATGAGGAGCTGAAGCGCCAC
>r892.1 |SOURCES={KEY=b34ed7e6...,fw,1026555-1026855}|ERRORS={}|SOURCE_1="bcp.fa" (b34ed7e60a76ed5c83a162724f0217b5490879ad)
TCTTATAGTCTGCTTAACCGTTAAATCAGCTTTCACCTCATTCTTCATTCTCATTTCCATTACTT
CTACAAAGTGACTTAAAGCTCTCATAAATAAAGTATGTTTGTCACCAAAAGTATCATAGATACTT
CTGCGGTGAACCCCCATATGGTCCACCAAATCTTGCATGGATGTTTTTTCATAACCCTGTTCCCA
GAAAAGCTCCATCGCTTTTATTAATGCTAATTTTTCATCAAATTCTTTATTTCTAGCCATGTAAT
CCCACCTTATAACGTATCATCTATTAACACTGATAAAGTA
>r893.1 |SOURCES={KEY=b34ed7e6...,fw,2687250-2687550}|ERRORS={}|SOURCE_1="bcp.fa" (b34ed7e60a76ed5c83a162724f0217b5490879ad)
GGACAAAGACTTGTTTCTTTATTCAAAGAGAATGCTGATCATTCCGTCAGAGCGATGGTCAGAAA
AGAAGAACAGAAAGCATCTTTGGAAGCGGCCGGCGCGGAAGCTGTGCTAGCAAATCTAGAAGGAA
GCCCGGAAGAAATCGCAGCCGCGGCAAAAGGCTGTGATGCGATTATTTTTACGGCGGGTTCCGGG
GGCAGCACAGGCTATGATAAAACGCTGCTGGTGGATCTTGACGGAGCGGCAAAAGCAATAGAGGC
TGCGGAAATCGCGGGAATCAAACGTTTTATTATGGTCAGC
>r894.1 |SOURCES={KEY=b34ed7e6...,fw,58941-59241}|ERRORS={}|SOURCE_1="bcp.fa" (b34ed7e60a76ed5c83a162724f0217b5490879ad)
AATAAATGATAGAGCCCATTCTGATTGTTTTCAGGTTGTTTCCTTCAGGATCATTTGCGAAAAAC
AGCAGTGACAGCTCAGTCACGGTATTCGCAATTAATTTCAGAGCGGACAGAACCATAAAATATAA
AAGCGCAAAAGCCGCAAATAATGCTAGTCTGATTCCTTTCTCTGAGAAGTAATCGAGCATTCCAT
CGTACATTCCAAATGAAGAAAGCATCTTCAATGCTTAGAGTGAGGTTGAAATGGATAAAGACGAA
CTAAAAAGCAGGATCGCAATCAGCGGAAAGTATCCTGTCA
>r895.1 |SOURCES={KEY=b34ed7e6...,bw,1592464-1592764}|ERRORS={}|SOURCE_1="bcp.fa" (b34ed7e60a76ed5c83a162724f0217b5490879ad)
CGATTGCCGCAAAAAGAAGGACCGGCATTTGAAGTTCAGCCCAGCCTCCCCCCTCCATTAAGGAA
AGAAAGCCTTCGAGCGCCCATCGATTTGGCACCGCCTTTGAAACAGACTGCAGGAAATCCGGAAA
TTGATAAAGCGGAAGCATCGAACCGCCGAGAACGGCAAGCACCTGTATCCCAAAACCGCCTAAAA
CATCCGCTGACTTCATATCGCTGAGGCATGAAGCAAGAAGCATTGAAATGCCGGATACAGCTGCT
GCGTAAGACAGCCCTAGCACACTCACGAACAAGAGATTGT
>r896.1 |SOURCES={KEY=b34ed7e6...,fw,3015540-3015840}|ERRORS={}|SOURCE_1="bcp.fa" (b34ed7e60a76ed5c83a162724f0217b5490879ad)
TATCTGAATAGTAAACTCTCGGTACGAGGTGAGGGACGTGCTCACCCTGACGAATCAGTGCGCTG
CTTTCAATTCTTGCCCGATCGATTGTCAGAGGCCAGCTTTCCCCGACAACTTTTGCATAAGGAAC
CGCCTGTTTAATGATCAAAGCCCTGTCATTTTCTTGGTCATAAATATGAAAGACGTAGTTTAAAT
TTCCATCGCCGATTTCCTGGCATGTCAGCGTGCTTTTGCTTTGAAACAAGCCGAGTTTTACCGCC
AAGGCGACAGCTGAGCTTTCATTTAACGTTTCGTATAAAG
>r897.1 |SOURCES={KEY=b34ed7e6...,fw,2818168-2818468}|ERRORS={}|SOURCE_1="bcp.fa" (b34ed7e60a76ed5c83a162724f0217b5490879ad)
GCCGGCGTTGATATGACGTCACCAGAACCGATTGAAGCTGCGTGCAAAATGTTTGAGGAAAAGCT
TGATGAAATGGAAGAACTGCTGCTGAAAGTAAAGCAGTCTTAATAAAAAATGGCCTGTGCATAAA
TGATGCACAGGCTTTTTAAAATCCTTTAAAGGTTTTCCGATGATTCAGACGGTACAAGGTAAACA
GAATAGACAGAAACAGCAGAGGGGACGTAATGTAAAGAGGCAGCATATGCATCATAGCTAATAAA
TTTAAACAGAAAAAAACAACAATGCATACAATTGAGATCA
>r898.1 |SOURCES={KEY=b34ed7e6...,bw,255579-255879}|ERRORS={}|SOURCE_1="bcp.fa" (b34ed7e60a76ed5c83a162724f0217b5490879ad)
AAAAATATCGTTTTCCGCGAGCAAAAACTGATCACAAAGGAACAGGTCCAAGCATATTTTTACTC
GCTCGATCAAAGCCAGTCCATTCCGAACCGAATGGAACAAACAGCGAATTGGCTGCTGAGTGAGC
TTAACAAGCTGGAGAAAAAGGAACGGCGAAAGGATTGGGTCGTACAGGAAGCCGAGCTTCTCGAC
AAAGAGGAATATTTGGAAGTGTACAAAAAGCTGCAGGCAAGAAAACGGATTAGTGAGAGTACATT
TAACGATCATCAAAGAGAACAGCAGCTGCTTGCCGCCATG
>r899.1 |SOURCES={KEY=b34ed7e6...,fw,984916-985216}|ERRORS={}|SOURCE_1="bcp.fa" (b34ed7e60a76ed5c83a162724f0217b5490879ad)
ATCGGTCTTTACGTGCTGCTGTTTGGCAATCTGGCTGGCGGATTTTGTGATTTCTTCTGCGGTCG
TGCCTGGCTGAAGCGCTGCGATTTCTTCAGCATAGTTCGTGGTCCTCGCAGCTTTTGCGGGAGAA
ACAAACAGGCCGACGCACATTGTAAGCGCTACCAAAATAATTGATACCTTTTTCTTCATACTCAT
GACATCTCCTCTTTTCATGTGTGTAGGAAAGATGCTTTCCTTTATCAACATTATATTAGGGAAAT
GTGGAAGGTAACTAGGTGATTTACAGAATTTTTAGAAATC
>r900.1 |SOURCES={KEY=b34ed7e6...,fw,2144063-2144363}|ERRORS={}|SOURCE_1="bcp.fa" (b34ed7e60a76ed5c83a162724f0217b5490879ad)
ACAAGCAGATTGACGGGATTCTTGCTAGATTACGCTATCGGCCAATATGATACGTATACACCGCT
CGAACTGGCACAATATGTATCAACAATCGCAAATGGTGGATACCGCTTGAAACCTCAGCTTGTAA
AAGAAGTAAGGGAACCTGACGCTGAAAAAGGAATCGGGGCAGTTGTACAATCTGTTCAGCCTGAA
GTGCTGAATAAAGTTGATATGAAAGGCGAGTACATTAAAGAAGTTCAAGCCGGGTTTAGACGAGT
CGCCACTAAAGGAACGGCGGCAAGTCAATTTGCTTCAGCA
>r901.1 |SOURCES={KEY=b34ed7e6...,fw,1995370-1995670}|ERRORS={}|SOURCE_1="bcp.fa" (b34ed7e60a76ed5c83a162724f0217b5490879ad)
GAAGTCACCAGCATGTACAGAGAAGCGATTGATCTGTGTGCGGAAAACCGTGACGAATATGAAGC
GAAAAAAGAAGACTGGATCGAACGCATTGAAAACATTCAGCCAGTAAACAGAAAAATAGATACCG
GCTTCTTCTTTAAAGAAACGGTTTATTAATGAAAAGGAGGTTACGCTATGACTGCCGTAAATGAT
AAGATTTCTAAAATAGTTGATGGTAAGCGTGTGATTACGAAAAAGCCAGAGCTTCTCGCGCCTGC
GGGGAATCTTGAAAAACTGAAAATTGCTGTACATTACGGA
>r902.1 |SOURCES={KEY=b34ed7e6...,bw,2353925-2354225}|ERRORS={}|SOURCE_1="bcp.fa" (b34ed7e60a76ed5c83a162724f0217b5490879ad)
GCGCTTTCTTCTAAAGGCAGATCCGGAACAAGCAGGCCGTCTATATGATTTTCCCGCAGTAAAGC
GAAAAAGTGTTCTGTGTTCAATTGTAACACAGGATTATAATACGTAAAGAGGATAATAGGAATAT
TGACGCCATTTTTTTTCATTTTTCCGCCTAATTCAATCGCCTTTACAATATTCATCCCATTATCA
AGCGCCCGTTTTGAAGCCCGCTGAATCACCGGACCGTCTGCCAGCGGATCTGAGTATGCTACACC
AATCTCAAGTGCCGTGGCTCCCGCTTTTTGGAGAGACTTA
>r903.1 |SOURCES={KEY=b34ed7e6...,bw,3017709-3018009}|ERRORS={}|SOURCE_1="bcp.fa" (b34ed7e60a76ed5c83a162724f0217b5490879ad)
CCCGGCATGCTGCTATCCAAGTGTTGCGCCTGCTTTCATATCGGGCATTTTGCTCCGCTACGCAA
GTCTGCTCAGATAAAAGTGCCGTCTCAGCAGCCTGCTGGGTTGCTCTGAAAAGACTGACAAACAT
ATGGTCTTGATAAAGATTGATCGCTTCTATGACCGAGGCGTTTCCAACTGCAAAACCGACCCGCC
AGCCCGCCATATTATATGTTTTGGACAGTGTGTAAATTTCAATTCCGATATCTTTAGCGCCTTCA
GTCTGCAAAAAACTTAAAGGCCTGTGTCCGTCAAAGCCCA
>r904.1 |SOURCES={KEY=b34ed7e6...,bw,183527-183827}|ERRORS={}|SOURCE_1="bcp.fa" (b34ed7e60a76ed5c83a162724f0217b5490879ad)
GGTGACTGAGCCTGAAGAAACAAAAGAAACACTTCAGCATCTTCTTGACGAAAAAGCGTCAGGAA
CAACGGTTCAGCTCACATTTGTCGGTGATTCAGCTGAACAGCCTCTGATTACAGAGATGATCAGA
AACTTCAATGTCAGCGTCAATATTCTGCAGGGGAAAATCTCGCAGACGAAGGACGGGGCATACGG
TTCATTGTTTATCCATATTGACGGTGACGAGGAAGAAGTGCAAAACGTGATCCGGTTTATTAATG
ACAAACAGGTGAAAGCAGAGGTGATCACGAATGTTTGAAA
>r905.1 |SOURCES={KEY=b34ed7e6...,fw,874625-874925}|ERRORS={}|SOURCE_1="bcp.fa" (b34ed7e60a76ed5c83a162724f0217b5490879ad)
ACGTATGTTTTTAATGTCGCTTTGGTGACAGTCATATTTTGAATCGGTTTTAAATTGTTAAATTT
CATGAACGCATAGTTTGTGCCTGTTGTTTTGTCGTAATAACCCGTTTTCAGTACATAGGCCTTCA
GATTCGCATCCCATTTCTGTGAAGCTGCCGAATAGTTGGTCGTTGGGTAGGCACTCATGACAAAC
GTATCTGATGAAACAGATAAGGACGTTGACGGGTCGATAGACACTGGATACACGCGTTCAGGGTC
TTTCAGCCAGTTCTCGTCTGCCGTGAGATGAAGCAAATAC
>r906.1 |SOURCES={KEY=b34ed7e6...,bw,3131960-3132260}|ERRORS={}|SOURCE_1="bcp.fa" (b34ed7e60a76ed5c83a162724f0217b5490879ad)
TTGACTCTGACTAATACATCCTTGCTGACAAGGATCACAGGCCTGCCGTTTTCCTTCGTCTCTTC
TTCGAGGCTTAAGTTTTTAGCAACGGCTAATATACGATTATCATTCGTTTTTTCGATAAAAATTT
CTTGAAGCTGGTGAAAGGAACGGTGGTTTAATTCAATTCTGAGCGTCCCCCCTGTATCAAGCGGA
ACCTTCTCATGCAGTCTCCCCTTCAGTCTTAGCGCGTCTATCAGCTTAGATACGTGCCTCGCATT
CCTCCCAACTTCGTCCATATATCGTTTCTTTGAATCAACC
>r907.1 |SOURCES={KEY=b34ed7e6...,fw,2978367-2978667}|ERRORS={}|SOURCE_1="bcp.fa" (b34ed7e60a76ed5c83a162724f0217b5490879ad)
CGGATTTCACCATTCATAAAAAAGCCCTCCTTTTTTATGCCTGCAAGTGGATACAAGGGTGTTAT
CTCACATTATATGAAAAAAACAGCCGCTCGGACAGAGTCGTTTGAAGCATTTTGAAAAAATAGGA
TACAATCCAATGGATTAGTCATTTTCAAAATAATGGGTGGGTTTAGCGTGTATGACTGGGATTCA
GCTGTCAGTCAAGTTATAATAGAAGCTGGGAAAGGAGCAGTGTGATGAAACTGAATGAAAAAATA
TTTGCGTTTTTTTCTGAGCATGTAGAACAAATGGCTGAGG
>r908.1 |SOURCES={KEY=b34ed7e6...,fw,1609401-1609701}|ERRORS={}|SOURCE_1="bcp.fa" (b34ed7e60a76ed5c83a162724f0217b5490879ad)
TGATAAAGACGTGCATCAAGACTTTGGTTTACAGGATAACGAGCGCTTCGCCGCGATCATACAAA
CAGGCTATCCTGATGAAATGCCGGAAGTGAAAAAACGCACACCGATAAAGGAACGGTTCACCGAG
CTGTAAAAAACCCCCTGTCTCAAGCAGAGACAAGGGGTTTTTCATTAACGTTTTTTGCTTTTCGC
TCTCTTATCGGCCGCTTTCGCGCGCTCCTGCGCTTTGCGGTCATCCGCATCAGCGAGTTCGCTTG
AATATTCCTCGTAAACGCCGTCAGTTTCTCGTTTTAACGC
>r909.1 |SOURCES={KEY=b34ed7e6...,fw,1111471-1111771}|ERRORS={}|SOURCE_1="bcp.fa" (b34ed7e60a76ed5c83a162724f0217b5490879ad)
TCGACCCTGCCATTGACCATTTTGAGAAAGCGGTTTCTACTTTTGAAGACAGCAGAATCACCAAT
TCTCTGCCTCAGGCATATTTTTTAATAACACTTATTTATTATAAACGCGGAAAACATGAGAAGGC
TTCGGAATATCACAAGAGGGGCTATGAATATGCTAAAGAAACAGACGATGCAGATTACGCTGTAA
AATTTGAGTTTTTACAATCCCTATATCAGGCACAGCCCAATACAGAAGGAATCGAACGATGTTTT
CAATACTTAAAAAATAAAAATATGTATGCTGATATAGAGG
>r910.1 |SOURCES={KEY=b34ed7e6...,bw,3804303-3804603}|ERRORS={}|SOURCE_1="bcp.fa" (b34ed7e60a76ed5c83a162724f0217b5490879ad)
GACCAGCTTAGACATAAAGATGTAGTTCAAATCGTCACTGCGTTCACTCTCGTATAGTGTTTCAA
GTGCTCCTCTGTAAATGACCTCTCCGCTGTGCATCATAATGACACTGTCACAGAGCGCCTGAACC
TCCTCCATAATGTGGCTGGAGAACAGGATGGTTTTGTGTTCTCTTTTCAGCTGCTGAATAAATTC
ACGGAAGATATTGCTTGACGTAATATCTAGTCCTGTCGTCGGCTCGTCAAATAAAATGATATCCG
GATCGTGAATCAGCGCCCTGGCAATGGCGACCTTCTGCCT
>r911.1 |SOURCES={KEY=b34ed7e6...,bw,1871930-1872230}|ERRORS={}|SOURCE_1="bcp.fa" (b34ed7e60a76ed5c83a162724f0217b5490879ad)
AAAACGGCGGTATAGATCGGCATAGTACTCTGGGTGCATGTTGCCGCCGCAGCCCCAATTTTCAT
TGCCCACTCCAAAATATTTCAGCTTCCAAGGCTCTTCTTTTCCGTTTTGTTTTCTCCAATCTGAC
ATTGGCGTGCCTTCTTTAAAGGTCATATATTCGATCCATTCCGCCATTTCCTGAACTGTTCCGCT
CCCTACATTGCCGCAAATGTAAGGTTCGCATTCAAGAAGCTCGCACAGCATCATAAATTCATGTG
TCCCGAATTCATTTGATTCAACTGTGCCGCCCCAGTGAGT
>r912.1 |SOURCES={KEY=b34ed7e6...,fw,751796-752096}|ERRORS={}|SOURCE_1="bcp.fa" (b34ed7e60a76ed5c83a162724f0217b5490879ad)
CGGGCCGGCCCTCTCCTGCTTTGGCGATTCCTTGAAGGCTTGCAGACATCTTCTTTTATAGAGAG
CGGCGGCTTTCGCTTTCTGTTTTTCTTCGTCATTCACAGCCATCCGCCATTCATAAAACGAAACC
AGTCCTGCGGCTTGCACCGCCGTTTTTCTTTGATATGTACGCTGGACCGAATAAATAGCGGCAGC
CGCATGTTTTCGGTCCGGCGCCACCCAGTTCATCAAAAAGACCATCCACACCCGTAAAGATACAA
GCAAACGTTTCATAGAAAAACATCCCTCCGCTTCTTTTTG
>r913.1 |SOURCES={KEY=b34ed7e6...,fw,2357273-2357573}|ERRORS={}|SOURCE_1="bcp.fa" (b34ed7e60a76ed5c83a162724f0217b5490879ad)
TGTAACAGAGCCCCTGAAACAAATGGGCGCTAAAATTGACGGCAGAGCCGGCGGAGAATTTACAC
CGCTGTCAGTTAGCGGCGGTACATTAAAAGGCATTGACTATCTATCACCTGTGGCAAGCGCGCAA
ATTAAATCGGCTGTTTTGCTTGCCGGGTTGCAGGCTGAGGGGACTACCACCGTCAACGAGCCTCA
TAAATCCAGAGACCATACTGAACGGATGCTGTCTGCTTTCGGAGTGAAACTGGCAGAGGACAAGA
CAAGTGTTTCCATAAAAGGCGGCCAGCAACTTACGGCTGC
>r914.1 |SOURCES={KEY=b34ed7e6...,bw,2648464-2648764}|ERRORS={}|SOURCE_1="bcp.fa" (b34ed7e60a76ed5c83a162724f0217b5490879ad)
CGCGGCAGCGCCATGGACAGCGGCAATCGTCACTTTTTTCATTTCGTATAACGTTAAAGTGATAG
CTTCGATCGTATCCATCAGCTGCCTAAATTGATCAGGATCATGATCAGAGGTCATCATCCGTATA
TCGCCGCCTGCCGAAAAACCTTTTCCGGTACCTCTCAGGAGGACGATGAGCGCCTCGCTTTCAGA
AACCTTCTCACACGCCTCCTTCAGCTCAAACAGCATTTGTTCATTCAAGGCGTGATGAGCATCAG
GGCGATTCAGCACAATTTCTGCCACAGGCCCCTTCAGTTC
>r915.1 |SOURCES={KEY=b34ed7e6...,bw,2709245-2709545}|ERRORS={}|SOURCE_1="bcp.fa" (b34ed7e60a76ed5c83a162724f0217b5490879ad)
TCACATACAGCTGATCGTCCTTATATTTGATCGATTCACCGGGCAGCCCAATGACTCGCTTTATC
AGTACTTTTTGATCAGGGCCTTTAAACAAAACAATATCAAAACGATGGATGGTTTTGAATCGATG
TGAAAATTTATTGACCAACAGTTCGTTCCCTTCCTGAAAAGTCGGGTTCATGCTTATGCCTTCTA
CTTTGTAATCAATAAAGACGGCATTTTTGACTTGAATGGCGAGAACGACGGAAACAACACCGGCA
AGAAACCAAAACCGTTTTTTCATGTTACTGTCTCCCTCCA
>r916.1 |SOURCES={KEY=b34ed7e6...,bw,1467891-1468191}|ERRORS={}|SOURCE_1="bcp.fa" (b34ed7e60a76ed5c83a162724f0217b5490879ad)
CACGATCGCATCTAATGGCAGATGAGCGACCTGGCCTTGATTCGGCAGATTCACATTTGTTACAA
GTTCGCCCAGCCCGAGGAGTGCCGCCATGATGTTCACGCCCTCTTCACCTGATGCTTTCCTCTCA
ACACCTCGTTTTTGCTGTGCCATGTAATCCGTTTCTTTTTGTTTCCGGTCTCTGTCCTGTTTTCT
GAAGGATATGGGTGTGAGGTGAAACTTCCATGTCTCAGGCTGTTTGAGATAACAACCGGGGAAAA
ACTCAGCCAGATGCCTGTCACCCGCAGCGGGGATGGCACC
>r917.1 |SOURCES={KEY=b34ed7e6...,fw,785180-785480}|ERRORS={}|SOURCE_1="bcp.fa" (b34ed7e60a76ed5c83a162724f0217b5490879ad)
AATATGAGCCTTGGCACGTCTTCAGACAGCCAGATTCTTCATGACGCCATGGACAAAGCATATGA
AAAAGGCGTACTGCTCGTTGCCGCAAGCGGAAATGACGGAAACGGAAAGCCAGTAAATTACCCTG
CGGCGTACAGCAGTGTCGTTGCAGTGTCAGCGACAGATCAACACAATCAGCTCGCAGCCTTTTCG
ACAACAGGAAATGAAGTTGAATTTTCAGCACCGGGAACAGACATCACGAGCACGTACTTACATCA
ATATTACGCGACGGGAAGCGGCACATCCCAAGCGACACCG
>r918.1 |SOURCES={KEY=b34ed7e6...,bw,3678043-3678343}|ERRORS={}|SOURCE_1="bcp.fa" (b34ed7e60a76ed5c83a162724f0217b5490879ad)
CGTAGTGGCACAGGTCGCAGCATATGAGTACGCGGAACTGGACGACTTATATAAAGCGGCAGAGG
AAAGAAATGAACAGCCTTTCTTTCTCATTCTGGACGAGCTTGAGGACCCTCATAATCTCGGTTCA
ATTATGAGAACAGCCGATGCAGTCGGCGCCCATGGCATTGTGATTCCAAAACGCAGAGCTGTCGG
TCTGACAACTACGGTGGCGAAGGCTTCAACAGGCGCAATTGAGCACATTCCAGTGGCAAAGGTCA
CTAATTTGGCGCGAACACTAGAGGAAATGAAAGAGCGGGG
>r919.1 |SOURCES={KEY=b34ed7e6...,fw,1281378-1281678}|ERRORS={}|SOURCE_1="bcp.fa" (b34ed7e60a76ed5c83a162724f0217b5490879ad)
TTTCAGATTTATGAGAAAAAATTTAAAGCTCTAGCAGATCAAAAACGGTTAGAGATCATGTATGA
ACTTTGTCAAAGAGGAAAAACCTGTGTTTGTGATTTGACTGAGATCTTTAATATGACTCAATCAA
AGCTTTCTTATCATCTTAAAATATTGCTGGACGCGAACTTAATTACTAAAGAAGTTAAGGGAACA
TGGAGCTATTATGATGTAAATAATCCTGAGTTCAACCAATTACTGTCAGAAGAGGTTTGTTGTGT
ATTTAGAAAGAGCAGGGAGGGATGATGCGGTTACATTTTA
>r920.1 |SOURCES={KEY=b34ed7e6...,bw,410082-410382}|ERRORS={}|SOURCE_1="bcp.fa" (b34ed7e60a76ed5c83a162724f0217b5490879ad)
TTTTGTTGCCGGGTTTTTTGGATACATTGATGATATTGTGTTTCAGCAAAGCTTGAATCGCTTTC
GAAACAGCTGCTTTTGAAATGTGTAACTGTGATGATAAGAAGCTGTTGTTTACATTATGTCTAGT
ATGTATGTAGGACACAATATGAAGCTGGGTCAGTGTCCAGTTTTTTCTGGGATGTTTATGGTCTT
CTGACGGCATGTCATGGGAGGGAAGCTGTACCTTTTGATAGACGTGCTTGTCTCTTTTTAATGCG
AACTCCTGTATGGTTTGAAATAATTCATTATGAATGCTGT
>r921.1 |SOURCES={KEY=b34ed7e6...,bw,2483325-2483625}|ERRORS={}|SOURCE_1="bcp.fa" (b34ed7e60a76ed5c83a162724f0217b5490879ad)
GCAACACGGCCCTGTCTGTTGCTGTCACTACAATTTCCACCTTGTTGGCACCTGTTTTGACGCCG
GTATTGATTATGCTGTTTGCCAAGGAATGGCTGCCTGTCTCACCTGGCTCATTATTTATTTCGAT
TTTGCAGGCTGTATTGTTTCCAATCATTGCAGGCCTAATCGTCAAAATGTTTTTCAAAAAACAGG
TCGCAAAAGCTGTTCATGTCCTGCCGCTTGTTTCAGTCATCGGTATCGTTGCGATTGTATCAGCT
GTTGTAAGCGGCAATCGGGAAAACCTGCTTCAATCAGGAT
>r922.1 |SOURCES={KEY=b34ed7e6...,bw,2647179-2647479}|ERRORS={}|SOURCE_1="bcp.fa" (b34ed7e60a76ed5c83a162724f0217b5490879ad)
TCGGTGATTGAAGAAGATGATACCCTTGTCCTCTCAGGTGAAAGAAAGCATCTGAAAAAACTGAC
TCATGATTTTCTTTCTAGAGAGGGCGTGTGATCAGCGGATGGATCATCTTGTGTTTGAAGTCGGA
ACTGCGCTTGTGCTTGTGGCGATTGCTAGTGTCATCGCAAATAAAATTAAGTTTTCAATTATCCC
GTTTCTCATTATTTTAGGGATGCTGCTTGGCCCTCATGCCCCTAAAGTCGGGATCATTGACCTCA
CGTTTATAGAAAGCAGTGAAATCATTGAGTTCTTCGGGCG
>r923.1 |SOURCES={KEY=b34ed7e6...,fw,1294215-1294515}|ERRORS={}|SOURCE_1="bcp.fa" (b34ed7e60a76ed5c83a162724f0217b5490879ad)
ATAAATATGCATTCAATGTTGAGAACCTATCTATCAAGCAATGTTGGTATGTTTTTATTTTTATG
CGTTCTTAGAAAGTTAAGATGAATATGTAGAGGAGTAGGTATCTCCTCATCTTACTGGGCTGTTC
TAAAAAACAGAAGTGTCCCTTAAAAGAGGGAATTCTTTTATGGATAGAATAAAAGAGAGAAAGTG
ACAGGAGGGTACAGTTTGCAGGAGGTAAAGAAAGAACAATATAGTGATGTCAAAGCATTGATCCA
TCATAAAGAAACATGTTGCCCGACATTTGTTTATTCAATA
>r924.1 |SOURCES={KEY=b34ed7e6...,bw,1875731-1876031}|ERRORS={}|SOURCE_1="bcp.fa" (b34ed7e60a76ed5c83a162724f0217b5490879ad)
CATTTTGGTTCGTGCGGGTGAGGAGAAAGAGCGCTTTGTCCACAATAAAAAAAGCAATGAGAGGA
ATTGCTCTCATTGCTTATCAATTAATCATCAAGATGATTATGAACAACGAGATAGCCCTCCAAGA
AAATGATTTCTTGACAGCCTTACATTTATTCAATGCACGGCCAGCAAATAATACCGATGGGGTTT
TATTTGCTTCGGCGACGCTCCCCTTTCAGCCTTTTTCTCAGAATCCATCTTTCTCCAAAGGCTTA
CTCTTGAAGTTCGCACCTCTATCTTCACCATATTACACGA
>r925.1 |SOURCES={KEY=b34ed7e6...,fw,3887692-3887992}|ERRORS={}|SOURCE_1="bcp.fa" (b34ed7e60a76ed5c83a162724f0217b5490879ad)
ATCTGTAGAGGGCCGGGACATCTTAATTATTGAAGATATTATCGACAGTGGGTTAACCTTAAGTT
ATCTAGTAGAGCTCTTCCGATACCGTAAAGCAAAATCAATTAAGATTGTTACCCTTTTGGATAAA
CCAAGCGGAAGAAAAGCGGACATTAAAGCAGACTTCGTCGGCTTTAAAGTTCCAGACGCGTTTGT
AGTGGGTTACGGACTTGATTATGCTGAGCGCTATCGCAATCTGCCTTATATCGGAGTGTTAAAAC
CGGCAGTTTATGAAAGCTGATCGGCAGCCTGCTTCCGAGA
>r926.1 |SOURCES={KEY=b34ed7e6...,bw,3708231-3708531}|ERRORS={}|SOURCE_1="bcp.fa" (b34ed7e60a76ed5c83a162724f0217b5490879ad)
GATCAAGACAAAGCGAAGACATTGCTTGATGAAGCGAACGGTTTTATAGACAAAGCAATTGAAAA
CTACTATTCATGATAAGGAGAGACAGTAATGGCGACAGGCGGTTTAGCTATTATTCAATCGATGA
AACACAAGCTGCCACAATCAGAGCGTAAACTTGCAGACTACATATTAGCCCATCCCCACAAAGCG
ATAGAAAGCACAGTCAGCGAAATCAGCGCCTTAGCTAATTCAAGTGACGCTGCCGTCATCAGGCT
CTGCAAGTCACTGGGACTAAAAGGATTTCAGGATTTAAAA
>r927.1 |SOURCES={KEY=b34ed7e6...,fw,1594407-1594707}|ERRORS={}|SOURCE_1="bcp.fa" (b34ed7e60a76ed5c83a162724f0217b5490879ad)
CACGCGTGCAGTTCCTGTTTTCCGCTGTCAGTCAGGGTATACATTTTTTTCTCAAGTTTTGTGCC
CTGAATCGTTGTCCGGAATGTGATAAAGCCTTCATCTGTCAGCTTTTTGAGCTCAGGATAAATCT
GGCTGTGCTTGGCGCTCCAAAACTGGCCGAGCTCCGCTTTGAAATAACTTGTAATATCATACCCG
CTCAATTCGCCTTTTCGTAAAAGCCCTAATATGGCGTATTTTAATACTCTCATGCTGTCCTCCGT
GTCTATGGCTGTTTTTGCAAAACAGAAGTTTTTTAAATGC
>r928.1 |SOURCES={KEY=b34ed7e6...,bw,507907-508207}|ERRORS={}|SOURCE_1="bcp.fa" (b34ed7e60a76ed5c83a162724f0217b5490879ad)
CGATAATGTGCTTTCCGGAAGAGGTTTGCGCCAGTTTTTTATGATGCTTCAGTTCTTCCTTCGCA
TGTCTCAGTTTTTCCATATCAAAAGAGAAGCAAAGGAGCTTGTAAATGTTTTCGCTGCCGTCAAA
AATTGATTCGATATGCGGGATTGGTTTGATGCCAAACTGCTTGAACTGAGTCATGGCCCCTTGCC
ACAATTCATCCGTGTTTTCATTTGGGTTTGCGCTCTTTAAAATATCAAGCTCTGCTTGAAGCTTA
GATTCGCCGTCAAAAGGAGAAAGCAGATGGTCGTCAGTAT
>r929.1 |SOURCES={KEY=b34ed7e6...,fw,3361584-3361884}|ERRORS={}|SOURCE_1="bcp.fa" (b34ed7e60a76ed5c83a162724f0217b5490879ad)
ATCGATCCGCCTTCGCCATCATGGAAAAAACCTTCTCCAAACGAACGGAAATGGAGATGTGCGCC
ATGTCCTTGCCGCGATTTACGGTACGGCTGTCGCTAAAAAAATGCTGCCGCTTCATGTCAGCTCA
CTGGATTTTGAAGTAAAGGGATATATCGCGCTGCCAGAGATTACGCGGGCATCGAGAAATTACAT
GTCGTCTGTCATTAATGGCCGTTATATTAAAAATTTCCCGCTTGTCAAGGCTGTGCACGAAGGAT
ATCACACACTTCTGCCAATCGGGCGCCATCCGATCACTTT
>r930.1 |SOURCES={KEY=b34ed7e6...,fw,8484-8784}|ERRORS={}|SOURCE_1="bcp.fa" (b34ed7e60a76ed5c83a162724f0217b5490879ad)
GGGAACGGGAAGTTCAGGTGAATGTATCAGCAATTGAAGAGGCTCAGGCTGATTTACAAGAGGTA
TTGCAAAAGGAAACGCTCAGTGAGGAAATGAAAAATGAAGTGCAGCGTTTATACGAGCAGCTGGA
AAGTTCTAAAGCCTACTACGATTGGCTGAAACGTCTTGCTGAATCAGTGCAGAGCGGAGAGATTT
TTAAATTTATACCAATTGAAACAAAATAATTAAGAAACGTCTGGAAAACCGGACGTTTTTTTGTT
TTTTCACTTTAATTACTACAAATTTTAAAAATACGGGAAA
>r931.1 |SOURCES={KEY=b34ed7e6...,fw,3506157-3506457}|ERRORS={}|SOURCE_1="bcp.fa" (b34ed7e60a76ed5c83a162724f0217b5490879ad)
TGCTCATTATTCTGTTCGGTTTTATCACGCTTGGCGTGTTTCGTCCTGAGGTTATCATGAAAGAG
CGCAGAGTCCATTTTAAGCATAAGCCGGGGGGGTTTTTCGGTTCAATTTTAATCGGTATGGCTTT
TGCGGCCGGCTGGACGCCTTGCACCGGTCCTATTTTGGGGGCTGTTATCACATTAGCAGGTACGA
ATCCTGGCTCAGCGGTCCCGTATATGATGCTATATGTTCTCGGATTTGCCGTTCCATTTGTATTA
TTGTCGTTCTTCATTACGAAGCTGAAATGGATAAGGAAGA
>r932.1 |SOURCES={KEY=b34ed7e6...,fw,3777807-3778107}|ERRORS={}|SOURCE_1="bcp.fa" (b34ed7e60a76ed5c83a162724f0217b5490879ad)
TGAGGCTGCGAAGGACTTTTTCACGGCGATCAAAACCGTGTTTGTGAAGCAATAAAGGTGCTGGA
AAGAGGCGCTTGTCTCTTTCCAAGCCTTATCACCAGCCAGCATATGATTCTCTACTTTGACAAAG
[truncated: 29,371 more chars]
