# Supplementary material for: Rapid phylogenetic and functional classification of short genomic fragments with signature peptides
Source: BMC Res Notes. 2012 Aug 28;5:460. doi: 10.1186/1756-0500-5-460 (PMC3772700; doi:10.1186/1756-0500-5-460)
Supplement: Additional file 4 — Synthetic data produced from draft genomes of four soil bacteria. This file contains a zip file of the 16 synthetic data sets used to compare sensitivity, specificity, and throughput of our method to three types of BLAST-based methods. (TAR 6400 kb) [file 1756-0500-5-460-S4.tar › syndat/bcp.600.fna]

>r1.1 |SOURCES={KEY=b34ed7e6...,fw,3540695-3541295}|ERRORS={}|SOURCE_1="bcp.fa" (b34ed7e60a76ed5c83a162724f0217b5490879ad)
GGTATATTCGAAGCCCATATGGCCACGTGGTCTCCCTTTCCAATCCCCATCCCCATTAGCCCTTT
AGCGGTTTGGCGGCACAGCCTGTTGAATTGCGCGTACGTGTAGCGGAGATTCCGGTCGGGATAGA
CAACCGCTTCTTGATCAGGATAGGCTGCTGCCGTTTGTTCCAGCAGCCTGCCGATTGTGCAATGG
ATGAGTTCGGCCATGTGTCGGTCCTCCTTTCACGAGATGAGAAAGCGTTTGCATTTTATTTCAGA
AGCTGTCTGGCGATCACGATACGCTGAATTTCTGATGTGCCCTCTCCAATTTCCATCAATTTTGC
ATCCCGCAGCATCCGTTCAACCGCGTATTCCCTCATGTAGCCGGAACCGCCGTGGATTTGAATCG
CTTGGTTGCATGCCCTTGTTGCCATTTCAGAGGCAAACAGCTTGGCATAAGCCGCTTCTTTCGTA
AACGGGCGCTTATGATCTTTCAGCCAGGCAGCTTTTAATACCATTTGCCGGGCCAGATCGATTTC
CATCGCCATGTCGGCAAGTTTAAACTGAATGGCCTGAAAGGAAGAAATCGGCTGTCCGAATTGCT
TTCGTTCTTTTGCAT
>r2.1 |SOURCES={KEY=b34ed7e6...,fw,3271338-3271938}|ERRORS={}|SOURCE_1="bcp.fa" (b34ed7e60a76ed5c83a162724f0217b5490879ad)
GTAGATCGGTTAGACCAATACATCGTCGGTCAGCAAGACGCGAAAAAAGCTGTCGCCGTGGCATT
AAGAAACCGCTATAGAAGAAGTCTTCTGGATGAAAAGCTGAAAGACGAGGTCGTTCCGAAAAACA
TTTTAATGATGGGGCCTACCGGGGTAGGGAAAACTGAAATTGCCAGACGAATCGCTAAGCTTTCA
GGTGCGCCATTTATCAAAATTGAAGCAACAAAATTTACAGAAGTCGGCTATGTAGGCAGAGACGT
TGAATCAATGGTCAGAGACCTTGTGGAAACTTCTGTTCGTCTTATAAAAGAAGAAAAAATCAATG
AAGTGAAGGAGCAGGCTGAAGAAAATGCAAACAAACGCATTGTGCGCCTGTTAGTCCCAGGGAAG
AAAAAACAATCAGGCGTTAAAAACCCGTTTGAAATGTTTTTTGGCGGCAGCCAGCCAAACGGCGA
AGACGAAACGGAAAGCCAGGAAGAAGCAAATATTGAAGAAAAAAGAAAACGCATGGCTCATCAGC
TGGCATTAGGAGAGCTGGAGGACCACTATGTTACTGTAGAAGTTGAAGAGCAGCAGCCTTCTATG
TTTGACATGCTGCAG
>r3.1 |SOURCES={KEY=b34ed7e6...,bw,2439217-2439817}|ERRORS={}|SOURCE_1="bcp.fa" (b34ed7e60a76ed5c83a162724f0217b5490879ad)
ATAAACATGCAGCAGCACTAAACAGAATGGTTTTTGGATACTTCATTTTTCAGCCCCCTTATTTA
AACCTTCTTTCTTATTGTAAAATATACGAAGTTGGTGAATAGTGAGACAATTGAACCTTTTTTAC
GTAATGTTTCTGACTCAAAAGAACGCTTTTTTATATCGGCGTGAGAAGATGGAATGGGACCTGCT
TATAAGGCGCGAAAATAGAGAATAAGAATATTTAGTACACTGTTTATTTAGTTTAGATTAAGCCC
ATCTCTTCATTTTTCTTAAAAATTCCCTGCATTTTGTCTTATTGGTTGCTTTCATTAACTCGATT
AAAAAGTTGAACCTATGATGAATGGTAGAGATAAGAATATAAACCAGAAGTTTTAGTCACTGGCG
GAGCGGGATCAATCGGAAGTCAAATTGTCAAACATCTTTTGCTACTTATACCTTGTATTCAGCAA
AGACGACTGTAAACAGTATGGTAAGGAGTCAAAAGTATGCGGAGGATCGGCGGCTTTCAATTGTA
CTGGGAGATGTTATTACAAAAGACAGAGCTGCCCAAATTATTAAAGATCTGCATATAGAAAAAAA
GCATAAAACAAGCCT
>r4.1 |SOURCES={KEY=b34ed7e6...,fw,2380611-2381211}|ERRORS={}|SOURCE_1="bcp.fa" (b34ed7e60a76ed5c83a162724f0217b5490879ad)
GAAAACAGTGGAGCAGGCCAAAATCCACAGCCAAAAATTCCGGCGTGTTCAAACAAAACAGAATG
AGCCGCAAAAAGAGTATAAGAGGCAGGTTCCTTTTTACAATTGGCTTGAACAATAAAGTGAAAAG
GTGACAATCGTGTTAAATCTAAAACAAATTGAATTCTGTTTAGAGAAGATAGGCGACATGTTTCC
CCACGCGGAGTGTGAACTTGTTCATTCCAATCCTTTTGAATTAGTGGTGGCAGTCGCATTATCTG
CGCAATGTACAGACGCACTTGTAAACAGGGTGACCAAAACATTATTTCAAAAATATAAAGGGCCG
GAAGACTATTTATCTGTTTCTCTGGAAGAGCTCCAGCAGGATATCAAATCAATCGGTTTGTACCG
TAATAAAGCAAAAAATATTCAAAAGCTGAGCAAAATGATTATTGAAGATTATGGCGGAGAAGTAC
CGAAGGACCGTGATGAGCTAGTGAAACTCCCAGGAGTTGGCCGGAAGACTGCCAATGTTGTCGTA
TCTGTTGCCTTTGGCGTACCAGCCATTGCAGTGGATACACACGTCGAGAGGGTCAGCAAGCGTCT
GGGCATCTGCCGGTG
>r5.1 |SOURCES={KEY=b34ed7e6...,bw,1817776-1818376}|ERRORS={}|SOURCE_1="bcp.fa" (b34ed7e60a76ed5c83a162724f0217b5490879ad)
TTTATGATGTATCGTACGTTTTCTTGCACAAAATATGAGGATGAAGAATAAAAAAAGCAGCCAGC
GCTGCGCACTGCCTGCTTTATTTTCTTATGATTCCTGTTTCAATTTATCATTGAGCACACTTTCT
TCTAATACCGAGAAAGTATCGCCGTATACCTTGTTTATATGGTTCGCTCCCCAAGCACAGAGCAT
ATCTAATATGCCTTCTAAGCTGCGGCCATATTCGCTCAGTTCGTATTCCACTTTAGGAGGAACCT
GATTGTACACGATCCGGTTAATGACACCGTCTGCTTCCAGCTCACGCAGCTGCTGGGTCAGCATT
TTTTGAGTAATATTCGGCATTAAACGTTTTAACTCATTTGTTCGTTTTTTTCCGTGCGTCAGGTG
GCATAAAATCACGCATTTCCATTTCCCGCCGATTACTTCAAGAGTCGCTTCAACTGAAATGTTAT
ATTTTTTCCTCTCCATGCGGTTCACTCTCCTTACAGGCACCAAAAAGTGACTATAGCACTTAAAA
GTACGTACTTTTCTTTTTTGATGATATCTTTCATACTCACATTTGCCGGCTGATTTGAATCTGCT
CTTTATATTTATATA
>r6.1 |SOURCES={KEY=b34ed7e6...,fw,2588046-2588646}|ERRORS={}|SOURCE_1="bcp.fa" (b34ed7e60a76ed5c83a162724f0217b5490879ad)
GCGGGAGGTTTCATCCGCACAGAACAGGATGTAGAACAGGCCCTGAAAGCTGGTGCCGTTGCTGT
CACAACATCTAACACCAAATTATGGAAAAAATATGAAAACTTTTTGACAAAAAGTGATTGACACC
GCTTTCATCCACTGATACAATTGCACTAGGTTAATACAATGTGATGGAGAATCCGGAGACCACAG
CAGCTCTTTACGGTAAAGGTTATACACCCGTAAAGCGGTTTGTTGTGGTTTTTTTATTCCCTATC
ATACTTCTTAATCGCAACCTTAGGAGGAATTATCTATGACAGCATTTTGGGGAGAACTAATCGGT
ACGATGCTGCTTGTTATTTTTGGCGCAGGTGTTTGTGCAGGAGTTAATTTAAAGAAATCGCTTTC
ATATCAATCTGGCTGGATTGTTATTGTATTTGGATGGGGATTGGGTGTGGCAATGGCCGCTTATG
CGGTCGGCGGCATCAGCGGCGCCCATCTCAATCCCGCGTTAACAATAGCATTTGCTTTTATTGGT
GATTTTCCGTGGAAAGAGGTTCCGGTATACATTGCGGCGCAGATGATCGGAGCAATGATCGGTGC
GGTGATTGTTTACCT
>r7.1 |SOURCES={KEY=b34ed7e6...,fw,2982324-2982924}|ERRORS={}|SOURCE_1="bcp.fa" (b34ed7e60a76ed5c83a162724f0217b5490879ad)
GGGCCCGAACATCCCTGCAAGTACGTTTCCAAAATGAGTGAATACTAAATAAACAATGGCAAAAA
CAATACTGATTACAGACATGATGACAATTTCTTTTACTTTCCAGCTTTTCATTTTATCCCTGCTT
TCTGTTTTCTTGATGGACTGTTTGCCGAGAAGTTCACGGTCATTGTGACGTGTGTTGTTTGCTGA
TTTGCCATGCGGAAAGCGGCTTCCAGCGTTCGGAACACGTCGTGTGCATCTCCGTCTAGCTCGCT
TGCGTAATGAACACCCTGAACAAAGGTGCCGTCAGCCTTAGCGATTTCAATAGCTTTCATGATGA
TGTCCATATAATCCGGCTCATTCATCGGATAAAGTGCAAATTGGCATGGAGCCTCTGCTTTCAGG
GTATGGACAAATTCTTCGTTGACACGCTTTTCATCTGCTGTCAGAAATGTATCTCCTTGTGTATC
GCCGGGGCAGCCGATGGAAAACGTCCCGTCCATAACGATGTGTTTTTCGCTATTTGCTGCATAAA
GGTAGATGGCTTTGGCGGCGTCGAATACATGCTCGATCGATCCGCGCAAAATTGTGCTGATATGA
TCGGTTTTTGTCCAA
>r8.1 |SOURCES={KEY=b34ed7e6...,bw,950958-951558}|ERRORS={}|SOURCE_1="bcp.fa" (b34ed7e60a76ed5c83a162724f0217b5490879ad)
AAACCTGTTACTGAGTCAAAAGAAGACCCATCTTCATCAGCTGGGATATTGATCCCTTTTTTCTC
AAGTTCTTTAATGAGCTCTTCTCTTTTTCCACGCTGGTTTGTTTCCTTAATCGTGTCTTTTAATT
GGTTAGTGCTGATAGGTTCTGATCCGCGGTATGCGATGATGGCGTTTTGGATTTTTTCTTTGTCT
TTTCCATTGTTTGAAATTGTATAATCTCTTTCATTAACAAGAGTTAAGGCATCAAGACCCTTTTC
AGTTTTTTTATAATCAACAACATATAGCTTTTGGCCGTTGCTAATTTTTATTGTTTGACCAATGT
GGTATTTTTTAAGGTTATATGCTGAACTGGAAATTTCATTATAATCTTCATCACTAATTTTTAAA
GTGTTTTTTCTTATAGCCATTTCACTATTCCCCCAAACTTTACCTATCTTGTATAATAAAATAAA
AAAGGATGAAATACCATGATAAATACCAAAAAAATACTAATTGTAGGGGTAGTTTTATTAATCTC
ACTAACATGTGCTTTTTATATTAATCATCAACTAAATAAACCAGAAAAACCGGAGGTCACAGGAG
GTAAAAAAAATATGA
>r9.1 |SOURCES={KEY=b34ed7e6...,fw,2697321-2697921}|ERRORS={}|SOURCE_1="bcp.fa" (b34ed7e60a76ed5c83a162724f0217b5490879ad)
TTGTCATGCCGGGAACAGATAAAGGAAGTCCGGCTTGAAGTGCTGACAGCCGGGCGAGGTTGCCG
CCTCTGCCAGTGGCGTTTCCCAAAATCACTTCATCGATTTGATCCTCTAACTTTCGGCCGAGACA
GCTGATGAGAGGAGCGGCCAAATCCTCCGGCAGAAACTGCTTCAGCAGTCCGTTTTCTTTTCCGA
AAATCGTTCGTTTTGCATCTGCAATCACCGCGTTCAATCCACCATACCCCGCAGCCATTTTTTTA
CGCTGGAACGGGCAATTTTGCCGCTGTTAGTTTCCGGAATACAGTCTGTAAACACCCATTTTTTC
GGGATTTTGTAGGATGCCAGTTTGTGTCTGCACCAGGCTTTCAGTTTTTTGGCGTCTGTATTCCC
GCAAATGACGGCCGCGGCGATTTCTCCCCAATACTCGTCCGGAATGCCCGCCACAGCCGCTTTTT
CAACCTCTGGGGAGGAGAGAAGCACACGCTCAACTTCTTCAGGGAATATATTTAATCCGCCATAT
ACGATCATTCCGTTTTCTCGTCCTGCAATGTACAGAAATCCCTCTTCATCAACATAGCCCATGTC
ATCTACTGTCATCCA
>r10.1 |SOURCES={KEY=b34ed7e6...,bw,1845157-1845757}|ERRORS={}|SOURCE_1="bcp.fa" (b34ed7e60a76ed5c83a162724f0217b5490879ad)
TTGCCAAAGGACGTAGCTTTCCTCAAACATCCTGAACCCGCCAATGATGCTGATGGTTAAAACAT
AGACGGATACAGGCTTCAGAAACGGCAGCGTAATGTGCATAAATTTTTTCATCGTATTTGCTCCG
TCAATATCAGCGGCTTCGTACAGCTCTTTCGGCACATTTTGCAGTCCGGCCAAAAAGTAAAGGAT
GTTGATTCCCATCCATCTCCACGAAGCAAGCAGCACCATCAAAAACATGCCGGTATGTTCATTGT
TCATCCAGTTCTGCGGTGAAAAGCCGAGTTTGAGTAAGATGGAATTGGCCAGAGACGTTTCCATT
TCTCCGAAGATCAGACGAAAAATAATCCCTGCCACAATGGTGGAAGTCAATGCCGGAATGAATAG
TGCTGATTTGAATATATTTCTAAACTTGACCAGCTTTGAATTCAGGAATATGGCCAGAAGCAATG
GGACTGGAATCAGCACAATCAGCGTCCAAAATGTATACTCCAGCGTATTAAAAAGGGCGGTATAA
AACGTCGGGTTGTTAAGCGCGGTGTAATTGGATAACCCGACAAACGTCACCTCTCCAGGCAATAT
TCTTTGAAAGCTCAT
>r11.1 |SOURCES={KEY=b34ed7e6...,fw,1940371-1940971}|ERRORS={}|SOURCE_1="bcp.fa" (b34ed7e60a76ed5c83a162724f0217b5490879ad)
TTGAAATATTAGGTTCAGGAGCGTAAGGGGAGAGAATATCGTCATGAAAGTCGGTTACTTAGGTC
CAGCAGCTACATTCACACATCTAGCAGTCAGTTCTTGTTTTCTAAATGGCGCCGAGCATGTTGCT
TACCGCACGATACCGGAATGTATAGATGCGGCAGTTGCGGGTGAGGTTGATTTCGCTTTTGTGCC
TTTAGAGAACGCATTAGAAGGATCAGTAAACTTAACAATAGACTATTTAATACATGAACAGCCTC
TGCCTATCGTAGGTGAAATGACATTGCCGATACATCAGCATTTACTCGTTCATCCTTCCAGAGAG
AATGCATGGAAAGACCTGAACAAAATTTATTCGCACTCACATGCGATTGCGCAGTGCCATAAGTT
TCTCCATCGGCATTTTTCTTCCGTCCCGTATGAATACGCCAATTCAACTGGAGCGGCGGCAAAGT
TTGTCAGTGACCATCCCGAGCTGAATATCGGGGTGATTGCCAATGAAATGGCGGCTTCTACATAC
GGATTAAAAATCGTAAAACGGGATATCCAGGACTATAGAGACAATCATACGCGATTTGTCATTCT
GTCTCCTGATGAAAA
>r12.1 |SOURCES={KEY=b34ed7e6...,bw,2189677-2190277}|ERRORS={}|SOURCE_1="bcp.fa" (b34ed7e60a76ed5c83a162724f0217b5490879ad)
CGCAGCTGACGGATTTGCCTCGGCCGTTCTGTATAAATTTTCGCCGTCTCGAAACCTGTCCATGT
TGTCGCAGCTACTATGAATACTGCGCCTAACAGCTTCAGCATGTCTTCACGTCCCTCGTTCCCGA
AAGCACGTTTCCGTCTTTGTCATAAATACGGCTTATCGTGCCCGGCCCCTTCGTTCTGGATAATT
CCAAATAGCGGTCAAAGGCTTTTTCTTCCCACAGACGCTTTAATGAAGGCCGCTTCATTAGATCA
GAAATACTCCAGCCATGCGCGGATACGATGACCGAAACACCGGCATGCAGCGCCTCGAGAAGTGC
GTCTGTATCCTCCGCTCTTCCGATTTCATCGACAATTATCACCTCGGGACTCATGGACCGGATCA
TCATCATCAGCCCCTCTGCCTTCGGGCAGGCATCTAACACATCAATTCTCTGTCCGAATTGATGC
TGCGGAATGCCGCGCAGGCACCCGGCAATTTCTGAGCGTTCATCGACGATGCCAGTCTTTACGGG
CGCAATGCGGTTCTTGCCGCTGCTCGCAAGTCTGGCAAGATCCCGAAGCAGGGTTGTTTTACCGG
TTTGCGGCGGACCGA
>r13.1 |SOURCES={KEY=b34ed7e6...,fw,3368607-3369207}|ERRORS={}|SOURCE_1="bcp.fa" (b34ed7e60a76ed5c83a162724f0217b5490879ad)
ATGTACCATCCCGCTAAGCGTGTGTCGGATCCGTTTGACCGTGTCCTTTATACGCACCCCGCTAT
CTTTATGGTTGAGTATTCTTTATATCGGGTTTTCGCAGAAAAGGGAATCCAGCCTGATTATGTGC
TGGGGACAAGTCTGGGAGAATTCGCGTCAGCTGCTGCTTCCGGTGTTTTAGACGCAAAAGAGATA
CTGGAATGCATACTTGAACAGGCTACCGTCATCGAAAAATACTGCGATAAAGGAAAAATGCTGGC
TATACTCGACAAACCGCAACTATTACTTGATCATCCGCAGCTATTTGAAAATAGTGAATTAACCT
CCATTCATTATGATTCGCACTTTGTCATTTCGGGAGAAAGTGAAAACATACAGCAGATCACTGAT
GTTCTGAGAGAGAACGGGATTCTCTGCCAGCCGCTGCCTGTATCCTACGGATTTCATTCTTCCCT
TATTGATCCTGCAGAAAATGCATATAAAGAATTTTTAAGATCAAAATCTTTTAAACACCCTTCAA
TCCCGTTGGTATCCTGTTTAACGGGAAGCAGCATTCGCGAGATTCATAACGATTTCTTCTGGGAT
ACTGTAAGAAGACCA
>r14.1 |SOURCES={KEY=b34ed7e6...,fw,3712304-3712904}|ERRORS={}|SOURCE_1="bcp.fa" (b34ed7e60a76ed5c83a162724f0217b5490879ad)
GTTGTAAACGGAGAAAAGTATATGGCCTCTGCTGGACAAGTCACCGGTCAAATAGAGGAGATTAA
TCAATTATTCGACTGGACATGGTATAAAATGAAGTCTGCGGGGAAAAGTGTATTCAATGCATTAG
ACCCGAACGGAGAAGAGTAAAGCGTGTGGCGCGCTTTACTCTTTTTTAGGTTCTCAAACGGCTGG
CATATTTCACTTGCCAAAACGAAATGTGGTATAATGGGCTCGCTATGTAAAGTACATATGCGTAA
CACATGAAACTTCAAAATACGAAATGACTGAATTCTTGGAGGACGAGGAAATGGCTTTTGAGGAT
ATCCCTTTTTTGCAGTACCTCGGCAATGCCGTTGATATTCTCCTTGTTTGGTATGTGATATATAA
ACTGATTATGGTGATACGCGGCACGAAGGCGGTTCAGCTCTTAAAAGGAATCGTTGTAATCGTGC
TTGTCCGTATGGCCAGTCAATATTTGGGCCTCGGCACGCTTCAGTGGCTGATGGACCAAGCGATA
ACATGGGGATTTTTAGCAATTATTATTATCTTTCAGCCAGAGTTGAGAAGAGCGCTTGAACAGCT
TGGACGGGGCCGTTT
>r15.1 |SOURCES={KEY=b34ed7e6...,fw,1546780-1547380}|ERRORS={}|SOURCE_1="bcp.fa" (b34ed7e60a76ed5c83a162724f0217b5490879ad)
ACATAACTGATGCCTGTCGGGTCGGTATTCCACTGCTTTGTTAAGGAGGACATGTTGGATGCGAG
AATAATATTGACCATTCCGAGCAAGAAGTAGTTGATGTACATTCCGGTTGCTGTTTTGACGTATT
TCGTTTTCATTCTAGTACTCCTTCAAAATCTTATTCGACCATTTGCTGTGTTCGCCAAGACCGGC
CCCTTGCTGTCATCATGCTGATGTCATCGGGTAGATGTTTGCGGGCATGTCTGCTGCCGCGTCTT
TCCGGCTCCCAACGAACGAAAGCAAAAAGAATCATCTTTATCCATAATAAAAAAAGACTTGCCGA
ATGCCGGCAAGCCCCATTATTTTCGAAGTGATGCAAGTTCTTGAGCGATCGCCTGCATTTCGCTC
GGGCTGAATGCTTCTTTTTTCATCACCATTTTATGAAGGTAGGTGAGATCCTCTATTTTTTCGTC
GCTGAAGTCTTCCGCTTTGATAACCCCGACATTCAGCATGTTCAGTTTTTGTGAAATCTCTTCAA
TCATTTGAGTTAATGTTTCAGTATTTTGGCTGGACAAATGATTACATCCTTTCTTTCGCGTCATT
TGGTATGTTTTATTC
>r16.1 |SOURCES={KEY=b34ed7e6...,bw,2885996-2886596}|ERRORS={}|SOURCE_1="bcp.fa" (b34ed7e60a76ed5c83a162724f0217b5490879ad)
CTTTGCTCGTTCGGCAAAAGATTCCCCTTGTTTCACTGGGCACTTCCGTCGTCATTCTGATCGGA
GCGGCACTGATACAGCTCCAGCATGCAGAATCGCTTTCCGGAAAAATGCTGCTCTTCAGCGTGCT
GCCGGTTGTCATCGCGGCTTTCGCCTACCCGCTGGGAAACCGGAGAATGCTTGAGCAATACGGAG
GCAGGCTTGATACATTTCAGCGCGTGCTGGGAATGACCCTTGCAAGCCTTCCATTCTGGCTTGTA
TTGGCAGCTTACGGCTGGTGGTCAGATGGCCTTCCGACAGCGGGGCAAACCGTTCAATCCTTTAT
CGTTGCCGTCAGCTCAGGCATCATTGCGACCGTTTTATTTTTCTGGGCAACGGATATGGTAAGGG
ATAACCCGCAAAAGCTCGCTGCTGTTGAAGCAACACAATCCGGGGAAGTGATATTCGCTTTGCTT
GGTGAAATAATCCTGCTGTCAGGAGTTTTCCCTTCCATTTTATCGTTTACCGGCTTAATGATCAT
TATTGCCGGAATGGTGCTACATACCTTCGCTTCCCAACAAAAACCCAAAAAGAAAACGCAGTCAA
ATCTGACTGCATAGC
>r17.1 |SOURCES={KEY=b34ed7e6...,fw,768087-768687}|ERRORS={}|SOURCE_1="bcp.fa" (b34ed7e60a76ed5c83a162724f0217b5490879ad)
GGAAAACATTTTATACAATTGGAGGTTACTATGAAAACTCAAGTTAAAAAAGATTTGGACAAAGA
TTGGCATATGTTGATTCAAGAAGCTAGATCCATTGGATTGGGCATTCATGATGTGAGGCAGTTTT
TAGAATCTGAAACAGCGATGAGAAAAACCAATCACAAAAAGGCCGTCCGCCAAGACTAATCCGGA
CAGGCGGATCTTTTACCTCTGGCTTTTCTATCATCTGATCTGAGTTTTCACCATTTCCTCTATTC
GATAGCTTATATACTGTGGGATTTTGAGGACAAACGGTGTTTCAGCCTAAAATATGACAGACAGC
TGGTGATGCGGTCACCTCTTGGCACATGCATTGTCATAAAGAGGTGATGCGAGCATAAAACCGGA
CTTTAGAAAAAAGGGCAGCTTTGCATAAGCTGCATTTGGTGAGGTTTTGAAAGCAAACAGCTGGA
AAACCTTCGCCCGTTTTATACCCCCGCGTCTAAACTTCACGTTTCCTGCTTTTTTCATCCCCTTT
ATGATCCTGAAGAATAAATCGGACTTTCTGTACATACCTATTGGTGTACCTTTATGCTTATTTTT
CAGCAGGATAATAAG
>r18.1 |SOURCES={KEY=b34ed7e6...,bw,3769847-3770447}|ERRORS={}|SOURCE_1="bcp.fa" (b34ed7e60a76ed5c83a162724f0217b5490879ad)
TGGTTTTTGCGGCTCTCCAGGACTATACCCGGCAGAAAAAAGCGGGCAAAGACCCTGTTTTTTAT
AAAGATGTCATAAAAGATCATGAGCGGATTGAATGCTGGGAGCTTTCAGAAACTTCTGCTGATCC
TCATAACAAACAAATATCGTAATGCATGCAGAAGGTGTTCAGATCAATGGAATCTGAACACCTTT
GTCTTTCGGTTGATTGACAAACGTTAAGACGTCCTTTACCATTTTCATATCTTTTCAAAAAATCA
GAAAGAAGGATCAGAACAGCCTATGAATCCAATTCAGCATCTATTAGATACATACCCGCTTATCG
TGTTAGACGGTGCGATGGCAACCGAGCTTGAACGCAAAGGCTGCGACTTGAATGACAGTCTCTGG
TCGGCAAAAATCCTGATGGAGCAGCCGGAGCTGATCAAACAAGTTCATGCCGATTACTTCGCTGC
AGGCGCCGACTGTGCGATCACCGCCAGCTATCAGTCTACGTTTGAAGGCTTTGCCGCACGCGGGC
TCAGCGAAGCGGAAGCCCGCCGGCTTATCCAGATGTCCGTCAGCATCGCGGCCGAAGCCCGTGAT
GAATTTTGGGCACAG
>r19.1 |SOURCES={KEY=b34ed7e6...,fw,4044876-4045074;KEY=b34ed7e6...,fw,0-402}|ERRORS={}|SOURCE_1="bcp.fa" (b34ed7e60a76ed5c83a162724f0217b5490879ad)
GATGATGTCTTCCTGTCCGCTTAAGCGCGCCAATAACGCTGTGTAAGCTGCCAGGAGCACCATGT
ACAGGGTGCTTCCATTCTCCCGTGCGAGCTTGTGAAGCCCGGCTGTGAGTTCTTGATCGAGCGTA
AATGAAACTTGATCACCCGCGAAGCTTCGCACCGGCGGCCGGGCGTAATCAGCCGGCAGGTCCAG
TACATCAGGGAGCAAGCTCCCATCTGTCCGCTCGACTTGCATGTATTAGGCACGCCGCCAGCGTT
CGTCCTGAGCCAGGATCAAACTCTCCGATAAAGTGTTTGACTGACTACGCACATCACTGTGCGAT
TTTATAATAAAACTTGAATTAACAGGTACGTTTTGTCTTGTTTAGTTTTCAAAGATCATCACCGC
TCTCGATGAAGCAGCTTTACTAATATAACATTCAGCTCTCTGATTGTCAACAACTTTTTTCCAAA
GTGTTTTGAGGCTTCTTGTTTTGTCTGCTGTTCATCAGCGACGTTTAATAATATAACACCTATAA
TTATTTATTGCAATAGTTTTTTTAAAAAAATCTATAAAACAATAAAACTGTAATCTTTTTTAATT
CTATCTAACTTTAAA
>r20.1 |SOURCES={KEY=b34ed7e6...,fw,794619-795219}|ERRORS={}|SOURCE_1="bcp.fa" (b34ed7e60a76ed5c83a162724f0217b5490879ad)
TTCGCATCTAAATAATGGGCGATCTCCGCCGCTTCCTTCAGTTCATCGGTTAAATGTTTAGGAAC
GTCGTTGTTCAATTTATAGTAGATTTTATGCTCCAAGCTCGCCCAGAAATCCATGGCGATGGTGC
GGATTTGAATTTCTGCTTTGACGTATTCCACTCTGTTCGTTAAGTTCACAGGCATTTCAATAATC
AAATGCAGGCTTCGGTAGCCGTTCGGTTTCGGATTCTGAATATAATCCTTTACCTTCACGATCCG
CAAATCCTCATGCTGCTTCAGGACGTTCACGACATTATAAATATCAGAAATAAAGGAACAAATGA
TACGCACACCGGCAATATCGTTGATATGTTCCTTCATTTCCTGTGTCGTAATCTCGCAGCCCTTT
CTCATGAGTTTATTTACGATGCTTTCAAAGCTTTTCACACGCGATTTTGTATGCTCAATCGGATT
GTGGCCATGGATTAAATTGTATTCCTGACTGATAATCGAAAACTTTGTATCAAGTGCATCAAGTG
CGAATTTATAAACCAACAGTTCGTTTTTCCAATCTTCCATGACAGTTTTTAAATCGTCCATATGT
GTTACAGATAAATCC
>r21.1 |SOURCES={KEY=b34ed7e6...,fw,2196396-2196996}|ERRORS={}|SOURCE_1="bcp.fa" (b34ed7e60a76ed5c83a162724f0217b5490879ad)
TCCCGTTCCACATCAAACTGCTTGAACACGAAACATTTGTTAGCGGAGAGTTTAATACGAAATTT
TTAGAAACATATGATGTAATGGGCTCATAATTTTTACGGAGGTGAATTGAATGAAAGACAACAGC
TTGCTTAAGATGGATCATGAAGACACGCATTTAGGTAAGGTTGAGATCGCGCCGGAAGTCATTGA
GGTGATTGCCGGTATTGCGGCTTCTGAAGTTGACGGCGTTGCTGAAATGCGCGGAAACTTTGCGA
CAGGCGTCGTCGAGCGCTTCGGCAAAGTAAACCATGGCAAAGGTGTAAAAGTCGACTTGGCGGAT
GACGGAATTACGATCGATGTCTACTGTGTTGTCGCATTCGGCGTTTCTATTCCGAAAGTCGCAGC
GGCCGTTCAGGAAAACATTCGTCAAACCTTATTAAATATGACGTCTCTTTCAATTAACGAGATCA
ATATTCACATCGTCGGCATTCAATTTGACACAAAAGCCCAGGAAGTCGAAATCGACGAAGAAATG
TAAAATGGCTTAACAGGAAACCAAGGGGAGGGCGGCCCTTTGGTTTTTTTACACGTTACCCTTTA
TTTCAAAGCATGAAG
>r22.1 |SOURCES={KEY=b34ed7e6...,fw,1537776-1538376}|ERRORS={}|SOURCE_1="bcp.fa" (b34ed7e60a76ed5c83a162724f0217b5490879ad)
ACCTGTTTGATGTTACACAGGCTGATTTGAATTGGGAAAATGAAGAGGTCAGAAAGCATGTTTAC
GAGATGATGCATTTTTGGTTTGAAAAAGGAATTGATGGCTTCAGGCTTGATGTTATCAATCTGAT
TTCAAAAGACCAGCGCTTTCCGAATGCCAAAGACGGCAGTGACGGCCGTTCCTTTTATACAGACG
GACCGCGTGTACACGAGTTTTTGCATGAGATGAACAGGGAGGTATTCGCAAAATATGACAGCATG
ACAGTCGGTGAGATGTCTTCTACATCGATTGACCATTGCATCCGTTATACAAATCCGGGCAACGA
AGAGCTTGATATGACGTTTAACTTCCATCATCTCAAGGTCGATTATCCAAACGGAGAAAAATGGG
CCTTGGCTCCGTTCAATTTTCTGAAGCTGAAGGAGATCTTATCCGTGTGGCAGACGGAGATGCAG
GCGGGAGGGGGCTGGAACGCTTTATTCTGGTGCAATCACGATCAGCCGCGCATTGTATCGAGATA
TGGAAATGACGGTCCATATCGGGTGAAATCGGCAAAAATGCTTGCGACGGCCATTCATATGATGC
AGGGCACACCTTATA
>r23.1 |SOURCES={KEY=b34ed7e6...,fw,2324158-2324758}|ERRORS={}|SOURCE_1="bcp.fa" (b34ed7e60a76ed5c83a162724f0217b5490879ad)
CCAATCGCAGGAGTTGACGGAAATGATTGAAGAAAAAGCAATAATTATTGGCGGAGGTCCTTGCG
GATTATCTGCGGCCATTCACCTAAAACAAATTGGCATAGATGCCCTTGTCATTGAAAAAGGCAAT
GTCGTTAACAGTATTTACAATTATCCGACGCATCAAACCTTTTTCAGCTCAAGTGAAAAGCTTGA
AATCGGTGACGTGGCATTTATTACCGAAAACAGAAAGCCTGTCAGAATTCAGGCTTTGTCGTACT
ATAGGGAAGTCGTAAAACGAAAAAAGATCCGTGTGAATGCATTTGAAATGGTGCAAAAAGTGACA
AAAGCAGAAAACAATACATTTGTTATCGAAACGTCAAAAGAGACGTATTCAACGCCATACTGCAT
CATTGCCACAGGCTATTATGATCATCCAAACTATATGAACGTACCCGGTGAGGATTTGCCGAAAG
TATTCCATTATTTTAAAGAAGGACATCCGTATTTCGATAAAGACGTCGTCGTTATCGGCGGGAAA
AATTCAAGTGTAGATGCTGCGCTTGAACTCGTAAAATCAGGAGCGCGTGTCACCGTTTTATATAG
GGGCAATGAATACTC
>r24.1 |SOURCES={KEY=b34ed7e6...,fw,192306-192906}|ERRORS={}|SOURCE_1="bcp.fa" (b34ed7e60a76ed5c83a162724f0217b5490879ad)
AAAATCTTCTTTTTGACCTCAAGATTTTCGACAACGACCTCAATAATCCAATCAGCTTCCTTCAG
CTTCTCGACATCATCTTCTAGATTGCCGGGAGTAATATAAGCGGTGTTTTGTGCTGACGTAAGAG
GGGCGGGCTTTTGTTTCAGCAGCTTTTTCACCGCAGATCTGCTCAGCCTGCTGCGCACCTCCGGA
CTTTCCTTGGTCAGCCCCTTTTTCTCCTCTTCCTTCGTTAAATCGTTTGGCACAATATCAAGCAG
CAGGACCGGAATTCCGATGTTAGCCAAATGCGCAGCAATACCGGAACCCATAACCCCCGATCCTA
AAACGGCTGCTTTTTGAATGTGTTTGTGCATGAGACATCCCCCTTGAGCATTGAATGAATAATCA
TTCATTTTTTGGTCAAAAAAAATGGAAACCCGTTTCTTCTTTCATCATAAAAGATTTTTGTTTCG
ACTTCAATAGCTAATTTGTTATTTTTTTGTATGAAGCAGATAGAAGACGGGAAACTTAAACCCGG
AGGTGAAGGGAATGGTGAGAGAAAAAAAGAACCCGTCTTCAGCAGCAGTAAGCGCGGCGAGCGTA
AAAGGAGATGCCGGT
>r25.1 |SOURCES={KEY=b34ed7e6...,bw,125138-125738}|ERRORS={}|SOURCE_1="bcp.fa" (b34ed7e60a76ed5c83a162724f0217b5490879ad)
ATCATGACCATGGTGGCGCCGAATCGGATTGATTTTGCGATGTCGCCATGGGTGCGGATTCCGCC
ATCAGCAATAATTGGTTTGCTGGCGGCTTTTGCGCACCAGCGCAGCGCGGCTAATTGCCATCCGC
CTGTGCCGAAGCCGGTTTTAATTTTCGTTATACATACTTTTCCCGGTCCAATACCGACTTTTGTG
GCATCCGCTCCGGCATTTTCGAGCTCTCTAACCGCTTCCGGTGTTCCGACATTTCCCGCGATGAC
AAAGCTGTCCGGAAGATGCTTTTTGAGGTGCTGAATCATCTCAATGACGGCATTGGAATGTCCGT
GAGCGATGTCGATGGTCACGTATTCAGGGACCAGATTTTCTTCTGCCAGGTGACGGACAAATTCA
TACTCCTCATCTTTGACCCCGACGCTGATAGAAGAGAATAGTCCGCGTGCGTTCATGTCCTTTAT
AAAATCAATCCGTTTTTCAGGTTCAAAGCGGTGCATCACATAAAAGTAGCCGTTTTCGGCTAATG
AAACCGCAAGTTTCTCATCTATAATCGTCTGCATATTGGCAGGAACGACGGGCAATTTAAATGTA
CGTCCGCCTAACCGT
>r26.1 |SOURCES={KEY=b34ed7e6...,bw,1730884-1731484}|ERRORS={}|SOURCE_1="bcp.fa" (b34ed7e60a76ed5c83a162724f0217b5490879ad)
GAAAAATTAACGTGATATGGTAGTCAAGCGGGTGCACCCATTTTTGAAATGTGAGCGCTGGCTCG
TTTTTCGCAGCCTGGTAAATCGGATTTGCAATTTCCGGCGGAATGGGCACGCCGATGAAATAATG
AGGCCGGATATCTGACATCCGTCTGACACTCCCTTCTTTGACTGCTATTATTTTATCAATAAAGA
GGCTGCGCGAATAGAGGAACCGCATATGAAAACACTCTCGCGCAAACGTTTATTATGTTAGGATA
TTATATGACACTTGTTTTATTCAGAAAGGAATGACAATGTTGAAAATCGTTGAAAACACTTCTGA
TCTTATAGGAGATACTCCGCTTGTGAGATTGAATCGGCTTCAGCCGGAAAACGCAGCACAAGTCT
ATTTAAAACTTGAATTTTTCAATCCAAGCGGCAGTGTGAAAGACAGAGCCGCTTACAATATGATC
ATAGAAGCAGAACAAAACGGCTTACTCAAGCCTGGCTCAGTTATCATTGAGCCGACCAGCGGAAA
TACTGGAATCGGACTCGCCATGAATGCGGCGGCCCGCGGCTATAAAGCGATTTTAGTAATGCCTG
ATACAATGACAAAGG
>r27.1 |SOURCES={KEY=b34ed7e6...,bw,1714885-1715485}|ERRORS={}|SOURCE_1="bcp.fa" (b34ed7e60a76ed5c83a162724f0217b5490879ad)
CGGCAGCTCCTCCACTGTGTACGTGTTCATAATGGTTTTTGCCAATGCCTCCGCGTACGTAAGAG
GCGATTTTACAGCGATTGATCGATCCATTGATCCCATCCCCTTCTTAATAGATTCCTTCCTCGCC
GAATTTCTTTGCCAAACGATTCGCAAGCATGACCAAAATCAGCCCGACCGCCGCTTTAAATACGC
CGACCGCTGTACTGTAGCTGAATTGGCCCTGTTTCAGCCCTGCTGTATAAACGTACGTATCAAAA
ATTTCCGCAACTTCTCTGTTTGTGGCGTTTAACAGCAAATATACATGCTCAAAGCCAAGCTCCAG
CGTGTCCCCGATTTTCAAAATCAGTAAAACGACAATGACGCTTTTGATAGCCGGCAGCGTAATAT
GCCACATTTGCCGCAGCCGTCCCGCTCCGTCCATTTTTGCCGCTTCATAAAGCTGGGGATCAACC
GCTGTCATTGCAGCCAAGTAGATGATCGTTGACCAGCCCGCTTCTCTCCAGATGACCTGCAGAAT
ATACAGCGGACGGAACCATTCTTCATTCAGCAGAAAATTGATTTTTTCGCCGCCAAAAAACGTAA
TCAGTTCATTAATCA
>r28.1 |SOURCES={KEY=b34ed7e6...,fw,790810-791410}|ERRORS={}|SOURCE_1="bcp.fa" (b34ed7e60a76ed5c83a162724f0217b5490879ad)
AATGTCACTGCATGCTCTGTCGAAAACAGATGAAATGGATCGTGTCTATACACGCCTTGAACATA
TTTTTGCACAACTGCACCCCTCGTTAGCGGATTTTTCTTTATTGTGGTGTTCTTTTGGCTTTTTT
TATTCAACTGAAAAATATAGGCTTGAAGTTCACCATCGTCTCTGCTACAATTCATTTCATAGCTA
ATGATTCTGATAATTTAAGGCAGGCCTAATATGGAACATTTCAATACACAGCAGCAGCTTCGCAA
AGAAGAGCATGACACACTAAGCAAGCTTAGACAAATGCCCGTTGAGTCACTCAACTTGGAAGCCA
TTTCGATCGCGACGAATCTGTATCGGTCTGCGCAAAGGCTCCGTGTCAAAATGGAGACTGAGGTT
CTTTCTTCTTACAAATTATCTTGGACCGCTTTCTCCATTCTTTACGATCTATGGGTATGGGGCAG
ACTCGAAACGAGAAAAATCGCTGAGCTGTCAGGCATTTCAACAGCTACAGCAAGCAACGTGATCA
AAACGCTCGAAAAAAAGGGCTTTTGCTCCAAAAGCATCGATACCAGAGATCGGCGACTTGTTTTT
GTCACAATTACTGAA
>r29.1 |SOURCES={KEY=b34ed7e6...,fw,3768793-3769393}|ERRORS={}|SOURCE_1="bcp.fa" (b34ed7e60a76ed5c83a162724f0217b5490879ad)
TACAGCCAAGCGACCGTAAAACCTGTGCCCGGTCCTATGTATGTTGCTGCATAGGTATGAAACGC
GCCTGTCACTGGCATGGCTACAGACAATTCGCCAAGGCACAGCATGACCAAATAGACAATTCCCG
CGCCGACTAAGTACGCAAGTATGGTTCCGGCAGGGCCTGCCTGCTGAATGGTATAGCCTGAGCTT
AAGAACAGACCAGTTCCAATGACGCCTCCTAATGAAAGCATAAAGAGGTGTCTGCTTTTCATACT
TCTCTGAAAGTTTGTCTCATTCTTGTTGTGAGCGGGTTTCATCTTTTTCCAACTTTCTATACGGC
GATTTGATGTCTTCCTAATAAAAAATCTCATGTCAGCGGGGGACACGAGATTCCGGCAAGCCGGC
TTTTAAGTTAGAATATACAAACTATTCCGATAAGTCAAGTGGTTTTTAAAGTCCGGGCCCAGCCG
GCGATTTCTTTAATATCCTCCGGTTTTGTCCGGCAGCAGCCGCCGATCAGCTTTGCTCCGTTTTC
AAACCAGATGCGCGCGCTTTGTCCGTAAGGCTCGCCGCATGCTGCGCCGTTCCACGTTTTGGTGT
CCGGATCATACTGTT
>r30.1 |SOURCES={KEY=b34ed7e6...,bw,1698594-1699194}|ERRORS={}|SOURCE_1="bcp.fa" (b34ed7e60a76ed5c83a162724f0217b5490879ad)
TAAAAGCATTGAGAACGATTAAAGAAAAAAGCAATGGAGACATCGTTCCTTTCTGGTTCGCCGGA
TATGACAAAAGCTCTTTCGCCCAATATTATGACCAATTCGCAACACCTCTTCTCATCACAGACCC
TGCCCATAATGAAAAGAAACAGCTCATTGACGGCACCTTCAATTGGAGCAAATTTACTTATCTAT
CAGATACCCTCAAACAAATGCAGAAAGAAAAACTCATTAATATCGATGCCGTAACAGCAAAAAAA
TCACAGCTCATTGAGTTGATGGCTCAAAATAAAATCGCTTTTACCATGCAGGGCGGCACCCTCGG
TCAAGACGTCGCCCAAATTAACCCGAATGTAAAGGTTGGGATTATCCCGACACCAGCTATACACC
CCGGTGATGACCCGATATGGATTGGCGGCGAGCGCTATACACTGGCAGCATGGAAAGACTCGCCT
CATTTAAAGGAAGCAAAGCAATTTATCGCCTTTATGGCTCGTCCCGCCCATGCGAAAGAAATGGC
TGAAGCCACCTCGCTTCCTTCAGGGCTGACCAATGTAAAAGCTGACATTTTCTATGCCAAAGACT
ATCAGCATTATCAGA
>r31.1 |SOURCES={KEY=b34ed7e6...,bw,3618414-3619014}|ERRORS={}|SOURCE_1="bcp.fa" (b34ed7e60a76ed5c83a162724f0217b5490879ad)
CCTTTTGACGGGGCATAGGAGGAAGGAATAGACGCAAAAACGACTTCTCGATCTGTCACAATATG
GCCCGTAAGATGAAGGGCACCTGCTACTTTTTTAAATTGAAGCTGACGATCTCCTGTCTTTGCTC
CATTTTTATATGTTGCATTTAACCACGGCACACTGTCAGTATCATTTTCAGTGAGAAGTCGCTTC
CAGCCTGACCAGCCTAAATTGCCGTCAACATAGTTTGAATACATATTATTCTTATAATCTATAGC
CACGACATAGCCAAAAGTACCGTTTCCATTACTATCAAGGGATGTGAAGTGAAAAAAACCCCTTG
TTGATAAAGTGGAAGGAGCATTTAAAGGCTTCCCAGTGGAATAAAACGTTCCGAACGTCTTGCCC
GCTTTTACAATTCTGTCCAGAAAATCGTCTGTATCAGCGATTGAAACCAAGACCCCTCCAACATC
ATTTGTGATTTTAAAAAGCTGCGCACCGTTCCATTTATTACGTTCTGCTGCAGATATATGGGCAG
TCGCATCTTTTACATGCGTATCAAATTCTGTTTTGGTTGCCTGTTTGTCATTGGTAACATTCCCG
AGCCCGACTTGACTT
>r32.1 |SOURCES={KEY=b34ed7e6...,bw,3452071-3452671}|ERRORS={}|SOURCE_1="bcp.fa" (b34ed7e60a76ed5c83a162724f0217b5490879ad)
GTCTTCACAGATTTCTTCCCAGTGATTGACAACAATCTTATGCTTCATCATTTCACCCTCTGTAT
GTTCTGTGTCAGTATTCAGTTTAGCGGCCTGCGTCTGCTTTGTAAAATTCCATGCTTGTGAATTT
TATTCAAGCTCATCAGATGGATACTCTTTTTTAAGCTTTACCTTGTTATCAGCCTCATTATACTC
ATAAATTTCTATATTGCCGTCATTTACGATTCCAAAATGGTTATTTTCGAGCGGAAATGAGCTTG
GCTGGGGCGTTTCATAAGAATCTCCGCTATCTGTTTCAATCACTGTCTCATCTCTCCCGCACGCA
CCAAACAATAAGAATACGGCAATCCAGACAAGTGCAATTCTGATTCGTCTTAACTCCGCTTCGAA
TTCAGAAAACATTCATTAACTCCCCTAACATTCAAATTTTTTACATTATATACATTTCACCCCTT
TTTATGTTCTCATTATCAAGTAGACCACGCAAGATAAAATAAACAAGAGAGGCTGCTAGTTTCTC
AGCCCCTCTATTTCTTACTTCTGTACATAAATAGATACTGAACCCCCATTTACATGAAACTCTCC
CCATCCATCAGAACC
>r33.1 |SOURCES={KEY=b34ed7e6...,fw,2752191-2752791}|ERRORS={}|SOURCE_1="bcp.fa" (b34ed7e60a76ed5c83a162724f0217b5490879ad)
GGTGCGAGCGGATATTATTCGGCTGGGAACGGGAGAGCTTTCACCAGAGCTGCTGCCGGCTGAAA
CGATGAGCAGGATGTTTCAGCAAATCAATCCGCCTGCCCTGTCTTTAGGATACGAACAGCCGAAA
GGAAATATAAACCTGCGGGAGGCGGTGGCTGAGCATTTAAAAACAAAGCATATCAATGTGTCACC
TTCCGCCATTTTAATTGTATCCGGCGCACTGCAGGCGCTCCAGCTCATTTCGATTGGGCTTTTAA
AGCGGGACTCAGTCATTTTGACAGAAAAACCATCCTATCTTCACTCTTTACATGTGTTTCAATCC
GCAGGGATGCGGCTTCGCGGCGTGCCTATGGATGAAGAAGGAATGCAGCCGGGACTGATTTCAGC
TTACCGGAAGCAATACGGGGGCCAGCTGCTATACACGATCCCGTCGTTTCATAATCCGACTGGCA
TCGTCATGTCAGAGAGGAGAAGGGAAGAGGTTGTCAATCTGTCAAAAAAAGAGCAGCTGCCGGTC
ATTGAGGATAATGCGTACGGTGATTTGTGGTTGGAAGAACAGCCGCCGCTGCCGTTAAAGTCGAT
GGATCAGGAAGGTAA
>r34.1 |SOURCES={KEY=b34ed7e6...,fw,83507-84107}|ERRORS={}|SOURCE_1="bcp.fa" (b34ed7e60a76ed5c83a162724f0217b5490879ad)
ATGTAATATACATTATGATCATGTGCATGTTTCTGATATAGAGGCAAAAGCTTTCCGTACAGGTC
TTTTCCTTCCGTACCCTTGATATTATGCGGTGGAAACAGACGGGTTTCAGGGTGATATTGATCCC
CTTCATTGTGAGAATCTACTGCAAATACGACGTAATCACCGTTTGTGATAAAGTGTTCTGTCAAA
TTGACGATCGCCTCTTCAATCATTCTGCCGGGTTCCCCGCAGGTCAATTTTCCGTCACTCGCCAC
AAAATCATTCGTATAATCAATACAAATAAGTGCTTTTTTCATAGCCGGCCTCCCCGCCATCAGTA
TGAGAACATTATATCTTATCTCCCGTTGTAAGGGAATTGCCATGAATAAAAAGACAAACGGTCCG
TTTGTCTCTTAAGATTTCAGCACCGACCGATTAAAAATGTCGTCCTGAATATATATAGATTCATG
ATTTACCGCACTGTCCGCCGCAATGACAAGGCCTAAAGGCGTCTGAAACTGAAGATCAGATACGA
CTTTAAAAGGCACTCCATTTCGGTTCGCCATTTTTACATAAGGGGAATAAGACTGATACTGTAGC
TCTCCATTGATTAGA
>r35.1 |SOURCES={KEY=b34ed7e6...,bw,351644-352244}|ERRORS={}|SOURCE_1="bcp.fa" (b34ed7e60a76ed5c83a162724f0217b5490879ad)
AGGACGTATTTTGCCTGGCGGAGCTGATTCGCAAATCATTCGCGCTGACGGCAGAACAGATTTAT
CTGCCAGATATGTCATAGAAACAGCAGATCATGAGCTGATTTACCTTGAAAACAATGGAATACGG
CAAGTCAGCGAGCCGTTCCGAACACGAGCAGCGGCCGGGGAAGTGATTGACACCGAGCATGTTTA
TTTCCGCACGGTGCCGACATTTGAGACAGGCAGTGAAACCTATCAATGGCTGCATGACCGCTTGT
TTATCGGTTCCGCAGAAAGAACCCCTGATTACGTTCGATTAGACATTTATGAAGTAGAGTAAAAG
ACTAAGGAGAGTGTGAAATATGGAAAACTTTATCGGAAGCCACATGATTTATACTTACGAAAACG
GTTGGGAATACGAGATTTATATTAAAAATGACCATACAATTGATTATAGAATTCATAGCGGAATG
GTGGCCGGACGCTGGGTTCGGGATCAGGAAGTGAACATTGTCAAACTGACAGAGGGCGTATATAA
AGTGTCTTGGACAGAGCCGACAGGTACAGATGTTTCATTAAACTTTATGCCGAATGAAAAACGCA
TGCACGGCATTATTT
>r36.1 |SOURCES={KEY=b34ed7e6...,bw,381753-382353}|ERRORS={}|SOURCE_1="bcp.fa" (b34ed7e60a76ed5c83a162724f0217b5490879ad)
AAGACAAGGGCCTTCTATGGACAGAAGGCTCTTTCTTTTATTAAATACATACCCTTTTGTAATAC
ATCTAATCGCGTTTTGAAAAAAATGAGCAAAAAAATGGCGTATCACCATGAGATTTTATAGGATA
TGGGTAAGGAATACGTTTGATGGGGATTCTTATCTTATAAGGAAGAGCCCAACTCGAAAAGACGT
TTTAAGGAGTGAGTGAGTGTGTCAGAAGAAAAAATATATGACGTGATTATTATCGGCGCAGGTCC
TGCTGGGATGACGGCCGCTGTATACACATCTAGAGCAAACTTATCGACATTAATGATTGAAAGAG
GAATTCCGGGCGGCCAAATGGCAAACACGGAAGATGTGGAGAACTATCCTGGTTTTGAAAGCATT
CTCGGGCCTGAGCTTTCCAACAAAATGTTTGAGCATGCAAAGAAATTCGGCGCTGAATACGCTTA
TGGCGATATTAAAGAAATTGTGGACGGCAAAGAGTACAAAGTTGTGAAAGCCGGTTCAAAAGAAT
ATAAAGCACGTGCTGTTATCATTGCCGCAGGTGCAGAATATAAAAAAATCGGCGTGTCAGGCGAA
AAAGAATTGGGCGGC
>r37.1 |SOURCES={KEY=b34ed7e6...,bw,3559198-3559798}|ERRORS={}|SOURCE_1="bcp.fa" (b34ed7e60a76ed5c83a162724f0217b5490879ad)
ATCACATCGTACGGTTCATTCGGATAGAAAATATCCTTTAATTTTTGAAAATTCAGACCTGTTAT
CCCGGGATTCGTCTCTGCAAGCCACTGTCCTTGATCTGTGTGGCAGTTCAGCCAGGCTTTATGAT
GTCTGTCCTCATGAGTTTCATCAATCATTTTGGTAATCGGTGTTGTCGTACCTGATACAATGACT
GCATCTCCCAGAGCAGCACCAGTGCTTTTGACAGCAAGCTGTGTATCTCCCCCACCCGCTATAAC
CTTCACATGATGTGACAGTCCCAATTCTGACGCATACTCATCAGTTATCGATCCAATGACTGTTC
CCGCTCCTACTAGAGGCGGAAGAATAGATGGCGAGAAACCGAATATATTGCACATCTCTTCTGAC
CATGTATTTTGTTTTACATCAAACAGCAGCGTTTCCGTCGCCTGTGACGGTTCATATGTCAATAC
TCCGCTCAGCTGATACGTCACCCAATCACTGATGCTTGTGAAGCTTGCAGTCTTTTTCCATAAGG
AGGGCTGCCGGTGCTTTAAACCATAAAGCTTTAGCGCTGAAAAAAGCGCAGTCGGCAGACGGCCT
GTTCGGCTGTATACT
>r38.1 |SOURCES={KEY=b34ed7e6...,fw,785402-786002}|ERRORS={}|SOURCE_1="bcp.fa" (b34ed7e60a76ed5c83a162724f0217b5490879ad)
GCACCGGGAACAGACATCACGAGCACGTACTTACATCAATATTACGCGACGGGAAGCGGCACATC
CCAAGCGACACCGCACGCCGCTGCCATGTTTGCTTTATTAAAACAGCGTGATCCTGGTAACACGA
ACGTGCAGCTTCGCGCCCTCATGCAGAAAAACATCGTTGATCTCGGAATGACGGGGCGCGATCAG
CAATTCGGCTATGGCCTGATCCAGTATAAAGCCCAGCAGGCAGATAAAGCGTACGCGGCGGCTGA
GCAAGCGGTCAAAAAAGCTGAACAGACAAAGGCACAAGCCGATATTGACAAAGCGAGAAAGCTCG
TCAGCCAGCTGCCAGACTCCAACGCAAAAAAAGCTTTGCAAAAAAGACTGGATAAGGTTCAGGCA
TACAGAAATGTAAAAGACGCGAAGGACAAAGTGGCAAAGGCAGAAAAGTATAAAACCAAGCAAAC
CGTTGATACAGCACAAGCCGCAATCAACAAACTGCCGAACGGTACGGATAAAAAGAACCTGCAAA
AACGCTTAGATCAGGTCAAGCGCTATATCGCATCAAAGCAAGCGAAGGACAAAGTCGCCAAAGCG
GAAAAAAGCAAAAAG
>r39.1 |SOURCES={KEY=b34ed7e6...,bw,3772704-3773304}|ERRORS={}|SOURCE_1="bcp.fa" (b34ed7e60a76ed5c83a162724f0217b5490879ad)
AGACATGCAAACGTCATGTAAAAGAAAAAGCCTGACGCTTGATCATACAGGATTGGAATCAGTCC
AGCGTGTCTTCCGTCCCATAATTCCAATAAGACACGAAATACGAAAACCGATGTTCCAGTCAAAA
ACCCCGGCAATACAGCGGACACATGCCGCAGCAGCACTAAGAAAAAGAAAAAAGCCGGCGCGCCG
AAGCTGATTCGGAACTCTTCATTGAGGGGATAAAATTTCAGTTCGCCTGCAAGCGGCACAGTAAT
CAGCATGAGCGCCAGTATATATGCGTCTTTCTCAAAAAAACGTTCCAGTTTAATTATGATCACAT
CCTCATTTTTATTTTGAGGAAAGGACAAAAAACCTGCAAATTTCTTTCGACCCAGTATGTAAGCT
TTTTATAAAACCAACGGCTTATTTTCGAAAATTTTTTGTCGTATTTTGTATGATTCTGTAGTCTC
TATTATACAGTTATGATACCTTTCCGCACTCATGAAAGCGTTTAACGCCTCGTCTGTCTTCGATT
ATACTCCGCCTCAGTCCCAAATAGCTAAAACAGATAGGAGGAATTTGATGAAAGAACTGATAAAA
GAACGCCCGGAAGAA
>r40.1 |SOURCES={KEY=b34ed7e6...,bw,101092-101692}|ERRORS={}|SOURCE_1="bcp.fa" (b34ed7e60a76ed5c83a162724f0217b5490879ad)
ATTCTCTTCACCTAGCATCTTGACTTGGAAATGAGGACTGTCATCATCTGTTTCCCGCTTCATAT
CTAAGACAACGCCTTTTAACACGCCATATTGCTGAACAGCCATATGAATCCTCCTTTATGATCAA
GTTCTTCGTTTTAATTCGAGACGTCATTTCCTTTTTCCTTTTTAAAAGATAAAAAAAGCCTGCAG
AAATTTTTCTGCAAGCTCAATATGAATTAAGCGCCGGCCACAGATGATTCATCCTGTAAGGCTTT
CTCGGCAGGGACATATTCGTATCCTAAATCTTTGGCAACAGCCTCATAAGTCACGTGGCCGTTTG
CTGTGTTTAATCCCGCTCTTAGTGCCGCATTGTCTTCGAGTGCTTTTGCTGCCCCTTTGTTTGCG
ATTTGCAGTGCATATGGAACCGTAACGTTCGTTAACGCAATTGTTGAAGTGCGAGGCACAGCGCC
CGGCATGTTCGCAACAGCATAGTGAACGACGCCGTGTTTTTCATATGTCGGCTGATCGTGTGTCG
TAATGTGGTCGACAGTTTCGACGATTCCGCCTTGGTCAATTGCAACATCCACAATCACTGAACCA
GGTTTCATTTGTTTC
>r41.1 |SOURCES={KEY=b34ed7e6...,fw,475678-476278}|ERRORS={}|SOURCE_1="bcp.fa" (b34ed7e60a76ed5c83a162724f0217b5490879ad)
CGAGTGGGTTACCATTCCTTTTAATGAAAAAGTGTTGTTCTTCATTTGAAATTTGCTCACGTAAT
GACTGATTTTGTTTCTGTCATCAATAATCCGTTCATTCTCTGTTAACTGATAGGGGATAAGGCTG
GGATAGTTTGCTATGATATGACCATTTTTTACAGATGTATATTGAGTCATATTTTCTTTATCAGC
TTCAAATTGCTTCAAGCCCTTTAGGTCATTATGACGTACAAAATATAATTTTAACCGTGTATGAG
AATGAACAAGCCTATCAATTTCCTGAGGAATATTTCGCTCAACAAAATGATGCAGCTCAGTCATC
CACTCTTGTTGTTCCTGTTCATCCTCAATTGTTACGGTAAAGTCCGTTGTTCTAGAAAAGTCAAA
ATGACGATTTAAAAACTTCGCCATAAATTTCATTTTATCGGTACGAGGAAGACGGCTCTCCCGAA
TCATATCTATGATGACCTTCATTGCACCGTAGTAGCTTTGTGGCGCAACATATGCAAATGTCATA
TGCTCGCCATCATGCTGTACAGCGTAGTAATAATCATAGTCAGCCAAGACAGAAATTTTGTCCGC
TTCTAAATAAGCTTT
>r42.1 |SOURCES={KEY=b34ed7e6...,fw,2715989-2716589}|ERRORS={}|SOURCE_1="bcp.fa" (b34ed7e60a76ed5c83a162724f0217b5490879ad)
CATGATCTTCACTTAATTCTGGTAATTCAATGAGGCCTTTTTTCTGTAATTCTGCTAATTGAGTA
ATGTATCTATCCGCCAAAAACAGTCTTTTGAAATTGTTTAATGAAAGATACTTCATTCTCTCTAA
ACCAATTGCTGCCTGTAAATTGTCCATTTTTGAATTTAATCCAAAATTGATGACTTTCTTATTTT
TTACATTTACTTCAAAACCATGATAACTAAATTGAATGCACTTTTTAGCGAGTTCTTCATTATCA
GTTGCAATTGCCCCAGCCTTACCGCATACACCAAAATTCTTATATGGATTAAAACTTAATGTAGT
GATGTCTGCATCCTTTCCTAAGTCTGTCAGTCCAATTCCTTGGCAAGCATCCTCAATTACTTTCA
ATTGATAACGATTTGCTATTTGACGGATATACTTCATTTCTGAATGTTTTCCGTACAAATGCACA
GGTAGAATAAACTTTGTAGAAGGGGTTATTGCTTCCTCAATTTTGTTAGGGTCGATGCAGAATGT
TTGTGGGTTACTATCTACATAGATAGGAACGCCTCCCAAGGCTAACACAGCATTTTCAGTAGCTG
AAAAGCTATTAGCTG
>r43.1 |SOURCES={KEY=b34ed7e6...,bw,648780-649380}|ERRORS={}|SOURCE_1="bcp.fa" (b34ed7e60a76ed5c83a162724f0217b5490879ad)
TGCCGCTTCCTAACGGAAAAGTGAAAAAACTGCGCGCGTCTTATTATTTAATGGGGGCGATGCTC
GGCCGCTTTAAACAGGCCGTCATCGGATTGCCTGGCGGCTGCCACCTGGGCCCCCGTCCGATTGA
CCAGCACATCAAGGGTTTCGAAGCGCTCGGAGCTGAAGTGACCAATGAACAGGGCGCGATTTATT
TGCGCGCTGAAAGGCTGAGAGGCGCACGTATTTATTTAGATGTCGTAAGCGTCGGGGCAACGATT
AACATTATGCTGGCGGCTGTTTTGGCAGAAGGAAAAACCATCATCGAAAACGCTGCGAAAGAGCC
GGAGATTATTGATGTCGCGACATTGCTGACCAGCATGGGCGCAAAAATCAAAGGTGCTGGAACCA
ACGTCATCCGAATCGATGGCGTAAAGGAGCTGCACGGCTGCAAACATACGATCATTCCGGACAGA
ATTGAAGCCGGAACATTTATGATTGCAGGAGCTGCGATGGGCAAAGAGGTCATCATTGATAATGT
CATCCCGACTCACCTTGAGTCCTTAACAGCAAAGCTGAGAGAAATGGGCTTTCACATTGAGACAA
GCGACGACCAGCTGC
>r44.1 |SOURCES={KEY=b34ed7e6...,bw,2266460-2267060}|ERRORS={}|SOURCE_1="bcp.fa" (b34ed7e60a76ed5c83a162724f0217b5490879ad)
CTATCGGTATTTGTTTTACAAATATCATTATGTTCATAAAGAAAAAAACCGACGAAGAGATAAAG
AAAAGAGAAACAGATGACGGGCATGATGTATTTGAATCGTTTGAACGCATGGAGAAAACGGCTTT
TGTGATTCCATCGACATACGGATATGACATAAAAGGCTACTATGTTGCACCACACGATACCTCAA
AAACAATGATCATCTGCCACGGCGTGACCGTGAATATATTGAACTCTCTCAAATATATGGATTTA
TTTCTTGATCTCGGCTGGAATGTGGTGATTTACGATCATCGCCGGCACGGACAAAGCGGCGGAAA
GACTACAAGCTATGGTTTTTATGAAAAGGATGATTTAAACGAGGTCGTCAAATGGGTCAAAGACA
AAATCGGTAAACGCGGATTGGTCGGAATCCACGGTGAATCAATGGGAGCAGTGACTGCCCTGCTG
TATGCAGGGGCACATCCTGACGATGGCGCTGATTTTTATATTGCCGATTGCCCGTTTGCAAGCTT
TGAGGAACAGCTTGCGTATCGTCTAAAAGTGGAATACCGGCTGCCTTCCTGGCCGATCCTCCCCA
TTGCCGACTCCTTTT
>r45.1 |SOURCES={KEY=b34ed7e6...,fw,1249368-1249968}|ERRORS={}|SOURCE_1="bcp.fa" (b34ed7e60a76ed5c83a162724f0217b5490879ad)
ACAAATATATCAACACAGCAGCCTGTTTGGTTACAAGGTTATATTGATTCACCAGAAAAACAAAA
CCAACTTTATAAAAAAACATTAAAAATCTTGATTTTTTCACAAATATTTGGGGGAGCAGGACTTG
GTGCTGGGATAACAGTTGGGGCGCTTCTTGCACAAGATATGATAGGATCGGAAAATGTAGCAGGA
ATTCCAACTGCCCTCTTTACTTTTGGATCTGCCGTAGCTGCCCTACTTATAGGAGCATCCTCACA
ACGTTTTGGCCGTAGAGCAGGACTTGCAGGTGGTTTCCTTATAGGTGGATTAGGCGCTATAGGTG
TTATAATTGCGGCTTTAATCAACAGCGTTGCCCTATTATTTGTTTCCCTTCTTATTTATGGAGCA
GGTATGGCTTCTAATCTTCAAGTTCGGTATGCTGGGACAGACCTTGCAAATGAGAAACAACGGGC
AACTGCTGCAAGCATGGCCTTGGTTTCTACTACTCTAGGAGCTGTAGTAGGCCCTAACTTAGTTA
ATACAATGGGAAAATTTGCAGATTCAATTGGTGTTCCCAATTTAGCTGGTCCGTTTATCATGTCA
GGAGCAGCTTTTATA
>r46.1 |SOURCES={KEY=b34ed7e6...,bw,2574119-2574719}|ERRORS={}|SOURCE_1="bcp.fa" (b34ed7e60a76ed5c83a162724f0217b5490879ad)
ATCTTTTATTCAGCTTGCGGAAATACACGTTGTACGGTTTGACTAAATTCATCAAAGAATCCTGC
AATCGGATCACCATTTTGGATTCGTTTGCCATACCCCTGCATCCGGTCAACAAAGTCTGGATTTG
CAGAAACATACACGTTGTCCATGTTCTTATCAGTATCTTTTACTTTATCGGAGATCTTCTTTTTC
AGATCTTTTCCAACTTCTTCTTTTCCATTTGTTAATACAACCGCAACATACGCTTGATTTCCGGC
AACAATTACATTTGCGTGTTTCACTTCTTTCATTTCGGTAATTTTATCGGCAGCATCATCAGCAA
CTTCCAACTGACGGTTATCATTACCGTTATTGTTATCACCATTATTCGTCATATTATTGTCGACG
TTGTCACGGGTATCATTTGCATTGTTGATATTTCTTGTACCGTTATCATTTCCCGGATTACGGTA
GTTAACATTTTCAGGCTCTGCATTATCACGTCTGCCCTCACCCTGATTGGCCATACCACAGCCAG
TCATAAGCAAAGGGATAAGAAGCATGGACGCAAGGACTTGTTTTTTTCCAAGCATTTGAATTCCT
CCTTTATCACTTTAC
>r47.1 |SOURCES={KEY=b34ed7e6...,bw,3210519-3211119}|ERRORS={}|SOURCE_1="bcp.fa" (b34ed7e60a76ed5c83a162724f0217b5490879ad)
GCGAAAGGATTCACGAAATTTGCTGTTCCGACAGCGACCGCACTTGCTCCAGCCAGAAGAAATTC
CAATGCGTCTTCGGCTGTCTGAATGCCTCCCATCCCAATAATCGGAATGCTGACAGCCTGGCTGA
CCTCATACACCATGCGGATGGCAACAGGCTTTACAGCAGGACCCGAAAGCCCTCCTGTTTTATTG
GCTAATATCGGCTTACCTGATTTTAAATCGAGCCTCATGCCGATTAATGTGTTGATCATCGTTAG
ACCATCCGCACCAGCCTCTTCGATCGCTACTGCAATTTCTGTGATGTTTGCCACATTCGGAGATA
GCTTCACATATACAGGCACATCTGACACTTCTTTAACCGCTTTCGTTAAATCAGCAGCCATGGCA
GGATTTGTGCCAAAAGCAATTCCGCCTGTTTTGACATTCGGACAGGAAATATTCAGTTCAAGTGC
GTGTACATTAGGCGCTTTACTGATATGCTCTGCCACTTCAACATAATCCTCGACCTGCGAACCGG
CGACATTGGCAATAATAGGCGTATCAAATTGTTCAAGCCATGGCAGCTCATTTTCTAAGACGTTT
TCCAGACCTGGATTT
>r48.1 |SOURCES={KEY=b34ed7e6...,fw,1798324-1798924}|ERRORS={}|SOURCE_1="bcp.fa" (b34ed7e60a76ed5c83a162724f0217b5490879ad)
GAGGACAAAGCGAAGCAATTGCCAAAAACCTCTTTGAAATGGCCGGCCTGAGAGTGCCTGTTATT
TGTATCGTCATCGGTGAAGGCGGAAGCGGCGGAGCTCTGGGTTTAGGTGTGGGCAACCACTTGCA
TATGCTAGAAAACTCTACTTATTCTGTTATTTCTCCTGAAGGTGCTGCGGCACTCCTATGGAAGG
ACTCCAGTCTTGCCAAAAAAGCAGCGGAAACCATGAAAATCACTGCGCCAGACTTAAAGGAATTA
GGAATTATAGATCATATGATAAAAGAAGTAAAAGGCGGAGCGCACCACGATATTAAGCTGCAGGC
AAGCTACATGGATGAAACCCTTACACAATCGTTAAAGACTTTGCTGAAGCTGAATGAAGAAGAAT
TAATTCAGCAGCGCTATGAAAAATACAAAGCAATTGGGAAAGTATCGATTGAAGATCAATATATC
GGGGTAAACTAAATAAACGTGAAGCCTTTGGCTCACGTTTATTTTTTGTGACATTCCTTAAATTT
TATTTAAAAACAATTTATTTAATTGTATAATAGGTAAGGTTTCATAGGGAGGATGGAGATCCCTT
TTCATTGTTTTTAGG
>r49.1 |SOURCES={KEY=b34ed7e6...,bw,434524-435124}|ERRORS={}|SOURCE_1="bcp.fa" (b34ed7e60a76ed5c83a162724f0217b5490879ad)
GCTTCTCAGAATGTACACCAGATGGGCTGAGCGCCGCGGCTTTAAAGTGGAAACGCTCGATTACC
TTCCTGGTGATGAAGCCGGTATTAAGTCAGTCACATTACTGATTAAAGGGCACAACGCTTATGGA
TATATCAAGGCGGAAAAAGGCGTGCATCGTCTCGTGCGGATTTCTCCATTTGACTCATCAGGCCG
CCGTCACACTTCATTCGTATCTTGTGAAGTTATGCCTGAATTCAACGATGAGATCGATATTGATA
TCCGTACGGAGGATATTAAAGTTGATACGTACCGAGCAAGCGGAGCAGGCGGACAGCACGTCAAC
ACCACAGACTCAGCAGTTCGGATTACTCACTTGCCGACAAACGTGGTTGTGACATGCCAAACAGA
ACGTTCCCAAATTAAAAACCGTGAAAGAGCAATGAAAATGCTGAAGGCAAAGCTGTATCAGCGCA
GGATTGAAGAACAGCAGGCAGAGCTGGATGAAATTCGCGGTGAGCAAAAAGAGATCGGCTGGGGC
AGCCAAATCCGCTCTTACGTTTTCCATCCGTATTCCATGGTAAAAGACCATCGGACCAATACAGA
AATGGGTAACGTTCA
>r50.1 |SOURCES={KEY=b34ed7e6...,fw,269308-269908}|ERRORS={}|SOURCE_1="bcp.fa" (b34ed7e60a76ed5c83a162724f0217b5490879ad)
AAAGGAGTTGCATGAATGCGAAAGGCATCCTTGACGACACTTGGCACTGTTCTACGATTTTGATT
AGAAGACTTGTTCATATCACATAACCCTCTTCTACAACGAAATGATGTAGGTCTCTTCCCGTTTA
TTCGCCATAGTATGCCCAGAAACCGACTCATCTTCTCATTGGATATGCTCTCATCAAAAAAGACA
GAGACCCATCTTCTCTGCCTTCATTACACAAGTTTTTTCGCAATGTCCTGCATTGGTTTGATCCA
GTTGCTGTATGTCAGCTCAACCGCCTTTTTCCGGTCCTTCTCCTTATATGCTTGAATGATTTGCT
TATGTTCTTCAATAGAATTCTGCGGAGACTTGAAAAAGAGGTACTCAAGCCGAAGAATATGCATA
TGAAGAACAGAGGTAAAATTGCTGATATATTCATTATCAGCCGCCTCAATAATCACATCATGAAA
CGCTTTATCAATGCCAAGCACTTCATAGATTTCATTTTGATCAATTGCCGCTTTCATTTCGTAAT
TGATGGCTGTCAGCTGCTCTATATGAGACGATTGAATGTTTTCAATCGCCAATTCGGCAGCGGTG
GACTGGAGAGACGCC
>r51.1 |SOURCES={KEY=b34ed7e6...,fw,2830883-2831483}|ERRORS={}|SOURCE_1="bcp.fa" (b34ed7e60a76ed5c83a162724f0217b5490879ad)
CTATCTTATGAAGCAGGCCGCATTCCAGTCAAGTCATATGGAACGGCCAGCAGTCCGGGAGAAGG
TCTTCCTGTATGACGGACAGGTACTCCAGACAGGAGCTGTTTGCTCCAATCGGCCCCGAAGGCCA
GAAGAAACTGAGAGAGGCGCGCGTTGTGATCATCGGCGCCGGCGCACTGGGAACGGCCAGCGCAG
AGATGCTGGTGAGAGCGGGAGTCGGATCGGTGAAAATCGCCGATAGAGATTACGTCGAATGGAGC
AATCTGCAGCGCCAGCAGCTTTACACAGAAAATGATGTCAGAAAGGAAATGCCGAAAGCAGCGGC
TGCTGAGCAGCGCCTTCGTTCCATTAACAGTGATGTGGATGTGACCGGACTTGTCATGGATGTCA
CAGCAGAAAACGTATCCGAGCTGATTCGCGGCGCATCAATCATTGTAGATGCCGCCGATAATTTT
GAAACCCGGCTTATTGTTAACGATGCTGCAGTGAAAGAAGGCATTCCGTTTCTTTACGGCGCTTG
TGTGGGTAGCTACGGCCTTACGTTTACTGTATTGCCGGGGGTAACCCCCTGCCTTCATTGTTTAC
TCGATACCCTTCCGA
>r52.1 |SOURCES={KEY=b34ed7e6...,fw,2372043-2372643}|ERRORS={}|SOURCE_1="bcp.fa" (b34ed7e60a76ed5c83a162724f0217b5490879ad)
GCAGAACTCACGGCAAAAATCGCAGAGACATTAACCATCCCTGTCATTGGAATCGGAGCTGGTGT
AAAAGCGGACGGACAGGTTCTTGTTTATCATGATATTATCGGTCATGGTGTTGTTAGAACACCTA
AATTTGTGAAACAATATACGCAAATTGACGGCACTATAGAAACAGCAATCAGTGGATATGTCCAT
GATGTAAGACGTCGTGCTTTCCCTGAACAAAAGCATTCCTTTCAGATGAATCAGTCAGTCCTGGA
AGGCTTGTACGGAGGAAAATAAGATGAAGCAGATTACAGATATCTCACAGCTGAAAGAAATCATT
ACACAATATCAGTCAGAAGGCAAAACAATCGGATTTGTTCCGACGATGGGATTTCTTCATGAAGG
GCATTTAACCTTGGCAGACAAAGCCAGACAAGAAAATGACGCCGTCGTGATGAGTATTTTTGTAA
ATCCAACGCAATTCGGTCCCGGTGAGGATTTTGAAGCGTATCCGCGCGATCTGGAACGTGATGCC
GCTCATGCGGAAAACATCGGCGTTGATATTCTTTTCACCCCTGATGCCAGTGACATGTATCCCGG
TGAAAAAAATGTAAC
>r53.1 |SOURCES={KEY=b34ed7e6...,bw,2979945-2980545}|ERRORS={}|SOURCE_1="bcp.fa" (b34ed7e60a76ed5c83a162724f0217b5490879ad)
GCTGATGCATGATGTAAAGGTCTTGCTTTTAGACGAACCGACCTTTGGCCAAGACGCCAAAACAG
CGGCTGAATGTATGGAGATGATTCAGCATATCCAGGCAGAAGGCACCACTGTTCTTGTGATCACA
CACGATATGGAGCTTGTATCTTCATATGCTGACAGCGTGCTTGTGCTTCACGACACACATTTGGC
CTTTGACGGAACACCGGAACAATTATTTTCTAAGGAAGCGGGGCTCGTCCAAAAAGCAAAGCTCA
CCCTCCCCCTTCGATATGAATGGATGACATACCAGCAGGAGGTGCGCGATGAAGCAGCCGTTACA
TCTCATTAACCCGGCAGTAAAAGCAGCGGCGGTTTTTTGCTGTGTCGTCATGCTGTCGTTTATTT
ACAATCCTTACACACCGGCATGCTTTTATATCATAATTGTTGCGGGTGTCCTATTTGCGGCCAGA
ATCCCGCTGAAAAAATGGCTTTTGTTCACGATTCCGTTTTTGATTTTAGCATTCGGCTGCGTATG
GACAGCCGCTGTTTTCGGCAAAATTCCCACAACTGCAGATAATATTCTGTTCCAAGCCGGCCCTT
TTTCGATCAACAGTG
>r54.1 |SOURCES={KEY=b34ed7e6...,bw,1004895-1005495}|ERRORS={}|SOURCE_1="bcp.fa" (b34ed7e60a76ed5c83a162724f0217b5490879ad)
TCTGGTTGGACACATCCCGATGGCGAAGCTGGGGTATCCAAATCAGCAAGGCTAGACATGCCAAG
CCTCCCCATAAGAGAAATCCCTGTTTCCATCCGCCATCCAACTGGGCCGCTAAAGGTACGCTGAT
ACCTGATGCTAAAGCAGCGAATATATTCATTGATGTCGTATACAGGCTGATCATGAGCCCTGGCT
TTTCAGGGTATTTATGTTTGATTAAGCTTGGCAAAAGTACGTTTCCGATCGCAATTCCGATTCCG
ATAAGTGCCGTTCCGAAAAACAGAGCGGGGGTATAGCCGGCAGATCGAATCAAAACACCGATAAA
CAGTATCAGGAGACCAAGCCATAAGGTTCGCTCATTTCCAAGACGACGTCCTAGCTTAGGCGCGA
GCGGAGAAAGAACGGCAAACGAAAGCAGCGGCAGAGCGGTCAAAAACCCGGCTGCCCCGTTGGAC
ATGTGCAGCTCTGTCCTGATGGAGCTGATGACCGGCCCAACTGAAGTGATTGCAGGTCTTAAATT
AAACGCGATAAAGATAATACCGGCAATCAGCCAAAACGATTGGATTTTTTTATTTTGTGGATGTG
GCAAAGCAGTTACTC
>r55.1 |SOURCES={KEY=b34ed7e6...,fw,1551752-1552352}|ERRORS={}|SOURCE_1="bcp.fa" (b34ed7e60a76ed5c83a162724f0217b5490879ad)
TGCTAGCGGCTTATGTCATTATGGCGATCGGCTTTTTCCTTCTTTAACCTAAAAAAATGATGGAT
AACAACAAAGCGGGAAGAAAAGACTAAGGGAAAATGCCATAGAAAGAGTGATATGATGAAAAAGC
TATTTCATTCCACACTTATTGTGTTATTATTCTTTAGTTTTTTCGGCGTTCAGCCCATCCACGCG
AAAAAGCAGTTTAAGGTGCCTAATTCTGTAGCAAGCATCTCGAAGGAAAACACATATCCGAATGC
TTCACAGGATCAGCCGATGCTTCAGCCGAGCAAGCTGGCTAAGGAACTGCTGAATTCATCAGAGG
TACAGATCCAAAATCCGCACCTCATCAAAATGCTGAACGAGTCTACGGTCTCTGGCACACCGCTT
GCGGTCGGCTACCGGGCCACAATATTTCTCGGGAAATGGGCGCTCGGATATGAATCGAATGAAAC
GGTCGCCAACTGGGAATATAAAAAAATCAATACAAACCGTTCGGATAACCGCGGCGGAAAACAAA
CGGCTGAAATGCATTACGCTCAAGAGCAGCAATATAAAGTAACGGGCGGCCTGACAGCAAAAGTT
CCAAACTCGGAAGAC
>r56.1 |SOURCES={KEY=b34ed7e6...,bw,3232003-3232603}|ERRORS={}|SOURCE_1="bcp.fa" (b34ed7e60a76ed5c83a162724f0217b5490879ad)
TGTTAATCGGCATCAAACGGCTTCTGATTTCTGTATTTGGCGCGTGCAGAGAAATCGCAAAGTTA
ATCTGCATTTGCTGATCAGCGAATTCGTAAATCTTCGGGATGATTCCGCTGGTAGAAACAGTAAT
ATGGCGAGCGCCGATATTCAGTCCCTTATCATGGTTAATGATTTTTAAAAAGGCAAGCATTTCGT
TAAAGTTATCAAATGGTTCGCCGATTCCCATGATAACGACAGAGCTGACGCGTTCATCCGTTTCA
TCTAGCGCTTTTTGAACTTTCACCACTTGAGCGACAATTTCACCTGCTTCAAGATTTCGTTTTAA
ACCGCCGAGCGTTGACGCACAGAATGTGCATCCAATGCGGCAGCCGACTTGTGTCGTTACACATA
CAGAATTACCATACTCGTGTCTCATTAAAACAGTTTCGATTGTATAACCATCGTGAAGCTCGAAT
AAAAACTTCATCGTACCGTCTTGAGAAGTTTGTTTAACAGCCGTTTTCAGCGTCGTTAATACAAA
ATGAGTGTTTAATTTCTCACGCAGTTCCTTTGATAGGTTTGTCATTTCATCAAAGGAAGTTACTC
GTTTTTCGTATAGCC
>r57.1 |SOURCES={KEY=b34ed7e6...,fw,1374580-1375180}|ERRORS={}|SOURCE_1="bcp.fa" (b34ed7e60a76ed5c83a162724f0217b5490879ad)
CCGATTGGTGCGCAAAATATTAAGCCTAAGCAGGCCGTCTCACTTGAAATGAACGGGAACACTGA
ACAAATAACTCCGATCAGTGAGCAGAGCGGTGATATTCGGAACATGGGCAGTTATACAGTGACGT
ACAATTCCCCGGTCTATAAACAGGATGAGCTGAAAAAAGTGAAAGTAAGACAAAACAGTGAGGAG
TACACATTCAGCGACCGCTATATGCAACTGCCTGATACACTTCCTGAGCGGGTGAAAAACCTTGC
GATAAAGCTGACTGAGGGCCAGGATAATATGTTTGATAAGGTGAAAGCTATTGAGGACTATTTAG
GATCCAATGAGTTCACCTATGAAACAGAAAACGTGACCGTCCCTAAAGATGACGAAGATTATGTG
GATCAATTTCTGTTTGAAACAAAGGTAGGCTATTGTGACAACTTTTCGTCCTCGATGGTGGTGCT
CCTGCGTTCAGCTGGCATTCCGGCACGCTGGGTAAAGGGATATACGTCAGGTGAATATAAAGAAG
CGGGGAACAAAAAAGGCAGCATCTATGAAGTGACAAATAACAACGCCCATTCTTGGGTAGAAGTG
TATTTTCCAGAGCAG
>r58.1 |SOURCES={KEY=b34ed7e6...,fw,920910-921510}|ERRORS={}|SOURCE_1="bcp.fa" (b34ed7e60a76ed5c83a162724f0217b5490879ad)
CAGTCCCATTTGCAAAAGATTTGCCATATTGGCAGATACTCCGCCGACCTGCTGGTAAATGTATG
GCATAAAAAAGCCCATCACCCCGGCGGCTAAATTCCAAATCAGGTACACACCCATCAAAAACAGG
ATGCTTTTTAGATACATAGGCTTGAGCAAATCAAAGTACGATGTTTTGTTTAATACAGCCGGCTT
CTCTGTTTGTGTGTCTGCGGGCTGATTTTTCTGCTGCCATGCATGTGACTCAGGAAGTCTGATTC
TGAGGACGTACGTAATCAGCGCAATGACCAGCAGGTGGGCAAACACGATTTTATTTCCCAAGAGA
CCTAAGTCACCGACCAATACGGAGAGAAGCAGCACAACGACTGCCCCCGCGGCCCAAGCGACCTG
TGCGACTCCGCAATGGCGGGCCCGGTTTTTCTTAGGGGCGTTTTCCGCGATAATGGTCCACGATG
CGGTGATATCAGCGCCAACCGATAACCCGATAATCATGTAACCGCTTAACAACATGGGAAAATTG
ACTCCAAACAGGACTAAACAAATCCCCAGCGCGTAAACGAGCATGCTGTTGGTATAAACAGCTTT
CCGCCCAACTCTATC
>r59.1 |SOURCES={KEY=b34ed7e6...,fw,3806333-3806933}|ERRORS={}|SOURCE_1="bcp.fa" (b34ed7e60a76ed5c83a162724f0217b5490879ad)
ACGCTGAAGGAACTGAAGGATGAAGGGAAAATCAAAGCGATTGGAGCCTCGAACCTCAATTATCA
GCAATTGCAGGAATTTAATGCGGACGGCTACTTGGAGGTCTTTCAGTCAGAATACTCTTTAATTC
AGCGTGATGCTGAGAAGGAGCTGCTCCCATACTGTGAAAAACACGGGATTTCTTTTATTCCGTAT
TTCCCGCTCGCATCCGGGCTGCTGACCGGAAAGTTTACAAAAGATGATGCCTTTGACGACAATCG
AAAGAACAACCCGCAATTCCAGGGAGAAACCTTTATTCAAAACCTGAAAAAAGTAGACAAGCTCA
AAGCGGTAGCTGAGGAAAAGAAAGCAAAGACGGCTCATGTCGCCTTGGCATGGCTGTTAACGAGA
CCGGCTGTAGACGCCATCATTCCAGGTGCTAAGCGCCCGGAACAGCTGAAGGATAACCTGAAAAC
CTTAGATGTTGAACTGACGGATGATGAAGCAGATTTCATCAGCGGGATTTTTAAATAGAAAAGGA
AATAGCCCTGGGGCTATTTCCTTTTGATGTTTATTCTTTAATGAATGCTTCAACTAATTCTGCTG
CTCTGTAATCGTCCA
>r60.1 |SOURCES={KEY=b34ed7e6...,bw,369846-370446}|ERRORS={}|SOURCE_1="bcp.fa" (b34ed7e60a76ed5c83a162724f0217b5490879ad)
CTTAAAATGATTGCGATGAATGAAAAAATAGCAGCCTCTGCTTAAATAAGTTTTTTAATTATCTG
AATTCGCCTATATTTTTTGTCAGACAAATCACCAAAATATCAGCAAAACCTGGATTATAGGATTC
AATAAATATAAATTTTATTATCTTTGAAAGATATAAATGTTTATGTTTTTATTTTACAGTCCAAT
TAGATCGTCTTTTAATGAAAGCCTTTTTGCGGCCTGTTCCTATGCTATAATTCCTTACTGTAAGC
TAGGCAAGAAGGCTTGCAAAATCATATGGATGGGAGATGAATTTAGAATGGTTTCTTTAACATCA
ATTTTGGAACACAATCAGCAGTTTGTCAGAGAGAAGAAGTACGAACCCTACAAAACGACAAAATT
CCCTTCAAAAAAGCTCGTTATTGTTACCTGTATGGATACAAGACTCACAGAACTTCTTCCGCAAG
CAATGGGGCTTAAAAACGGCGATGCTAAGATTGTAAAAAACGCGGGAGCCATCGTTTCTCACCCA
TTTGGAAGTGTCATGCGCAGCATATTGGTCGCCGTTTATGAATTGCAGGCGGAAGAGGTTTGCAT
CATCGGCCACCATGA
>r61.1 |SOURCES={KEY=b34ed7e6...,fw,48942-49542}|ERRORS={}|SOURCE_1="bcp.fa" (b34ed7e60a76ed5c83a162724f0217b5490879ad)
TTAAATCCTTTATCAGCCGTCGTATGGACATGAACCGGAACGCCGCCTGTCAAAGAGACAAGCGA
TTCATACGCCACAAAACACGGTTCTGGAATAATCACTTCCTCACTCGGATTTACAATGGCGCGGA
TTGCAATATCCAAAGCCTGGCTCGCCCCTACCGTCACAATCAATTCATCGTCAGGTGAGTATGTA
AGATTAAACCGGCTGCTTACATAACGGCTGATTTCCTCTCGCAATGAGTATAAACCTGCATTAGC
GGTATATGACGTATACCCTTGTTCAAGGGAAAGAATGCTTGCTTCCCGGACATTCCAAGCCGTTA
CAAAGTCAGGTTCTCCGACTCCTAAAGAAATAACCCCTTCCATCGTTGCCGCCAAATCAAAGAAT
CTGCGGATGCCAGATGGTTTTATTTGTTGTACATAATCGGATAAATAAGAAGTCATTTACGGTGA
CACCACGATTCTTTTGTCGTCGTCTCCCGTTTCAAATACTTTGCCGTCGTGCTTGTATTTTTTCA
GGATAAAATGTGTTGTCGTAGACACAACTGAATCAAGAGTTGACAGTTTATCAGATACAAAACGC
GCAACGTCAGACATT
>r62.1 |SOURCES={KEY=b34ed7e6...,fw,1217175-1217775}|ERRORS={}|SOURCE_1="bcp.fa" (b34ed7e60a76ed5c83a162724f0217b5490879ad)
TAGTAAGGGTGGTGCTTTTGTATTTGTAGGATTAAAACAGTGTTGTGGAAATATAGAGGTATTCG
TATCAGGCCTAGAATGAGAGATAATGTGAGGATAACAGGTGCAATTATATTTGTACCTGTTTTTT
TATTATCTATGTTTTTCTTTTGGAGAGAGCAACTGATCTATTTTGATATAACTCGAGTAATAAAA
TATTTTGAGTGGAATGTGCCTTTAATCGTTAAAAGCGTTGTATGCTCTCTGTTAATTGCTTTTGG
AAGCATAGCTGCATCTTACTTTCTTTTCTTTGACAGCTATAAGAAAATCCTTCACAGGCAAAAGA
TTGCTAAAATGATTTTCTCCAATAAGTTTTACGAAAAAGAAAATGTGAAAGTGAGAAAACTCTTT
TCAAATGAGACTCACACAAAGGAAAAAATCACATACTTTCCTAGAATGTATTATCAGGTCAAAAA
CAATCACATTTATATTCGTATTGCTATGGACATGAGCCGTTTTCAGAATCGCTTCCTAGACTTAG
GAAAGGATTTGGAAAACGGCTTATTTTGTGACTTGGTTGATAAGCAAATGGAAGAAGGTTTTGTA
TGTTTTAAGCTTCTT
>r63.1 |SOURCES={KEY=b34ed7e6...,bw,594784-595384}|ERRORS={}|SOURCE_1="bcp.fa" (b34ed7e60a76ed5c83a162724f0217b5490879ad)
AGCACCATATTTTCAGCCGCGATTTTTGACCCGGCATAAGGTGAAGCGGGTTTAATAGGATCTGT
TTCTTTAATACCCTCAGCAAATGCAGCTCGGTCATATACCATGCAGGTACTCATAAAAACAACTT
TTACATTATGCTGCTTACATAATTCTAAAATGTTAAAAGTACCGATTGTGTCATTTTCAAATGTG
GTTTTCGGATCGTCGATGCTATCTTGTACGTTGATGCTTGCACCTAAATGGTAGCAAATATCAAA
TTTTGTCGAGAAAAGATCCTCTAATGTTTTTACATCCTTTATATCTCCATGGATAAATTCGATAA
AACCAGGATCGTTTTTCAGGTCTTCTATATTTTCTAAACGCCCGTTCGATAAATCATCCAATACC
CATACTTGATGACGGTCTTCTAATAATTTTTTCACAACCCATCTGCCGATAAAACCTGCTCCCCC
AGTGACGAGAACTTTCATGATCATCTTCCTTCCCGAATTAAAGTAATGTTTGCGATTTTAATAAT
GCAAGGACCTCTTCTTTTGAAATTTGCTTTTGGTCATTTGAACTATAAGTCCCTTCAGTTGCTTT
TTTCGCTTGGGTATA
>r64.1 |SOURCES={KEY=b34ed7e6...,fw,2210560-2211160}|ERRORS={}|SOURCE_1="bcp.fa" (b34ed7e60a76ed5c83a162724f0217b5490879ad)
GTAGTCCAGCTCCGCTTCAGAAATCGTGCCGTCCTCGTTGGAAGAATAATGGGTCATTGGAGCAA
CCGTGATCCGGTTGTCAATCGTAACGCCGCTTCGAAATGTAAATGGTTCAAAGAGCGGTTTGTAC
TTTGGATTCATAAGATCATCTTCTTTCGTTTGGATTCGCACATATTCTAGCCTATATGTAAAATT
TGATGCAATCAATCTGCTTCACCGGCTGAATATCTTGAGTGCCGAATGTGGTTTTCTGCGCTCTT
TTTCGGGGCTCTTGTAGCCGTCTTTGATTTGATGGCGAATGGAGCAAGTGATGACCTCCGCGGCT
AGCATCAAAACGAATTTTTTTATGAGCTGTATCTTCTTTCTGTAAAGTAAATATTCTTTAAAAGC
TTACGCCTGTCCAACCCTTCCGTCAAACCATCTGCTCACTCTATTCAACAATTTTTTTAAAATGA
ATAAAAAGTTGCTTCTTTCCGCTAATTTTTTCTAAAATGCAGCTCTTTTAGAGACATCTTCATAG
ACAGATCCGCTTGCTTTCTTTCTAACAACAGGAAATCAGCAGGTCAGATAGCCCTTTTGAAAATC
ATGGAAACGTCGTGC
>r65.1 |SOURCES={KEY=b34ed7e6...,fw,2713723-2714323}|ERRORS={}|SOURCE_1="bcp.fa" (b34ed7e60a76ed5c83a162724f0217b5490879ad)
ATAAATATGTCCCTCTTACCATTCATTACACCCCTATATGAAAAAGCAGGAACATACATTCCTGC
TTTTTCAGTAACTTATCTCTTCGAAATACTAGTTGACTGCTAAAACAGACATTTTTTGAGAGTTG
CTATCTTTCTCAAAGAACATTTCTAATACTTCCTGTGATCTAAAACCATCGTTAAAAGAAGGGAT
CTCAACCCAATCTTTCTGAGTTGAAGCAATCCAGTTGATCAACTCGCTTCTAAAAGAATCAGCCC
AACCATAAAATTCGTTTGGCGGATCGTTTAATAGACTTTGCGGTACTGGGCAGTCTACCACGTTC
AAGCCATCTATGAGCTTGTAAACGTGAGGGTTACCAGTGTGGTATTTAAACTCTTTTTTGTGTCC
AACTACCTCAATGCTAAAACCGCAGTCTTCAGGTACAGAACATTTTGATGTGATAATATTTACAA
ATACCTTGTTCTTCAATTGTCCATATATTTCTGCATAGTCATCTACAAGTACCTGTTTATCCTCT
TTTGTTTTTACATTTGTGTTCATCTTTGCCATTACTGATTCTGTGATGAAATCACTCTCAAACAA
ATACCATACCATGTC
>r66.1 |SOURCES={KEY=b34ed7e6...,fw,788366-788966}|ERRORS={}|SOURCE_1="bcp.fa" (b34ed7e60a76ed5c83a162724f0217b5490879ad)
GATTCTCTTGGGTGCAGGAATTGCGTTCGATAAAAGGAAAAATGATATTGTCGATCCGTCTAAAA
TAGAAAAAACATTCGTCAGAAAAGATACACCTGACTATAAACAATTCGAAGAGATTTTAGAAACG
TTGCCGGAAGACCATATTCAAATCTCCGAGCAAATTATTTCCCATGCTGAACAAGAACTGAACAT
CAAAATCAATGAACGGATTCACGTCGCGTTTTCAGACCACCTCTCATTTGCGATTGAACGCCTGA
GCAACGGAATGGTCATCAAAAATCCGCTGCTGAATGAGATCAAAGTTCTTTATCCGAAGGAATTC
CAAATCGGCATGTGGGCTAGAGCGCTGATTAAAGAGAAGCTGGGCATTGAGATTCCTGAGGATGA
AATCGGCAATATCGCCATGCACATTCACACAGCCAGAAACAACGCCGGCGACATGACACAGACAC
TTGATATAACAACGATGATCCGTGACATTATCAACATTATTGAAACCCAGCTGTCGATCAACATT
GTGGAGGATACCATTTCTTATGAAAGGCTCGTAACCCATTTGCGCTTTGCCATTCAGCATATCAA
AGCAGGCGAAACCAT
>r67.1 |SOURCES={KEY=b34ed7e6...,fw,973368-973968}|ERRORS={}|SOURCE_1="bcp.fa" (b34ed7e60a76ed5c83a162724f0217b5490879ad)
TCGTCATCGACGGCGGCTTCTCCAAAGCCTACCAATCCACAACAGGCATCGCCGGCTACACACTG
TTATACAACTCCTACGGCATGCAGCTCGTCGCCCATAAACACTTCAACTCCAAGGCAGAAGTCCT
AAGCACTGGAACCGACGTCTTAACGGTGAAACGATTAGTGGACAAAGAGCTTGAGCGGAAGAAAG
TAAAGGAAACGAATGTCGGTGAGGAACTGCTGCAGGAAGTTGCGATTTTGGAGAGTTTGCGGGAG
TATCGGTATATGAAGTGAGGGATATGGGGTTCAGAGATTACATTCTCTGTGCTCTTTTTTTATGG
TTTCCAGTATTTAATTTAGCCCTGCAAATCGGTAAGGTTCTTTGCTCAGACGTTATATTACACAA
ATGTGAAGAGTACTTTATCTCTGTATTTATTAGAGAGGGGAACGTTAAAGACGTGGAAACTTTGG
TCTATTATACATAAAATGGATAATTAAATACAACGCAAAGATTTTAACGCTACATAATACGAAAT
TAGATATACTATTCGGAAACATAAGTAGTTAATAATAACGGTATGAACTTAAAAATAAAATATAA
TAACCGTTGCGGTAG
>r68.1 |SOURCES={KEY=b34ed7e6...,bw,1403654-1404254}|ERRORS={}|SOURCE_1="bcp.fa" (b34ed7e60a76ed5c83a162724f0217b5490879ad)
ATTCAGATTGGTGTCCGCCTCCGTTAAAGCCGCGGCTTTGCAATCAGGATTTACGATACAATAGC
CTTCCGCCACAATTTCTTCCATCGACATTAGTTCTCCATATTCCTTCATGGCCTTCTGATGCATT
CCGACAATCCAATCCGGATTTTTGCTGTTTAATACACTCGGAATAAAATATAAGTCAAAGCCGGG
GACAATCGCTTCAATCGCTGACACCTCAAGGACACACGGCACCAAAAACCGTCTCACCTGAGACA
GCATCCGCAGGACATTATCCTCCGTTACACCATCGCTTCCTCCGATAATGACCGCATCAGTCCCT
GACTCACAAAGAATCTCCAGCTGTTCATCAGGCAAATCTTTATTTGGATCGAGTTTAAAGACATG
TTTCCACTCCGTTACATCGTACACGTCATCCGTTCCTCCATTCGTTTCTTACCATTTAAACATTA
TAACAAATTCACATAGCGCGGAAAAACGGAAAAAGCCGTCATTCTCGTTATTCACTGAAAAAGGT
GTTTTGATTCTATTTCCGCAGAAAAAAAGCGGCTGTTCCGCTCTCTTTTTATAGTAAAAACACAG
TAATATTTTCTATTG
>r69.1 |SOURCES={KEY=b34ed7e6...,bw,3609404-3610004}|ERRORS={}|SOURCE_1="bcp.fa" (b34ed7e60a76ed5c83a162724f0217b5490879ad)
TATCCGCCATCTTTTTGGCTGCCCCGTCTGACTTTTCAAGGGCTTTTGTATTTTCTCCAAGGGCT
TTCGATCCTTTTTGGAGAAGAATTGTCCAATGTTTATACGCCTCGGCTCCCACGATTGTTTTCAG
CGTGGCTGCCTGCTGCTCTTTAGTCATGCCCTTCATGCCTTTTTCCATCTCAGCGACTACTTCTG
GCATGCTCTTCATATTCCCAGCAGCATCAAAGAAATTAAAACCTAACCTTTCAATTTCCTTGGCT
GCTTTTCTGGCAGGCGCTGCAAGGCGGGTTAAAGATGTTCCAAAGGCTTGTCCTGCTAAGGTTCC
TTGAAGACCGGAATCACCAAAAGCCATAATCGCGGCAGCTGATTCTTCCATACCCCATCCAAGCG
AATGAGCATTAGGCGCCAAGAATTTCATGGCTTCGCCCATCTGTTCCACATTTGTGTTGGCATTT
GCTGCGGCATAGGCAATGACATCCGAAGCATGACCTGATTCTTTAGCTTTCAGAGCAAAAGAAGA
CATGATATTCGAAGTAATATCTGCCGCCGCGCCTAATTCCAATTGACCAGCCGCCGCAAGGCTGA
GCATACCCGGCATTG
>r70.1 |SOURCES={KEY=b34ed7e6...,bw,1676605-1677205}|ERRORS={}|SOURCE_1="bcp.fa" (b34ed7e60a76ed5c83a162724f0217b5490879ad)
CTACGTTGAAGGTGTGAATAAGCTAAGAAAACACGGCATACGCGTCTGCTCGCATATTATTAATG
GACTTCCTCTTGAAGACTGGGACATGATGATGGAAACGGCAAAAGCAGTGGCAAATTTGGACGTA
CAGGGTATTAAAATCCATTTGCTGCACCTGCTGAAGGGCACGCCGATGGTGAAACAATACGAAAA
GGGAAAGCTGGAATTTCTCTCTCAAGACGAATATGTGCAGCTCGTCTGTGACCAGCTTGAAATCA
TCCCGCCAGAAATGATCGTACACCGTATCACTGGTGACGGGCCGATTGAATTGATGATTGGGCCA
ATGTGGAGTGTGAACAAATGGGAAGTGCTCGGCGCTATCAATAAAGAACTTGAAAACCGCGGCAG
CTACCAAGGTAAGTTCTTTCAGCGTCTTCAGGAGGAATCAGCCTTATGATTCTGAAAAAGATTCT
TCCCTACAGTAAAGAGCTGCTGAAAATGGCCGCAGGGGACGGAGACATTGTTGTTGACGCCACAA
TGGGGAACGGGCACGACACCCTGTTTTTAGCTGAACTTGTCGGTGAAAACGGCCATGTATACGCA
TTTGATATACAAGAA
>r71.1 |SOURCES={KEY=b34ed7e6...,bw,1220980-1221580}|ERRORS={}|SOURCE_1="bcp.fa" (b34ed7e60a76ed5c83a162724f0217b5490879ad)
ATCGTCATTAGTTCCATAAGAAGATAACAAATTAAATGATTCAAGAATTTCTTTTTTAACTTCTG
CTGATAACGATTTGTTTCCCAACCCATTAACTGTTTCTTTTGTAAGTAAGAGATTTGGATACTGA
GGAATATGTATTTTAGACACCATATTCTTCATACCCTTTCATATGAAATTTTTGTATGCTCTGTT
CCTCCTTTATAGGAATGATAGAATGGTAACATAATTGTTACCTGTATTCAAGTTTTAAGACTTGC
AACAAAAAATCTATAGATTTATAGAAACCTTTCAAAAGATCTCATCCCATCCCTAATCTCGCAAG
TATTAACAACCTGTTATGCTCCACTCTCCTTCTTTTCAATTTGTTTCATTCTTTCTAAGAAAGAT
AAAAAGGATGCTACACGATGTAACACCCTTCTTATGCTTTGATTCTCCATATAAACTTTTAAGCT
AGTCATCCGACCGTCCGGCAAATACCTTGTCTTGTAGAATGTGTAACGATATTCAGCAAATCCTT
TTACTCTTTCTCCTTCGACAACCAACATGCAATCTCTGCTTAAACTTCTCACAAAAACTAAAGAG
GGGATACCCACATTA
>r72.1 |SOURCES={KEY=b34ed7e6...,fw,1618023-1618623}|ERRORS={}|SOURCE_1="bcp.fa" (b34ed7e60a76ed5c83a162724f0217b5490879ad)
AGGTATATGACCGGTCCCGGTGACGGACTGGCGCAAATGATCGTATTTAAGAAATTATTATATGA
ACAATACACGCAAGGAAACTTTTTCTATCATTATTCATTCGGACTCGGCGGAGGCACATTCAGTC
AGCTTGGCTATTATTTTTCTGCTTCTTTTCTTTTTCTTGCGACTTCCGCCGCAGTATGGCTGTTG
CAATCCGTTCATCTCATCGGTGAGGCGGATACGCTTTTTTGGGCGCAGTCAGCCGTTTTTATCAG
CATTATTAAGCTGAGTCTGATTATTTTTACAGCAGCTTCTGTTTTCAGCTATTTGCTCAAACGCA
GAGCAGCGGCATTTACGGGTGCTGTCCTATACGGAGTATCGATTATTTACTTTCGCCACGAAGCG
TATTGGGAATTTTTCACCGATACAATGATTTGGCTCCCGCTTCTCGTGCTCGGAGCAGAAAAAAT
CATCCGAGAGCGGCGTCCGGCATGGTTTATCATTGCTTGCTCCTTGAGCTTAATCAACAATTTTT
ACTTTGCATACATAAATCTGATTTTCATTGGAATTTATATCTTGTTCAGATGGTTTATCAAGCTG
GAAGAACATGAAGTG
>r73.1 |SOURCES={KEY=b34ed7e6...,fw,201744-202344}|ERRORS={}|SOURCE_1="bcp.fa" (b34ed7e60a76ed5c83a162724f0217b5490879ad)
GTCCTCGGCTTCAATCCAGCGGTCACGGAACGCCTTTTCTGTAAAGGCGGACAACTTTCGTCCAA
ACGTGGAAAATTGGCTGATGATTAAGTTTGCGGCTTCATCGTATGAGTATTCCTTCCCGGCAGAC
CCAATCGGTGCCTCAACGTCGTACCAATTGAGCTTTTCGAGACCAAGCATGGATGCTTTCCGGTT
GAGAAACTGAACGAACGGCTGCTTATTTTCAATAATGACCTGCCACATCGTATCCAGCGTTTCTT
TTTTCATCCGGTTGATTTGCAGCGGCTCCTTCAGAACATCCTGCCATCCCCGCGCTTTGTAGGTT
TCCAGCCGGAACCCCGCCAAATGATTCAGCGTGCTGCTGAAAATATCCTGTTCCCGCTCCCATGC
ATGATTGATGCGTTCAAAAACGGTTTTCCTGACAGTACGGTCCTGATGAGACATCATGTTTTCCG
CCTGTCCGACAGATAATTGTTTTTCCTCATACGGAATGGTCATTTTTCCGACAACGATATGATAT
AAATCATCCCAGGCATGATAGCCGTCAACCGCAAGGCTTCCAATCAGTTTTTCTTTGTCTGGGCT
GAGCTTTTCGGCAAC
>r74.1 |SOURCES={KEY=b34ed7e6...,fw,540131-540731}|ERRORS={}|SOURCE_1="bcp.fa" (b34ed7e60a76ed5c83a162724f0217b5490879ad)
ATGGGGGTGGCAAAAATGAGAATGTCACAAGGCAAAATCCGTTCAACGATAGAATCATAGTCATC
CATCACCGGCCGAAAGCCATTTGAATCATGACGAAAATCTTCTATTGGCTGAATGCGATATTCTC
GTAAATGAATGGATTCCGCCGCTAATCCTTGAACAGCTTTCTCCGTAAGAATGTCTGTATTTCCC
CCGGTCCGTGTCCCTCCGTTAATAACCGCTATTTTCATCAGTCATCGGCTCCTTTTGTTTACGAA
TGATTTTCTTTATCATATAATGAACAAATCAATCAATACAGATGATTATTCCGATTGAATCAATC
GATAAAACCGATTTAGAAAGGACGACGGCCGATGGAACTGAAGCAGCTGATTACCTTTATCACGG
CGGCAGAACACGTCAATTTCACCCTCACCGCCAAGATGCTCAATTATGCGCAATCAAGTGTTACA
TCTCAAATCAAATCACTTGAAGAAGAAATCGGAACCCCCTTATTTGAACGGCTCGGCAAGCGGCT
CGTACTGACCGAAGCCGGCAAAACATTTAAGTCCTACGCAGAGAAAATTATCTCCTTAACTGAGG
AAGCGAAAATGGCGT
>r75.1 |SOURCES={KEY=b34ed7e6...,fw,18685-19285}|ERRORS={}|SOURCE_1="bcp.fa" (b34ed7e60a76ed5c83a162724f0217b5490879ad)
AAATGGCGGCAAGCGATGACTTTGATGCTGTATATCTCGCCAGCCCGAATGCTCTTCACAAGGAG
CAGGCGATCCTCTTTATGAATCATGGCAAACATGTGCTATGCGAGAAACCGCTTGCTTCAAATGC
CAGAGAAACAGAAGAGATGATTTCAGCCGCTAAAGCGAATGGAGTTGTCCTCATGGAAGCAATGA
AGACCACATTCCTGCCTAATTTTAAAGAGCTGAAAAAACACTTCCATAAAATCGGCTCAATCCGC
AGATTTACCGCAAGCTACTGTCAGTACTCTTCAAGATATGATGCGTATAGAAACGGAACTGTTTT
GAACGCGTTTCAGCCTGAGCTGTCTAACGGCTCATTGATGGATATCGGCATCTATTGTATTTACC
CTGCCGTTGTGCTGTTTGGAGAGCCGAAAGCCGTGAAAGCGAACGGCTACACTTTATCTTCCGGC
GTTGATGGAGAAGGCACCGTCATTCTCTCATATGACGGGTTTGAGGCCGTACTGATGCATTCTAA
AATCTCAACTTCCTACGCGCCTGCTGAAATCCAAGGAGAGGACGGGACAATTGTGTTGGATACGA
TCCATCGTCCTGAAC
>r76.1 |SOURCES={KEY=b34ed7e6...,fw,3378945-3379545}|ERRORS={}|SOURCE_1="bcp.fa" (b34ed7e60a76ed5c83a162724f0217b5490879ad)
AACGTGTCAGATCGTTTGCCAAAGAGCATTCTACAAATGTTTCAACGGTATTGCTGAGCTGCTAT
ATGATGCTGTTAGGCCGTTATTGCGATCAGAAAGAACTGATTGTCGGCATGCCTGCGATGGTGAG
ACCTGAAGAGCGATTTGATTCCTCTATTGGGCATTTTCTCAATATGCTGCCTATTCGGGGTGAAC
TGAAAGCGGCAGAAACTTTTTCTGAGTTTGTTTCGAGGTTGCAATTCACAATCCTCGACGGACTG
GATCATGCGGCTTATCCATTTCCAAAAATGGTGCGGGATTTGAATATTTCTCATCAGCAAGCAGG
TTCACCTGTTTTTCAGACAGCTTTTTTCTATCAGAATTTTCTTCAAACTGGAAGTTATCAAAGTC
TGTTGAGTAAATATAAGGATTCCTTTTCTGTTGATTTCGTTGAGAGTATTCATCAAGAGGGTGAA
TACGAATTGGTGTTTGAGCTACGGGAAGAAGAAGAAAAAATGGAGCTGAACATCAAATACAATAC
TGGGCTGTTTGATACCGCTGCTATTTCCGCTATGTTCGATCATTTTGTTTATTTAACAGAACAGG
CTGTTGGGAGTCCTT
>r77.1 |SOURCES={KEY=b34ed7e6...,fw,1076890-1077490}|ERRORS={}|SOURCE_1="bcp.fa" (b34ed7e60a76ed5c83a162724f0217b5490879ad)
CCGCAAACGGCAAAGTAGACCGCAAAGCGCTGCCGGAGCCGGATATTGAAACAGGAAGCGGAGAA
TACAAAGCGCCGTCCACTGATATGGAAGAGCTGCTTGCCGGCATTTGGCAAGACGTGCTCGGTAT
TTCTGAAGTCGGTATCAGCGACAATTTCTTCTCGCTCGGCGGAGATTCCATTAAAGGCATCCAGA
TGGCGAGCCGCTTGAACCAGCACGGCTGGAAGCTGGAAATGAAGGATCTCTTCCAGAACCCGACG
ATCGAAGAACTGACACAATATGTGGAGCGTGCCGAAGGCAAACAGGCAGACCAAGGCCCTGTGGA
GGGTGAAGTTATCCTGACGCCGATTCAGCGCTGGTTCTTTGAAAAGAATTTCACGAACAAACATC
ACTGGAACCAGTCGGTTATGCTTCATGCCTCGAAGGGTTTTGATCCTGAACGGGTTGAAAAGACA
TTGCGGGCACTGATTGAGCATCATGACGCGCTTCGCATGGTCTACCGTGAAGAAAATGGCGACAT
CATTCAAGCGTATAAACGGATAGACGAGTGCGAGGTCAGCTTTGAAATCGTTGATCTGTACGGCT
CAGATGAAGATATGC
>r78.1 |SOURCES={KEY=b34ed7e6...,bw,1760081-1760681}|ERRORS={}|SOURCE_1="bcp.fa" (b34ed7e60a76ed5c83a162724f0217b5490879ad)
TTCAGGCGCTGTTTCAGTTTTTTCAGCGTATTCTTCGATTTCTTCTTTTGAAAGGAACGTAAAGT
ATTTTAAGTATTTCACAACATCACGGTCATCTGTATTGATCCAGAATTGGTAGAATTCATATGGA
GACGTTTTTTCTTTATCTAGCCAAATTGCGCCGCCTTCGGTTTTTCCGAATTTTGTGCCGTCTGC
TTTCGTTACAAGCGGAATGGTAAGACCAAACGCTTTTGCTCCTTCTTCTTCAGATTTTCTGATCA
GCTCAAGGCCAGCTGTGATGTTGCCCCATTGATCGCTTCCGCCGATTTGCAGCTTACAGTTTTTC
TCTCTGTACAGGTTTAAGAAATCATAAGATTGAAGAATCATGTAGCTGAATTCTGTGTAAGAGAT
GCCGGATTCGATTCTGGAGCTGACTGTATCTTTTGCCAGCATGTAATTGATGCCGAAGTTTTTGC
CGACGTCACGAAGGAAGTCGATCACATTCATGTTTCCGATCCAGTCGTAGTTGTTTGCCATAACA
GCCGGGTTTTCTGCTGAATCAAAATCAAGAAATCTTGAAAGCTGATGTTTGATTTTTTGCGACCA
TTCGACAACGATATC
>r79.1 |SOURCES={KEY=b34ed7e6...,bw,3610998-3611598}|ERRORS={}|SOURCE_1="bcp.fa" (b34ed7e60a76ed5c83a162724f0217b5490879ad)
GCTTGGTTAGGCGTTGCAGTATCAGATTTCAATTGATTATTTAAAGCCTGTTGCAAAACTGTGCC
TTCCCCTATGACAGCCGGCTTTGCTTGTTTTAAGCCACTCGCAAAGTCACGAACCACTTTTTGAC
CGGCAGCTTGTGTGTTACCCGGCTTGTTCATTTCATTTTCTACAGCTGAGACGACTTTGCTTGCT
TCTGCACGCGCTTCGCCTTCTGTCAGCCCAACACCTTGATAAAACTCTTGAAGTGCCTGCTGAGT
GGTGGCAATAGCCTCTTCTTTGCTTTTACCTAGACTTTGGAGAAATTCAATCTGTTTATTGGCCC
AACGTTCTTGATAGGCGGATTCAGATTCCTCAGTTTTGACCATAATCCCCATTGAGTTAGAAATA
TATTCATCTTGTCGCTTTAACGCTTTTCCAGTCTCTAAATCTAATAGTTGTCCGTCTCTCGACAT
TTTTGAAAAGAGGGCACTTGAATTTTTCTCATAAGCAGCTGTGTTTTTTGCTAAAGCCTTGTCAT
AATCAGCTGTGCTCTTACTGAGCAACGTATTACGATTTTCTGCATCTATATAGCCCTGAGCATAA
AGTTTTTCAATGACA
>r80.1 |SOURCES={KEY=b34ed7e6...,bw,714805-715405}|ERRORS={}|SOURCE_1="bcp.fa" (b34ed7e60a76ed5c83a162724f0217b5490879ad)
TTGACTTTTTTACGGAGCTATGTGAAAAAGAACTGGGCTGGAAGATAGAAAAACCAAGAGGAACA
TTTTATGTATGGGCTGAAATTCCAAAAATGTTTGAGTCTTCTCACCAATTCGCTGACTACCTGCT
GGAGCAGGCCCATGTTGTCGTAACACCGGGAGAGATTTTCGGCAGCAACGGAAAACGGCATGTCA
GAATATCAATGGTATCGAAGCAGGAGGATCTGCGTGAATTTGTCATGCGGATTCAAAAGCTGAAC
CTGCCGTTTTCCTCATTACAAGAAGTATCCCGCTAAAAAGCGGGATTTTTTTATATGCTTTTCAT
GCTGCCGCCGTCAGCGGAAATTTGCTGTCCTGTGATATAGGAGGCCTCCTCAGAGGCGAGAAACG
CGGCGAGCGCTGCGGTTTCTTCGGCTGATCCGACCCGTTTCATCGGAATCCCGGAAGCAATCTGT
TCTTCTGCTTCTTGTTTGGATATGCTGTTCTTTTTCATCACATTCTCCACAAATTGATGATAGCG
GTCTGTCGCGATAAAACCAGGATTCAGGCAGTTGACTGTAATGTTGTGAGGAGCAAGCTGAATGG
AAATATTTTTACTGG
>r81.1 |SOURCES={KEY=b34ed7e6...,fw,2003653-2004253}|ERRORS={}|SOURCE_1="bcp.fa" (b34ed7e60a76ed5c83a162724f0217b5490879ad)
ATACCGGCTATGAATATTCAAGAACGGCCAACCCGACAAGAACTGCACTGGAAACGCTTGTGACA
GAGCTCGAAGCCGGGGAAGCAGGTTATGCGTTCAGCTCAGGAATGGCTGCAATCACAGCTGTTAT
GATGCTGTTTAACAGCGGAGACCATGTGGTATTGACTGATGACGTGTACGGCGGCACATATCGTG
TAATGACAAAGGTGCTTAACCGTCTCGGCATTGAATCAACTTTTGTGGATACAAGCAGCAGAGAA
GAAGTGGAAAAAGCGATTCGTCCCAACACAAAGGCCATTTATATTGAGACACCGACAAATCCGCT
TCTCAAAATCACCGATTTATCACTGATGGCAGATATTGCGAAAAAAGCGGGTGTTCTTCTAATCG
TAGACAACACCTTTAACACCCCGTATTTTCAGCAGCCGCTTACTTTAGGCGCTGATATCGTGCTT
CACAGTGCGACTAAATACCTCGGCGGACACAGTGATGTTGTCGGCGGTTTAGTTATTACAGCTTC
GAAAGAGCTAGGAGAAGAGCTGCATTTTGTGCAAAATTCAACAGGCGGCGTGCTTGGCCCTCAGG
ATTCTTGGCTGTTAA
>r82.1 |SOURCES={KEY=b34ed7e6...,fw,3037520-3038120}|ERRORS={}|SOURCE_1="bcp.fa" (b34ed7e60a76ed5c83a162724f0217b5490879ad)
ACTTTCTCTTCCATTTATTTGTGATGCCCCTTCAGGCATGTTTAATCGGGATGGGCTTTGTCAAA
GAAGCTTTTTATCATAACGTGTGGAGCCATCTCGTTGCGTTGAGTATGATGTATGTGCTGGGTTC
AATGGAAAACCTTCAAATGCTCGGTATTATCCTTGGGATGAATACAGGTATGATTTTGCTGACGA
GCCTACATTATACAACGATCTGCAAAGCGCTGCGTGTATCTGTTTTTCTGACGGGAGGAAACCGA
ACGCCGCGGATTGAAGGATGATAAATCTCTAGCGGGGCAAGCTATTTGAAAAGCATGAAAGGAAG
ATTCCATGTTGGCGAAACGCTTGACCCTCACTATTTGCCTAATCTTATTTGCTATGATTTCATGG
CTGCCTCTTTCGGTACAGGCTGCCAATAAACAGCCTGCTGTTCCTGCGGTTTTTCTCATGAAAAC
GATAGAAGGGGAGGATATCTCCATCCCCAATAAAGGGCAGAAAACGATCCTGCATTTTTGGACTT
CATGGTGTCCGCCCTGCAAAAAGGAACTTCCTCAGTTCCAATCATTTTATGAGGCTCATCGATCT
GACAGTGTGAAGCTG
>r83.1 |SOURCES={KEY=b34ed7e6...,fw,2375643-2376243}|ERRORS={}|SOURCE_1="bcp.fa" (b34ed7e60a76ed5c83a162724f0217b5490879ad)
CGAAAAATGCTGTAGCTATATATGCACAGCCGCTGGAACCGGGCGAGCTTCTTGCTGATCAGTTT
TTTGCGCGGAAAAACAGTGTTGTTCTTACATCTGCAACTCTAACGATAGAAAATTCGTTCCAATT
TATCATTGAGCGTTTGGGGTTAAGCGACTTTTTCCCCCGCACAATGAGGATCGCGTCTCCTTTTT
CTTACGATGAGCGGATGCAGGTAATGATTCCAAAAGAAATAAAATCGATTCAAGATACGGGGCAG
ACTGAATTTATACAGGATACCGCACGCTATATCGAACTGATGGCAAAAGAACAACAGCCGAAAAT
CCTTGTGCTGTTTACGTCTCATGACATGCTGAAAAAAGTGCATCAGGAACTAAAGCCCGCCATGA
GTGTTTCCGGCATTCAGCTTCTGGCTCAGGGCTTAACCGGCGGCAGTCCGGGAAAACTGATGAAA
ACGTTCAAAACAGCAAATCAGGCCATCTTGCTTGGAACGAATCACTTTTGGGAAGGCGTTGATTT
CCCTGGCGATGAGCTGACGACAGTGATAATTGTAAGACTTCCTTTCCGGGCTCCGGATCATCCGC
TGCACGCTGCAAAAT
>r84.1 |SOURCES={KEY=b34ed7e6...,bw,3261405-3262005}|ERRORS={}|SOURCE_1="bcp.fa" (b34ed7e60a76ed5c83a162724f0217b5490879ad)
TTTACTTTGGATAAAAAGGAAAGAACATCTGCCTTATCCGTTAAATTCGGAGCTGTCTGCTGAAC
AGCCTTTAAAAATACATCGGCTTCTTGATCCGTGACTCGTGCGGCCTGCAAAACAGATGCTGCTG
CCTCGGGCTTATTTTGATTAGAGGAAACAACAGCCTTTATCCAGTTCGCTGCTTCTTTTACGATT
GAATTGCCGTTTTTATCTGCAGCTTCCGTCATTTTGGCCAGCAGCCTTCCTGCTTCTTTCATTGG
AATGTCTGAGACAGTTTTAGCAGCACCGTCTCGTATGTTTCGCTGCTGCTCCTGCGGGTTTACAG
GTGCCCGGTTTGCCTTTCCTGCGGAGCCGTCTGCTGCGCTAAGCTCCCGGTTTCCGGCAGTACTG
ACTGAAGAGGCAGATCTGGTATGATCCGTTAACGAGAAAAACTTCTCGATAAGACGTTCTGCATG
GACATCTGTTTCGCTATTAAATAGTGCTGTAACGGCTTCTCTTAGCTTTGTCAGCGCCTGGCTCG
GCTGAGGATTTTCATGAATAGCCTGAATCAGCTGAGATAAGTGCTGATGGAGCGGTACAGGCGAT
TTGACAGCATGAACT
>r85.1 |SOURCES={KEY=b34ed7e6...,bw,2286017-2286617}|ERRORS={}|SOURCE_1="bcp.fa" (b34ed7e60a76ed5c83a162724f0217b5490879ad)
GCCATGGCTGATCCCATATCAAACGGGTCGGTAATTCCTAAATCAGCCACCTTCCCTACAGTTGC
ACTTGTAATTTGAATATCACTTGGTGTTTGACTGATGACAACCGCACCGCTTCCAGTTACAGTAG
ATGTCGCAGTATCCGGTTTTTGCCCGCCGTATTCCGTCGGATAGCGGAACTGTCTTTCGGCCGTG
GCATTGTGACTGCTCGTAGCAGCAATCGCCCGATTTGCAAATCCGCCGTCGACTAAGGCAGATGC
AACAGCAACTGTTTCCATTGATGTTGAGCATGCGCCAAACATGCAAAGAAACGGGATTTTCAGAT
GCCTTGCCACATAGTTGGCTGTGACATTTTGATTCAACAGATCTCCTGCAAGCAAAAGATCAATA
TCATCTTTTTTCAAATTGTTTTTTTGCAGCGCCGTATTAATGGCGTCCTCCATTAGCTGCCTTTC
AGCCATTTCCCAGCTTTTTTGATTACAGTGCATGTCGTCATAGGTTTTATCATATAAAGACCCGA
GCGGACCGTCTTTTTCCTTAGGTCCTACTGCTGTTCCCGCTGCATTGACAAATAAGGGATGCTCA
AACACCCAGGTTTGC
>r86.1 |SOURCES={KEY=b34ed7e6...,bw,953536-954136}|ERRORS={}|SOURCE_1="bcp.fa" (b34ed7e60a76ed5c83a162724f0217b5490879ad)
GTATTTTTGTTTGGTTCCCCGAGTTACACAAACATCGGAGACCAAGCGATTGCGTATGCGGAAGA
GAAATTTATTAAAAATCGTTTTCCGTACTATGAATATATTGAAATTATGGACTATGCGACGGATG
AAGGCATCGAATTGGTGAAGGAAATCATCCGTGAAGACGATATTGTCTGCTTTACCGGCGGAGGA
AATTTAGGCAATCTTTATCTCGATATTGAGGAGGACAGAAGGAAGGTCTTTGCAGCGTTTAAAGA
CTATAAATCCATTTCTCTTCCTCAATCCGTCTATTTTGAAGATACAGAGGACGGAAACAAAGAAA
AGAAAAAAACACAGGATGCGTACCATCAAAATCCACATTTAACGATTGCCGCGCGGGAGACGCAG
ACGCTCGATGTTGTGAAAGAAACCTTTAATTCAGATGTGATCTTTACACCGGATATGGTGCTGTC
TTTGGATATCGTACCGAAAGAGCTTGAACGGGACGGCGTTCTTTTTATTTTAAGAGCGGACAAGG
AGAAGGTAACCGATGAAGATTTTATTTCACACATGATGAAATGGGCAGAAAAAACAACCTACGCG
GAGCGTACAGACACG
>r87.1 |SOURCES={KEY=b34ed7e6...,fw,959655-960255}|ERRORS={}|SOURCE_1="bcp.fa" (b34ed7e60a76ed5c83a162724f0217b5490879ad)
GAGCTGAAGGAAAAAGGAATCGGCTACTTAGGAATCGGCATTTCCGGCGGGGAAGTCGGCGCATT
ACAAGGGCCTTCCATCATGCCGGGCGGAGATCGAGACGTCTATGAAAAAGCCGCTCCGATCCTGA
CCAAAATCGCAGCGCAAGTCGGAGAAGACCCTTGCTGTGTCTACATCGGGCCAAAAGGGGCAGGG
CACTTTACAAAAATGGTGCACAACGGCATTGAGTATGCAGATATGCAGCTGATTGCAGAAGCCTA
TACATTTCTTAGAGAAACGCTTCGTCTGCCGCTCGAAGAAATTGCCAGCATCTTTGAAACATGGA
ATCAAGGTGAGCTGAAAAGCTATTTAATAGAGATTACAGCGGAGATTTTACGGAAAAAGGACGAA
CATACAGGTCAGCCGCTGATCGATGTCATTCTTGATAAAACCGGCCAGAAAGGCACAGGAAAATG
GACAAGCATGCAAGCCATTGATAACGGCATTCCATCCGCTATTATCACCGAGTCCTTGTTCGCCC
GCTACCTGTCGTCCTTAAAAGAAGAACGTATGGCGGCTGAACCATTGTTAGCCGGTCCGGAAACA
GAGGAAAAACATTAC
>r88.1 |SOURCES={KEY=b34ed7e6...,bw,2268745-2269345}|ERRORS={}|SOURCE_1="bcp.fa" (b34ed7e60a76ed5c83a162724f0217b5490879ad)
TGCACCTGTTATTTTGACAGCCCTTCCTGTATAGGTCCGACCGATATGGATGTGTAAATCCGCGT
AAATCTTTTTCATTTTTATGCTTGCAGCGCTTCTTTCAGCTGAAGATATTGAATCGCATAGGCTG
TCTTCGCATCGTAAACCTCGCGCGACTCAACCAGCTTTAGTGCGTCTTCAAGCGTCACCTCCATC
ACTTCAACAAACTCGTCCTCATCTAGTTCCCGTTTTTCTTCAAGCACAGCCAGCTCTTCCGCAAG
AAAAACGTGGACAATTTCATCGGCAAAACCGGGCGATGTATAGAATGCTGTCATTTTAGTCAGCT
TTTTCGCTGTGTATCCTGTTTCTTCTTCCAGCTCCCGAAGCGCCGTATACTCCGGCTCTTCTCCT
TTTTCCAGCTTTCCGGCCGGTATTTCAACGATCGTCCGTTCCAGGGGCTTCCGGAATTGTTTCAC
CAGTATGATTTTCCCTTCGTCTGTGACAGCCAGCACCGCTACCGCACCAGGGTGTTTTACAATTT
CGCGTTTACTCGTTTTTCCGTTAGGGAGCTCGACGTCCTCTACATAAAGATCAATAACTTTACCC
GAAAAGATCTGTTCT
>r89.1 |SOURCES={KEY=b34ed7e6...,bw,2336907-2337507}|ERRORS={}|SOURCE_1="bcp.fa" (b34ed7e60a76ed5c83a162724f0217b5490879ad)
CAATAATTCCTGAAATCAATACACACATGTAAGCAAACGATGAAACCGCAATCTTCAGAAAACGG
TTTCGGCATTTAAAACGGCTTAAATAGATGCATGCTACGGCCAGAAACATCAGCCCCATGGAACC
AAGAGCAAACCACATTTTGATCAATGCCAGACTCAAATAAACCGCGCCCCCTCCGACATTTGTTT
TGTAAGCGTTATATTTTATTTTAATATACAGGGCTTGAAAAGATCAACCAGATTTTCCATCCTTT
GATAGAATAAAAAAACTGAAGCAAAGAGGGGGACTTTGCTTCAGTCAAGTTGACTATATTCACCT
ACGTTTAAGAAACACTCTCTTGGACTTCGATGCTATAGTATGCGACGTTGCATACAGATGCATCC
TCTCTTGCCTAAATCGGCAAAATGTTTCAGGAGATCCCAAGGTCTGGGTATTCTTCTGTCTTTCG
GGCTTTCGTGCAATTAGAATATGCGGACTTTTATTCCGTTGCCACTTTTATTTTACTTGGTTATC
AAATGTATTCACCAAGTCCTCCATCTCGTGGGTTTTCCCTCTCGCCATTAAGGATTCAACAGCGG
TTTCTACCTTTTGTC
>r90.1 |SOURCES={KEY=b34ed7e6...,fw,2239046-2239646}|ERRORS={}|SOURCE_1="bcp.fa" (b34ed7e60a76ed5c83a162724f0217b5490879ad)
AGATGGAGTCGTGACTGGCTACGGTACGATTGACGGCCGCTCTGTATATGTGTTTGCGCAGGATT
TTACCGTATTCGGCGGGGCGCTTGGCGAAACCCATGCGAAAAAGATTACCTCTCTTATGGATCTT
GCAGCAAAAAATAAAGCCCCGATTATCGGGCTGAACGACTCAGGTGGTGCGAGAATTCAAGAGGG
TGTGGTATCATTAGATGGATACGGTCACATATTTTACCGAAACGTCTTATATTCCGGAGTCATTC
CGCAAATCTCGGTTATATTAGGGCCGTGCGCTGGAGGCGCTGTGTACTCTCCGGCACTTACTGAT
TTTATTTTTATGGCAGAACAGACGGGCCGAATGTTTATTACCGGTCCAAAGGTCATTGAAAAAGT
AACAGGAGAACAGGTTGACGCGGAGAGCTTAGGAGGAGCGGGAATACATAATGCCGTCAGCGGAA
ATGCCCATTTTTCCGGAAAAACGGAAGAGGAGGTTCTGGCAGGAGTGAAAAAGCTGCTGTCTTAT
TTGCCACTCGACAAACAGATATCACCGCCTTCATCTGTGGATGAGGCCTCCAGCTCGTTAATAAA
CCGCCTCGTGCCGGC
>r91.1 |SOURCES={KEY=b34ed7e6...,fw,785433-786033}|ERRORS={}|SOURCE_1="bcp.fa" (b34ed7e60a76ed5c83a162724f0217b5490879ad)
TACATCAATATTACGCGACGGGAAGCGGCACATCCCAAGCGACACCGCACGCCGCTGCCATGTTT
GCTTTATTAAAACAGCGTGATCCTGGTAACACGAACGTGCAGCTTCGCGCCCTCATGCAGAAAAA
CATCGTTGATCTCGGAATGACGGGGCGCGATCAGCAATTCGGCTATGGCCTGATCCAGTATAAAG
CCCAGCAGGCAGATAAAGCGTACGCGGCGGCTGAGCAAGCGGTCAAAAAAGCTGAACAGACAAAG
GCACAAGCCGATATTGACAAAGCGAGAAAGCTCGTCAGCCAGCTGCCAGACTCCAACGCAAAAAA
AGCTTTGCAAAAAAGACTGGATAAGGTTCAGGCATACAGAAATGTAAAAGACGCGAAGGACAAAG
TGGCAAAGGCAGAAAAGTATAAAACCAAGCAAACCGTTGATACAGCACAAGCCGCAATCAACAAA
CTGCCGAACGGTACGGATAAAAAGAACCTGCAAAAACGCTTAGATCAGGTCAAGCGCTATATCGC
ATCAAAGCAAGCGAAGGACAAAGTCGCCAAAGCGGAAAAAAGCAAAAAGAAAACAGATATCGAAA
GCGCTCAATCGGCAG
>r92.1 |SOURCES={KEY=b34ed7e6...,fw,12127-12727}|ERRORS={}|SOURCE_1="bcp.fa" (b34ed7e60a76ed5c83a162724f0217b5490879ad)
TGTTTCTCCGTCTATATTTCTGCACCTTTGTTCCCTCCTGAAGCATAGTTATTAAGTGATAACTT
CCGTGGAATATTATACCTCAAATTCCCCTGAATGGAACAAAAAAATAAAAATACCAGGAAAAACG
GCTCAGGTTGCTTCCTTTATTTCAACAGCTGAGTCATCAATCCAGCCGACCAGTTTATTATTGAC
TTGGAATTGGTACCATACGGACTGGCCTTTCTGTTTTTTAGATACAACCTTTATATCTTTACCAA
CGTAAGATTGCGCAGAGGTCAGCTTAATGGATTGTTCATCAGTAGAAGGCTTAGACCATACATCT
TGAACGGCGCTGTCTTTGATGGCCCCTTTTAAATCCACAGCTTTCAGAGATGGATTCACCTCATC
GTATTTATCTAAATCATACTTTTCCACAATGGCACTGATTTTGCCAGCATAGTCCGGGTCTGTGG
CATAACCTGATGTTTGAAGAGCGCCTGCCGCTTCTTTATAATCCTCAGCCTCAAGCACCGGCTTA
TACTTCTTTTTATTCCACGATGTGCCTTGGACAAATAATTTGGCGTGATCATCCATTGATTCAAA
AAACGTGCTGTATTT
>r93.1 |SOURCES={KEY=b34ed7e6...,bw,2799252-2799852}|ERRORS={}|SOURCE_1="bcp.fa" (b34ed7e60a76ed5c83a162724f0217b5490879ad)
CGTCTTTATCTAAGATGCCGTCACCGTCAGTATCTTCCCAGCCGGCTTCTTTCAGCATCTTCTTC
GCTTTCTTCACATTGTATTTAAATTTAGGCACTTCTACGTCTTTTGGATAGTTCCAGGAAGCCGG
ACTTTCCGGAATATAAGCGACCTCTCCGTCGCCATCCAATACAGTTTCAACCATCGTTTCACGGT
CTAACGCAGTGGTAAGCGCCTGGCGCACTTTTTTGTCTTTAAAGAGCTCGTTTTTCTCATTCCAG
CCGATATATGAATAGCTCAGCGCCAAGTCTGTTACAACCTTGACATTATTAAACGATTCAGCTGT
CTTATAATCAGTTGACGGAACGTTAAAGAAATCAATATCCCCCGCTTGAAGCTGCGCAACCGCAG
CATTGGCATCAGGAATGATTTTATACGTGACACTGTCTAAATACGGACGCCCGTCATAGTAATCA
TCATTGGCAACGAGCTTCACGTATTGTCCATCTTTCCATTCTTTAAATTTGAAAGGCCCTGAGCC
GATCGGATTTTTTCTGTTAAATTCATTATCTTCAAGCTGCGCAACCGGTACATCTTTTAAAATAT
GCTCCGGAAGAATGC
>r94.1 |SOURCES={KEY=b34ed7e6...,fw,2452475-2453075}|ERRORS={}|SOURCE_1="bcp.fa" (b34ed7e60a76ed5c83a162724f0217b5490879ad)
TGAAGGCGTCATTGTCGATATGGAAAAACTTGATATTGAATATGAATTCCTCATTGGAGATGTCG
TTTATGTAAAAGATTATGGAAAAGAACTCTTTCGCATTATCGGCCACAGAACCGAAATTTGGAGG
TATTTGGAAGATGGCTGGGAAGATATTATTTATGAGCTAACTCGTTTAAAGGATGGAGAGTGGCT
TGAAACGGAGGAAGAGGATCTCACGCTGGTTCTCAGAAAGTATGAAATGGACCAGTTTGTGCATC
AGCTTTTGTTTGTCCACTATGTCGGAGAAACTGCCCATGAGATCGGCGAAGATATTGTACCGTCT
GCTCTTCTTCAGTTTGAAGGCGAAGATGAAGATCAAGATACCCTGCGCATCCTGGCTGTATCAAT
TGTTGATGAGCTTTTGGATATTTACAACGACTACAAAATTCTGTACGAAATGTTTAAAGATGAAG
AGTATAAAGATATGATGATGTTTGTGCTGGAAAGCTTAAAAGAACATTTCAGTTAGTTTGTGAAC
AAGCGGATGATGACATATAAAAAATAAGGCAGACAGCCCCACATCATGACATGCGTCATACCTCT
GAGCGTTTTTTCCAT
>r95.1 |SOURCES={KEY=b34ed7e6...,bw,174690-175290}|ERRORS={}|SOURCE_1="bcp.fa" (b34ed7e60a76ed5c83a162724f0217b5490879ad)
AAGAGATTGGACGAACTTCGCGGTTTTTCCACATTGGGGCTAAAGGTCGAAGGAAAGCACTCTAT
TTGGTAAAATGAATAGATATTATAAAAGAAAAGGTGTTTGCATATGAAGTCTTACATCATCGTCG
GCGCAGGCATACTAGGTGCATCGACGGCTTATCATCTCGCAAAAGCAGGAGCCCGGGTTACGGTG
ATTGACCGGAATGAGCCGGGACAAGCGACGGACGCGGCGGCAGGGATCGTCTGCCCTTGGCTTTC
GCAGCGACGCAATCAGGATTGGTATCAGCTCGCTAAAGGCGGAGCGCGATACTATAATGATTTAA
TCAAGCAACTGGAAGAGGACGGTGAAACAGACACCGGATACAAGCGTGTCGGCGCGATCAGCATT
CACACTGATGCGGCGAAGCTCGATAAGATGGAGGAGCGGGCGTATAAGCGGCGCGAGCATGCGCC
GGAGATCGGTGACATCACCCGTTTGTCCGCGAGTGAAACGAAAAAGCTGTTTCCCATTTTAGCTG
ATGGCTATGAATCGGTTCATATCAGCGGTGCCGCCCGTGTGAACGGGAGGGCGCTTTGCCGGTCG
CTTTTGAATGCTGCA
>r96.1 |SOURCES={KEY=b34ed7e6...,fw,307032-307632}|ERRORS={}|SOURCE_1="bcp.fa" (b34ed7e60a76ed5c83a162724f0217b5490879ad)
GTTAACGTTATAGACAGTGAAAGCAGTGTGCAGCGTTGAACCAGCTTGCTTGAACTTATCGATAA
AAGGGGATTCATAGCCGCCGTCGCAGACAACCATCGGCTCACAATCGAGATCTTTCAGCGTAATG
GCTGATCGGCTGCACAGCGGGTGATCATCACGCAGCACGACGACCATTTTGTCTTTTTTCAGCCG
AATGTACTCCATCTTGTCTGCCGGATACAGAAGAATGCCGGCATCAATCATCCGTGTATGGAGCC
ACTCCTTGACTTCGTCTACGGTTCCTTCATGCAAAACAAGCTCCAATTTCGGATACCTTTGTTTA
AACTCGCTGATCAGCTTCGGCATAAAATAAGCGGAGGCGGTTGGAAATGTGCCGATATGAATCGT
TCCCAGCTCAAGCCCTTTTTCTGCCGCTGCGACCTGCTCAACTTTTTCAATTCCTTTTAATACTT
CTCTGATATGGACTAAGATCTTTTTTCCCGTGTCCGTCAGCATCAGGCCGTTTCGGCGGTCACGG
ATGATCAATTTCACATCAAGCTCGGCTTCAATCGCAGAAATGGCATGGCTGACAGCCGGCTGTGT
CATGTTCAGCAACTG
>r97.1 |SOURCES={KEY=b34ed7e6...,fw,2090529-2091129}|ERRORS={}|SOURCE_1="bcp.fa" (b34ed7e60a76ed5c83a162724f0217b5490879ad)
GACGCTGAAACGTTCCCATTTATGGGGGAGCGGCGCCTTGTCATTGTGAAAAATCCATATTTTTT
AACGGGTGAAAAAAAGAAAGAAAAAGTTGAGCACAACATCAGCGCGCTTGAATCTTATATACAAT
CACCGGCGCCATACACGGTCTTTGTTCTGCTTGCGCCTTATGAAAAACTGGATGAGCGGAAAAAA
CTGACCAAAGCGCTAAAAAAGCAGGCGTTCATGATGGAGGCAAAGGAATTAAACGCGAAGGAAAC
GACAGACTTTACGATCAATCTGGCGAGAACCGAGCAGAAAACAATCAGCACCGAGGCGGCAGAGC
ATTTAGTTTTGCTTGTAAACGGGCATCTGTCATCACTTTTTCAGGAGATTCAGAAACTCTGCACG
TTTATTGGAGACCGTGAAGAAATCACGCTGGATGATGTAAAGACGCTTGTGGCGAGAAGTCTGGA
ACAAAATATCTTTGAACTGATTAATAAAATCGTCAACCGAAAACGGACTGAGAGTCTGCAAATTT
TTTATGATTTGCTCAAACAAAATGAAGAGCCGATTAAAATTATGGCTCTCATATCGAACCAGTTC
CGGCTTATCCTGCAG
>r98.1 |SOURCES={KEY=b34ed7e6...,bw,3320982-3321582}|ERRORS={}|SOURCE_1="bcp.fa" (b34ed7e60a76ed5c83a162724f0217b5490879ad)
ATCCTGTTTCACCTCCAAATCATATTTAGCCCCAGTTACCTAGCAACCGTCGGTGACTTCGGATT
GCCAAGCAAAGGTTTTAAGACTACGAAGACTATCATACTAAAAATCGGGCCTATATGCAAATATT
TTAGATTAAAATTTGTGTGCGCTGCATGTTATTTCCGCAAATTGCTGAAATAACGGATCGCTTCC
TGCTTATCTTTCTCAATTTGCTCTGTTAATGCTTGAATGCCGTTGAACTTGCGCTCGCTCCGAAT
TCGTTTATACCATTCAATTTTTATAGCGGCTCCGTATACATCTTGATCAAAATCAAATAAATTGA
CCTCAATCGAAGGCTGTTCCGGACGTTTTTCATAAAACGTCGGCTTATAGCCGATATTGCAAACG
CCGTTGTAAAGCTCGCCGTTTATTTCCGCCTTGACGGCATATACACCGGTCGGCGGGACAATATA
GCTGTTATTTAAGCCGACATTGGCAGTCGGAAACCCGATTGTCCGCCCTCTTTTATCTCCATGAA
TGACAATTCCTTTAATAAAGTAGGGCTGTCCAATCAAAACATTGGCCAGTTCAACGTCTCCGTTT
TGAAGTGCAGTCCGA
>r99.1 |SOURCES={KEY=b34ed7e6...,bw,882465-883065}|ERRORS={}|SOURCE_1="bcp.fa" (b34ed7e60a76ed5c83a162724f0217b5490879ad)
GGGAAATGACCGGAACGTGGAAGAAAACCGGAAAGAATACAGCTGAACTTACGTTAGCAGGCAAG
ACGTATTATGGCGTATTTTTACGCCAGTGGGATTCGGTGAGAGAGAAGAACGTGATGACGTTTAG
TGTGTTGAATGGCAGCGGTGAGGCTGTATGGGGATCTAAATAAGATGGAGACGGCGCCTTCTATG
GAAAGGCGCTTTTTCCTTTTACATAAGATGACGTTTCCAGATTATAAATGTTTTATCACCTATAT
TGACGATAAGAAATGGGGAAGGACAGAAAGCGAAAGAGAAAAGGTTAGGGGGAATAAGACCTATT
CTTATAGTCCTTTTATGTTGAATGTCACTACTTATTATAGAGGATCGATAGGTTTATAGCGATTT
AGACCCTCTGCATTTCTGTTTAACACAAACCTTTTTACCTATTTATCCAATATGATCCATCATGT
AATATGAAAATAGTCTGTATTGTCAAAGATTAACACAGTTTGATAGAAACATGAGGTGTTGCGGC
ATGCATAGTGAAATGTTGTTACATTCGGTCAAAGCCGACTTACATGAAAAACAGGAACAGATCCA
TCAGTTAAAGCGAGT
>r100.1 |SOURCES={KEY=b34ed7e6...,bw,1185916-1186516}|ERRORS={}|SOURCE_1="bcp.fa" (b34ed7e60a76ed5c83a162724f0217b5490879ad)
ATGGCGCAAACTTCATGACTAGGTTGACCAGATACATCATCAGTTCATTGCCCTGCTCAACGACT
TTCAAAAGCATATCTGCTTTTTTGCCTAGCATCGTAATCCCGAGTCCGACAAAAATGGAAAACAC
GATAATTTGGAGCATATTTCCTTCAGTCATCGCTTGAACGGGATTGGCCGGAATCATGTTCAGAA
GTGTGTCAGCAATACTCGGTGCTTCTTCTGCCTCAAATTTAGCGGATGAGACATCATAAGTGCCG
AACTCACCCGGCTTAATGACAAGCGCCAGTATAAGCCCGATCGTAATCGCCACCGCTGTCGTGAT
GAGAAAATAAGAGATGGCCTTCACACCGATTCTGCCAAGCTTTTTAGGATCGCCAAGCCCGGCAA
CTCCTAATGTAAGAGAGAAAAAAACAATCGGTACGACAAGCATTTTGATGAGGTTTAAAAAGATG
GTGCCAAGAGGGCCAAATACAAACTTATTCAAATATTCAAATAATTCAGGTGATGTTACGTTCAA
AATAATCCCCGTGACGGCGCCCAGAACCAATGCAATGATAATCTTTGTTGCCAGTTTCATCCGCA
TTCCTCCTTTTTTGA
>r101.1 |SOURCES={KEY=b34ed7e6...,fw,3495524-3496124}|ERRORS={}|SOURCE_1="bcp.fa" (b34ed7e60a76ed5c83a162724f0217b5490879ad)
TGCGAGTGTCAAGGTTTTCAGCCGTATATACGGAAAGAGAACGATCGGAAAGAACTTTTTGCACA
ACATTCACGCTGAGAATAACATTCAATATAGCGGACTTGTGGATGATATGAGAAGCCTTCGTTCA
AACGATTTTTCACCGGAGCATTTGAAACCGTTGATTGTTTCATTTTATGAACAGACGAAAGATTA
TGAGGTAAAAGCAAAAGTGACGTGGAGCACTTGGTTTCAGCCCTTTGCGAAAATGTATGAATACA
TCAGCAAAAGAACCGGACAAATACACCTGTCAACGAACCCTGACTGGTATAGGATGCACAGTACA
ATAAAAGGTGTCCATTCAAAAAAAGACGGAAGAAATAAGGTGCGTGCCTGGATCAGAACAAATGA
AAAAAACGAAACCATTTTCACCGCGCTGTATTCTGTATATCGCTCAAAAGGAGAGGGGTACATGA
ATATTTCTCTGCCGCTTCCTTTCAGTAACATGACAGGCGTTTTAAAGCCTTATCATCACAAAGAG
AACCTGATTCTGACCAGCAGGCGGAGAAAAAGCGGTGCTGGGGATGAAGGAATTTATCTTAGAAC
AAGAATCGGGACATG
>r102.1 |SOURCES={KEY=b34ed7e6...,bw,1553160-1553760}|ERRORS={}|SOURCE_1="bcp.fa" (b34ed7e60a76ed5c83a162724f0217b5490879ad)
GACGGGAATATTATCGTGACAGACTTCGGGGATACACCGCCGCTCGGCAATATACAAACGGACAG
CCTGCCTTCCGCCTACCAAAAGTGGAGAGAAACAAAGCTGGCCAAAGAGCTGAACTGCCACTGCC
CGAATGTCCGGTGCCTCGGACCAAACGTACTCGTCAAAAACAGCTACTACCAGGATACAGATTTT
TCAAAACGTCAAGCCAGGAGTTAGATGCGGATGGAAGAAACACTTACGGAGATTTTTCAGAATAA
AATCGTTGATATTCTCCTCGTCGCCGTTATTTTGTGGATCGGTGTTTTTATCATTAACCGATTGG
TGCAGTTATTTTTCAAACGGACGGACTTTATTGAAGAGAGAAAAGAGAAGACCATCGAAAGCCTT
GTCCGTTCTATCACCCAATATACGGCGACAATTGGTTTTATCTTTTATGTTATTTCTTTATTTGT
GCATGATTTCGGCAAAATTTTAGCCGGGGCGGGTGTAGCCGGTATCGTCATCGGTTTTGGCGCCC
AATCGCTGATTAAGGATGTGCTGGCGGGTGTGTTTTTAATTTATGAACGCCAGCTGCACAAAGGC
GATTATGTGACGGTA
>r103.1 |SOURCES={KEY=b34ed7e6...,bw,1086411-1087011}|ERRORS={}|SOURCE_1="bcp.fa" (b34ed7e60a76ed5c83a162724f0217b5490879ad)
CCAGTGAACTCCCAAGCGGGTTATGGAAGCGTGGCATCGTATAAAAAAATTTGATCGGTTCTGTT
TGAAACAGCCGCTCGACTTCTGCTAAATCAAGCCCCTCCTCCGTTCTTTTTATCCCGATTGCTGG
GATGCCCAGTGTCTCCAGCTGTTCAATCATCAAATGATAGCCTGGCTGTTCAATGGCGATCGTCT
TTTTCCCATTGGGAAACGGCATTGCACACAGCAGGGATAGTGCCTGCTGTACGCCGGATGTGATA
AACATATGCCTCTCGTCCGCAAATACCTGCTGATCAGCAAACAGCTTTCGCAGAACAGAGATGAG
CGACGGGAGGCCCTTCGGTGTTCCGTATAGAAACAAATCACGCTTGTATGTATCAATCGCTTTGT
TGATGCAATGCTGAAAATCCACATACGGAAAAATATCAGGGTCTGGCGCAGATGTTGCAAAGTCG
ATTGGGCCTGCCTTGCCGTGATGCGGCTTCTTCGTCTTTTTCACAAGATAATAGCCGCTTTTCGG
AACAGAATAGATGAGATGGCGTTTTTCCAGCTCTTGCAGTGCGCGGATCACCGTGCTTTTGCTGA
CTTGATAGCGGGTAG
>r104.1 |SOURCES={KEY=b34ed7e6...,bw,3001957-3002557}|ERRORS={}|SOURCE_1="bcp.fa" (b34ed7e60a76ed5c83a162724f0217b5490879ad)
TCTTCTTTCTTAAATACATATCTTTTGAGCAAGTGGCTTGCTGCAATATACAGCAAGTAGAGCGC
GCCAATGGCTTGAACCTGCCATACATTGACCAAAAAAGAAATAGCGAATAAAGAACCAAATCTCA
GAACAAAGGCGCCTGCCAGCCCGTAAAACAATGCCTTCTTTCTTTGCTCCTCCGGCAGATGTTTT
ACCATAACCGCCATCACTAAAGCGTTATCGGCGGCTAAAATACCTTCCAGCCCGATCAAGACGAG
AAGAACCCAACCATACTCCAATAATAATGCTGCATCCATAAATGATACCCTCCCAAAAAAGTTGT
TTTCTTTCTCTTCATCCGATCTTATGCCGGCCGGACATGCAAAAAAGACCTTTGCCGACATAAGG
CAAAGGTCTTGCTAGACATGAATTCAGGCATGCCAACAAAGCCGATGGATATCACTATCCATGAA
ATGACGACTTTGTTTCCGGAAACATTCCGGACGCTACTCCCCTTTGGGATTTCAAGAAATATCAT
ATTATAAGTCAATGATATGCGGAGCGAGCTTATTTGTCAACGCTTATTTTTTAAAAAAACTGAAA
AATGTTCAGACTGCA
>r105.1 |SOURCES={KEY=b34ed7e6...,bw,3015094-3015694}|ERRORS={}|SOURCE_1="bcp.fa" (b34ed7e60a76ed5c83a162724f0217b5490879ad)
AGGGCTTTGATCATTAAACAGGCGGTTCCTTATGCAAAAGTTGTCGGGGAAAGCTGGCCTCTGAC
AATCGATCGGGCAAGAATTGAAAGCAGCGCACTGATTCGTCAGGGTGAGCACGTCCCTCACCTCG
TACCGAGAGTTTACTATTCAGATACCGCATTGGCGGTCACGGTCATGGAGGACCTTTCACATCTG
AAGATCGCTAGAAAAGGACTTCTCGAAGGCGAAAATTATCCAAACCTGTCACGCGACGTTGGAGA
ATTTTTAGGAAAAACGCTTTTTTACTCCTCTGATTACGCACTTGAGCCTAAGGTGAAAAAACAGC
TTGTTAAACAGTTTACAAATCCTGAGCTCTGCAATATTACCGAAAGACTTGTATTTACAGATCCT
TTCTTTGATCATGATACAAATGAATTTGAGGAAGAGCTTCGTCCATATGTTGAAAAGCTTTGGAA
AAATGACAAGGTCAAAGTTGAAGCCGCTAAGCTGAAAAAGTCATTTTTAACATCTGCCGAAACCC
TGATTCATGGCGATCTGCATACAGGAAGCATTTTTGCCAGCGAGCTTGAGACAAAGGTGATTGAT
CCTGAATTCGCTTTT
>r106.1 |SOURCES={KEY=b34ed7e6...,fw,387935-388535}|ERRORS={}|SOURCE_1="bcp.fa" (b34ed7e60a76ed5c83a162724f0217b5490879ad)
GAGACTGCCTGCTTTCCCCTTCATTTCGTCATGGGTTAGAAACATATAGGTGGTTGATACAACTT
CTGTTTCACTTTCTGAAAATAAGGAAGTCACTCTGTCTATTCCTCCTAAGGCTGAAAATCGAATA
ACTGTGAGATCATTTCTTCTTTTTCAAATAGCTTTTCGATGCTCTCGCGGATATTTTTGATAAAA
TTCTTTTTTTCCGTTGTCTGTTTTTTGAGTTCTGCAACAATTCCGTCATTAGCAGGGAGTGCACC
TGTATGGAACGATTCATGAACTGATATTTTCTCTAATTTATCGAATGTGTGACTGAAACCGGCCG
CAAGCCGGAATTGAAGATCGAAGGCATATTGCGAAGGGTTTTCTTCCATATGTTGAATCGCCGTG
ATGATTGCCTGTTTTTTGTCTATAAACGCTTCATCGATTTCCTGCCGGAATACCTTTTGGTACGC
AGAAATCGCATCTTCCATATCTTCAACGATCTTCATGCCGTTTTGATAGATTCTGACAGCGGACG
AGATATTGACTTTAATCGTTTCTCCCGAGCCGCTCTTCCCTGTAAAGTAAATATCGGAGCCTTTA
TAGCTGAAGCCTTTT
>r107.1 |SOURCES={KEY=b34ed7e6...,fw,2840104-2840704}|ERRORS={}|SOURCE_1="bcp.fa" (b34ed7e60a76ed5c83a162724f0217b5490879ad)
TTGCATGATTTTATATTGGACCGGATTAATGTCCTGAAATTCATCAATTAAAATATACGTAAACC
TAGATTGATATTGCTCCAGAAGATCAGGCCGCTCTATGAACAGTTCATAGCAGGCAGACGCCATA
TCATCAAAATCAAATTGGCGGTGTTCTTTTTTCTGGCGCTCATAATATTCGTACAGGCGGTAGAC
TTGTTTTTCCCAGTCATCCTTTAAAGGAATACGTTCATTCGGCAAATAAGAGTTTTTCCAAAAAC
CGATTTGCTGCAAGGCCTGATCGACGGGGAACTCTTTCTCATCTACGCCTTCTTCATAGAGTGCT
TTTTTCATATATTGTTCCTTTTGCCATTCCATTTTCAACAGGTGCTCGCCATTCCACTTGGCAGA
ATCATAGTGATACAGGATTTTATAAAACAAGCTGTGGAATGTTCCGGTGACAAGTCTTCTGACTT
TTGACGGCTGTAATCCGTACTGCTTCGCCATGCGATCTTTCATTTCCGCGACGGCCTTTGTTGTA
AAGGTGACAAGCAGCATATGTTCCGGCGGTATGTCTAGGTGTTCGATCATGTGGGCAGCGCGCGC
GGTCAGCACACGTGT
>r108.1 |SOURCES={KEY=b34ed7e6...,bw,1178803-1179403}|ERRORS={}|SOURCE_1="bcp.fa" (b34ed7e60a76ed5c83a162724f0217b5490879ad)
AAATGATCGCTACGATGATCGCCAGACTTCTTGAGGACGCTCCGCTTGATCAGCAGGAAAAAGCC
GCTGAAGATCCGGTCATCGGCTCCATCCTGGGCGGCATGAACCCTCACCATGCCATTGTATCAGG
ACTTGGCGCCATGCCGGAAAGCAGTACAGGCGTCCCTTGGAGCGGCGGCTATATCGTAGCAAGCG
GAAACCTGCTGGCAGACTTCCGCGCCAATCTGAATGCGGAATCACAAGGCCGTCTGCAGGTCGCA
CGCCTGTTTGAAATGACGGATGACAAAGGCGTCAAAGATATGCTCAGCTTCCTGCTGGCGCGTGA
CACGATGCACCAAAACCAATGGCTCGCCGCCATTAAAGAATTAGAAGCACAGGAAGGCCCGATTG
TGCCGGGGACATTCCCGAAAGCACTCGAAAAACAAGAGTTCTCGCATCAGTTGATCAATTTCTCT
GAAGGTGAAGAAAGTGCCGAGCAAAACTGGCTGAAGGAGAAAGCCCCGGATGGAGAATCCTTTGA
ATATGTAAAAGAAGCTAAAGCGTTTGGAGAAAAGCCGGAGTTAAAACCAGCACCGCCTTTTGTTC
ATGATACGCTTCCAG
>r109.1 |SOURCES={KEY=b34ed7e6...,fw,1708221-1708821}|ERRORS={}|SOURCE_1="bcp.fa" (b34ed7e60a76ed5c83a162724f0217b5490879ad)
CCCCATCTTTCATTCGGGCAGGGCCACCATATTTGTATGGGTTCTTCGCTGGCACGGTTAGAAGC
ACAAATTGCAATCAACACTCTTCTGCAGCGCATGCCAAGCCTGCAGCTCGCTGTTTCTGAAGTGC
GGTACCGGAAGCTAATTGGTTTTAGAGCGCTTATGGAGCTGCCAGTTACTTTTTAATGAAGGCTA
AAGGAAGCCATGAATGCTGAAAAAGTGTCATCCCCTGGGAAAATGGGCAATCTATAAAAAAGGGG
AGTGAACATATGAGAAAAGTGCTGATCGCTGGCGGAAATGGTGTGATTGGGCGGATATTGGCTGA
AGGGCTTATGTCTGAGTACGAGGTGACGGTGCTGGATAAAGACCGTTACGATGGCATAACACACG
CTATTCAGGCAGACGCGTCAAACTATGAAGATCTATTGAAGAAGATTCCGAGAGATACAGATGTG
ATCGTGAATTTACTCGCTGTCAAAATCAAATATGATGTCATGGATGTAGCTGAATTTGAAAAAAT
GACGGATATTTTTTATAGAGCAACCTACTATTTGTGCCGAGCGGCAGCAGAGCTTGGCATTCCAA
AGGTTGTTTTCGCCA
>r110.1 |SOURCES={KEY=b34ed7e6...,bw,3104992-3105592}|ERRORS={}|SOURCE_1="bcp.fa" (b34ed7e60a76ed5c83a162724f0217b5490879ad)
TTTAATCGCTACAATATTAATACCGTATTTCGCCCGTATATCTAAATCGAGAAGAGTGTTTCCGG
CAAGACGGCTGTTGGCCACGATCTCGACAAGACTATGCTCTTCTGACAGCTCCAAATAATCAAGT
ACATTGTTGGAAACGATATTATGCGCAATCCTTTTTGCCATATCTCGTTCCGGGTGGACAATGTG
ATCCGCGCCGATTTTAGACAGCACTTTTTCATGATAATCGTTCTGAGCCTTAACTGTAATCGTAT
TGACACCCAGTTCTTTGAGGATCAGAGTTGTTAATATACTCGCCTGAATATTTTCACCGATCGCA
ACAATGACGTGGTCAAAATTCCTCAAACCTAAATTTTTCAGAACAGATTCGTCGGTCGAATCTCC
GATGACGGCATGTGATGCAATTTTGGCATACTCGTTGACTTTATCTTCATCAATATCCATCGCCA
TGACCTCGACGCCCTCTTCGCTCAATGCTTTGCAAATACTTCCACCAAAACGGCCGAGTCCAATT
ACCGCAAATTCTTTTTTCATAGTGGTGCTCCTTTACCTAACATCATATTGATCAAATTTTATCAT
ATTCTTTTGAAGCAG
>r111.1 |SOURCES={KEY=b34ed7e6...,fw,3770733-3771333}|ERRORS={}|SOURCE_1="bcp.fa" (b34ed7e60a76ed5c83a162724f0217b5490879ad)
AGTTAAGGCGATTCCGCTCAGGCCCGGGGTATGATAGGCGTCTGAAAACAGGATGATAAATGCCG
TGCTTGTACAAATGACCAGCGTATCAGTAAGCACACCAAATGCCTGGATCAGCCCTTGTTTTACA
GGATGGCTTGTCGTTGCGGTGGCAGCGGCATTCGGTGCGCTTCCCATTCCCGCTTCGTTTGAAAA
AATCCCCCGTCTGACACCCTGCATTAAAGCCGCTCCCAAAGCGCCGCCGGCCGCCTGGTCAAATC
CAAACGCGTTTTTGACAATTAGCGCAAAAACGGCAGGTAGCTGAGTGATGTTTGTGAGAATCACG
AAAAAAGCGACTCCGATATACAGGACAGCCAAAACAACAACAATATATTCAGCCAGTTTTGCGAT
GCGTTTTACTCCGCCAAAGATAATTGTTCCAAACACAGCAATTAAGATGAGTCCAAGTGTCAGGC
GGTTTGTGCCGAACGCGTTTTCAAACGCGAGACTGACCGTATTTGATTGAACCGAGTTAAAGACG
ATACCGAACGACAGCGTGATTAAAACGGCGAACAAGGCGCCCATCCATCTTTTGTTCAGTCCTTT
TTCCATATAATAAGC
>r112.1 |SOURCES={KEY=b34ed7e6...,bw,3240154-3240754}|ERRORS={}|SOURCE_1="bcp.fa" (b34ed7e60a76ed5c83a162724f0217b5490879ad)
GTTACAGCGCTGCCGCACTTAAAAGCAGACATAAGAATAGAAGGGCAATTTGCCCTTCTATTCTG
CAGAAACGATATACGAATACAGCGGCTGTTTTCCGTTGTGGATTTCAACCTCAATCTCCTCGTAC
TTTTCACTGAGATACGCTTCAAGCTCCTCAGCTTCTTCCTGGGATGCATCCTCACCATATAGGAT
AGTGACAATTTCGTCCTCTTCTCCGATCATTTCTGACAGCAGCATTTTCGCGGCTGACAGCTGAT
CTTCAGCAGTGCCGATAATCGTTCCATTCAGAATTCCCATAAAGTCGCCTTTTTTAATGTCTTTG
CCGTCAATATGAGTATCTCTGACTGAGTATGTCACCTGTCCGCTTTTTACTTGCTGAATCGCACT
TAGCATATTGGCTTCATTTGCTTCAGGTTCTTGATCCGGATTAAATGCCAGCAGTGCTGACATCC
CTTGCGGAACCGTTTTGGCAGGAATGACAAAAACCCTATCACCCATCACACTTGCAGCTTGATTG
GCAGCCATGATAATGTTGGAGTTATTCGGTAAGATAAACACAGCTTCAGCATTTACAGACCTTAC
AGCTTCGACAATATC
>r113.1 |SOURCES={KEY=b34ed7e6...,fw,2220657-2221257}|ERRORS={}|SOURCE_1="bcp.fa" (b34ed7e60a76ed5c83a162724f0217b5490879ad)
ACAAACATGACCGGATCTTTAATTCCACTCATGACGGGATGATTTTTATTGATATCAATGAAGAG
ATCATTCTGTTTAATCATATGGCTGAAAAAATGGTGGGGAAAAAACGCGAGGAAGTCATTGGGCG
CCCGATCAAAGAAGTCATCCCGAGCACTAAGATGCCTCGGATTTTAAAAACAAGAGAGCCTGAAT
ACAATCAAAAGCAGCTTTTGGGTGAAAATTTGCAAATTGTAACAACCAGGCTGCCGATCATTGAT
GAAGGCGGACGTCTGCTCGGAGCACTCTGTGTATTTAAGGATATTACAGATGCGGTCGAGCTGGC
GGAGGAAGTGACAAATCTAAAACAGGTGCGCACGATGCTGGAGGCGATTATACAATCCTCTGATG
AGGCAATTTCTGTCGTTGATGAAAATGGCATTGGCCTGTTGATCAATAAAGCATACACAAAAATG
ACGGGACTTTCTGAAAAAGAAGTCATCGGCAAGCCGGCGAGCACTGATATTTCTGAAGGAGAAAG
CATGCATTTAAAGGTGCTTGAGACAAGACGCCCAGTGCGCGGCGTCAGAATGAAGGTCGGCCCGA
ATGAAAAAGAGGTCA
>r114.1 |SOURCES={KEY=b34ed7e6...,fw,2821251-2821851}|ERRORS={}|SOURCE_1="bcp.fa" (b34ed7e60a76ed5c83a162724f0217b5490879ad)
ATTTAAATATCGGCTGTGATCTAAAACTATTAAACCTTTTTCTGTTTCTTTTTCTGCGCGATTTG
TTGCTAAAGATCCAAAATAATGAATGGCGTCTGTATCGATGTGAAGCTTCTTCAGCTGGTCCTTG
ACAGGGCCTTTCGGAATCGTGAAACGTGTAAAGTCGGATACGCCGGAAAGCTTCTGGTGGGTTTC
CAGAAGTCCAACTTCAGCCGGTTCTTTTAATGTCAGCACATATTCGTCATTTTTCTTGCGGATTC
GAAGCGCCGCCTGTTTCTGTTTCAGTGCGAAGCAGTTTGTATCAAAATAGTGATTCTCTTGATTT
GTAAATTCTTTTTCTGCCAAATCCAGTGCCGCAGCTATGTTTTCAAATTCATGTTTTGTAAGCAG
ATTTTTAAATTCAATTTCAATTTCTTGGCTCATAATGGTCTTCCTTTCAGCTCTGTAAATCTCAT
TTTTACTATTATCTCTTTAGATGTTAGGTTTATCAATATCAAGCTTGATATGATAAAATGAATCT
GTACTTTGTTTATAAAGGAGAGCATTATGCAAAACAGAATCGAAATTTTAAATGCAACACTATCG
GATGATGAGCTTCGC
>r115.1 |SOURCES={KEY=b34ed7e6...,bw,2709002-2709602}|ERRORS={}|SOURCE_1="bcp.fa" (b34ed7e60a76ed5c83a162724f0217b5490879ad)
TTCCGGCAGATACAGATTTCAATGGTTTCAAAAATGGTTCAGCCACCTGTTTTCCGTTCACATAC
AGCTGATCGTCCTTATATTTGATCGATTCACCGGGCAGCCCAATGACTCGCTTTATCAGTACTTT
TTGATCAGGGCCTTTAAACAAAACAATATCAAAACGATGGATGGTTTTGAATCGATGTGAAAATT
TATTGACCAACAGTTCGTTCCCTTCCTGAAAAGTCGGGTTCATGCTTATGCCTTCTACTTTGTAA
TCAATAAAGACGGCATTTTTGACTTGAATGGCGAGAACGACGGAAACAACACCGGCAAGAAACCA
AAACCGTTTTTTCATGTTACTGTCTCCCTCCATCATGCTCACGCTGGCTGGCTCTCACATGCAGA
TGCCGTTCCACCCTTTTGCCGACATACCATAAGACAGCAATTACCACAACGGCAATAACTGTGCG
AATCGGCTGCGTGATCAGCGCGTGAAGATCATATCCGATGAAGCTGATCATAAAAATCATGACGA
GCTTTCCCGAGGCTGCCGCCAAAACAAACGGCCGCGTCCCGATCCTTGACAAACCGGCGACAACA
TTCACCGCGGCAGAC
>r116.1 |SOURCES={KEY=b34ed7e6...,bw,2854894-2855494}|ERRORS={}|SOURCE_1="bcp.fa" (b34ed7e60a76ed5c83a162724f0217b5490879ad)
TTAATACGCTTTATGGCAAGTGATGTGAAAATAGAAAAGCTCCCTATTCTGTGGGAGCTTTTCTT
AGAAAATTGATAAGCTATGATTCCGACTGGGCTCGAACCAGCGACCTCTACCCTGTCAAGGTAGC
GATTATCTTCTGAGCTGTTATTTTTATTCCTGACAAATACTTATCCATCAAGGAATTTTGAAATA
GATGTATGATCCCTTCTGAATAAAAATATTAATTGTTGGCAGGTTTGGGCAACAACTCGCCAACA
ATTTCCCATTTAAAACTAATGAGTAAATTCACAGGCTTACCAATATTTTCTCCGTTGATAAAGGA
ACGTTTGTTCGCATATAATTTATTTAAGGAGATGATCGGAATGAGTCATGGAATTTACGACAAGA
GATGGGAACAAAAATTCATATTACCTGAGCAAAGGGCTGCCCTTTTAAACAGGAAGAAAGAAGTC
CAAAAGATCGACAAACCCATTCTCGATGAATACCAACTGGAGGAAATCGCACGAACTATTTGCGA
AGCGATGGAATCCAACTCAGTTCTGGTCATCAGTGTATACAGAGACGGCTTTATTGAAGAAGTAA
CAGGACATGTGCATT
>r117.1 |SOURCES={KEY=b34ed7e6...,fw,1074403-1075003}|ERRORS={}|SOURCE_1="bcp.fa" (b34ed7e60a76ed5c83a162724f0217b5490879ad)
ACTACCGTTATATGCTTGTCGACGGTCATGGAAACTTTGGTTCTGTAGACGGAGACTCAGCCGCT
GCGATGCGTTACACCGAAGCCAGAATGTCTAAGATCGCCATGGAAATTCTGCGAGACATTACTAA
AGACACGATTGATTATCAAGATAACTATGACGGGTCAGAGAGAGAACCTGTTGTCATGCCGTCTA
GATTTCCAAACCTGCTTGTAAATGGAGCAGCCGGAATTGCAGTCGGAATGGCTACAAATATTCCG
CCGCACCAGCTTGGAGAAATTATTGACGGAGTGCTTGCCGTAAGCGAGAACAAGGACATAACAAT
CCAAGAGCTGATGGAATTCATTCCTGGACCGGATTTCCCGACTGCCGGACAAATTTTAGGCAGAA
GCGGAATCCGCAAGGCATATGAATCCGGAAAAGGTTCTATTACGATTCGGGCAAAAGCAGAAATT
GAAGAAACTTCGTCAGGGAAAGAAAGAATTTTAGTAACAGAACTCCCTTATCAGGTGAATAAAGC
GCGTCTAATTGAGAAGATTGCTGATCTTGTCAGGGATAAGAAAATTGAAGGAATAACTGATTTGC
GTGATGAATCTGACC
>r118.1 |SOURCES={KEY=b34ed7e6...,bw,959276-959876}|ERRORS={}|SOURCE_1="bcp.fa" (b34ed7e60a76ed5c83a162724f0217b5490879ad)
CCGTTGTGCACCATTTTTGTAAAGTGCCCTGCCCCTTTTGGCCCGATGTAGACACAGCAAGGGTC
TTCTCCGACTTGCGCTGCGATTTTGGTCAGGATCGGAGCGGCTTTTTCATAGACGTCTCGATCTC
CGCCCGGCATGATGGAAGGCCCTTGTAATGCGCCGACTTCCCCGCCGGAAATGCCGATTCCTAAG
TAGCCGATTCCTTTTTCCTTCAGCTCGTCATATCTTCTTTCTGTGTCTTCGTAGTGGGAGTTGCC
TCCGTCCATAATGACGTCTCCTTCTTCAAGCAAAGGCATTAACGAATGGATGACGGAATCGACCG
GTTTTCCCGCTGTGACCATCAGAAAGATTTTTCTTGGTGTTTCTAGTGATTGAACAAAATCTTGA
AGCTCGTAGTACGGGCTTAACGATTGTCCATCCAGCTTTTTCACAAGCTGGTCCGTTAAATCCCT
GGTGTAATTATAGACGGCGACTTTTTCGCCTTTATTTGCCATGTTTAAGGCGATATTGCTTCCCA
TTACGCCTAAGCCTATGACACCAATTGTATTGAACATGTGTTACATCTCCTTCAATAATTTCATA
CAACTAAACTTAACA
>r119.1 |SOURCES={KEY=b34ed7e6...,fw,344182-344782}|ERRORS={}|SOURCE_1="bcp.fa" (b34ed7e60a76ed5c83a162724f0217b5490879ad)
CTTCGCGATACGGAGCGTGCCGTCTGTTGACGCATCATCGCACATGATCAGCTCCCAATTTTTAT
AGGATTGGCTGAGAATGGATTCAATGCTTTCCGCCAAAGTGGATTCACAATTATAAATGCCCATA
ATGACAGAAACTTTCGGTCCTGAATTCATACGCTTTTCTCCTTTTTATCCATGTACACGGAATAA
ATATCTGCCATTTCTTCTACCGTTCGCGCTTCAGAAAAGCGCAAGGCTGTTTGGCGGCCTTCCTG
TCCAAGTGATCTGCGCAGTTCCGGCTCAAGGTAGAGCTGTTCAATCCGGTCAGCAAAAGCAGCGC
TGTCGCCCATTTTGATGAGGAAACCGTTTTTTCCGTCACGGATGATTTCCCGGTGTCCTCGGTTA
TCAGTGGCAATTGCCGGCTTTTCCGCCGCCATGCCCTCAAGCACATTCATGCCGAGGCCTTCTCT
GATGCTGGATGCGACAGAAACATCCGCAAGCTGGATCAGCTCGTGAATATCGCGGCAAAAGCCGT
AAAAGCAAACATTGCGGGAAGCTCCTAGCTTTTCAGCTAAGTCCCGATACGTTTGTTCCATCGCT
CCTTCTCCGGCAAAA
>r120.1 |SOURCES={KEY=b34ed7e6...,bw,3127508-3128108}|ERRORS={}|SOURCE_1="bcp.fa" (b34ed7e60a76ed5c83a162724f0217b5490879ad)
GGAAGAAGCAAAACAATATCCATTCATGGACAATCGTTCTAAATATGACATCTTTAACCAAACAA
AAGTGGTTCGACATTGATATACATAAACTACCATAAAGCCTATTTTCCTGACACCAGCCTCTCCC
TATAATGGGAATTGCACCACAATTCACAAAAGGGAGAGACGAAACATGAAAAAAACATTTGTAAA
AAAAGCCATACTTACAACCGCCGCACTGACCTCAGCCACCCTGCTAACTTTCGGACCTGATGCCG
CAAGCGCAAAAACAGTTAGTCACAGCACACCTGCTTTGCAGGAGACAATCACACATAAAGACCTG
AATGCATTTTTAGATTTATTAAATCAATGTATATATGAAGAAGACGGGGTTTATTATTTTGACAG
TGAAAAAGCTGTCGAGTTAGGAATGACACAAGAAGAGGCTCAAATCATTGCGAAATTGTGGGAAT
CGACCTCTGAATTTTTTGATGTTGTTTCACAATGTGTGTATGTTGAAGACGGCAGCTACAAATTT
GATACAGAAAAAGCTGTTGAGCTCGGCTTCACAGAAAAAGAAGCACTCGCACTTGACCAATTTTT
CGCCGCTGTTTCCCT
>r121.1 |SOURCES={KEY=b34ed7e6...,bw,888398-888998}|ERRORS={}|SOURCE_1="bcp.fa" (b34ed7e60a76ed5c83a162724f0217b5490879ad)
TACAAGCCGTCCCGAACAGTCAATGATTTCGTCTGCCTCGTAATCGGCTTCAGCCCCTTTTTTTC
CGGCGAACACAATCTTCTGTTCGTGGATCCCGACAACAGCGTCTTCGATCACATGAAGATCCTGC
ATGCTTTTGCCCGCGCGGGGGCCGCTGCTTTCCATCGTCAAAAGCTGACCAATGTTGATGAGTAT
CGTATCAATTTGTTTCGGCATGTCATCACTCCCTTATTTTTGCATCGGCACGATAATGTCTTGTT
TTTTCGCTACTTCAACAGCACGTTCATAACCCGCATCCGCATGACGGATAATGCCCATTCCCGGG
TCGCTCGTTAAGACTCGGGCGAGCCGTTCGTCAGCCAGCTTGCTCCCATCGGCAACTGTGACCAT
ACCGGCATGCAGCGAATAGCCCATTCCAACGCCGCCGCCATGGTGGAAGGAAACCCAGCTCGCCC
CCGCCGCTGTGTTGACAAGCGCATTTAGCACAGCCCAATCGCCGACAGCGTCACTCCCGTCCTTC
ATCGCTTCTGTCTCCCGGTTTGGTGAGGCGACAGACCCGCAGTCCAAATGATCTCTCCCAATGAC
GACAGGCGCTTTTAG
>r122.1 |SOURCES={KEY=b34ed7e6...,bw,3874857-3875457}|ERRORS={}|SOURCE_1="bcp.fa" (b34ed7e60a76ed5c83a162724f0217b5490879ad)
GTCTTTTTTGGAACTTCCGGAGACGGCAATGTAGACATCTCGGTCACAGATAAGCACTGAATGGC
CAAGACTGTCATAAAGCGCGTCTGCATACTCCTTTGCAAAGTCTCCAAGCTCACTTATCGGAGAG
TATTTTTTCAAAATAACTTCTCCGTCACGATCTACAAAAATCTCAAGCGGATCTCCTTCCCTGAT
CCTCAGCGTTCTGCGAATTTCTTTAGGAATCACGACCCGTCCTAAGTCATCAATACGACGTACGA
TACCGGTTGCTTTCATCTCTGGTGCCTCTCTTTCATTTGATGGTATATACAATGTGGGAAAGACC
TAAAGCAGTTACTTTATGTACCTTCCGCCTCGCTTGAAATTAGTATCCGTCACATCAAATGTAAT
ATACACCAGAGAGTAACAAAATTTACGTTGATGAAATGGTTTGTTTTTTCACATCTTTAAGGCCC
TTCAGCATGCCCAGCACGGTTTCGAGCCACTCATCCGTACTCTTGCCTTTCGTTTGAACGGAAAT
TTTGAGCTTTTTCCCTTCCATTCCCAGTCCGATTTGTCTGCCGTATTTGTTGCCAAGCTCAAACA
GTTTCTGGCCATCAA
>r123.1 |SOURCES={KEY=b34ed7e6...,bw,3059858-3060458}|ERRORS={}|SOURCE_1="bcp.fa" (b34ed7e60a76ed5c83a162724f0217b5490879ad)
AAAGACAATCAAATCGCTGGTTGTCTTCTTTTTTTCTGAGAAGGAAGGTATGTTTAGAAAATAGG
CGCATACAATCGAAATGTATCGGTTAAAAAGGTGACAAATGGCCAGCTAGTGGTAAAATAGGATA
AACTCATTATATATATTAAGGTGATGAATTATGGAACATTTGCTGAATCCGAAAGCCAGAGAGAT
TGAAATTTCAGGAATACGCAAATTCGCAAATCTTGTATCTCAACACGAAAATGTCATTTCACTTA
CGATCGGCCAGCCTGATTTTTTCACGCCGCATCACGTAAAAGCTGCCGCAAAAAAAGCCATTGAT
GACAACGTTACATCATACACTCCAAATGCCGGTTACCTGGAATTGAGACAAGCTGTTCAGCTTTA
TATGAAGAAAAAAGCGGATTTCAACTATGAAGCTGAAAGTGAAATAATGATCACAACAGGAGCAA
GCCAAGCCATTGATGCAGCATTCCGCACCATTTTGTCTCCCGGCGATGAAGTCATTATGCCCGGT
CCGATATACCCGGGTTATGAACCTATTATCAATTTGTGCGGTGCTAAACCTGTCATTGTTGACAC
GACGTCCCACGGTTT
>r124.1 |SOURCES={KEY=b34ed7e6...,bw,3921631-3922231}|ERRORS={}|SOURCE_1="bcp.fa" (b34ed7e60a76ed5c83a162724f0217b5490879ad)
TTTGCGGAATGCTGTGCAGAGCAGCAAGTGCTTGATGTCGGAGCGGGAGCGGGCCATACGGTGCT
GGCATTTGCCCCTTATGTCCAAGAATGCATCGGCATTGATGCGACGCAGGAAATGGTTGACGTTG
CTTCATCTTTTGCGGAAGAAAAAGCTGCTGTGAATGTACACTTTCAGAAAGGGACAGCGTCTGAC
GAAGCCCATGACACCTTTTGCTTAAAAGCGATATTCATCCAAGGCGTAAAGCGATAAAAAAAAGC
CGTGCATCCCGCACGGCTTTTACATTGGCTGATAAAGATCCCAGCCGATTTTTAGCGTCTCCACA
ATGTAATCTGCAATCTCTTCGGGAGCAAGGTTGTCTGTTTCCACTTTTGAATTGTGCTTATCATA
AATGACTTTTCTCTCGTTAAACAGCTGCTCCATTTCGTCCATTGACCGATTATGCAGCACCGGGC
GGCTTTCGATCAGCAAATTCGCGCGCTGCTTCCAGTTCTCCCAAGACAGATCGAGGTGAAGCACC
AGACAATGTTCGAGACAGCACTTTCTGATTTCCTCTTGTTTAAAAGAGCCTCCGCCAAGTGAGAC
AATTTTAAATCTTGT
>r125.1 |SOURCES={KEY=b34ed7e6...,fw,445420-446020}|ERRORS={}|SOURCE_1="bcp.fa" (b34ed7e60a76ed5c83a162724f0217b5490879ad)
ATCCAGCTTTGAGTAGCTTGAACCGATATATCTCAATGAGTTTTGCTGAATCATCCCTTGTGTTA
CTCTCATTTGATCTACCTACCTTCCTCCGACACCCATGCCATTGATCACTTTGTCGAGTATTTCG
TCTTGTAACGTTACCATTCTTGCAGCAGCATTGTATGCGTGTTGGAATTGAATCATATTGGTCAT
TTCTTCATCTAAAGAAACAGCGCTCATCTGCTGACGGTTTATGTCTGCATCATTCAGCTGTGTTT
CTGTATTAGATGCCAGCCGATTCGCCTCTTGAGCTTTGATCCCCAACTCGCCAATGAGACCAGCA
TAATAATCTAGCACACTCGTTTCTTTTCCGTTAATAGTGATGTCCCCGGTTAACACATTTGCTAA
ATTCGTTGCGTTTGAATTATCGTTTGCTGCTCCAGTAAGTGAGAAAGCGATATTCGCGCCTTTTG
AATCTATTATGCTGTCAGTGACTTTAATCTTACCTGCTGCGCCTTTTGCCGGCTCAGTTTCACCT
CCGGTAAAATCAAAAAAGTCCCCGCCTTTTTCACCGCTCTCTGTCAGACCATTTCGGTGTACTTT
ATTGAAAGCTTTTGC
>r126.1 |SOURCES={KEY=b34ed7e6...,bw,2234913-2235513}|ERRORS={}|SOURCE_1="bcp.fa" (b34ed7e60a76ed5c83a162724f0217b5490879ad)
CGACAACCGCCGCCCAAAACTGGTCAATTTGAAAGCCGAGCAGCTGCGGGAGCCCGAAATAAACA
ATCATAAGCTGCAGCACTAAAGGCGTGCCGCGAAAAACTGATGTGTAAAAATCAGCAAGCCAGAT
CAGCGGGCGGAACGTGCTGATCTTGCATAAGCTTAGCACAATCCCTAATATAAGTCCGATAATAG
CAGATACCACAACAATTTTTAATGTAATTGCTAAGCCTTCTAATATAAAAGGAATTTGGGGGATC
GTTGCTGAAAAATCCAAATTCATAGCCTTTGTCTCCTTTTCTTACAGGAAAAAAAATTTCCTATT
CAATAAAAAGGCTCAACGAAAAAGTTGAGCCGCTTTTTTTACTTCTCGCCAGTGAACCACTTTTT
CTTCAATTTATCGAGCTCTCCATTATCTTGCATTTCTTTGAGGGCTTTATTGAATTTGTCCGTCA
GTTCACTGTCTTTTCTGAAAGCAATCGCTGAACCGGCTTCCTCCGCTTTCGCATCAGGAATTACG
AAGCCCTGCAGGTCATCATTTGATTTGAAATACCCTTCTGCCACCATATCTTCGATAATCGCAGC
GTCAAAACGGTCAGA
>r127.1 |SOURCES={KEY=b34ed7e6...,bw,3349266-3349866}|ERRORS={}|SOURCE_1="bcp.fa" (b34ed7e60a76ed5c83a162724f0217b5490879ad)
ATGTTACAACTTCATTGTAATTGTGTCGGAAATACTTGTCAAGCTTGCCAGCTTAACGTTTGCCG
AGCCGCCCCCATTTACCGTGCCGAACATGAATCCGCCTATCTTTTGAAAAAACAGATCGTAAATT
ACTCCTGATTTAGAAGCTGGTATATTTTATTGTTCACTTGTCCAAGTTTAGCGTTATTTTGAATA
TTTGACAACAAAACAACAACGGTTTGTCCGGATTTGCTGAAGCTGTTCAATACGTTAAAGCCAGG
CATGACTCCGTGGTTTGAATAGCTTCCGGGAGCAACATAAAATCCCATTCCGTATGTGGAACTGC
TTCCTGGCGTAAACATTTTTTCATAGCTTTCTTGCGAATAAAGCTTGCCGTCTACCAGTGCTTTG
TCAAATTTGTACATATCAGCAGCACTCATATATATATCGCCTGCTCCATAAAGCTGAGATAAATC
GGGCATATACGGTGTAATAGTCCTGCTGCCTTTCAGCTTGTAGCCGACAGCTGGATAAGGCTGCT
TATCGTATGACTTGTAAAAACCCGAATGTGTCATCCCCGCAGGCTTAAAAATATGATTGGTTATG
TATTGTTCATAAGGC
>r128.1 |SOURCES={KEY=b34ed7e6...,fw,1170667-1171267}|ERRORS={}|SOURCE_1="bcp.fa" (b34ed7e60a76ed5c83a162724f0217b5490879ad)
GCTGGCACACCATTCTGCACAACCAGTCAGCCTTCCTGCTGAGAGTCCGGCTGTTCTGGAAGAAG
GACATAATCGTTGCCACATTGCCGTATCATTTTAAAAAGTAAGCAGCTAAGACCAAGGGACATCC
CTTGGTCTTTTTAAATAAAGGGGGAATGGCGGTGTATACGGAAGGGGCATTTGTTATAGTGACAA
ACGCAAAGCGGCAAATTCTGCTGGTCAAACGAAAAGACGTTCCTTTATGGGATTTGCCGGGCGGA
CGGGTTGAATCAGGAGAAACCCCGGAGGCAGCGGCGATCCGGGAGGTAATGGAAGAAACGGGATA
TCTGATAGAGCTTTCCGGGAAATTGGGTGTCTATCAAAGACCTAAGTTTCAGGACGAGAAGCATA
TGTTTGCAGGGAACATAACAGGCGGACAAGCGATAGAAAACGGCATGGAAACGGCCGGGCTGAAG
TGGTTTTCGCCGGAGCGTCTGCCGCTTTTGATGGTGCCAAACCGGAAAATGCAAATCAGAGATTT
TCTAAACGGTGCCGCGGGCATCAAGAGTACCGTCAAGGACAACAGCTTTTTGGCGGCCCTAGACC
TGTTCAGAAGGAAAT
>r129.1 |SOURCES={KEY=b34ed7e6...,fw,3703289-3703889}|ERRORS={}|SOURCE_1="bcp.fa" (b34ed7e60a76ed5c83a162724f0217b5490879ad)
TTAAATACCTTTTCTGCAAAGTTGATTTTGGTAAGAGAAACAGAATTGATTTTTTTTCGCTGCAT
TAAATCGTGAATGGTTTTTTCAATGGATGCTGATTGTTCCTCGTAAGGTGCGGCAATTAAGATTC
GGCTGCCTTTTTTGGGTTTGAACGGCAAGGTATGCTGATCATTTTTTAATACTGTCACTGCCTTT
TCAGCGATTTTTTGCTCTGTCTTCGTATGGTGTTTGCTTCCCACTGTTTTGAGCGCTTTCTTCAC
CTTTTTATCTATACTGCTGTCATTCTGAGCGGGGTAAATACCGCGTTTTATTTTCAGGGAAATGA
TTCTTTCCACCGATTTGTTGATTTGCTGTAAGGGAATGTCCCCTTTCTCGACAGCTTCTTTTAAG
GAGCCAATTATGCTTGCAAATTTATGTTCATTTTTCAGAGATGTAACTGAGGCAGGCATTAACGC
AATATCAACACCGGCCTTTATGGCCATGACGACCGCCTCTTCCTGGCCGAAATGATCTGCTATGG
CTTTCATATTGAGAGCATCAGTGACGATTACACCGCCAAACCCCATTTCCTCCCGAAGCAGCCCG
GTCATTACTTTCTTT
>r130.1 |SOURCES={KEY=b34ed7e6...,bw,311263-311863}|ERRORS={}|SOURCE_1="bcp.fa" (b34ed7e60a76ed5c83a162724f0217b5490879ad)
CCGACAACCTATATCGCCATTGTGCCAAAATCAAGCATCGTGCCGAGAATGACACAAGCCAGTGA
TATCATCAGGCAAAATATTGCTGACGGCATCACGGTTCCCTCGTGCATTAACTACATTACAGGAC
CGAGCAACTCCGCCGACATCGAAATGGATTTGGTGGTCGGTGTTCACGGTCCGGTAAAAGCAGCT
TATATTCTCGTATCTGACCGATGATCCAGAAAGCCCGGCTACCTATGCCGGGCTTTCTGCTTGAA
AAAACTTCATTTTCCAAAAATTTGGCCGATGAGAAGAGTATGACGTGAAAAAGGAGGAAACGAAA
TGAAAAAATGGCTGATCATAGCTGTTTCACTAGCGATAGCAATCGTTCTGTTTATGTATACAAAA
ACAGAAGCAAAGGCGGCCGGTATGACATTAGGCTATACAACTGGGGATACGGCATCATACAATTC
TCTTACGAAGTATCATAAATATATCAGCTCTATTGCCACTGATACGTTTGCGTTTGATAAAAACG
GACGTGTGATTGGCGATGTCCCGAGCAAGCAGCTTACATACGCGGAAAAAAATAAAATCAAAACG
TGGGCCGTCATTTCC
>r131.1 |SOURCES={KEY=b34ed7e6...,bw,3376256-3376856}|ERRORS={}|SOURCE_1="bcp.fa" (b34ed7e60a76ed5c83a162724f0217b5490879ad)
AAAACCTTGCATTTGAATAATGCCTTTCACCATGCTTAAAATATTTTTGTGATTGAGCATGACTG
CTTTGGGAGTGCCCGTACTCCCTGAAGTCAGCAGCAGAAGCGCCAAATCTTCAGGATGAGCTTGA
TGCCAGTCTGTTTCCATCTCATCACGGTAAAGATCCTCGACAGCCAAGGCGCGAAAACCTTCAAG
TTCTTGCTCTTTTGCCCAATCAATCATTTCCTGAAGCAATTCCCGACTCGTAATCACCGGCGGCC
GGTCAAGAAGTGTCCATGCGTCTTTCAGCTTTTGAGTCCCGCTGTTCGACTCTGTGTACGTCGGG
GCAACAGCTAAAGGCGCCGGAACAATTCCAGTTGAAACACAGCCCCAGAAAGCAGGGATAAATTG
TGAATTGTCACCAAGCTGCAAGATCACATTGTCCTTTGCTCTCAGGCCAGATTGACGGAGCCCCT
TCACAATACGCAGCGCATCCATCCATAAACGGCCGTAAGATTGATGAATCTCAGTTCCATCCGGT
TGCAGATAAATGATTCCCTTTGTTTCTCCAAGCTCCGCTGCAGTTTTGTATAAAACCTCGGGTAT
TGTAGCCGGTTGATC
>r132.1 |SOURCES={KEY=b34ed7e6...,bw,3037274-3037874}|ERRORS={}|SOURCE_1="bcp.fa" (b34ed7e60a76ed5c83a162724f0217b5490879ad)
GAGGGTCAAGCGTTTCGCCAACATGGAATCTTCCTTTCATGCTTTTCAAATAGCTTGCCCCGCTA
GAGATTTATCATCCTTCAATCCGCGGCGTTCGGTTTCCTCCCGTCAGAAAAACAGATACACGCAG
CGCTTTGCAGATCGTTGTATAATGTAGGCTCGTCAGCAAAATCATACCTGTATTCATCCCAAGGA
TAATACCGAGCATTTGAAGGTTTTCCATTGAACCCAGCACATACATCATACTCAACGCAACGAGA
TGGCTCCACACGTTATGATAAAAAGCTTCTTTGACAAAGCCCATCCCGATTAAACATGCCTGAAG
GGGCATCACAAATAAATGGAAGAGAAAGTACGGCCACAAAAGCTGCAAATAATATTGTGCTTCTG
GAGAGTGAAAAAACAGATGGGTCAAGGGCTCCGCAAACTGGAACATGATCCAGACAGCTGGTATA
CCGTATCCAAACGTGATAAAGATCGACTGCTTCAGCCTTTTTAATACGATGTCATATTGAGAGAG
AGAATAAGCTTCAGAAATACTCGGAATCATGACGACCATTAGCGAGTGGGCGATAAAAGCAGGAA
ACGCCCCTATCGTCA
>r133.1 |SOURCES={KEY=b34ed7e6...,fw,84990-85590}|ERRORS={}|SOURCE_1="bcp.fa" (b34ed7e60a76ed5c83a162724f0217b5490879ad)
CGTTCGTTTTCTTCAAGGCGTGAACGCTGGCGCAGCTTGATCAGCCGCACGATATTCAAGAAAAA
CGCCTTGACTACCGCATACACCGGCACAGCTAAAATCATGCCGAGAATGCCGCCGAAGCTTCCGG
CTCCGATCAACAGCAAAATGATGGTAAGCGGGTGCGTATTCAAACGTTTTCCGATAACGAGCGGA
GAAAGCAGATTTCCGTCGAGCTGCTGAACGATCACAACCACGAGGATCGCAAAAAGCGCTTTGGC
CGGTGAATCCATAAAGCCGATAATAACAGCCGGCGCAGCGCCGAGAAAAGGTCCGACATATGGAA
TGATATTTGTAATGGCCATGACAATTCCAAGAATCAGCGCATATGGCAGCCCTGTTATCAAGTAT
CCAATAAAGCACGCTGTCCCTACAAAAAGACAGATTAACAGCTGTCCCTGAAAATATGCAGCGAG
TGTGTCGGATAAATCTTTAAAGATTTTTAGACCTTCTGTCCGGTAAGAAGCCGGAAGTATTTTGA
CTGCCAGGTGCGGAAAGCGGTGTCCATCCTTCAGCATATAAAAGAGGATAAACGGAACAGTGATA
ATGACAAGTGTGATA
>r134.1 |SOURCES={KEY=b34ed7e6...,bw,1538843-1539443}|ERRORS={}|SOURCE_1="bcp.fa" (b34ed7e60a76ed5c83a162724f0217b5490879ad)
GAGGCACATGCTTTCTGAAAAAGTAGTCCTTGTCCAAAATGACATGCTCCCCGTCAATCTTTCTT
GACCTGATGACTTCCCATATGTCATCATTCGGCTGTGCCCGAAGCTGTTTTTGGATCAGATCTGA
CGGGGGCACCAGCCCGAATTTGTGAACGGCTGTTTTCGTTTCTTTCCCCAAAGTTTGCGCCAGTT
CCTTGAAGCTGACAAGCCCTGAGACCGGAAACTGCATTTTTTCACGGTTGAGAATCACAGAGCCT
TTCCCTCTGATTTTCTGGATATATCCATTTTGAGCCAGCATGTGAAGCGCCTTTCGGACCGTTTC
TCTTGATGTGCCGTACTGTGCAGTCAATTCATGTTCAGACGGAAGAATCTCCTCCGCCTTCCATT
GGCCGTCTTCAATTTGCTGTGCGATGTTTTTATAGATTGTGATAAATTTATTCACCTTCATTTAT
GACCACCCAGCTTAGTTTAGCACGGTTTTGTTAAATGATAAACAATGGACTCATACGGGCGGAGC
GTCATATTCTTCAGTTCCTCTCTCTCTTCATCGTTTGTCAGAAGCACCTCTGCCTCCCACTCGTC
GGGCTTAAGCGTGTC
>r135.1 |SOURCES={KEY=b34ed7e6...,fw,3726808-3727408}|ERRORS={}|SOURCE_1="bcp.fa" (b34ed7e60a76ed5c83a162724f0217b5490879ad)
GCATTCGTATTTTGCATGTACACTCTATGATGGAAGAAAATATGTTATCCAAAATGATAGTGGTC
TTAAGAAACGGTAAAACTGATTTGGATATTGAAGGTGTATATGAAGGACATGTTGTAAGAGAATA
TTAATGAGACGAACTAACAAATAGAATATGCTGCTAATTATTTTGCCAGGAGATGTTTTATATAT
GAAGAAATCGAAGGGTTCTTATGAATCAGAGATCAGTAAGTCAATTACGCAATGGGAAAAGGATT
ATCTTGGGCGCGGGTCTGTGTCTGTTAAGACTGATATATTGCGGGATATGATCATTGTTAATTTA
AAGGGAATTTTAACACCTGCTGAATATACAGTTTGTGGAACAAAAGAGGGCATGTTATCTATTAA
ACAAACTCGTTCGGAGTTAGTTGAATCAGGGATAGAAGGTCTTAAGAATATCATCCTAACGATAA
CTGGAGAAGAAGTGAAAAGTTTTCATACAGATTTAAGCTCTCGGACAGGTGAGCGAGTGATGGTA
TTTAAATTAAGTAATGATCTGGAGAAAAAATTATAATCTAGAGAGTGAAAATGTTTTATTAAACA
CTGTCTTGTTATTCC
>r136.1 |SOURCES={KEY=b34ed7e6...,fw,2024146-2024746}|ERRORS={}|SOURCE_1="bcp.fa" (b34ed7e60a76ed5c83a162724f0217b5490879ad)
GCAGTATCGGAACTTTGTCATCAATATGTTCCCGAAGAGTGATAAACTGTTTACGAATTATTACT
TTTGAAGGGGGACAACCTGAGTAAATCATAGATCAAAAACACCAAAAATAGAAAGGGCGTCTGTT
CGTAATTATTTTTAATTGGTGCAATCTAGTGAGACAGGATGCTGATTGTTTCCTGCATATAAAAA
CATTTAACGGAATATTCAAAAAGAAAGGATCCATGTGAATGCAAGGTCTTAAATGAGATAAGATC
CTCAGTACAAGGCATAAAAACTGATGTCCGTTTTTTCCATTTTGACTAATAAGGACAAAGGATGA
TATAGATGAAAAGGATTGAAAAAATATACCGCCAGCTGCTGCAAAATTTTCTTAAGACTGACGTA
CATCATCTTCTAAACGTGCAGGGAAATTCAGCAAAGGAAATTGCTCAGCAATTAATGATAGACCG
GTCCAATGTCAGTTTTGAATTAAACAATCTCGTGCGGTCCAAAAAGGTGATAAAGATTAAAACGT
TTCCCGTGCGCTATATTCCGGTGGAAGTAGTGGAGAAAGCATTCAACAAAAAATGGGATACAGAG
ATAATGGAAGTTAAA
>r137.1 |SOURCES={KEY=b34ed7e6...,bw,2723425-2724025}|ERRORS={}|SOURCE_1="bcp.fa" (b34ed7e60a76ed5c83a162724f0217b5490879ad)
CTTTTGTCACTTGCTTTTTGATAGACTTTAAACTCCTGTTTATGCTCTTCAATGAGCTTCCGCAG
GAGCATCTGTACGCCCGTGCTCGTAAGAAACGGCCTGCTCATTCCTCCCGTATGCTGGAGGACGC
GCCAGGCCAGTCGTGAAAAGCTGAAGACTTGAGCACGAATCATGCCGCCCGTATCAGGCGTTTTA
GCAAGCTCGTATTCCATTAAAAACGTCATTTGATCCGGGACTAGAAAAATGATCGGTTTCCCGAA
TGGAGCCCGGCGCAGTTCATCTTGAATGCTGTCGATGATCAGCTTCGTTTTTCCACTCCCGGACC
TGCCTACTAAAAACTCTGCTCCCAAATTAGAAGACCCCTCTCTTTTTATCTGTTTATATTTTATC
GAACATTGACGAAAATGACCAATCTGATCTATTGGTAAAAACGGCCTTTTCACTTATAAGAAGCT
GATTTTCTCCGCCCATGTGTCCTGGCCTCACATATACTTTTACAGAAGCCCAATATCTTAAGAAT
GAAGCTGAACCCTCTTTTATCACAGCTATTTTCCTTATCCAGCGCAATCTCGGGAAGACCCTGTT
TTCATTTAAAATCTC
>r138.1 |SOURCES={KEY=b34ed7e6...,bw,2462783-2463383}|ERRORS={}|SOURCE_1="bcp.fa" (b34ed7e60a76ed5c83a162724f0217b5490879ad)
CCGTTCCATCGTTTTCCCAGCAATGAGAAAGCTGACTCCATTTTAGGGCACATTGTATTTCCCAC
TAGTCTTCATCCCTTCATCTATTGTTTGACAAGTATTCACTGATCCATTAAAATGATCTTTCAAG
TTACATTTAGTAAGCTTCTAACTTTTCTATTATCATACCACGTTTACCCGAAGGAGGAAACATTA
TGACTGATACTCTGGACATTTTGCAAGCACGGGCATCTGTTAAGGAATATGATACGAATGCCCCG
ATCTCTAAAGAGGAACTGACTGAACTTTTGGAGCTCGCGACTAAAGCGCCTTCTGCATGGAACCT
GCAGCACTGGCATTTTACAGTATTCCACAGCGATGAATCAAAAGCGGCTCTTCTGCCTGTAGCAT
ATAACCAAAAGCAAATTGTTGAATCATCTGCTGTTGTTGCCATTTTAGGCGATCTAAAAGCGAAT
GAAAACGGTGAAGACGTTTACGCTGAATTGGCAAACCAAGGTTTCATCACGGACGAAATCAAACA
AACGCTGCTGGGCCAAATTAACGGTGCTTACCAAAGTGAACAGTTCGCACGCGATTCTGCTTTCT
TAAATGCTTCATTGG
>r139.1 |SOURCES={KEY=b34ed7e6...,fw,3157364-3157964}|ERRORS={}|SOURCE_1="bcp.fa" (b34ed7e60a76ed5c83a162724f0217b5490879ad)
CTGCCGCTTGCGAAAATCTCCGCTTTTTGCACCGCGTAAAGATAAGGCAGTTCGACTACGAGGTC
GACTCCGCTCTGAAGCGCCATTTTTGTGCGGGCCCATTTGGATACAACAGCAGGCTCCCCGCGCT
GCAGAAAATGTCCGCTCATTACCGCAACAGCCGTGTCGCATCCGGTTTGCCGTTTGGCTGTTTGG
GCATGATAAAGATGTCCGTTATGAAAGGGATTATACTCAACCACCAATCCGACAGCTTTCATATT
TTTTCCGCCTTTCTTGCTATGTTTAAAAACGTATGGTACATTTGCAATTGAAAACTCTTACGTCT
TTTTTGATTTAAGTGTATGCATAGGATATTCAGCTGTCAACGATGCTTGGCTGGCAGCATTATGC
TGTAAAGAAAAAATATTGACAAAAACATTCTTAAAAGCTATAATCATGTTTGTTGCTTTCCTGAG
GTGATACAAATGAAATGGACGATTTATCAGTTGCATCAAATGAAAAACCCGAGTTTTGAGTTTGA
TGAGACAGTTGAGTTACATGAGCTGACAAAGCAGAATTCTGACATTCGCCGCATTTCTCCTGTAA
GGGTGAGAGGCAGAG
>r140.1 |SOURCES={KEY=b34ed7e6...,bw,2322189-2322789}|ERRORS={}|SOURCE_1="bcp.fa" (b34ed7e60a76ed5c83a162724f0217b5490879ad)
AACCTCCTAGAATCTTCTGTTTCTCACATGCTCCCTTTCAGAGAATAGTATACACCTTCATATGA
TCTATGCATAGGATAAACGTTATGTTTTTCCATGTTTTTTAACAAAAAAAACCGCTGTAAAAAAC
AGCAGTTTTTCTTCTATTCTTATGAAAAATGAGTTTGGATTGTCTCTACAGCATTTCCGTCCATA
ATGAGCTTACCATACTCTTGTAAGCGATAAATCGTTAATGTTGTTGGATTGCCGTATTCAGCCAG
GACCGCCACAACACCCTCGGCAGTCTGTGATCCCAAGTCTTCTAGGCTTAGAAAGTACTGTCCTT
CATAGTGATAGACAGTCCCTCCCGTGATACCGATCCGCTGTAAGCTTTCAGAAAGCTGAATGATA
TCTTCAAAGGAATGGAATTGATATATGATGTCCGCGCTTTCGTCAAGCTTGACTTGCATTTCGAT
GTAATCATCATCATACTCATCTTCTTCTGAATCCGCTTCTTGGTTCTTTGTTACGATCACAACCA
TCCCTTGTGCTTGGAGAGAATACACTTCCACTGCAATCGGTCCATTCGCTTCAAAGCCGAGCTCT
GTATTTGCTTCATTC
>r141.1 |SOURCES={KEY=b34ed7e6...,fw,2595918-2596518}|ERRORS={}|SOURCE_1="bcp.fa" (b34ed7e60a76ed5c83a162724f0217b5490879ad)
CTGCGCTTCAGGCAGGAGCGAAGGCGTATCAGCTAAAGGATACGGAGCCGGAGGAATTGGTGAAA
ACATTGAGACAGGTCTATTCAGGTGAATACATGCTATCTTCAGCTATTATGCCCCATGTGCTGAC
ACATATGAAAAAACAGAATGAACCGGAAAAAGAAAAATATTATCAATTAACCCGGCGGGAAAGAG
ATGTGCTAAATGAAATTGCTTGCGGAAAAAGCAATAAAGAAATCGCGGCATCGTTGTTTATTTCA
GAAAAAACAGTAAAAACTCATGTGTCTAATCTTTTAGCAAAGCTTGAGCTGGCGGACCGTACACA
AGCGGCGCTATTTGCAGTGAAATACAACCTGAATGGAGAGATCACCAAATGAACATATTAGTCAT
GAGCGGCTCGCCGAGAAAACATGGCAGGACAAGAGTTGCGGCAGCCTTTATATCATCTCTGTATC
ACACGGATTTGATTGATTTAAGCGAATTTATATTGCCGTTATTTAACGGTGAAGCCGACCAGGCT
GAACTTATGCGGGTACAGGAGCTAAAGCAGCGTGTCAGCGAAGCGGATGCGATTGTATTACTATC
TCCTGAATATCACAG
>r142.1 |SOURCES={KEY=b34ed7e6...,bw,2143461-2144061}|ERRORS={}|SOURCE_1="bcp.fa" (b34ed7e60a76ed5c83a162724f0217b5490879ad)
CTTTATAGCCTGTCATTTCATTTGGAAGGTCAATCCCAGTTTTGACACCAAGTCCAAATTGACTG
AAATAATTCCGGAATGTATCAAAAGCCGTCGTATCAATTGGTAAAGCTTGATGCGGTTTATATTC
ACCTTTTCCAAGTGCGATTGCAGTTTTAAACATGAATACGTTTGAAGACTGCTCTAAGGCTCTTT
GAATATTAACAGGTCCTAAAGTAGTCCACGATTTTTTGCCGTTTTTATCCTGACCAATATATAAT
GGTTCATCCTGAAAGACTGTATTCAGATTGATGGCACCAGTTTGAAGACCTGTAAGTACAGTTGC
GCCTTTGACAGCTGACCCCATAGCATAAGATGACGTCATATTTCCCAGTGCGTAATCGTCAATTT
TATATTTTCCATTTTCTGTTTCAATCTGCTTACCCGCCATCGTCAGCACTTCACCGTTTCTCGGG
TCCATCATGACGACAAATGCCCGGTCTAACAATTCAGTACTTGGTCTTGCTTTAGCAGATTTGAG
ATTTTTTTCGATAATTTTTTCAACTGATTTTTGCAAGTCAATGTCAATCGTAAGCACGAGATCTT
TACCGGCTTTCCCTT
>r143.1 |SOURCES={KEY=b34ed7e6...,fw,3893612-3894212}|ERRORS={}|SOURCE_1="bcp.fa" (b34ed7e60a76ed5c83a162724f0217b5490879ad)
CAGAGCTGCCCGTGAAGAAGGAATCCTCGGAGGCATCTCATCAGGTGCGGCCATCTATGCAGCTA
TTCAAGTAGCGAAAAAACTCGGAAAGGGCAAAAAAGTATTAGCTATCATTCCGAGTAACGGCGAA
CGTTATTTGAGTACGCCGCTGTATCAATTCGATTAAAAAATCCGAAAAACTCCCGGTGCCCGGGA
GTTTTTTTATTTGTGCATCAAATATGCCGTGTCCGCGACGAATCTTATTCTTGGAAGAGAAATTC
ACTTTTTTCACTCATGATATTGCTTTACAATAAAAAAAGCAGAAAAAGAAAACAGAGGAATGATA
TAAATGGCACAACGCAGACCGGCAGGCAGAAAAGTACCTTTTCAAAAAGATTCATTCTTGCAACA
ATATGAGAAACTTTCACAATCCAGAAAACAGCACGTGCTTCTTGAAAGTGCAAGAGGCGGCAGAT
ACAGTATAGCCGGTCTCGATCCAATTGCGACTGTAAAAGGAAAAGACGGAATTACAACCATTAAG
CATGGGGATGAGATGCTGTTTGAAGAAGGTGATCCACTACGTGCCTTCCACAGCTGGTTTAAAAC
GCTGGAAACAGAAAC
>r144.1 |SOURCES={KEY=b34ed7e6...,bw,2618121-2618721}|ERRORS={}|SOURCE_1="bcp.fa" (b34ed7e60a76ed5c83a162724f0217b5490879ad)
TTATATTGAAGTGAAAAAGCTCGCAGCAGAAGAGCTGATAGAAGTTGGAGAGTCGCAAGAAGCAT
AATTTTAAAAAAGACACCTTTTATTGAGGTGTCTTTTTTATTCTGGTTCGTTTTTGACATTGTCA
TACCCCTCTTCTGAAAACTGCTGCTAATAAATCGGTCATCCGCGGGAACTCTAAAAAGGTGCAAC
TGCGATAAAAACGAATATTTCCGCATCATTATAGAAAGGAGCGAAAACATGAAAGTTGTCGTAAC
TGGAGCAGCAGGTAAAATCGGACGCTGGGCTGTAAGAACGTTATTAGAGGCCGGCCATGAGGTGA
CAGCATCAGACAGAGTATTAAAAGAAGAGTCCGCATCGAAAACATTTATTCAAGCAGATTTACGG
GATTACGGCCAGGTATGTCAGCTAATCATGGGCTGCGACGCTGTAGTTCATCTTGGGAATATCCC
TACAGATGTCAGGAATACCTCCCAGGCGATATTTGAAAATAATATGCTTGTTAATTTTAATATCC
TGGAAGCCTGTAAAGATTTTAAAATCCGTAAGCTTGTGTGGGCTTCAAGTGAAACGGTGCTGGGA
TATCCATTTGTGCCG
>r145.1 |SOURCES={KEY=b34ed7e6...,bw,819783-820383}|ERRORS={}|SOURCE_1="bcp.fa" (b34ed7e60a76ed5c83a162724f0217b5490879ad)
GATCTGTCATTCAAAGGCAAGAAAAAAATCGGCATTATCGGTGCAAGCGGTGCCGGAAAATCAAC
ATTAATTGATATCCTCGGCGGGTTTTTGGAGCCGGATAGCGGTGTTATTAATGTGAACGGTTCAA
GCCGTTCGCACCTGCAGGACGGGAACTGGCAGAAAAACCTTCTCTATATTCCGCAGCATCCTTAT
ATTTTTGATGATACGCTGGCGAACAATATCCGCTTTTATCACCCAAGCGCTTCTGCTGAAGATAC
AGCCCGCGCTGCTGCCTCAGCGGGATTGACGGAGTTTGTAAACACCCTTCATGAAGGGTTGGAGG
GACGGATCGGAGAAGGCGGCCGGGCGCTCAGCGGCGGTCAGGCTCAGCGTGTCGCGCTGGCCCGC
GCCTTTTTGGGAAACCGGCCGATTCTGCTGCTGGATGAGCCGACCGCCCATCTGGATATCGAAAC
AGAATATGAAATAAAAGAAACGATGCTGGATTTATTTGATGATAAGCTTGTCTTTCTCGCGACAC
ACCGCCTCCATTGGATGCTAGATATGGATGAAATGATCGTGCTGGACGGAGGCAAGGTTGCAGAA
ATCGGGACTCACGAT
>r146.1 |SOURCES={KEY=b34ed7e6...,fw,1575749-1576349}|ERRORS={}|SOURCE_1="bcp.fa" (b34ed7e60a76ed5c83a162724f0217b5490879ad)
AGCATGTGAATGAAGAAACCGGAACAGCAAGAATTTATCCGCTGGATGAACCGCAGCAGGAGCAT
GAAGTGCTTTTGAACAACTTAAAAGAGGATTAAACAAAAATGGCCCGCTTTCATAAGCAGGCCAT
TTTGTTATGCTCGCGGCGCAAATAGAATCACACAAACGCCAATCAGACAAATCAGTGCGCCGATC
CAGTCATACAGATCTGGAGTTTTCCGATCGACAAGCCACCCCCAAAAGACAGCTAGTACGATGAA
CACCCCTCCATAAGCGGCGTATACCCGGCCGAAGGAAGGGAAGGATTGAAACGTCGGGAGAATGC
CGTACACAATCAAGATCAGCGCCCCGGCTACCCCGTACCCGACGGGCTTCGCTTCTCTCAGCCAC
AGCCAAATCAAATAGCCCCCGCCAATTTCAGCAAGTCCCGCCGCTAGAAATAAAAGAATGGTCAT
CAGCATCACGCGCACCCCTCAAACTGCAGTTGTATTTCATTATAAAGGAGAGAGACGCGTTAAAG
CTTCGGATTTTCTTCAAATTCCTTCAAATACACACTGCGCTGAATCTCCGTAAATTGGCTGATCC
AATTGTTTTTCGCCT
>r147.1 |SOURCES={KEY=b34ed7e6...,bw,2223415-2224015}|ERRORS={}|SOURCE_1="bcp.fa" (b34ed7e60a76ed5c83a162724f0217b5490879ad)
CTTGCTCCTTCTTCATGAAGGTGGCGGCATAGATTGTAAGCCACGTTGCCAACACCCTGTACAGC
GATGGTTTTTCCTTCAAGAGAGTCTGTGCCGAATGCAGCTTTAGCGGCAGCCTTCATGCCTTTAT
ACACTCCGTAAGCCGTAACAGGCGACGGATTTCCTGAAGAGCCGAATGCAGGGGAAATACCTGTG
ACAAAATCTGTTTCATCATGAATGATATCCATATCCTCAACCGTTGTGCCGACATCCTCAGCCGT
AATATATCTGCCGTTAAGCCCTTGAATATAGCGGCCAAACGCGCGGAACATTTCTTCATTTTTAT
CCTTGCGCGGATCGCCGATGATGACCGTTTTTCCGCCTCCCAGGTTTAAGCCTGCCGCCGCGTTT
TTATAGGTCATGCCTCTTGCAAGTCTGAGTGCGTCCTCAATTGCAGCTTCTTCATTTTCATATGT
CCACATTCTCGTTCCGCCAAGTGCAGGTCCCAGCGTCGTATCATGAATTGCGATAATTGCTTTTA
ATCCTGATTGTTCGTCTTGGCAGAAAACCAATTGCTCATAATCGTATTGCTCCATATATTTAAAC
AGTTCCATATCAGTT
>r148.1 |SOURCES={KEY=b34ed7e6...,fw,3909077-3909677}|ERRORS={}|SOURCE_1="bcp.fa" (b34ed7e60a76ed5c83a162724f0217b5490879ad)
GTCGTCAATGCTTTGGCTTCGGTGTTGGACGGATTCAGTCCGATGGCCGGCGCAATCGGCATGTA
TATCGCCAGTGCTTTGCTTCATTTTCTCATCTCTTCAGGATCGGGCGAAGCGGTTGTGTTCATTC
CGATTTTGGCGCCGCTCGCTGATTTGATGGGAATCACGAGACAGGTCGCGGTGGAAGCGGTTATG
CTTGGAGAAGGGGTTGTCAATTGTGTGAACCCGACGTCCGGCGTTTTGATGGCAGTGCTTGCCGC
CAGCGGAATTCCGTACGTCAAGTGGCTTCGGTTTATGCTGCCGCTCGCTCTGATTTGGTTCTTAA
TCGGGCTTGTGTTTATTTGTATCGGTGTCTTGATCAATTGGGGGCCGTATTAAACATTGCTGCCC
GCCGGCTTGTACGGCGGGCTTTTCATTTATTCGTTGCAGAAGCGCAGGCTGTTATTGTAACATGT
AAGCCATAAGCCATTCGTAAAAGTGCGGGAGGAAGGTCATGAATAATCTGCATAACAGACTTTCA
GGCGTGAATGGGAAAAATAAGAGAGTAAAAGAAAAAGAACAAAAAATCTGGTCGGAGATCGGCAT
GTTAGCCGGGGCGAT
>r149.1 |SOURCES={KEY=b34ed7e6...,fw,2268869-2269469}|ERRORS={}|SOURCE_1="bcp.fa" (b34ed7e60a76ed5c83a162724f0217b5490879ad)
GACGAAGGGAAAATCATACTGGTGAAACAATTCCGGAAGCCCCTGGAACGGACGATCGTTGAAAT
ACCGGCCGGAAAGCTGGAAAAAGGAGAAGAGCCGGAGTATACGGCGCTTCGGGAGCTGGAAGAAG
AAACAGGATACACAGCGAAAAAGCTGACTAAAATGACAGCATTCTATACATCGCCCGGTTTTGCC
GATGAAATTGTCCACGTTTTTCTTGCGGAAGAGCTGGCTGTGCTTGAAGAAAAACGGGAACTAGA
TGAGGACGAGTTTGTTGAAGTGATGGAGGTGACGCTTGAAGACGCACTAAAGCTGGTTGAGTCGC
GCGAGGTTTACGATGCGAAGACAGCCTATGCGATTCAATATCTTCAGCTGAAAGAAGCGCTGCAA
GCATAAAAATGAAAAAGATTTACGCGGATTTACACATCCATATCGGTCGGACCTATACAGGAAGG
GCTGTCAAAATAACAGGTGCAAAAACGCTGACGCTGGACCGGATTCTGGTTGAGGCCAGTGAATA
TAAAGGGATTGAACTTCTCGGAATTATTGACTGCCATTCCCCGGAAGTCATAATAGAGCTTGAGG
AAGGCATTGCTTCAG
>r150.1 |SOURCES={KEY=b34ed7e6...,bw,3595390-3595990}|ERRORS={}|SOURCE_1="bcp.fa" (b34ed7e60a76ed5c83a162724f0217b5490879ad)
ATATATCCACACAATCCACGAATTACCCATATGTTTTATACTGTGCAACTCGTCGAACTGAGCCA
ACGCCTTGTCCTCTCTGTTTTTAACCAATATCCCTAAAATGAATTACACACCTGTTATTTTTGAG
GAATTGACGAAAAATGCAAAGAAAAAAGCCCATCCTTGTTGTTTTGGATGAGCCTGGTCATATTT
TAAATTTCTTCATAGCGTTGTTCATGGCGTCTTGGTTGATTCCAATATACCGCAGGGTTGTCCGT
TGGTCTGAGTGATTAAATATCTCCTGCAGCATGGCAACGTCCTTCGTTTGTTTGTAAAAGTGATA
GCCAAATGTTTTCCTCAATGTATGAGTGCCGATGTCATCTAAACCAACATACTCAGCAGCACCCC
TGAGAATCTTGTAAGCCATTGACCGGGATATCGGTTTGTTGATTCCTTCTCGGCTTTTAAAGAGA
AACTCATGATCCTCTTTCCCTTCGACATAGGCCTTAAATTCTCTTTGAAGAGCTGGCGTCATGTC
GATTCTCTTTTTCTTTTTCGTTTTCTTTTCTATGAGATTGAAATAAGGGCGTTTCGCGTCTCTTA
CTCTTAGCTGCAGAA
>r151.1 |SOURCES={KEY=b34ed7e6...,bw,2635008-2635608}|ERRORS={}|SOURCE_1="bcp.fa" (b34ed7e60a76ed5c83a162724f0217b5490879ad)
CATCCTCCAGACTAACGTTCGAACCGATTGTTCCTGAAAATAAATAAGGGTCCTGAAGCACAATT
CCCATATGGGATCTAAGTTCCTGCCTTGACATGCTGTAAATGCTTCTCCCATCGATGAGCACATC
CCCTTTTTGCGCATCATAAAAGCGGAAGAGGATATTCAAAATCGAGCTCTTGCCTGATCCGGTAT
GGCCGACAAGCGCTACAGTTTCGCTTTGTTGTGCTGTAAAGGAGATGTGTTTCAAAACATTTTCT
CCTTCTTGGTAAGCAAATGATACGTCTCGAAATTCAACCCGCCCCAGCGCGCGCTCCTTCGCCGG
TTCACCCGCTTCTTCCGTTTCCTTTTCTTCAAGCAGTTCAAAAACACGCCCGGCGGACACCCGCG
CCAGTTCCAGTTTAGAAAACTGATTGACAATACCTGTAATCGGCTGGAATAAGCGGTTTAAGTAA
TCCACAAACGCGTACAGCACACCGATGGAAACAATTCCTGCCGGATTTAGGCTTGTGCCGCCAAA
ATGCCAGATCAGACAAACAAACGCAAGGTTGCGGATCACATTCACAAGGTTGTGTGACATTAAGG
AGTTTAAATTCAGCA
>r152.1 |SOURCES={KEY=b34ed7e6...,fw,1796613-1797213}|ERRORS={}|SOURCE_1="bcp.fa" (b34ed7e60a76ed5c83a162724f0217b5490879ad)
TGGCGAATAATTTTAATTCATTCCAAAAATGGCAGCGCGTTGGCGGAGACCGGCGCGCTGTTCTC
AAGTTAAACTTGCGGCTGAAATTTTTTTGGGGTCAGGTCTTAAAAAAATTTCAGCCGAGTTTAAC
ATGAATTTTGAATACGTTACCAACCTTGCTGTTTCAACGACTTCTTAGGTTTATCATGAGCTGTT
CGCACACCTCTGCGGATAGAAAGTTGTCGAATTGAGGATGACAGCGTTTGACAAAAAAAGTACAA
TAGTTTCGGTAAAGTTATTAGCAAGTCTATCTGTCTGGATGGCATGCGGTGAAGAGAACCCTTCA
CAAAAGGGAGGTAATCATTTGTTAAAGGATATATTCACTAAAAAGAAAAAGTATGCTTCCGTACC
GTCAGAACAAGCGAAGCACGATGTTCCGGAAGGCATTATGACAAAATGTCCTAAGTGTAAAAAAA
TCATGCTCACTAAAGAGTTGGATAAAAATATGCGGGTATGCATGAACTGCGATTATCATTTTCCG
ATGAACGCAAAACAGCGTATCGAAAGCTTGATGGATGAAAAGTCCTTTGAAGAATTCAATCAGGG
GATGTTATCGGAAAA
>r153.1 |SOURCES={KEY=b34ed7e6...,bw,1370354-1370954}|ERRORS={}|SOURCE_1="bcp.fa" (b34ed7e60a76ed5c83a162724f0217b5490879ad)
CGATGATTCTTTGAAAATATCCCATGCCGTTTTGCAAATGAGAAGGCCAATGACAAACGCTGTCA
CTGTATCAATCCATGCCAGATGGAATTGCGCGGCCAAAATACCGATAAACGTGCCGACACTGACG
AACGCGTCCGATTTATTATCAGCAGCTGCCGCAAGCAGCGCTTGGCTGTTCACCTTTTTAGCAAG
CTTTTTGTTGTACTGATAAACAATCAGCATCATGACTGCCCCGCCTGCAGCCGTCCAAGCCGCAA
TGATGTCCGGTGTCTCTTCTTTCACAGAAAAAATAGATTCACCGGCGCTGAAAAGCACTTGCAGG
CCGACAACCATCATAATAAACGATGCGATAAGGGATGCAATTGTTTCCGCCCGAAAGTGGCCGTA
AGGATGATCTTCATCAGGAGGCTTTTGAGAGATGCGGAGACCGATCAGCACAGCAACAGAAGCAA
TAATGTCGGTTGTGTTATTTAACCCGTCTGCCGTAAGAGCTTCCGAGTGGAATACATAACCGATG
ATCAGCTTAATCGCGGACAGCACAAGATACGCGGCAATACTGACCAGCGCCCCGGATTCTCCCTT
TTTCAATTCATCATA
>r154.1 |SOURCES={KEY=b34ed7e6...,bw,852547-853147}|ERRORS={}|SOURCE_1="bcp.fa" (b34ed7e60a76ed5c83a162724f0217b5490879ad)
ACGCCTTAAAACAAGAAGGGATCACAGCGGATATCATCAGTCAAACGCTGGGGTACATCACAAGC
AGCGCCGGACAGCAGCTTGAGGTCGGCGGCACATTCCTGACGACAGACTCCGTTCTATATGACGC
CGTCTATACCGCAGGGGGACTTGAACTAAAAGAAGATAAACAAGCGATGGCGTTTATCAGAGAAG
CCTACAATCACTATAAGGCTGTCGGTGCGGCAAACGAAGGAGTTGGCCTCCTCAAATCAGCTGTC
GGCGCAACAGAGGGGCCGGGAATTGTGACAGCAGAAGACGAAGAGGACTACACCGGCTTCAGCAA
AGCGTTTATCGAAGCAGTTGCCGCCCACCGCCATTGGGATAGACGAATTTGATTCGCTCCTGTAT
CGTAGAGGAAGATACTTATGGATAAGGAGCATGACAGATGAACGAGAAACAGCTCGCAGAGGCTT
ACGAGCGCGACGAAAATATGATGATATTAGTATTCGCCCAATGGTGTGTCAACCATGATCTTGAT
CCGTTGGAGCTGTATGCCAAAGCGTATCCGCAGCAAAAGCTGAATGAAAGCTTGAAAAAAACAGT
GGAAGAACTGATCGT
>r155.1 |SOURCES={KEY=b34ed7e6...,bw,3408952-3409552}|ERRORS={}|SOURCE_1="bcp.fa" (b34ed7e60a76ed5c83a162724f0217b5490879ad)
GCCCAAGACGGTCTGCAGGGAGTGTAAACATCTGTTTGATCGGCCAAGTGCAGCCTTCTTCAAGG
TCAATCAGCCGGATATTCCAATGCGGATATTCCTTAGCCATTGTGCCAATGAGTCCATGAATGCT
AGCATGAGCAGGATTGACAGCTTCATGCTGAGTAATCGGCTGCGCTTGGACGGTGATAATTGACC
ATTCCAGCTTTTCCCCGCCATAGCCTAATTGAAGAAGTGCTTTCACAAGCTTAAATACGTGAATA
ACGTTTTCTTCCTGTTCTTCAATAAACATTTGCTCTGAGTGTAGCGGAGCAATCCACAGTACATG
GTCAATGCTGCCGCACGCTTGCAGCTTGTTCGCTATCGTTTCCATGTGATCTGCCGGCTGGATAT
CCAAAACCACAGCCTGAGGATAGTATTGTTTCATTAACTTCTGTTCGTGCTCAGTACCCCCTAAT
AAAACGGCTTGTCCACCGGCAGCCGAGACACCGCTCTCCGCATTTGGGGACACTGGTTCCCAGAC
AGGAACCATCATCGTATGTCCTATCGATGATGAATCCGCTGCTATTGCTTCCGGAGATTGATGTT
CTCCTTCCAGCGCTC
>r156.1 |SOURCES={KEY=b34ed7e6...,bw,2322459-2323059}|ERRORS={}|SOURCE_1="bcp.fa" (b34ed7e60a76ed5c83a162724f0217b5490879ad)
TTGGGGTGAAAACGTATCCCGCCTTTTGTCGGACCGACGGAGTCATTGTGCTGGGCACGATAACC
CGTAAAAATCTTGACTGAACCGTCGTCCATACGAACTGGTATTTTTACCGTTAATAATCTCATCG
GCTCTTTTAACAATTCGTATACTTCTTCAGGATATCCCAATTTTTCCAGAGCCTTATGTATTACG
GTTTGAGTTGATTTTAAAACATCAAGTTTGTCCTCTTCTGTATGACCGGTGTTTCGATCGGCTGC
CATTTGAGTTAACCTCCTAGAATCTTCTGTTTCTCACATGCTCCCTTTCAGAGAATAGTATACAC
CTTCATATGATCTATGCATAGGATAAACGTTATGTTTTTCCATGTTTTTTAACAAAAAAAACCGC
TGTAAAAAACAGCAGTTTTTCTTCTATTCTTATGAAAAATGAGTTTGGATTGTCTCTACAGCATT
TCCGTCCATAATGAGCTTACCATACTCTTGTAAGCGATAAATCGTTAATGTTGTTGGATTGCCGT
ATTCAGCCAGGACCGCCACAACACCCTCGGCAGTCTGTGATCCCAAGTCTTCTAGGCTTAGAAAG
TACTGTCCTTCATAG
>r157.1 |SOURCES={KEY=b34ed7e6...,bw,393737-394337}|ERRORS={}|SOURCE_1="bcp.fa" (b34ed7e60a76ed5c83a162724f0217b5490879ad)
CAGCTTTTGCCAGACTGGAAGGATTAGAAGCGCATGCCAGGTCAATCGAAGCGAGAGAACGGAGG
AATCGAAATGAGAAAAGCGGAACGCGCCAGAACAACAAATGAAACGGATATAGAACTGTCATTCG
CAATAGACGGTGAAGGACAAGCAGAAATCAAAACAGATGTGCCGTTTATGACGCATATGCTGGAC
CTGTTCACAAAACACGGGCAATTTGATCTTTCCATTCATGCAAAAGGTGATGTCGATATTGATGA
TCACCACACAACTGAAGATATCGGCATTTGCTTAGGGCAGGCTTTGCTTGAAGCACTAGGCGATA
AAAAAGGCATCAAACGCTACGGCTCGGCGTTTGTGCCGATGGATGAGGCGCTTGCTCAGGTAGTG
GTTGATTTAAGCAATCGGCCGCACTTGGAAATGCGTGCTGACTTTCCTGCAGCGAAAGTCGGAAC
TTTCGATACTGAGCTTGTACATGAATTTTTATGGAAGCTGGCGCTTGAAGCACGGATGAACTTGC
ACGTGATCGTTCATTACGGCACAAATACACACCATATGATAGAAGCCGTTTTTAAAGCCTTAGGA
CGCGCGCTTGATGAA
>r158.1 |SOURCES={KEY=b34ed7e6...,fw,3000264-3000864}|ERRORS={}|SOURCE_1="bcp.fa" (b34ed7e60a76ed5c83a162724f0217b5490879ad)
TAGGCCGAAGTTATTCATCATATCCTCACCTGCATGGTTAGAAGAAATAATATCTCCTTTTAATG
ACAGGATAAAGATCGCATCAATATTGTGAATAATTAAAGATTGAAACCGCTGTTCGTTATCCTTC
ATGCGTTCATTTTGTTTCATGAATTTTCGATCGGCATGGGAACTGAATAATAATAACGTTTGAAT
ACAGAAGATGATTAAGGCAATCAGAATAGACCAATCGAATGTATGGACCTCCATATGATGGTCGG
GAGGTGCACTATCTTTATAAAATGTAGCGGCCATCATTCCTGTATAATGCATTCCCGAAATGCCA
ATTCCCATTATTAAGGCACTGATGATTTTATAAATCAGCAAATGATCTGCAGGTTTTTTCATGGA
CAAGTCAAAAAAAATCTTTAGTGAGATGAATGATGCTGCAATGGCAATGACAATGGATAATGTAA
AAAGCAGCGGTTCATATATCATCATTACCCGGGAAATGGAAGACATTCCGATATAATGCATAGAT
GAAATCGATGCACCCAGCATCACCGATCCTGTAAGCAGCCTGTAAAAGGTAAGCATATACCGGCT
GACAATATATAAAGA
>r159.1 |SOURCES={KEY=b34ed7e6...,bw,1217157-1217757}|ERRORS={}|SOURCE_1="bcp.fa" (b34ed7e60a76ed5c83a162724f0217b5490879ad)
AAAACCTTCTTCCATTTGCTTATCAACCAAGTCACAAAATAAGCCGTTTTCCAAATCCTTTCCTA
AGTCTAGGAAGCGATTCTGAAAACGGCTCATGTCCATAGCAATACGAATATAAATGTGATTGTTT
TTGACCTGATAATACATTCTAGGAAAGTATGTGATTTTTTCCTTTGTGTGAGTCTCATTTGAAAA
GAGTTTTCTCACTTTCACATTTTCTTTTTCGTAAAACTTATTGGAGAAAATCATTTTAGCAATCT
TTTGCCTGTGAAGGATTTTCTTATAGCTGTCAAAGAAAAGAAAGTAAGATGCAGCTATGCTTCCA
AAAGCAATTAACAGAGAGCATACAACGCTTTTAACGATTAAAGGCACATTCCACTCAAAATATTT
TATTACTCGAGTTATATCAAAATAGATCAGTTGCTCTCTCCAAAAGAAAAACATAGATAATAAAA
AAACAGGTACAAATATAATTGCACCTGTTATCCTCACATTATCTCTCATTCTAGGCCTGATACGA
ATACCTCTATATTTCCACAACACTGTTTTAATCCTACAAATACAAAAGCACCACCCTTACTAATT
CGGTCTATTCTCAAA
>r160.1 |SOURCES={KEY=b34ed7e6...,fw,2568489-2569089}|ERRORS={}|SOURCE_1="bcp.fa" (b34ed7e60a76ed5c83a162724f0217b5490879ad)
AGTGGAAAGAGACGCTTCAAGCACAAAATAGTGATTTGAAGAAGGCAATGAAAGAAGATCCTTCC
CTCAAAGGACAATATGAAGAAACGATCACAATCAATAACTATCGAATTGAACATAATATCCCGAG
TGACACTGGATATACCGTTTGGTCTTATGTAACGGATTCTGCCGGTTTTACAATCCTTACTGGGC
TGTTCACGATTATAATTGCAGCTGGCATCGTCGCAAACGAATTTAACTGGGGTACGGTTAAGCTG
TTAATGATACGGCCGCTCAGCCGTTTTCAAATTCTGCTTTCTAAATATATTACCGTTCTTTTATT
TGGTCTCTTATTGCTGTTTATTTTATTTATAGGGTCAACTTTGCTGGGACTGGTCTTTTTTGGAA
CAGGCGGGGACACTGCCGCGAATGTTCATTTAATCTATAAGGATGGTCATGTATTGGAGCAAAAC
ATGTTGGGATATTTGGCCAAAACCTATCTCTCAGAATCTGTTGCGGCTTTAATGCTGGCTACGAT
GGCATTTATGCTGTCCGCGGTATTTAGAAACAGCTCTCTGGCTGTAGGGTTTTCCATCTTTTTAT
TGGTAACGGGCACGA
>r161.1 |SOURCES={KEY=b34ed7e6...,fw,3015586-3016186}|ERRORS={}|SOURCE_1="bcp.fa" (b34ed7e60a76ed5c83a162724f0217b5490879ad)
CTGACGAATCAGTGCGCTGCTTTCAATTCTTGCCCGATCGATTGTCAGAGGCCAGCTTTCCCCGA
CAACTTTTGCATAAGGAACCGCCTGTTTAATGATCAAAGCCCTGTCATTTTCTTGGTCATAAATA
TGAAAGACGTAGTTTAAATTTCCATCGCCGATTTCCTGGCATGTCAGCGTGCTTTTGCTTTGAAA
CAAGCCGAGTTTTACCGCCAAGGCGACAGCTGAGCTTTCATTTAACGTTTCGTATAAAGGTGTTT
TTGTGACTGCCATCGTCATTCCCTCCAATTATGTAACATCTTGATATGTGTGCCGCAGAATGGCC
GTAAAAAAGCCTCCTTCTCAGAGAGAAGGAGGCTTAACAATTATGTCCCGCCTCTCTTATCTCTC
AGATCAGATCTGATGGAATTAGCACCGTGCCTTACGAGACCTCAGTCTCGGCGCCATGAAGATGC
GCCCCATTTCACAATGGAATTACGGTCGGTTGCTGTTGGGGTCAAAAGGCCAATCCCTCGCCCAA
CTCTCGATAAGAGAATATATTCACTTGTTAAACAATTCTAATTTATCAGTTGATGAACATAGTAA
CAGGTGAGTGTTTTA
>r162.1 |SOURCES={KEY=b34ed7e6...,bw,2420005-2420605}|ERRORS={}|SOURCE_1="bcp.fa" (b34ed7e60a76ed5c83a162724f0217b5490879ad)
TTTTAATTCCAAGCACACATACACCGAAAAATACAGCAAGGGAACACCTTGATGAGTTTTACACG
ACATTCTCCAATATCCGTCATAAGAAATTTGACGGCATGATCATCACCGGTGCGCCGATTGAGCA
TTTGGCGTTTGAAGATGTTTCTTATTGGGAAGAGCTCAAGGAGATTATGGAATGGAGCAAAACGA
ATGTCACGTCAACCTTGCATATTTGCTGGGGTGCTCAGGCAGGTTTGTACTATCATTACGGCGTG
GAAAAAATTGAAATGCCGAAAAAAATCTTTGGTGTGTTTGAACATACTGTTCTTTCCAAGCACGA
AAGATTGGTAAGAGGTTTTGACGAGCTATACTACGTGCCGCATTCCCGGCATACAGATATAAATA
TGGAACAACTGCAAGCAGTGCCCGAGTTAAACATTCTTACTGCATCAAAGGAAGCAGGGGTTTGC
TTAATTGTGTCAAAAGACGAAAAACAAGTCTTTTTAACAGGACACCCTGAATATGATACAAATAC
GCTTCTTCAAGAGTATGAAAGAGATCTGGAACGAAATCTTTCGACTGTCGAGGCGCCGAAACATT
ATTTCGCAGAAGACA
>r163.1 |SOURCES={KEY=b34ed7e6...,bw,1713785-1714385}|ERRORS={}|SOURCE_1="bcp.fa" (b34ed7e60a76ed5c83a162724f0217b5490879ad)
TCTTGTTTTCACTGTAGCGCAGCCTGCAAAAGTCCGTCTACAATCATATGATCACATTCTGCCTG
AGCCCTTTGTCATCAAGGGTTCCGCCTCTCTACCTGAAGAAAAGACACCGATATTAGAAAATGAT
TATTGACAATATCTATCAATCTTTGGATTAATTGTATTAAGGTGTTATGAAATGGGGGGTTTTAT
GAAAAGAAGTCAATACAAGTTTTATTACAAACTCATCACGTTTTTTTGTTTACTCAGCACCATTC
CCGTCATTTTGGTCGGTTTGTTTTCGTACGAGCACTCTCAGAAAACGGCCATCTCCAACGTTTCG
GAGGAAAAACTCGACACACTCCAGCAGACCCAGCTAAGCATCGAGCACATCCTAAAAACCGTCGA
TCATTCTTTAACCCACTATGTGAGTTCGCCGCCTCTCCTCCGCACACTGTCCGAGCCTTTGCACT
CTGACCAATTTCAAATTTATGACCAAGTGAACCAAGAGCTCAACTATTTGCAAAGCTTTGATACC
GATTTGTCCAACATGACGCTTGTCAGCTATATGAAAAACTGGTACATGAACAATTCCGGTTTATA
CCGCATGAATACGGA
>r164.1 |SOURCES={KEY=b34ed7e6...,fw,2747437-2748037}|ERRORS={}|SOURCE_1="bcp.fa" (b34ed7e60a76ed5c83a162724f0217b5490879ad)
TTCTCTGTATTTGATCTGATATACGTCAAGCAGGGGACGTTATATATCACTGAAAATGAAAAATC
GTTCTCCGTTGAAGGGGGCGAATATATCTTGCTTTCTCCCGGTCTTGAACACTATGGGACAAAGG
GCAGTGATGAAGCGACCTCCTATTATTGGCTTCACTTTGATGAACATAGATACGAATTTACCGCA
AAAGGGGGCAGCAATTGGGCAGAGCTTCAGCAGGAAAAGGGGAGCTTCGAGGAACCGGCCCGCTA
CGGACTTGCATTGCCGAGAAAAGGCAAGGTGCAGCGCCCGCAATTTATGGCGCAGCAATTTGAAA
GACTTATTGATTATTCTGCAGAAAACTCCGATTTGCCGCTCAGAAAACAAATTTTGTTTGAGGAG
CTGATGCTGCACCTGCAAAAAGAGGCGTTCCAAATTCCATCTGCAAAAGAGCGGGTGGCATGGGA
GGCGGCCCGATACTTACAGGAGCATTATAAGGAGAAAACGACAATCAAGGATCTGTCACTCGCCC
TGCACTATAATCAGGATTATGTGACCCGCTGCATGCAGCAAGTGCTTGGAGTCACGCCGGGCCAA
TACACAAATCGGGTG
>r165.1 |SOURCES={KEY=b34ed7e6...,bw,1438767-1439367}|ERRORS={}|SOURCE_1="bcp.fa" (b34ed7e60a76ed5c83a162724f0217b5490879ad)
TCGATAAGGATTTTCATAAAAATCATAGAGATCCTTCCAAAGGGTGCCTTTCCTTAAAGCCTCCA
TCGGCGAAAACTGCTCCATATGCTCAGGCTGAAAGGTCATATAGAGATTAGGGGGCGTTCTGTAA
TATTTCTTCCCTATGGGCGGACAGGGATCAAAACGGCTGTGAAAGGGCGTGTATGATTTAACAGG
TGTAAATGGCTGCATCTCCTTCATTCTGGCTCCTCCTTTCTCAATAACAATGACCTTAATAGGTA
TGAGACAGGAGGCGTCATTATGACTGAAATTCTTAATAAGGAAGCTTGATTTGTTTTTCTATCCC
CGCTATCCGGAGCGGTCCCAAGAGCGTTAAACGTGTTAATTGATTCGCCATAAATAAAGGACTGT
ACTTCATGCCGCTCTCCAGCCAGGAACAAATCACCCCGATATGAGCGGAAGTGATATAGCTGACC
AGTATCTCTTTCGGGATCTGAAGCTGTTTCTCAGATTCTTCAATAGATGAAAGCAATTCCTCGTA
AATTCGTTTCTGAACGAATTCCGCCATCAAACTTCTGAATTGAGGAAGCCCTCTGTCACTCAGCA
TCACTTGAAAGTACT
>r166.1 |SOURCES={KEY=b34ed7e6...,bw,1218163-1218763}|ERRORS={}|SOURCE_1="bcp.fa" (b34ed7e60a76ed5c83a162724f0217b5490879ad)
GTCAACATCATGAGTTTTAAAAGAGACTCGAATATAGTCAACCATTGATACCAAAGGACTTTCAA
CGGTTTCATTTTTTTCTTTTACGATTACTACCCCCCTGTTAGCGTGGGGGGGTTGTTTTAACTCA
TCCATTCGCTTCGCTCACTCCTTCGCCGCTGGCCGTCTGGTCGCTTACGCTGCCGCTGGCGACTG
CCGTCACCTGCGCTCCCTCGACTCCAGCCAGCGAATCTTTAATAGACGACATAAAATCATATCCT
TTCGGCACGATAGGGCTGTAAAACTCCAACACTGAACCAGTGCCAACATTGGCATACCCTCTTCC
TGTCTCTTTTTTATTCACATATGCTTTATCAACATCACCAAACATCATCCCGTAGCCCGTATCTG
ACATTAAACCTAGCGACACACGGAAGCTAAACTGATCACGAATACCATCAGCTAAATATTTTGCA
TCTGGACGTTGTGCGCCTAAAACGAGAAAGTAACCCGCCTGTCTCCCCAACATGACTAACTGTTT
CATATAAGAAAGAGCTTCATTTCTTTCTTTCATATCCAATAAATCCATAAATGCCACATATTCAT
CAAAGAAGATAAAAA
>r167.1 |SOURCES={KEY=b34ed7e6...,fw,2905487-2906087}|ERRORS={}|SOURCE_1="bcp.fa" (b34ed7e60a76ed5c83a162724f0217b5490879ad)
GCCACCTATTAATGAAAAAAGAAAAAGGAGAGATGATAGGTGAGCATTCAAGTGAAGAAAAATTT
GGTTTCTGAGGCGAAGTACGCGCTGAAATGCCCGAATGCGATGTCCGCTGAATACATTACCATTC
ACAACACGGCCAACGACGCGTCCGCTGCCAATGAAATCAGCTACATGATCGGGAACACCAGCTCG
ACAAGCTTTCATTTCGCGGTTGACGATAAAGAGGTGATTCAAGGACTGCCGCTTAACCGTAACGC
TTGGCATACTGGTGACGGCACAAACGGTACAGGCAACCGCAAGTCGATCGGCGTTGAAATTTGCT
ACAGCAAATCGGGAGGCCCAAAGTACGAGGCAGCCGAGGCATTGGCGATCTCTTTTGTGGCACAG
CTTTTGAAGGAGCGGGGCTGGGGAATTGACCGTGTCAAAAAGCACCAAGACTGGAACGGTAAATA
CTGTCCGCACCGCATTTTATCAGAGGGGCGCTGGGAGCAAGTCAAGGCGGCAATTGAAAAGGAAT
TAAACGGTGGCGTATCAGCGAAAAAAGCTTCATCTTCTGCGCAAGTGTATTATGTAAAAAAAGGA
GATACGCTGTCCGGC
>r168.1 |SOURCES={KEY=b34ed7e6...,fw,2574167-2574767}|ERRORS={}|SOURCE_1="bcp.fa" (b34ed7e60a76ed5c83a162724f0217b5490879ad)
TGCGTCCATGCTTCTTATCCCTTTGCTTATGACTGGCTGTGGTATGGCCAATCAGGGTGAGGGCA
GACGTGATAATGCAGAGCCTGAAAATGTTAACTACCGTAATCCGGGAAATGATAACGGTACAAGA
AATATCAACAATGCAAATGATACCCGTGACAACGTCGACAATAATATGACGAATAATGGTGATAA
CAATAACGGTAATGATAACCGTCAGTTGGAAGTTGCTGATGATGCTGCCGATAAAATTACCGAAA
TGAAAGAAGTGAAACACGCAAATGTAATTGTTGCCGGAAATCAAGCGTATGTTGCGGTTGTATTA
ACAAATGGAAAAGAAGAAGTTGGAAAAGATCTGAAAAAGAAGATCTCCGATAAAGTAAAAGATAC
TGATAAGAACATGGACAACGTGTATGTTTCTGCAAATCCAGACTTTGTTGACCGGATGCAGGGGT
ATGGCAAACGAATCCAAAATGGTGATCCGATTGCAGGATTCTTTGATGAATTTAGTCAAACCGTA
CAACGTGTATTTCCGCAAGCTGAATAAAAGATAAAAAGCCGCATAACTTGTGCGGCTTTTTTCTT
TGCAGAAATGACACG
>r169.1 |SOURCES={KEY=b34ed7e6...,bw,2393541-2394141}|ERRORS={}|SOURCE_1="bcp.fa" (b34ed7e60a76ed5c83a162724f0217b5490879ad)
TTTTCTAAAATGTCTTTCGCAGAAAGCTTTACTTTATCAGCAAGCATCTTTTTCACCTCGTATCG
TGAATCATCATCTTATATTTTTTCAGAAATCTGTACGATTGTCAAATTTCTCTTTCTTTGTTATG
AATAGCTGTCTTCCTCTACTGTCACTCTCAGATCATCCATGGTGATAAAGTAGATCGGATAGCCA
TCCTGTTCGTGTCTTTTTTCAGCTGTCTCAAGCATATACTTTGGGGAACCATCCATTTCCGGGTC
ATATAAAAGCATAAGCGCGTCAGACTTATCAATGAAGAACTGATTTTTTTGTTTGAATTGCAGCG
GGCTTTCATAAGGACGGTGAGTCAGGCTTGCCTCGTAGTCCGCCTGGGCCAGAACAGCTTCATAC
AGTTCCTTATTCGGCTCTTTCCAGTTCTTTTCCTGCTCGTAAAATGGTGTGATAACAGCAACCTT
TAAGTCAGGGTATTCTTCCTGCAAATCATATGCAGCTTCGGCCGACCAGAGTTCCGTTCCGAGCT
GCCCTGAAATTAAAATCCATTCTAATCCTTCATCCAAAAAAGCAATCAGCCGGTTCTTAATGGCT
TTTTTTATGTAATAC
>r170.1 |SOURCES={KEY=b34ed7e6...,fw,3752668-3753268}|ERRORS={}|SOURCE_1="bcp.fa" (b34ed7e60a76ed5c83a162724f0217b5490879ad)
GGCTGGTTGACATAAAAGGAGGGGGATGACTAAAATGAGAGTAGTCTCAAGATTCAGAAAAAAAT
GCATTGCAGGTTTTACGATTTTGTGTTTGGGAACGGCAGCGGCGGTATCTTTCGGAACGCCGGCA
AAAGCGGCAGAGAACCCGCAAACCTCTGTCTCCAATACTGGAAAAGAAGCTGAAGTCAGCAATAA
CCAGACATCGAAAGCGGAATTGGTTTCTGATCCTTATGAAGGAACCGGAAAAACAAGCAAAACAT
TACAGGGTCTCATAGAATCAGAAAAAAACATTAAATCCTTAAAGCCTTCAAGTGTCATCGGATCT
GATGAACGCGTCAGAATCTCAGGCACTACGTCATTTCCTTACAGAGCAACGGTTCAGCTATCTAT
CAAATATCCCAATACCTCAAGCACTTATGGGTGCACAGGCTTTTTAGTAAACCCGAATACTGTGG
TAACGGCCGGACATTGTGTGTACAGCAAGGATCACGGGTGGGCTTCTTCGATAACTGCTGCGCCG
GGCCGCAATGGTTCATCGTATCCATACGGCACTTATTCCGGCACGATGTTTTACTCCGTTAAAGG
GTGGACGGAAAGCAA
>r171.1 |SOURCES={KEY=b34ed7e6...,fw,2819577-2820177}|ERRORS={}|SOURCE_1="bcp.fa" (b34ed7e60a76ed5c83a162724f0217b5490879ad)
AGGCTCTAAGGACCAGCATTCGGGACATAAAGGGTCAACAAACATGTAGATTTCCAGCGGTTTTT
TTGGATGGCCGTGGCAATGGGCGAAGTATTGCTCATGCTGATAATTTGTCAATATGATCGATCCT
CCGCTTCTGTTTGATTCACCATATGCCTTGCTGTCAACTCCAGCCGGCCAAACAAAAACTCACGA
ATGTCGCCCTCAAGTCCTACATGGTCCATTGCGTCTTTCATACAGCTGAGCCACGCATCGGCCCT
CTCGTTTGTAATCGGAAAGGGGAGATGCCTTGCCCTGAGCATGGGATGGCCGTGTTCCTCGGTAT
AAAGGGGAGGCCCGCCTAAATACTGTGTCAAAAATTGCTTCTGTTTTCTGGCCGTTTCTGTTAAA
TCGCTCGGAAATATGGGCTTAAGCAAAGGATGAGATGCGACACGCTCATAAAAAGTATCAACAAG
TTGCGATAGAAGTTCTTCTCCAATCGCTTCATAAGGTGCGTTAAACGATTGTCCCATGTTGACTA
CTCCTTTAAATATGGCTAATAGGAATCATAATTCCTATTGCAAAAAGTTATTTTCTGTATTTATT
TCAATTCATCTATGA
>r172.1 |SOURCES={KEY=b34ed7e6...,bw,3414939-3415539}|ERRORS={}|SOURCE_1="bcp.fa" (b34ed7e60a76ed5c83a162724f0217b5490879ad)
TAAAAAGAAGCGGATCAATTCTTTTAAAGTCGAATAGCCAAAAAATAATGCAGGCGTTATCTCGA
CTTTGTAATAGTCAGTTAACACGTTCGAGAATTTAGCCAAGTAGATGGAATCAAATCCAAAGTCG
GCCCAGTTCTTATTCAAGTCTAGCTTGTCTTTTGAGATCTTAAGCAAGGTGTGAATATGCGTTTT
CAAGTCCATTTCCAAACGTTTTTCAACGCTTAGGTTCTTCATCCCGCCCGATGTTTCTTGTGCAG
GGGCTATCATGTCCGGTTCTGGAATGGCACGTTCAGTCATTCCTAAAAAGCGGCGGACCCGGCTT
GGCTGACCGGCTATGATAAGATGCTGCGCATCCTGCTGAGACAAAATATGTTCAAACATACGTAT
GCCTTCTTCCGCTTCTAAGAAGCGCTGACCGCTTGACTTCAAGTACATCTCGGTAGTTTCGGCAT
TCCCGATTGACATCCCGCCGTCCTTCCAAACAGGCCAGTTGATAACAAATGTATTGCCGTGATGA
AGCTTGTTTCTGTAATGTGCATAAGCCATTTGGAACCGATTCCCTACCGCATAATCACAAAAACC
AAAGTCTCCTAAAAT
>r173.1 |SOURCES={KEY=b34ed7e6...,bw,1346344-1346944}|ERRORS={}|SOURCE_1="bcp.fa" (b34ed7e60a76ed5c83a162724f0217b5490879ad)
TGATGGTGTTTGCTGCATACAACATCAGCATTTCTTTTAAGATGTTCGCCTTTTCATTTAAAACA
AAGAAAAACCAGAAATAAAGAAAATCCATTTCTCTTCTATGAGAAATGGATTTTTTTATGATGGT
TAAGAAGAAACGTCATGATCGGCAGCACTGCTTTTCTGCGCTTTCCGATAGGCAGCCTTCGATAT
TAAAATACTGATTTCATACAAAATCAAGAGCGGAACAGTCACCATCATATGAGACAAAAGCTCAG
GTGGTGTAATCAGAGCAGCAATCACAAGCAGCGTAAAGTACGCATACTTTCTGATTTTCGTTAAA
AACATCGGTGTCACAATTCCAAGCCTTGTCAAAAACATAAGGATGACCGGCATTTGAAACAATAG
TCCAAACGGAATCGTCAGCTGCAGAAGAAAATGAAAATATTCATTAATTCCGATTACCTGAGTGA
CATTCAAATCTTGAGAGATCCGTTTCATAAAATCGACAACAAAAGGAAATAAAATATAATAGGAA
AAAGATAAACCCGCTAAAAAAAGCAAAATAGAGATCGGAATGTAGCTGAGCGTTACTTTGCGTTC
CCTTTCATAGAGACC
>r174.1 |SOURCES={KEY=b34ed7e6...,bw,543364-543964}|ERRORS={}|SOURCE_1="bcp.fa" (b34ed7e60a76ed5c83a162724f0217b5490879ad)
AGGCCCCTTTGAAAAAAACGGGGTATTAAACATCCTGTAAGGAACTCAGCATAAACGATTATTTA
GATTAAAGAAAAAGGTTTTATTGAGCTCAGTTATTTTTATGATTACTATAATACAGTGTATGAGT
GGAATGAATCCCCTAGTGTGCAACCTTTTCACAGTTTAAACTTGCCGTATTTTAATCGGCAAGTT
TTTTTAGAATGATGAAGCTTACAGATAGATTAACAATGTGGAGTAAAAGGAGAAGCAGGATGGGC
AGAGATCGAACTTTTCAATTACAGCCGTTAAAATTCTGTGATGGCTGGTCTGTGATACTGAACAA
TTTAAACTCAGATAAAAGAACAGAAGAAGAGAATGAACTACTAATCCTACAAAATGAAAAACGTA
ATGCTATTATTAATGTTATATATGAAAATGATCAATACCAAATCAACGTAGTTGGCTTAAAAATA
GATAAGATTTATGAAGAAATATCTTTTGATGAAATAGAACATTTATTAGAAGAGCTAGAACGTCA
AATCTGGAGTGTGGGAAGCGGGGTTTTAGAGGGGGGGCAGCCACTAACCCAACAGATTCCCAATT
TCTTAAGGCTAAAGA
>r175.1 |SOURCES={KEY=b34ed7e6...,bw,3551618-3552218}|ERRORS={}|SOURCE_1="bcp.fa" (b34ed7e60a76ed5c83a162724f0217b5490879ad)
GAAAACACGCTCACCTATCAGGAACTGGACGAATGGTCCAATGGCATTGCATGGGCCCTGCGTGA
CCGCGGGGTTAAACCGGACACACCAGTCGGAATTATGATGCCTCGTTCCTTCAGCATGATTGCAG
CCATTCTGGGCGTTTGGAAAGCCGGCGGCTGTTATGTCCCGATTGATCCGGAATACCCGGCGGAA
CGGAAACGCTATATACTCGGCGACAGCAGAACCAAACTGCTCATCACTTTACCTGCTGCGGACCA
AGAAGCACTTGAAGATTTTGAAGGTGAGATATTCGCCCTAGAGAACGCGGAGACATACGACGGAT
CACCGCTTCCGCAAGTGTCACGCCCTCAGCATTTGGCTTATATCATTTACACTTCAGGAACGACA
GGCCAGCCTAAAGGAGTGATGGTCGAGCATAAAGGAATAGCCAACACCCTGCAGTGGCGCCAAAA
CGCTTATGCTTTGAATGAGACAGACACAGTCCTTCAGCTCTTTTCTTTTTCGTTTGACGGCTTTT
TAACAAGTATGTTCACACCGCTTTTGTCAGGTGCAAAGACAGTGCTGCCTGATGAAAACGAAGCG
AAAGATATTTTGTCC
>r176.1 |SOURCES={KEY=b34ed7e6...,fw,3798182-3798782}|ERRORS={}|SOURCE_1="bcp.fa" (b34ed7e60a76ed5c83a162724f0217b5490879ad)
ATTCACCCATCGAATGTCAAGATAAAGAAACTCGAATAAGAAAATAAAATAAGCATATAAAAAAG
CTGAGAGATAACCTGACGCACATTTTGACTGAATAAATGAAATATTCAATGATTAAAAGGCGTAG
AGACGTTACCTTCCAAAGGAGAGAAAAACATGAAAACACAACGATTCCTCTTACTGATCCTTTTT
ACCGCACTATTGCTTGTTTTTACCGGATGCTCACAATCTCCTGAAGCAAAAGAATCCCCAAAAGA
AAAAACGCAGACACAAAAAGTTTCTTCAGCTTCTGCTTCCAAAAAGAATGACCTTCCAACTATTA
AAATACTGGCGACAGGAGGTACGATTGCCGGAGCCAATAAATCAAAAACCTCTACAACTGAATAT
AAAGCAGGTGTCGTTGGCGTTGAGTCTCTGATCGAAGCGGTGCCAGAGATGAAGGACATTGCGAA
TGTCAGCGGCGAGCAAGTGGTTAATGTCGGAAGCACAAACATTGATAACAAAACATTGCTGAAGC
TCGGAAAAAGAGTCAGCAAACTGCTTTCTTCAAAAGATGTCGACGGTATTGTTGTGACCCACGGA
ACAGATACATTAGAA
>r177.1 |SOURCES={KEY=b34ed7e6...,bw,2510543-2511143}|ERRORS={}|SOURCE_1="bcp.fa" (b34ed7e60a76ed5c83a162724f0217b5490879ad)
GCATTTATTCACATTCTCAAAACGATGTTCCAGGTCACACTCAGGTCACAGTACGGGTCACAGTA
CGGGTCACAGTTAAATCACTTTTCCAAGTTTGGATGATAAAACGCAAACTTATCATTGTCATACA
AATTAATAATATTACGACTTGAATTGTCTATCTTCGCTTACTTTCGACAATATCAGACAAAATAA
GACAAGTTTTATAACCAATTCAATCACATTAACAAAGTAATCCTTGCATTCCTTCGCCCTCCATG
CTATATTCATATAGCGATGAGCTGAATTGTGTAAGCCGATGTACATGCCCTTTGCGGCACACACG
AATGTGGCGTGTGGTGCATCGCCTCAATACGCAAAGACGTTTGCCTCTTAGGCAAACGTCTTTTT
TGTGTTATCCGATTTTTGTTCCGTTTGGTAACGGTTGTCCCGGTTGAAGCAGGACGACGTCACCT
TGGCCGGGAATGCCGCCGAGGACTAACACTTCGGACTTAAAACCTGCGATTCGGCGCGGCGGAAA
GTTCACGACAGCGACAATTTGTGAGTTGGTCAGTTCTTCTGGGCGATAGCGCTTTGTGATTTGCG
CGCTTGATTGTTTGA
>r178.1 |SOURCES={KEY=b34ed7e6...,bw,1288850-1289450}|ERRORS={}|SOURCE_1="bcp.fa" (b34ed7e60a76ed5c83a162724f0217b5490879ad)
CGCCGTTGTCCCCTCTTGTTCGCGATTCATGATCGCTTGTTTAAAACCGCTCTCTGAATGCAGCA
TACCTGTTCGGGACAATTTTTGAATCATTTCATCAATAATGTCATCTCTGGTTTCGCCTGATAAA
GTTGGTTCAATTAGATCTAAACTCATAATGTCTGTCAGCTTGTGAATATCCGTCTTCTCCATCTG
TCTGCTTTCCGCTTCATTGTGCTGTTGCGGAACGTCATTCGCTGCTGCAGCTTCACTCAGCCCGG
CGGGTGAAGAAACCGGAATATCTTTTTTTAGTACATTAACTAAAAGAGCGGTGGTAAGAGATCCG
GCAATCACTGCAATAAAAAACATCAATACATGATCAACGGCGCCTAGTACTGCAACTATGGGCCC
GCCGTGTGCTACTCTGTCTCCGACATTGCCGATCATAGCGATCACAGAACCAGTCATAGAACCTG
CCATAATCCCCGGAATGACGCGAAGCGGATCCTGTGCCGCGAATGGAATGGCTCCTTCAGTGATG
CCGAAAAGCCCCATGGTAAATGATGCTTTTCCCATTTCTCTTTCCGACTCCTGAAATTTTCTTTT
TCCAAAAAACGTTGC
>r179.1 |SOURCES={KEY=b34ed7e6...,fw,95009-95609}|ERRORS={}|SOURCE_1="bcp.fa" (b34ed7e60a76ed5c83a162724f0217b5490879ad)
CGGGTCTGTTCATTATAAATAAAGCCTTTTGCATAAATATGGGGCATTTGAAATTGCGGAAGCCA
CTTCATCCACTCCCAGTCTTTATACTCTTCTTCATGAAAAATAAAAACGAAACGCAAATCGTGAT
AGCTGTTAAAGAACGACAGCTGGCCGATCAGCTGGTGAATCTCATTCTTAACAATCTGAGATTTC
CCGACAAGGCCCATCGGCCCCTCCGCCAAATCCACCGTAACCGGCGCATTGCGGATGTCCTTATA
GACACGCTGCATGTGCTGCGATTTCTCCATAAGGTCATCAATATCACGGTTCGCCAGGTCTCCGC
CGCTCATATTGATTTCATAGCTTGCAGGAACTGTTCCGGTCCCGAGCCGAATCTGGAGATAATCC
TTGCTTTCGAGTGATTTTTCCCAAATTCGGTCACTGATTTCACTTGTTAAGTATTTCATTTGTTC
AAAAGAAGGAAAATGAAAGTCAAGAACCTGCTTTTGCTTTTCAGCAAGTGCCTGAAGCTCTTTTC
TCTTATTATCTAAGTAAAGCTTATACACGCGCTCCCGCTTTTCCTCGCGTTTTTTCCGCTGGTTT
TTATCCCGGAAATAT
>r180.1 |SOURCES={KEY=b34ed7e6...,fw,2698612-2699212}|ERRORS={}|SOURCE_1="bcp.fa" (b34ed7e60a76ed5c83a162724f0217b5490879ad)
GCCATACAGTCTTCCAGCCAAACAACGGGTGTCAGATTATCTGTCAGTTTGTTTTTAAAAAGAGA
TGAAGCCACAACAAAATCAGCACCGCTTACTGCCAGCCGCTCACCGCATTCAGCCGCACTCCAGC
GTGTATCAATGGGAACGGCCGTACACCCGGCCGCGGCAGCTCCGGCAAACAGCTGTAAAAATGCA
AGGCTGTTTGGGAGCAGGATGGCTACACGTTTTGGAACGTTTGGCTGTGTCCGCAACCAATTGGC
AGTTTGGGTGACCAGCCGATTCCAATCCCGATATGTAATATGTTCAGATTCAGTCTGGATTGCAA
TCCGGCTTGAATTTTTATCGGCAAAGGATCTATATGTATGTGTAATGGTCACAGAATGTCAGCCT
CCTTTTGTATAAATCGTATCAGAAAGAGACAAGGCTTGGGTGATTTTAATGGCAAGCAGCGCAGA
TGCTGCCGCTTTTAATAAATCGCCGGGCACAAATGAAAGACTTATAAAACCCGCCTGTAACAGAT
CCATATGCATGATAAAAGCCTGTACAGGAATCCCAAGCAGGTAAATGAAGGCGATGCCGAATACA
ATATGAATGAAAAAG
>r181.1 |SOURCES={KEY=b34ed7e6...,bw,1663163-1663763}|ERRORS={}|SOURCE_1="bcp.fa" (b34ed7e60a76ed5c83a162724f0217b5490879ad)
GTCACTCATGATATAGGGGAAGCGATTGCGATGAGTGATACCATCTTTTTATTTTCTAATCAGCC
GGGCACCATTCATCAAATTTTTACAATCCCTAGAGAATTGGCTGCGATGATGCCTTTTGACGCCC
GTCAGGAGCCATCCTTCCAGACGCTGTTTCAAACGATATGGAAGGAGCTGAATTCTCTTGAGAAA
CAGCAAAGAAACAATTGATCTGCTTCATGAGCAATTTCAATTCAAACAGAAAAAAGAGAAATGGA
ATGTCCATTCTTTTCAGCTTGCGATATTTATCCTCTTTTTCTCCGGATGGGAAATCGCAAGCAGA
CAGGGCTGGATTGATCCTCTGATCTTCAGCTCGCCGTCAGCCGTATGGCGATTACTGATTGAAAA
GCTTGCTGACGGCTCATTGCTGTCGCATATCGGCGTTACTTTATTTGAGACGGTGCTTGGCTTTT
TACTGGGGACTTTCCTGGGCACGTGTCTTGCCGCGTTGTTATGGTGGTCCAATCGGCTTGCCAGG
ATATTAGATCCATATCTGGTCATTTTAAATGCTATGCCGAAAGTGGCGCTCGGGCCTATCCTGAT
TGTCGCGCTCGGTCC
>r182.1 |SOURCES={KEY=b34ed7e6...,bw,1486329-1486929}|ERRORS={}|SOURCE_1="bcp.fa" (b34ed7e60a76ed5c83a162724f0217b5490879ad)
TGTTTGTTCTGATATCGTCTACTGACTGACAATTGCTTGGGTGCTCCTGATGAACGCTGACAATA
TCGCGATGCAATCTGAACGTCAGTCCGGCCTGATGGAGCCTGATCCCAAGATCATAATCCTCGAA
CCCGTACCGTACAATGCCTTCGTCAAACAAACCGAGATCAGCCACATGCTTTCGTTTTACTGATG
AATTGTTTGTGATAAAAAAACGCCACGGCATATGGTAGCCCTTTAAGTCATCGCCGTATTCATCC
AGTATCCGCTTCAGCACGTCAATAAAATCGGTATCAAGGTCAAAGCTTTGATTTAAGAAGCTTTC
GTTTTTGATATCCGCCTCTGACAGAAGCTTTTGTTTGTCTTTTTTCGGCATTTCATCATATAGTT
TTGCAAGCTGCTTCTTATGTTCATCTTCAAAGCGTTCATAATAATAGCTGTAGATCCTTTTCCAA
AACAAACCGCACACGACAAGATTCTCTTCGTTTTCATGCGCTTTGATATGCTTTGCCACAAGATC
CTTGGCAGCAAGCATATCGCTGTCATGGAATATCAGAATATCTCCTCTGGCATTGCGGACCGCCT
GATTTCTTCCATAGG
>r183.1 |SOURCES={KEY=b34ed7e6...,bw,3083370-3083970}|ERRORS={}|SOURCE_1="bcp.fa" (b34ed7e60a76ed5c83a162724f0217b5490879ad)
CGGCCTTTTCAGCAAGTCCCGCAAACAAAAGAATTTTAATCATGCTGCTCTCCCTCACTTAGATC
TGGTTTTCCATTCGGATAAGCTGTTGTCTCAAGCTGGTCACCAATCCATTGCTCTCCGTCTTCCC
AAATTTCTTTTTTCCAAATAGGCACTATTTGTTTAATGCGTTCGATTGCATACTCATTGGCTTCA
TAAGCAGCTTTTCGATGGGGAGAAGACACAGCGATGACAACTGCCGCTTCGCCGATATCCAGTAC
ACCGATCCGGTGTGTGATAGCAGCTGAGGCACCTTTCCATTTCTCTTCTATTTCAGCCCCGATTT
GGGCCAGCATCTGCACAGCCATCGGTTCATAAGCCTCATATTCCAGCCTGATTGTTTTTTTTCCG
TTTGTCCACTCCCGAACCGTCCCGATAAACGTGGTAATAGCTCCGGCTTTTCGTTTCTCAACCTT
TTTTATGATATCTTCAGTAACGATGGGTGTTTTCGTGATCTCAAATCGACCCATTACACAGATTC
CCCCTTCAGCTGTGAAAGCACATAATCAACTCCTGCTGGATCATCCGCGTGAAAAACGGGTAATC
CTTGGTGTGAAGCCA
>r184.1 |SOURCES={KEY=b34ed7e6...,fw,2126000-2126600}|ERRORS={}|SOURCE_1="bcp.fa" (b34ed7e60a76ed5c83a162724f0217b5490879ad)
TGCGGAGGAGCAAATAGATCGCTTGACCTCATCATGAATTGTCATTTCATTATTCGCACATTGTT
AAAGGCAGTTCACATAGAAAACGCCTGAATGGACCGAATAAGAATCATACCGCTTTTAGAATTCG
TTGCAAGCTTTGGAAGGAGGGATCCATAATGGCTGATAAACAAACCCACGAAACAGAATTAACAT
TCGACCAAGTGAAAGAACAATTAACTGAGTCTGGTAAAAAACGTGGCGTTTTGACATATGAAGAA
ATTGCTGAGCGTATGTCCAGCTTTGAGATTGAGTCAGACCAAATGGATGAGTATTATGAATTTTT
AGGTGAACAAGGTGTTGAATTAATTAGTGAGAATGAAGAAACAGAAGATCCTAATATTCAGCAGC
TTGCCAAAGCCGAAGAAGAATTTGACCTTAATGACCTAAGTGTACCGCCTGGTGTCAAAATCAAC
GACCCAGTACGTATGTATTTAAAGGAAATCGGCCGGGTTAACCTTCTTTCTGCAAAGGAAGAAAT
CGCCTATGCGCAAAAAATTGAAGAAGGTGATGAAGAATCCAAACGCAGATTGGCCGAAGCGAACC
TGCGGCTTGTTGTCA
>r185.1 |SOURCES={KEY=b34ed7e6...,bw,3736543-3737143}|ERRORS={}|SOURCE_1="bcp.fa" (b34ed7e60a76ed5c83a162724f0217b5490879ad)
CAGTCCATGAAATCGTGCTGGCAGAACCCATAAATAAACCAACACCGATCGTACCGCCCAAGGCA
ATCATCTGAATATGACGGGCGCTCAAGCCCCTCTTCAATTCTTTATTTTCCACTCCGCTTCCTCC
TCTTAAAAACGAATACAGCTCAACCGAAATAGCATAAAGGCCGATCAGCCTTCAAAACGTTCTTC
ATTTCGTATGAAGCTACAAATATCAGAAAATTCAATCATAAAATTGTTAGATAATCTCCAAAATT
ACTTATTTCATCATAATAAATTTCTCTGGAAAATACAATTGTTTTTTTCGGGTAAACACTTTCAT
TCAATGGGTTTGATCTATCACTTCAATTAAAATCTTTTATATGAATATAATGAAATCAGAACAAT
ATGAAAACGATATATGATACAGCTGCTTTCATGAAATGGGCATAAAAAAATAAGCTGTTCACGAT
GAACAGCTTACCTAATAATTTACGCCAGTTTGGCGTTTTAATGTTTCTAGCCACTCCGTATCACC
TGTCCCATAGCCCTTGCTTTGCCCCAGATCTCTCAAAGACCCATTGCTGTAGCCAATTGACAGTA
TGAAATCTGGGATAG
>r186.1 |SOURCES={KEY=b34ed7e6...,bw,421117-421717}|ERRORS={}|SOURCE_1="bcp.fa" (b34ed7e60a76ed5c83a162724f0217b5490879ad)
ACGTGATTATCATTGCGAGTGTGTCTTGTATTTACGGTCTCGGTTCGCCTGAAGAATACCGTGAA
ATGGTTGTGTCATTGCGTCCTGAAATGGAAATTGAGCGCAACGAGCTGCTTAGAAAGCTTGTTGA
CATTCAATATGCCCGCAACGACATTGATTTTCAGCGCGGTACATTTCGTGTGCGCGGAGATGTAG
TGGAAATTTTCCCGGCATCCCGTGATGAACACTGTGTAAGAGTCGAGTTTTTCGGAGATGAAATT
GAACGAATTAGGGAAGTGGACGCCCTGACCGGAGAAATTTTAGGCGACCGTGAACATATCGCGAT
TTTCCCGGCATCCCACTTCGTGACGCGGGCCGAAAAAATGGAAAAAGCGATTCAAAATATCGAGA
AGGAGCTTGAGGAGCAGCTGAAGGTCATGCATGAAAACGGCAAGCTTCTGGAAGCGCAGCGCTTA
GAGCAGCGGACGAGATATGATCTTGAAATGATGCGGGAGATGGGATTCTGCTCCGGCATTGAGAA
CTATTCAAGACATTTGACGCTTCGCCCGCCGGGTTCAACGCCGTATACGCTTCTCGATTATTTTC
CTGACGATTTTATGA
>r187.1 |SOURCES={KEY=b34ed7e6...,fw,520568-521168}|ERRORS={}|SOURCE_1="bcp.fa" (b34ed7e60a76ed5c83a162724f0217b5490879ad)
CACATATGGCGGAAGATATGTCATGCCAATTAGATTGCTTGTCGCCTGAAACGGCTTCAGGAGCT
CACTGATCGAATAATGGTTCCCTCCGCCTGCCTGATACTTTTCTGCTTCGCTTCCTGTAGAAACA
GCCAGCATCAGCTCTTTGCCATGCAGAGCTTTCCCTTCTGACCCGAAGGCCCAGCCGTATGTCAG
CACAAGATCCTGCCATTTTTTAAGAAGCGGCGGAGAGCTGTACCAATAAAGCGGAAATTGGAAAA
CAATCCGATCGTATTGCTCGCACAGCTGCTGCTCTTTGGCAACATCGATGGCTTCATCCGGATAT
TCCTTATAAAGCTCCCGAACAGTGATATTGTCATGTTTACTTAATTCCTCTACCCACGCCTTATT
GACGACTGAGGTATCCATTTGCGGATGAACAGCCAAAACCAGTACTTTCAAGGAGACCCACACCT
TTATCGTTTTAATGTTATTTTAACTAAAATCAGGTAAAGTGCAAATGAAAAGAAAGCCCTGCACA
TGTGCGGGCTTTCTTTTTTTATTCCGGGCTTCCTTCAGTGGTTTCGATATCTTTGGCGAAATCCG
GGTTATCCAGATTCG
>r188.1 |SOURCES={KEY=b34ed7e6...,fw,768752-769352}|ERRORS={}|SOURCE_1="bcp.fa" (b34ed7e60a76ed5c83a162724f0217b5490879ad)
CCTTTTTGAAGCAGAAACAGGCCTTTATTGTTCCAACTGCGATTTTCTTTTTTGTCTTTTATTTT
TCACTCCCTGTTTTAACGTCTTATTTCACCTTTTTGAATACTCCGGCAGTCGGTGCTGTTTCATG
GGCTTGGCTGTTTGCCATCGCACAATTCGCTATGACCTGGACACTCAGTACGGTGTATTCCCGAA
AGGCAGCTCGTTACGACCAATTTGTAAACGCTTTAAAAGAAGAGCTAAAGGGTGAACAGACATGA
ACCTGACAGCGTTTCTGTTATTTTTAGCGATTGTCGGACTGACGCTTGTGATTACGTATTTTGCC
GCGAAACAGACGAAAACGACGAGTGAGTTCTATACGGCCGGCGGCGGGCTCACCGGTGTTCAGAA
TGGACTGGCAATTGCCGGCGACTACATGTCTGCCGCGTCGTTCCTCGGCATTGCCGGAATGATTG
CATTATATGGTTTCGATGGATTTTTTTACAGCATCGGTTTTCTTGTCGCTTATCTCGTTGTCCTC
TATATCGTGGCGGAGCCGCTTCGGAATCTCGGAAAGTATACGATGGCGGACATGATTGCGGCGCG
TTTTAAAGAAAAGAA
>r189.1 |SOURCES={KEY=b34ed7e6...,fw,2931719-2932319}|ERRORS={}|SOURCE_1="bcp.fa" (b34ed7e60a76ed5c83a162724f0217b5490879ad)
GGAACGGAGACGGGACGGTTAAAATTGTCGTCACGAATGCCAACCTTGAGCCGGCTTCTGAAATC
TTAATTCAAAAAGTGAAAGACTATATTGACCCTGAGCCCGGTCAGGGCGAGGGGCAGGCGCCAAT
CGGAGCCGTTGTCACAGTGGAAAGCGCGGTCTGGAAGGAAGTTGAGATTTCCGCCGAGGTGCTGC
CTGAGATCAATCACTCAATTGATGAAGTGAAGTCAGAAATTGAGAAGGGCGTTTTAAATCTCTTT
AAGAAAATGGCGTTTGAAGACAATGTCATCCGCCTTTCTCAAATTAATAATATCGTCTATAATTC
GCCGTCTGTCAGTGATTATTCCAATATTAAAATCAACGGCACTTCCGAAAATTTAGTGCTGAGCG
ACGTAGAAATCCCTAAGCTTGGGCAGGTGAAGATCATTGAGCAAACAAGATGACATGACAGCCTA
TCTGCCTCCGTTTCTCACCAGCCTTAAAGAAATGTCGGAGCTGCTGAAAGCGGAAGCGCCTGAGT
TTGATAAACAGAATAACAGCATATTTGATCTGACAGACCAGTTATTCGTGCCAACAGCAACATGG
GGGCTCAGCCGCTGG
>r190.1 |SOURCES={KEY=b34ed7e6...,fw,1748295-1748895}|ERRORS={}|SOURCE_1="bcp.fa" (b34ed7e60a76ed5c83a162724f0217b5490879ad)
AACGGCGCTTGAAAAGAGAAACATCACCGTTCTTCCTTTTAGCGCGGATAACATCAAACCCGGCA
TGACAGTTATCGCTGGAAACGCATTCCCAGACACGCATCCTGAGATTGAAAAAGCGCTGTCTGAC
GGAATTCCGGTGATTCGTTATCATAAGTTTTTAGGTGACTATATGAAAAAGTTCACCAGTGTCGC
GGTTACTGGTGCGCACGGCAAAACGTCAACTACGGGGCTGCTGGCACACGTCATCCAAAACGCAA
AGCCAACGTCTTTCTTAATCGGGGACGGAACAGGCGCAGGAAATGAAAACAGCGAATACTTCGTA
TTTGAAGCGTGTGAATACCGCCGTCATTTCTTAAGCTATCAGCCTGACTACGCAATTATGACGAA
TATTGATTTTGATCATCCTGATTACTTCTCAAATATTGACGATGTGTTTGACGCTTTTCAGGAGA
TGGCTCTTCAAGTTAACAAAGGCATTATTGCCTGCGGTGACGATGAGTATCTGCCGAAAATCCAT
GCGAACGTGCCTGTCGTTTATTACGGCACGGGAGAAGAAAATGATTTTCAAGCGAGAAACATCGT
AAAAAGTACAGAAGG
>r191.1 |SOURCES={KEY=b34ed7e6...,bw,549215-549815}|ERRORS={}|SOURCE_1="bcp.fa" (b34ed7e60a76ed5c83a162724f0217b5490879ad)
TAAGAAAATGAGCAGATCATCAAATCTGCCTCTTTCAAGTGTCTTTTTGACTAAGACTTTAGAAT
TTCTAACCATATAAAACGCTCGCATTGACCTTATAACGAACAAAAAAGAGGCTTTAGACCTTCGT
ATTCAGAGCATTTTAAGCCTAAATTAAGCCATTTACCCTATTTAAGCCGCCTTCCGGCTATTTTA
AAATATAATATATGGAAATAAAGTATGGAAAAGTCTATCTTCATCAGCCCCTCCATACGACTTTT
TGAGTATTAAGAGGTGATACAGATGGGTTATGAAAGTATGCTAGCGGATATCAAAAGTTCGCTCA
ACGGAAAAATTTCCGACGTGGAAGACAAGATCGAAAAGCTGAAAAAAGCAAAAAAGGACATAGAC
ACACTGCAAGAAGAGGCAATCACTGAAATCAAAGAAATTGTGAAACCGGAATTAGGCAAGCATTG
GACGGGAACAAAAGCTGATGATTTCGACAAGGGAAGAGAAGAGGCGAAATCGGAAGCTTCTAAGA
TTGTGAATGATAAATATAACGAGTATATGGCTTCGATTCAAAGCAAAATATTCTGGCTTGAGACA
GAGAAATTTGAGCTG
>r192.1 |SOURCES={KEY=b34ed7e6...,bw,581325-581925}|ERRORS={}|SOURCE_1="bcp.fa" (b34ed7e60a76ed5c83a162724f0217b5490879ad)
ACATTTAATAGATCAATAGACTTAGCAAAAACGGACAAAAATGCTGTAACTGTTGAATAACAGAA
TGATATAAACAGCCCTACAATCGCAATCTTAAGCGCGCCTTTTTCAAACATATCCGAAAGAGAGA
AACGGAATACAGTCGTTCCGCTGCTGAGGCTGTTTGGCACTTTAATGAGTAATGTAACAAACAGC
CCGACAATCATAAACACCGCAAAAATTGTAAAGAAGACAGAGAAAGGCACAATTTTCACCAGGCT
CAATCCGAGAAACGGACCGATAGCCATTGCGAGGTTCATAGACATGGCAAAGTATCCAAGCCCTT
CGCCGCGGCGTTTAACTGGAATGATATCAGCTGCGATCGCGCCGGTTACAGTGGTTAAAATACTG
AACCAGATTCCTTGGAAGAACCGCAATCCAAGCAGCAAATAGAAGTTATGAATCGGCAGGTAAAG
AAAAGACGAAAGGGCAAAAATCGCCATCGATACAATCGCCATCCTCTTTTTCCCAAACCGTTCTA
TAATAGCCCCTGAAAAAGGACGAGTGAAAATGGCGGATAACAGGAACAGACTGATCAACAGCCCT
CCCTGAGATTCAGTA
>r193.1 |SOURCES={KEY=b34ed7e6...,bw,3966221-3966821}|ERRORS={}|SOURCE_1="bcp.fa" (b34ed7e60a76ed5c83a162724f0217b5490879ad)
CTTTCATCCTCATCAGCGAGCACGATGACACCCTTGAATTCAGCTTTTTCCGCTAACGCCTTTAA
TTTCGACTGGGTGAGAAGCACTTTCGCTCCGCTGTCTTGGAAGAAATGCTGCATCCGCTGAATCG
GGTGTTCCGGATCAATCGGTACATAAGCCGAACCGGATTTTAATACCGCAAGGATGGACACAATC
ATGTCCATTGACCGTTCACACAGGACGGCCGCTGTCCTGCTTTCGCCGGCTCCCATTGAAAGAAT
GCCGCGCGCTAAGCGGTTGGCCCGTTCATTCAGCTCTCGATATGTGAGCGATTGCCCTTCATATT
GAAGTGCCGGGCGATCCGGCGTTTTGGCAGCCTGCTCCTCAAACAGCTGAACAATCGTTTTGTCT
TTCGGATAAGGCGTTCTTTCCGGGTTAAACTGCTGAACTTGTGAGGCGGCTTCCTCTTCAGAAAG
AAGGTTGTACTCAGAAATCTGTTTCTCAGGCTCAGCAACTACATCTTCAAGCAGGCGCGCAAAAT
GCGTGAGCAGCCTGTCTGCCGTGCTTCGTTTAAACAGTTTTGTGCTGTAGTCTAAATCAAGATCA
ATGCCTCGGTCCGTT
>r194.1 |SOURCES={KEY=b34ed7e6...,bw,2402940-2403540}|ERRORS={}|SOURCE_1="bcp.fa" (b34ed7e60a76ed5c83a162724f0217b5490879ad)
CCTGCAAAAAACCCGGATTGTATGCCTTCATCGGGTATAAATTGAGCCGCAATCACACCAAGCAG
TGCCGCAAACCCAATCTTTCCCAATAATAAGGTAATCCCTTTTCTTGCAATATAGCCTGAGGAAC
GGAAATCAATCGTCGCTCCAACGCAAAAGATAAAAACGCCTAGTATAGGAAGGGTTCCTGTAATA
AGCGCGCCGGTAAACCCTCCAAAGAACTCTGCTGTTCCAGGCGCAAACGTATTGAGCGCTGCTCC
CAGAAACAGCGGAATAATCATCATTCCGCCAGGTACCCGTTCAATTGTCGCTTTGATTTTCATAT
ATATTCTCCCATCCTCCGGTTATGGAAAAACAATACCCCTTATGTGGCTACACTTGGAAAACAGC
CTGTAAATCCTCTTTTGAACAGCTTTCCAGCTGGCTTCCGACTCCGACGGCACCAGCTCCTGCCT
TGAGCCATTCCGGAACCTCAGACGGATGGATTCCGCCAGTCGGTATAAAAGTAACCTGAGGAAAA
GGGCCCGCTAAATTTTTCATGAAAGGGATGCCGAATACACCGCTTGGAAACAGCTTTAATGTAGT
AAATCCGCATGTCAG
>r195.1 |SOURCES={KEY=b34ed7e6...,bw,3734514-3735114}|ERRORS={}|SOURCE_1="bcp.fa" (b34ed7e60a76ed5c83a162724f0217b5490879ad)
TTCAGCCCAAGCCCGTCACTGTCTTGTTCTCTGTCAAATCCAATGCCATCATCGCGAATCGAAAC
AGCGCCGTTTTCTATCTTGACTTCCAGCTTTTCAGCTTTCGAATGCTTTAGCGTATTTTGAAAAA
TGTTATCGAACAGTCTTTGCATCCATAAACCGTTGCTTATCCATATCACATCTTGATCTGTTGGC
TTATAGTGCAATTCAATCCCATTCACACTGTATAAATAATCCCACTTTTTCACCGCTGTTTCTAA
TAGATCGTTTATTCGTACTTCTTCATTTATAATATATGAACTCTCTAACGTTACAGTGGAAAATA
GATTCAAATCATTCGTTAATTCCGCAATATATTCAATTTGCTGGTACAAAGATTCAAATGCAGTT
TGATCCTGGCACTGGCTCTCCAAATAAAATAACTGCAGCCTGAGAGCTGTTAAAGGTGTATTAAT
ATCATGCCTTAGTTTTTGCATCAGCTCCTTTTTCATGTCCTCTCTCTGTCTTAGTTCCAGTTCCC
GGTACGTTGTCCGTTCAATTAACAAGTTGACCGACTTAATCAAGTCGCCAATTTCATCATCGTTT
TTAACTGCCAGTTTA
>r196.1 |SOURCES={KEY=b34ed7e6...,fw,2747476-2748076}|ERRORS={}|SOURCE_1="bcp.fa" (b34ed7e60a76ed5c83a162724f0217b5490879ad)
TTATATATCACTGAAAATGAAAAATCGTTCTCCGTTGAAGGGGGCGAATATATCTTGCTTTCTCC
CGGTCTTGAACACTATGGGACAAAGGGCAGTGATGAAGCGACCTCCTATTATTGGCTTCACTTTG
ATGAACATAGATACGAATTTACCGCAAAAGGGGGCAGCAATTGGGCAGAGCTTCAGCAGGAAAAG
GGGAGCTTCGAGGAACCGGCCCGCTACGGACTTGCATTGCCGAGAAAAGGCAAGGTGCAGCGCCC
GCAATTTATGGCGCAGCAATTTGAAAGACTTATTGATTATTCTGCAGAAAACTCCGATTTGCCGC
TCAGAAAACAAATTTTGTTTGAGGAGCTGATGCTGCACCTGCAAAAAGAGGCGTTCCAAATTCCA
TCTGCAAAAGAGCGGGTGGCATGGGAGGCGGCCCGATACTTACAGGAGCATTATAAGGAGAAAAC
GACAATCAAGGATCTGTCACTCGCCCTGCACTATAATCAGGATTATGTGACCCGCTGCATGCAGC
AAGTGCTTGGAGTCACGCCGGGCCAATACACAAATCGGGTGAGAATGACTGAAGCCAAGCGCCTT
TTATCCTCGACAAAT
>r197.1 |SOURCES={KEY=b34ed7e6...,fw,1658312-1658912}|ERRORS={}|SOURCE_1="bcp.fa" (b34ed7e60a76ed5c83a162724f0217b5490879ad)
GTTTATTATTTGCTTCCTCGGTTAGATTATTCTTCCTGTTCTTAAAAGCTTGAGGTTTATGAAGC
GAAAGATCGGGAAACATGTAAGGAGATTGACAAAATGTTTGTTAGGTTATAAAATAAAACGTAAT
TATTACGATTTAATAAGGAGAGATAGACATGAAGGAAGGAATTCATCCAAAGAATCACAAAGTAA
TATTTCAGGATGTAAACAGCGGATACCGCTTTTTAAGCAGGTCTACCAAAACATCGGAAGAAACA
GCGGAGTGGGAAGATGGAAACACATATCCGGTTATTAAAGTAGAGGTAAGCTCTGATACTCATCC
ATTTTATACAGGCCGCCAGAAATTCAATGAAAAAGGCGGAAGAGTCGAGCAGTTCAACAAAAGAT
ACAACATGGGAAAATGAGGCAGCCGCAGGGCATGCCTTTTTTTCTGGTCTCAACATCATGCCGGT
AGGATGACGAAAGGCAGTGGCTGTGATATATTGGAGAAAAAAGACCGGAAAGGAATACCGCTATG
AGTCTTCTCAATGATATTCTTGAATTTAATAAAACTTTTATTGAACATAAAGATTATGAAAAGTA
TCAAACATCAAAATT
>r198.1 |SOURCES={KEY=b34ed7e6...,bw,2836749-2837349}|ERRORS={}|SOURCE_1="bcp.fa" (b34ed7e60a76ed5c83a162724f0217b5490879ad)
ACTCCTTTCATCATCCCCTTCACATATATGCAGAAACCCTAGCTTTCATGAATTTGTATCTTGTC
CTGTTGAAAATTGGTTATTTTTCTTATTCCGCTCTGCACCTCTTCTGCATTATATACAGTATGGA
TAAGAAAGGAGTGAAGGTTATGTCATTTGAAGAAGAAGTTGAATCCCTGCATCCTGAAATATTTG
AGCAATTATCAAGCGAATTCGAGCAGCAGATCGAAGTCATTGATTGCGAGAATATCACAATAGAT
ACGTCACATATAACAGCTGCCCTTTCTATACAAGCCTTGGTCACAACAATGATTATCCTGGCAAC
ACAGCTCGTCATCGCCGACGAGAACTTAGCTGACGCAGTCGCAAGCGAAATACTCATCCTCGATA
ACTCCCAAATCAAAAAAAGAACCATCATTAAAATTATCAACAGTCGAAACATCAAAATTACTTTA
TCTGCCGACGAAATAATAACCTTTGTACAAATCTTGCTTCAGGTGCTAAACAGCATTCTCAATGA
ACTTGACGTCCTTTAACCCTTTCTTTTCATAAACTTAAAAGTCGAGGTGAAAACAAATGTCAGAT
AACGATAAATTCAAA
>r199.1 |SOURCES={KEY=b34ed7e6...,bw,740339-740939}|ERRORS={}|SOURCE_1="bcp.fa" (b34ed7e60a76ed5c83a162724f0217b5490879ad)
TTTGCGGCAGGAATTTGATAAAATGCAGGGAGACTACATTTTATTTTTGGAGGATTTTTTATGAA
CATTCATATATCCGCTTTGATTCAGAAGATGGAAGAGGAATTGAAGAAAGCAAAGACGGCCGAAC
ATGATGAGGAGCTGAAGCGCCACGTGGCCGTCGTCCGTTCTTTGTGCGACGTCGTGCTGGATCAG
CCGGAGACGGGGAGCACGCCGCGCATTCAGCCGAGTGTTACGGCAAGTCCGTCGGCGCCGCCTTC
GACAGACCAGCTGCTGATGGAAAAAATGATGGGCAGCGCCGGATTAAACAAGTATCGGAAGCAGG
AAAAAGATAAGCAGGAAGAGGATGGAAACGGAGAGTCTTTATTTGATTTTTAATCAGAAAGGTTG
AGCTTACGTGAAATTGGTTCTTGGCGCTCTGCAATGGGCAGCGTTTATGATTGCCGCGGCGATTG
TTGTTCCGGTGGCGGTTGCCCAGTCGTTTCATCTGGATCATTCAGATTCTGCACGGCTGATTCAA
AGCACTTTTTTTGTATTGGGAATTGCCGCAGTTATTCAGTGTTTGAAAGGACACCGGCTGCCTAT
AAATGAAAGCCCTGC
>r200.1 |SOURCES={KEY=b34ed7e6...,bw,2297885-2298485}|ERRORS={}|SOURCE_1="bcp.fa" (b34ed7e60a76ed5c83a162724f0217b5490879ad)
CACACTGATATGCCGGATTTCAACCTCGGAATCCTTTTTTTCAACTCCGATTGCTCCGACGATAT
CCTCGTCCTCTTTCCACAGAAAGAGCTGGCGGTCTGTATCCGTTTCGTAGTCCTTAATTGTCTGC
TGAAGCTGCTTAAGATCTTTTTCATTCGGCATAAATGAAAGAAGTCCCATCGCAATCTTTTCAAA
CGATTTTTTATAACGAATTAACATAAAAACCCCTCTATATCCTAATGTCCAGTTCTATCAAACGG
AAAAGTATAGGTGATCCGTTTTCTCACATTATATCATTTTCGCCATATTTTTAAACTGTTTTCAG
CAAATTATTCAAATGAACGGTTTAAATTTGCCATTTCTATGGCAGAAACAGCACAATCTACACCC
TTGTTGCCCGCTTTTGTTCCAGCCCGTTCAATGGCCTGCTCAATGTTTTCCGTAGTGACAATTCC
AAAGATCACTGGTACGCCTGTTGTGTTCGCTGCTTGCGCGATGCCTTTTGCAGCTTCGTTGCAGA
CATAATCATAATGAGTCGTTGCGCCTCTGATGACAGTGCCGAGTGTAATAATGGCGTCATATTTT
TTTGTTTCCGCCATT
>r201.1 |SOURCES={KEY=b34ed7e6...,fw,3366216-3366816}|ERRORS={}|SOURCE_1="bcp.fa" (b34ed7e60a76ed5c83a162724f0217b5490879ad)
ACTAATAAACTTTCTGAGCTGGAGGTTGATTTATCAGCAATTCTTTTAACGCACTCTCATTATGA
TCATGTAAATCTTGTTGAGCCGCTCTTGGCATTATTTCATCCTCAAGTGTATATGTCGAAAACAG
AAATCGACTTTTATCAATTCAGATGCAAAAACTTAATTGCTCTTCAAGACCGTGAAACCATCAGC
ATAGGAATGACGAAAGCGCAATGTCTGCTTACACCTGGGCATACAGCCGGCGGGATGTGTTATTT
GTTTTCAGAAAGTATATTCACAGGAGATACGATTTTTACGGAAGGATGCGGGATATGTGAAGATC
ATGGCAGTTCCGCAGATGATATGTTCGACAGTGTTCAGAGGATAAAATCCATCGTTTCCCCAGAA
GTGCGGGTTTATCCGGGGCATTCATTTGGTCAAGCACCAGGGCAAACAATAGGTGAGCTTTTAAA
ACATAATATTTATTTTCAGATTGACAAAAGAGAATATTTTGTGAAATTCCGCAATAGAAAAAACC
AAAGAGGCATTTTTAATTTTAAATAAGTTTTCCCGAAATCATTCTATTAGACTATTTTCTTTCTG
CATCCGAAAGATTTG
>r202.1 |SOURCES={KEY=b34ed7e6...,fw,3219748-3220348}|ERRORS={}|SOURCE_1="bcp.fa" (b34ed7e60a76ed5c83a162724f0217b5490879ad)
GAAGTGTTACTTTGTTGGCAAGGCCCGCTCTGTGGACAGCTTCTTTTGCGAACAGCGGAGAAACA
CCGGAAAAATGGTCAACAATTTGTTTATCTAGCCGCCCTTCTTGGAAACTGAGATGACGCAAAAT
GTCGTCTTCAGTTGCTTCAAGCGGCGGGATCTTATCCTGGGCCGGCGGAAGCTTATAATCGTAGC
CCGGCAGTACGGTACGGTAGCTGTTCATTGACGGGGATAAATGTTTCAGCCCGTCGATGATCGCA
TTTTCCTCTCCGTCCGTCAGAATGATATTGCTGTGGCGGCCCATAATTTCGACATAAAGCTTTCG
ATGCGTTTCATCACCGATTTCATTGCGGCTTTTAATATGAAAAATCATAATGCGGTCAAGCCCCG
CCTGTTCAATTTTTTCAATAAATCCGCCTTCAATATGCTTTCTCAGCAGCATGCAAAACATCGGT
GGTTCACTCGGGTTTTCATACGTTTGGGCCGTGATATGCACCCGTGAATAGCTTGGGTGTGCCGA
TAATAAAAGTTTTTGGTTTTTTCCATTGGCACGGATGTGAAAAATCACATCGTGCTTATAAGGCT
GATGGACTTTCGTGA
>r203.1 |SOURCES={KEY=b34ed7e6...,fw,1868268-1868868}|ERRORS={}|SOURCE_1="bcp.fa" (b34ed7e60a76ed5c83a162724f0217b5490879ad)
AAAATTGAAGCAAAAACGGCCAAAGTATATGCAGATTATTGATGCAGCAGTTGAAGTCATTGCGG
AAAACGGCTACCACCAGTCACAGGTATCTAAAATCGCCAAACAAGCCGGAGTAGCGGACGGCACC
ATCTATCTTTATTTTAAAAATAAAGAAGACATTTTAATTTCTCTGTTTAAAGAAAAAATGGGCCA
ATTCATTGAGCGGATGGAAGAGGACATAAAAGAAAAGGCAACAGCAAAAGAGAAATTGGCGCTCG
TGATTTCAAAACACTTCTCACTTTTGGCGGGCGACCATAACCTCGCTATTGTCACTCAACTGGAG
CTCCGCCAATCCAATTTGGAGCTCCGGCAGAAAATTAATGAAATATTAAAAGGCTACTTAAATAT
TTTAGACAGCATTCTGACGGAAGGAATAAAATCAGGCGAGTTAAAAGAAGGCCTTGATGTCCGTC
TCGCCCGGCAGATGATTTTTGGAACGATTGACGAAACCGTGACGACCTGGGTGATGAATGATCAA
AAGTATGATCTGGCTGCTTTGTCAGACAGTGTTTTAGAATTACTGGTATCCGGAATTCACAATAA
GTAAAGGAGTTCTGT
>r204.1 |SOURCES={KEY=b34ed7e6...,bw,900274-900874}|ERRORS={}|SOURCE_1="bcp.fa" (b34ed7e60a76ed5c83a162724f0217b5490879ad)
CAGGCAGTTCATGGAACGTGATTCCGGACCAGGCTGAGATGGAAGGCACCGTTCGCACCTTCCAA
AAAGAAGCGAGAAAGGCTGTTCCGGAGCATATGAAACGAGTGGCTGAAGGAATCGCCGCGGGCTA
CGGGGCACAGGCCGAATTCCGGTGGTTTCCTTATTTGCCGTCCGTTCAGAATGACGTCACATTTT
TAAAGGCGGCATCCAAAGCTGCGGCACGGCTTGGCTATCATACGGTTCATGCGGAGCAATCCCCG
GGCGGAGAAGACTTCGCTCTTTATCGAGAAAAAATCCCTGGCCTCTTTGTCTGGATGGGAACAAA
CGGCACAGAAGAGTGGCATCATCCGGCGTTTACATTGGATGAAGACGCACTGCAAGTTGCAGCCA
GCTACTTTGCTGAGCTGGCTGTACTTGTATTGGAGTCAATCAAATGATCCGAACAGAACTGACAG
CAGGTCTTGCTGAGGCTGTAAGATTATCACAACCTGAGGACGCCATTGCCGCGATGCGTGAAGCC
AAAAAGGGATTGCTTGATTTTACAGCTGCATCATTCGCAGGAAGAGAAGAAAAAGGCATTCAAAA
GCTTTTGCATCTGAT
>r205.1 |SOURCES={KEY=b34ed7e6...,fw,3623453-3624053}|ERRORS={}|SOURCE_1="bcp.fa" (b34ed7e60a76ed5c83a162724f0217b5490879ad)
AAAGGAGATATACTCAGTCGATTGTTTTTTTACATCCTCAGTCATCTTGTGAATTTCACTTTCCC
TATAAGCTTTTGCATTATAATGGATAGGGGAGGCGTTTTTACCTTTTGCTGTTGCATTTATGAGT
GCTTGGTAATCAGCCTGAATCATTTGTTCATTTGCTTCTGATAGGGCGTATTCTGACGTCAGATT
CTCATCGACTTCACTTATTTTCTCGACAGCATTTTTGCGTTCTTTCTCAGCAGAGGATAACTCAT
TTTTAAAATCTTCTGTTGAAAAAACATCTAAAGGAAGGACATCTTGTATTTCCTTTAAAATGTCT
TTGATGGCCTTTTTCTGTTCTGACATGATGGATTTTGATTTAGAATTAGCATTGGCCAACTCATG
CTCTAGGAAGGATTCTTCTATGTAGGCGTCTGATAAGCTGGCGTCTTCCAAGATAGCAGGAATAC
TCGTCAAAAAAGATATTTTCATCTCAATTAGATCAATCCACTGGTCAGCAATGCCGGCCTGATCT
TCATAAAATGATTTGATGTTATTGGCACCTTTACCTGAAAACTCGCTATCATCTAAATCAGCGAC
AGCTTTAAATGCTTT
>r206.1 |SOURCES={KEY=b34ed7e6...,fw,3841603-3842203}|ERRORS={}|SOURCE_1="bcp.fa" (b34ed7e60a76ed5c83a162724f0217b5490879ad)
GCTTTTTTAATGATAAAATGTGAGGAACGATTTTTTCTGTTTTGTTGGCGAGGCTTTCTCCCATA
TCGAATTCAAAATTATTGATCATGTCGACAATGAGAAGAGCTGTGTCTGCTTTAGACATCGACAG
TCTCCTTTCTGTTTAAGTTATAGTTAATATGTAGCCTTTTTAGGTAAGGAAAAAACTTTGAAAAG
AGAGCTAACCTTATGAATCAAGATGAACTTTATATGAAAGAAGCAATAAAAGAAGCGAAAAAAGC
TGAAGCGAAAGGCGAGGTGCCGATCGGCGCCGTGCTTGTCGTGAATGATGAAATCGTGGCACGCG
CGCACAATTTAAGAGAAACAGAGCAGCGGTCTATCGCTCATGCGGAAATGCTTGTGATTGATGAA
GCGTGCAAGTCACTTGGAACATGGAGACTGGAGGGGGCAACTCTTTACGTTACCCTTGAGCCTTG
TCCGATGTGTGCTGGAGCTGTCGTGCTTTCACGCGTGGAAAAAGTGGTGTTTGGCGCTTTTGATC
CAAAAGGAGGCTGTTCAGGCACGTTAATGAACCTTCTTCAGGAAGAACGCTTTAATCATCAGGCT
GAAGTGGTGAGCGGT
>r207.1 |SOURCES={KEY=b34ed7e6...,bw,3071322-3071922}|ERRORS={}|SOURCE_1="bcp.fa" (b34ed7e60a76ed5c83a162724f0217b5490879ad)
TCTGCAGCTTTCCACGTCATCATCCGTTTCAGGGGCAAGCTCAATTTTAAGTGTTTCTTGATAGA
CAGCAGCTCCCGCCTCTTGCAGCATGTCACTGAACAGATTGACAGCTTCACAAAATTTTGGATAA
GAATAATCCCCCGAGCCGAAGCAAGCTGTTTTCAAGCCGTTCAGCTCGAGCTGCTGAACCTCTTC
GAAAAAGTCCTCTGCTTCGTAAGGCAAATCGCCATCCCCCCATGTATAGGTGCCAATGAGCACAT
AATCATAAGAAGTCAGAGCCGATGCTTCTGCGTCATCCATATCGATGCAATCAATGTCTAAACCA
TATTCCTGCAGCGTATCTTTTATAATTCCAGCAATGTCTTCGGTATTTCCTGACATGCTTGCATA
TGTAATCAAGGCTTTTGCCATGTTATCACCTCATAATTGATAATGATTTTCAATATCATATGTAC
CACTTTAATGATAATGATTTTCATTGTCAATATGTAAATAAAAAAAGACAGCCTTGTGCTGTCTT
TTCTCTTAAAATGGGTGCTCTTGATCAAGCATCTCCTTTACAACTGAAACAAAAGCTTGAACTTG
CTTCAGTTCAAAAGC
>r208.1 |SOURCES={KEY=b34ed7e6...,fw,3804394-3804994}|ERRORS={}|SOURCE_1="bcp.fa" (b34ed7e60a76ed5c83a162724f0217b5490879ad)
GCAATATCTTCCGTGAATTTATTCAGCAGCTGAAAAGAGAACACAAAACCATCCTGTTCTCCAGC
CACATTATGGAGGAGGTTCAGGCGCTCTGTGACAGTGTCATTATGATGCACAGCGGAGAGGTCAT
TTACAGAGGAGCACTTGAAACACTATACGAGAGTGAACGCAGTGACGATTTGAACTACATCTTTA
TGTCTAAGCTGGTCAGGGGGATTTCATAAATGGTAGGACAGATTTATAAAAAAGAGATGATCGAC
GCTTTACGGGACAGAAAAACAATTTTACTGACGATCTTAGTTCCGATGATTACGATGCTGGGCCT
TGTGTTTTTCTACGAAAGCATGCTTTCGGACAAAGGGGAGCAGTACACGATCGCTGTCGGCCACT
CCCTGCCTTCAGAGCTGGAAAACAAGCTGAATGCGATTGAGGAAATCAGTGTAAAGACATTCGCA
AAACCTGAACAGGCGGTCGATGACGGGAAAGCGGATGTGTATCTGAACATCCCAAAAGAGTTTGA
TTCTTATATCACCAGTATGACAACTTTTAAGGTTGACGTTTACGGCAGCTCGGTCGATCAAGGGT
CATCAAATGCCATGC
>r209.1 |SOURCES={KEY=b34ed7e6...,bw,2496980-2497580}|ERRORS={}|SOURCE_1="bcp.fa" (b34ed7e60a76ed5c83a162724f0217b5490879ad)
AGCGGTCAGTATATTTATTGGAGAGACGGGTTAAAAAACTAGCCTTCCACCTGGAATAACAGAAT
TTCCTCCTTAAGTATGGCTTCGCCTATTTCAAGCTATTCAACGACGCTCTGTGAGCACACTTCAA
CTCAAGGGTATGGGAAAAGGAGTCATGGTTAGACATTCTGATTGGCATCGCAAAACTGCCAATAT
GGCTTCAGATTGGGACAACAAGGCTTCGGCAATCCAAATCAAATAATTTAGGTAGAAGTTTCAAA
ATCACTATTCTCTAAAGAAGCATGAGAATCGTGATTTCTTGTATTGTCCTCACAGTTGCCAGCCT
GCTGAGCTTAATCCTGAAATTTCACTTACACAGAGTCAGGTCCGGTTTCAGAATCAATTTTCTTA
TTAAATTCTGCCTTTTCATGAGAGCCGTCAATCTATCTGTTTAAGTTGGTCCATGTGGCACTCGC
CTTGTGCAGCAATAAATTTTCTCTTCCCAACACGTTCTAATGTATTTATAGGGGAAGATTCATTT
TAAATTTTGTAAGCCATATGAACACACCTCATTGGTGCCAGCTCATTCCTTCAACTTTAGACTCC
GTACGTCTGTCTCCA
>r210.1 |SOURCES={KEY=b34ed7e6...,bw,2060598-2061198}|ERRORS={}|SOURCE_1="bcp.fa" (b34ed7e60a76ed5c83a162724f0217b5490879ad)
ATATTTTGCATATTCTATTATTCATTATTGAATCCTCCTGCTCAGATTATTTTCAACCTTCATTT
GGTTTAAAGAAATACTTAGTTTGCTAAATAATTTCAGTTTGGCTTACTTATTAGTACAATATTTT
GGGTAGAGTATCTTCCAGGTTACTGAATATTTGTTTAGGGTGCTAAATATATATTTGAGAGAAAA
CTTAGGATAAGTTTTTCTCCATACGCTTTATTAAATCCCTTAATATTAAGCGTTCTTCGGCTGAA
ATTGACTGTAGTAATTTTTCTTGATGTTCATTCCATTTCATTCTAACAGGTTCTTCTAAATCTTT
GCCTTTGTCCGTTAGATAAATTCGCATAACCCTTGCATCTTCTTTATCACGTTTACGGTATATGA
AACCATTCTGCTCTAGCGATTTAACCATATTTGTTACTGTAGGCGGTTCGCATTTTAAATGTTCA
CATAGCTGCATTTGTGTTATTCCATCACCCAACCACAAACGCGAGAGTAAATTATCTTGGCCGAC
ATAAAGATTGAGTTCTCTAAGGCTTTCACTATAATTCCGACGCATTTGGGAAGAAACCTTATCCA
AGGACATACGAATAT
>r211.1 |SOURCES={KEY=b34ed7e6...,fw,3876360-3876960}|ERRORS={}|SOURCE_1="bcp.fa" (b34ed7e60a76ed5c83a162724f0217b5490879ad)
CGCTTTATCGCAAATTATGGAACAGTTTCTGCGGGTGGCGGTGCTCTTAGGGTTATCTTTTTGGC
TCATCAAAAAAGGTGCCTCGCTTTATGCTGCGGGAGCGGCAGCTGCTTCTGGATCTCTTGCCGGA
AGTTTGATTGCACTTATCATCCTCGTCTTTTTTTGGTTCAAAACGAAAAAGCCTGAAAAAGCGGA
AATAGAAAAAGAAAATTACATTACAACAAATCAATTAATGAAGAAACTGCTTTTATATTCAGTAA
CGATCTGTGTAAGCAGCCTGCTGCTTTTGTTTATCCAGCTTGTCGATGCACTGAATTTATATTCT
TTGCTGTCTGGCGGTGAAGTGAGTGAAGAGGCAAAGCGGCTGAAAGGAATTTATGACCGGGGGCA
GCCTCTGTTGCAGCTCGGTTCTGTTTTCGCAATGAGCATCGGAACCTCACTCGTACCGTTGATTT
CAAAGGCGGTAAAGGAGAATCAGGTGCAGGTGATGAAACAAAAAGTGACGTCTTCCTTAAAGCTG
TGTCTTGCGATTGGCGTTGCGGCGTCTGCTGGCCTCATCTGCATCCTCAAGCCGGTCAACATTAT
GCTGTTTCAAAATAG
>r212.1 |SOURCES={KEY=b34ed7e6...,bw,100346-100946}|ERRORS={}|SOURCE_1="bcp.fa" (b34ed7e60a76ed5c83a162724f0217b5490879ad)
CTGACGCAAGCGATCCGCGTTTAAGTCGATGATCGTCACATCTGCACCGAGGCCGACAGCCATTT
TTGCCGCATTGGTTCCGACTACGCCCCCACCGATAATGGTTACTTTTCCTCGGGCAACGCCAGGC
ACTCCGGCAAGGAGGATTCCTTTTCCGCCTTTAGGTTTCTCTAGGAACTGGGCTCCGATCTGCGC
TGCCATTCTGCCTGCAACCTCGGACATCGGTGTAAGCAGAGGCAATGCCCGTCCCTCACTTACCG
TTTCATACGCGATCGCTGTGACGCCTTTATCCTTCAGTGCCTGTGCAAGCTCCGGTTCAGCCGCT
AAGTGGAGGTAAGTAAACAGTACAAGCCCTTTTCGGAAGTATGCATATTCTTCCGGAAGCGGTTC
TTTGACCTTCATGACCATTTCAGCGTCCCAGACCTGTTTCGGATCAGCAATGATTTCCGCTCCTG
CTGACTCATAAGCTTCATTTTCAAAGCCGCTTCCAAGGCCTGCGCCTGATTCAACCAGCACGCGG
TGACCGTTTGAAACGAGCTGAGAAACGCCCCCAGGCGTCAAAGCGACACGGTTTTCATTGTTTTT
TATCTCTTTAGGAAC
>r213.1 |SOURCES={KEY=b34ed7e6...,bw,2313920-2314520}|ERRORS={}|SOURCE_1="bcp.fa" (b34ed7e60a76ed5c83a162724f0217b5490879ad)
GCGAAAAAAATCGGTGTAAACAGCCGTACGTTCGAAGAAGTCTTGGAAAGCGCAGATATCATCAC
TGTGCATACACCGTTAACAAAAGAGACAAAAGGCTTATTAAACAAAGAAACGATTGCAAAAACGA
AAAAGGGTGTTCGCTTAGTTAACTGTGCAAGAGGCGGCATTATCGATGAGGCAGCTCTTCTTGAA
GCTTTAGAAAGCGGCCATGTTGCCGGTGCGGCGCTTGACGTTTTTGAAGTTGAACCGCCGGTTGA
TAATAAGCTCGTTGACCACCCGTTGGTGATTGCCACTCCTCACCTAGGGGCATCGACAAAAGAAG
CGCAGCTGAATGTTGCAGCGCAAGTATCAGAAGAAGTGCTGCAGTTCGCAAAAGGTCTTCCTGTT
ATGTCAGCCATTAACCTGCCTGCCATGACAAAGGATGAATTCGCTAAAATTAAGCCGTACCACCA
AATTGCTGGAAAAATCGGCAGCCTCGTATCACAATGCATGAAAGAGCCGGTACAGGATGTCGCGA
TTCAATATGAAGGCACAATTGCTAAACTTGAAACATCGTTTATTACAAAAAGCCTTCTGTCAGGC
TTCTTAAAACCACGC
>r214.1 |SOURCES={KEY=b34ed7e6...,fw,1239523-1240123}|ERRORS={}|SOURCE_1="bcp.fa" (b34ed7e60a76ed5c83a162724f0217b5490879ad)
TGTTGAAAATAAATCAAGTGGAAGAATGTCATCGATATCATTCAGAATATCTTTTAGTGCTTTCT
TCTGCTCAGACATAATTGATTTTGATTTTTTATATGCGTTTGCTAATTCATGTTCTAAGAAGGAT
TCCTCGATATATGCATCAGATAAGCTGGCATCTTCTAAAACACCGGAGATACTAGTAAGGAAAGC
AATCTTCATTTCAATTAAATCAATCCATTGATCAGTGACACCCACATGATCGTGATAAAATGCTT
TGATATTGTTTGCTCCCTTGCCAGAGAACTCACTGTCATCCAGATCAGCAACAGCCTTAAATGCT
TTTCTTAGCTTAATCATTTGATTTTTCAATTCTTTATAATCTTTTGCTCGGTTTTCAGCTTCAGA
TAACAAAGACTTAGCTTCAAATACCTTCATTGTCCAATCCTTTCAGTGATTTTATAACTAAATAT
TACCATGGAATAGATGTGAAAGTTTTAAAAAAGTTTAAGGGGAGGGAACGAATTTTTAGATCACT
TGGCATAATGTAAGTTGGAGAAGTAACAGTTGTTTATATTCAAAATATATTTGTCTTTCATTTTT
GAAACGGAATCAAAA
>r215.1 |SOURCES={KEY=b34ed7e6...,bw,2443775-2444375}|ERRORS={}|SOURCE_1="bcp.fa" (b34ed7e60a76ed5c83a162724f0217b5490879ad)
GGTATACGCTCCAATGGAAACGTATCATGAAGCTGTACAAAATTATGAGAAAAAATTTGCGGCAG
ATTGGGATCTTTATATACACTGTAATGATCAAACAACTTCGATTCAGACGTTAACGATAGATATT
GATGCTCCGTTTTTGAAAAATATCCTGTCATGAATATCTCCTTTTTATGACCTATACATTTACTC
GATTGCAATATTTAAATTCTTTATAATCTCATCGTACACCGGATAAAACGGCTTTCCAATTGGAA
ATTGTTGAATGTTCCGGAAAGAAGCGGGTATTGGTTTCTGCCATAAAAAGAATTTCCTCACCACT
TGCTCGCTGATTGGATGAAAAACACCATGTAGAAATAGAAACCGCTCTCGTTCTATAAAAAACAG
CCTTCGTCCAGGCGGATTGGCGATCACCCCAGATCTCTCCCGCGTGATAGGCGGCCCTTCCGGCA
GACTCTCGAGCACTTCTTTTTCAATCGTCAAAATATCTTTTCTTTTAAATTGATAAAATTGAAAA
GCATGCTGACTTTCTATCCGTCTTTTTTTTCCGGCGTCAATGTAAAATACTGCAGGCCGGTCAGC
TTCTTTTACCAAAAC
>r216.1 |SOURCES={KEY=b34ed7e6...,fw,2040939-2041539}|ERRORS={}|SOURCE_1="bcp.fa" (b34ed7e60a76ed5c83a162724f0217b5490879ad)
GGAAAAAGCTTTTTGAAGATAGGGTGAAGAGTAAGGGAGAGTATGAGGAAAAAATGAAATGACTA
AAGATGAAGAAGCACTTGGTAGTGGCTTTATTTTCTTTGGTGTTATTTCAAAGTTCTGTGAGTGT
ATGTTATGCGAACACAATAACGAAAGCAAAAACAGTAAGAGAAAAAGAACCAATGGTTTAAAGCC
AACGGTTCTTTTTCAATGTCCTATTTAAAGCAGGAAAATTGATTAAAATGTGGCATGTGTAGCCG
TGAGTTGAAAGCAGTTAACGGTGCAACCGTTCTATTGAAATCAGCACTCCATGCTTTGAACAACA
AGAGACATGCCGTACTTGTTAAAGCAAATATCATGAAAAAACGATGAAACCGGGAATGCCATATA
TCTACACGCGATTTTCTTATTGTAGCGTCATTCTCTTCTTATCGAACGAAAGCGCGGGTGTTCTG
CAAGTATAGAGCTTCTCATTTCTTTTACTGCTGGACGGTCTGATGCAAAGAACTGAAGTTTGGAC
TCGTATAGCTCAACTAATTTTCCGTTATCTAGTACACCTAATGTGTCACTCAATTGATAAGCGGC
TTTCAAATCATGCGT
>r217.1 |SOURCES={KEY=b34ed7e6...,bw,2192734-2193334}|ERRORS={}|SOURCE_1="bcp.fa" (b34ed7e60a76ed5c83a162724f0217b5490879ad)
GTTTTCTCCGGTGAAGAAAAGAGCTGGCTGACAAGCATAAAGGAGACGCCGAGAACAAAAACGAA
CAGAAAGTAATGATATTTGGTCAGCTTCGGTTTTTCGCCGTCCTTCGATTGCCCCGGAAGAAACT
GCTTTTTCAATACGTTCCATAATCCGTTTTTATTCATTGCCGATCCTCTCCCCGCCTTCCATATG
AACCGTAATTTTCTCACTGCCGATTTCCCAGATGTCTGCAAGCTTTCCCTGAATCTGTTTAGCTT
CTTTTTGTTCCGCTGTATCTTTTGTGACGTATGCATGATCCGTATTAATGTCGACCGGCGCGACC
GTTTGGACCGTTTTTTCAGAAGACGGGGCCATATACACGCTGATTGTTTTGATATCCTCTTCTGA
ATCTACTTTTTCTCCTGCCGTGATCTTGATTTGGTCTACTTTATATTCGTCATGACTGAACATCT
CCTCCGCTTTCTTTTTTAGTTGGACAGCCATTTCTTCTAAAATATATGCGCGCTGGGAAGCTTGT
ATTTCTATTTTTTTTGAATTGATCTGATTTTTTATTTCGGCAGATTCCGATTGCCCGTTTTTTGT
GAGGTATTCAAAGAT
>r218.1 |SOURCES={KEY=b34ed7e6...,bw,3007609-3008209}|ERRORS={}|SOURCE_1="bcp.fa" (b34ed7e60a76ed5c83a162724f0217b5490879ad)
GCCAAACATAATCGTCGTGATTTTTGTAAAAAGCGTAAACGGATATCTCCGATGCTTTGAAAACA
AGAAGTCCTTTACTTCGACAAGCACCGGAAAGCCAATCGCTCCGAATATGATCAAAAGCATCGTA
ATAAACTGCACAAAATAATCATGGCGGAACGGAACCATAGAATTTCCTGTTATATCAAACCCGCC
ATTTGTGGTTGCACTGACACTTGCAAAAAACCCGTGTAAATAAGCTTCTTGAAAGGAATCATAGT
AGGTTAGAAAATAAGTGCCAAGTATGATTCCTCCAAAAAATTCAATCCACAATATAAGGAAAAGA
ACCTGTTTCATTAAATTGACAATTCCTGAAAACTGGGATTGATTTTGGTCTACCATAATCAATTT
TCGTTCTTTAAGGCCTATTCTTTTTCCCATGATCAGCCAAATAAATGTGCCGAGCGTCATAATAC
CGATTCCGCCAAATTGCAGAACAAATGCCAAAATAAAAATGCCTGTAGTGCTGAATGTATCAGCT
GTATCAACAACCGTCAGCCCCGTGACGCTGACTGAACTGACAGCCGTAAAGAGTGCGTCAATAAA
AGTCCAATCCGCTCC
>r219.1 |SOURCES={KEY=b34ed7e6...,bw,1973980-1974580}|ERRORS={}|SOURCE_1="bcp.fa" (b34ed7e60a76ed5c83a162724f0217b5490879ad)
TTCAACAATTTAATTTATTATGTACTCGATTTCTATTATAATAATGGCATTGCTGTACTCTGTCA
AGCTTTATTCCGGTTGTTTTTCTGCTGTGATGCTTCTTTGGACATAAGACCAAATTCAGTTGCCG
TTTCAGTGAGATAACCAATTGTATCTGGATCGGCATGATCACTGAAATGCAGGTTTCCTTCGCCG
TCGTGAAATGCACGCCCCATTTTTGGATGATATTTCATGATTTGCACACCTTTTTCATTGTATTT
ATGCCTAGTATAAACAAATCATTTTATTTTTATTTAAAAATCAGAAAGGACTTTACGATATTAAA
AAAGAATGCTTTTTTTTAGATCATTAGAAAGGAGGACACAATGAGCAAGAAACACTTTGTTCTTA
TTGTATGTATTATCGTCGCCGGGGCGCTTTTCCCGCCATTTTCTGCCGTTACAGCCGCTCAGGGA
GAAGCGGTCATCGCAACAGATGAAATGAATGTCAGAAGCGGCCCGGGACTTAGCTACGGCATCAT
GGCGGAGGTGAAAAAGGGAGAACGCTACCCCATCTTGAAGGAAGACGGAGACTGGGTGCAAATAC
AGCTTGGTTCCGGAG
>r220.1 |SOURCES={KEY=b34ed7e6...,fw,1048706-1049306}|ERRORS={}|SOURCE_1="bcp.fa" (b34ed7e60a76ed5c83a162724f0217b5490879ad)
AGCGATAATCGGTCCATATTCTTGATAGGCTATTATACTGTCCCAGTGATTGGCTCGTGATGTAA
TAATGAGGCCATCTATTTTTTTCATTCTTAACAGCTCTAAATATTTGATTTCAATGTCGGGGTTA
TAGTTGGTAGGGAGGAGGGTTGTTGCATATTCATGTCTAAATGCCGTCTTTGTGATGCCGTTTAC
GATTTTATCAAAGCAAGGGTGATCGCTGTAAGGCAGGATTACACCGATGGTTTGAGTCTTGCCGC
GAATGAGATCGATCGCAGTTCGATTCGGTGTGTAGTCTAATTCCTCCATGACTTGATGCACCAGC
TTCCTTTTTTCTTCAGACACATACGGATGATGATTCAGTACGCGTGACACAGTCGAAACAGATAC
ATTCGCCAGCCTTGCAATCTCTTTTATGTTTGCCATCTCTTTCTCCTTTTTCATCATAAAAAAGC
AGTAAGGATCAATCCTTACTGCTATCACATCATATATTGATCGTAAGTTCAACAGGACAATGGTC
GGAGCCCAAGACGTGTGCTGATATCTTGGCATCTTCAATCTGCCCCTTAAGCCGCTCAGAAACAA
CAAAGTAATCCAGAC
>r221.1 |SOURCES={KEY=b34ed7e6...,fw,2535972-2536572}|ERRORS={}|SOURCE_1="bcp.fa" (b34ed7e60a76ed5c83a162724f0217b5490879ad)
TTAAGGGGGAAATAAGATGGCTCAAACTCATTCTAGTTCAGTCAACTATTTTGGAAGCGTAAACA
AAGTGGTTTACGAAGGAAAAGATTCCACTAATCCTTTAGCATTTAAATATTATAATTCTGAAGAA
GTAATCGGCGGAAAAACGATGAAAGAGCATTTGCGTTTTTCTATTGCCTATTGGCACACATTTAC
CGCTGACGGCACAGACGTTTTTGGGGCAGCTACGATGCAAAGACCATGGGATCACTATAAAGGAA
TGGATCTGGCGAAGGCGAGAGTAGAAGCAGCTTTTGAGATGTTTGAAAAACTGGATGCACCATTT
TTTGCTTTTCATGACCGAGATGTTGCACCAGAAGGAAATACTTTAAAAGAAACGAATCAAAATTT
AGATATCATCGTGGGCATGATTAAAGATTACATGAGCAATAGCAACGTTAAGCTATTATGGAATA
CTGCAAACATGTTTACGAATCCCCGTTTTGTCCATGGTGCCGCAACTTCCTGCAATGCAGATGTG
TTTGCGTATGCTGCAGCACAAGTAAAAAAAGGGTTAGAAACAGCAAAAGAGCTTGGCGCCGAGAA
CTATGTATTTTGGGG
>r222.1 |SOURCES={KEY=b34ed7e6...,bw,19963-20563}|ERRORS={}|SOURCE_1="bcp.fa" (b34ed7e60a76ed5c83a162724f0217b5490879ad)
CTGGAAATCATCGGGTCAATCTGCACGCAATATACGCAGAAACAAACGGAGAAGTTGTAGAACGT
GATCAGCTAAAGCCGCATCACTTTGAAAATTGGGTGAAGTGGGCGAAGGAGCTTGGTCTCGGATT
AGATTTCAACCCGACACTGTTTTCACATGAGAAAGCGGATGACGGGCTTACACTCGCACACCCTG
ATCCCTCCATCCGGGAGTTTTGGATTCATCACTGCATCGCGTGCCGCCGCATCGGAGCGTATTTC
GGCAAAGAATTAGGCACGCCTTGCTTGACGAATATTTGGATTCCGGACGGCTATAAGGATATTCC
GAGTGACAGGCTGACGCCGCGCAAAAGATTAAAAGAATCATTGGATCGGATATTCCGCGAGGAAA
TCAGTGAAGATTACAATGTTGATTCGGTCGAGAGCAAGCTGTTCGGACTTGGATCAGAATCATAT
GTCGTCGGGTCTCATGAGTTTTATTTAGCCTATGCTTTAACGAACCATAAGTTATGCTTGCTCGA
TACGGGACATTTCCACCCGACAGAAACGGTATCAAACAAGATCTCGGCGATGCTGCTTTACACAG
ACAAACTTGCCTTGC
>r223.1 |SOURCES={KEY=b34ed7e6...,fw,1333407-1334007}|ERRORS={}|SOURCE_1="bcp.fa" (b34ed7e60a76ed5c83a162724f0217b5490879ad)
TATCAATCGATCAGAAAACGCCGGTTTATTATGTTGTACGGCTGCGGATTGTGGAAGGCGAGCCA
TATGTGTTGGAAAAAACATATATGCCGACACACTTAATAGCCGGCATTAATGATGAGGTGCTGCA
CCACTCTATTTATGAACACATCACAAACAGGCTTCAGCTAAAGATTGCCGGAACGCATCGGAAAA
TCAGAGCCTGTAAATCTGATGAGATGGATCAGCAGTATCTGGGCTGCAAACAGGATGATCCCATT
CTTGAAGTGGAGCACGTGGGCTTTTTAGATAACGGAATTCCATTTGAATATTCCTTTTCACGTCA
TCGGCATGACAAATTTGTCGTCACTTCGGTAAATGTAAGGCGCTGATCGCGGTGATAACAAGGAG
GCCATCTGCATGCTTGGCGGTATTGAAGCAGGCGGCACAAAATTTGTGTGTGCCGTCGGAACAGA
AGATGGAACGATCATTGACAGAATGGAGCTACCAACAGCGATGCCGGATGAAACGATAGAGAAAG
TGATTCAATATTTTCGCCAATTCTCGCTGCAGGCAATCGGCATCGGCTCCTTTGGTCCCGTTGAT
ATAGATGTAAACAGT
>r224.1 |SOURCES={KEY=b34ed7e6...,fw,623983-624583}|ERRORS={}|SOURCE_1="bcp.fa" (b34ed7e60a76ed5c83a162724f0217b5490879ad)
CATACCGAGAATCGCAATGATATCCTGAAGCTCTTTGTAACGCTGAAGCGTTGATTGAACTTCAC
GGGCAACCGCATAATGCTCTTCTCCGACAATTTCTGGAGCAAGGGCGCGTGATGTAGAAGCCAAC
GGATCAACCGCAGGGTAGATACCCATTTCAGTTAACTTACGCTCAAGGTTTGTTGTCGCATCCAA
GTGAGCGAACGTCGTTGCCGGCGCCGGGTCAGTGTAGTCATCGGCAGGCACGTAGATCGCCTGGA
TAGATGTAACGGATCCAACGTTTGTAGACGTGATACGCTCTTGAAGCTGACCCATTTCAGTTGCA
AGCGTCGGCTGATAACCAACCGCAGAAGGCATACGGCCGAGAAGGGCAGAAACCTCTGAACCCGC
TTGTGTGAAACGGAAGATGTTATCGATGAAGAACAGTACGTCCTGTCCTTGCTCATCACGGAAAT
GCTCAGCCATTGTAAGACCTGTCAGTGCAACACGCATACGTGCGCCCGGCGGCTCGTTCATTTGT
CCGAATACCATGGCTGTTTTGTTGATTACGCCTGAGTCGCTCATCTCGTAGAAAAGGTCGTTCCC
TTCACGAGTACGCTC
>r225.1 |SOURCES={KEY=b34ed7e6...,bw,1475652-1476252}|ERRORS={}|SOURCE_1="bcp.fa" (b34ed7e60a76ed5c83a162724f0217b5490879ad)
ATAGGAGCTGCACCAGCTTGACGTGCTGCTGTACAATTTTTGTAATAGACATTAGTCTGTTGTTC
TTGAGCTTCTGCTTGTTGTGCCTCTTCCTCTTGTTTACGCTTTTCTTCGGCTAGCCGCACTTTTT
CCTCCTGCTTGCGTTTCTCTTCTGCTAGTCGTTCTTTTTCTGCTTGCTTTGCTTCTTCCTCTTGC
TTACGCTTTTCTTCGGCTAGTCGCACTTCTTCCTCCTGCTTACGTTTCTCTTCTGCTAGTCGTTC
TTTCTCTGCTTGCTTTGCTTCTTCCTCTTGCTTACGTTTTTCTTCTGCTTGCTTTTCTGCTTTTT
CCTCTTGCTTAGACTTATTATTTTGTTGCCCATTATCTTCATGATTGCTTTCTTTTTCTTTCTGT
TCTACCTTTTGTTCGGTATTTGAAACAGAAGTTTTATCGCTTGATTCTGCAGAATTAGATTCTTT
AGTTTCCTCTCCAAAAATTGTGCTAAAGATTAATAGCAATAACAAAAGGTATACCAGCGAAGCAA
TCGATCTCTTCCACCATATACCGCTCCTGAATCCTAATATTTTTTGATACCACTTGCGCTTCTTC
TGTTTAAGGAGAATA
>r226.1 |SOURCES={KEY=b34ed7e6...,bw,3513606-3514206}|ERRORS={}|SOURCE_1="bcp.fa" (b34ed7e60a76ed5c83a162724f0217b5490879ad)
GCTGATGAGCCTGTATTTGAATATCAATAAGAAAAAGAACGCATATGATATGCGTTCTTTTTTTA
TAAATGAAAACGTGTAAGATGATCGGTCAGGTTTTCTTGTTCTAAGATATATTTTTGCGTCTCGC
CCAAAAGATCAAAGTGGGGAAATTCGCTTTTTTTATGTATCCATTCTTCCTTCAAACCGTACGCC
GCACCCCATTGAACCAGCTTATCAATATCTGCACAGCCTGCTTTTGTCACGGTTTTAGATTCCGG
GAAACGGTCATCCAGCCAATAATGTGTTAAAAATGCGATTTCCCCTCTTTTGACTGCCTTCTTCC
AGCGGTTAACTTCCTCCCGTTTCACGCCAAATGCCATCTGTCATTCACTTCCCTATTTTTTGGCC
TTTTCATATGCTGCGTGCCAATCGGGGAAAGCCTTACGAAACTGAATCGGTTTAAAACTTTCTTT
ATCCACACAAATATGAGATGATTTCGCTTCAATAGAAAGCTCACCGGCCGGATTATATATGTGGT
AGCCATATATGGTTTTAAAGCCGTTGTATTCCTCAATCCATGTGTGCACTACCGCAGTTTCCCCA
TAATGAAGGGGTTTT
>r227.1 |SOURCES={KEY=b34ed7e6...,fw,755355-755955}|ERRORS={}|SOURCE_1="bcp.fa" (b34ed7e60a76ed5c83a162724f0217b5490879ad)
AAGCACTGCCGCAAGCTGTTCCGCTTTCTCCTCTGTATCCGCACATAGAACAAAAACAGCAACTG
CCGCACGAGGCGTTTCTCCTAACACAGTTGGCTTAAATCGTCTCTTATATTGTCTGACCGTATCC
TCTCCGCCCTCGCCATTAATAAAGTGGGCAAACATATAGCCGGCACCCGATTCAGCGGCAAGCAA
GGCACTTTCTCCGGATGAACCGAGCAGCCACACATCCGGTGCGCTGGATATATGAGGCGCAGCCG
TCAGATTCGGAAAACGGTGTTTGTCATCCGCCAAATCATGCAAATACATCGTCAGTTCCTTGATT
TGCTGCGGATACTGATCAGCATTGCGCTTTCCTCCGTCATTGAGCGCCCAAGATGCAATCGGCAT
TCCTCCCGGCGCTCTGCCTAGGCCGAGATCAATTCTTCCCGGCGTCAAGCCTTCCAGCACACGAA
AATTCTCCGCTACTTTATAGGGACTGTAGTGCGGCAGCATGACACCTCCTGATCCCACCCTGATC
CGGTTCGTTTTCGCCGCAATGTGGCTGATCAGCACCTCTGGACTGGACCCTGCCAGACGCTTTGA
AAAGTGATGCTCTGA
>r228.1 |SOURCES={KEY=b34ed7e6...,bw,2026119-2026719}|ERRORS={}|SOURCE_1="bcp.fa" (b34ed7e60a76ed5c83a162724f0217b5490879ad)
GATACGGTCAATATGTGGATAGGTGCATCAGAGGCCTTGTTTACGATTGTTGTTAAGATGTCTTC
CAGCTTTTTCGCCGTTCCGCTGCCTGTTGTGCAGATCGAAACCAACGCCCTCTTTTTGCCTGGTG
AGGCGGCAGGCTGCCGATCCCATAACTCAATAAAATCCTTTGTGACCGAATCATATATGGCATGT
AAATGTAAATTCAGATAGTTCACCTTTCTGACGGCGTCCAGCACCATTGAGGTCGTGACATTGCT
GATTGTTTTGATTTTGATGCCTGTTTTTTCTTCAAGCTTGCTTTCCAGCATTGCAAGTGACCCCA
TGTCAACAAGCATTAAAACACCTTCACCTTCATCTACCTGCTTCATTTTCTCCGCTAAGCGTTCC
ATGATTTCCGCAGGTGAAACAGAAAGAGGCATATCGACGGCCGCAATTGGGGTGCTCCCTAAAAG
CTCCGTCGCTACTTCAACCATTGAACTCGCCATGCTATTTCCATGTGCGGCAACCACAATTCCAA
CTCTTTTGTTTTCTTTTAACGTTTTGATGGAATGAATCAGCATCGTTAAGTAGATGACTTCTATT
TCCGGGACGATTACT
>r229.1 |SOURCES={KEY=b34ed7e6...,bw,536507-537107}|ERRORS={}|SOURCE_1="bcp.fa" (b34ed7e60a76ed5c83a162724f0217b5490879ad)
TTACAGCATAATGGCAGCTATATGACACTTGATGATTTTACAGCACACAAGGGTGAGTGGATGGA
GCCTGTATCCTGTGATTACCGGGGGTACATTGTGTATCAGGCGCCGCCGAATTCCCAAGGTTTTA
CGGGTTTAATGACGTTGAACATTCTGGAAAACTATGATTTCAGCCAAATTGAACATGGTTCATTT
ACCTATTATCATGTGCTCGTGGAGGCACTGAAAAAGAGTTTTCTAGATCGGAATGCCGTTCTGAC
TGATCCGGCGTTTGCTGATATTCCGCTGGAAAGCCTCTTGGACAAAAGCTATGCCAAGCAGCTGG
CGGAAGAAATCGGTTATATAGCTGAACCGGCGGAAAGCAGACCGGTAGGCAGTGATACCGCCTAT
GCGGCGGTGATGGATTCGGATGGCAACGCGGTGTCGTTCATTCAAAGCCTGTACTTTGAATTTGG
CTCGGCTGTTACTGCCGGGGATACAGGCATTCTCATGCAAAATCGCGGCTCATTTTTCTCATTGG
ATGAAAAACATGTCAATACACTTGAGCCGAGAAAGCGCAGCTTCCATACGCTGATGCCGGCTATG
GTCTGTAAGAATGGG
>r230.1 |SOURCES={KEY=b34ed7e6...,bw,2699150-2699750}|ERRORS={}|SOURCE_1="bcp.fa" (b34ed7e60a76ed5c83a162724f0217b5490879ad)
GCCGCGCCGTTTCTCATGTGGCTGCTTCTGTTGATTCGCTTGTCATACTTACAGAAGAATAATCA
TCAAAAACCGGCCGAACGCAGGGCCGGTTTTTTCACGCCCTCTTTGTAAACCTTTATTAATATTC
AGTTGACATAAAAGCTGTCTGCATTTATTGTAGAACCATATTTTATTCGTTAGCTGGAGGGTTTC
ATATGAAATTAATAGACATGATGCACATTGCAATCTTTACTGCACTGATGGCAGTGCTTGGCTTT
ATCCCCCCTCTTTTCTTATCCTTTACACCCGTTCCCATTACACTGCAGACGCTCGGTGTCATGCT
GGCCGGCAGCATCCTCAGACCTAAAGCCGCTTTTTTAAGCCAGCTTGTCTTTTTGCTGCTCGTTG
CCTTTGGAGCACCGTTATTGCCCGGCGGCCGTGGCGGGTTTGGCGTTTTTTTCGGACCGAGCGCG
GGTTTTCTGATGGCTTATCCGTTCGCCTCATGGCTGATCAGTTTAACCGTTCACAGACTGCGTAA
GGTAACGGTATTCCGTCTCTTTTTCATTCATATTGTATTCGGCATCGCCTTCATTTACCTGCTTG
GGATTCCTGTACAGG
>r231.1 |SOURCES={KEY=b34ed7e6...,fw,1042782-1043382}|ERRORS={}|SOURCE_1="bcp.fa" (b34ed7e60a76ed5c83a162724f0217b5490879ad)
ACGTCATGGCTCATGAAAGCTTCGAGGACGAGGAAATTGCCCGCCTTCTTAACGAACGTTTTGTT
GCGATTAAGGTGGATCGGGAAGAGCGCCCTGATGTCGATTCTGTTTATATGAGAATCTGCCAGCT
GATGACCGGACAGGGCGGCTGGCCACTGAATGTGTTTATCACGCCTGATCAGAAGCCGTTTTACG
CGGGTACATATTTTCCGAAGACGAGTAAATATAATCGTCCGGGTTTTGTTGACGTGCTTGAGCAT
CTTTCAGAAACGTTTGCGAACGATCGTGAGCATGTCGAGGATATTGCAGAAAACGCCGCTAACCA
TTTACAGACAAAAACAGCAGCTAAAACAAGCGAGGGGTTGAGCGAATCAGCGATCCACCGGACAT
TCCAGCAGCTTGCCAATGGTTTCGATACAATCTACGGCGGCTTCGGACAGGCGCCGAAATTTCCT
ATGCCTCATATGCTCATGTATTTTCTTCGTTATTATCACACGACGGGGCAGGAAAACGCTTTGTA
CAACGTCACGAAAACACTGGACAGCATGGCAAATGGAGGCATCTATGACCATATCGGCTATGGGT
TTGCCCGCTATTCGA
>r232.1 |SOURCES={KEY=b34ed7e6...,fw,3340551-3341151}|ERRORS={}|SOURCE_1="bcp.fa" (b34ed7e60a76ed5c83a162724f0217b5490879ad)
CGGATCAGGATTATTCGGCTTTACAAGTTTTTAACGGAATGTTCGGCGGCTTTTCTCATTCCAAG
CTTTTCATTAATGTTCGGGAAAAAGCCAGTCTCGCTTATTACGCAGCCTCCCGTATCGATAGCTT
TAAAGGCTTATTAATGGTGATGTCAGGAATAGAAGTGAAAAACTACAAACAAGCCGTTTCTATTA
TTGCCGAGCAATTTCAGGCTATGAAAAACGGGGAGTTCAGTGAGCAAGACATCTCTCAGACGAAA
GCCATGATTCGGAATCAGGTGCTGGAAACCATTGATACTGCGTATGGTTTATCTGAATTTTTATA
TCAGCAGGCCGCTGCCAAAGTCGATATTCCGATCGAAGATTTCCTTGCCAATATTGAGCGGGTGA
CAAAAGAGGATATCATTAAAGTCGGCGAAAAAATTCAGCTTGATACGACTTACTTCTTAAAAGGG
ACGGAGGGTGCATCTTGATAAAACCAATCGAATTTGAACAGCTTCAGGAGACGCTGTATCATGAA
AAAATGTCAAACGGCCTAGACGTATACGTTTTGCCGAAAAAAGGCTTCAACAAGACGTATGCGGT
ATTCACAACAAAGTA
>r233.1 |SOURCES={KEY=b34ed7e6...,bw,2161725-2162325}|ERRORS={}|SOURCE_1="bcp.fa" (b34ed7e60a76ed5c83a162724f0217b5490879ad)
AAGCACTTCGTTTACAGTCATATCTTCAATGTTTAAATTTAAATTTTTGAAGGTTTGGCTTCTTG
TTGCTAAAATTTCGTCAATTCCTTCTGTCGTTAAAGATAAAATATACTTTAATTCATCCATCGTT
GGAGTTTCTCTGAATAAGTGACGTTCGTTAAATTCAATCTGGTGCGCTTTGAGCCAATGTTTTGT
TTTTCGGCATGACGTGCAGCTTGGGTATGAGTAAAATGTTAATTGTTCCATTATGTTTTTTCCTC
CTCCAGTTAACCATCTCTTTGTAGAATAACTACCCGTATCAATTTTTCTTTAAACCATTTATTGA
ACTTTTTTTCGGGTTATTTCTAAAAAACCGTACATATAATAGAAAACGCAATCAAAGGGTTAAAT
ACCATTTTTCATATTAATAATGAAAATGTTTACATTTTTGTCCGTGATCTATTATAATAACAGTC
AGAGGGACTCTCGGGAGGGGATAAAAAATGAATCGCATGTTCCGGGTGTTAGGATTTTGGACGGG
AATATTTGCAGTCATGTTTTATTTAGGTGATATGAAAGATGCTTCCCTTTTATTTTTTGGACAGA
CGATCTTATTTGTGT
>r234.1 |SOURCES={KEY=b34ed7e6...,bw,1101881-1102481}|ERRORS={}|SOURCE_1="bcp.fa" (b34ed7e60a76ed5c83a162724f0217b5490879ad)
ATAAGCGCCTCATCAGAACCGTCCGCAAAAACCAGCGCATTTCCAAGCATCAATTCAGTGAACAG
CTTGTCCCAGCTCTTTTCAGCTTTTACGCCGCCCAGCGGAAGCGTTTTTTCAAGGATCTGCTTCA
TTGCATGGGCGTTTTGGATGGCTTGATCCTGAATCAAAGGCTCGATTAACGATTCATGAATCGTA
TTATTATCAACCAAACCTGCGACATAAATAATGGCCAGGTGAACATTATCCTGTTCCCCTGCTTT
CACTTCCCGTATGATGACATCAGAGCTGCTTCCGACTTTCTTCTTCACGTCCGCCACATTTTTCG
CCAAACTTGAGGAAGCCAGAACGGGCCCTTGTTCTTTTTTCTGCTGATTTCTATCTTCTTGTTTC
TGGCTGTCTTTCGTTTCGGTATTTTTCTTTTGCTTAAAAAATGACGGCATACACAAAATACCTTT
CCTAATCGTTTTCTCATATTCTTCCTGTTAGCCTCAGGATTATGCATGTGACTGGGCGATCGGGG
TATAACTCTCTCATAAAGATAGACACTAAAAGCGGAGGGTGATGAAGGATGAAAATATTAGGCGT
GACGGCTGTTTTATT
>r235.1 |SOURCES={KEY=b34ed7e6...,fw,975787-976387}|ERRORS={}|SOURCE_1="bcp.fa" (b34ed7e60a76ed5c83a162724f0217b5490879ad)
TAAGCTTTTAATTAAATGTCCGTCTACATTCCCGGTTAAAAATGCATCAATAATATTTTCTAATG
TATAACTTGAATTTAATCTTGTTCTACACTGTTCGTAGAAAAGCAAAGCTTCCTCCGAATTACAC
CCTAGTCTGGCAGATAATTTTCCATTTATTAATGTCTCTACCGTATTTCTACCTTCTGTTTGTTC
ATTCACATTTATATGGGCTATTAACTTTAATGTATTTACTAGCCATAGATTTGAATTTATATTAA
CTCTTAACCCCATTTGCTGTGCAATATTAGCAAGTATATTCTTATTTGGGTCCTTATTTGCATTA
AATAGACATTCCATAAGTAAATTAGGATAACTCCTCAAATCAATTCCTTCATTTATTATCCGATT
AGCCAACACTCTAGTCGATTCGCCTGGTCGGAACATAGCAAAACGTTCTCTTACACTTAATGAAT
GAGTTGATGTCTCATGATTATGAAGGAAATCTCCTCCTTCTATAGGTAAGCCGTGTATATTCGGT
GTTCTTCCTAATCTAGATTGATTTATATACTCCATATCCACATTGTTTAAATCTACTCCATCAAC
AAGGTCACCTATAGC
>r236.1 |SOURCES={KEY=b34ed7e6...,bw,1765507-1766107}|ERRORS={}|SOURCE_1="bcp.fa" (b34ed7e60a76ed5c83a162724f0217b5490879ad)
TATTTTTTCACGGGGTGACACCAATGCTAAAGCGAGACGGACATATTCACACACCATTTTGCCCT
CACGGAACAACAGACACACTCAGGCAATATGCGGAGGAAGCGATAAAAAAAGGCTTTCAATCGAT
TACGTTTACAGAGCACGCTCCTTTGCCTCCCTCTTTTACCGACCCGACACCGCAAAAAGACAGCG
CGATGGCGCAAGCCTCTTTGGAACACTATATTAATGAAATTTCCAGTTTAAAAAGAGAATATCGC
GGACAGCTTGACATACGGACCGGGCTCGAGGTCGACTATATCGCTGAATACGAAGGTGAAATCAA
ATCGTTTCTGGATGCATACGGCCCATTTTTAGATGACAGCATCTTATCCGTTCATTTTTTGCGCA
CGGGCTCGTCCTATCTGTGCCTCGACTATGATGAGCATACATTTAAAGAGCTGATCTCAGAGTGC
GGAAGCATCGAAGCTGTATATGAACTGTATTACCGCAGCATTTATTCTTCTATTGTAGCATCTCT
CGGCACCTATAAGCCAAAAAGAGTCGGTCACATCACACTCGTCAAAAAATTCATCAGGCTGTTTC
CTTATAAAATGTCCG
>r237.1 |SOURCES={KEY=b34ed7e6...,fw,1808921-1809521}|ERRORS={}|SOURCE_1="bcp.fa" (b34ed7e60a76ed5c83a162724f0217b5490879ad)
TGAGAAAGTCATTAAAGATGCAGGCAGTGCGCTTGATGTAGAAGCCTCCGTTATCGATCCAGAAG
GAAAGGTGCTGTACGGGTCTGACGGCAGCGCGGCGGATTCTTCGCAGGTGCAGGCGCTTGTCTCC
GGTCATGAGGGAGTTCTCGCGAAAGAGGAGAATATGCTTTATTATGGGCTTTCGCTTAGGAGCAA
AGGCGAAAAAACGGGGTATGTGCTGCTTACTTCCCGTGAAGAAAGCTCAGGTCTGAATGGCGAGA
TGTGGGGCATGCTGACAGCCAGTCTTTGTACCGCTTTTATTATTATTGTTTTCTTTTATTCTAAT
ATGACCTCTCGCTACAAAAGATCTATTGAAGCAGCCACAAACATGGCAACAGAGCTGTCCAAGGG
GAATTACGATGCCCGTACATACGGCGGTTATATCAGGCGTTCTGACAAGCTTGGTCGTGCCATGA
ACAGCCTTGCCGTTGATCTGATGGAAATGACGAGGACGCAGGAAATGCAGCGCGACCGTCTGCTG
ACTGTGATTGAAAACATCGGCTCCGGGCTGATTATGATTGATGGAAGAGGTTTTATCAATCTCGT
CAACAGGTCTTACGC
>r238.1 |SOURCES={KEY=b34ed7e6...,bw,3543288-3543888}|ERRORS={}|SOURCE_1="bcp.fa" (b34ed7e60a76ed5c83a162724f0217b5490879ad)
TGATGACTGGCGAAGAGACAATGTAAACCAGCTTGTCAGCCAAATCAATCAAACAATCAAAGCTG
AAAAACCATATGTTAAATTCGGCATCAGCCCATTCGGTGTATGGAGAAACATAGAAGACGACCCA
ACCGGATCAAATACCAAAGCAGGCGTAAGAAATTATGATGATCTTTATGCAGATACGAGACATTG
GATCCAGCAAGGCGACATCGACTATATTGCCCCGCAAATTTACTGGAGCATCGGCTTCAACGCAG
CGGCTTATGACGTGCTGGCTGATTGGTGGAGCAACGAAGTCAAAAACAGACCCGTTCATTTATAC
ATCGGGCAGGCAGCTTATAAAATCAATAACAATTTTGACCCGCCATGGTCCGATCCTGAAGAATA
CGCCCGACAACTCAATCTCAACCGTCAGCTGGAGCTGGTGAAAGGAAGCATGCATTTCAGCCTCA
AAGACCTCAATAATAATCCGCTCGGCATCAAAGACAGACTCATAACCGACCTGTACAGTAAGCCC
GCACTGGTACCCGAAATGCCTTGGCTCGACAGCAAAGCGCCAAAAAAACCCAAACTGACCAAAGT
AACCGCAGACGATAA
>r239.1 |SOURCES={KEY=b34ed7e6...,fw,1179109-1179709}|ERRORS={}|SOURCE_1="bcp.fa" (b34ed7e60a76ed5c83a162724f0217b5490879ad)
TGACGCCTTTGTCATCCGTCATTTCAAACAGGCGTGCGACCTGCAGACGGCCTTGTGATTCCGCA
TTCAGATTGGCGCGGAAGTCTGCCAGCAGGTTTCCGCTTGCTACGATATAGCCGCCGCTCCAAGG
GACGCCTGTACTGCTTTCCGGCATGGCGCCAAGTCCTGATACAATGGCATGGTGAGGGTTCATGC
CGCCCAGGATGGAGCCGATGACCGGATCTTCAGCGGCTTTTTCCTGCTGATCAAGCGGAGCGTCC
TCAAGAAGTCTGGCGATCATCGTAGCGATCATTTCAACATGCCCGAGTTCCTCAGTTGCCGTATC
CATCAGCAAATCCTTGTATTTTTCATTTCCTCTTGTATTCCAGCCTTGAAATAAGTATTGCATGG
CAACAGAAATTTCTCCGAATTGCCCGCCTAAAATTTCTTGCATTTTTTTAGCGAATAATGGATCT
GGACGATCTGGTTTAGCAGGATGCTGCAGCATTTTTGTGTGCTTAAACATGTACCCATCTCCTTT
TCGTTTGTCTCTTTTTATATTTCCGATCGTATGAAAGATAAACGAAACACAGCGTATCGAGATGG
GAACTATGAATCTTT
>r240.1 |SOURCES={KEY=b34ed7e6...,fw,2289597-2290197}|ERRORS={}|SOURCE_1="bcp.fa" (b34ed7e60a76ed5c83a162724f0217b5490879ad)
CTCTATTTAGCTGAAACATACGGCACGCCTCTTTACGTGTATGATGTGGCTTTAATACGTGAGCG
TGCTAAAAGCTTTAAGCAGGCATTTACAACTGCAGGGCTGACAGCGCAGGTCGCGTATGCGAGCA
AGGCATTCTCTTCTGTTGCGATGATTCAGCTTGCTGAGGAAGAAGGGCTTTCCTTAGATGTCGTG
TCTGGAGGAGAACTTTACACAGCTGTTGCAGCGGGATTCCCGGCGGAGCGCATCCACTTCCACGG
AAATAACAAAAGCAGGGAAGAACTGAGAATGGCACTTGAACACCGTATCGGCTGCATTGTGGTTG
ATAATTTCTATGAAATCTCGCTTCTTGAAGACCTGTGCAAAGAAACTGGCTACTCAATCGATGTT
CTCCTGCGGATCACTCCCGGGGTAGAAGCACATACGCATGACTACATTACAACGGGACAGGAAGA
TTCAAAGTTTGGTTTTGACCTTCATAACGGACAAACTGAACAGGCGATTGAACAGGTTTTACAGT
CAGAACACATTCAGCTGCTGGGGGTTCATTGCCATATCGGTTCACAAATTTTTGATACAGCCGGT
TTCGTGCTAGCGGCA
>r241.1 |SOURCES={KEY=b34ed7e6...,bw,921735-922335}|ERRORS={}|SOURCE_1="bcp.fa" (b34ed7e60a76ed5c83a162724f0217b5490879ad)
TTGTCTCTGAACAAACCTACAGCGTGCAAAGCCTTGAGAAAAACGTGTTTACAGAGAAGCCGCAT
TTTACTGATGAGGAATGGCAACGGCTTTGTGAAGGATTAAATCATCTTGGGAAAATTGCCGTTCA
GCATGGCTTAAAGCTGGTATATCATCACCATCTCGGTACCGGCGTCCAAACAGCGGAAGAAGTGG
ACCGCCTGATGGAGGGAACAGACCCTGCACATGTGCATCTCCTCTATGATACAGGCCATTCATAT
ATTTCTGACGGCAATTACATGGGCATGCTGGAAAAGCATATTGATCGCATTAAACACGTGCATTT
TAAGGACGCCCGTCTGAATGTCATGGAACAATGCAAACTCGAAGGGAAATCGTTTCAGCAATCGT
TTTTACAAGGCATGTTTACGGTTCCCGGTGACGGATGCATTGATTTTAAAGAAGTGTATCAGCTT
CTGTTAAAGCACGATTATTCCGGGTGGATTGTTGTTGAGGCTGAACAGGATCCCGATATCGCAAA
CCCGCTGGAGTACGCATTGATCGCCAGAAACTACATTGATAAGCAATTGTTGGGTGTGGCGAAAT
AACTAGAGGGGGAGT
>r242.1 |SOURCES={KEY=b34ed7e6...,bw,2727017-2727617}|ERRORS={}|SOURCE_1="bcp.fa" (b34ed7e60a76ed5c83a162724f0217b5490879ad)
TCCTCAAACAGCTCATCAAGCACCTCGTCCCCAAGAAGTTCGCCTTCTGTCTGATCAGCAATCCG
AAAGCCCGGATCAAGATCAATCAGGTAGTAATATTTTTTCAGCACCTGCAGGCAAAACGAATGAA
GCGTTGAAATGCTGGCCCGGTTTAATAGAGACAGCTGGCGTCGGATATGCAGCGAACCTGGGCGT
TTTACCAGCTCTTTTTCCAGTGCATCCGCAATCCGGTGTTTCATCTCTGCAGCTGAGGCGTTTGT
AAAGGTGACAACAAGAAGCCGGTCTACATCGATCGGATGTTCTTCCGCCGTGATTTTCCGGATCA
TTCTTTCCACAAGAACAGCGGTTTTACCGGATCCTGCCGCCGCTGCCACAAGGATATCCTGGCCG
GTTGAGACGATGGCATTCCACTGGTCATCTGTCCATGTGCTGTCTGCCGGTTTAGGAATGTTCAT
TGCCATCAGCCTCCTTCTTTATCCAATCAAGTACCGTCTTGTCCTTTTCGGCCTTTAACTGACGA
TACTCGTTTTCTTCTAATGATTCATCAAATTGGCATACTGATTTAAACGCACAGTATGTGCAAGG
TGTCTTGTTCTTCAT
>r243.1 |SOURCES={KEY=b34ed7e6...,fw,3639688-3640288}|ERRORS={}|SOURCE_1="bcp.fa" (b34ed7e60a76ed5c83a162724f0217b5490879ad)
CAAGAGCAGTTCTTGATTTTAATCCGCCTGGATGTTGAGTGTGACGGTAGTAGATTTTGTCAGTT
AACTTTTTACCAGTTAACTCGATTTTTTCAGCGTTGATGATGATCACATGATCTCCAGTATCAAC
GTGTGGTGTGTAAGTTGGTTTGTGTTTTCCGCGAAGGATAGCTGCAACTTCTGAAGAAAGACGAC
CTAAAGTCTTGCCAGCAGCATCAACAACTAACCACTTGCGTTCAATAGTACTTGCGTTAGCCATA
GGTGTTGTACGCATTGAATTTCCCTCCTAAATGATCTGTCATTTTCAATAAACTTCGATTACGTT
CTATTTCACAACACAATAAGTTCCGGGGCTTATCGTGGGGTTGAAATACATACCATATGATATCT
TATAACTTTATGCAGACTCTGTCAAGAAAATATTATACACCTGGTTTAGTTGTCATAGTAAACGT
TCCATAAATATAGCCCATGCCCCGGTGCTGTACGCCCTGCTGCTTCGCGATCCTTCGCTTCCAGC
ATGGATTTCACATCATCGGGAGAAATTTTTCCAATACCTGCATCCAGCAAAGTACCCGCAATAAT
TCTGACCATATTATA
>r244.1 |SOURCES={KEY=b34ed7e6...,fw,3945712-3946312}|ERRORS={}|SOURCE_1="bcp.fa" (b34ed7e60a76ed5c83a162724f0217b5490879ad)
GCTCTAAGGAAATCAGTGAATACAGTGCCCACAATCAGAGAGGAACGGTCAGCATTTTGGCCGAT
ATTCATCCGGCGGCACTGCTCCCAGTCGATGTCAAAGCCGATTTGCTTCACGTAGCAGAATCAAA
TGCCAGCGCGAGACTGCACCCGGTGCTAAAGCGTCCGGATGAAAAGGCCGTAACGGAAACCGCAT
ATGAAAATCCCAGATTTGTTGAGGATCTGGCCCGTCTCATTGCCGCAGACTTGTATGAGCTTGAA
TGGGTGTCGGCCTTTGATATTGAATGCCGCAACGAAGAATCAATTCATCTGCACGATGCCTATGC
GAAGCTAAGGTTTTCAAAACAGGAGGAATGACTATGAAACTTTCATTCTTATTTATTGCTGTTTT
TGCGCCGGTAATTCTGCTGTCAGCTTGTTCTTCTCATGCGGAAGAGAAAGAAAGCTAAAAACGAG
TCCATATCATTTGATATGGGCTTTTTACTTTTTAAATCATAATTAGGATGAATAGAGAGATTTTT
CAAAAAATAATACTATTGATACATGTCTTTAGTGGTATAATATTTAATAAATGTAAATAAAAGGA
GGTAAATCGTTGTCT
>r245.1 |SOURCES={KEY=b34ed7e6...,bw,2050149-2050749}|ERRORS={}|SOURCE_1="bcp.fa" (b34ed7e60a76ed5c83a162724f0217b5490879ad)
ACACTGTATTTTTAGCTTCAGGAAGACGTTTTTCTCTGTTTTTGTAAATATCTCCCCCGATACTT
TTCCCCGGTGCTACTTTTAATAAATTTACCTTTTTTGCTTTCCTAATTTTCTTGCTTCTCCTTTA
TTTATGTAATTTTCCGGCACCGGCCATTGATCGCCATCTCATCCATACTGAGCAACACCCCATTT
CACATTAGAGTTGCTGAACCATAGAGCCAACTGTTGAACCTCTTTCACCATCCAGTGATAGCTGT
TGATTAGATTTTCCGTTATCCTTAAAGAACTAATACATATAAGCAGGAGCTAGCCATGATTGAAA
AATACACAACTGAAGTTTCTTTAGACTTTTTTAATGGTGATGAAACAGATTTAAAGGATACAATT
GAGGAGATTAGACTTTTTGCAAAGACATATGAGAACGATAAAGTAACCGTCCTAAGTGTTACTGA
AAACGAATCTTCAAAGGGAAAAAACTATAAAGTTCTTTTACAGCACGAAAGAGATACAGATAATC
TAGGACGTAAATATGAATATGATGAAGAAAAACTATTCGGTTTCTTTGAAGATGAAGAATAGTTA
TTCCCCCGTTAGCGC
>r246.1 |SOURCES={KEY=b34ed7e6...,fw,1513877-1514477}|ERRORS={}|SOURCE_1="bcp.fa" (b34ed7e60a76ed5c83a162724f0217b5490879ad)
TCAACCGGACCGACCGGTGCAGCAGGTGCAACCGGACCAACAGGATCAACGGGATCAACCGGACC
GATCGGTGCAACCGGAGTAACCGGATCAACGGGATCAACAGGACCAACAGGTCCAACGGGAGTCA
CGGGATCAACAGGATCAACCGGACCAACAGGATCAACGGGATCAACCGGTGCGACCGGAGTAACT
GGACCAACGGGATCAACAGGATCAACCGGACCAACAGGTCCAACGGGAGTCACGGGATCAATAGG
ATCAACCGGACCAACAGGTCCAACAGGATCAACGGGAGTGACGGGATCAACAGGATCAACGGGAT
CAACCGGACCAACAGGAGCAACGGGATCAACAGGTGCAACAGGAGAAACCGGACCAACAGGTGCA
ACCGGATCAACAGGAGCAACAGGAGTAACCGGAGCAACGGGATCAACCGGTCCAACGGGAGTCAC
GGGATCAACGGGAGCGACTGGATCAACAGGTCCACCGGACCAACAGGATCAACGGGATCAACAGG
ACCGATCGGTGCAACCGGAGTAACCGGAGCAACGGGAGAAACAGGACCAACAGGTCCAACGGGAG
CGACAGGACCAACAG
>r247.1 |SOURCES={KEY=b34ed7e6...,fw,3274694-3275294}|ERRORS={}|SOURCE_1="bcp.fa" (b34ed7e60a76ed5c83a162724f0217b5490879ad)
ACAGCGATGAATGCCTCAAAGGGAATGCTGATGAAGGCTCTAGAAATCGGAAAGTAAGGTGATGA
ATGTGATCAATAAAATTTCTCCTTTTCAGGTTCAAAATACTCAAAACACTCAAAATGCAACAAAT
CAAGTAAACAATAGCCAAAAAACAGATTCTTCAAATCAAACAAGCTTTTCGGAGCTTTTAAAAAA
CTCTATAAGTTCGTTAAATGAGTCCCAAGTAGCTTCTGACAATATGACTAATGCCTTGGCTGCAG
GGAAAGATGTGAATCTTGATGAGGTCATGATCGCCGCTCAAAAAGCAAGCATCTCTCTGACTGCT
GCAACTGAGTTCCGCAACAAAGCTGTGGAAGCATACCAGGAGATTATGAGAATGCAAATGTAGGG
GGTCTGACGAGAAAGAGAAAGAGTGGAATGACCGGGGGTTAACATGAATCGTACTCTAATGCAAA
TGAAAAACAAAACGAGTGAGTTTTGGAAAAATAGATCTAAATTACAAAAGATTTTAATGATTGGT
GCTTTAGCGGCAATTATCATTCTTGCCATTATTATCAGTATTTTTTCTTCTAATCAGAAAATGGC
GCCGCTGTACAAAGA
>r248.1 |SOURCES={KEY=b34ed7e6...,fw,3995527-3996127}|ERRORS={}|SOURCE_1="bcp.fa" (b34ed7e60a76ed5c83a162724f0217b5490879ad)
GCGCAATGATTCATGACGGTTTACGAGCTGGTTAAGTGATTCTCTCAGGCGCGAAATGTGAAGCT
CGCCTTCCATCAGAAGAACCGATGGCATATTATAGCTGATCGTCTGCCGGTCAAGCTGATTGAGC
ACGTACATCCGTTTCTGCGCGGATGACAATGGATACACATCCTGTTTGTCAGCCGGCTTTAACAT
GTGATAGCCGCCTGATGCTGCCGATTCCTCCATGTAAGCCGCCAGCTGGCGTACAGTCGGCTGCT
CGAACAGCGCTTTAAGCGGCACGGTTTTCTCCAATTCCGCCTGTATATTGGCGATGAGCATCATT
CCTTTTAGTGAATGGCCGCCTAAATCGAAGAAATTGTCATCGATTCCGACCGCTTCAATGCCGAG
TGTTTTCTGCCAAATGCGGCAAAGGCTTTCTTCAAGGGCTGTTTCCGGAGCAGCTGACGCCTCAT
ATCCGGATTGCGCCGCGTTCGGCTTCGGCAATGCATTTCTGTCGGTCTTCCCATTTGCCGTGAGC
GGGATGACATCTACCTGCACGAAGAAGGCAGGGATCATATGAGACGGCAGTATTTGTGAAAGCTG
TTTCCGGAGCTCTGC
>r249.1 |SOURCES={KEY=b34ed7e6...,fw,501065-501665}|ERRORS={}|SOURCE_1="bcp.fa" (b34ed7e60a76ed5c83a162724f0217b5490879ad)
CAGCGTAATGTAGAAACATTGAAAAAAAAATTGGGGCAAAACGACGATATCATGTTTTATACGTT
TTCTTTCGGAGACAGCAGACAGAAGGCTTGCCTGCTGTATATTGACGGTTTGACAGAAAATAAGC
TTCTGGCGCAATACGTCATTTCTCCTTTACAAAAAGAAGCGTTAGCTCAAAAAGATGGCTTAATT
GAGGATTTATCCGCTTTCTTTTTCGGCTATCATCACAGCGTTGTTTCTACAATAAAAGAAATACA
GCAGCTCATTTTTTCCGGACATACCATTTTGCTGGCTGATGGTTACAGTGCGGGGCTGGCATTTG
ACACAAAAACATTAAAGTCGCGCAACCTTGAAGAGCCTTCCTCTGAAATAGTGGAGCGCGGGCCG
AAAATAGGCTTTATTGAAAAACTGCGGACAAACACGGCGCTTTTGCGAGAGCGGACGAGTGACCC
TAATCTCGTTATAAAAGAAATGACAATAGGCAAAAGGACGAAAAAAAAGATAGCTGTCGCTTATA
TTCAGGATATTGCCCCTGATTATGTCGTAAAAGAAGTGTTTAAACGGCTGAAATCCATCACGACA
GATGATTTGCCGGAA
>r250.1 |SOURCES={KEY=b34ed7e6...,bw,1314043-1314643}|ERRORS={}|SOURCE_1="bcp.fa" (b34ed7e60a76ed5c83a162724f0217b5490879ad)
TTTTAATGTGCTATAATAAAGCGAATATGACGTAAGGAGATACATGTATGGATGATATCCAAGCC
ATTATCGCAAAGAATCTTGCCAAACTCAGAAAAAGCAGAAACCTGACTCTTGATCAAGTTTCTGA
GTTAACAGGCGTCAGCAAAGCGATGCTCGGACAAATTGAGAAAGAAAAATCGACCCCGACTGTCA
CCACTCTCTGGAAGATCGCAAATGGGCTGCAAGTATCTTTTTCTGTTTTTCTGAAAGAAGACAAG
CCGAAAGTAAGAAAAATTAATCTCAAAGATATTGAACCTGTTACAGATAATGAAGAAAACTACAT
CGTTTACCCCTTTTTTCCCTACAATCCTGAAACAAAGTTTGAAATTTATGTTGTCGATCTGAAAC
CGGGGTGCATACATGAAGCAAAAACACATTTAGGAGAAGAATACATTTTAATTAAAGAGGGCGAG
TTAACCGTCAATCTGCAGGACCAGAAGCATACGCTTGTTTCCGGAGACGCCTTGCAGTTTACGGG
ATCCACACCGCACAGCTACATCAATTCATCACAGGAAACGGCCAGCTTTTTTCTGCTGATGTTTT
ATCCTGAGCCGCAAG
>r251.1 |SOURCES={KEY=b34ed7e6...,fw,2178503-2179103}|ERRORS={}|SOURCE_1="bcp.fa" (b34ed7e60a76ed5c83a162724f0217b5490879ad)
TTGCCTTGGTGGATGCTGAAGCGAGTGAGATCGGAACTGTTGTAGAAGTGGAGATTCGCAAAAAA
TTAGTAAAAGCAAAGGTAGTTAAAACACCTTTTTATAAACGCTAAAATTTTTCTTTGGAGAGGGG
TCAACACATGAAGCACCGCTATTTGCCCGCGACAGAAAAGGATAAACAGGAAATGCTTGATGCCA
TCGGCGCAAACACGATCGATGATTTATTCGCTGATATACCGGAGAACGTCAGATTTAAAAAAGAG
TATCAAATCAAAAAGGCAAAATCAGAAACGGAATTAACAAAAGAACTGACAAAGCTGGCATCTAA
AAACTGTGATACCGTTCAATACGCATCTTTCTTAGGCGCCGGTGTATATGATCATTATCAGCCGA
TTATTGTGGATCATGTCATTTCAAGGTCTGAGTTTTATACAGCATATACGCCATATCAGCCGGAA
ATTTCTCAAGGGGAGCTTCAGGCAATTTTCGAGTTTCAAACGATGATTTGTGAATTAACAGGAAT
GGATATCAGCAACTCTTCTATGTATGATGGCGGAACAGCCTTGGCGGAAGCTGCGATGCTTGCCT
CCGGACATACGAAAA
>r252.1 |SOURCES={KEY=b34ed7e6...,fw,222572-223172}|ERRORS={}|SOURCE_1="bcp.fa" (b34ed7e60a76ed5c83a162724f0217b5490879ad)
TGAGTGGTTTGCCAGCCAGACAAACGGAGCCTTCTATTGGCGGAAGTGTTCCTGTCAGCAAGTGA
AGCAGTGTTGTTTTTCCACTCCCGTTCGGTCCGAGAATGCCAAGAAATTCTCCCTTCTTCACTGT
TAAACTGATATTTTTAATCAGCCGGCTGTCTCCGTAACCTCCCGACAGCTCTTCTGCCTTAATCA
TAAGCTTCTCCCCCCGCGATGCTGCCGAATTAAGATCAGAGCGAAAACAGGAGCTCCCGCTAAAG
CTGTAATAATGCCGATCGGCAATTCAATCGGCTCAATCATTGTTCTCGATAGCAGATCGGCCAAG
ACGAGAAATCCCGCGCCAAGCAAGGCAGACAGCGGCAATAAATGCCGATGATCCGTTCCCCACAG
CAATCTTGTGATATGCGGAATCACAAGTCCGACAAAGCCAATGGTGCCGGATACAGCCACAGCGC
CGCCCGTCAGCAGTGACCCTGCAATTAAAATCATCATTTTTCTATGCTGGACGCTGACCCCGAGA
AGCCTTGCTTTCTCCTCTCCATAGGTCATCACGTTGAGTTCCCTTCCGTTTATGATCAGCAGCAT
GATTCCTAAAAGAAA
>r253.1 |SOURCES={KEY=b34ed7e6...,fw,401620-402220}|ERRORS={}|SOURCE_1="bcp.fa" (b34ed7e60a76ed5c83a162724f0217b5490879ad)
AAATTCGCTCTGCGCAAAAGAAGCAGTATAATAACGCCGACAAAGCTCCATAGTGATTCATATAA
AAAAGTAGGATGATAATATTGTCCGTTGATGTACATTTGATTAATGATAAACTCAGGCAGGTGCA
GGTTTTCTAAAAAGGCTCTGCTGACCGCCTCCCCGTGTGCCTCTTGATTGACAAAGTTTCCCCAG
CGGCCGATCGCCTGACCAAGCAAAATGCTCGGCGCCGCGATATCCGCAAGCTTCCAGAAAGAAAT
GTTTTTCACTCTTGAAAAGACATAGCCTGTCAAAATGGCACCGATTAAGCCGCCGTGAATCGCGA
TGCCGCCCTTCCAGATTTTTATGATTTCTCCCGGATGTTCTGCATAATAATCCCATTCAAATGCA
ACGTAATAAATCCGCGCGCAAATAATTGCAATTGGGATCGCAAAAAGGACGAGATCGATAAAAAT
ATCTTTCTGCAGCCCTCGTTTTTCACTTTCTCTCATGGCAATCCAAAGCCCCAGCAAAGCACCGA
GACCGATAATGATTCCGTACCAATGGACGGCTAACGGCCCTAGCTGAAACGCTATCGGATTGAGT
GGTTCTATCGCTTCA
>r254.1 |SOURCES={KEY=b34ed7e6...,bw,1175290-1175890}|ERRORS={}|SOURCE_1="bcp.fa" (b34ed7e60a76ed5c83a162724f0217b5490879ad)
GGCGATTGAAATCGCGAATGCCATGATTGATGAAGGCTATGAGGACGGACGCGCCATTCCGATTG
CGACGAGCAAAGCAAAGGAATGGGTGGAAAACGCCTCAAAAAAGGAAATTGACGACTTTCTTAAA
CATGATGATGAAACAGAACGCGATGAGGAGGCAAACGATGACGCCAGACCCGAGCTGATGAATAA
AGCGGAACATGTCATTAAGCATAAAAATGGCTGGGCCGTCAAAGCTGAGGATGCCAAACGTGTAT
CTGAAATCAAGGAAACGAAAACAGAAGCAATTGAAAGGGCAAAGGAAATTGCTGAGCATAAAGGC
ACTGACGTAATTGTTCATTTGGCTGACGGCAGTGTGCAGAGAAAGATAAAAACAGACTCATAAGC
AAATATGCTTTTGTACGTTTCGGATCTGTCTAGAACGGCTATTGATATATAAATCATTAAGGAGA
GGTGAATATCATGCTTAGCTTTTTGGTTTCATTAGTTATTGCTATCTTAATTGGACTAATCGGAA
GTGCCATCGTCGGCAATCGCATGCCTGGAGGAATCTTCGGTTCGATGATTGCAGGTCTGATCGGC
GCATGGATCGGGCAT
>r255.1 |SOURCES={KEY=b34ed7e6...,fw,3161711-3162311}|ERRORS={}|SOURCE_1="bcp.fa" (b34ed7e60a76ed5c83a162724f0217b5490879ad)
TGTTTCTAAACAGCAGGACTTCATGCGTGAAGCGGGTTACAAGCCGATTATCGAGTCTGGAAAAG
AGCAGGCAAATCTGTTTTATGAATATGAAGAGGAACGCTTTTTAATTGAGAAAGACAACGGCCGT
TTTGTGATTAAGGAACTTGATCTGGCATGGTCGATGGATGAACTTTATACACATATGGAAGAACA
TCCTGAGCGCTTCAGCAATAATGTCGTAACGAGACCGTTAATGCAGGAATTTTTGATTCCTACCT
TGGCATTTATCGCGGGACCCGGTGAAATCAATTATTGGGGTGAGCTCAAACAGGCTTTTGCAGTG
ATGGGCTTTAAAATGCCTCCTGTTATGCCGAGGCTGAACATCACGATAGTTGAACGCCATATTGA
GAAAAAACTGATTGAACGAAAGATATCTTTACAAGAGGCGATAGAAGGCGGAACGGAAAACCAAA
AAGAGAAATACTTTGAACACCAGATTCCGGAAGAGTTTACCACGGTGATTGAGCAAGCGAAAAAC
CAGATTGAAGCCATTCATAAAACCGTCCGGCAGGAGGCGCTTAAGGTTGATCAGAGCATGGAGCC
TTTGCTTCTGAAGAA
>r256.1 |SOURCES={KEY=b34ed7e6...,fw,2263859-2264459}|ERRORS={}|SOURCE_1="bcp.fa" (b34ed7e60a76ed5c83a162724f0217b5490879ad)
ATTTTCAGGACACCAGCTTTATTACACATGAACAAAACAGCATGACTGGATTTTTAATCGGATTT
CAATCGCAATCAGATCCTGTAACGGCATACATCCATTTTTCCGGTGTGCATCCGGATTTCAGAAA
AATGCAAATTGGAAAACAATTATACGATGTGTTTATTGAAACGGTTAAGCAGAGGGGATGCACCC
GGGTAAAGTGCGTCACATCCCCGGTAAATAAGGTGTCAATCGCGTATCATACAAGACTTGGGTTT
GAGATTGAAAAAGGCAGCAAAACAGTAAATGGCATCTCAGTATTTGCAAATTACGATGGACCGGG
CCAAGACAGGGTTCTTTTTGTGAAAAACATATGAGGAGGAACCGCTATGGATTTTTTGTCAAAAA
CACCTGAGCCTTCTTATTATGCTGTTATCTTTTCTTCTGTCAAAAGTGAAAATGACGAAGCATAT
GGAGAAACAGCAGAGCGGATGGCTTCGCTTGCGGCGAGCCAGCCCGGATTTTTAGGTGTGGAAAG
CGTTCGCGAAGCGGATGGAACCGGCATTACAGTTTCCTATTGGGAGAGTATGGACGCAATCAATC
ATTGGAGGCATCACA
>r257.1 |SOURCES={KEY=b34ed7e6...,fw,2091311-2091911}|ERRORS={}|SOURCE_1="bcp.fa" (b34ed7e60a76ed5c83a162724f0217b5490879ad)
GCAGCTTTTACTAGAGCTTTTTCTCTTGCAGCTGTTAAAAAGAAATGAAAAAAACGATCCTCAAT
GATGAGGATCGTTTTTGTTTTATGCAGAAAGTCCGTTCACTTTTTTCGCTAGTCTTGATTTGTAT
CGAGCTGCGGCATTTTTGTGTACAAGACCTGTTTTCACTGCTTTATCAATACGTTTAGCTGCTTC
AGTAAGAGCAGTTTTCGCTTTGTCAGCTTCGTTGTTTGCAACTGAAGCTTCAACTTGTTTGATTG
CAGTACGCATAGCAGATTTGATTGTCGCGTTATGAGCGCGGCGTTCGTTATTAGTTTTTGTACGT
TTAATCGCTGATTTAATGTTTGGCATGTGTTTCACCTCCTAAGATACAACCTGTAGCACAGTGTC
TTAAGGTTAAATCTTCTTCACAATAGAACAAATTGTATTCTATCAAACACACCTTTAGATTGCAA
TATAAATGTAAAGTATTTTTCATTGAAGGAATGCTTTTAAGCATGATTCATTTTATAAATGGAAA
CAATATGGTTAGTGAATATTCGAAGGAGGCCCTGTATGAAAAAGAGTGAGCTGGATGTAAATCAG
TATTTGATACGTACG
>r258.1 |SOURCES={KEY=b34ed7e6...,bw,318795-319395}|ERRORS={}|SOURCE_1="bcp.fa" (b34ed7e60a76ed5c83a162724f0217b5490879ad)
CCCGTTGGCTTTCATCTGTATGAGTGTGCTGTAAGGGAGATGCTTTTGCATATACTCACCTACTA
ATGACGGTGCAATGACATCATTCGAACATTGCAGGATAAGCGAAGGCACGGTCACCTTTGGAAGA
TCTTTTCGATGATCTGAAAAAAACGCCGCCTTCGCGAATTGCCGTGCGATGATAGGATCAGTAGA
ACAAAAACGGCTTTCCAGCTCTTCCTTAATTTCTGGCCGATCCTGCTGATTCACTACGGTCGCCG
CAAAAACGGTTGCCCAGCCTATGTAGTTTTTCTCCATCATATCTATTAACCCAAGGAGCTGCTCT
TCCTCAAAACCTCCGTAATATTCAGGCGGATCATTTAAATAGCAAGGAGAAGGCCCCACCATAAT
CAGTTGTGAAAAAAGCTCGGGACGTCGTAATGATGCAAGCATGCCAATCACAGCCCCGACAGAAT
GCCCCACAAACACAATTTTTGACAGATCTAAGGCTTCGCAAACATCGATAACATCTTGTGCATAG
CCGTCAAGTGTGCTGTAACGATTCATATCATATGCCCGCAAATCAGAATTCCCCGCACCAACGTA
ATCAAATAAAATCAG
>r259.1 |SOURCES={KEY=b34ed7e6...,bw,311784-312384}|ERRORS={}|SOURCE_1="bcp.fa" (b34ed7e60a76ed5c83a162724f0217b5490879ad)
ACAAAGGAGGAGCAGTGATGACGAAGGGAACCATTCAGAATCAAGAAAGCTTTTTAAACCGGATC
GCGTCACGCCTTGGCCGTGAAAGAAGAACAGGCGGCGTGGCCGTCCCTGAGTGGGCGCATCAGCC
GCAATATAAAACATTTGAAGGGTATTCGCCCGATGATTTAGTCACGGTGCTCAAAAACCATTGTG
TCAAAATCCATACTGAGCTGATTGAGACGGATTCAACCGGTCTGTACGATGCCTTGCGTGAACAA
GTCAGCCAGTTTTCCGGAGGGCCTGTCATCATTCCGAAGGATCCCCGGTTTGAGGCTTACGGTTT
AAAAAGCCTGCTCACCAAAGACTGGCCTGGTGAAGGAACGCAAGTCTGGGAATGGGATGCTGACA
AAGGTGAAGAAAATATCAAAAAAGCGGAGCAAGCCAATGTGGGGATTACATTCAGTGAAATCACA
CTGGCCGAGTCGGGTACGGTTGTCCTTTATTCTTCAAAAGACATCGGCCGCTCTGTCAGCCTTCT
GCCGACAACCTATATCGCCATTGTGCCAAAATCAAGCATCGTGCCGAGAATGACACAAGCCAGTG
ATATCATCAGGCAAA
>r260.1 |SOURCES={KEY=b34ed7e6...,fw,3620751-3621351}|ERRORS={}|SOURCE_1="bcp.fa" (b34ed7e60a76ed5c83a162724f0217b5490879ad)
TCTGCGCCTAAAGCCCCTGGGGGCACTTACACAGTCAAAAAAGGCGATACTCTTTCCGCAATTGC
AAAAGAGCACGGGGTGAGTGTGGCATCCCTGCAAAGCTTGAATGGTATTAAGAACCCGAACTTGA
TCAAGGTTGGCCAAGTATTAAAGCTGAATGGATCAAGCTCTTCTAGCACTAAACCAAGTAGCAAA
AAAACGTCATATGCACTGCCTTCTGGTGTCATTAGAGTAACAAGCCCTTTGCGAAAAGGGGATGA
CGTAAGGCAGATTCAAAAAGCGCTGGCAGCTCTTTATTTCTATCCGGATAAAGGGGCAAAGAATA
ACGGCATTGACGGCGTGTACGGTCCGAAAACAGCAAATGCAGTCAAGCGGTTCCAGTCAGTAAGT
GGTCTAACTGCTGATGGTATTTATGGGCCTAAGACTAAAGCGAAAATTGAAGAGAAATTGAAGTA
ATGAAAAAGCCCCTCTTATAGAGGGGCTTTTTGTATTGTTATGAATTTTCATTGTTTCTCTTTTT
AATCGACTCGTTAACTTTCATAATAATATAAATCGGGATACACAAAAAAATGAATAGCAGCGGAA
AACTTAAGGAACTAC
>r261.1 |SOURCES={KEY=b34ed7e6...,bw,1977043-1977643}|ERRORS={}|SOURCE_1="bcp.fa" (b34ed7e60a76ed5c83a162724f0217b5490879ad)
GCCAAGCTCATAGCCGTTTAAGACGAGGTCATAGGCTTGCGCTTTCATGTCCTCAGGCGCTGTTT
CAATCAGCTCAAGGTCTTCACGGACAGGCATTGTAAACGGATGGTGCGCTGCGTAAAAACGGCCT
TCCTCGGCATCATGCTCTAAAAGCGGCCAGTCAATCACCCATAAGAAATTGAAGAGGTTTTCGTC
AATGAGTCCGCGTTCTTTCCCAAGCTTTAAGCGCAGGGCGCCGAGTGATGCGGCAACAACTTCGA
ATTTATCCGCTCCGAACAGCAGCAAGTCACCCTCAGCGGCTTCAAGCGCTTCAATTAGCTTAGAC
TGCTTTTCATCATCAAAGAATTTGGCGATTGGGCCTTTCACTCCGTCTGCTTCGACCTTCACCCA
AGCAAGTCCTTTCGCTCCGTAATTTGCGGCAAACGCACCTAGAGCATCAATGTCTTTTCTTGAGT
AATCGCCGGCTCCGCCTTTTACGTTGATGGCTTTGACTACACCGCCGTTTGCCACAGCTGATGAG
AACACCTTAAATTCAGTATCTTTTACAATGTCAGATACATCTGTCAAAAGCATGTCAAAGCGAGT
ATCCGGTTTATCAGA
>r262.1 |SOURCES={KEY=b34ed7e6...,bw,3460453-3461053}|ERRORS={}|SOURCE_1="bcp.fa" (b34ed7e60a76ed5c83a162724f0217b5490879ad)
TTTTTTCGTGCCCTGCGTAATCCTCATTTGAGGAATCAATCAGATGCAGAATCACATCCGCTTCT
TTTACTTCTTCAAGCGTTGAGCGGAATGCAGCGATCAGTGTCGTCGGAAGATCTTGAATAAAACC
GACCGTATCTGAAAGGAGCACGCTGTAGCCGCTTGGCAGCACCATTTTTCTGGTCATAGGGTCCA
GTGTGGCGAACAGAAGGTCTTCTTCATAGCTGTCAGCGCTTGTCAGGCGGTTAAACCACGTTGAT
TTCCCCGCGTTCGTATACCCGACAAGAGCGATTTGCAGCACACCGTTTTTCTTTCTTCTTTCACG
GTAGCGGCTTCTATGGCGAATGACGGCGGATAACTGCGTGTTAATTTCGTGAATGCGATTTCTAA
TATGGCGGCGGTCGGTTTCCAGTTTTGTTTCTCCCGGTCCTCGCGCGCCGATCCCTCCGCCTTGC
CGGGAAAGGTTGATCCCCTGTCCCGTCAGACGCGGGAGCGCATACTGGAGCTGCGCCAGCTCAAT
TTGAAGCTTTCCTTCCCGTGTTCTTGCTCTTTTCGCGAATATATCTAATATCAATTGCGTGCGGT
CGATGATTTTCACTT
>r263.1 |SOURCES={KEY=b34ed7e6...,fw,1717237-1717837}|ERRORS={}|SOURCE_1="bcp.fa" (b34ed7e60a76ed5c83a162724f0217b5490879ad)
TTGTTATTGTGACAGGAAGGGATGACACCCATGTCACCTATATATTGAGAAGCCTTCAGTGGGAT
ACGGATGTCATAACGGAAAAACCGATGGTAACGACGGTGCAGGATGCAAAGCGGGTGCTTGAGGC
AGAAGCGAAAAGCAAAGGGAAGGTTACTGTCGCGTTTAATTACCGCTACAGCCCGTATCACCGGA
AAATCAAAGAGATGATTTTAGAAGGAAAAATAGGAAGGGTCACCTCTGTGGATTTGAATTGGTAT
ATTGATACCTATCACGGCGCCAGCTATTTTAAACGCTGGAACCGATCCAGGCAATTTTCCGGCGG
TCTTTCTGTCCATAAATCCACTCATCATTTCGATCTGGTGAATTGGTGGCTCGGCCAAAACCCGG
CGGAGGTATTTGCCTACGGCGAGTTGAATTACTACGGGCCGGACAGTGAGTGGAATCCGCTGCCG
GAAGAAGATGGGCGTTTTTGCGGCACATGCCGGGTCAAAGAGAAATGTCATTACTATGCAAGATG
GCATCCCCGTGCTTCTAAAGCTTCTGTAAAGGATGATCATCTCAAGGCGGATGCAGACCAATCAA
GCTTATATACCGCAT
>r264.1 |SOURCES={KEY=b34ed7e6...,bw,2627359-2627959}|ERRORS={}|SOURCE_1="bcp.fa" (b34ed7e60a76ed5c83a162724f0217b5490879ad)
GCCATTCAAATCGGCCGTATGTGATTCTCATGCACGATCTTCCTGCTACAGTAAACGCACTGCCG
GTGCTCATCCATAAACTGAAAGAAAAGGGCTATTCCTTCGGTGTGTTAAAAGACACAATGGTTCC
TGTTCACGAATAAAAAAGTGAGGCGCTTATCTGCGGCCTCACTTTTTTATGCCCAAGCTCCGGGC
AAACTCTCCGATTTTTTGATGGATGACGAAATCAAACAAACTGTCGCAGTACGTCGGCTCCAGGT
TAATAATAGCTTTATTAATGCCTGGAATCCGGCTTGCATCCTCAGGCACAAATCTGGCGGGAGCA
ACTTCAAGAGACGTGCCGATTACCAATAATAGGTCAGCTTTATCCAGCTTTTCATAAAGCGTGTC
AAAATGCAAAACGGCATCGCCAAACAGAACGACATCGGTTTTTAATACCGTTCCGCACACCTCAC
CGTCATGTCCGACCACAGTACACTCCGGCACATCATGCTTCAGCAAATGAGGGAGATCATATCGG
GCGCCGCATGAGAGACAGCTCGCTGTTTGGATAGAGCCATGCAATTCGTATACATGTCTGCTGCC
GGCTTTTCTATGAAG
>r265.1 |SOURCES={KEY=b34ed7e6...,bw,259993-260593}|ERRORS={}|SOURCE_1="bcp.fa" (b34ed7e60a76ed5c83a162724f0217b5490879ad)
ACAGTCATGCTGACGGGCGATTCAAAACAGACAGGAGAAACAGTCGGAAAACAGCTCGGCCTCGA
CGAGGTTTATGCGGAGCTGCTGCCGGAGGATAAAGTGGAGCGGGTAGAAGCACTGGAATCGAAGC
TGCTCCCGAATGAAAAGCTCATTTTTGTCGGTGACGGAATTAATGACACGCCGGTGCTTGCGCGC
GCGGATATCGGAGCAGCGATGGGCGGACTCGGATCAGATGCAGCTGTAGAAGCCGCGGATGTTGT
GCTGATGACAGATCAGCCGTCGAAAATAGCGGAAGCGATTCGGATTGCCAAACGGACTCGGCGAA
TCGTGTGGCAAAACATCGGCTTTGCTTTAGGTGTTAAGGCTATTTTCCTCTTACTCGGAGCGTTT
GGATTTGCGACCATGTGGGAGGCGGTTTTCTCAGATGTCGGTGTTACGCTTCTTGCTGTTGCAAA
CGCCATGCGTGTGATGCGCCTCAAAATGAGATAATTGTCGGACAGAATTCACTATTTCGGGCTTT
TCTTATAGACGGTTGTCTTGTTAAAATAAAGAAGTGGGTCAATGGAGATCCGCTTCTTTTTTAAT
TTTAAAACGATGAGG
>r266.1 |SOURCES={KEY=b34ed7e6...,fw,1752143-1752743}|ERRORS={}|SOURCE_1="bcp.fa" (b34ed7e60a76ed5c83a162724f0217b5490879ad)
AATGGCAATCCCTGAATTTGAAAAATGGCTGAATGAACTGAAACCAATGGTGAAAGTCAACGCCT
AATGGAATGAGATCAATACAAAAGGCCGCATATGCGGCCTTTTTTTGCGCTTTCTCGTTTATTTA
ATTATAAAACTCAAGTATACGTTTTCATCATCTATAAAAACGTGTATAATTTCATGAGAAGTAAT
TAAATTTGATGAATAATGAAAAATAATGTAGACTACTGACTTACGCTTACAAATCATAAACGACA
TAAATTCGGACATTATGACATTTCTCTACATAAAGTGTTTATGCTATAGATAAGGATAAGTGTAT
CCAGTAAAAGGAGTGGTTTTAGGATGAGCAATATTACGATCTACGATGTAGCGAGAGAAGCTAAT
GTAAGCATGGCGACCGTTTCCCGTGTCGTGAACGGTAACCCGAATGTAAAACCGACAACGAGAAA
AAAAGTCTTGGAAGCCATTGACCGTCTCGGCTACCGTCCAAACGCGGTGGCAAGAGGGCTTGCAA
GCAAAAAAACAACAACTGTAGGTGTCATCATTCCTGATATCTCAAGCATTTTCTATTCAGAGCTT
GCGCGAGGAATTGAA
>r267.1 |SOURCES={KEY=b34ed7e6...,bw,628635-629235}|ERRORS={}|SOURCE_1="bcp.fa" (b34ed7e60a76ed5c83a162724f0217b5490879ad)
GGCGCCATTCTGCCGATGCTGGCATGGCAGGCATTCAGTTTATTTATAGGTGCCATCCAGGCGTT
TATCTTTACGATGCTGACGATGGTGTACATGTCTCATAAAATCAGTAATGATCATTAAAACATTA
TATCCAAACGGATAACATTTTAAAGGAGGAACTTTTTCATGAATTTAATAGCAGCTGCGATTGCA
ATTGGTTTAGGCGCACTTGGTGCAGGTATTGGTAACGGTTTGATTGTTTCACGTACGGTAGAGGG
GATTGCCCGTCAGCCGGAGGCAGGTAAAGAACTTAGAACTCTTATGTTCATGGGTATCGCATTAG
TTGAGGCCCTTCCTATTATCGCTGTCGTTATCGCATTCTTAGCGTTCTTTGGCTAAGCATAAAAG
CCTTATATGAACTAAAAATGGCGAAGATCATTCCAAGAGAACCTTCGCCATTGCTTTATGTCTGA
TAAGCATCCCGCCTTGCCGGCTGAAAAGAGACAAGTGCGGCTGCTGGATCAGCAAAGAAAAACCT
GCAGAAGGGAGTTGCCGTAGTAGATGTCTCAATTACCACTTGAACTAGGACTGTCGTTTAACGGC
GGAGATATCCTGTTC
>r268.1 |SOURCES={KEY=b34ed7e6...,bw,3592366-3592966}|ERRORS={}|SOURCE_1="bcp.fa" (b34ed7e60a76ed5c83a162724f0217b5490879ad)
TTTTGAGCAACTTGTATCGCAAAATTGAGATTGGTAATGATCTTCTCTAAAGCCTGTTTGTATCG
TTTCCTATCCCCGCTTAGTTTCTGAATGTCCTCTTGTGCCTGCCGGAACTGATGAACCGTTACTT
CCTGCTGACGCTTGTTTTCCTCAATGATTTCCTGTTGTTTAACAGACAGTTCAGTCCGATCAATC
AGAAAGTCAATATGCTCTTTAACCATCCAGTATTGATCAGTTGGCTTAGCATTTTCATAGCCTTT
CATTTTTGAAATACGCGCTTTAATTTCCTGCAATTTATCCATGCTCGTTCCTCCATATCGCAGAG
AGGACCGGCCCCTCTGCGTCACATTTTATAGCCGATTTCAAAATCAATTCTTGAAATATTGCCTT
TTGACGTTTGCACGATTGTTTTCCCGTGCTCCGGCATTTCCGTTAATTTGAATGATCTATTGTTT
CCGTCAATCACAATGACGTAATTTTTGTTATTTTCAATTTGATTAAGTACCTGTTCCAGATTTTC
TATATGTTTTGGACAGTTCACTGTCAACGCCCCCGTATGGTATAATAGAAGTGTCGAGTTTCTAT
TTGCCATACGGGTGA
>r269.1 |SOURCES={KEY=b34ed7e6...,fw,621591-622191}|ERRORS={}|SOURCE_1="bcp.fa" (b34ed7e60a76ed5c83a162724f0217b5490879ad)
ATTCATTTTATGTTTTGAGGTCATGATAGACTCTTTCCACTCATCTGTATACGCAGAAATAGAAA
CGAAACTTGGCTCGACTACATGTTCAACAGATCTTGCTTGAAATTCATTTAATAACTGATTTGCT
TTTTTTTGCAAAACAATATTCATATTATCATCTAAGTGACCATTTAGACAAGTAAAAATAACTAC
TTTTTCTTGGAATATCCCGAGTGCCTGCCGTTCAAACTGTTCATATGTATCATTCCAGCTAATCG
GTGTCTCAAGACTCATTTGCTCATATAATAAATACGAAGTTGGGTTGTGTTTTTTGAGGGTTGTG
ACAAGCTGCAGTTTAAAAGAAGTATGATTTTTTTTGTCAGTATACGTGCCAATGGCCTTTACTAT
TGAATCTTCCTGTGCAAGTGCCCAATTATATTGACGATACTCTGATTTTAAACGTTGCACTTTTT
TATAAAATTCTTTTTCGTTCAGAGACATATTTTGTTTTGCATGCAATGTCCACTTATCAATTGAC
ACATTCTGGCGTTCCATTCCCTGTGCAATTTGAGCTAATGGCGTTAACTCACTCGCATGAATCGT
ATGGAAAACAGCAAT
>r270.1 |SOURCES={KEY=b34ed7e6...,fw,2055533-2056133}|ERRORS={}|SOURCE_1="bcp.fa" (b34ed7e60a76ed5c83a162724f0217b5490879ad)
AAACTCCACCAGATCCATATTTCTCAAGAAACCATTTATAACTGTTGGGTAATTTAACGTTTAGT
TTTTCCTCTATAGCATTAATTTTATCATTGCTAATTCCACCCGTAAAATCGTCATCTTCTGCATT
CTCTCTAATAAATTGCTCAACTTGTGAATAGTTCATTAAAGTCACCTCTTACTCTTGATTCTCGA
ATTGTTTAGCTCTCCATTTCCAATATCTCTTTCTAAAATTATTGTACTGTTTTTCAAGTATTGGA
TCATTTCTAAAGCTCTGTCCATTTCCCTTCAAGCCATGCAGCACTTTACTATATTTGTTGTGCCA
GCTTTCGGGTATTTCAAGCATTGTACCACTCTCTTCTTGGATAAGGTGATGCAAATTAACTTTGG
TTCCATCATTAGCGTAAGGAGCATCTCCTTTTTTCATTATCTGAAGATTCGTTTTCCCTGTATCT
GGGTCTACTCTGTTAATATCAATGTCTTTCATTGTGTATACTCTACGGCTAACATCTCTAGGTTG
TCCTTTAACTTTTACTTTGCCGTCTATTTCAACCGCACTATACTTTTCTTTATTTAACCAAGGAA
GATTTATTTCCTTAC
>r271.1 |SOURCES={KEY=b34ed7e6...,fw,573650-574250}|ERRORS={}|SOURCE_1="bcp.fa" (b34ed7e60a76ed5c83a162724f0217b5490879ad)
GGTCTTGGCCTCAGTATTGTCAAACAGCTGGTCCAGCTCCAAAACGGGGACATTTGGGTCGAATC
AGAAGAGGGAAAAGGGTCGGCATTCCATTTCACATTGCCCATTGTCCATCATGAATCTGTGCCTG
AAACCAAAACAAGTCTTCCAGAATTACAATCCGGGCTAGAGATGTCAGGTATCTCTTTAAGCACG
CCCTATTACTCTGAGAAAATTGACGCTCCAACCATTCTGATTGTCGATGACAACATTGACAGTTT
AAAAATTTTAAGCGATATGCTTGAAGGGGTGCCCTACAATGTAATTGCTGCAAAAAACGGAACGG
AAGCATTAGAAGTGGTTTCTTGCACGAAGCTTGATTTGGTGATTCTGGACTTGATGATGCCGGAT
ATGACTGGTTTCGAAGTCTGTACGAGAATTCGTGAACGATTCAGTATGGTTGATCTTCCGGTTCT
GATCATTACAGCAGCCATCATCGGCCATGACAAATACAAGGCTTTTCATGCCGGAGCGAATGACA
TTCTGCAAAAACCTTATCATTACTCTGAATTTATGGCGCGTATCAAAAACCTGATTATGATGAAA
CATACAGCAAACCAA
>r272.1 |SOURCES={KEY=b34ed7e6...,fw,2301735-2302335}|ERRORS={}|SOURCE_1="bcp.fa" (b34ed7e60a76ed5c83a162724f0217b5490879ad)
ATTGTCATTGACGGCACATCAGGAAGAGTGTTATTTGCCAAGGACGAGCATGAAAAAAGGCGAAT
TGCCAGTATTACAAAGATCATGACCGCTGTTCTCGCCATTGAATCAGGAAAAATGGAAGAAACCG
TGACTGTTTCGGCAAATGCGGTCAGAACAGAGGGCTCGGCCATTTATTTAACCGAAGGGCAAAAA
GTAAAATTAAAGGATCTTGTGTATGGCCTGATGCTGAGATCCGGGAACGATGCTGCTGTTGCGAT
CGCTGAGTATGTCGGGGGAAGCCTCGATGGATTTGTCTATATGATGAACCAAAAAGCAGAGCAAA
TCGGTATGGAGAATACCCGTTTTCAAAACCCGCACGGATTGGACGACCATGAAAATCACTACTCA
TCAGCGTATGACATGGCTATTTTAACGAAATACGCCATGAAGCTCAAAGACTATCAAACCATCTC
CGGCACAAAAGTATACAAAGCAGAAACAATGGAAAGCGTGTGGAAAAACAAAAATAAATTGCTGA
CGATCCTGTATCCATACAGTACAGGGGGGAAAACAGGCTATACCAAGCTTGCAAAACGCACACTG
GTTTCAACCGCTTCA
>r273.1 |SOURCES={KEY=b34ed7e6...,bw,1733740-1734340}|ERRORS={}|SOURCE_1="bcp.fa" (b34ed7e60a76ed5c83a162724f0217b5490879ad)
TGTTGCAGATCCGGTACACATACTCATAGCCGTGCAGATCTCCAGCCACTGTAACGGCGTATACT
CCATTTTCCATTCTTGTCATTTGGAACGTATGCCCGCTTTTTTCGGGATGCGACAGCTTGACGGC
AGCTGACGTCGCAGCAGGCGCCCATACTTTAAATTCAGTATAATCCGAAGTGTAAACAGCTCCGA
GCTCTCCGTCATAATAAAATGCAGCATCAAACGGGTCCGTCCTGATCACCGCCCCGATTTGGAGA
TCCGTTACTCCGCCGCAGGATGCTTTGACATAATGCGTTTTCCCGAAAGTGACCGGCTGCTCAGC
TGCACATACATACTTGTATTTCCCTTCTATTTTCCATTCCTGACTGACTGTCAGAGGAATTTCTC
CTGTATCTGTCTCTAGCTGAAAAGGCGGTGTAAAGGTATCTTTTTGATCAGCAGGGATCAGAACC
GTAATGATATTCATTTCATCGGCATACGCTTCAAAGCGGCGTTGGATACTGACCATCAGAATCTC
TCTCCTCCAAAAACGTTTATGTTTTGATCCGTAACGGTGAGGGACTCGATGCCAGACGGAATGGG
GTTGTACCCATGATT
>r274.1 |SOURCES={KEY=b34ed7e6...,bw,3110633-3111233}|ERRORS={}|SOURCE_1="bcp.fa" (b34ed7e60a76ed5c83a162724f0217b5490879ad)
TAAGAGTGACAGCAGAGCCTGTCGGGCTGCCTGCCACAGAAGAAGAAAAACAGCAGCTGGCAGAT
ATGATTGAATTCGTAAAAAACAGCCAAAATCCGGAATTAGCTGAAACATATAAGCTGCGTCCCGG
CGTGGGACTCGCGGCTCCTCAAATTAATATTAATAAACGGATGATCGCAGTCCATGCAGAAGATG
CTTCCGGGAAGTTATACAGCTATGCATTGTTTAATCCAAAGATCGTCAGCCATTCCGTTGAAAGA
AGCTACTTAACTAGCGGTGAAGGCTGCCTGTCAGTTGATGAGGCAATTCCCGGCTTTGTTCCGCG
CTATGCTCGTATCAGAGTGAAAGGAACAACACTGGAGGGTGAACAAATTGATATTCGTTTAAAAG
GATTTCCGGCGATTGTATTTCAGCATGAAATCGACCATTTAAATGGCGTCATGTTTTATGATCAT
ATCGATAAAGAAAATCCTTTTAAAGAACCTGAAAATGCGATTGCGATAGACCGCTAAAAGAAAAT
ATGTGGCTGACACTCTAAGTGCCAGCCGCTTTTTTATTTTAGCAGACCTAATTCTTTGACAGCAT
GAGCAATTCCATCCT
>r275.1 |SOURCES={KEY=b34ed7e6...,fw,2075129-2075729}|ERRORS={}|SOURCE_1="bcp.fa" (b34ed7e60a76ed5c83a162724f0217b5490879ad)
AGACGAAAATCTTCAATGTCGACTGTTTCCTCTTTTTTCAGTGCTTTCTGACGAGCCTTCAATAT
AGCATGAGCGCTTGGAGAGAGATCGGGTGATTCAGGTACCCATCGTCGAAATTTATCTTTAAACG
GGTCACCTTCTGCCGACCATATGTAATGGTGTTTTTTAAAGGCCTGCTCAATGATTTTAGGTTTT
TCATCTATTTCTTCACGTGCCAGTTCATATCCGTCTGTTCCTAAGAGGACAAGCCGTTTATGATC
AATAAATACCAGAGCAATGTCTTCCGAGTTGATCGTTTGAACATGCTTGCCTTTCATTAATTTCA
CGGAGTCATCTGTAATGTGTACAGTTAATAGCAATTTGATGATTGAATGAGCGAACCATATACCG
GCAATCAGGCCAAGCAGCGCGGTGATAAACTTCACCGGTGATCCGTGAAAAGAGGCAACAAGCCG
AAGAGGGCCTTCTAATGGAATCCACGGCAGGGATAATGCCCATTTCGCAAGCTGATGAAAGAAAT
AACCAATGAGAAGACCGATGATTGCAAGTGTAACGTATAATATACATTTCGCGGTTTTCTTAATT
CCAATGATTGTTTGT
>r276.1 |SOURCES={KEY=b34ed7e6...,fw,1069478-1070078}|ERRORS={}|SOURCE_1="bcp.fa" (b34ed7e60a76ed5c83a162724f0217b5490879ad)
AAAAAACCTAATTAGACAAACAGTGTTTGCGGTGTCCACCTCAGAAACACGTCCTATATTGACAG
GTGTAAACTGGAAAGTGGAGAAAAGTGAATTATTATGCACTGCGACGGATAGCCACCGTTTGGCT
TTAAGAAAAGCCAAACTTGATATTTCAGAAGACAGATCCTATAACGTCGTGATTCCGGGTAAGAG
CTTAACTGAACTCAGCAAAATTTTAGATGACAACCAAGAACTAGTAGATATCGTCATTACAGAAA
CCCAGGTTCTGTTTAAAGCAAAAAACGTCTTGTTCTTCTCGCGCCTGCTGGATGGAAATTACCCA
GATACAACGAGCCTTATTCCGCAAGAAAGCAAGACAGAAATCATTGTGAACACAAAAGAATTCCT
TCAGGCGATTGATCGTGCATCTCTATTAGCCAGAGAAGGACGCAATAACGTGGTGAAGCTTTCTG
CAAAACCTGCTGAATCAATTGAGATTTCTTCTAATTCACCTGAAATCGGAAAAGTTGTGGAAGCA
GTCCTTGCAGATCAGATTGAGGGTGAGGAATTAAATATCTCTTTTAGTCCAAAATATATGCTGGA
TGCATTAAAGGTGCT
>r277.1 |SOURCES={KEY=b34ed7e6...,bw,1776478-1777078}|ERRORS={}|SOURCE_1="bcp.fa" (b34ed7e60a76ed5c83a162724f0217b5490879ad)
ATTGACACATAGATTGGTTTTTTTGTTTCTTTTTTTACTTCTTCCAGTTTTTTATGTATTTCGGC
ACTTTCATACACTCCGCCTCCCGGAGAGTTTACCTTGAGTACGATCCCTTTAACCGCATCATCTT
CTTTTGCCTGCTCAAGATTTTTCAAGAATGTTCGGTGGTTATACCCTTCTGAACCGAGCAGACTG
CTTGAATCACCATTATCCTGAATGGTGCCGCTGACCTCCAAAACAGCGATTTTGCTGGAAAGGCT
TCCGTTTTCAAGCGTCACTTCCTGGGATTCATCTGTCAGTGACGTAAGGTCTGTTTGAGCACCCT
TAACACTTTCAAAGAAACTCATTGAGATACTGACGATGATGGACACGCCAAAAATTCCAAGGGCG
ATCACTAATGCGATCCATCTTTTTGCATTCATTTTTTCTCCTCCTTTTCCCCAAACTCTCTCATT
ATACGATTGAAATGAAAAAATGTTTCATTAATGAGAAAGCTCCGGCTTAACGGGCTGCCGGCAAA
CATGGTACACTTATGACCAAAGGTATTTTATCACAAATACTGGATGGCAGAAAAACTTAAATATG
ACAGCAAAGGGGAAA
>r278.1 |SOURCES={KEY=b34ed7e6...,bw,3921509-3922109}|ERRORS={}|SOURCE_1="bcp.fa" (b34ed7e60a76ed5c83a162724f0217b5490879ad)
TGACGTTGCTTCATCTTTTGCGGAAGAAAAAGCTGCTGTGAATGTACACTTTCAGAAAGGGACAG
CGTCTGACGAAGCCCATGACACCTTTTGCTTAAAAGCGATATTCATCCAAGGCGTAAAGCGATAA
AAAAAAGCCGTGCATCCCGCACGGCTTTTACATTGGCTGATAAAGATCCCAGCCGATTTTTAGCG
TCTCCACAATGTAATCTGCAATCTCTTCGGGAGCAAGGTTGTCTGTTTCCACTTTTGAATTGTGC
TTATCATAAATGACTTTTCTCTCGTTAAACAGCTGCTCCATTTCGTCCATTGACCGATTATGCAG
CACCGGGCGGCTTTCGATCAGCAAATTCGCGCGCTGCTTCCAGTTCTCCCAAGACAGATCGAGGT
GAAGCACCAGACAATGTTCGAGACAGCACTTTCTGATTTCCTCTTGTTTAAAAGAGCCTCCGCCA
AGTGAGACAATTTTAAATCTTGTATGATGGCATAGATTCAGGATATATTCTTTTTCTGTTTTCCG
GAAAAAGTCCTCACCTTTTTTTTCAAACATCTCAGGGATCGACATGTTGAAATCCTTTTCGATTT
CTTGGTCAATATCGA
>r279.1 |SOURCES={KEY=b34ed7e6...,bw,1477338-1477938}|ERRORS={}|SOURCE_1="bcp.fa" (b34ed7e60a76ed5c83a162724f0217b5490879ad)
GCATGAGAATGTTGTGCGCTTTTCTCCAGTTAGGCTCATGCGTCCAGCTTGTAAACAATCCGTCA
CCCGAAAACGCGCGAACCTTTTCCAAAGCGCCTTCAATGCTCTTATCGAAACGCTCTTCATCACA
AACTTCTTTCACGAATTCATGGCCGGACACCACAATTGTCGTACCAGCCGGTGTGTGAATTTGAA
AAATGGGGCCTTGCTCTTCCGCCAATTTAATAAGTGACAGAGTCGGTTTATCTTTATCAATTAAA
GGGAGATTGCCGAGCGGTCCAAACGTCTTCGGCTGAGGAATCGGACTTGTTTCCTTCATCGAACC
ATTCCTTTCCGTATGTAATGCTTTCTATCTGACTACATTTCCCTTTCATGGTGACGATTATTCCA
TTTCTCTGATTGACGTCTGATCGTTGTTTTTTCTATACTTGAGAAGCTGTACAATACGCAAATAA
GGTGAGTTCACATATGGATTTTGAAATTCGATTTTTATCCTTTTATGTCATACAGGTGGAAGGCA
AGGATGAGCAGGCAAACAAGCAATTCAAGCACTTCCAGACCCTTGATACAGAGGAGTTTGAAGAA
AGCGAGCTGAAGGAC
>r280.1 |SOURCES={KEY=b34ed7e6...,fw,239926-240526}|ERRORS={}|SOURCE_1="bcp.fa" (b34ed7e60a76ed5c83a162724f0217b5490879ad)
TGTTTTTCTTTCGAGAATTTCTTAATCACAAACGGATAAATCACCAGACCGACAAAGAACAAACC
GATACCGAGAATAAATGTCGTTAAATCGGCAGTTCCTGTTACGATAACAAACAATGAGTATACAC
ACGCTAACAACGCGATCAATCCGTCTTTTACGCGGGAGCCTTTCAGCTGATCATACGTTTCGCCT
TTTATAACCAGCTTTAGACTGTAGATCGCAGACACTAAATACGGAATTAAATACGCAAGTGTCGC
TGCTGTCGTTAAAAACGTAAATGCGTCACTTATTGTCCGGGAAATAACAGAGAATATGAAGACCT
GTGACATCACATTTGTAATGATCAGAGAAATAACCGGGCTTCCCTTTTTATTCGTTTTCGCAAAG
ATCGCCGGAAAATCGCCTGCTTTAGCAGCTTGGTATGGAACCTCAGAGCCAAGCAAAATCCAGCC
GAGCATCGTTCCGAATAAGCAAAGAATCGCTAGTAGTGCCATGATCACGCTTCCTGCGTTTCCGA
CAATCGCATACAGCACATCAACGAACGGTTTTTCAGATCCGACAAGTTTATCGTGCGGCAGAACA
CCCATCGTGATCAAT
>r281.1 |SOURCES={KEY=b34ed7e6...,bw,1272141-1272741}|ERRORS={}|SOURCE_1="bcp.fa" (b34ed7e60a76ed5c83a162724f0217b5490879ad)
AAAAAATACAAAAACCGTGTACGTTGATACAGGAGACAGTGAAAAAATCAAGCGCCTCATTGACA
TAATGGCTATTCATTAATCAGTTATCGGTTTATTTAAACGAAAATGCCAAACAAAATAAGGGGCA
GTTCTTTCATACTTTGAACCGCCCCTCTGTATTTTTTTGTGACACAAGGAATACCAAGGAACTCA
AAAATCTTGGTATTCCTTCATCCTTCAATGCTTCTTTCATGACAGATTCATAGAAATCTCACTTA
GCAAAATGCCTTTCTGACGAATATACTAATCCTTTAATCCCTTCCCATCGAGAATTTTCTTCATA
TATTTTTCAATCCTTGACTCTCGAGTTTTGGGTTGTTTGGCTTGAGAAAAATAAAGAATGTATGC
TCTTTGCCGTCCCGGGGTCAATGCTTCAAAAGCCGTTTTCAAAGCAGGAAATTCATCGAATTTAT
GTTGAAGTTCTTCTGGAATGATGTATTCCGTATTCTTTTTAACATTCACTTCCAAACCGGCTTTT
TCAACTTCAATGGCTTCCTTAATATAAGCTTTCAAGATGGGTTCCATTTCAGCTATTTCCTGAAC
ATTGGTGAACCGAAT
>r282.1 |SOURCES={KEY=b34ed7e6...,bw,3421809-3422409}|ERRORS={}|SOURCE_1="bcp.fa" (b34ed7e60a76ed5c83a162724f0217b5490879ad)
CGTTCGCGGACAACATAAAATGGAGAGCTGTCAAAGTGAATATTAGGATTCGGCTCCTGGCAGTT
GATAGTTGGCGCAAGTTCGTTATGAGATAAGCTCATGGCAACCTTAATGCAGCCGGCTAACCCTG
CGGCAGTATCCAAATGTCCGATATTGGTTTTCACCGAACCGATGCCGCAAAATTGTATTTTGTCC
GTGTATTGCTTGTACACTTTGTTTAAGGCAGAAATTTCAATAGGGTCGCCTAATTTAGTCCCTGT
ACCGTGTGCTTCAATGTAGCTGATCGTTCCAGGATGGATATCAGTTTCGTCCAATACGCTCTGTA
TGACTTCTGTTTGGCCTTTTACGCTAGGTGCATAAAAGCCGGCCTTATCAGCTCCGTCATTATTG
ATTCCTATTCCGCGCATGATGGCGTAAATATGGTCTCCGTCTCTTACCGCATCCACAGCTTTTTT
CAATAGGACGACAGCTACACCTTCTCCTCCAGCCATTCCGTCAGCTGCGGCGTCAAATGCCTTAA
CATGCCCGTCACTTGAAAAATTCAATCCGTTTTGATGCACATAGCCTATTCCTGACTGCGCGTGC
AAGGTTGCGCCTCCA
>r283.1 |SOURCES={KEY=b34ed7e6...,bw,455781-456381}|ERRORS={}|SOURCE_1="bcp.fa" (b34ed7e60a76ed5c83a162724f0217b5490879ad)
TCGGATTTTTGTTCTACAATTTTCATCCGGCAAAAATCTTTATGGGGGATACGGGATCATTGTTT
CTAGGGTATGTGATTTCTATTCTCTCATTGTTAGGGCTGTATAAAAGCGTAACATTGTTCAGTAT
TGTCATTCCAATTATTATATTAGGCGTGCCGATTTTTGACACAACATTTGCAATCATAAGACGGA
TACTAAACAAACAGCCGATTTCGGCGCCCGATAAATCACATATCCACCACAGGCTGATGGCCTTT
GGCCTTTCACATCGGATGTCGGTCATTGTCATTTACCTGATTGGATTTATTTTCAGCATCAGTGC
AATTGTGCTGAAAAGCGCTACAATTTGGCTTTCCCTGTTTATTATCTTTATCTTAATTATATTTA
TGCAAATAATAGCAGAAGTTACGGGACTCGTGAATGAACGTTTTAAGCCATTTACAAAATTCTAT
AAACGTCTTGTGAAAAGAAATTAAAAACTCCGGTTCGATGAGCCGGAGTTTTTTCTGCGCAAAAA
AGCCCGATCCGTAAAGGACGGGCTTTTTTAAATTTAATATGATGAATCAGTTGTTGAATTTGTTG
TCCCATTTGAGCTTG
>r284.1 |SOURCES={KEY=b34ed7e6...,fw,1930873-1931473}|ERRORS={}|SOURCE_1="bcp.fa" (b34ed7e60a76ed5c83a162724f0217b5490879ad)
AGGTAAAGGAATTGTTGTGAGGGAGCCGTCAGTCGTCGCGCTGCAAACGGATACGAAATCGATTG
TTGCTGTCGGAAATGATGCGAAAAATATGATCGGACGGACGCCTGGAAACGTAGTGGCTCTTCGC
CCGATGAAAGACGGCGTTATCGCTGATTATGAAACAACGGCTACCATGATGAAATATTACATTAA
TCAGGCCATTAAAAATAAAGGCATGTTTGCCAGAAAACCTTATGTGATGGTTTGTGTGCCATCCG
GCATAACTGCGGTTGAAGAGCGTGCGGTTATCGATGCGACAAGACAAGCCGGAGCGCGTGACGCG
TATCCTATCGAAGAGCCGTTTGCTGCGGCTATCGGCGCCAATCTCCCGGTTTGGGAACCGACTGG
AAGCATGGTTGTTGATATCGGGGGCGGAACGACAGAAGTTGCAATTATTTCCCTCGGAGGTATTG
TAACATCTCAATCCATCCGCGTTGCCGGTGATGAAATGGACGATGCGATTATCAACTACATCAGA
AAAACATACAACCTGATGATCGGGGACCGCACTGCTGAAGCGATTAAAATGGATATCGGCTCTGC
TGAATCCGCAGAAGA
>r285.1 |SOURCES={KEY=b34ed7e6...,bw,333794-334394}|ERRORS={}|SOURCE_1="bcp.fa" (b34ed7e60a76ed5c83a162724f0217b5490879ad)
CTTGCTGAAGAACAGATTGAAGCGAGACCGCTTTGGAAGCCGCTGCATACCCAGCCGCTGTTTGC
GTCATCTGCATTTTATTCCCATACAGATTCTGAAAGTGTGTGCGACACCTTATTCAGGCGAGGGA
TCTGCCTCCCATCCGGAACAAATATGACCGAAGAAGATCAAGACCGAGTAATCGATGTGTTGTTA
CACTTATTCCAAACAACAGAGGTGAAGAGATGGACAGCAAGCATTCAATGATCAGCCTGAAGAAA
AAACTGGCCGGGCTGCTCGATATGATACCGAAGCAATCCGAAATCATTTACGCCGACTATCCTCT
ATACGGAAATGTAGGGGATTTGTTTATTATGAAAGGAACGGAAGCCTTCTTTAAAGAAAATGACA
TTCGGGTCAGAAAACGCTGGAACCCAGACAATTTTCCAATCGGACGAAAGCTTGATCCGAATCTG
ATCATCGTCTGTCAGGGAGGCGGCAACTTCGGGGATTTATATCCGTACTATCAAGGATTTAGAGA
GAAAATCGTTCAAACCTATCCGAACCACAAAATCGTCATCCTGCCGCAATCGATCTATTATCAGA
ATAAAGATAACTTAA
>r286.1 |SOURCES={KEY=b34ed7e6...,bw,1275579-1276179}|ERRORS={}|SOURCE_1="bcp.fa" (b34ed7e60a76ed5c83a162724f0217b5490879ad)
TCACTCCGAGATAGCAGGGCATAACTTGTATTAAAGATCAACACCCCCGAAAGAGCCCCGCCAGA
AGCACCCGCTAATGGAATAAAAAACATCAAGTGTTCCTCGAACTTTCACACAAGTTGAAGGCGTA
GAATCAAAAATTTGATTACTATTCATTAATCCAAAGTTCGCTAATAAAAGTGGACTTATATTTCA
TCTTTTAATCGCTTTTCCATCAGTTCTGCCACTTGTTTTGAGTTTGAATCTCCTTCATTTCGTAA
TTGATCAATGATATTCATATAATCCTTTTCATTTCGGTTCTGACTTAATTTATAGGAAGCCTGAA
TTTCTCCCACCTTCATCTTAAATCCGACAATACCTTTCAGTTGGCTTTCTAAGAGCTGAGGAGAA
AGCTTATCCCATAAAACTGGATTCTTACGGTGTTTTTCGTATGTTTGCAGCAACATTGTCAGGTC
ATGTTTTAACTCTTCTTCGTTCAAGATGCTGGCTGTACCGTATACATGTACGGCTTGATAGTTCC
ACGTTGGGACATTTTCCTTTTCATACCAAGAGGAAGAGATATAGGCGTGCGGTCCCTGAAACATA
ACAAGCACATCTTCA
>r287.1 |SOURCES={KEY=b34ed7e6...,fw,3597314-3597914}|ERRORS={}|SOURCE_1="bcp.fa" (b34ed7e60a76ed5c83a162724f0217b5490879ad)
TTTATAACCAAATCGATACATCAATTTGTAGATATGGTTTCTTCTGAAATTACAGGAGACGATTT
TAGAGTGACTGGGTTCAGAACATGATTTTGAAATGGCACAAACTTGGCATGAAAACGGCACATCA
TTTCGTTTTAAAAAAGGTATTATGGTAATAGGTAATAAATTGATAAAGAAATTACAGGAGACTTT
TTTTATTCATCTAAAAGCATTTAAAGATTTGAATAAAGTGTTAAAATTTAGGTTGCATAAGACGA
TATATAAAATAGGAGGTGAATTTAATGATTATTGATCCTATGTTAATTAATTGTTTGAACAATTA
TACAAAGGTAGAATTAAGCGTTGAACCAGATATACCAGGAAAAGATGAACAAATTCTGCATGAGA
TAAAAGGTCATCAGGTATTTGAAACTAAGACGGGTGCGCTCTTACTCATTCATTTGAAGAACCCA
GAAACTAACGAAGAATATACATACAGCTATCCTGATATAACTAAAGTTGAGTTAACCAAGTGGTC
AGACCGTCACGATAAATGGTATATATATTCTTTAGATCGGTCAGAGTTTAAAAATGACAATTATA
AGAAGCAGATGATCT
>r288.1 |SOURCES={KEY=b34ed7e6...,bw,85933-86533}|ERRORS={}|SOURCE_1="bcp.fa" (b34ed7e60a76ed5c83a162724f0217b5490879ad)
CTATCAGACCATTAAAAAGCTCATCGGCTCAAAATTCATTATTCAGACAGTACGAGACACGGTCA
GAGGCAGACTGATTGATGTAAAACCGGACCATATCATCATTGAAGCAGCCCGAAATTCTGTTTTT
TTAATCAGTATCCAGCACATGGTTTCCGTCACGCCAGATTACAGTGAACGGGTGTAACAGTGCTT
GCGTTTGAAAAATAGGCGTACACCGGGACGTCCTATTTTTCAGTTAAGCGCTGTAAAATCGCCCC
GTCATCGTTGAAAACAGAGACACCTTATGTACATAAGTCAGTCCGGCGTCCCTGCCGTATGTCAC
AGTCTGCATAATCAACAGTCCATTCACTGATTAAAAGTTCTGATATCAGTTCATTTTTGTTACAA
TAATGGGGTGCAAGTTCTTTTATCTGTAAGACAAAGAAAAACTAGGAGGAACAAGCTTGTTGAAA
TCAAAAGTCCATTTTTGGACATTGCAAATTTTATTTGTTTTGCTTATTATTTTCGTAGCAACAAA
AGTTTCATTTGTGTTTCAGCCGTTTATCGTGTTTATCACGACATTGTTTTTCCCGATGCTGATCG
CAGGAATTCTGTATT
>r289.1 |SOURCES={KEY=b34ed7e6...,fw,73111-73711}|ERRORS={}|SOURCE_1="bcp.fa" (b34ed7e60a76ed5c83a162724f0217b5490879ad)
ATTATTTATGCTGGCAGGCACGCTGATTGCTTTGACTGGAACAGCAAGCCTTCAACGAATGGGCG
GGCTGATCAAGCGATACCCCATTCTTGGATGGATGTTCTTCATTTCGGCTATATCTCTTGCCGGC
ATCCCGCCTCTCAGCGGATTTGTAGGCAAATTTAAAATTGCGGAAGGCGGCTTCGCTGAGGGTGA
ATTTACGATTTCCATGCTGATCCTGCTTTCAAGCCTGCTCGTCCTGTATTCCGTGTTGAGGATCT
TTATTCATGCGTTTTGGGGCGAAGAAAAAGAAACACCAAAGCAAAATCTTAGAACAGCTAAAAGA
CTTCTATATCCGGCAGCTATTTTTCTCTTCCTGTCTCTTCTCTTCGGATTGGGTACAGAATGGGT
GTCACCGTACGTTGATCAAGCGGCCGAGACATTGCTGAATCCGGAAAAATATATTGAAGCTGTTT
TGAAGGAGTAGATCGCATGGCATTTCAAATTTTATTAAATGTGTTTCTTGCTTTTTGCTGGATGT
TCCTGAGCAATGATGGAAGCGCCGCCGGATTCATTACAGGCTTTATCCTGGGAATGATCTCCCTC
TTTTTCTTCCGGCGC
>r290.1 |SOURCES={KEY=b34ed7e6...,fw,923576-924176}|ERRORS={}|SOURCE_1="bcp.fa" (b34ed7e60a76ed5c83a162724f0217b5490879ad)
ATTCGGCTGACATTGATGTTCAGAAACTTCGCATTATCAAAATCAAAAGCGGTCTTAGAGGATGT
CGCAAAATCTGTATATCTTGTGCCGATACCGATAATTAAATCAGCTTGGCGGGCCGCTTTATTTG
CCGCAAGTGTACCTGTGATGCCCATTCCGCCGAGGTTGTTCGGAAAATCAGCTTCAACTGTCGAT
TTTCCTGCCTGCGTTTCAACTAACGGAATGTCATACGCTTCAGAAATGGCAACCAATTCATCGCG
CGCACCGGAGTATTTTGCGCCTCCGCCGACGAGGATCACAGGATTTTTGCTGGCTTTAATCAACT
CCGCCGCACCTTGAAGCTCGCGCTGGCTCGGCTGCATGCGATCAATATAGTGAACCCGTTTGACG
AAGAAACTCTCATCGAAATCGTACGCTTCACCTTCGACATCCTGAGAAATGCAAATGGTCGCCGG
GCCTGCTTTGGCCGGATCAGTCATGACTTCAAAAGCGCGAAGCAAGCTGCTCATCAGCTGCTCAG
GACGTGTAACGCGATCCCAGTATCTCGATACAGGTTTCAATGCATCGTTTGTCGTAACCGCCGCA
CTGTATTCTTGCTCC
>r291.1 |SOURCES={KEY=b34ed7e6...,fw,1385447-1386047}|ERRORS={}|SOURCE_1="bcp.fa" (b34ed7e60a76ed5c83a162724f0217b5490879ad)
AATAGAGACGGAGGACAAGCAGAATGATCGAACGTTATTCAAGACCTGAAATGTCCGCGATTTGG
ACGGATGAAAACAGATTTCAAGCATGGTTAGAGGTTGAAATTCTTGCCTGTGAAGCGTGGGCGGA
GCTTGGCGTTATCCCAAAAGAAGACGTAAAGCTGATGCGCGAAAACGCATCATTTGACATCAACC
GCATATTAGAAATCGAACAGGACACGCGCCATGACGTAGTTGCTTTTACGCGCGCTGTATCCGAA
TCACTGGGCGAAGAAAGAAAATGGGTGCATTACGGCTTAACGTCAACTGACGTCGTAGATACTGC
TCTTTCTTACTTATTAAAACAGGCAAATGACATTCTGCTCAAGGATCTTGAGAGATTTGTTGACA
TCATAAAAGAAAAAGCGAAAGAACATAAATACACAGTCATGATGGGCCGTACACACGGCGTACAC
GCAGAGCCTACAACATTTGGTTTAAAACTTGCGCTTTGGCACGAAGAAATGAAACGCAACCTTGA
ACGCTTTAAACAAGCGAAGGAGGGCATTGAGGTTGGGAAGATCTCCGGTGCTGTCGGCACATATG
CGAACATTGATCCGT
>r292.1 |SOURCES={KEY=b34ed7e6...,fw,96081-96681}|ERRORS={}|SOURCE_1="bcp.fa" (b34ed7e60a76ed5c83a162724f0217b5490879ad)
TGCTTTGCTCCGCAAAAGCAAAATCATTCGCGTTCAAGTAGATATCTGCTTCTGTCTTTTCTGAG
GAACATGTCATCTCGTCTCTGTTTCCTGTAAAATAAACGGATTTTTCAGGCTTGCCGGCAATTAA
AAACAGACGGATATCCTGCTGGTCCGTTTGAAGAGAAAATGATGCATCAGTTTCAAGACTGCCCA
GGCAATCATTTCCCAGGAAAACATCGTACTGGCTGCCGGAATCCTTCCTCTGAAGAGAAATTACT
CCGCTCTCAAACGGAATGGTACCGATAGTAATGGAATCCTTCACATCTGGCCCTATGGTCACCGG
CTGGGACGCAGGGAGGTCAGACAGTTTTAGTTTTTGGACGTTTTGCTGGTAGAAAACCCATAATA
GACTCAAATGGCGAACCCCCTAACGGCCGAAATACGGCGTGCGATGACCTGAACTTCATGTTTCA
CTTTATTTGTCATCTTTTTTCTCATCTTTCTTTTCTTTCTCTTTTTTCTCTTGTTCTTCTTTTTT
CGCTTTTTCCTCGGCTGCGGCCTTTTCTTCTGCCGCTTTCTCTTCAGCTTGTTGTTTTTCTTTGT
CTGATTGTTCTTCAG
>r293.1 |SOURCES={KEY=b34ed7e6...,bw,146846-147446}|ERRORS={}|SOURCE_1="bcp.fa" (b34ed7e60a76ed5c83a162724f0217b5490879ad)
TGACTTTACGAGTGAACAGTTTCAGGAGCCTATTGTGTACCAAAATATCCCTTCCTCAAGAGAGG
AGGCGTTTTTGGATACCAATGAGGAACAATATCAGCATCTGTGCTCAGCGTTTTTCCGCAATATG
AACAGCATTTCCGAGGAAACCTGAAAACGCGTGTGATAAACTGGAAGAGAGGTGAATGATTGTGA
TTTATATCGGACTGACGGGATGGGGGGATCATGACAGCATTTATCCGCCGAAAACGCCCAGCCAG
AAAAAATTGCAGGCCTATTCCTCCCATTTTCCGATCGTGGAAGTAGACGCGAGCTTTTACGCGAT
TCAGCCGGCGCGCAACAATGAAAAGTGGGTGAAGGAAACACCGGAAACCTTCCAATTTATCATTA
AAGCGTACCAGGGCATGACGGGGCATCAGCGCGGAGACAATCCGTTTGACTCGAAAGAGGAGATG
TTTGATGCTTTTAAGCTATCCTTAACGCCATATTTACATAGCAATAAGCTCGCCATGGTGCTGTT
TCAATTTCCGCCGTGGTTTGACTGCAAGAAAGAAAATGTCGCTTATTTAAGATGGTGCAAAAATC
AAATGGGTGATATTC
>r294.1 |SOURCES={KEY=b34ed7e6...,bw,1480093-1480693}|ERRORS={}|SOURCE_1="bcp.fa" (b34ed7e60a76ed5c83a162724f0217b5490879ad)
GCGGCCTCCACATCAGGCGCCATCCTGCTGCCGTCACCGCATACATAAAGACGGCCGCCGCGGTC
GAGGATCGAAATTAAGGTTTCCGCATACTCCTCCATGAGGTGCTGAACGTACGTTTTCGGTATGC
CTTCTTTACGGGAAAAAGCCGTGTGCACAGTAACAATTCCGTCTTGTTCAAACTGCCTAAGCTCA
TCTCGGTAAATAAAATCGCGATCGTTTCTGCAGCCAAAATAAAGATGGGCTTCGCCGAGCGTTTT
TCCCTCGCGTTTTAAAGCTGACCGGGCTTGCAGGAATCCGCGGAATGGCGCAACTCCTGTTCCCG
GCCCCACCATGATGATTGGTGTTTCAGGGTCTTCCGGAAGCTGAAATCGGGATTCCGGCGTGCGG
ACAAACATCACGACATCATCTCCCGCCTTCCGCTCCGCCAAGTCATTCGATGCCACTCCACGATA
TTCGCCGCTGCCGCTCCAAGCCGGCCCGCGCACAACGCCTACAGTTATCGCGGCTTGTTCCGGAT
TCACCCGCGGGGAGCTTGAAATCGAATAATACCGCGGTTTTAACGGGCGTAAAAGCTCTAAAAAC
CGTTCAAACGGCATT
>r295.1 |SOURCES={KEY=b34ed7e6...,bw,1956148-1956748}|ERRORS={}|SOURCE_1="bcp.fa" (b34ed7e60a76ed5c83a162724f0217b5490879ad)
AAGCAAGCGTCGTTTTTCCGAGCCCAGGCGGACCGTACAAAAGAACATGATCAAGCGTTTCCTGT
CTCATTTTTGCGGCATCTATAAAAACTCGCAAATTCTCTTTTACCTTATGCTGCCCGATATATTG
AACCAGGCGCTGAGGCCTCAGGCTTTGCTCTATCACTGATTCATGGTTGTCTGCTTCACTTGAGA
CGAGCCGTTCATCCATGAACATCACCTTACTTCAATAGTTTTTGTAATGCTTTTTTTACGTATTG
GTCTGTTGTCAGACCGATATCCTCTTTTAAGTGAGGAAGTACCTTTTTGATTTCTTTTTCGGCAT
AACCGAGTACCCTGAGGGCCTCGAGTGCTTCTTCAAGCGCCGTTTCTGCCGTTTGTTTATCAAGT
CTTTCTTCATGATTGAACAGGTTCTCAATCATTTCAGGCACGACGTCAGCCAGCTTTCCTTTTAA
ATCAAGGATAATCTGGCGCGCAGTTTTTTTGCCGACGCCTGGGAACTTGACTAAAAAGGCTTCAT
CTTCATTTTCAATTGCTTGAATGACCGCTCCCGGGTCACCTGAGCCCAGAATGGCGAGTGCCCCT
TTTGGACCGATACCG
>r296.1 |SOURCES={KEY=b34ed7e6...,fw,1214791-1215391}|ERRORS={}|SOURCE_1="bcp.fa" (b34ed7e60a76ed5c83a162724f0217b5490879ad)
GAGCGCTATTGTTATAAAAAGCAGGAGAGCAAAACGGGGTGATTTATATAAACACTGAAATAACA
AACTCGTTTATGAAAGAAGCTGTTCCGTTGGCCAGACAAATGGAAGGTGATTGGATAGTACGAAT
GAAAATTGCTCTTAATTCGGTCATCATAAATCATTATTTAAACCTTCCGTTAACAAATGAAAATG
TTCAAGAATTACTGCGGAAAGGTGTTTCGTATCGCATGATATGTAAACATTATGGCATTGGAAGA
AAAGACATTGAAAAGTTGCGGCAATCAATCATAGTGTGACGTTATATACCACTATAAGAAGCCAT
TAAGAATCTTTGAAAGGGGGAATGCGATGAAAATAAGGGTGAATGCAACAATCATCACTGATATT
GAAGCTTTAAGGGATGATAAGGGTTTAAATCATTTTAAAGATTATGCCACTTGTGAAACATTCGT
TGTTGATGCTGATAATTATTTGAAGGCTAATGAAGAAATATCCGAGCTGTTAAAAGGCTGGGATT
GGTGGTGTATCTGGTCTACCCGTCCATTAAGTAAGAAGGAAAATCAAGTGTTTACTTTGTATAAC
GATGATTTGTATAAC
>r297.1 |SOURCES={KEY=b34ed7e6...,bw,204848-205448}|ERRORS={}|SOURCE_1="bcp.fa" (b34ed7e60a76ed5c83a162724f0217b5490879ad)
TGCCGTCTGACCATAATCAGACGACCGAAACGGCTTCCGCAAATAAACAGGTGCAATCCGACAAT
TTTACAACGACACCTGTGACAAACGCGACCAACGTGGCTGATATGGTAGAGGACTTAGAGCCGAC
GATTGTCGGAATCTCAAATATCCAAACCTCTCATAATAACACATTCGGCACAGAAGGCAGCTCCG
GTTCAGAAAGTGAAAGCGGAACAGGGTCAGGGGTTATTTTCAAAAAAGACAATAACAAAGCATAT
ATCATTACAAACAACCACGTAGTGGAAGGAGCGAATAAGCTGACTGTTACCCTGTACAATGGTAA
AACGGAGACAGCAAAGCTTGTGGGAAGCGATGCAATTACCGATTTGGCTGTTTTGGAAATCAACA
GCAAGAACGTCAAAAAAGTGGCGAGCTTCGGTGATTCTTCGCAGCTGCGCACAGGTGAAAAAGTC
ATCGCCATCGGTAATCCGCTCGGCCAGCAGTTCTCTGGAACAGTGACACAAGGGATCATTAGCGG
ACTTAACCGGACGATTGATGTCGATACGACTCAAGGTACCGTTGAAATGAATGTGCTGCAAACAG
ACGCCGCAATCAATC
>r298.1 |SOURCES={KEY=b34ed7e6...,bw,3390726-3391326}|ERRORS={}|SOURCE_1="bcp.fa" (b34ed7e60a76ed5c83a162724f0217b5490879ad)
CCACTTCATAAGAATCCCATATGTTTGCTGTGTCCATTTTCAAGGTCTCCTCTTCCGGCTTTGAC
GCGCCAGCCGAAAACACCCGTTTCTTTAATTCAGGAGGCGATATTGGACTACGCTTAATCACACG
TTTTTCATCTTCATCCCACGCCTCTAAAATGACATGGGCGTTTGTCCCCCCATCGGCAAAGCAGT
TAATGGCCGCAGCAGGCAGCGGTTCTGTCCATTTTTCCAGCGATCGGCTGAACGTGAGATTCGCT
TTCTGCTTATCGAAATGTGACATCTCTTTATCACCTGATAAAAATGGAACAACACTGCGCTCTTT
CATCATCAGAACAACCTTGATAAAACTTGCGATTCCTTCAGCACAAAGCGGATGTCCGATATTCG
GCTTGATTGATCCGAGCGAAAGGGGATTTGCGTTCCCTGAACGGTACACGGATTGAATCGCTTTA
AGCTCAAGCAGATCGGTTACCATTGAACCTGATCCGTTTGCTTCAAGATAGCTGATGTCCTCTGG
CTGTTTTCCGCTTTTGGCAAGTGCAGCCTTCATGACTTCCTTTTGCGCTTCCAAATTAGGTGTTG
CAGGCCCTGCGGTTC
>r299.1 |SOURCES={KEY=b34ed7e6...,fw,3370138-3370738}|ERRORS={}|SOURCE_1="bcp.fa" (b34ed7e60a76ed5c83a162724f0217b5490879ad)
TCAACAAATGAACAGCACGGTTAGATGGACAGACAGCATTCGTTATCTTATGGGAAGAGGAGCAA
TGGAGTTTGAAGAAGTCGGTCCTGGAAAGGTGTTAACCGGCTTAATTACCCGCATAAAAAATGAA
GCGGAGCCGTTAACACATCATGCTGATTCAACAGAGAAAAATGTCTTTCCCGGCCAGCAAAATGA
ACAAGCAGAAACTGACGCCCATTCAGCTCGAATTTCTGCTGAGATTACAGCTCATTCATTAGGAA
GTGCCGAGTTTAAAAAAGACTATCAACTTACATATGCTTATCTAGCAGGAGGAATGTACCGCGGA
ATTGCTTCGAAAGAAATGGTTGTAAAGATGTCAAAAGCGGGGATGATGGGGTTCTTTGGCACGGG
CGGTTTGGATCTGAATGACGTTGGGGATGCGATTCTGTCTATTCAAGGCGAATTGGGGCAGGGAC
AAGCCTATGGCATTAACCTTGTGCACAATATGAAGCATATTGAATCAGAAGAAAAAATGATTGAT
CTTTTATTGAAACATAATGTGAGACATTTGGAAGCCTCCGCATTTCTAAGTGTCACTCCTGCTTT
AGTTAGATATCGCGC
>r300.1 |SOURCES={KEY=b34ed7e6...,fw,3752578-3753178}|ERRORS={}|SOURCE_1="bcp.fa" (b34ed7e60a76ed5c83a162724f0217b5490879ad)
ATACATGGCCCGCTTTTTTTATCATCACATCCAAAAATTTTATCATAAGAATCGGATTCCTGATT
ATAATGTAAAAGTCTTCCAACGAAAGGCTGGTTGACATAAAAGGAGGGGGATGACTAAAATGAGA
GTAGTCTCAAGATTCAGAAAAAAATGCATTGCAGGTTTTACGATTTTGTGTTTGGGAACGGCAGC
GGCGGTATCTTTCGGAACGCCGGCAAAAGCGGCAGAGAACCCGCAAACCTCTGTCTCCAATACTG
GAAAAGAAGCTGAAGTCAGCAATAACCAGACATCGAAAGCGGAATTGGTTTCTGATCCTTATGAA
GGAACCGGAAAAACAAGCAAAACATTACAGGGTCTCATAGAATCAGAAAAAAACATTAAATCCTT
AAAGCCTTCAAGTGTCATCGGATCTGATGAACGCGTCAGAATCTCAGGCACTACGTCATTTCCTT
ACAGAGCAACGGTTCAGCTATCTATCAAATATCCCAATACCTCAAGCACTTATGGGTGCACAGGC
TTTTTAGTAAACCCGAATACTGTGGTAACGGCCGGACATTGTGTGTACAGCAAGGATCACGGGTG
GGCTTCTTCGATAAC
>r301.1 |SOURCES={KEY=b34ed7e6...,bw,2941730-2942330}|ERRORS={}|SOURCE_1="bcp.fa" (b34ed7e60a76ed5c83a162724f0217b5490879ad)
GCGGACTGACGATTGCAGAAATCGGTACGCAGATTCCGAAAACAGGCGGACTTTACACGTACCTT
GAAGAAGTTTACGGCGAGTTTTGGGGATTTTTATGCGGCTGGGTGCAGATTATTATTTACGGCCC
GGCGATTATCGGTGCACTCGGTTTATATTTTGGCTCTTTAATGGCAAATCTTTTTGGCTGGGGTT
CAGGACTATCAAAGGTAATCGGTATTATAGCAGTTATTTTTTTATGTGTGATTAACATTATTGGT
ACAAAATACGGCGGTTTTGTTCAAACACTGACTACGGTCGGAAAGCTGATTCCGATTGCCTGTAT
CATTATTTTCGGTCTTTGGAAAGGCGATCAGCATATCTTTACGGCAGTAAACGAAAGCATTTCTG
ATATGAATTTCGGGGCAGCCATTTTGGCTACATTGTTTGCTTATGACGGATGGATCCTGCTCGCG
GCTCTCGGCGGAGAAATGAAAAATCCCGAAAAGCTGCTGCCACGCGCAATGACGGGCGGATTATT
AATTGTAACAGCAATTTATATTTTCATTAACTTTGCATTGCTTCACATCCTGTCTGCGAACGAGA
TTGTGACACTTGGAG
>r302.1 |SOURCES={KEY=b34ed7e6...,fw,4012535-4013135}|ERRORS={}|SOURCE_1="bcp.fa" (b34ed7e60a76ed5c83a162724f0217b5490879ad)
ATGATTCACCTGGAACGATGACAACGTTAAAGTCATAGTTGGTTTGTTCTGACATAGAAATGTCA
TCAAGCTTCAATGCGTTTTCGTCATTTTTGCTTTGCCTATTGACTGCCTGCTGAAGCTGTACGGG
ATAATTTTCAAAGACAAGAATATGATCAATCAATCCTTGCTTCAAAGCACTGCGGTTTTGAATCT
CATAAAGCGGATAATAACCATGCTGCTCAGAGCGTAAAGTATCCTCCTGCACGGATTTGACAAGC
GTAGAAAACGCCATTTTCTCTGCAGATTGAATACGCACTGGAACGGTGTTAATAAACAAGCCGAC
CATTGATTCGATCCCGTCAATTGCAGACGGACGTCCGGAAACAACAGAGCCGAAGACCGCGTCAT
CGGTTCCGTTGTACCGATGGAGAAGAACACCCCATAGACTCATAAATAAAGTGTTTAATGTAACA
CCCCAATTTTGGGCAGCTGCTGTCAATTTCTGAACGATAGCTTGATCCAAAGAAAAACGGATATG
TGCGGGTTCATATTCCCCGTTCGCTGAGCGGCTTTTTAGCTTGGGAATAGAAGCGGTCTTGCCGT
ACTCCTGCAGATAAT
>r303.1 |SOURCES={KEY=b34ed7e6...,fw,3018897-3019497}|ERRORS={}|SOURCE_1="bcp.fa" (b34ed7e60a76ed5c83a162724f0217b5490879ad)
CTGTTAATGAGCATTTTTAAAGGGGTCATCGGAAGGGACCTGAATGATATTAAAGAACAGCTCAG
GCAGCAGGCACTGGGCGGGGTTGACTTAATCAAAGACGATGAAATTTTCTTTGAGACGGGTTTAG
CACCTTTTGAAACAAGAATTACAGAGGGAAAACAAATTTTGAAAGAAACATACGAGCAGACCGGC
CATAAAACGCTGTATGCAGTAAATTTGACTGGAAGAACGGCTGAGCTTAAAGATAAAGCAAGACG
CGCCGCTGAATTGGGAGCGGATACGCTTTTATTTAATGTCTTCGCTTACGGTTTGGACGTCATGC
AAAGCCTTGCGGAAGATCCGGACATATCAATCCCCATTATGGCGCACCCTGCAGTCAGCGGGGCA
TTTACGTCCTCACCGTTTTATGGGTTTTCCCATGCCCTTTTGCTCGGAAAATTAAACCGATATTG
CGGCGCTGACTTCAGTCTGTTCCCTTCTCCATACGGTTCAGTTGCGCTTCCGAGAGAAGACGCGC
TGGCAATTCATGAAGAATGCGTAAGAGAAGATGCCTTTAATCAGACATTTGCCGTTCCGTCTGCT
GGCATTCACCCTGGT
>r304.1 |SOURCES={KEY=b34ed7e6...,bw,344869-345469}|ERRORS={}|SOURCE_1="bcp.fa" (b34ed7e60a76ed5c83a162724f0217b5490879ad)
AAAAATATTATTTTGTGCCACTGTCGATTATCATTTTAAAGCCTTTCATCTTCCTTACTTTAAAT
GGTTTAAACAATTGGGCTGGGAGGTTCATGTTGCTGCGAGCGGGCAGACGCGGCTGCCGTATGTC
GATGAGAAATTCTCCATTCCGATCAGAAGGTCACCCTTCCATCCTCAGAACCTTGCCGTTTACAG
ACAGCTGAAGAAAGTGATCGAAACCAACGAGTACGACATCGTCCATTGCCATACGCCGGTCGGCG
GCGTTCTCGCACGGCTTGCGTCACGGCATGCGAGACGAAACGGAACAAAGGTGCTCTACACCGCA
CACGGATTTCATTTTTGCAGCGGAGCGCCGATGAAAAATTGGGTCCTTTATTATCCGGTTGAAAA
ATGGCTTTCTGCCTATACAGACTGCCTGATCACCATAAATGAAGAAGATTATACGCGAGCGAAAG
GGCTTCAAAGACCGGGCGGGATGACAGAAAAAATTCACGGCATCGGCGTTAATACAGACAGGTTC
AGGCCAGTCAGCCTTGAAGAGCAGCATAGGCTGAGAAAAAAGCACGGCTTCCGAAAAGACGACTT
TATATTGATCTATCC
>r305.1 |SOURCES={KEY=b34ed7e6...,fw,29971-30571}|ERRORS={}|SOURCE_1="bcp.fa" (b34ed7e60a76ed5c83a162724f0217b5490879ad)
ATGGAGGCAAGCTGCTCCTCGGCTGAAGCGGCGATATCTTGAATGCCGTCCGAACTTGCTTTAGA
GATAGCGGCGATATCTATAGAAGCAGCGGATATTTCCTGAGAACCCGCCGACAGCTGTTCAACCG
TCGCATTCATGTTTTGCAGTTCTGCGGCAATTTGATTCGTCATTTTTGATATATGGTTAAAGCTT
TGTTTTGTTTCGTCTGTCATGACCAGGCCTGTTTCCACTTCTTTATTCACAGATTGAAGCACGTT
TAATGATGTATGGATCTCTTTTACAATTTCGCTGATCAGCGATTCAATTTCCTTAGCTGAATCTG
CCGACTGTACCGCTAGTTTTCTCACTTCTTCAGCGACCACAGAAAAGCCTCGCCCGTACTCGCCT
GCTCTTGCCGCTTCAATGGCGGCATTTAATGCTAAAAGATTGGTTTGATCTGCGATGCCGTTGAT
AACACGTAAAATATTTGTGATATCCTTTGATTTGATTTCCAGGCCTTTGACCACTTGCTCCGCTT
CTTTCACAGAATGATCAATCGTATTCATTTGGCCGGCTGTTCTCTGAACGAGTGTTTCCCCTGCG
CTTGACACTTCGGTG
>r306.1 |SOURCES={KEY=b34ed7e6...,bw,3407395-3407995}|ERRORS={}|SOURCE_1="bcp.fa" (b34ed7e60a76ed5c83a162724f0217b5490879ad)
AGAGTTCATCCCAGTTGACCTGTTTTCCTTGAACCCATGATTCCGCGATGTTCTTCAAATCTCCC
GCTTTTGCCCCGGTAAACCCTTGGCCCTCTTTGGCCTGTCCGGTCCAGCAGCGATCGGCTTCTTC
ACCTTTTACAAATGCTTGAAGTTGATGAATTAGATCCTTTATGTCTTTTACGATGAAGGCTGCCC
GCTCCTCCATTTCCACCCGTCCTGCCTGCAGTGTATAAGCAAGCTCAAAAAGATTAATGTCCTCG
TGAAGAAACTCAATGAGTTTGCCGGCGTATGCTTGCAGCCTGTCTATATTTCTAGCCGACAAGGG
GATAATTGCCTCTTCATATTTCACAGAAACAGAGGCTGAGTCGTTCTCTTTCGGGATGTATTCTT
CCAAAATGATATGCGCATTGGACCCTGACGCTCCAAACGAACTTACACCGGCACGGCGGGGATAC
TTAATCTCCATTCCGTTTTCTGTCAATGCCGGCTGCTCCCATTTCTTTGCTTCGCGCTGAACAAA
AAACGGTGATTGATCCAGCTCCAAATAAGGATTCAGCTCTTCTGAATGTAGGGATGGGACCAGCG
TTTTATAATACAGCT
>r307.1 |SOURCES={KEY=b34ed7e6...,fw,2598637-2599237}|ERRORS={}|SOURCE_1="bcp.fa" (b34ed7e60a76ed5c83a162724f0217b5490879ad)
TGCCGGAACTTGAATGTGAAGAAACTTTTCCGGATACTTTTAATTTCTGGCCTGCACGAATCATG
TCGCTGTTCAATCCGTTTAACTTTTTCAGTTCTTGTACCGACATCTTATACTCATTGGCAATCAG
CCATAGTGAATCGCCGCTTTTCACTGTATAAACAGCATTCCCGCTCTTCTTTTTTGACCCTGAAG
AAGATGATGAAGTGTCGGATTTGCTGCCTGGAATGGTAAGCGTCTGGCCAATTGACAGGACGGTC
GTCGAAAGATGGTTGGCGGATGTGATGGCCGCTACACTTGTGTTGTAGTTTTGCGCCAGCTTCCA
TAAGGAATCTCCGCTTTTGACTTTAATCGTAGCTGCTTCAGCGGGTGTAATCGCTAGTGTTGTGC
TGACAATTGCGGATGCTGTCAGCCCTGCTGCTAATTTTTTTTTCATCTGAGCTCTCCTTTTTCCC
CCAATGATTTTGAATATGCTGTTTCTTTTTTATATCGGCAGATTCATCTCATCGTTTTGCTTTTT
TAAAAAATCAGTCACATTTTCTTAACAGAACGCATGAAAAAAGGCATAAAAAAAGAAGGAATCAT
CAATTATTCCTTCAT
>r308.1 |SOURCES={KEY=b34ed7e6...,bw,176337-176937}|ERRORS={}|SOURCE_1="bcp.fa" (b34ed7e60a76ed5c83a162724f0217b5490879ad)
TCCTGAAGCTGAACAAAAATACCTTGCGGGTGTTTCTGCTCAGTACGAATCTGAGGTTGTATACC
ACAACATGAAGGAAGATCTTGAAGCGCAAGGCATCGTCTTTAAAGACACAGACAGCGCGCTGAAA
GAAAATGAAGACATTTTCCGTGAGCACTGGGCAAAAGTGATTCCGCCGACTGATAACAAGTTCGC
GGCGCTGAACTCAGCTGTTTGGTCCGGCGGATCTTTCATCTACGTGCCAAAAGGCGTAAAGGTTG
AAACACCGCTTCAAGCTTACTTCCGTATCAACTCTGAAAACATGGGTCAGTTCGAACGTACGCTG
ATCATCGTTGACGAAGAAGCAAGCGTGCATTACGTTGAGGGATGTACTGCGCCTGTTTACACAAC
AAACTCACTTCACAGTGCGGTTGTTGAGATTATCGTGAAAAAAGGCGGCTACTGCCGTTATACAA
CGATCCAAAACTGGGCGAACAACGTTTACAACCTAGTAACGAAGCGTACAGTATGTGAAGAAAAC
GCAACGATGGAATGGATCGACGGCAACATCGGTTCTAAACTGACAATGAAATATCCTGCTTGTAT
CCTAAAAGGCGAAGG
>r309.1 |SOURCES={KEY=b34ed7e6...,bw,2182725-2183325}|ERRORS={}|SOURCE_1="bcp.fa" (b34ed7e60a76ed5c83a162724f0217b5490879ad)
CTGTTCCAGCTTAAATGATGCTCAATTCCTTCAACATCGTTATATATTTTCTCTTCATCAACACC
AATGATTCTTAAAAACTGCTCAAGCAATTCATGTCTGTATACTAGCCGTTTGCCTATTTTCTTTC
CTTTAGACGTTAGCACGAGACCGCGATATTTTTCATAAATTAAATATTCGTCTTTATCTAGTTTT
TGAACCATTTTTGTTACAGAGGAGGGATGGACTGCCAATGCTTCCGCGATATCAGAAACCCTTGC
ATATCCTTTTTCTTCAATCAGCATATAAATCTGTTCAATGTAATCTTCCATACTTGGTGTCGTCA
TCGAAACCCTCCCAAAAAGCACCTTAACTTTATAAATCATTACAAGTTTACACTAATGAACTTGA
AAAAACAAGGATGCTCTGCAGGCCCAAAAGCCCTTTTTACCGCTTATAATTCCATTCATCAGAAG
CATATTTTGTTTCTGCCAAGTTCTGAACAAAATCAAGTTCTTCCTGAGAAAGTTCGTATGGCTCC
AAGTGAATATTCAATCCTTTTTCAAATCCGGATTTAAAAGCCTTGCGTGCATCGTCCATCGTCAC
CTGGTGATCGGTGAG
>r310.1 |SOURCES={KEY=b34ed7e6...,fw,3248661-3249261}|ERRORS={}|SOURCE_1="bcp.fa" (b34ed7e60a76ed5c83a162724f0217b5490879ad)
CGAGGAAATGACAGGTGGCAGAAAACGTCCTGCGCTTTTGGCGGATGTCTTCGAAGCATTTATCG
GAGCCTTGTATCTTGACCAGGGATTAGAGCCGGTCGAAAGTTTCTTAAAAGTCTATGTGTTCCCT
AAAATAAACGATGGTGCTTTTTCTCATGTGATGGATTTTAAAAGTCAGCTGCAGGAATACGTGCA
GCGGGACGGCAAAGGCTCGCTGGAGTATAAAATATCCAACGAAAAAGGACCTGCCCATAACCGTG
AATTCGAAGCCATCGTATCTCTAAAAGGTGAACCACTCGGAGTCGGAAACGGCCGTTCAAAGAAA
GAAGCCGAACAGCACGCTGCTCAGGAAGCTCTAGCTAAATTGCAAAAACACCATACGAAACAATA
AAATCCCCCTAAGCTATAAGGGGGATTTCAGTATGTTTGCCGTCTTATTTCATCCATGTTTATGA
TAAAATTGAAATACTTATTACATAAGGAGGATCGCTATGTTCCTCAAACGTTTAGACGTTATAGG
ATTTAAATCATTTGCAGAACGGATTTCCGTTGATTTTGTAAAAGGCGTCACTGCGGTTGTCGGCC
CGAACGGAAGCGGAA
>r311.1 |SOURCES={KEY=b34ed7e6...,fw,2734618-2735218}|ERRORS={}|SOURCE_1="bcp.fa" (b34ed7e60a76ed5c83a162724f0217b5490879ad)
GCGGAAGAAAGGTTGAAAAAAGCGGAAGCGGATTGGCTTGAACATGCGAAAACCACCCGCTTTGT
CCGGGCTGACGAGGTAGAACACAGCCTCATCCCAGCCGATGAGCTTGAAAAGATCAAAGGCAGTA
TTGACCAGTTTTTGGATAAATGTAAGCAAAATGCCGCAAACTTAAAACGTGTATCTGATAAGCTC
GCCGGCAGATCCTTATCCGAGAGTGAATGGAACGAAACCGTCACGTCATTAAAAGAAGCCGAGGA
GGCATTTGGGACTGCACTGGAAGAAAAAGGGGCAGCGGCTAAAGCACTGGCTGTGATCCGCGACC
AACACAAACGTTTCAATGAAATTGAGGCTGAGCTGAAGAAATGGCAGACCCATATCGACAGGCTG
GACAAGCTTCAAGCAGTGTTTAAAGGCAACACGTTCGTCGAATTTTTAGCTGAGGAACAGCTTGA
AAGTGTTGCAAGGGATGCGTCAGCACGGCTCGGCGTGCTGACAAGACAGCGTTACGCCATTGAAG
TGGATTCAGAAGGCGGATTTGTGATGCGGGATGATGCCAATGGAGGCGTCAAGCGCCCGGTATCA
AGCTTGTCGGGAGGG
>r312.1 |SOURCES={KEY=b34ed7e6...,fw,3454058-3454658}|ERRORS={}|SOURCE_1="bcp.fa" (b34ed7e60a76ed5c83a162724f0217b5490879ad)
CGCAAAAGGTGAAGCCATCAAAGATGTTGAGAATGCCACAAAAGGCGTTGTAGGCGTCATGAAGC
TTCTTGATAACGCGTTCCGATATGCTGACCAAATGGGACAAAGACAAGGATCTGGCGCGGCGTAT
TTAAACATTTTCCATCGCGATATCAATGATTTTCTCGATACGAAAAAGATTTCTGCCGACGAGGA
TGTGCGCGTCAAAACACTTTCTATCGGTGTGGTCATTCCGGACAAGTTCGTTGAGCTTGCGCGTG
AGGACAAAGCGGCTTATGTATTCTATCCGCATACCATCTATAAAGAGTATGGACAGCACATGGAC
GAAATGGACATGAATGAAATGTACGACAAGTTCGTCGACAACCCTCGGGTGAAAAAAGAGAAAAT
CAACCCGCGGAAATTGCTTGAAAAACTGGCGGTGCTTCGTTCTGAATCAGGCTATCCATACATCA
TGTTCCAGGATAATGTCAACAAAGTACATGCGAATAACCATATTTCAAAGGTGAAATTTTCTAAC
CTTTGCTCCGAAGTGCTGCAGGCATCTCAGGTTTCTTCTTACACAGACTACGATGTAGAAGATGA
AATCGGTTTGGATAT
>r313.1 |SOURCES={KEY=b34ed7e6...,fw,1589313-1589913}|ERRORS={}|SOURCE_1="bcp.fa" (b34ed7e60a76ed5c83a162724f0217b5490879ad)
CAGCTTCTGCGTGAATGGCAAAAAAGAGACAGCCGAAAAGCGGAAGAGACAGTCGGGGTATGTGA
AACGCTTGCCCGTGAAGCGCTTGATGATATCCGCTTATCAGTACGCACCCTGCAAACGGAGAGCG
ATCCCTCATTCATTGAATCGCTGAAACAGCTGACAGAAGACTTTTACAAAAATGCGGGCGTCACA
TCCGAACTGACGGTCAGCGGCGACCCTGCGCTGGTCCCGCTGTCTCTGCACCCGACTGTGATCAG
AACAGTGCAGGAGGCGCTGACCAATGCCAAACGGCACGGCGGCGCCACAGCCTGTTCAATCCAGC
TTGCCTGCACAACGGACAGCATCAGCCTTGTTATGAAGGATGACGGAAAAGGAAATCCCGAGGCG
TCACTCGGCTTTGGCCTTTTGAATATGAAAAAGCGGGCAGCGGAGCACGGCGGATCGATCCGCTT
TGAAAGTGAAATGGATCAAGGATTTACTGTAATCGCCGAATTTTCTTTGGCCAATAAAAAATGGA
GCTTTGGGCCCGCGCAGCAAAAGGAGAGTTTATCATGATTAAGATCATCATTACCGACGATCAGG
ATATCGTCAGGGAAG
>r314.1 |SOURCES={KEY=b34ed7e6...,fw,3020258-3020858}|ERRORS={}|SOURCE_1="bcp.fa" (b34ed7e60a76ed5c83a162724f0217b5490879ad)
TGCTTTGCAAGGGATTATTTATTAAATGAATGCAAGGAGCATCATCTGAATCATATGCCATATCA
TGATTTTCATGAAATAAAGAAAGCAATTGAAGACGTAACGGAGGTAAAGAAATGGCTGCAAAACA
AGAGCGCTGGGGAGAGCTTGCCGAAGTAAAACGGGAGTTGGCAGAAAGAGATTGGTTTCCGGCGA
CCAGCGGCAACCTGTCCATCAAGGTTTCCGATGAGCCATTGCAATTTCTCGTAACGGCGAGCGGA
AAAGATAAACGAAAAGAAACGGATGAAGACTTCCTGTTGGTGGATCAGAACGGAGAGCCTGCCGA
AAGCGGACATCATCTAAAACCGTCAGCGGAAACGCTTTTGCATACGCACCTGTACAATAAAACAA
ATGCCGGATGCTGCCTTCATATTCATACGGTAAACAATAACGTCATCTCAGAGCTGTATGGAGAT
CAAAAACAAATCACTTTTAAAGGACAGGAAATTATAAAAGCGCTTGGCCTGTGGGAAGAGAATGC
AGAAGTGTCCATTCCAATTATAGAAAATCCGGCTCATATTCCGACTCTCGCAACGCTTTTCGCGG
ATCAGGTTACTGGAG
>r315.1 |SOURCES={KEY=b34ed7e6...,bw,3058488-3059088}|ERRORS={}|SOURCE_1="bcp.fa" (b34ed7e60a76ed5c83a162724f0217b5490879ad)
AGATCTTAAACGCTGTGCCTTTATCCGGCTGACTGTCTACCTGGATAACGCCTTGATGATTCTCA
ATGATATTGAATGTTACCATCAGCCCGAGTCCAGTTCCCTTTTCTTTTGTCGTTAAAAATGGTTC
TCCAATACGATTCAGCACCTTTTCAGGTATGCCCTCCCCTTCGTCCTTGACGGTAACATGAACAG
AATGCTCATCCTCTGTTACGATAATGTCTACAGTGCCTCCGTCAGGCATGGATTCTACGGCATTT
TTTATTAAATTAATGAATACCTGCTTTAGCTGATTTTGGTCCCCGTTTATATAAATGCTGTCTTT
CTCATAACGGGTTCTGATGAAAATCCCGTTCAAATTCGCCTGAGTTTCCAGCAGCGCCGAGACTT
CACCAATTAGTTTTTTCAAGTTCAAATGCTTTTTAACCGCATTCTGCTGGGGCTTCGCCAGCATC
AGCAGTTCACTGAGTATTAATTCAATTCGGCTGAGCTCAGAGAATACAATGTCAAAATAATGTTC
ATTTCCTTCCATCGTCGGTTTCATCAGCTGTAAAAATCCTTTGATCGCTGTCAGCGGATTGCGGA
TCTCATGCGCGATTC
>r316.1 |SOURCES={KEY=b34ed7e6...,bw,3132627-3133227}|ERRORS={}|SOURCE_1="bcp.fa" (b34ed7e60a76ed5c83a162724f0217b5490879ad)
TCCAGCCAATCACCAATATAAAAGAGATTGAAATCATTTAAATCATCACAGCAAGTCAGCGGCAA
GCTGGGCAAGCCCGGATCTCTCACCTTTTAAAAGCTTCACACTGCCTGAGATGGGTTGTCCTTTA
AATCGCTCAACGACATATGCCAGACCATTATTCAGACTGTCTAAATATGGGTGATCAATTTGTTC
AGGATCGCCCATTAAGACAATTTTACTGCCTTCGCCCACTCTTGTAAGAAGTGTTTTCACTTCAT
GCCTGGTCAAATTTTGCGCCTCATCAATAATAATAAATTGATCAGGAATGCTTCTCCCTCTGATA
TAAGTCAGCGCCTCTACTTGGATCGAACCAATCCCTGCCAAAATCGCCTCGAGCTCTCCCGGTTT
CTTGGCATTAAACAGAAACTCCAAGTTATCAAAAATCGGCTGCATCCAAGGCTTTAGCTTCTCCT
CTTTTTCACCCGGCAAGTATCCGATATCCTTGCCCACAGGTACAATCGGCCTTGCCACGACCAGC
TTTTTATATATCCCTAAATCTTCTGTCTGTAATAGCCCCGCTGCCAAAGCAAGCAATGTTTTCCC
GGTTCCGGCTTTTCC
>r317.1 |SOURCES={KEY=b34ed7e6...,bw,131039-131639}|ERRORS={}|SOURCE_1="bcp.fa" (b34ed7e60a76ed5c83a162724f0217b5490879ad)
GGGGCAGACAAATCGTTTTAAAGCAGCTGTCACTCAGCGTTCGATTTCAAACTGGCTCAGCTTTC
ACGGCGTTAGTGATATCGGCTATTTTTTCACGGACTGGCAGCTTGAGCATGACATGTTTACCGAT
ACAGAAAAGCTGTGGGACCGTTCCCCTTTAAAATATGCGGCAAACGTGGAGACGCCTCTTTTAAT
TCTCCATGGCGAACGTGATGACCGGTGTTCGATTGAACAGGCTGAACAGCTTTTTATTGCCTTGA
AAAAAATGGACAAGGAAACTGTGCTGGTTCGTTTTCCGAAAGCGACGCATAATCTGTCACGCAGC
GGACACCCGGGACAGCGGATCAAGCGCCTGACCTATATAAGCTCATGGTTTGACCAATATCTCTC
ATAAAAAAAGCCAGGCTGATCAAATATCAGCCTGGCTGCTTTATTAAAAGACTTGTTCTACTTCA
ATTACACCCGGCACTTCTTCAAGAAGAGCGCGTTCAATTCCGGCTTTTAGCGTAATTGTTGAACT
TGGGCAGCTGCCGCACGCGCCTAGAAGACGAAGCTTAACAATACCTTCATCAACGTCTACAAGCT
CACAGTCACCGCCGT
>r318.1 |SOURCES={KEY=b34ed7e6...,fw,3221317-3221917}|ERRORS={}|SOURCE_1="bcp.fa" (b34ed7e60a76ed5c83a162724f0217b5490879ad)
GCGTGATCCAGGGACACGATCTGTACAGTATGTTTTTAGCCGGTGTCTCGCTAGCGGTAGCCGCC
ATTCCAGAAGGGCTTCCAGCCATTGTGACAGTAGCGCTGTCATTGGGTGTACAGCGTATGATCAA
GCAAAAATCAATCGTGAGAAAGCTTCCAGCGGTTGAGACGCTTGGGTGTGCCTCTATTATTTGTT
CAGACAAAACAGGAACGATGACGCAAAACAAAATGACGGTCACACATGTATGGTCCGGAGGAAAA
ACATGGAGAGTGTCGGGCACGGGTTACGATCCGAAAGGAGGCTTCACACTGAACGATAAAGAGGT
CAGTGTGAATCAGCATAAGCCGCTTGAGCAAATGCTGTTATTCGGCGCGCTTTGTAACAACTCGA
ATATTGAGAAAAGAAACGGTGACTATGTGCTTGACGGAGATCCGACAGAGGGGGCGCTGCTCACT
GCGGCAAGAAAAGGCGGCTTTTCAAAGGAGTTTGTGGAATCTCATTACCGGGTGGTTGAGGAGTT
TCCGTTTGATTCAGCACGAAAAATGATGACCGTCATTGTAGAGGATCAGGACAAAAAGCGCTATA
TCATTACGAAAGGCG
>r319.1 |SOURCES={KEY=b34ed7e6...,bw,662704-663304}|ERRORS={}|SOURCE_1="bcp.fa" (b34ed7e60a76ed5c83a162724f0217b5490879ad)
ATTTGACCATCTGCAAAAGCTGTCCTTCAAATTTTACGACAACAACAAGACGGGAACGTTAATGT
CGAAGCTGACGAACGATTTAATGTACATCGGCGAAGTCGCCCATCACGGTCCAGAAGATTTGTTC
ATCGCCATTATGACGATTCTCGGGGCGTTCGGGGTTATGCTGTTTATTAACTGGCAGCTGGCATT
GCTGACGTTTATTATCATGCCGATTGTCATTTGGCTGGCGCTTTACTTCAACAAAAAAATGACCA
AAGCGTTTACGACGCTGAACAAGGATATCGGAGACTTCAGCGCGCGGGTAGAAAATAATATCGGC
GGCATCCGGCTCGTTCAGGCGTTCGGCAATGAATCGTTTGAAAAAGAGCGCTTTGCTGTCAACAA
TCAGCGGTTCCGGATTACTAAGCTGTCATCCTATAAAATCATGGCGAAAAACGGTTCCATCAGCT
ATATGCTGACACGGTTTGTCACGCTGTTTGTCCTCTTATGCGGAACATGGTTTGTGATTCGCGGC
TCCTTGTCATACGGAGAATTTGTAGCGTTTGTGCTGTTAACAAATGTCCTGTTTCGGCCGATTGA
CAAAATTAACGCCAT
>r320.1 |SOURCES={KEY=b34ed7e6...,bw,1939981-1940581}|ERRORS={}|SOURCE_1="bcp.fa" (b34ed7e60a76ed5c83a162724f0217b5490879ad)
AATGCGTTCTCTAAAGGCACAAAAGCGAAATCAACCTCACCCGCAACTGCCGCATCTATACATTC
CGGTATCGTGCGGTAAGCAACATGCTCGGCGCCATTTAGAAAACAAGAACTGACTGCTAGATGTG
TGAATGTAGCTGCTGGACCTAAGTAACCGACTTTCATGACGATATTCTCTCCCCTTACGCTCCTG
AACCTAATATTTCAACCTTTTCTACAAAGTCAAACTTTCTCATCTTGTTCATTAATGTATGAATG
TCCTCTTCCATTGCGGATGTACTGATAGACAGCGTTACGTTTGCTCTCCCTTGAAGCGGAATGGT
CTGGTGAATGGAAAGAACGTTGCTTCCAGAGTCAGCCACCGCCTGAAGGAGCTGAGATAACGCGC
CTGAGCGATCCTCTAAATGAAAGAAAAGTGTGATAATTTGTTCTTTAACCATTGTATAAAAAGGA
AAAACGGCATCTCTGTATTTATAAAATGCGCTTCTGCTTAAATCTACCTTTTGAACGGCGTCTGC
CACTGATTCTGCTTTTTTTCGATCCAGCAGTTTTTTGACTTCCAATGTTTTTCTCATCGCATCAG
GCAACACATCTTCAC
>r321.1 |SOURCES={KEY=b34ed7e6...,bw,147885-148485}|ERRORS={}|SOURCE_1="bcp.fa" (b34ed7e60a76ed5c83a162724f0217b5490879ad)
TAAAGGGAAAGTGAATGCAGATGCATACGCGGCCTCCCGCCCGGAGGAAGCCGAAGCTGAGGCAG
TGTATCGCACGATTCAGTATGCGAAGGTGACAGGCTGTCCAGTTCATTTTGTCCATATCAGCACG
GCGAAAGCGGTCCGGCTGATCAGAGAGGTGAAACGGGAAGGGCTTGATGTTTCGGTCGAAACATG
CCCGCATTATGTTTTGTTCAGCCATGACGATTTACGGGAAAGGGGCTCTGTCGCAAAATGCGCCC
CTCCGCTCAGATCGCAGCCATCAAAAGAGGCGTTAATTGATACGCTGATCGCGGGGGATATTGAC
ATGGTGTCCTCGGACCACTCCCCCTGCCGTCCTTCTCTGAAGAGGGAGGATAATATGTTTTTGTC
ATGGGGCGGAATCAGCGGCGGGCAGTTTACTTTATTGGCCATGCTTGAATTGGCCCTTGAGCGGG
ACATTCCATTTGAAACCATTGCTGAATGGACAGCGGGGGCACCCGCGAAGCGATTCGGCCTTCAG
CAAAAAGGGCGGCTTGAAGAGGGACGGGACGCGGATGTCGTTCTCGTCAGCATGGAGCCGTACAC
AGTCACAACAGAGAC
>r322.1 |SOURCES={KEY=b34ed7e6...,fw,718349-718949}|ERRORS={}|SOURCE_1="bcp.fa" (b34ed7e60a76ed5c83a162724f0217b5490879ad)
AGCGTCACGCCGATTGAACTCGCCAAATAAGTCGGTTTTAAGATGAGCGGTGTACCGATCTCTTT
CAGCGCGGCGCGGAAATCTTCAAGGGTTGTGACCCGTTTGTTTTTGATTGTTTTGACCCCGGCTT
TATTAAACGCTGCCCTCATTTTGCTTTTATCTCTGGCATTTTCGGCAGCTTGTACACCAGCTCCT
CTTAAGCCGAGTCGTTCACAGGCTTTCGCCATCGGAGCGATGAATAATTCATTGTTTGTTGTGAT
GGCTTCCGCTCCAAACATTTCGGCAACCTTGACGATTTGCTCGACTACCTCTTCTTCGGGTTTGT
CATGGTCCTCATGCGCCCAGTAAATGGAATCGGGATGCTCAAAATCTGCGATGCTCTGAAAATAA
TCTTTATCCTTTATGACCGCGACCGAGTATTTTTCAATAAGCGCCGCATGGGAAGCTGTGATGGC
AAATGGTCTTGGAATAAAGCTGACCAGGTTATATTTTTCAGCAGCGCTTTGATAAAACATGTGCG
GCGGGCAGCCTCCTAGATCAGCGATAACCAAAACTGTTTTTCTTTCCATATGTAAAACACTCCTT
CTCTCTCTATTGTGC
>r323.1 |SOURCES={KEY=b34ed7e6...,fw,3357746-3358346}|ERRORS={}|SOURCE_1="bcp.fa" (b34ed7e60a76ed5c83a162724f0217b5490879ad)
CAAGGAGGCATGCCGGAATGTCTGAATACAGGGAAATTATCACGAAGGCGGTAGTAGCGAAAGGC
AGAAAATTTACACAGTGCACCAATACCATCTCCCCTGAGAAAAAACCGAGCAGCATTTTGGGCGG
TTGGATTATCAATCACAAATATGACGCAGAAAAAATCGGAAAAACCGTAGAAATTGAAGGGTATT
ATGATATAAACGTATGGTACTCTTACGCGGACAATACAAAAACAGAGGTTGTCACAGAACGAGTG
AAGTACGTGGATGTGATTAAACTCAGATACAGAGATAACAATTACTTAGATGATGAGCATGAAGT
GATTGCAAAAGTGCTTCAGCAGCCAAACTGTCTTGAAGTGACCATTTCACCGAATGGCAATAAAA
TTGTTGTGCAAGCGGAGAGAGAGTTTTTGGCGGAAGTGGTAGGGGAAACAAAGGTTGTTGTAGAA
GTAAATCCTGATTGGGAAGAGGATGACGAAGAGGATTGGGAAGACGAACTTGATGAAGAGCTGGA
GGACATCAATCCTGAATTTTTAGTTGGAGATCCTGAAGAATAAAAAAGAGACTAGGGGAGTCGGT
ACCCCAAGTCTCTTT
>r324.1 |SOURCES={KEY=b34ed7e6...,bw,3121179-3121779}|ERRORS={}|SOURCE_1="bcp.fa" (b34ed7e60a76ed5c83a162724f0217b5490879ad)
AGCTCAATTTGTTCGTCATTTTCCTTTTGCATTGCCTCATAAAGGGTTGCCAATTCATAATCAAC
CTCTAGTCTCCAGACAGCTACACGGTTGTTTTTCTCTTCCCTAAATCCCTCTTTCACAACTTGCC
TCATTGTCTTTCGCCCCTTCCAGAGATCATTTGTTTTAAAAAAGCATCCCATTTTGCCATTCAAC
AATGATACTTCTTATATCCTATGATTCTTCTATTTACCTGTAACATGATTCTGAAAATTGTGTGT
TTACCTATTCGTTTATTACCACATTCCCCCTCTCTTCAAACGCGTGCTCATCTTTTTGCTGCGCG
TTCTAACTGTGATAAAATATGTATACTTAGCATGAAGGAGGAAAATCATGACACAAATGCGTTTT
ACTGAAGAAGACTTTCACACATTTACAATAGACGGCTTAGACGCGCGCATGGAGGTGTTAAAAGA
GCGGGTTCGTCCGAAGCTGACTGCTCTAGGCGAGCACTTTGCCCCGACATTATCTGCTTTAACCG
GAGATGAAATGTTCCCCCATGTGGCCAAGCATGCAAGAAGATCAGTCAACCCTCCCGCAGACAGC
TGGGTGGCTTTTGCC
>r325.1 |SOURCES={KEY=b34ed7e6...,fw,1467882-1468482}|ERRORS={}|SOURCE_1="bcp.fa" (b34ed7e60a76ed5c83a162724f0217b5490879ad)
GAAACATACGGTGCCATCCCCGCTGCGGGTGACAGGCATCTGGCTGAGTTTTTCCCCGGTTGTTA
TCTCAAACAGCCTGAGACATGGAAGTTTCACCTCACACCCATATCCTTCAGAAAACAGGACAGAG
ACCGGAAACAAAAAGAAACGGATTACATGGCACAGCAAAAACGAGGTGTTGAGAGGAAAGCATCA
GGTGAAGAGGGCGTGAACATCATGGCGGCACTCCTCGGGCTGGGCGAACTTGTAACAAATGTGAA
TCTGCCGAATCAAGGCCAGGTCGCTCATCTGCCATTAGATGCGATCGTGGAAACAAACGCATTTA
TTACCCGCAACCGTGTCCAGCCGATTGTTTCCGGAGCGCTGCCGAAGGGTGTGGAACTGCTGGCG
GCACGACACGTATCCAATCAGGAGGCAGTGGCGGAAGCGGGATTAACAAAGGACCGCGGTCTCGC
TTTTCAAGCGTTTCTCAATGACCCGCTTGTCACACTCGACCGCCAGGATGCGGAGCAGCTTTTTG
ACGACATGCTGTCAAAGCACCAGCCGATTTTATAATAGCAGACAGTGACCGTTTAGAAATAGTGC
AGTTGACCATAATGA
>r326.1 |SOURCES={KEY=b34ed7e6...,bw,1378525-1379125}|ERRORS={}|SOURCE_1="bcp.fa" (b34ed7e60a76ed5c83a162724f0217b5490879ad)
GTTTGTTTCTGAAACATGAAATGGCATCTCTGCATTTAGCGGGACGATTTCACTGCCCTCTGCCT
CAGATTTAATGTTTGCTATTAATGTTAGCTTTTTCGCTTTTGGATTGATTGGTGATTCTAACAGT
GTTTGTCCTTTTGCTCTTACCGTTCTCTCGTTTACTTTTTTGCGGTCTCCAAGTTCGATGTTTGA
CGATGTCATCTCATATGTGTTTCCTAAATCATCTTTGACTTCGTTAATTTCAACCGTATCATGCT
TTGCTATGCCTTGATAATCTATTGTAAATTGAAGGACAGAACCGAGCTTTCCGTTCTCTACTTGA
ATATTGGAAAATTGATAACGATTGTGATGCACTGATACCACTTTTGAGCTTTCTAAATAACTCGC
ATTCTTTTTGGTAATAGGCAGTTTGAAACTCCAATTCCCCGGTATTTCATTGATATGAGTAATCA
CAAAAGGCGTGGTATCCCCATTTTTTATTTCGGCTCCTTTTGTATAAAGCCTTAATTGACCAGCG
TATTGTTTGTTATTTAATTTTTTGAGCATTAAGGAATCAAGATCGATTGAAAAATTATCGTTAAA
ACTCGCTTTGCTCAC
>r327.1 |SOURCES={KEY=b34ed7e6...,fw,3999810-4000410}|ERRORS={}|SOURCE_1="bcp.fa" (b34ed7e60a76ed5c83a162724f0217b5490879ad)
TTAAATGGCGCAGTGTGCCAAACATGCCGGCATCCTTTGCAGCAAGCTGGTTGAATAATGGCGAT
GTCAGCCACATCGTCGTAATTTTCTGCTCACGCAGGAACGCTGAAAACCGTGTCGCGTCAAGCAG
TGTCTCTTTTTTCACCGGATAAAGTGCCGCGCCGTTCAGCAGCGCGCCAAAGACCTCAAATGTGC
CGGCATCAAAGCTGACAGCTCCCGTTTGCGCCATGCGGTCTTCTTCATGAACAGGAACGTATCCT
GCATTTTTGACGAGACGCAGAATGCTTTTGTGTTCGATCATGACGCCTTTCGGTTTTCCGGTCGA
ACCTGACGTGTACATGATGTAAGCCAGGTCAGACGGATCGGCGGGTAGATTCAGATTGTCAGCCG
TTTCATTCTCTTCAAAGACGCCTTCCAGGGGGAGAACCGGCACTTGCAGCTGATTTGCCTGTTTT
GTATAGGCCTCTCCAGCTAAAGCGATCCGAATCGAGCTGTCCTCCGCCATGAAACGGAGCCGATC
CTCCGGAAGTGCGGGATCAAGCGGCACATATACAGCGCCTGCCTTTAAAACAGCCAGTATGGCGG
CAACAGTCTCTGCCG
>r328.1 |SOURCES={KEY=b34ed7e6...,fw,1258833-1259433}|ERRORS={}|SOURCE_1="bcp.fa" (b34ed7e60a76ed5c83a162724f0217b5490879ad)
GGCAGGACAGACGAAAACTCGTTTCGGTTTTGAGGCAGTTAGCACAGCTGGCGGAAGTATCGGTG
CCGGCAACTTTTTGGATGATATTTTCCTTGGAACTGAACCATGTGTCACGGCAAATAAGTCAGTC
TCTCCACAGGGTGAGGTGCATCCCGGAGATGAATTAACATATACAGTTCAAGTCAAAAACCAAGG
CGGAGATGTTGCCGCTGATGCAAGTTTTACGGATGCAATCCCAGTGGGAACGGAATATGTTCCTG
GAACACTAAAATTAATTAATGGTTCGACAACAAAGAATCTCACTGATGCATCCGATGGTGATGCA
GGCCATTTTGATGGTAGTAAAGTAAACATTACATTAGGAGATTTACCTAATACGAACAACTTGCC
TAATGGAATGACTGTACAGTTTAAAGTGAAAGCCAAGACAGGTTATGCCGGTAAAGAAATTTCTA
ATAAAGCGCAAATAAACTATGACAGTTTATTAACGAATACAAGTAAACAAACCGAATCAAACGAA
GTAACAACTCCGGTTGTTTTTAAAGATCCTGTACTTGAATCAAAGAAAACGTCTGCTATTAAGTC
AAAAGCGGAAGGAAA
>r329.1 |SOURCES={KEY=b34ed7e6...,bw,3327483-3328083}|ERRORS={}|SOURCE_1="bcp.fa" (b34ed7e60a76ed5c83a162724f0217b5490879ad)
TAACCCATTCCGCTCCTTCTCCAAAGCGTGTATCTGTGGATTTTACGGTAAATGTGACAACCGGC
CGGACTTCCGCTCCTTCATTGACTAGCGCCTCAATTTGCGGAAACACCGCTTCATATGTGCAATG
CGAGCCGGTCAGTCCAAATCCGATTCTTTTCCCTTTTAGTGACGACATTCTTATTTCCCCTCCTC
AGCATGTAATTCAGCCAAAAGCTTGCTCAAGACATTGGCGAGGATCTGCCCGGCTGTTTTAGGAG
CGACAATCCCCGGCAAACCAGGGGCAAGGAGTGCCTTAATCCCTTGTTTTTCAGCATATTTAAAA
TCGGTTCCACCGGGACGTGAAGCCAGATCCAATATTAAGGTTTTCGGTGTCATGCAAGAAAGCAC
AGTTTGATTCAAAATCATGCTCGGTATGGTATTAATACAAATATCTATATCTTTGACATGCTCTT
TGAGTTCATCAGTGTGAAACGGGACGAGCCCCATTTCGGTGATGCGCGCCAGATGCGCTGAACTT
CTTGCGCCTACCTTTACATTCGCCCCAAGCGCGGCAAATGTACGGGCGATCGTCATTCCGGTACG
CCCTAGCCCGAGAAC
>r330.1 |SOURCES={KEY=b34ed7e6...,fw,3540781-3541381}|ERRORS={}|SOURCE_1="bcp.fa" (b34ed7e60a76ed5c83a162724f0217b5490879ad)
GTTGAATTGCGCGTACGTGTAGCGGAGATTCCGGTCGGGATAGACAACCGCTTCTTGATCAGGAT
AGGCTGCTGCCGTTTGTTCCAGCAGCCTGCCGATTGTGCAATGGATGAGTTCGGCCATGTGTCGG
TCCTCCTTTCACGAGATGAGAAAGCGTTTGCATTTTATTTCAGAAGCTGTCTGGCGATCACGATA
CGCTGAATTTCTGATGTGCCCTCTCCAATTTCCATCAATTTTGCATCCCGCAGCATCCGTTCAAC
CGCGTATTCCCTCATGTAGCCGGAACCGCCGTGGATTTGAATCGCTTGGTTGCATGCCCTTGTTG
CCATTTCAGAGGCAAACAGCTTGGCATAAGCCGCTTCTTTCGTAAACGGGCGCTTATGATCTTTC
AGCCAGGCAGCTTTTAATACCATTTGCCGGGCCAGATCGATTTCCATCGCCATGTCGGCAAGTTT
AAACTGAATGGCCTGAAAGGAAGAAATCGGCTGTCCGAATTGCTTTCGTTCTTTTGCATAGGCTA
AGGATGCGTCTAGTGCTGCCGACTGCAAGAGCGGCAATTGAAATGCGTCCGCCATCCAGGGTATG
AAGAAACTGTTTAAA
>r331.1 |SOURCES={KEY=b34ed7e6...,bw,2015496-2016096}|ERRORS={}|SOURCE_1="bcp.fa" (b34ed7e60a76ed5c83a162724f0217b5490879ad)
CCGGGTCTATCGGACAGTCTAACTCAAACGGCAGGATGAAGGCAAAATGCTTGATTAAGTCAATA
AAAAATCGAACTCCAATACACAAATATATAACTTTATAACTATTTATATATAAAATAATAGAAAA
AAACCTAAAGTTTTATATCTTTCGGACGATAATAATAATAAGGCCGGCGCGATACTCCCTATAAC
ATCCTTTTCAGTAGATTTCAATATCGTGCCGGTTTTTTTCACATGCTAAAGCAATCCCGCCATCT
CTGGCGGGATTTATTTTCACCTACATTCCTGTCCATACATCTTTTACATATCGTTTTTGATCTTG
CAGCGTCTTCAACCATTCTGCTGACGCTTCCTGACTTGCTCCTTTGTCACCTTCATAAGCCGCAC
GCAGAGTGTTCTCTACTTCAGGAGCCATATGCGCACCATCGCCGCATACATAAACGTGCGCACCT
TTTTCGATCAGTGAAATTAATTTCTGTGCATCTTGTTTTAGCAAGTGCTGAACATATACTTTTGG
CTCGTCTTCCATTCGCGAATAGCATCGATGGACTGTTACCAAACCGTCGTTTTCCGCCTGGTCAA
GCTCTTCTTTATAAA
>r332.1 |SOURCES={KEY=b34ed7e6...,bw,3129554-3130154}|ERRORS={}|SOURCE_1="bcp.fa" (b34ed7e60a76ed5c83a162724f0217b5490879ad)
AGCGGACGTTTGTCTGCTGTTTCATTTTGCTGACATTGACAACAAGGTCGTTGTCACGGTTATGC
TCTCCAACAATCATTCCTTCATAAACTTCAGTACCAGGCTCAACAAAAATCACACCGCGGTCTTC
AATCCCTTGAATTCCGTAAGATGTCGCTTTTCCGTTTTCCATTGACACGAGCACACCTTGACGGC
GTCCGCCGACTTGGCCCGCCTGCATCGGCTGGTAGCTGTCAAACGTATGGTTCAGGATGCCGAAA
CCGCGTGTTAATGACAGGAACTCTGTTGAGTAACCGATCAATCCGCGGGAAGGCACTGTAAAGAT
TAAACGGACTTGGCCGTTACCGTTGTTAATCATATCGATCATTTCACCTTTGCGCGCTCCCATTG
ATTCCATTACAGAGCCTGTATGCTCTTCCGGAACATCAATTTGCACGCGCTCTACAGGCTCACAG
CGTACACCGTCAATTTCTTTTATGATAACTTCAGGTTTTGATACTTGAAGCTCATAGCCTTCACG
GCGCATGTTTTCAATTAGAATAGACAGGTGAAGCTCACCACGGCCGGAAACCACCCAAGCATCCG
GAGAAGCTGTAGGCT
>r333.1 |SOURCES={KEY=b34ed7e6...,bw,3946440-3947040}|ERRORS={}|SOURCE_1="bcp.fa" (b34ed7e60a76ed5c83a162724f0217b5490879ad)
TCAAGATGATTATAACATAATCCTACATTAAAATGAGCAGAACCAATTAAATGCTGCTCACCTAT
TTTAACAGCATCTTTTAACGCTTTTTCTGCTGTTTCTAAGGCTTCTTCATAACACATTTTATCAA
GCCAGTTACCAAAGATAACAAACTGGCAGTGAACCATTTCTTTTCCATATGTAAGATTGCCCTTA
TCGTCTTTCTGCCGTTTAAAAATAGCGTATGCCCGTTGAGCATAATTCATGGAGAAATGAGTCTC
TTTCATGTAGTAATAGACCTCTGACACTTTGAAATAGAACTCTGCCTTATCTGTATTTGCGTTTT
CATCTAATAAATCAAGATATCTCTCGGCTTCTCGATAATATGTTAAAGCAATGACTAAATCTCTT
GTCCGGAAATGATACATACCGGTGAAAAAATGAAAATAAAATTCAATTGTATTCGTAAGAGATTC
CGGAGCAAGGTTTTCTCTTGTCTCTTTAAGGCCCTCAAAAACGCTGTCAATATCTTTAACAGAGT
CAGGCTCTAAATAAGAAAGCATAATCTCATGCCTCAATTTTAAGAGCTGAAGGTAAACTGCAACC
TTCTCGTTTTTCTCC
>r334.1 |SOURCES={KEY=b34ed7e6...,bw,982360-982960}|ERRORS={}|SOURCE_1="bcp.fa" (b34ed7e60a76ed5c83a162724f0217b5490879ad)
ATTTCTCAGGAAATGATTATTCAACTGACCGCTGTTTACGAAGAGACTTGTGAAGTCTCTTTTTT
CTGTTGAGCAATGTGCATATCAATGATAGAACATTTTCCAGCCTCCATCTAAACGAGGTTCAAAA
CGATAAATCTCGAATAGCCTTTTCAAGCAAGCAGGTGTTAATTACTGTAAAATGAATATATAAAA
TGGATGCAGATAAAGGAGGAAGCATATGGGCACCAAACGGGTCATTCTTCTGGCAGTTATCATCA
GTCTGATTTCGGCGGCTACGATGTTCCTGTTAAACGGAGGTAAAGCAGATTGGTTCGACATCATC
GGAATCATTATCGGCTGCTTTCTTGGCATATTTGTTGTTGTAAGAATACAGAAAAAGCAGGCGTG
AAAAAGGGAAAGGGTCATGCCGAACCGAAGTCATGTTCAAGGACGCAAAGTCCAAACACATGAAT
GGGAGGAATGGCGTTGACAGGAAACAAAGCGGTTGTGTACAAAGGCAAAGGAAACGTGGCGGTGG
AGGGTATCGGCTATCCGGAGTTAATCTTGAGGGACGGGCCCGGCGTTCCGAAGGCGAATGTGAAT
CGGAAATGTGAGCAC
>r335.1 |SOURCES={KEY=b34ed7e6...,fw,3834264-3834864}|ERRORS={}|SOURCE_1="bcp.fa" (b34ed7e60a76ed5c83a162724f0217b5490879ad)
TTCTACTGACTCTGCGGGTTCATGTTTTACAGGAACAGCTGAAAGAAATGGTATGCGTGTCATCA
CTGTAGTCTTAAACGCAAAAGGCAACATTCACACTGGCCGTTTCGATGAAACGAAAAAGATGTTT
GATTATGCTTTCAACAATTTCTCTATGAAAGAAATTTATGCTGAAGGCGATCAGGTAAAAGGCCA
TAAAACCGTTTCTGTAGATAAAGGTAAAGAGAAAGAAGTAGGCATTGTGACAAGCAAGGCATTTT
CTCTTCCTGTCAAAAATGGTGAAGAAAAGAATTACAAAGCAAAAGTCACTTTAAACAAAGACACC
TTGACTGCCCCTGTGAAAAAAGGGACAAAGGTTGGGAAACTGACTGCAGAATATACAGGTGATGA
AAAGGACTATGGATTCCTTAACAGCAGCCTGGCAGGGGTAGACCTTGTGACAAAAGAAAATGTAG
ATAAAGCAAACTGGTTTGTTTTAACAATGCGCAGCATCGGCGGATTTTTTGCTGGTATCTGGGGA
AGCATTGTTGATACAGTAACTGGCTGGTTTTAATGAATGGAAAGAGCTCTGATTAATGTTAGGGC
TCTTTCGCTTAATAT
>r336.1 |SOURCES={KEY=b34ed7e6...,fw,3948527-3949127}|ERRORS={}|SOURCE_1="bcp.fa" (b34ed7e60a76ed5c83a162724f0217b5490879ad)
CGTGGAAGAGAGGTATGGTGACAGACTTGAGAAGGAGAAACGGATTGTGGGAAGTGAGGACAGAT
GCCTCCGAAACAATCATGAGCGAAAGAGTTGTACTAGCCATGAGTTTTTCACAACAGCCTTGCTG
GCCGGAGTGGGCAAAGCCATTTCAGAATGACGGCATTTATCATGTGTTTGACAGGGATGTGCAAG
GGTTAGGACAGGAAGGTGGAAGTGCGGCAGTTGTGGGCGGAGGGATCACGGCGGCTCATTACGCC
ATCAAGCTCTCAGATGACGGGTACGACGTAACGATGCTCGTGAGGCATCCGTTTCGCACCTATGA
TTTTGACAGTGATCCGGGCTGGCTTGGCCCGAAATATATGAAAAGGTTCAGCAAAACGTCAGACT
ATCAAAAGAGAAGACAATGGATCACAAACGCCAGACATCGCGGCTCCTTCCCGAAGGACATCTCA
AGAAAGCTTGCTGTCTATAGAGAAGAGGGCAGGATAAAGGTCATTCAGGATGAAGTGATATCATG
TCAAAAAACAGCTGACGGCTGGATGTACATACAGCTGAAAAAAGAGGAATCGTCATACACATTCG
AACATATCGCGCTGG
>r337.1 |SOURCES={KEY=b34ed7e6...,bw,2812357-2812957}|ERRORS={}|SOURCE_1="bcp.fa" (b34ed7e60a76ed5c83a162724f0217b5490879ad)
TACGGAATCTCATGCTCCTCGAGCCACGCTCTCGCCTTTCTGCATGAAGTACAGCTTGGTGATGT
GTATAATGTAACCATTCATCTTCACTCCTCTAATTAGTAGGATGAACATCTATTTTATTCTTAAA
TTGAAATTACTCTAAAAAAGGAATCTTTATAGGTATTATACTATAAAAAAGTAAGTGTGAACAGT
GTCCTAAGAAAAAAATGTGTCAATCCAGCAAATTTTATTTTATTCATGTGTTTGCATTCTCAATT
AGCTTAACTCATCGAAAATATTTTTTTGCTTTTCTTCATCAATGAGTGTCAGGACTTCATCCGTT
TTTTCGTATGATTCCCCGTACCATTTCTCATCTTTATAAGTATGAATGTTTTCATATGTCTGTTT
CATGGCTTCAAGAATCTCTTCTTCTGATTCTGTTTTCGGTGACCAGTACAGAATCTCCATCTTAT
TGACTTCATTCGTAGCCAATGACCGGCGCCGGTACCCAATTGACTGAGCATGCTTAAAATGCTCT
CTTTGATAGAATCTCAGGCGTTTTTCTGTATCAGCATCATCTTCATCCACAGGCTCCACCTCAAG
CAATATCGGCTTATT
>r338.1 |SOURCES={KEY=b34ed7e6...,fw,2067309-2067909}|ERRORS={}|SOURCE_1="bcp.fa" (b34ed7e60a76ed5c83a162724f0217b5490879ad)
GTTGAGTGACTTTTGCCATTAGCCACTACAACCTTTATATCCAAAAATTCTTAATATACATCCAA
ATATTTTTATTATATACTTATCTAACCAAAAAAAAACTGGAGGTTGGTTTATTTATGCCATTATC
AAATTCAATGACAAATCCGAGTGTTAGACTTGCTACTTCTCCACCACCACCGTTTCTGCTCATAA
ACACGCTTATATTTAAAACAGATTAAGAATCTGCGAAATATAAGCTGTTTCGCAGATTCGAAGGA
GTAGAAAATGAAATCTAGCATACAGTTTATATTATCAATGATTATTTTTGGTACAATTGGTTTAA
TTGTGAGATACATTGACTTATCTTCGAGTGAAACAGCATTTTTAAGTAGCTCAATTGGTTTTCTC
TTTTTAACACTTGTGTTTATTAATAAGAGAAAAAGCTTCTCCTGGCAAAAAATAAAAAGTTGTGG
GATATTTCTTTTTTTATCGGGCATTGCTTTGGGAGGAAATTGGATATTTCTTTATCAATCCTATG
AGTATACAACTCTAACGAATGCCACGTTAGGTTATTATTTTGCGCCTGTTTTTGTGATGTTACTT
TCACCTATTTTTTTA
>r339.1 |SOURCES={KEY=b34ed7e6...,fw,839740-840340}|ERRORS={}|SOURCE_1="bcp.fa" (b34ed7e60a76ed5c83a162724f0217b5490879ad)
GAAACGGTTTGTGAGGTACCGAAGAAATTAACGTTATTCAAACCGAAATTTGAAATTACCAAACT
GAATTGGGAAATAGATGGTGATTGATGGAAGGACAAATTCCAGCTGACGGACGGCCAGAATGGGC
GAATATCTGTAGCAAAAAGCGGCTCAGCTGGGGTGATACGCATCGCCTGCAGATTGCATATGAGG
AAGATGTGCTGATTTGCACAGCCATCGCGATTGTGCTGGATATGGTATGGGTTGACGATGAAGAT
AAGCCAAACTTCTAAAAAACTGTTGACAATTCATGCAAAAATAATAATATTAAGATAATTGAAAA
CTCAATATGAAGATTTACCTTATCAAGAGAGGTGGAGGGACTGGCCCTATGATACCCGGCAACCG
CTGTTTTACACAGAATGGTGCTAAATCCTTAAGAACATCGCGTTCTTGCAGATGAGGCAGAGATT
TGATCGTTCAAGCTCTTCCTTACACAAAGGAAGAGCTTTTTTCATGCAGCAAACATTTCAGAAAA
GAGGCGAATAATATGGCTCAACAAGTAAACCTTGCAGCACAGAAATCAGATAAACAGAAGAAAGC
TCCTTTCCGCGCTGA
>r340.1 |SOURCES={KEY=b34ed7e6...,fw,2150534-2151134}|ERRORS={}|SOURCE_1="bcp.fa" (b34ed7e60a76ed5c83a162724f0217b5490879ad)
GTGCCTGGTCATGCTTTGTATCGTGCTGAATACAGAATACTGAATTCAATGAATGTTTCTCTCAA
ACTAGCTGAAACAGAGGACACCTTACTTGCAGAAAACGGTGTCAGCGACATAAACAGTTTTCGCA
ATGCAGAAGCACATACCAGGTGGGAGGAGCAATTTTCTGCTTACACCTGCTATCGCAGTGAGGGA
AGAGAGAAATGAATATCCTTATGCTTTCATTCGAGCATCCTTATAAACCGAAAAGCGGGCTTGGT
GTTCATTTAAGCCGTCTTATATCCTATTTAAATCCGCATATCAACATAACAGTCTGCGCTCCAAG
CAGGAAGCTATGTTCCTATGCGAATGTTGAAGACTTTATAGCTGATGTCAATGTTAGAATGGTTC
AGCAAGTGTTGTCATGCAATAAACGCTTTGATCTGATTCATGCCCATGATGACATGACGGCCCCT
GCCGCTCATTATTTGAAAAAGCAGCTCAGCATTCCGCTTGCTGCAACGATCCACGGGCTTGAAAG
CGGAAGGAAGCAGGTGTGCAAAGAAACGCCTCATCCGTACAGGCTGCTGACGGAACGGCTCCTCA
TCGACATTTCCGATG
>r341.1 |SOURCES={KEY=b34ed7e6...,bw,1451028-1451628}|ERRORS={}|SOURCE_1="bcp.fa" (b34ed7e60a76ed5c83a162724f0217b5490879ad)
GATAAACAAATAATCACCTTGGGATATACGCTCAGCAATCGTCTGAAGCCTTCCTTCCTCAACAA
ATGAATTGGTGCTTGCTCCCCCTTTGGCGTGATTGCACACCTTCACCTGTTCAGTGAACAATTGA
CCGAAAACCTGCCCCCAGCCTGCCATCGGCGCTTCATGCGGGGGGCAGTCGCTTACGGTGGAATC
CCCTGCTAAAAATACCTGAATCGTTTTTTCCATCACATGTCCTCTCCTTTCACGGCGTTTCCTGA
TACATTTGCCTGAAGACTCCCGGCGGCATGCCGACCTGCTTTTTAAAAATCCGGTTGAAATAATT
GTGGCGATAGCCGACTTCTTCTGACACATCATGAATTTTTTTATTTGTATTGACCAGCAGTTCTT
TTGCTTTTTCGATTCTGATGCGGGTCACATAATCAATAAAATTAACGCCCGTCACTTGCTTAAAG
GCCTTGCTCAAGGTATAAGAATTCATGCCCAGCGCATCCGCGCAGCTTTCAAGAGAAAGATCCGC
CATATACTGCTCATGAATCATCGCAATCACACGTTCCGCCACCTGTTTTTGCTGTCTGTTTTTCC
TGCCTTCAAGCTTGG
>r342.1 |SOURCES={KEY=b34ed7e6...,bw,1496941-1497541}|ERRORS={}|SOURCE_1="bcp.fa" (b34ed7e60a76ed5c83a162724f0217b5490879ad)
GGCAAACTTCTCATTCGATTGATTGAATGGCACGTTCCGCTTTATCTTTCATGCCGTGCAGACGT
TCCTTAAAGCTTTGGAATGTGCGGATTTTTTCATCAATCAAATTCAGCTGGTGATTCAGCGTTTC
CTGAATTTCCTCCAGCTTCTCTTTCCGTTCCTTTGGATCCAGTGACAACAAATACCCCTCTTTGT
TTAACTCTAGCTGGCGGCTGGTTTCCATGAAATGCTGAAGCTCCTGAAGGGAAAAGCCAAGCACT
TCCTTTGTGCTGATCACTTTCTCAAGCTCCTCCATATCATCCTCTGAATAAAGTCTTACGCCGCC
GTCCGTCCGTTTCGGTGCTGGAATTAAGCCGATTTCTTCATAAAACCGAATGGTTCGCTTTGTCA
GCCCGCTTCTTTTGGCAACTTGATCAATCTTCATCCATTCCAAGGTAAATCCCCCTTCGCCGTTT
CTGTAATCATTATACACCTTTTACACCTTAACGTAAACGTTAAGTTTTGAAATGCAATAAAAAAG
ACGAGTACGTAAGGCACCCGTCCTTCATTAGCCTATTTTTAAGCTAAGCTCCCTGTCACTGACAA
AGACTGCTTTTGCAT
>r343.1 |SOURCES={KEY=b34ed7e6...,fw,2288981-2289581}|ERRORS={}|SOURCE_1="bcp.fa" (b34ed7e60a76ed5c83a162724f0217b5490879ad)
ATTGAGTTTCTCAGAATGGCGGCTATTCACACACCGACCGCTTTATCTACCGCAATGGGATTAAT
TGCCGCGGTTCTAATTGGGCAAATTGCCATTGATGTGGGGCTGTTCTCTCCTGAAGTCATACTGT
ATGTCTCTCTTGCCGCTATCGGAACCTTTACAACGCCAAGCTATGAATTAAGCCTGGCAAATAAA
ATGGCCCGTCTTACACTTATGATATTAGTGGCGCTCTTTCATGTAAAAGGGCTCGTTATAGGTTT
TACTGTGCTAATTATTGCCATGGCCAGCATAAAATCCCTTCAAACTCCATACTTATGGCCGCTCA
TTCCGTTTAACGGAAAGGCGCTGTGGCAGGTGCTGATTCGCACGGCGAAACCTGGTGCGAATGTA
AGACCAAGCATTGTTCACCCAAGAAATCGCTTAAGGCAGCCTACTAATTCATAATCGCATTGAAA
CTGACTGAAGAGTATGATAATGTATGTCTTAATTATGAAAGGACAGTCCATAAAACTGTCCTTTT
CACCCATAAGCGGAGAAAGAGGGAATGACATTGTTCTTACACGGCACTAGCAGACAAAATCAACA
TGGGCATTTGGAAAT
>r344.1 |SOURCES={KEY=b34ed7e6...,fw,499622-500222}|ERRORS={}|SOURCE_1="bcp.fa" (b34ed7e60a76ed5c83a162724f0217b5490879ad)
TGTGCTGAGCCGGTTATGGTAAAAAAGGCAAGGGACGCGGCGGACAGAAGCATCGGTGCAATTAA
TCTCTTTTTCATTCCTTCTCCTCTTTCTTATTCAATGAGTATATAAAACTAGTTTATTTATCGGC
ACGCGTATGCTCTATTTATAGGTCAATCCATTCCATTTTTGAAAAATAAAAAAACTTAATCTCAA
AGTGAGATTAAGTTTACATGTGTGACACAATCAGTGTGCATGCGCCTTTAATTGTGAAGTCGGAC
ATATTGTAAGGCAAAATAAAATGATCGCCCTTTTGAAACGGGCATGTTTCTTTTCCATAGGTAAG
CGAAGCGCTTCCTTCTATTACACTGCATATCAAGAAGCTCTCATCCTGCGAAAGCTCAGCCTCCC
CATTAATGTCCCATTTATAGACGGAAAAGTATTCCCCTTGGACAAACGTTTTAATTGTTATTCCT
TTTCTTGTTTCGGTTGATTCGTCTATATATCCGTCCACATGGGGAACGGTCGCCGCGTTAATGGC
TTTTGCAAAATGAAGCTCCCTTGGCTTGCCGCTTGTTTCGAGACGGTCATAGTCGTAGACCCGAT
ATGTGGCATCTGAAT
>r345.1 |SOURCES={KEY=b34ed7e6...,bw,2610051-2610651}|ERRORS={}|SOURCE_1="bcp.fa" (b34ed7e60a76ed5c83a162724f0217b5490879ad)
GAAGAGGACATCCGGCTCGGTATCAAAAAGCTGAAAACTGCTTGGGAACCGCTGATGAAATCATA
ATAAACAAAAAAACAGGCCCCCAGCGGAGCCTGTTTTTCAAAAAAGGATATAATCCCGATTAAAT
TTAAGAACACGATAATAATAGCCAGCGGCACAACGAAACGGAGCAAATAAAACCATATATAAAAG
AATGCTTTCCCGGGATGTGATCCTTGTCTCATCTCTGCCCATAGGTCCTGTTTCGATATTTTCAG
CGGAATGAAAATAGAAATTAACAGGGCGCCTAACGGCAGCAGAACATTGCTGACGGTAAAATCGA
CAACGTCAAAAAACGTCTTATCAAATATGCGCACATCGCTCAGCACGCCATAGGATAAGCAAGAT
GGGATACCGACTAAGAAGATCAAAAACCCGCTTGTCCATGACAGCTTTTTCCTCTTCGTTTCGTC
CCCTTTGCCGATAATAGCTACAATCATTTCCACCATCGAAAAGGCAGAGGTCAGTGCGGCAAATA
AAAATGCGACTAGAAAGCCGATGAAAAACAGGATACCGAACGGAAGCTGTTCAAAAACGGCCGGA
AGCACTGTAAACAGC
>r346.1 |SOURCES={KEY=b34ed7e6...,fw,595594-596194}|ERRORS={}|SOURCE_1="bcp.fa" (b34ed7e60a76ed5c83a162724f0217b5490879ad)
TGGTTATTCCCAAAAAGCAAACGGTGAAATTATAAACGCAGGCCTTGGAAGAGATATATCGATTA
ATGAATTAGCAGAATTAATTGCAGGCGATAAACAAAACATTCACCATGTAGAGCATATACATCCC
CAAAGTGAAATTCCAAAATTGTTATGTAACTACGAAAAAGCAAAAAAAATTCTTAATTGGAGCCC
GCAGGTCAGTTTGGAGGAAGGAATAAGAAAAACAGAAGAATGGATTAAGAGTACGAATCTCATTT
AATAGGAGAATGAAAATGACCAGTGAGAATAAATTAGCAATGACAGGCGGTAAGCCTGTCAGAGA
TTCATATCTTCCATACGGCAGGCAATGGTTAGATGAAGATGATATACAATCAGTAGTTGACGTTT
TACGGGGAGACTATTTGACGACGGGACCAGCAATCGACTTATTCGAAGAAAAAGTCGCAGACTAT
GTTGGCAGCCGCTATGCTGTTGCATTTTCCAGCGGAACAGCTGCTTTACACGCGGCTTGCTTTGC
TGCGGGAATTTCACAGGGAGACGAAGTCATTACGACACCCATCACATTTGCGGCAAGTGCCAATT
GCATTTTGTACATGG
>r347.1 |SOURCES={KEY=b34ed7e6...,fw,1062150-1062750}|ERRORS={}|SOURCE_1="bcp.fa" (b34ed7e60a76ed5c83a162724f0217b5490879ad)
AATTGATGGGCAGTATCTCGGACCTGTACCTTTGATCATACCGGAATACATCGGTGAACGGTGCA
GGTTGCTGTCGATAATTTCATGTGTCTCAGGGCTCGTATATGTCAGCCAGCAAGGAAGCTGATCT
GTGATATATTCAACCGTTTCATATGAGAAAGCGCGAGGCACTTCGTCACCAGGCTGAATCTCCGT
TTTGCTGTAATCAATCGTGTCGCTTTTGACGCGAGGCGGCGTACCTGTTTTAAAACGAACAAGGT
CGAAGCCCAGTTCTTCCAAATGCTCAGAAAGCTTAATAGAAGGCTGCTGGTTGTTCGGACCGCTT
GAGTAAGAAAGATCACCGAGGATGATACGCCCTCTCAAATATGTTCCAGTCGTCATGACAACAGC
TTTCGCGCGATAATGCGCACCGGTTTGTGTAATGACACCGCGGCACTCGCCGTCTTCAACGATCA
GCCGCTCCACAATTCCTTGCAGCAGCGTTAAGTTTGGTTCTTTTTCAAGCGTATTTTTCATTTCG
TGCTGATATTGGAATTTGTCTGCTTGGGCACGCAATGCACGGACCGCAGGACCTTTTCCAGTATT
CAGCATTCTCATTTG
>r348.1 |SOURCES={KEY=b34ed7e6...,fw,1654581-1655181}|ERRORS={}|SOURCE_1="bcp.fa" (b34ed7e60a76ed5c83a162724f0217b5490879ad)
GAAAATGCAGATGCGGATCAGGATGATTTTGTGCCGGACCGATTGCCGGAGGCCACAAGAGATAG
ACTTCTTTCACTTTTGAAGCTGCATGGCAGGATGCCTGAGCTCCGTCAGCCATACCCTGAAATCG
AAAAGGGGAAGATTGCCAATGAGCTTTGAAGCGTGGATTATAGCGACGGGCATACTAGTCGGTGT
CAGCTGTGCGTTGATCGGAACTTTTCTTGTATTAAGGAGAATGGCAATGCTGGCCGATGCCATCA
GCCATACTGTTTTGCTTGGAATTGTTGGTGCTTTTCTTGTGACAAAAAGCCTGGACGGGATTCCG
ATGTTCATCGGGGCAGCCGTGTCAGGACTGTTAACAGCATTTTTGGTACAGCTTCTTCACAGCAA
AGGGGTTCAATCAGATGCCGCCATAGGAGTTGTTTTTACCTCCTTATTTGCAGTTGGTGTCATTT
TGTTATCAGTATATGGAGCGAATGTCCATCTCGATATTGAACATTCGCTAATGGGAGAAATCGCT
TTTGTGCCATGGAATACGGTCACGATATTCGGAGTGGACATCGGGCCAAAAGCGTTTTGGATGCT
GGTTGCTGTGCTGCT
>r349.1 |SOURCES={KEY=b34ed7e6...,bw,944599-945199}|ERRORS={}|SOURCE_1="bcp.fa" (b34ed7e60a76ed5c83a162724f0217b5490879ad)
AATGAGTCTTTTATCCTTTCTTTTCTACTATATAAATATACCAGAGATCATTAAAAAGCATGTCT
TATACATTATTAGAAGCCATAAAGCAGTGCCAAATGACTGAGGATGCAGTTCGTTATGATGAGAA
AATCGACTTGCTTCCGCCGGATAAACGAAAGGCGAAGGGCATCGGGTGTTTAGTGAGGACGATAA
GAAACGACTGCTGTTGATCGACAGACGGGGTGGATGATAGAGCACGAGCTGCAAGCAGGTATGGG
AGCTAATTGAAGCGAATTTGGAGAGCGAGGAAGAGTTTGGCCCCTCACATACTGGGGATTTACAC
CAGGTTTTGGCATAGAACACAACCCTGAAATTAAGGTAGAAACACCATCGATTTCTATTAGTTTT
TCCTTTATGATAATAAAGGTTAATATTTCTATTTTAGGAGGTGTCAATTGATCATGTCCAGAAAA
AATCGCGTGGTGATCATGACTGCAATTTCTGCATTCCTTTTTTGCGCTATGATTGCTGCGGCTTC
ACTTTCTCCGCTGGCAGACACGGGGTCCTCAGCCAATCAGTTCAACTCTATCGGTATGTGGTCGG
CAATTGGTATGATAC
>r350.1 |SOURCES={KEY=b34ed7e6...,bw,2927861-2928461}|ERRORS={}|SOURCE_1="bcp.fa" (b34ed7e60a76ed5c83a162724f0217b5490879ad)
TGGGCTGCTCTCTGAAGGAGGTAGCGGCCGCGAATGCCCCGCTCCTCCGGAATGATCCATTCCCG
CTTGTTTCCTTCACCGACACGGGCGATTTGTTCTTTTGTGATCAGTCCGCCGTTGGCATATCCAA
CATACGGTCCGCCACGTCTCAAGCTTTTAATACCAGGCACATTGTCAATTGAGCCGTATCTGCTT
TTAATGTAGCCGATCGCTGCAGCAGCGTTGTGAATCGGGTTTCTAATGTTACCCATGCCTGGCGC
TTTATGTGCATTAAAAGTGGTCGGGACTGTCTGCATGAGCCCTTGGGATGGATTTCCCGCCTTCG
CATTGCTATCCCACAGGTTAATAGAGTTCGGGTTGCCCCCTGATTCATACTGTGCAATCGTCATT
AATCCCGAGAGCCAGCTCAATGGTGTTTTTGTGGCCATCATTGCAGCCATAAGCCACTGTTTCAC
ATTTCCTCCCACTGCTCCCATTCCGGAATAAGCAGCAGCCAGTGAACCAGCTTGCTTTTCAGCGT
ATTTTTTCACATCGACAGAATCCAGGCCTTTTACAACACCGACTGAGGCAAAGCGGCCAAGACTC
ATCATAACTCGAGAA
>r351.1 |SOURCES={KEY=b34ed7e6...,bw,3939010-3939610}|ERRORS={}|SOURCE_1="bcp.fa" (b34ed7e60a76ed5c83a162724f0217b5490879ad)
CATCCGGATCATAAAGCGGCATTAAGTGTGATCCCAAACGAACCCGTTATTCCTAAAGAAAAGCC
GACTGCCGAATATCCGTTGTTTTTAACGACCGGCAGGGTCATGTCTCATTATTTAACAGGTGTCC
AAACGAGAAAAAGCGCCTCTTTGGCCGCAAGAGATTTTGAATCATTTATGGAAATCCATCCGAAA
ACAGCAGCGGCCCACAATATCGAGGACCGTGTTCTCGTGAACATAGAATCTCCTCGCGGAAGCAT
CACCGTCCGCAGCAAATGGTCAGAACACATCAGAAAAGACACAGTATTTGTTCCCATCCACTGGG
CGGATGCCCAAAACGTAAATGACTTGATTGGTGACAGCCTAGATCCAGCGTGTAAAATGCCCGGT
TTTAAGGTATGCGCCGTCCGAATCAGACCTATTTAAATTTTTCATAAAAATTTTAGAAATTTTCG
TATATTTTGTTACATTTTATAACATGCATCTTAAATATTTCTTTTTGCTGTGCTACGCTGGAAAA
AACATTGATAAGGAGCGGATCATCTGATGGGGAAAAAACAGCTAGTTCTTGTTGGTAATGGAATG
GCCGGGGTAAGGGCC
>r352.1 |SOURCES={KEY=b34ed7e6...,bw,3470098-3470698}|ERRORS={}|SOURCE_1="bcp.fa" (b34ed7e60a76ed5c83a162724f0217b5490879ad)
ATAAAGAGATAAGAACAAGAACCATAAATATGTTCCCTACAGTCTTTAATATACTCTTTTTGTCA
TCAAAGTTCATAATTTCAACCTCCAAAATATGTATATTATATGTTATAATTATACAGCATCCAGA
TAGTCATAAGCATTAAAAAACTTGAAAGGATGATTGTTAGTTGAAAAAAACAGTTCTAACTACCC
TATCTCTCGGACTCCTATTCTCAACAGTGGCTCCACTAACTAGCCATGCAAAATCCATCTCAGAA
CCTACACCAAGTTATATCACTCAGGTTAATTCAACACCACTTCAAGAATTAGTTAAAACATCATC
AGTTCCAGTCATCCAAGAGAATGGAGAAATTTCAATTCAAGTTATACCACCATCAACAAAATGGA
AGGTTGTAGATCATTTTAGAGGGAACTCTAAGAACATAGACACTGCAGCTGAATTAGGAGCAAGA
ATTGCTGCAGGATTACCTGGTCTTAAATACTCCTGGGCTGGTATATTCGCTCAAGCTGTGTTTGG
AACATTTTATCACAAAAAACCAACTCGTTATTACTCAACAACCCAATACTTAGCCTACGACAAAA
AGTATAGATACACAA
>r353.1 |SOURCES={KEY=b34ed7e6...,fw,1101032-1101632}|ERRORS={}|SOURCE_1="bcp.fa" (b34ed7e60a76ed5c83a162724f0217b5490879ad)
CTCTGAAACAAGGCGCAGTACCGGTCTTCGGGCGGTGCTGTCTGATGACACCGCATTTCTGAATA
ACTGTCTTATTCAAGTCATCGACGGGGTGAATATTTCAGGAGGCGATATGATTATTAAAGATAAT
GTGCTGAGAAAATTCAGCCGCGGCATTTGGATCACTCAAGGAAACGCGGTGATCGAAGGAAATAC
ACTGAACCCCGATGCGTTTGAAGCGCCCCTTGAGTCGTATGCCGTTTCTGTTACAAACAATGCTG
GCGCGATCATTAAAAACAATACATTTAAAAACTTTAAAAATTACCCGATTTACTGTACGACAAGT
GCAAAAACCTCTATAATCGGAAACCACTTTGAAAGATCTCCTCTTCTAGTAACCATCTATATCAG
CACCGGCGTTCATGATATTTTTGATAACACCATATCAGTCAATAGAACAGCCGGCAAACCAATTG
TGATTTATCTCAACGGCTCCTCAGGCTCTATCATTTCAGGAAACACCATCAACAATCTCTCCCCA
AGCACGGCGGTGGCTATTCAAACGGACACCTCAACGAATTCCACCATCATCGGAAATCGAATCAT
CAAAGGAACCATCAC
>r354.1 |SOURCES={KEY=b34ed7e6...,fw,3372382-3372982}|ERRORS={}|SOURCE_1="bcp.fa" (b34ed7e60a76ed5c83a162724f0217b5490879ad)
AAGAGAGGCCCTCCAGCTTTATGAGAATTATAGGAACCGCTCTGGTTTCATGTCGCCAGCATATG
CACTGTCTTTTATGGATAGCGATCTTTGCGGTCTTTGTACAGAACAGTTTGGAATCACCGGTTTA
GCTTATACGACGGGAGGTGCTTCCGCAAGCGGCCAGTTAGCGGTGATTCAAGCAATTCAGCAAGT
CCTGTCAGGAGAGGTTGATATTTGCATCGCACTGGGGGCGTTAATGGATATTTCCTATATGGAAT
GTGAGGCGCTCAGGGCTTTAGGCGCTATGGGAACGGATAAATATGCTGATGAGCCGGAAAACGCG
TGCCGTCCCTTTGACCAGAACAGAGATGGATTTATTTATGGAGAATGCTGCGGCGCATTGGTGAT
AGAACGAAAAGATACGGCTGTCCGCCGGGGCGTAAAACCCTATGCTGCATTGTCAGGATGGTCAA
TCAAAGTAGATGGGAACCGCAATCCTGATCCTTCTTTAGAAGGGGAGACCTATGTCATACAAAAG
GCATTGGAGCGAGCCGGTCTCACACCTGAAGAAATTGATTACATAAACCCTCATGGCACGGGTTC
TTTCATTGGAGATGA
>r355.1 |SOURCES={KEY=b34ed7e6...,fw,2396377-2396977}|ERRORS={}|SOURCE_1="bcp.fa" (b34ed7e60a76ed5c83a162724f0217b5490879ad)
TCAGTGATAACATGCGGAAAGCATGTATATAAAACGAAAAGTTCGCATACAATGATGATTATTTC
AATTAGAGGTGATCTCATGCTGAACAGCGAACATTTTAATCTCATTCAAAGGGCGCTTGACGCAA
CCGCAAACGAGCTGAAGGAGCTCAGCAGAGCTGATGATGCGTCTCCGTCTGTGATTTCACATGCG
CAAAATAATTTAGAAAAAGCGGTAGAACATATTCATTCAACAGACCATCCTTTTTTATCCTCGCA
TGTGATCAACCGAAAGTAATTCACAAAAAGCTTGGCACTGCCAAGTTTTTTTATTGTATTCAGCA
GCGGGAAATGATAATATTGATGGTCTGAATGCCGAATAGTTGGGGGTTGGAACTGGGTGACAACA
TCACGTTTGCCTTTTTCTTTAACGAAAACAAAGAATTTTTATGAAGAATTGAACAATTGGATTGG
TGACGTGTTTTACGATATTCTTCCCGAAAAAGGGTTTGATCTTCGAGATGAGCAGGTGTTCATGG
CTTTTCAGCTGGAACGGGCGTTTAAAGAGAAAAAAGTCATGTTTGCCGAAGCCGGAGTTGGAACG
GGGAAAACACTTGTT
>r356.1 |SOURCES={KEY=b34ed7e6...,fw,250802-251402}|ERRORS={}|SOURCE_1="bcp.fa" (b34ed7e60a76ed5c83a162724f0217b5490879ad)
GTATTTTTTCTCATGATATGCTCATGGTGAACTTTTTTGCCGCAAAGCAAAATGAAAAAGAGACA
GGGCAATCCTCCCTGTCTCTCGTCTCTATAATCAATCATGAAAATTCGTGCCGTCAGTTGTCGCT
TTAATGATACCGGCGCGAATGACGAAATCACCGAAGTGCTCGCCTTCCTCGCGTTCTTTCGCATA
GCGGGAAAGCAGGACGCGCAGCTCGCTCAAAATGTCTTCTTCTCCGATATTTTCGCGGTGCATTT
TGCTTAAGCGGCTGCCGTCAAACGCAGCGCCTAGATACATATTATATTTGCCAGGCGCCTTTCCG
ATAAATCCAATCTCTCCGAGCGCATGGCGGGCGCAGCCGTTCGGGCAGCCTGTCATGCGAATGGT
AATTTCCTCATCACGAAGACCGTTTTCGTCAATAATCTCTTCTACTTTATCTAAAAGGGACGGCA
AGTAACGTTCTGCTTCAGCCATTGCCAATCCGCAGGTCGGAAGTGCGACACATGCCATAGAGCTG
CGACGGAGCGCTGAATGATGCTTCCCGTCAGTTAAACCGTATTGGTCGATTAACGCGTTGATTTC
GTCCTTTTTCTCGCT
>r357.1 |SOURCES={KEY=b34ed7e6...,bw,1080130-1080730}|ERRORS={}|SOURCE_1="bcp.fa" (b34ed7e60a76ed5c83a162724f0217b5490879ad)
GATGAGACTCGTGAGACGCTCTGGATTAAGCAGTGTATTTTCATCAGCAATAATCAGTCTTGCTC
CATTCAGAATGGAAGCATAGAAATCAAAAGTAAATGCGTCAAAAGCGTAATTCGATACAGATAAG
AACGTGTCTTTTTCAGAAAACGTCATGTAATCAACGTGCTTCACTAATCCTTGAATATTGGCATG
CGTCGTGATATTTCCCTTTGGTTTTCCGGTTGTGCCTGATGTATACATGATATACGCCGCATCAT
CAGGTGCAATCACGGTTTCAGGATCGCTTGCCTCTTCTTCAAAACGGATGGGATCATCAATGATG
AGTGTTTGGCCTGTAAACGGCAGCTGATTCGCTTGCTCTTTCATCTCCTGATGTGTAAGCAGACA
TGCCGCCCCGCTGTCGGTCAGCATATATGAAATTCGGTCATTCGGCAGCTTAGGGTCAACCGGTA
CATAAGCCGCTCCCGCCTTTAACACACCGAGAATCCCAATCACCAGTTCCAACGAGCGCTTTGTG
TACAATGCAACAACAGAGCCTTTGCCAGCACCTTGCTTTTGTAAACGGCGTGCGAGGCGGTTCGT
TTCCTCGTCTAATTC
>r358.1 |SOURCES={KEY=b34ed7e6...,bw,1149627-1150227}|ERRORS={}|SOURCE_1="bcp.fa" (b34ed7e60a76ed5c83a162724f0217b5490879ad)
GACTTCAAAAGATGTGCTGAGATCGTACATTTTGAAAAAAGGCAGGACGATATGATCATTTTTGA
GATGATAAAGCGCCATGTTTGTACCGGGTATGCCCAATCCCCCTTGTTTTTCGCGTTCTGCAAGG
CAATCAGCCGCTTTTTTCGGATCTCGGATGAGGCCATCGTTTTTCAGCTGTTGAAAAAGCTCAAA
CAGCAGCACGCCGTGATCCGGCTTTGTTTTCATTTCAGTAAGTGAAAAATGGCGCAAGACGTCTT
GAATGACCGCCATGTATCGTCCGACACTTTCCGCCGCTGCCAGCATGTCAGGGATGTCGGCTTGC
CGCGTCTCTTCCTTCGGGCTTCTTTTTTTCTCAAGAATGAGCGGGATTTTCCGCTTGATATACTG
CTTCACCTGGTTTGCGTCTTCCTCATTTAAAAGCGGGCTGACCATAATATAGTCGATGTTTTGAT
AAGGGATCGGCACAGTGGACACAATCATATCATAGGCTTGAGTGTCGCGGTCCTTCAGCTCGATC
AGGGATGACATATCAAACGATTCAATTTCCGGCAGCTCTTTCTTCAATCTCGAAGCAAGCATTTT
CGAAGAACCAATTCC
>r359.1 |SOURCES={KEY=b34ed7e6...,fw,474936-475536}|ERRORS={}|SOURCE_1="bcp.fa" (b34ed7e60a76ed5c83a162724f0217b5490879ad)
GATAGAATTTGGATTGGTCTGATTGTATAAATAGATCTACTTTCTTTCTTATTTTAAAACACCAT
AGTTTTTTTTCAATATTTTTACTGCAAAAATACACACTTACATCCTTTTTAGGAACCAATGTCGT
TTTATATGAATTAATGGATAAAACGATATTGTTGTTTTGTAAATAAGCCGGCGCAAATTTTTGTT
CAACGAGATTCCGGTCAACCTGAATCACTGTCCCATCAGCGGAACTGATTTGTTTTTTAATTGGA
ATTAAAAACTCTTGGTTATTGAATTCTAGCAATAATAAAGATTGCTTCGGAAAAAACAATTGGCT
TCCAGGGAATATAAACGTTAAATGCTGATCCGAATCATTATTTCTGAATTCAACTTTCAGAACTT
CTTGCTTTCTAATTTCCACCGACAAATTATCGTATGTTTTTGTAAAGTACGGTCTTGCGCTAAAA
GCATATTCCCCGTTATTCCCTATATATTTAGCATGTTGCGAATAGGGATACTTTTCTCTGCTGCT
GCCAATTCGGGCGCGTTTTTTATAACCGTCAATCTCTGATTCAATAAAGAAGTCCCAAACACCAA
TATCTTCTTCATTAA
>r360.1 |SOURCES={KEY=b34ed7e6...,fw,1388716-1389316}|ERRORS={}|SOURCE_1="bcp.fa" (b34ed7e60a76ed5c83a162724f0217b5490879ad)
GCGCCGGAATCGTTGATATCGGTGATAACCAAGCGGTTGTGTTCAAAATTGAATCGCATAACCAT
CCATCAGCCATCGAACCGTACCAAGGCGCTGCGACTGGCGTAGGCGGCATAATCCGTGATGTCTT
TTCAATGGGTGCGCGTCCGATCGCTGTATTAAACTCTCTTCGATTTGGTGAACTGACTTCACCGC
GCGTGAAGTACTTGTTTGAAGAAGTAGTAGCAGGTATCGCCGGATATGGGAACTGCATCGGAATC
CCGACAGTCGGCGGCGAAGTGCAATTTGACAGCAGCTATGAAGGAAATCCGCTTGTCAACGCAAT
GTGCGTCGGACTGATCAATCATGAAGACATCAAAAAAGGCCAGGCAAAGGGTGTCGGCAACACGG
TCATGTATGTCGGCGCAAAAACAGGGCGAGACGGAATTCACGGCGCTACGTTTGCGTCTGAAGAA
ATGTCTGATGCTTCTGAAGAAAAGCGCTCCGCGGTTCAAGTCGGCGATCCGTTTATGGAAAAGCT
TTTGCTTGAAGCGTGCCTGGAAGTCATTCAATGTGACGCCTTAGTCGGCATTCAGGACATGGGAG
CTGCCGGCCTAACCA
>r361.1 |SOURCES={KEY=b34ed7e6...,bw,3257578-3258178}|ERRORS={}|SOURCE_1="bcp.fa" (b34ed7e60a76ed5c83a162724f0217b5490879ad)
CATCGGTCACCAAATGCTCACGGATTCGCTCATCATAGCCTTCATAATGGCCGCAGATAAACAGC
AAATGCTCTTCCTTTGCCAATTCCTCGGCTTTTTTTTGAGTGAAACGCTCACCTTGCGGGCAGAC
GAGGATAACGCGCGGCGGACTGTCTGCTTTTGAGGTCAGGTCCTCAACCGCGTCAAAAACAGGCT
GAGGCTTCAGCACCATACCTGCTCCGCCTCCGTAAGGATAATCATCTACTGTATTATGCTTGTTA
TCAGAATACTCCCGGAAATTGACGATCTGGAACTGCACTGCTTCTTTTTCTTGGGCTTTTTGAAG
AATGGATGAACCGAGCACCCCTTCAAACATGTCAGGAAACAGCGTCAAAAAATCGATTTTCATTC
GTCTATTAATCCTTCCATGAGTTGAATCTCAATTTTCTTTTCGCTGACATCAATCTGTTTGACGA
CTGATTCAATGTAAGGGATCAGCGCGTCTTTTTTACCTTTACGCTCGATTACCCATACATCATTG
GCTCCCGGTGTTAAAATTTCTTTCACCTTTCCGATCAGTTCGCCTTCTTCAGTAAAAACTTCACA
GCCGATAATTTCGTG
>r362.1 |SOURCES={KEY=b34ed7e6...,bw,807992-808592}|ERRORS={}|SOURCE_1="bcp.fa" (b34ed7e60a76ed5c83a162724f0217b5490879ad)
GTAATTCCTGCATCTATCATGATAGGAGGTTTTTCTCATGCTGCATGGGCGACTTCGTGAAATTC
TGCGCTTATTGATGGCGGCAGAAGCTCCGGTGACAAGCTTGGTATTTGCCGCACATTTACATGTG
ACGACGCGGACGGTCCGCAATGATATAAAGGAACTCCAAGATGTAATAAGCGCCCATGGCGCTTT
GGTTCAATCGGTAAGAGGCTCGGGATACAAGCTGCGCATTCATGACGACCAGACCTTTAGAATGC
TGCTGCAAGACGAGTTTCATCAGAAAAAGGGACTGCCGGTAATTCCCGAGGAGAGGATTACATAT
CTCATGAAACGGCTGCTGCTGGCGGATCATTATCTCAAGCTGGATGAGCTGGCTGACGAACTATT
TATCTCAAAATCTACACTTCAAACCGATTTAAAGGAAGTGAAGAAACGGCTGCTCCCTTACCGCA
TTGTCATGGAAACACGCCCGAATTACGGCTTCAAGCTGCGCGGAGATGAGGTGCAGATGAGGTAT
TGTATGGCGGAGTACATTGTCGATGAAAGAGAAACAGAGATCGATTTACTGAATGAAAAGGCTGA
TATATTGCCGAAGGA
>r363.1 |SOURCES={KEY=b34ed7e6...,bw,1924085-1924685}|ERRORS={}|SOURCE_1="bcp.fa" (b34ed7e60a76ed5c83a162724f0217b5490879ad)
GTCGGATAATAGCGTTTAAAATCTTCAGCTGTCAGATCAGGCCAGCCCATAGTGGAGAACGGCCA
GAGCGCAGAACTGAACCAAGTATCCAGCACGTCTGTATCCTGCTCCCAATTTTCGCTGTCATCTG
GCGCTTCAAGACCGACATATAGCTCGCCGGTTTCTTTATGATACCAGGCAGGAATGCGGTGGCCC
CACCATAATTGACGGGAAATACACCAGTCGCGAATATTTTCCATCCAATGCAAATACGTTTTTTC
GAAGCGGTCAGGAACAAAGTTGACTTTTTCTTCTTTCTCTTGCAATTCTATTGCTGCATCAGCAA
GCGGCTGCATGCGCACAAACCATTGGGTAGAAAGGTAAGGTTCAACAACTGCTCCGCTTCGTTCA
CTATGCCCGACAGAGTGCAGATGATCCTCGATTTTGAAGAGAACGCCTGCCTCCTGTAAATCTTT
GACGAGCTTTTTGCGGCATTCGAAGCGATCCATGCCTTGATATTGCAGCGCATTTTCATTCATCG
TGCCGTCTTCATTCATGACAAGAATGCGCTCTAAGTTATGGCGGTTGCCAAGCTCGAAGTCGTTC
GGATCATGGGCAGGC
>r364.1 |SOURCES={KEY=b34ed7e6...,fw,1656888-1657488}|ERRORS={}|SOURCE_1="bcp.fa" (b34ed7e60a76ed5c83a162724f0217b5490879ad)
TGTCCATTTGTCGATCTTCCTTCCATTTAGTTTCCTGCTTGCGAAGCTATTAAGACTCCGCCGTA
TTTAAATCCTCATCCACAGGGTGCTTTTTGAAATAGTAAAGCAGTACATAAACGACAGCTGCGCC
CAACACGGCGTAAACGAAGGTGAAAAACAGGAAAAGCACTCCGATCGAGCCTGTCGTCGTGACAA
CATCTGATGTCTTCAGCAGATGATAGATCACCCACGGCTGCCTCCCTGTACAAGCGAAAATCCAG
CCGAATTCAATTCCAATCATGCTGAGAGGACCGGCTGTCATGAAAATCACCAGCATCCAGGTTGG
AAAACGATCTTTCTTTAATACTTTTCTCCAGACGACACCGATAATGGAATAAAGAATAAGCAGCA
TTCCGACACCGACCATCGCATTAAATAACGTGTGAATAAAAAGCGGCGGCCATTCGTCTCTCGGA
AACGCATTTAATCCTTTTACAACAGTGTCAAAACTGTTGGCTGCCAAAAAGCTTAATGCCCACGG
AATCTCGATTGCCCATTTCACTTTTTCCTCCTCCGGATCGGTAAATCCTCCGATTGCAAGCGGGG
CATGGGATCTTGTTT
>r365.1 |SOURCES={KEY=b34ed7e6...,fw,739719-740319}|ERRORS={}|SOURCE_1="bcp.fa" (b34ed7e60a76ed5c83a162724f0217b5490879ad)
CGGCATGGCGCTCATGACGCTTCCCATCCGTCTGTTTCCCGAATTTTTTCACCGCAATGTCCACA
ACCTTCATACTTGCCAGCATGTTAACGATCAGCAGAATCGTAATAAAAACCGATGTGATGGCTAG
GCCGCTGTTAAATAATGGGGCACCGAACGGCAACAGAGATGGCAGCTGAAACAGCCGATCTGGCC
ATTCGATCGGTTTTGCAACGCCCGCAGCCGCAAACAGTACCCATCCGCCGAAAAGAGCCAATAAA
ATAGAATATTGCTTTAAAAAAACGATATGAGAATTTGACAGGATAAAAGCCGCGGCGACGACAAC
CAGCGCCAGGCCAAATACAAGACCATCCACGCTGTCTTTTAAATAGCCGATGCCAAGAAGCCCTT
TTATAATCGGCTGGCTCAGCTGCATGACGAGCAGCAGCAAATAGACCCCTGTCACAACCGGAGTA
AACAAAGCAGCAAGCCGATCAATGACCTTAAAGACACTTAACAAAAAGAAACATACAGCGCTTAC
AAGAAGCGCCCCCTGCAAGCCGCGCAGTGTTTCGCCATATGTCGCAAACACCGTTCCGGTCAGGC
CGCCGTAGATTGTGT
>r366.1 |SOURCES={KEY=b34ed7e6...,fw,784087-784687}|ERRORS={}|SOURCE_1="bcp.fa" (b34ed7e60a76ed5c83a162724f0217b5490879ad)
AAATCAGCATAACCGGGAATCGGCAGGCTGGTTAAAATCAAAAAGACTGAACCGATAATAATCAG
CGGCATGGTCAAAACAATTCCGTCACGCAATGCGCTGAGATGCCGCTGTCCGGCAATTTTCCCAG
CGACAGGCATGATTTTTTCTTCCATCACCCGAGTGAACGCGCTCATCTGAAAAGCCCCCTTTTCT
CATTGCTTTGTGAACAACCTTTGCAATGTTTTCTTTATCTTATTTTGAAAACGCTTACAAATTCA
TGTGGAAAATTTCCTCTTCCTGCGGAAAAAATCTGAATTCTCCTGAGCCATCCTATCAATGAAAA
ATTTTTTTCCTTCTTACTATCAAAATCACATTATCCTCCGATATATATATCAAACATCATAGAAA
AAGGAGAAGAACTATGAAAAACACGTTTTGCAAACTTGTTGTATCAGCCACTCTGTTTTTCAGTT
TTCTCGCCCTAGGGCCACTTGCACATGCAGAAAACAGCAACCAGAATGAAATCATTGTGGTCTAT
AAAAACAAAGACGGCAAAGAAACTGTACTAGACAGTGATGCTGAGGTTGAGCAGCAGTATAAGCA
TCTTCCGGCGGTAGC
>r367.1 |SOURCES={KEY=b34ed7e6...,fw,1516988-1517588}|ERRORS={}|SOURCE_1="bcp.fa" (b34ed7e60a76ed5c83a162724f0217b5490879ad)
TTTCGTTTTTTTCTTAACAGCTGCGCCAAACAGGCCTTCAGCACAACCGACTTCAAGAATGGTTT
TCGCATGGGGTTCTACCAGGTCAAACAGCTGCCGGTTGATGCCTTTGTAATATTCTTTATCTTTT
CGCTCATATTCTTTCATAGAATCAGCAAGTGACCTTTTATTAATTTCCATGATGTTCACCTCCGG
AGCCAGCCTGCTGCTGCAGGATTTCTTCAAAGTATGTTTTGTTGGCAAGCATTCTTGAATCATGA
GGACGGTATTGTAAAGCCGATTCATTATGCTGATAGGCAAGCTGATGCTGGCCAAGCTTATCGTA
GCAAACGGCTAATTGTAAGTGAGGCAGCCAGGTGGCGCAGGCGCGGTTTTGAAAAGCCAAGCTTT
CTGAGCCTCTATTTTCAATTGCTTTTTCATACCAATAGACCGCGCTTTGGACATCGTTCTTTTCT
AAAAAAGAGAACCCCAATCTGCAGCACGTTTCCGCTCTGGGAGGCCCGTAGACGAGCGTGTGGAG
CACCCAGCTTAATTCTTTTTCCTTCAATCCCAAAGAATGATAGCAATCTGCTAATTTATTGCATG
CTCTGATATTATCCT
>r368.1 |SOURCES={KEY=b34ed7e6...,bw,2126089-2126689}|ERRORS={}|SOURCE_1="bcp.fa" (b34ed7e60a76ed5c83a162724f0217b5490879ad)
TTTCTCAACGGCTTTCATCAGACCCATGTTACCTTCTTGAATCAGATCAAGGAACAGCATTCCGC
GTCCGACGTACCGTTTGGCGATGCTGACAACAAGCCGCAGGTTCGCTTCGGCCAATCTGCGTTTG
GATTCTTCATCACCTTCTTCAATTTTTTGCGCATAGGCGATTTCTTCCTTTGCAGAAAGAAGGTT
AACCCGGCCGATTTCCTTTAAATACATACGTACTGGGTCGTTGATTTTGACACCAGGCGGTACAC
TTAGGTCATTAAGGTCAAATTCTTCTTCGGCTTTGGCAAGCTGCTGAATATTAGGATCTTCTGTT
TCTTCATTCTCACTAATTAATTCAACACCTTGTTCACCTAAAAATTCATAATACTCATCCATTTG
GTCTGACTCAATCTCAAAGCTGGACATACGCTCAGCAATTTCTTCATATGTCAAAACGCCACGTT
TTTTACCAGACTCAGTTAATTGTTCTTTCACTTGGTCGAATGTTAATTCTGTTTCGTGGGTTTGT
TTATCAGCCATTATGGATCCCTCCTTCCAAAGCTTGCAACGAATTCTAAAAGCGGTATGATTCTT
ATTCGGTCCATTCAG
>r369.1 |SOURCES={KEY=b34ed7e6...,fw,3615667-3616267}|ERRORS={}|SOURCE_1="bcp.fa" (b34ed7e60a76ed5c83a162724f0217b5490879ad)
GGTTGCCAGCGGCAATCAAGATAAAAGCGAGAGTTTTACCATTACACGTATGAATCAAAACGGGG
TGATGCTGGACAGCATGAAGCTCGTTCACGGCGGCCACGGCACCACAATTGGACTAGAACGGGAA
AACGGAAAAATGTACATCTGGTCCAACTATAATGTTGTTGATTCAAACGGAAACACTGTCGGAAA
CGATCTTGTGCGTTTCCCTTATACAGCGGGTGCCACATTGAACGGTGGTAGCGGAGGTATTAAAC
GCTATAACAAATTCAACGATTATTATACGATTCCTGTCGTTGATAGAGAGAATGGTTTTATTGCG
TTCAGAATCAGATTAAAAGACGATAATAGTTTGGTAGAGCTTCGGAAATTAAGTGACGTAAAAAA
CGGGGTAAATAAAGTTCTGGGAAAGGTGATCATTCCGAATGACTTGTTTTATCTCCAAGGGTTCA
CGATAGACGGTTATGATTTGTACTGGTACACCGGGGATGCCAATAACAAAACGTATCCATGTGAA
ATCACGCAATTTAGCTTTAAGGATGGAAGCTTGAAAAAGCGTATCTCTTGTGATTTTGGTTATGG
GCCAGACGGAAAATA
>r370.1 |SOURCES={KEY=b34ed7e6...,bw,2496037-2496637}|ERRORS={}|SOURCE_1="bcp.fa" (b34ed7e60a76ed5c83a162724f0217b5490879ad)
ATTTAGATGTGTGATTATCTGATTTAAGGGATCTTTCCTTTAGCAGCCTTCTCATTTAAAAACAG
TTTTTTCACTTTAAACCGCAATGAACGTGCTGATGCCAAAAACAAGATCCCCTGAATACAGCACT
TCGGCAGGAATGATACAGTGTAACCTATGATCAAAAGCTCAGAAACGATCTGTTGTTCTTTAATC
AAATCGCTGCTCCAAAAAATCAGGTATCGTCATGATTCTTGATTTTAAGTAACGCGGCCAAAAGA
CAAATGCCAGAAAAATCAACGCCAGCGGCGCAATGCTTCCCAAGACATTCTGTCATAGAGGCCGC
GTCGCTTTGTCCAATTAACCCCACCATCTTTTCGGTTGATACATTCGTTAATAAAAGCGAGCTTC
CAATAATAAAGCAGTAAGGCTTCTCCCCCCAAGGAATAACGGTTGAGGATGCAAGTTGAGCCCCT
TGTCCTTCGCCATAAAAATATGCAGGTATTCATGATAAGAACCGATACAATCTTCAAAGGAAAAG
CCAGCAGCTCCTTCTGCAAAGATATAGAATATAGGGGCCGTTTACCTTCTATTTATCATTGCAGA
AGGAGCACAATTTTT
>r371.1 |SOURCES={KEY=b34ed7e6...,fw,2894444-2895044}|ERRORS={}|SOURCE_1="bcp.fa" (b34ed7e60a76ed5c83a162724f0217b5490879ad)
AATGTTCAAACAGAACATGCGGCTGAGCGGGTTCGGGAATGGACGGGAGGTGAAGGAGCCAATGT
AGTCATTGATGCAGTCTGTCTCCCTGCGACTTTTGAGCTTTCTGTTGATGTCGTTTCTCCGGCAG
GGCGTGTGGTGGTGCTTGGATTTGATGAGAGAGTGTCACATATTCCTCAGCTCCCCATTACAAAA
AAAGAAGTCACGATTACCGGCTCAAGACTCCAGACAAATCAGTTTCCGAAGGTTGTAAAGCTGCT
GAATGAAGGCCGGTTAGCGCATAACGGGCTCGTCACCCATACGTTTTCAGTTGATGATGTCCATC
ACGCGTTTCAATTTATCAAGGAGCATCCTGATCAGGTGCGGAAGGCAGTGATTACATTTGATTAA
AAGGCTCAATCCGGAGGTGCAGGATGAATATGACATTTCGATGGTATGGACGAGGCAACGATACA
GTCACACTTGAACACGTGAAACAAATTCCCGGAGTGAAAGGCATCGTCTGGGCCCTCCATCACAA
ACCTGTTGGGGAAGTGTGGGAAATAGAAGAAATCAAAGCCGAGACGGAATATATACAATCCCATG
GTTTTCATGCGGAGG
>r372.1 |SOURCES={KEY=b34ed7e6...,bw,3436461-3437061}|ERRORS={}|SOURCE_1="bcp.fa" (b34ed7e60a76ed5c83a162724f0217b5490879ad)
CAAAACTGTTTCTTATTTGTATACTGTTGAAATGCATTAGATAGTGCGATTACTTCAATCGGGTC
ACCTAACGCTGAACCATTTGCCGCAGATTCTATATAGCCGATTGTTTCCGGATCAATGCCGGATT
GCTGAATGGACTTGGAGATTAATGCAGCTTGCTGCTTCGGGTCTGGCGCTGTATACATCTGCCTT
CCGCCGCAATGATTGGCAAAGCTGCTTTTGATGACGGCATAAATATGGTCGTGATCTTCTATCGC
CTTAGAGAGCGGTTTTAGCAGGACGGCTCCGACGCCTTCACCCGGAATAAGCCCGCTTCCTGTGC
CAAAGCTCTTGCTTTGATTTCCGTTCTCTAAAAGATTTGCGCGCTCCAGCGCATCATATTTAGAG
AGATCCAGTGTTAAATTGACACCGCCGGCTATTGCCATCGAACAGTTTTTCAGTTTCAAACTCTC
ACATGCAAGATGGATTGCGTTTAATGAACTGGAGCAGGCGGAGCTGACAGCCAGACTTGGTCCTG
TCAGGTTAAAAAAATGAGAAACGCGATTTGCAATATGCCAATCTCCGCCATTAGAGCTCAGCACC
GCTTGTTCTAATGAA
>r373.1 |SOURCES={KEY=b34ed7e6...,fw,3418730-3419330}|ERRORS={}|SOURCE_1="bcp.fa" (b34ed7e60a76ed5c83a162724f0217b5490879ad)
TGCATCACTATACAAAACAAAAGGACATCATTGTGGGAGTCCCGACAATGGGGCGGCCTGAAGAC
GGTTTTGAATCGATCATCGGGTACTTTATTAATATGATGGCTGTTCGGAGTAAAGAGATAGGAAC
CCAAACATTTCAAGAGTTCCTTCGAGACCTGCAGCTGACAGTGGCAGACGGACTTGACCATGCGG
CATACCCGTTTCCGACACTGGTAAGAGAACTGAATGTAGACCGCTCAGCAGCGGATTCTCCGATT
TTTCAAACAGCCTTTCTCTACCAGAATTTCTTTCAGACAGCAGGCTTACAAAAAATGCTGGAACC
ATATCAAGCTCTTGGCATCAAATATATCGAAGACATTCGGCAAGAAGGGGAATTCGAGCTGGCGC
TGGAAGTGTATGAACAAGAAAACGAAACAGTGCTTCATCTTCTGTATAACCCTGATATATATGAA
TTATCTACCATTGAAAGAATGATGGAGAACTACATCAAACTCACTGAAAACATCATTAACGATCC
GTCTTTATCACTTGAAACATACTCTTTACAGTTAGATCAAGAACAAATCAGCTTGTTCGAGCAAT
GGAATGAGACAAAGA
>r374.1 |SOURCES={KEY=b34ed7e6...,bw,2166496-2167096}|ERRORS={}|SOURCE_1="bcp.fa" (b34ed7e60a76ed5c83a162724f0217b5490879ad)
TCTGATGACGAGGCTTTCTTCGTTAATTGTCGGGAGCGTTGACATCCTTAAGTGAACGTCACCCT
CTTTTAATTTTAGAGTAAGCGATCCACTTTGCGGCTTTCTTCTCTCCCCAATGTCCATAGCTGAG
AGAAACTTAAAATGAGAAATGAGCCTTACACACTCTTCTTTTTTCATGTTTCGCTTTTTCAGCAA
TGCATTGTCAACCCGAAAATGGATGATCGCGTCCCGTTCCCTTGGCACAATGTGAATGTCAGAGG
CCTTCGTCTTATATGCCTCTTCTATTAAGGTTCTACTTATGTTTTCTATCGAATCCAATTTGATT
CCCTCTCCTTTCAAAGCGTATTGTAGAAAAAAGAAGACATAGTAATCAAACAAAGAAAATGTGAT
TTTCTGATCTATTTACAACCTAAAAAAATCATTTATCCCTATCAAAATAGAAATTCAGCTTTATG
TAACACATGATTTTCGATTTTAATAAGGATATGAAAAGAGATTAATGGACAGGTGTACGCAGTCC
GGCTCTGGCATCTAAAGAGGAAATGATAAAATCGGAGTTTGACGCTTACTAAAAACGGCGGATCA
GTTTATCGTATACAA
>r375.1 |SOURCES={KEY=b34ed7e6...,bw,865100-865700}|ERRORS={}|SOURCE_1="bcp.fa" (b34ed7e60a76ed5c83a162724f0217b5490879ad)
TCTATTTGCATTACAGATCGATGGGAGAGGACTATATACAAAAACTCAAATTATCAGGAGAAACA
TTAGGACAATATAAGGCTGAAATAGAGTTTCATTCCTGTATCCAAAACGGCTCGTATCTTTACCT
ATTCATTTGGGATGACTTATATCATATAAAAAAAGCAGTTAAGTCAGATGATATGCAAAGCTTTG
CAGAACATAAGATGTTGAATGAAAATACTGGTGAAGATCTATGTTTTGCCCAAGTAGCTGTATAT
AAAGATAAGTGTGTAGGAATTGATCGTCATCATAATCTTTTTCTGTTAAATAATAAACAGCTTAT
AAATGTGACCCTTTAAATTTTTGTTCATTTGATATGCAAATTTTTAAAAACCTGGGAGCATAACA
AATGAAAAAATTAAAAATGAATAAAATCATCAACATTGACATCCAAGATTGTTTTTTTCATGCTG
ATGCACAAGGACGTGTCTACATTGGAAAAGGTGTGAAAGGTGATCTCACCTTTTCAATCTATGAT
CCTTTTGGTGATGCTCGGGATTTTAAAGTGAAAGAGCAGATTACATGCAGCGATATTCAGTTCTT
TCAACAATGTGCAAA
>r376.1 |SOURCES={KEY=b34ed7e6...,fw,530102-530702}|ERRORS={}|SOURCE_1="bcp.fa" (b34ed7e60a76ed5c83a162724f0217b5490879ad)
TCTCACAAGAAAAGATCACGCAGCTACAAAAAGTCTTACTGCTCTCACAAGAAAAGATCACGCAG
CTACAAAAAATCGTTCTGTTCTCATAAGAAAAGATCACGCAGCTACAAAAAATCGTTCTGTTCTC
ATAAGAAAAGATCTCACAAAAAACACGGCAGAAAATTTCAGCACCACAAAAAAGATGATTACGAC
AGCAAAAAAGAATTCTGGAAAGACGGCAATTGCTGGGTAGTCAAAAAGAAATATAAATAATACAA
AACTGTCATAGGCTCCGGCATACGTACGGTAGCCTATTTTCTAATTCCCCTATATCAGTTATATG
TCATGACATAGCATATGCAACCCGCATTATTTGGTTTCTTTGAATGGATTTCGTTATACTCATGG
TATCCTTACAATAAAGGCGGTGTTGTTATGTACATATTTCAAGCAGAAGAGCTTAGTTCCAAGGA
CACGTATAAGCTGCTGTCAGGAGCCGTTATTCCGCGCCCGATCGCATTTGTTACAACACTTTCTT
CAAGCGGGACAATCAATGCGGCGCCTTTCAGTTTCTATAACGTGGTCAGCTCAGATCCTCCGCTA
CTCAGTATTTCTGTT
>r377.1 |SOURCES={KEY=b34ed7e6...,bw,1690439-1691039}|ERRORS={}|SOURCE_1="bcp.fa" (b34ed7e60a76ed5c83a162724f0217b5490879ad)
AAAAAAGACGGAACGATGTTCTGGAATGAGTTATATATTGATCCGCTGGAAATAGAAGACAAAAC
CTATTTTGTCGGAATTCAAAATGACATTACCAAGCAAAAAGAGTATGAACAGCTTCTCGAGGATT
CCCTCACAGAAATTACTGCACTTTCAACTCCTATTGTGCCGATTCGCAACGGCATTTCGGCTCTT
CCGCTAGTCGGCAACCTGACAGAGGAGCGATTTAATTCCATCGTCAGCACATTGACGAATATTTT
ATCAACATCCAAAGATGATTATTTGATTATTGATTTATCAGGTTTGGCCCAAGTAAATGAACAAA
CCGCCGACCAGATTTTCAAGCTGAGCCATTTGCTGAAATTGACCGGAACAGAATTAATCATTACC
GGCATAAAGCCCGAATTGGCCATGAAGATGAATAAACTGGATGCTAATTTCTCATCGCTGAAAAC
ATATTCTAATGTAAAGGATGCCGTGAACGTGCTTCCGATTATGTAAAAAGATCCCGCTCATCCGG
CGGGATCTTTTTTATGAAGAAACTGAAGCCTGCTCATTCGCTTTATCAGCTGATTTTAATCGTTT
GTCGTATAAAATCGT
>r378.1 |SOURCES={KEY=b34ed7e6...,fw,1432891-1433491}|ERRORS={}|SOURCE_1="bcp.fa" (b34ed7e60a76ed5c83a162724f0217b5490879ad)
AATACAAAGCTTGTTTGTCATAGCGGGAAATTATGATGACTTCAGATGTTATGATAAAGCGCTCC
CGCATTTAAGAAAGGCGCTGGAGCTGGCAATGGACATTCAAAACGACAGGTTCATTGGCATCTCT
TTATTGAACATCGCCAACAGTTATGACAGGTCAGGAAGATATGATTTGGCCATTGAGTACTTCCA
CAAAGCGGCGAAAGTAAGCAGAGAGTCGGTCCCTGATTTGCTGCCGAAAGTCTTGTTTGGGTTAA
GCTGGACATTATGTAAAGCTGGACAAAAACAGCAGGCGTTTCAGCTAATAGAAGAAGGATTAGAA
CATATCACAACCCATCCAAATGCGGGGGCACACAAATTTTATAAAGAATTGTATCTGTTCTTGCA
GGCAGTGTACAAAGAGATTGTTGACGAACGCAAAATTCATGATCTTTTAAGCTATTTTGAAAAAA
AGAACTTGCACGCTTACATTGAAGCATGTGCCCGCAGCGCTGCCGCTGTTTTTGAAAGCCGCTGT
CATTTTGAGCACGCTGCTGCGTTTTATCGGAAAGTGCTGAAAGCGCAAGAAGATATTCAAAAGGG
AGAGTGTTTATATGC
>r379.1 |SOURCES={KEY=b34ed7e6...,bw,959643-960243}|ERRORS={}|SOURCE_1="bcp.fa" (b34ed7e60a76ed5c83a162724f0217b5490879ad)
CTCTGTTTCCGGACCGGCTAACAATGGTTCAGCCGCCATACGTTCTTCTTTTAAGGACGACAGGT
AGCGGGCGAACAAGGACTCGGTGATAATAGCGGATGGAATGCCGTTATCAATGGCTTGCATGCTT
GTCCATTTTCCTGTGCCTTTCTGGCCGGTTTTATCAAGAATGACATCGATCAGCGGCTGACCTGT
ATGTTCGTCCTTTTTCCGTAAAATCTCCGCTGTAATCTCTATTAAATAGCTTTTCAGCTCACCTT
GATTCCATGTTTCAAAGATGCTGGCAATTTCTTCGAGCGGCAGACGAAGCGTTTCTCTAAGAAAT
GTATAGGCTTCTGCAATCAGCTGCATATCTGCATACTCAATGCCGTTGTGCACCATTTTTGTAAA
GTGCCCTGCCCCTTTTGGCCCGATGTAGACACAGCAAGGGTCTTCTCCGACTTGCGCTGCGATTT
TGGTCAGGATCGGAGCGGCTTTTTCATAGACGTCTCGATCTCCGCCCGGCATGATGGAAGGCCCT
TGTAATGCGCCGACTTCCCCGCCGGAAATGCCGATTCCTAAGTAGCCGATTCCTTTTTCCTTCAG
CTCGTCATATCTTCT
>r380.1 |SOURCES={KEY=b34ed7e6...,bw,3891550-3892150}|ERRORS={}|SOURCE_1="bcp.fa" (b34ed7e60a76ed5c83a162724f0217b5490879ad)
TTTCGTTCTTAGATACTTTGAGATCGTTCTTTTTGGCAAGCTGCTCAACCACGCGGACATTGATC
ATATCTTCGAGTGTTGATTTTCCGTATTCATCTTCCATTTCCTTCAGCCATTCTTCTCTTGTGAC
GCTTTTGCCTCCAATAGTAGCAATGGACTCGTTGGACGGGGAAGCGCTGGCTTGAGATTTCGTCA
GTGTATATGCTACCGCGATACAGCATACCAGCAGCGCGCCCCAAATGATTGTCCAGATTGTTCTT
GATTTCAAATTTACTGTCAGCCCCTTTTCTTAAATTCAAAAAACCCGCTAAAGAGCTTAGCGGGT
CGTTTGGTCTCGAAGCTCTTCCAGCTCTTCTTTTGTAAATAAGTACTTTTCATTACAAAAATGGC
ATACTGCTTCGGCTTGTCCATCTTCTTCTATCATATCTTGAATTTCTTTTTTGCCTAGTCCTAAA
ACGGCTGTTTCAAAACGCTCTTTTGAACAAGGGCAATGGAATTTAACAGGCATGTTCTCCAGAAT
CTCAGGCTTTTCTCCTAAGACTTCTTCCAGAATCTCTTCCGGTGTAAGCCCTTTTTGAATCAGTT
TAGAAATAGGTTCTA
>r381.1 |SOURCES={KEY=b34ed7e6...,fw,884950-885550}|ERRORS={}|SOURCE_1="bcp.fa" (b34ed7e60a76ed5c83a162724f0217b5490879ad)
TTTTGACTTCTATTGCTGAAACACTTAATATAATACTCAGTTAATAGTTATCAGAATTTTTAGGA
ATTGAGTGATTCATATGACACTGCACAAAGAGCGCCGGATCGGCCGGCTGTCTGTTCTTCTGCTG
CTTAATGAAGCTGAAGAACGTACACAGGTCGAGGAGCTGGAGCGAGATGGATGGAAGGTCTGTCT
CGGCAAGGTAGGATCAATGGACGCGCATAAAGTAGTAGCCGCAATTGAAACCGCTTCCAAGAAGA
GCGGTGTCATTCAATCTGAGGGCTATCGCGAGTCACATGCGCTTTATCATGCGACGATGGAGGCT
TTGCATGGCGTGACCAGAGGTGAAATGCTGCTTGGATCGCTGCTTCGGACGGTAGGCTTGAGGTT
TGCCGTTTTGAGGGGAAATCCTTATGAAAGTGAAGCGGAAGGCGATTGGATCGCTGTCTCGCTTT
ACGGAACAATAGGAGCGCCGATTAAGGGACTTGAGCATGAAACATTCGGCGTTGGAATCAATCAC
ATATGAAACAGCCCATAGATCTTAGACGATAGGGGGCTATGCGTGAAATCAAATTTTCACAGCAT
AGCCCCTTTTTGTAT
>r382.1 |SOURCES={KEY=b34ed7e6...,fw,2791140-2791740}|ERRORS={}|SOURCE_1="bcp.fa" (b34ed7e60a76ed5c83a162724f0217b5490879ad)
GGAAGGGCGGCAGATGAAATGAAATCAACGCTGATTGTAGGGGCGGATGAATTTTTCGGCCTTTC
TTTATGCGAGCGAATGATGGATGAAGGCATATACGTCGATGTCGTTTTGGCTGAAACAGATGATG
AAAGCAGACAAATGTACTTAGAGGAAAGACTCATGTGGCTTGGGAGAAATGAGCACTTTCGGAAG
CTCGAGCACATTGAGGATCAATTATATGATACAATTTGTATCCAATATGGCAGCGGCTTTTTGCC
TTTGGATCAATATAAATCAGCTTATGTTTTGGTATATGAACAAGACCGAAAAGAGTGGGAGAAAC
GTGAAAAGACAGGTTCAGAAAAAGCGGTGATTCTTCCGAAAATGTATGGGCCGTGGAAAGAAGAA
CAGGAGGAAGAGGGCTTTTATACAGAAGATGTAGCTGACGAGCTGTTGAGATTCCTGCTAGACCC
CGGCCGTGATCCTGGCGAAAGTTCCATTTTTGATTTGCAAATCACTAAAAAAACCTCCAAAGATG
AAGCGAAAACAAAAATTCTCGAGTGGAAAAGACAATTTCCATCAATTTTCGACAAATATTAAGAA
AAACCTTCCATGTTT
>r383.1 |SOURCES={KEY=b34ed7e6...,fw,1245353-1245953}|ERRORS={}|SOURCE_1="bcp.fa" (b34ed7e60a76ed5c83a162724f0217b5490879ad)
AATGGGAAGATGATGTGTTAACACATGGCTGGGCTTTTGGAACTGGAGGAACGAAATTGCATGGA
AAAGAACTACTCTTAGCTATCTCCCTAGGCGCACAGGAAACTGATTATCAAGCAGGCGGAGACTA
TAATATCACGATCAGCGAGCTTATCAGACCGTTTCAAGTCACTGCTAACTATATAGGAATGCGTT
TTCTTCCTGCGTTTACACAATATGGGACACTTCACCTTTCAAAAGAAGATGTTAAGAACAGTGCG
GAGAAATTGGTTGACTATCTTAAAGCTGAGCATTGATCCGGTATTCGCGCGGGAAGCTGAAACAA
ATGAAGTGTTGTGAAAATAAGGGTTTGTGATAGATTTTAATCAAACTTTATTTCAAAGTTACATC
GAATGCAGGGGGGCATAGAGCGAGGGCTTAACATTAATGACAGCAGGGCAATGAGTACTTATTTC
TTGATGATATGTAGAGTTCCTTGGTTTTCTAATAGGTGCCCAATTTGTGCCCAGAATTCATGAAA
ATTGATGAAAATAAGTATAAATAAAATAAACGGGTGCTTAGAATAAAAGCCTTTGTAACCCATGA
TATGTTTTACTATGT
>r384.1 |SOURCES={KEY=b34ed7e6...,bw,241063-241663}|ERRORS={}|SOURCE_1="bcp.fa" (b34ed7e60a76ed5c83a162724f0217b5490879ad)
TCTTTGATAACCTTCTGGAGTAACTGAATAAATAAATCCTCACTCTTTCTCAGTGAGGTAGAGGT
TGCGCGGATGATGAGTCACACATGCTAGGCTGACAGGAGCTGTTAAACATGTGTAAAAGGCATCA
GCGCCGAAGTGTGGAGAAAGCCGATCCTTCTCTATGCTGGGACTGTATCTGAATAAGTGCAGGAC
TGCCGCGTGCTTTTTCGCGGAGGGCTATCCGGAGATCAAGGGTGTGTGTTTCTTTAAGCATGGAC
TTTTGTTCAGGCTTTTTTTGTATTTACATGATCTCGGGTTCTGGTCCGTACAAAGAATCATTGGA
GGTACTGGAATGGAACAGACAAAAAAATGGGGTTTTTGGTTATTAACGGCGTTTGTCGTTGGAAA
TATGGTTGGATCGGGAATTTTCTCCCTGCCGAGTTCGCTTGCTTCGATTGCAAGTCCGCTTGGCG
CCACGTCTGCCTGGCTTTTGACAGGTGCGGGCGTGCTGATGATTGCGCTTGTCTTCGGGCACTTG
TCCATTCGCAAGCCTGAGCTGACAGCGGGGCCGCAAAGTTACGCGAGAGCGCTGTTTTCTGATCC
GAAGAAAGGGAACGC
>r385.1 |SOURCES={KEY=b34ed7e6...,fw,3118584-3119184}|ERRORS={}|SOURCE_1="bcp.fa" (b34ed7e60a76ed5c83a162724f0217b5490879ad)
CATATTAATATAATAACAATAAAAGAAATTAAGCGTTTTCAAAATTAAAAGAAATGGGGAATGAG
AGATGGGTACGATTGTTTGCCAAGATTGTAACGAAGCCATTCATTACTTCGAGGATGAGAAGGTT
ACAACGTTATACGGAACATGCTGCGGACAATGTCAGTGTCCTCTTGATGAAGAGTAAGAAAAAGC
ATGCGGCTAAGCCGCATGCTTTTTGTATTTATTGAATAGCTTTTTGCTCTTTTATAACTCGAATC
ATGCTTAGAGTAGAGTCCTCCGGTCCTTGAACTGGAAGTCCGGCATCAATGTTTTTGAAGATGTA
GCTGATGTTTTCTTCTGTAATAATCTCGCCGGGGATAAAGATAGGAATTCCAGGCGGATACACCA
TTACAAATTCAGCGATAATCCGTCCTGCTGCTTCTTTTAATGGAACAACTTCTGTATTCGCATAG
AAAGCGTCACGCGGCGTCATCGCCAGTAACGGGATTTCTGGAAGCAGTACCTTTGTCTGTTGATG
GGTAACATCATTTGCTGACATTTGACGCGCAATCTCTTTTAAAGCTTCAACAAGGCGATCCGCAT
CGTTTTGGCTGTCAC
>r386.1 |SOURCES={KEY=b34ed7e6...,fw,2791475-2792075}|ERRORS={}|SOURCE_1="bcp.fa" (b34ed7e60a76ed5c83a162724f0217b5490879ad)
AGGTTCAGAAAAAGCGGTGATTCTTCCGAAAATGTATGGGCCGTGGAAAGAAGAACAGGAGGAAG
AGGGCTTTTATACAGAAGATGTAGCTGACGAGCTGTTGAGATTCCTGCTAGACCCCGGCCGTGAT
CCTGGCGAAAGTTCCATTTTTGATTTGCAAATCACTAAAAAAACCTCCAAAGATGAAGCGAAAAC
AAAAATTCTCGAGTGGAAAAGACAATTTCCATCAATTTTCGACAAATATTAAGAAAAACCTTCCA
TGTTTCGAGTTTTCTAGATACAATAAACATATCATTTTAATACATGTTATAGCTTGTCAAAAAGG
AGTTGAACATGACTTGATCACAAGGCTTGTCATGATCTTTTCTGTCCTCCTTTTATTAAGCGGAT
GTGGACAAACTCCGTTTAAAGGAAAAATTGAGAAGGTCGGCATGCTCTTTCCTGATACGATTAAT
GACCTCGTATGGGGCACAAAAGGGTATAAAGGATTATTGAATATACAGTCTAAATACAATGTGGA
CGTCTACTATAAAGAAGGCGTAAAAACAGATGAAGATATTATAAATGCGATTGAAGATTTTCATA
AGCGCGGCGTCAATC
>r387.1 |SOURCES={KEY=b34ed7e6...,bw,1793124-1793724}|ERRORS={}|SOURCE_1="bcp.fa" (b34ed7e60a76ed5c83a162724f0217b5490879ad)
ATCTTCTAATCCTGAGGGCTTAAGCCTTTTCAGAACGCTTCTCATTCCTGAGGATTCAAGCTGAA
AAATCCCTGTCGTATCCCCTTTTGACAGCAGAGAGAATGTTTTTTCGTCTTGATAAGAAATACTC
GAAAGATCTATTTTCATATTTTTTTCTTTTTCAATCATTGAAGTGATGGACTCGATGAGTGTCAG
GTTGCGCAAGCCTAAGAAATCCATTTTCAAAAGGCCCAGATCTTCGAGGTGATCCATCGCGTATT
GCGTTAAATAGATCCCTTCATGTCCTTCCTGAAGCGGGACAACATCTGTTAGCGGTTCCTCACTC
AGGACAACGCCGGCCGCGTGGGTTGACGTATGCCTCGGAAGACCTTCTATTTTTCTGGCAATCGT
AAAGACTTGCTGAAGCAGACTTGACTCACTGAGCCGCTTATTCAGCTCCGGCGATTGTTTTCTCG
CATCATCCAAGGTCATGCCTGGCCTTGAAGGAATGAGCTTCGCAAGCTGATCCGCTTCCTTCGGG
CTTACACCGTATACCCTTCCGACGTCCCGAAGCGCTGCTTTTGCCGCCAGCGTCCCGAAGGTAAT
AATCTGGGCGACGTG
>r388.1 |SOURCES={KEY=b34ed7e6...,fw,290173-290773}|ERRORS={}|SOURCE_1="bcp.fa" (b34ed7e60a76ed5c83a162724f0217b5490879ad)
TGGTCATGTGGGGAAACAAACCGATCTGCTGAATCACATAGCCGATTTTTCTCCTCAGTTCAACC
GGGTCCTGTTCCATTATGTTTTCTCCGTCGATAAAGATCTTTCCTGACGACGGTTCAATCAGTCG
ATTAATCATCTTCATCGTCGTCGTTTTTCCGCAGCCGCTCGGGCCGATAAAACAGATAAATTCGC
CTTTGGCAATATCTAAATCAATGCTGTTCACAGCTTTTTTGCCGCCTTTATATACTTTTGACACT
TGTTCTAATTTCAGCAATCCGTGCACCTCCGCAGGTTTCCATTCATTTTTCTGAAAAGTATAATC
TTTATTATAATTTGAACTTTATAAAATAAAAAGTTTACAATGTGTTGAAATTATATGTTATTTAC
AGATATTTATTGCTATGACTCAGGCAGAGAAGGTGTTCTTACAATTACGCCGGATACCTCTCGCT
TCCTCCGCATACAGCTGTTTTCAACAACTGGCAGAAATATGATATATTGACACCATCAATTGCCA
TTTGAAGGGATGATCAGCTGTGGAAAAAACTGCTCTCGACATCATTGAACATGCTGAAGAGCATC
TCATTGAGAAGATTG
>r389.1 |SOURCES={KEY=b34ed7e6...,fw,3244822-3245422}|ERRORS={}|SOURCE_1="bcp.fa" (b34ed7e60a76ed5c83a162724f0217b5490879ad)
TCTATTTTAGAGATAAAACAGGAGCATGTATTCAGCCGGAATCAAATAGCGAGAGGACACCATTT
ATTTGCTCAAGCGAATTCCTTGGCCGTTGCCATTATAGATGACGAATTGGCGCTTACTGCAAGTG
CAGACATCCGCTTTACCAGGCAGGTAAAGCAGGGTGAACGCGTCGTTGCGAAAGCGAAAGTAACG
GCGGTTGATAAAGAAAAAGGAAGAACGGTTGTCGAAGTGAACAGCTATGTTGCAGAGGAAATTGT
TTTTTCTGGACATTTTGACATGTACCGTTCAAAACATTCATAAAGGTGGAGCATGCATGAGAATA
GCTGTAGATGCAATGGGAGGAGACCACGCTCCCAAAGCTGTTATTGACGGAGTTATGAAGGGGAT
AGAGTCATTTGATGATCTTCATATTACACTTGTCGGTGACAAGACTACAATAGAATCATATTTAA
CAACATCATCAGATCGCATCACGGTGCTGCACGCAGATGAGGTGATTGAGCCTACGGACGAACCG
GTCCGCGCCGTGCGGAGAAAAAAGAACTCTTCTATGGTCCTGATGGCGCAGGAAGTTGCGGAAGG
CAGAGCTGACGCCTG
>r390.1 |SOURCES={KEY=b34ed7e6...,fw,870802-871402}|ERRORS={}|SOURCE_1="bcp.fa" (b34ed7e60a76ed5c83a162724f0217b5490879ad)
TGCCTGATCATACGTATAGGTTGTTTTTTCACCTTTTGCATCCGTTTCAGCTGTTTTCTTACCCG
TTTCATCGTAATCAGTTGAAGTAGCGTAACCTAGTTCGTCCTCTTCCTTGGTCACATAGTTTCCA
TTGCTGTCATACGTGCTTTTTGTTAAAAGGCTACCTTCAATCAGACGGATATCATCAAACCACGC
TGTTCCTGTCGCACTCTTTTGGAACAGTATGCTGATATCGACTTTATTAATCGGCTTTGTTTTTG
GTATAACAACAGCTGCACGGTTCCATTCCTGTGTTCCAGAAGGGAATTTCGCATTATATACGCCT
GTGCTGCCGTCCGCATAAGTGACATTAGCCTGCAGAGAATAGTCTTTTTCATCTGTAAACTTGAC
GCTGCTTGCTTTCGACATGCCTGTCAGCGTGAGATAAACCGGTTTGTCGTTTGCGCTTTGCCCTA
AGACAACGGTTTGTTTTGTTACTGATCCGGCTTGGGACGCACTGGTTCGGGCAGCTTTTAATGAT
ACATCATCATTAAAGCCTTCTTCAGAATCAACGGATGCCCCGCTTACGCTCCAGTTTTCCGTTGC
TGATGTGAAACTGCT
>r391.1 |SOURCES={KEY=b34ed7e6...,fw,353931-354531}|ERRORS={}|SOURCE_1="bcp.fa" (b34ed7e60a76ed5c83a162724f0217b5490879ad)
ATACACATATCCATACGCATAGTCATCGATCTGCTCAGGACGCAGCCTCCTGTTATATACTCTCG
TGTTCGCCATACCGACCGGGGTGAAAATATGTTTTTTCAAAAAATCCGCATAGCTCATGCCGGAT
GCCTTCTCAATCAAAACTGCCAACAGTACATACCCCGTATTGCTGTACAGCCAGCCTTCATTCGG
AGCAAAATAGCAAGGAGGCTGCTCATTCATCAGCATATCCACTACATCCTGATTCACTGCGACCC
TGCTTTTATCCCAATTGACAAAAAACCACTCTATATATTCCGGAAGCCCGGATGTATGGTTCAAT
AAATGCCGTATCGTAACGCCTTCATATGGAAATCCGGGAATCCAGCGCTCCACCTTATCCTCATA
ACCAAGCATCCCTTTCTCTTCCAATAAAACAACTGCCAGCGCTGTAAAAGGCTTTGATAGTGATG
CCAGCTCAAACAAAGAATTTTCTTGCAAAAGCCGTTTTTCCGGCAAATCCGCATAACCGAAAGCG
TGATGGTATAAGATGCCGCCATCCTCTGCAGCTAAAACCGCCCCGTTGAAATGATTTCTTTCGCC
TAATGTTTCAAATAA
>r392.1 |SOURCES={KEY=b34ed7e6...,bw,1264083-1264683}|ERRORS={}|SOURCE_1="bcp.fa" (b34ed7e60a76ed5c83a162724f0217b5490879ad)
ACAACACTGAACCATTGCAAAACGTTCCGACCATTACACTGGCAACAAGTCTTAAGTCGTTAAAA
TTCCGACTATGGGATGAAGAAGGCAAAAAATTTGTTGGTTTTAGCCATTTAAAAAAAGCTCCTAA
AAGCCAAGTATCAGTGCGGCTAAAAACGGATTAAATACACTCCCCTTAATCGAGATAAGGGACAG
TGTATCTTGAAGAATAAAAGTGCAGACTCGCGCAACAAGTTTTGTGCAGGGGTCAGCACTTTTTT
AATGCCACATACACTTGCAACAAAAAATACCTCTCCTAAAACAATTAAAACTACAGAGCCACTAT
ATTTCTTGGTAATTAAATTTATACTTTTTCCAATTTGGTTCTTAGTTTAAAAAATCTTTTTTATA
TCGAACGGCTAGATAGATTCCTGAAGCGAAGAATGCAATAGAATACTTAAATAAGAAGAAAACTT
GCCACATATATTCTTTTGGGAAAAGCAAGTCGCAAAAAATTAGTGCACATAACGTGCAGAGGCTA
CCTTTTAAAGCGATTTGGTTTGTTCTTTCGTCAGTCTTACCCATTTTTTTAGTAAATACGAATGT
CAGAATCAATCCGAC
>r393.1 |SOURCES={KEY=b34ed7e6...,bw,3961411-3962011}|ERRORS={}|SOURCE_1="bcp.fa" (b34ed7e60a76ed5c83a162724f0217b5490879ad)
GATTTGAAATACTCGTGTGAGGATAAAATTTTTCTGTATACCAAATTCGTTTTTGTGCATCAGTT
AAAGGATAAAAAGTTATTTCCATATTATCTTACCTCCCCTAATCTTCAATAATTTGTAACATGTG
CAGGATGATTTCTCTTTCGTATCCATTGACAACTTTTGAATCTAATGGACTAACTGATCAAAAAG
CCGAAAGTACTACATCTCAAAAGCGTTGCATCCAAACAAAAAACAACTACCGCTCTTAAAAGCGG
GTGCCGTAAGCCTTTATTGCGGGCGGCCGGCACAGGCAGATAAAGACTGCAGTTTCTTTTTCACC
AAAGAGAAACATTTTTGCCTAATTCTTCATTGTTTTCAATATTTTTAACCTTTCTAACGTTCACT
TTAAATGAAAAAATTGTTTTTATCACCGAAAAATGGGTGAAAAGTTCCATGCGGGATACCGAAAA
GATTCCAGTTCTTTTACAGGGGTATTTTTGCGGGATACCGCAAAAATTTCCACTAAACATTATTT
ACAGAAAAATAAAAATTTTTAAATTGAGCCACTTCGCTACAACCCATTTACTGTTGGAAGCCATT
TACAATCTTTACATC
>r394.1 |SOURCES={KEY=b34ed7e6...,fw,1560801-1561401}|ERRORS={}|SOURCE_1="bcp.fa" (b34ed7e60a76ed5c83a162724f0217b5490879ad)
TTCAAAATGTAAACGGAGCGAAAACCTCAGTTATTTTCGGTGAAAAATCAAAACCCCTCGCCGGA
CATACCGTGATTCAAGAAGTGCTCGGCGACGTATCTTTTGAATTGAGCGCCCGCGCCTTCTTCCA
GCTCAATCCGGAGCAAACCGTCAAGCTGTATGATGAAGTGAAAAAAGCGGCACAGCTGACCGGGA
AAGAAAAAGTCGTTGACGCGTATTGCGGCGTCGGCACCATCGGCATGTGGGTGGCGGACGGAGCG
AAGGAAGTCCGCGGCATGGACGTCATCAAAGAATCGATTGACGATGCCAAGAAAAATGCCAAAAA
ACACGGTATGACAAATGCCACGTACGTAACAGGAACAGCCGAGCACTGGCTCCCGAAATGGACGA
AAGAAGGCTTCCGCCCGGACGTCGTCATCGTTGACCCGCCAAGAACCGGCTGTGACAGCACGTTC
CTGGATACGATCAAAAAAGTTAAACCGAAACGTTTTGTCTACGTTTCCTGCAATCCATCCACACT
TGCGAAGGATTTACAGGCGCTGTCGAAAGACTATCGCGTGGAATATATTCAGCCTGTGGATATGT
TTCCGCAGACGGCTC
>r395.1 |SOURCES={KEY=b34ed7e6...,fw,1390007-1390607}|ERRORS={}|SOURCE_1="bcp.fa" (b34ed7e60a76ed5c83a162724f0217b5490879ad)
AATTTTCTGGCAGATTGAAAAAGCGGCTGACGGCATCAGTGAGGCGTGTAACGTTCTCAGCACAC
CTGTAATCGGCGGAAACGTATCGCTTTATAACGAATCAAACGGCACGGCGATCTACCCGACACCT
GTAATCGGCATGGTCGGTTTAATTGAAGATACAGATCACATTACAACGCAGCATTTCAAACAAGC
GGGCGACCTTGTGTACGTCATCGGCGAAACAAAACCTGAGTTTGCCGGAAGCGAGCTGCAAAAAA
TGACAGAAGGCCGCATTTACGGCAAAGCGCCGCAAATTGATCTTGATGTAGAGCAGGCACGCCAA
AAGGCACTGCTTGATGCGATTAAACAAGGCTTTGTTCAATCAGCGCACGATGTATCTGAAGGCGG
CTTAGGCGTAGCAATTGCGGAAAGTGTCATGACGACGGAAAACCTTGGCGCTAGCGTGACTGTTG
AAGGGGAAGCAGCATTATTATTCTCTGAATCTCAATCCCGCTTCGTTGTTTCTGTGAAAAAAGAA
CATCAAGCAGCGTTTGAAGCAGCTGTACAAGATGCGGTTCATATCGGTGAGGTAACAGCTGACGG
ACTTCTGAGCATTCA
>r396.1 |SOURCES={KEY=b34ed7e6...,fw,3683441-3684041}|ERRORS={}|SOURCE_1="bcp.fa" (b34ed7e60a76ed5c83a162724f0217b5490879ad)
TACAACACGGACCGAACCGCCCTCAAGCTGTTCGACGAGACTGGCGTCATCCGTTCCTAAAAATC
CTCTGCGCTCTGCCTCAGCGTGAGCCTCCATCAATAAAGAAAGACGAAAAGCTTGTGGCGTTTGG
ACAGCCCACAAGCTTGAACGTTCAATCGTCTCACTGACTTCTAAACCTTGAACGCGTTTAATCGT
ATCTTTTACCGGAACAGCCAGGATGGCCGCTCCTGCCTGCTCCGCTTCAACGATCAGTTCGTCAA
TCTGTTCATGCTTTATAAAAGGACGAGCGCCGTCGTGAACGAGCACAACCTTTTCTTGTTTAATG
GCTTTGAGTCCTTTATAAACACTGTGCTGGCGTTCATCTCCGCCTGCTACAAGCTCGATAGCGGT
TTGAAACGAATATTTGCTCAGCAATTGCTGAAAGTCTTCACGTTCGCGCTCGTTAATCACCAAAA
TGATTCGGTCGCACGGACGATGGCTGTCAAACACCCGTAAAGTGTGAATGATAACCGGATCTCCT
TTCAGCTCGATAAACAGTTTATTTCTCCCTGCCTTCATCCGTTTCCCCTGTCCGGCCGCAGGAAT
AACCACATCATAATT
>r397.1 |SOURCES={KEY=b34ed7e6...,bw,3995377-3995977}|ERRORS={}|SOURCE_1="bcp.fa" (b34ed7e60a76ed5c83a162724f0217b5490879ad)
GCGTCAGCTGCTCCGGAAACAGCCCTTGAAGAAAGCCTTTGCCGCATTTGGCAGAAAACACTCGG
CATTGAAGCGGTCGGAATCGATGACAATTTCTTCGATTTAGGCGGCCATTCACTAAAAGGAATGA
TGCTCATCGCCAATATACAGGCGGAATTGGAGAAAACCGTGCCGCTTAAAGCGCTGTTCGAGCAG
CCGACTGTACGCCAGCTGGCGGCTTACATGGAGGAATCGGCAGCATCAGGCGGCTATCACATGTT
AAAGCCGGCTGACAAACAGGATGTGTATCCATTGTCATCCGCGCAGAAACGGATGTACGTGCTCA
ATCAGCTTGACCGGCAGACGATCAGCTATAATATGCCATCGGTTCTTCTGATGGAAGGCGAGCTT
CACATTTCGCGCCTGAGAGAATCACTTAACCAGCTCGTAAACCGTCATGAATCATTGCGCACGTC
ATTTACGGAAGCAGACGGAGAGCCTGTCCAGCGCATTGTTGAGGAGGCATCAATTGATCTTCACG
TGTTTGATGCAGAAGAGGGCGAGGCGGAACAGAAGATTAAGGAATTTATCAGGCCATTCGACTTA
AGCAACGCTCCGCTC
>r398.1 |SOURCES={KEY=b34ed7e6...,fw,2085673-2086273}|ERRORS={}|SOURCE_1="bcp.fa" (b34ed7e60a76ed5c83a162724f0217b5490879ad)
AGACACTGACGTTTCCGTAACGGCTGCATCTATAAACCGCTGTACCAGATAGCTCATAAAAGCGG
GTCCGCAGCTTACGATATCTGACGCTACTCTTGTGATGTCACTTTCAATTTGCAGCGGATTTGAA
ATGTGCTTCATCAGCTCGTTTATTTTTGTTTTTGCCGCCTCCCCGCAGCTTTTGCCAAAGGTGAC
GAGAGAAACGCCAGCAAGCGCCCGGTTTGTAATACTCGGGATTACTCGTGCCACCTGACATGGCA
CATACTGTTCCAGCTGATCAGTCTGAAGCGGGCTTGTAATGGAAATGAGAATGTGATCCTTTCTT
AGATAAGGAACTGCCCTTGACAATAATGGATATATATCAAGCGGCTTTACACAGATGAAAATCAT
CTCATTTTCTGCAACAAGCTTTTCAAGGCTCTCTGTTACGTTTAAGCTGTTGTAGCGGTTTTTTA
TCTTCAACGCTTTTTCAATTGTGCGGTTTGTGATTGTGATGTTTGAGGGATCGGCTGCTTGTGAT
TCAATAAATGATTCAATAAGGATCGTACCCATATTTCCAGTGCCGATAAAGCCAATCTTCAATGA
TTTCCCCTCCTTTGA
>r399.1 |SOURCES={KEY=b34ed7e6...,bw,2716582-2717182}|ERRORS={}|SOURCE_1="bcp.fa" (b34ed7e60a76ed5c83a162724f0217b5490879ad)
TGTGGTTTTAGACACATTGCATAATCTTGCTATTTCATCAATTGTAGGCATATTTTCCCTTCCTC
AAAAAAGTTATTGACATGTTATCGGTTTCAGAAATTAGGATAAATTTGTATCAAATTTTCCAGAT
TATAAATCATTGGAGGTACTGTTCATGCAAAAACAGGTTAGAGTTTCAGGTAAAAGTAAAGAAAA
CATGTTACTGCTAAAACACTTAAAAGGTGACGTACAAGGAAAAGAACTTGTTATTGAAGACAGTA
TTGTAAACGAGCGATTGAGACAAGTATTAAAAGAAAATACAGATATTGAAAATGACCTTTTCAAC
TACCAAAAAAATCGCGAAATCAATAAAGTCCCTTTTATGCCTGTAGACAGATTAATAACCAATGA
TGAAGTGGATGATATCTTAAATACATTATCTAAAGTTTTGCCAACTGGAAAATTTACGAGTGGTT
CCTATTTAGAGCAATTCGAGAAAGTTTTATCTACATATTTACATAAAAGGTATGTAATTGCAACC
AGCAGTGGAACGGATGCTATTATGATAGGATTATTGGCTTTAGGGTTAAACCGAGGGGACGAAGT
GATCATGCCAGCTAA
>r400.1 |SOURCES={KEY=b34ed7e6...,fw,648457-649057}|ERRORS={}|SOURCE_1="bcp.fa" (b34ed7e60a76ed5c83a162724f0217b5490879ad)
TTCTGTCACACCGTCGGCCATCAGCCCGGCAACCACTAAACAGGCTCCGGCCCGCAGATCGCTTG
CCTTCACCTTAGCGCCTTGAAGCTCGACAGGACCCGTAATGATTGCAGATCTGCCCTCTACTTTC
ATATTAGCGCCCATTCGTCTCAGTTCATCAATATGTTTGAATCTCGCAGAATAGATGGTGTCAGT
CACGACGCTTGTCCCTTTTGCTCTCGTCAAAAGCGCCGTCATCGGCTGCTGCAAATCAGTCGGAA
AGCCCGGGTATACTAGGGTTTTTACATCAACCGGCTTAAGATTTTTCTGCCCTCCGACAATGAGC
AGCTGGTCGTCGCTTGTCTCAATGTGAAAGCCCATTTCTCTCAGCTTTGCTGTTAAGGACTCAAG
GTGAGTCGGGATGACATTATCAATGATGACCTCTTTGCCCATCGCAGCTCCTGCAATCATAAATG
TTCCGGCTTCAATTCTGTCCGGAATGATCGTATGTTTGCAGCCGTGCAGCTCCTTTACGCCATCG
ATTCGGATGACGTTGGTTCCAGCACCTTTGATTTTTGCGCCCATGCTGGTCAGCAATGTCGCGAC
ATCAATAATCTCCGG
>r401.1 |SOURCES={KEY=b34ed7e6...,bw,4026977-4027577}|ERRORS={}|SOURCE_1="bcp.fa" (b34ed7e60a76ed5c83a162724f0217b5490879ad)
CGTACGTCCCGCCTCGCAATGACCTTGAAGAACAACTTGCAATCATATGGCAGGAGGTTCTCGGG
ACACAGGGAATCGGAATAGAAGATTCGTTTTTTGAACTAGGCGGAGATTCTATTAAGGCTCTTCA
AGTATCCGCACGCCTCGGGCGTTATGGATGGAGCTTGCATGCAAGCGATTTATTCCGCCATCCGA
AAATAAAAGATTTATCAGCAGTCATCCGCAAGACAGAAAGAGTCATAGACCAAGGATCTGTTCAG
GGAGCAGTTCCATGGACACCCATTCAGCATTGGTTCCTCTCTCAGGATATAGAAGATAGACACCA
TTTTAACCAGTCTGTCATGCTGTTTTCTCCTGATTGTTTGTCTGAAGATGCACTGCGAGCGTCAC
TGAAAAAACTGGCAGATCATCATGATGCCCTGCGGATGATTTATCGGGATGATAGCGGACAACTG
CTGCAAATCAATCAAGACATTCATGAATCCAAACTGTACAGCTTAAGGACTTCTGATGTTTCAGA
TCCGGGTATCGATTGGGAAACGAGCATTAAAGAAGAAGTTGCAAATCTTCAGCAAAGCATTAATC
TCGAACAAGGACCAT
>r402.1 |SOURCES={KEY=b34ed7e6...,bw,256598-257198}|ERRORS={}|SOURCE_1="bcp.fa" (b34ed7e60a76ed5c83a162724f0217b5490879ad)
GATTCGCAACCTAAGAAAAGCACGTCCAGCAGTGATCAATGTGAAATCTTAAAATAAAAAACCGA
TCTCGAGTTGAAATCGGTTTTTTAATGCATATAAATAACCCAAACCTTGAACGATGTTGGGTGAA
TGTGCTATTATAAATTGTATTTGCCTGTTTTTATCATATATTAAATATATATCCAATTCTATTTT
ACCTTATTTCTTCTTCGTTTGTCAACTATTTTCTGGAGGTGCCATTCATGAATCAGCATGATAAG
GAATGGAAAGAAGAGCAGTCAAGAATAGATGATGTACTGCAGGAGCTCGAGAATAAAGAGCGGCT
TCTCGAAACGTCCGCGGGCGGGTTAAAGCATGATATTATCGGATTACGAAAAAACTTCTGGGAAG
ATGTCACGGTTAACTTTGATGACGCTCATGAAGCTGTTGAAACGATGGCTAGCATTAAGCAGCAA
GCAGAGCTGCTGTCTGATCGGGAACGGAATCATCGGCATATGGATCAACAGCTCAAGCGAATTCA
TCAATTAAAAGCAACGCCTTATTTCGGCCGGATTGATTTTATTGAAAACGGCGACAAACAGGCGG
AGCAGATCTATATCG
>r403.1 |SOURCES={KEY=b34ed7e6...,fw,3363469-3364069}|ERRORS={}|SOURCE_1="bcp.fa" (b34ed7e60a76ed5c83a162724f0217b5490879ad)
CGGCTATTGGTGCAGCCAAAAGGTAAAACATGACTTGTCCAAGAAAAAAGCTGAAGAAATGAAGA
AATCTGATATTGGTGACATATTGCCGATAACCTTGAAGGAAAAAAGAATATGGAACTATGTTTCT
TTAACTGCGGGGATAACGGAGGAGTTGATTTACAGAGGATTTTTGCTGTTTGCTCTGGCAGCCTT
ATTTCCTTCACTTTCAATTTGGATTGTGGTCCTTGCTGCCTCTCTGATATTTGGATTAGCTCACA
CGTATCAAGGGTTTTGGCAGGGGGTTGTGAGGACGTCATGTTTTGGGTTTTTGTTTTGCTCACTT
TCTATCATTCTAGGTTCCATCATTCCTCTTATTGTTTTACACTTTCTCGTTGACTATATAGGAAA
GTTAGGCGATGAAAATGTCTTTAAAGCATAGAACCGCTTGAATCAATCACAAGCGGTTTTTTATC
AGGTTATGATTTAGGCTGATGATCAAATGCTAGTTCAATCAACGCTATAAATGCTGATATGACAA
AGAGTAATGCTTCAAGAATATAAATAGAATCCATAAAGTAATCTACTAAACAAATCGTTATAAAA
TTAGCGATGAAATAA
>r404.1 |SOURCES={KEY=b34ed7e6...,fw,3268049-3268649}|ERRORS={}|SOURCE_1="bcp.fa" (b34ed7e60a76ed5c83a162724f0217b5490879ad)
TGTATAAAATGGGCCGATACGGTAAATTCCTAGCTTGCTCCAATTTCCCCGATTGCCGGAATACA
AAGCCGATTGTCAAACAAATCGGTGTGAAGTGCCCGAGCTGCGGAGAAGGAAATATTGTTGAGCG
AAAATCGAAAAAGAAACGGATTTTTTACGGCTGTGACCGTTATCCGGACTGTGAATTCGTTTCCT
GGGACAAACCAATTGAACGAAAATGTCCGAAATGCGGAAAAATGCTTGTTGAGAAAAAGCTCAAA
AAAGGCATACAAGTCCAATGCGTGGAATGCGATTATAAGGAAGAACCACAGAAGTAGCGGTGAGC
AGGGTCTTGCTCACCTTCTTTGTGTGTTAAAAGAAGACAATGAATAATAAACTAGGAGATGTGAA
AGATGAACCAACAAACAGTGAATGTAATCGGAGCCGGACTTGCAGGCAGTGAAGCGGCATGGCAG
CTTGCCAAACGGGGGATTCAAGTCAGATTATATGAAATGCGCCCAGTCAAACAGACGCCTGCCCA
TCATACTGATAAATTTGCAGAACTGGTATGCAGCAACTCTTTACGCTCCAATACACTTGCTAACG
CTGTAGGTGTATTAA
>r405.1 |SOURCES={KEY=b34ed7e6...,fw,3798842-3799442}|ERRORS={}|SOURCE_1="bcp.fa" (b34ed7e60a76ed5c83a162724f0217b5490879ad)
TCGATGAGGCCGTCCACAGCCATCAGTGCTGATGGCCCGTCCAACTTGTACAACGCAGTTAAAGT
CGCCGGCGCACAAGAGGCAAAAGGGAAAGGGACGCTCGTCGTTCTCAATGACCGCATTGCTTCAG
CACGGTATGTTACAAAAACCAACACAACCGCAACAGATACATTTAAATCAGAAGAAATGGGATAC
ATCGGAACGATTGCCGATGACATTTATTTTCATAATGAAATCACACGCAAGCATACAAAGGATTC
GGAGTTCTCCATTTCCAGCCTTGATAAACTGCCGCAAGTAGACATTCTGTACGGCTACCAAAATG
ACGGAAGCTATCTGTTTGATGCGGCTGTAAAGGCTGGCGCAAAAGGCATAGTCTTCGCGGGATCA
GGCAACGGATCTTTATCTGACGCAGCCGAAAAGGGGGCAGTCAGAGCGGTTAAAAAAGGCGTCAA
AGTGGTTCGCTCAACCCGTACGGGAAATGGTGTCGTCACATCGAACGGCGACTATGTGAAAAACG
ACCTTTTGGCATCAAACTCCTTAAATCCGCAAAAAGCCCGGATATTGTTAATGCTCGCGCTCACC
AAAACAGATGATCCT
>r406.1 |SOURCES={KEY=b34ed7e6...,fw,3177046-3177646}|ERRORS={}|SOURCE_1="bcp.fa" (b34ed7e60a76ed5c83a162724f0217b5490879ad)
CAAAAAGGAAGATGAAAATTGAGGGGCAAATCAGCCGTCCTTCTTTCTTTGATTATGCTGATCGC
AGGTTTTTTAATTTCTTTTTCCTTTCAGACGACAAGAGAAAACCACAAAAGCATGACAGAGACGG
AAGAGTGGAAAAAAGAATATGCCCTGCGGGATGAACTGCTGAAGCAAGAGAAAGAAAACAAGGAC
CTTGAAAAAGAGCTGTATCAAAAGCAGAATAAAGTCCGTCAGACTGAAAATAAGCTGAAAAACGA
AAAAACAGAATACTATAACGTTCTGGAAGATGTAGAAAAGTACAGAATGTATATTGGGGAAGTCG
GTGTACAAGGAGAGGGCGTTCAAGTGACTTTGGAAGATGCTTCTTACATAACGGAAGGAGAGAAC
GTGAACAGCTACATCGTTCACGAAAGCCATCTCTTTCAAGTCATAAATGAACTGTATATATCTGG
CGCGGCAGCCGTCTCCATCAACGGCCAGCGGCTGACCCATAATTCCTACATCAAGTGCAACGGGC
CGGTCGTAACGGTTGACGGGGTGCAGCACCCCGCCCCATTTGTCGTTTCGGCCATTGGAGATCCC
GATGTCCTGCTTCCT
>r407.1 |SOURCES={KEY=b34ed7e6...,bw,2783393-2783993}|ERRORS={}|SOURCE_1="bcp.fa" (b34ed7e60a76ed5c83a162724f0217b5490879ad)
TTACCGCACCGACTGGAAAGCCGTTCCCCAATCCTTTTGCAGCCGTGATGATATCAGGTGAGAGG
CCGAAGTGTTCGTATGCGAAGCCCTTTCCCGTCCGTCCAATGCCGGTCTGAATTTCATCTACAAT
CAGAAGCGCCTGCTTTTCCTTGCAAAACGACTGTACGGCTGTTAAAAATTCTGCACTGGCCGGAT
TGACTCCGCCTTCTCCCTGTACGGTCTCAAGCATGACCGCGGCTATGCCGTCTTCCTCCCCAAGA
GCATCAAAAGCGGCAGGATCATTGTACGGGAGGTAATGAAAGCCTTCCAGCATCGGGCCGAAGCC
TGTTTTGATTTTATCCTGTCCGGTAGCTGCCATCCCTGCATAGGTGCGGCCGTGGAATGATTGAA
GAAATGTGATGATTTTCGTTTTTCCAGTTGCTTTTCGCGCCAGCTTAATCGCGCCTTCATTCGCT
TCCGCTCCGCTGTTGCAGAAAAAAACGAGATCTCCGGCACTGTTTGCTGCTAATTGCTGTGCCGC
TTGCTCCTGAAGACTGTTTTCAAACAGATTGGATACGTGCCATACGCTGTCGAGCTGTTTTTTGA
TCGCTTCTGTGACCG
>r408.1 |SOURCES={KEY=b34ed7e6...,fw,2184772-2185372}|ERRORS={}|SOURCE_1="bcp.fa" (b34ed7e60a76ed5c83a162724f0217b5490879ad)
GCTCCAAGCGCAATTAATACAGCAATAATAGGTTGTACACGATGATTCATAACTGTCCACCTCCG
AAAGTAATAGCAGGGCAACGGATATTAGATGACGTTGTGAGAAGGCTGCTTTTTTTGTTCAGATC
TTTCTTCGAGTCTGAGAAGCTCGTTAAAGCTTTCGATTGCAACTTCAACTTGGTCATCCTTAGGT
TCTTTAGTCGTTAACAGCTGAAGCCAGAGGCCCGGGTATCCGAGACATTTCAAACCGGGAATATC
ACGCACTTTATTTGTCAGCTGCAGAACTTCAAAGGAAATTCCAAGGACAACCGGTATGAGCGCGA
CACGATCTATAACACGCAACCAAAGCGGATCTGTCGGAACAAGCAAGTATACAAACATACCGACA
ATAATGGTAAATAAAATAAAGCTGGACCCGCAGCGGTAATGAAGCCGTGATTGATTTTGAACGTT
CTCTACAGTAATTGGCAAATTCTGTTCATAACAGTTTATGACCTTATGTTCGGCTCCATGATATT
GAAACACTCTTTTAATCAGCGGTGTCATGGATAAAAAATAAATATAACCGAGCAGCAAAATCAAT
TTGAACAGACTTTCA
>r409.1 |SOURCES={KEY=b34ed7e6...,bw,2531834-2532434}|ERRORS={}|SOURCE_1="bcp.fa" (b34ed7e60a76ed5c83a162724f0217b5490879ad)
CTCTCCATATTCTATTGTTTCAGGAATGAGCGCCCACATATATCCCCCGGCGGTGATACTTCCAG
CAGCAGCAATTAATCGAAAGAAGAGGATAAGATATACATTACTTGACGGAACAAATAGTAAAGCT
AAGAGGCCGATAATATTCAGTAATAATGCATAGTTTAGTAGTTTTTTCTTCCCCAATAATTGGTG
AAGCCTTGGAATAAACGGTAAAATGACCAAAGCAGGCAAACTTCCAATCAAACCGTACCACTTCA
CTAAATCCTCTCTTCCTAAGTTATATGTCACGTAATAGATGCCAACTGAATTACTTATTGAATTC
ACTCCAAAAATAATAATAAAGAAAATGCTTAATACAACAAGTGGACGATTCACATGAAATTGCTC
AAATATATCCGATAATTTAATTTTCTCCTCAGACTTTTGAAGAGTGACACGCTCTTTTGTGCTTT
TAAAACAAAAGATTAAAAGGCACCCACCTATCATTCCCAAAATACCCATGGTTAGCTGCCAGCCA
AGAGATTCGTTGCCGGAAGTATCGCTTAAATAAGCAGCCAATAAGGGAACAAAAAATGCAACGAC
AAGTCCCCCAAGATT
>r410.1 |SOURCES={KEY=b34ed7e6...,bw,2088987-2089587}|ERRORS={}|SOURCE_1="bcp.fa" (b34ed7e60a76ed5c83a162724f0217b5490879ad)
GAGACTGCCTGTTTTCATCCATAGAACGAGAGAAGAATTATTTTTACTTGCCGGATCAGGCGTTT
CCGGTGACAGCACATGAAACTGCAAGTCCTTTATTTTCAATACATCACCCCGCTTCACCTCTTCA
ATTGCCACCCCCTCCTGTCTGGCAGTCCGCAGCACTTTCTCATCATGAGGTTCAGAAACAAACCC
TTTCGGAATGATGAGACGCTTTACTTTATGATGCTTCAGCAAAACCTCTGCCTCTCCGATATGAT
CCTGATCTGCGTGCGTCAGTATCAGCGCATCAAGCTGCTTGATGCCCTTTGCCGTTAAAAAAGGG
ATCAGCACCTTTTCCCCCAGTGAAAAAGGATGCTGTTTTTCCCGCCAAGGCTCTGACGAATAAGA
CAAAGTGCCTCCTGTATCAATTAAAACACGGCCTTTCTGATAGGGTGCACTGACAAACATACTGT
CACCTTGTCCGATATCAATCATATCTACTTCTCCATCGGAACTAACATAAGGGAAAATAAAGAGC
AGGGTAAGCGTTGCACAAAAAAGGCCTGTGGATACGGTCAGCCGGAGATATGAGCGTTTCTCGAT
ACTCATAAGCAATAT
>r411.1 |SOURCES={KEY=b34ed7e6...,bw,1010709-1011309}|ERRORS={}|SOURCE_1="bcp.fa" (b34ed7e60a76ed5c83a162724f0217b5490879ad)
AAAGAATGCTGACCCTGCAGCTTCGAGAGCTTGAAGCGGATGGCATTGTTCATCGCGAAGTTTAT
CACCAGGTGCCGCCCAAGGTTGAATATTCTCTGACAGAATTCGGGCGAACGCTTGAGCCGATTGT
ATTGCAAATGAAAGAATGGGGCGACGCCAACCGAGAAGCACTGGAGGCGCGTCGTTCAAACAGTT
TATTAAAAGAACAGCAGAAGTAGCAGCAAAGGGAAGCCTTTGCTGCTTCTTTTATTTCATCGAAA
TGGCTTTATTGGCGTTTCTGACGTCATTTTTTAACAGGTCAGAAAGGTTGTAAGATGGGTAGTAT
CCGTGCTGATACATGTATTGATAAACTTGCGCATGCAACTTAATGGCAGCGTTCAGCTGTTTGAC
AAGTACGGTTCTTAATTGAGGTGTTGCTGTTTCTGTAATTGCGATGGCATAGTTGCGGACAGATG
TTTTGGCAAAGCCGAGCAGGTCACCGCTGAAAAATGGGTTATCCGCACGCTCTTCTTCTTCATCA
TCGCGAGGCATCGGCGCCTGAGGGAAGAATGGGAGAAGCTCTCTTAAATTCTGCTCAACGGCCTG
AATGGAAACGCTATA
>r412.1 |SOURCES={KEY=b34ed7e6...,bw,742536-743136}|ERRORS={}|SOURCE_1="bcp.fa" (b34ed7e60a76ed5c83a162724f0217b5490879ad)
CGTAAGGAGGTTTGCATCTTGAAACAGCTTTTGCAGGACAGCTGGTGGGAACAGCTGAAGGAAGA
GTTTGAAAAACCGTATTATCTAGAGCTGAGAGAAATGCTGAAGCGGGAATACATGGAGGAGACGA
TCTATCCGGACAGCCGCGATATCTTTAATGCGCTGCACTACACGCCGTACGATGATGTCAAGGTG
GTTATTCTCGGTCAAGATCCGTATCATGGACCTGGACAGGCTCAAGGCTTAAGCTTCTCCGTAAA
GCCGGGTGTGAAGCAGCCGCCTTCATTGAAAAATATTTTTCTTGAGCTTCAGGATGATATCGGCT
GCAGCATACCGAATCACGGGTCGCTCGTCAGCTGGGCGAAGCAGGGGGTTCTTTTGCTGAATACC
GTGCTCACAGTGCGGCGCGGACAGGCGAATTCCCATAAGGGAAAAGGCTGGGAGCAGCTGACTGA
CCGGATAATTGACGTGCTAAATGAAAGAGAGCGGCCGATTATTTTTATACTGTGGGGCCGGCATG
CCCAAATGAAAAAAGAACGGGTCGACACGTCCAAGCATTTTATTATTGAATCGACGCATCCCAGC
CCGTTTTCAGCAAGA
>r413.1 |SOURCES={KEY=b34ed7e6...,fw,3460433-3461033}|ERRORS={}|SOURCE_1="bcp.fa" (b34ed7e60a76ed5c83a162724f0217b5490879ad)
GTCCTTGGCAACTGCGATTGAAGTGAAAATCATCGACCGCACGCAATTGATATTAGATATATTCG
CGAAAAGAGCAAGAACACGGGAAGGAAAGCTTCAAATTGAGCTGGCGCAGCTCCAGTATGCGCTC
CCGCGTCTGACGGGACAGGGGATCAACCTTTCCCGGCAAGGCGGAGGGATCGGCGCGCGAGGACC
GGGAGAAACAAAACTGGAAACCGACCGCCGCCATATTAGAAATCGCATTCACGAAATTAACACGC
AGTTATCCGCCGTCATTCGCCATAGAAGCCGCTACCGTGAAAGAAGAAAGAAAAACGGTGTGCTG
CAAATCGCTCTTGTCGGGTATACGAACGCGGGGAAATCAACGTGGTTTAACCGCCTGACAAGCGC
TGACAGCTATGAAGAAGACCTTCTGTTCGCCACACTGGACCCTATGACCAGAAAAATGGTGCTGC
CAAGCGGCTACAGCGTGCTCCTTTCAGATACGGTCGGTTTTATTCAAGATCTTCCGACGACACTG
ATCGCTGCATTCCGCTCAACGCTTGAAGAAGTAAAAGAAGCGGATGTGATTCTGCATCTGATTGA
TTCCTCAAATGAGGA
>r414.1 |SOURCES={KEY=b34ed7e6...,fw,3038798-3039398}|ERRORS={}|SOURCE_1="bcp.fa" (b34ed7e60a76ed5c83a162724f0217b5490879ad)
AAGAAGGAATCGAAGAAACGCTTGAATCCAAAACGCTGAATGTTGAGCTTTTAATGATTTTTGCA
GCCGTGGGTTCCGCATTGATTGGGTACTGGGCAGAGGGTGCCGTTTTAATCTTTATTTTTTCCTT
AAGCGGAGCTTTAGAAACATACACTATGAATAAAAGCAGCAGGGATTTAACTTCTTTAATGAAGC
TTGAACCTGAAGAAGCAACGCTGATTGTAAACGGCGAAACCAAAAGGGTACCGGTTGCAGATATA
AAGGCCGGTGATAAGATTGTTATCAAACCTGGGGAACGGGTGGCAGCTGACGGGGTTATTGAATC
TGGTTCTACAAGCCTTGACGAATCAGCGTTAACGGGCGAATCGATGCCTGTAGAAAAAAACGCCG
GCGATGCTGTATATACGGGAACTGTTAACCGCAACGGCTCCCTGACCGTCCGTGTTACAAAAGCA
AACGAAGATTCTTTATTCCGAAAGATTATCAAATTGGTGGAATCTGCGCAAAACAGTGTATCACC
TGCGCAAGCCTTTATCGAACGGTTTGAAAATGCATATGTAAAAGGCGTTCTGATCGTGGTGGGGC
TGCTGTTATTTGTCC
>r415.1 |SOURCES={KEY=b34ed7e6...,bw,453204-453804}|ERRORS={}|SOURCE_1="bcp.fa" (b34ed7e60a76ed5c83a162724f0217b5490879ad)
CGGAGGGAAATTATGAATAAAATAAAGATGGATTCCAAAGTTCTGGATTCTATTTTGATGAAGAT
GCTGAAAACCGTTGACGGGAGCAAGGATGAGGTTTTTCAAATCGGGGAGCAGTCGCGCCAGCAGT
ATGAACAGCTGGTCGAAGAACTGAAACAAATTAAACAGCAGGTTTATGAAGTCATCGAGCTTGGT
GATAAACTTGAAGTGCAAACCCGCCATGCACGAAACCGTTTATCCGAGGTCAGCCGCAATTTTCA
TAGATTCAGTGAAGAAGAAATCCGCAATGCTTATGAAAAAGCCCATAAGCTGCAAGTAGAACTGA
CGATGATCCAGCAGCGTGAAAAGCAATTGCGCGAACGCCGGGATGATTTGGAACGCAGACTGTTA
GGCCTTCAGGAAATCATTGAACGCTCAGAATCACTAGTGAGCCAGATTACGGTTGTGCTGAACTA
TCTGAATCAGGATCTTCGCGAGGTTGGGCTGCTTCTTGCCGATGCGCAGGCAAAACAGGATTTTG
GCCTGAGAATTATTGAAGCGCAGGAAGAAGAGAGAAAAAGAGTCTCGAGAGAAATTCATGACGGT
CCTGCACAAATGCTG
>r416.1 |SOURCES={KEY=b34ed7e6...,fw,1093480-1094080}|ERRORS={}|SOURCE_1="bcp.fa" (b34ed7e60a76ed5c83a162724f0217b5490879ad)
GTTTTCATGAGGCAAAAACACTTAAAATAAATTCAAAAATTGTTGCACCGGTTTTGGCAAATAAC
TGTCAGTTCTCCACATAACAGCCGGTGTCATAACGAAGGGATTGTTTTTAATTTTAACTGTGTGA
ATATGGTTTCTCATATGAACAGGAATCATGGTGACGGGCAATATGGACGCGCCAAATCCTGATGA
GACGAGACTGAGCAGTGTTGCTGAGTCGTGGCATTCACAAACAATACGCGGCTCCAGCTGAAGAC
GCTGAAATTCATTCATGACCTGATTATAAACACCTTTTCCGTTCACAGGCCGCAGCAGAATCAGC
GGGAAAGAAGGGATATCCTCCATTTGGATGGTGTCTCCGCATGTATACCCGGCATCATCAGAAAG
AACGAGCACACATGGAATGTCGTCAAGCTTTTTAAATTGTACGGTATCGCTTTTTATCATGGTTG
TCGTGACAGCGGCGTCGATTTGCCGGCTTTCCAGCAGCTCTAACAGCGTTGCCGGCTCGTTTTCC
CAAATATTAAAGGTGAGGTGCGGATATCTTTCTTTCATTTGCGTCACTTTCTCAAGCATTAGAGC
CGCGCAATAAATCGT
>r417.1 |SOURCES={KEY=b34ed7e6...,bw,2930065-2930665}|ERRORS={}|SOURCE_1="bcp.fa" (b34ed7e60a76ed5c83a162724f0217b5490879ad)
ACCCCTTCATGCCGAAGCGGTTTGTCTATACTTTATCTAAAATAAAAAACGATTGCCCGCCAGTC
AGAGCCGCGGCCATGACGCGATCCCCCGGCTCGAGTGCATCGTCTCCTCCCGACTGCATCCGTTT
TGGGATGATGAGGGCGTCAGCCGGTATGATCAGTTTGCTGTTTTCTTTTAATTTGATTTCAACAG
GAGAAACAGAAACCACCTCAGCGGGGAGCAGCTCCACCGGAGATTCAGCATCAACCGCACCGACG
GCCAAATGTTTAATGGCTTCACTCAGTCTCATCAGGAAACCCCTTCCGGCATCGTATTCTTTTCG
ACTACATCAATGGTCATCGTATGTTTCGTTCCTTTAAACTCGTGCCGATCTGTATCTACCCAGTA
GGTTTTCTTAATCCCGGCCTCCGGAATGGAAATATAAACAGGCAAGCCGCTCTGCACTTCTGGAA
TGCCGACTGCCTGAATATTTTTCAGTTCTTTTTTTACGCCCTTTTTTTCGGCAAGGCGTACGTCA
GCTCTCTGCTGAAGCTGTGCCTGGTTAATTTCGTCTGTTACAGTTTCCGTATATTGAAGCACGCC
GTATTTGTTTAAGCC
>r418.1 |SOURCES={KEY=b34ed7e6...,fw,1088172-1088772}|ERRORS={}|SOURCE_1="bcp.fa" (b34ed7e60a76ed5c83a162724f0217b5490879ad)
ACATCTCCCAGCAGGGTGCGGTGAGCATCTTCTTTATGATAAAATCTCCGGCATTTCTCCCGTTT
TTCAGCGGAAACGAAAGACATCAGCCGATCCGATTCTGCCTGTGAAAGCGGGCGGTCCATATAAA
TTCCGTAAATTTTCATTCTAGATCCTCCGTCTGCAAAAGATTGTCAAAACCATCCTATCATATTT
TGATTTACTTCGGAGTAAGATCCTCGATGATCTCATATACATAAGGGCTTTTAGGTGTGCTGATT
TTTTGTGTGTTTGTCACAGAAATGTTTGGAAGACGTTCGCCGTCCTGATCGATCGTTGTAAGCTT
TCCCGTTAGGTAAACCCATTCGCCTTCCTTAATATCAGGTTTTTTAGAGAAACCAACCGGCAGCC
CGTAAACCGTGGCATCGGCGATACAGCATGATATTCCATAACGGCCGATAATATAGCGGTTCAGC
TGTTCGTCAAAATAGACAAACCCTTTGATATGAATCTCCTTTCCTTCATAAGATTCCGGATTCTC
CATCAAAAGATGAACGACCGGAACATAATATTTATCCACTACAGATATCGTTTCTTCTTGCTCCA
TTTGCCGCGCCAGTT
>r419.1 |SOURCES={KEY=b34ed7e6...,bw,1193811-1194411}|ERRORS={}|SOURCE_1="bcp.fa" (b34ed7e60a76ed5c83a162724f0217b5490879ad)
CACCGTCTTCTTTCAGGCCGTTGATAATTTCCAGTTTCGCTTCCGCGATGCCTTCTCTTGAACCA
AGATCCTGCATGTGGGATTCGCCGATATTTGTTATCACTGCCGCATCCGGATTTGCCAAGCGCGT
CAGAAGGTCAATTTCTCCTTTTGCGCTCATTCCCATTTCCAATACGGCAATTTCTGTATCTTCAG
GCATCGCTAACACTGTAAGCGGCAGCCCGATATGATTGTTGAAATTTCCTCCTGTTTTATGGACG
CGGTACCGCGTTTGCAGGACAGCGTGAATCATGTCTTTGGTCGTCGTTTTGCCGTTGCTTCCTGT
TACTCCGATGACACGTGTGCCGAGCTCCTGTAAATAGGCTTTTGCAAGCTGCTGGAGCGCTGATA
AAGTATCTTCCACTAAAATCACGGCTTGATTCTCGGGCGGATTGGGTTCAGAGCGGTTCCACAGA
ACGGCAGACACACCAGCTTCAAAAGCTTGCGGCACAAAAGTGTGGCCGTTAAAATGTTCCCCTTT
CAGCGGGATGAAAAGCTGATTGCTTTCCAGCTTTCTTGTATCTGTAGCTACTCCATGAATGACTG
TATTTTCATATTGCG
>r420.1 |SOURCES={KEY=b34ed7e6...,fw,1829706-1830306}|ERRORS={}|SOURCE_1="bcp.fa" (b34ed7e60a76ed5c83a162724f0217b5490879ad)
AATTGAGATTCCTCCGTTTGTCTTACAGGTGCTTGTTGAAAACGCATTGCGGCATGCATTTCCCA
AAAAACAAGACATGTGCAAGGTAACGGTTTGTGTCTTATCTGATGAGTCATCCGTCTATATGAAG
GTCACGGACAATGGTCGTGGAATTCCGCCGGACGTCTTGCCGGAACTGGGGAATAAACCGCTGCC
TTCTAAGGAAGGAACAGGGACAGCGCTTTATAATCTGAATCAGCGGCTGATTGGTTTATTCGGCC
AGCAGGCTGCATTACATATCAAGAGTGAGGTACATAAAGGGACAGAGGTTTCCTTTCAAGTGCCT
ATGCAACAAATGAAAGAGGGAGAAGAACATGCTCAGGGTGTTAATAGTTGATGATGAGATTCTGG
CAAGAGATGAACTGGCCTATTTACTCAAAAGGACAAATGAGGAATTAGAAATCAATGAAGCAGAA
AATATTGAATCAGCGTTTGACCAAATGATGGATCAAAAGCCTGATTTGCTGTTTTTAGATGTTGA
TTTATCCGGTGAGAATGGCTTTGATATCGCAAAACGATTGAAGAATATGAAGCATCCTCCGGCGG
TTGTGTTCGCGACGG
>r421.1 |SOURCES={KEY=b34ed7e6...,fw,2055759-2056359}|ERRORS={}|SOURCE_1="bcp.fa" (b34ed7e60a76ed5c83a162724f0217b5490879ad)
TCTAAAATTATTGTACTGTTTTTCAAGTATTGGATCATTTCTAAAGCTCTGTCCATTTCCCTTCA
AGCCATGCAGCACTTTACTATATTTGTTGTGCCAGCTTTCGGGTATTTCAAGCATTGTACCACTC
TCTTCTTGGATAAGGTGATGCAAATTAACTTTGGTTCCATCATTAGCGTAAGGAGCATCTCCTTT
TTTCATTATCTGAAGATTCGTTTTCCCTGTATCTGGGTCTACTCTGTTAATATCAATGTCTTTCA
TTGTGTATACTCTACGGCTAACATCTCTAGGTTGTCCTTTAACTTTTACTTTGCCGTCTATTTCA
ACCGCACTATACTTTTCTTTATTTAACCAAGGAAGATTTATTTCCTTACCAGTAAACGGCTTTCT
GCTTTCATCTAACTTTTTAGCAAGCTGAAGCAGCCTGTCTTTAGCGCTCACATCGTTGATGACAT
TATATGGCATGCCACCTGCTACAACAACATCTTCTCGCATAACAAACGGTTTAATTGCTGTTAGT
GGATCAGGAGTTTCATCCAGTTTTTTAGACACTTTTTTTACTACAGCTTTTCCAGCTGTTTTCAC
TCCTATTTTAGCAAC
>r422.1 |SOURCES={KEY=b34ed7e6...,bw,2215651-2216251}|ERRORS={}|SOURCE_1="bcp.fa" (b34ed7e60a76ed5c83a162724f0217b5490879ad)
ATAACCATATCCTCCATAAATCTGGACTGCCTCAAGTGCAGCTTTCACTGCTGAATCAGAAGCAA
ATTGTTTAGCCATGGACGCTTCCTTTCCGCAGGCCAGACCGCGGGTATGGAGATCTGCCGCATGA
TAGACAAGGTGCCTTGCCGCCTCTGCTCTTGTCGCCATATCGGCGAGCTTAAACGATATGCCTTG
ATTGGCTGCGATAGGCCTGTTGAATTGGACACGCTGTTTCGCATAAGCAACCGCATATTCCAGGG
CAGCCTCTGCAATTCCCAGCGCTTGTGCTGCAATGCCGATGCGTCCCACATTCAGGTTCGCCATC
GCGATTTTAAATCCATCCCCCTCTTGGCCCAGTAAATTCTCTTCCGGCACTTCCGCATTTTCAAA
TATCAGCTCTGTTGTGTTGGAACCGTGAAGCCCAAGCTTTCTTTCTTTTTTGCCGACTGTAAAAC
CAGGTGTATTCTTTTCAACGATAAAAGCCGAAATCCCGTTCCTGTTTTGGCCTGGGGCAGTTAAA
GCAAACGTAATATAGAGGTCAGCGGCACCCCCGTTCGTTATGAAGATTTTCGATCCGTTTAAAAT
ATATTTGCCGTTCTT
>r423.1 |SOURCES={KEY=b34ed7e6...,fw,31430-32030}|ERRORS={}|SOURCE_1="bcp.fa" (b34ed7e60a76ed5c83a162724f0217b5490879ad)
CTTTATTAGCCATGGCTTCTGTGTACCAGTCACGTTCTAAAGCATTAAAGTCGCTTGGCATGTCT
GCGTGCGGATAGCGTGTGAATGTCCCGTCTTTACTGCTTGAAAACACCGCAGCGACATTGTCATT
CATTTGAATAAATTGTTTAAATTCTTGTTTGAGTTCCGTTTTTTTCTTGTCTTTCAACTTGTCTG
CTGTCGCCCAGTCGCTGAAAAACGCGAGGCTTTTTTCAGTCGTTTTGATCTTACCGTCAATAATG
TTATCTAATATTTGAACGTTTTCCTTTGCGCTTTGCGTCATCTGTATGTCAAGAGATGCAACGGC
TGATTGATAAGCGCTTACCGATAGTGCCGCAATTGGGACAATTAAGATCAGCAGGAAAGAAATAA
TGAGTCTCCTGGCAATTGATGATCTGCGAATGGTGGTGAGTGTTTTTTTCATTCCTCTTGAACCT
TCTTTCAATAATTTACAAATTATATCGGCTGATATTCCTTTATCTTACATTGAAAATGAAGGAAA
AAATGAAAAATAGTTCTAAACTCACCGTTTTAGACAGGTCTTTTTTATTATTTCTTATACAAAAA
AACAGCGCTTCATAC
>r424.1 |SOURCES={KEY=b34ed7e6...,fw,943249-943849}|ERRORS={}|SOURCE_1="bcp.fa" (b34ed7e60a76ed5c83a162724f0217b5490879ad)
GCCGCTTGCCGCTTCTATCGCAGCAGGAAACAGCGCTATTGTGAAGCTGTCAGACTTTACGATGA
ACACGAGCAACATTGCCGCAAAAGTCATCCGAGATGCTTTCGACGAAAAAGAAGTTGCCATTTTT
GAAGGAGAGGTTGAAGTGGCCACTGAGCTTCTTGATCAGCCGTTCGACCACATTTTCTTCACCGG
AAGCACAAATGTGGGAAAAATCGTCATGACAGCAGCCGCCAAGCACTTGGCATCTGTCACGCTTG
AGCTTGGCGGCAAGAGTCCGACCATCATCGACAGTGAATACGACTTAATGGACGTAGCGAAAAAA
ATTGCTGTCGGCAAGTTCGTAAATGCCGGTCAAACCTGCATCGCGCCGGATTATGTCTTCATTAA
AAAAGACGTGCAGGACAAGTTCGCGGGCATTTTGCAAACCATTGTCAACGCAGGATTTATGGAAG
ATGATTACACACCGGATCGAAACAAATTTACGCAAATTGTCAATGACCGCAACTTTAACCGCGTC
AAAGCTTTATACGACGATGCCATCGAGAAAGGCGCGGAAGTTGTGTTCGGCGGCGTATTTGATGC
AAGCGACCGTACGAT
>r425.1 |SOURCES={KEY=b34ed7e6...,fw,2097580-2098180}|ERRORS={}|SOURCE_1="bcp.fa" (b34ed7e60a76ed5c83a162724f0217b5490879ad)
GTCAGCAAAAAACGGTTTGCGGAGAAATACGGCCGTTCTCTTGATAAACTTTTTCCCGGCATTTT
AAAAGAGCTTTCTGAAAAGGGACTGATTCTCAACACGGAGTCTGCCGTTTGTTTGACTCATCAGG
GAAAATTATTGGGTAATGAAGTTTTTGGCGCTTTTTTGGGTGAGTTATAATTGACATTTTTCTTG
TGGTTTGATACTTTTGTTATAGATTTAGCACTCGCTTGTTGAGAGTGCTAACAGAGGTGATGATG
ATGTTAACCAATCGTCAGCTGCTGATCCTTCAGGTCATAATCAACGATTTTATTAAATCGGCGCA
GCCCGTCGGATCAAGAACTCTTTCGAAAAAAGATGAAATCACATTTAGCTCTGCAACAATAAGAA
ACGAGATGGCTGACTTGGAAGAACTGGGATTCATTGAGAAAACCCACTCTTCCTCAGGACGTGTT
CCGTCGGAAAAAGGGTACCGGTATTATGTTGATCATTTGCTGTCACCCGTCAAACTGACAAAAAC
CGACCTAGACCAAATCCACTCGATCTTCAAAGAAAAAATATTCGAGCTGGAAAAGACAGTTCAAA
AATCAGCACAAATTT
>r426.1 |SOURCES={KEY=b34ed7e6...,bw,1377066-1377666}|ERRORS={}|SOURCE_1="bcp.fa" (b34ed7e60a76ed5c83a162724f0217b5490879ad)
CTGTTTTATATAGAGTCTCCTGATGTGCTAATATAATCTTTTCAAAGGCTCGAGTATTTCCTTTT
CTCGCCTTTGTAATCAATCTTTCTTCCTTCACCTTATCCACCTCCTATGTTGTTAGATATAAGAA
CTGCCAAAACGGTTTCAAAAAGTTAACAAAAAAACGCCCCTTTTATAAAGGGACGTTTTTCTTAG
GTATTTACTTATTCCCACTCAATCGTCGCAGGCGGCTTACTTGTAATATCGTACACCACGCGGTT
AATGTGCTTCACTTCATTTACGATACGTGTAGAAATCACTTCAAGCACATCCCATGGGATACGCG
CCCAGTCAGAAGTCATGCCGTCAATTGAAGTAACGGCGCGAATTCCGATTGTGTAATCATATGTT
CTTGCGTCACCCATAACACCAACGCTGCGGATGTCAGGAAGAACAGTGAAGTATTGCCAGATATC
ACGCTCTAACCCGTGATTTGCTACTTCTTCACGCAAAATCGCATCTGATTCACGAACGATTTCCA
GTTTTTCTTCTGTTACTTCGCCAAGAACGCGGATGCCGAGGCCCGGTCCTGGGAAAGGCTGGCGC
CATACGATTTCATCC
>r427.1 |SOURCES={KEY=b34ed7e6...,bw,2935370-2935970}|ERRORS={}|SOURCE_1="bcp.fa" (b34ed7e60a76ed5c83a162724f0217b5490879ad)
CAGGACACCCGCAGCTACATAGACAGCTGCCGTCGTTGTCCAAACATTGTTATTGTCGCTTTCTT
CTATAAAGAGCGTACCTTCACGATCTGTATACGCACAGCCCTTTACTTTCGAAATCAGAACTGCG
CCAAGCCGGTCCTGTCCGAGCTGACTGTATACCTCAGTGGCCTTTAGCGCGGCATTTGTTAAAAT
CTCCGCTACACCTGACAGATTCGAAACAGGTGTCACAAAATCATTTTTTCCTCCTCGATAGGGCT
TTACAGCGCCGGCTTTTCCAGCCTTATCGAGAGGAAATTCATATTGATACTTCACCATCTTCATC
CTCCTTTGATCTAAAAACAGGCAAAATAAAAAAGCCTTACATGGCTTCACCGGTAATTTCTTTAT
ACTGGTCAGCTGTAATCAGCTTTTTGTTCACACCCTCTGCCAGATCCTCAATTGAACAGTCTTTA
TATGCTAATGCTTGTTTTACCATATCTGCTGTCGCCCACTCATAATAAAGGGCTAGCACCCAATA
ATTCATTCAGCATAATCTCCTTTCAAAGAAAGTATTGAAAGCTTTATATCTGCCAGCTCGCTTCC
CAAAGTTTTGTTCAG
>r428.1 |SOURCES={KEY=b34ed7e6...,bw,3009286-3009886}|ERRORS={}|SOURCE_1="bcp.fa" (b34ed7e60a76ed5c83a162724f0217b5490879ad)
TCCTTGTAGGGTTTTATTTGAATAAACAACACTTTGATTTACTGAGATCAAAACGAGGCAAACAG
ATTGCGCTCGGTGTGCTCGCTGCTGTATTTGTCATCTGTTGGGGGGTCGACTTTGACTATTCATG
GCTGTTCGGCTCTAAGCCGTACTCATCATTTGGCGATGTCACCTTGGCAAGCGGTCTTTCCCGGA
TCAGCTGGTATGTACTTGCCTTTGCGGCAACCTTCAGCTTTTTAGCGCTTGTTCCGCAAAAACGC
TATTTCTTTACAAAGTGGGGAACAAGGACATTTTACGTATACCTGCTCCACGGGTTTATCATTAA
AACACTCCGGCAGGTCGGGCTTGAGGATGGACTCACCGACTATCAAAACTTAGTCATCCTGCTGC
TCTTAACGGCTGCCCTTACCTCCATTCTCTCAAGCAATTTCGTCAAAACGGTTGCTCAGCCGTTC
ATTGAACTGAGAATGACAGGCTTGCTGCAGCTAGTCAGAGGAAACAGCAAAAATGCCTATTTAAA
ATAGAAAATCACCTCTTAAGCGGCATTCCGCCTAAGAGGTGTTTTTTATTTTTGCTTTTTCTCTT
TTTTCTTTTTCGGCT
>r429.1 |SOURCES={KEY=b34ed7e6...,fw,2615903-2616503}|ERRORS={}|SOURCE_1="bcp.fa" (b34ed7e60a76ed5c83a162724f0217b5490879ad)
TGGCGAAAAAAGAGCTTTTTCAAAATAAATGGATCGGTTCGTTTTTGAAGAAAATTCATGCCTTT
CCGGTAGACCGGGAAAATCCTGGCCCAAGCAGCATTAAAACGCCGATTAAGCTGCTGAAAGAAGG
AGAAATTGTCGGAATCTTCCCAAGCGGAACAAGAACCTCTGAGGATGTGCCTTTAAAAAGAGGCG
CAGTGACAATTGCGCAAATGGGGAAAGCGCCCCTTGTTCCGGCCGCTTATAAAGGACCTTCAAGC
GGAAAGGCGTTGTTCAAAAAAGGAAAAATGAAGCTGATTATCGGTAAACCTTTGCAGCAGGCTGA
TTTTGCCCACCTTCCGTCTAAGGAAAGGCTGGCGGCTATGACAGAGGCTTTGAATCACAGCATTA
AAGAGCTTGAAAAGAAGCTGGAACAACTTTAATTCATCAGTCATTGCATTCATCCATTTCCCGAT
TGTTTATAATTTCCTGGGCCATTAGCTATACTAAATGAGGTATTGATCATTGGGAAAGGTTACGG
ATCATGAAAAAAATGATAATAGTCGGGGCTGGAATTTTGGGAGCATCAAAGCATATCAGCTAGCC
AAAATGGGTGCAGAG
>r430.1 |SOURCES={KEY=b34ed7e6...,fw,3279547-3280147}|ERRORS={}|SOURCE_1="bcp.fa" (b34ed7e60a76ed5c83a162724f0217b5490879ad)
TCAATGTGCTAAAAAGCATCAGCAGGGTGATGTCAAACATCTCGACAAAACAGCACTTAGACGCA
GCGAATAAATTCCGTGAACTTTTATCAACGTATCAAAATTCTGAAGACCTCATTAATATTGGAGC
TTACAAAAGAGGATCCTCAAGAGAAATTGATGAGGCGATACAATTTTATCCGCAGCTTATTCAAT
TTCTGAAGCAGGGAACAGAAGAATCAGCATCATTGGAAGAAAGCATTGCAGCATTAACTAGTTTG
ACAGGAAATGAGGAATAGAACGTGGCCTATCAATTTAGATTCCAAAAGCTGCTGGAACTAAAAGA
GAACGAGAAAGACCAGTCTTTATCTGAGTATCAGCAATCAGTTTCTGAATTCGAAACTGTAGCGG
AGAAACTATATGAGAACATGAGCAAAAAGGAATTGCTTGAACAGAATAAAGAAAACAAACTGAAA
AGCGGTATGAGCGTTCAAGAGATGAGGCATTATCAGCAATTTGTCTCAAATCTTGAAAACACAAT
TTATCACTACCAAAAGCTTGTCATTATGAAAAGGAATCAAATGAATCAAAAGCAAGAAGTGTTAA
CAGAAAAAAATATTG
>r431.1 |SOURCES={KEY=b34ed7e6...,bw,88159-88759}|ERRORS={}|SOURCE_1="bcp.fa" (b34ed7e60a76ed5c83a162724f0217b5490879ad)
TTGGAAAAGGGGATCATGATATGTATGCTCTCCTTTTCCCTTTTCATACCCTCTGCCGCTGCTGC
CGAAACCGAAGAAAATACGGATGTCGCGCCAAACCAATATGAGAAGAAAGACATTGAAATCGATA
CGAATTATTTGCATGAAGATTCTTCCTATGAGGAGAAAACAGAACTGCCTGAGGAACAAAAGGAT
ATCACCTTTGAAAAACCGAAGGATCGGGACGCCGAGCTGATAAAGGATTTGTTTACAACAACAGA
TGCCGAGGGCTCCAACACCATCGCGGCTCAATCTAAACAGCTGGGGATTACATTTTCCGAGAAAC
CGATCACAAAAGCGTCATCAACGGAAATGGAAGAAAAAGAATCATCTTCACTCCTGCTTCCGATC
ATCTATATTGTGCTGATTCTGCTGGGAATCGCAGGCATTGTTTTTCTCATACCAAAGGTTATCGT
GCAGGATAATAAAAAGGCGTAAGCGCCCGCGCTTGTTTTGCTTAAAAGCGGTCCGTACAATAAGA
ACGGAAGGAGGAGGTTTCCAATGGAACTTTATATCATCACCGGGGCGTCAAAAGGTCTGGGGAAA
GCCATTGCATTACAG
>r432.1 |SOURCES={KEY=b34ed7e6...,bw,324774-325374}|ERRORS={}|SOURCE_1="bcp.fa" (b34ed7e60a76ed5c83a162724f0217b5490879ad)
GGCGACAATTGATGGCGCTTCCATCTTCTCAAAGCTGAGATACATCACGCTCCCGATGGTGTTCA
TTGCGATGTCTCCGATTATCATTACACAGTTCACATTTAATTTTAATAACTTTAATATTATTTAT
CTTTTCAATGGTGGCGGTCCGGCTGTAGCCGGATCAACAGCCGGCGGAACAGATATCCTTGTATC
GTGGATTTATAAATTGACGATGCAGTCGAGCCAATATTCCCTTGCGGCTGCTTTAACCATTTTAT
TGTCTGTGTTTGTGATTGCCATTGCATTGTGGCAATTCAGACAGACGAAGTCTTTTAAAGAGGAG
GCCTAAGACATGCTGGCAGATATGAAGGTCAGAAAATTTGTGCGGCTCCTTTTCTCTTACTTGTT
TTTAGCCTGCATGGCGGTCATCATTGTGTATCCTCTCCTTTGGACGGCAGGCGCCAGCTTTAATC
CCGGCAACAGTTTAATCAGTACATCCCTCATTCCGAAGAATCCGACATTTGACCACTACAAAGAA
TTATTTGCGGGCAAAGAAAGCCTTCAATATGTGCAGTGGTATATCAACTCGATAAAAATCAGCCT
GTTTACGATGGCTGG
>r433.1 |SOURCES={KEY=b34ed7e6...,fw,1661984-1662584}|ERRORS={}|SOURCE_1="bcp.fa" (b34ed7e60a76ed5c83a162724f0217b5490879ad)
CCGTTCCGGAAATGCTTGTGGATCTATTAGAAACGCTAAAAAATAAATTCAGACGCAAACCGTAA
CTTTTAACTGTTCGCGGGTCATAATAAAGCCCAGAGCGTCAATCATTTACACATTTTAACAAGAG
ATGGGGCCGAAAGCTGTACGAGCTGGTCTAACGTTTCAGATCCGGATGGCGCGCTGGGTTTCCCT
TATTTTTTGATAAAAAGCTACCGAAGAAACGTAACTGTGGTATGATGTATGGAAGATAGCTAGGA
ACGGATTTGAGGGATAAACATGTACGAGTTTAAAGATTATTATCAGAATACTGTTCAGCTCTCCT
TTGACAATCAGCCCTTTTCGGACAGCCCGAAGCATGTCTGGGTCATCTGCCGTTTTGGTGACAAA
TGGCTTTTGACAGAACATGAGGACAGAGGCTTTGAGTTTCCGGGCGGGAAAGTGGAACCGATGGA
GTGCGCGGAAGAGGCGGCGCTTCGAGAAGTAAAGGAAGAAACAGGGGCGAGAGTGAAAAGCCTCA
AGTATCTCGGACAGTATAAAGTTCTCGGAAAAGAAAAGGTTATTGTGAAAAATATATATTTTGCA
GATATAGAGAAGCTT
>r434.1 |SOURCES={KEY=b34ed7e6...,fw,2032021-2032621}|ERRORS={}|SOURCE_1="bcp.fa" (b34ed7e60a76ed5c83a162724f0217b5490879ad)
TTTTAAATTTGAGGACGGTATTGCCACTGTTATTGCTGAATACAAAACACCGATAGATATAAATA
AAAAGTATCATCTGAAAACTGTGGCTCAAGGCACTCACTTTAAAATATATTTGGATGACCGTCTG
GTGATAGATGCTGAGGATTCTGCATTCTCAGAAGGCCAATTTGGCTTGAACGTTTGGGATGCAAC
AGCAGCCTTCCAGAATGTCAACGCGGGAAGCTTGGATGTCAGAAGATAAAGAATTGAAAAGATGA
TACTTGAATCAAAGGACTTGTGATTAGAGAAGACCTAATACATCTTCTCTATAAAAAAGGCACAG
ACTCAAACCGTCTGTGCCTTTGTGTTATTTCAACAGTTTCAATGATTCGCGGTTAAATGCTTCCA
AATCATCAGGTGTTCTGCTTGTTACAATGTTGTGGCTAACGACTACTTCTTCGTCTTTGTAGTTT
GCACCAGCATTAATCAAGTCTTTGCGGATGCTGCGGTAGCCAGTGATGTCTTTGCCTTTCAGAAG
ATCCGTATCAATGAGTACCTGCGGGCCGTGGCAAATAGCGAAAACAGGTTTCTCATTTTCTACGA
ATGCTTTTGCAAACT
>r435.1 |SOURCES={KEY=b34ed7e6...,bw,1840209-1840809}|ERRORS={}|SOURCE_1="bcp.fa" (b34ed7e60a76ed5c83a162724f0217b5490879ad)
CATGTTCAGCGTTTGGCGTATAGGATATATCTTTCAGTTTCCCCATGTGCGCCGCTGCCTCTGTG
ACATCATCATAGCCGCCGTTTTCTTTACCGGCCGCAAGCGCGCCGAAAATGGCAGAGCCTAAGGC
TGGGGCTTGCGGTGAACCTGAGATTTTAATATCCATGTTTGTGACATCCGCATAAATCTGCATGA
CAAACGGGTTTTTCTCAGCAATACCGCCAGCTGCGTACAGCTCTTCAATTGGCACACCGCTTTCT
CTAAATGTTTCAATAATCATCCTTGTGCCGTATGCTGTTCCTTCAACTAACGCTCGGTAAAGCTC
TTCAGGTTTCGTCAGCAGCGTCATTCCAAGCAGCATCCCTGTTAGATCAGCATCAACTAGAGTTG
AACGGTTTCCATTCCACCAATCCAGGGCAAGCAGGCCGCTTTCACCCGGCGCTTGCAGATTTGCT
TTCTCGCTCAGCAGCTCGTGAATACTGATGTTTTTTTTCTCAGCTTCGTCCTTATATGCTTGCGG
GACACACGTTTTTACAAACCAGTCAAAATGATCGCCCACACAGGACTGACCGGCTTCATACCCCG
CAAATCCCGGCAGAA
>r436.1 |SOURCES={KEY=b34ed7e6...,bw,2166459-2167059}|ERRORS={}|SOURCE_1="bcp.fa" (b34ed7e60a76ed5c83a162724f0217b5490879ad)
GTTGACATCCTTAAGTGAACGTCACCCTCTTTTAATTTTAGAGTAAGCGATCCACTTTGCGGCTT
TCTTCTCTCCCCAATGTCCATAGCTGAGAGAAACTTAAAATGAGAAATGAGCCTTACACACTCTT
CTTTTTTCATGTTTCGCTTTTTCAGCAATGCATTGTCAACCCGAAAATGGATGATCGCGTCCCGT
TCCCTTGGCACAATGTGAATGTCAGAGGCCTTCGTCTTATATGCCTCTTCTATTAAGGTTCTACT
TATGTTTTCTATCGAATCCAATTTGATTCCCTCTCCTTTCAAAGCGTATTGTAGAAAAAAGAAGA
CATAGTAATCAAACAAAGAAAATGTGATTTTCTGATCTATTTACAACCTAAAAAAATCATTTATC
CCTATCAAAATAGAAATTCAGCTTTATGTAACACATGATTTTCGATTTTAATAAGGATATGAAAA
GAGATTAATGGACAGGTGTACGCAGTCCGGCTCTGGCATCTAAAGAGGAAATGATAAAATCGGAG
TTTGACGCTTACTAAAAACGGCGGATCAGTTTATCGTATACAAAATAAAAAGGAAGAGGCAGCTA
CCTCTTCCCGACTGT
>r437.1 |SOURCES={KEY=b34ed7e6...,bw,1684614-1685214}|ERRORS={}|SOURCE_1="bcp.fa" (b34ed7e60a76ed5c83a162724f0217b5490879ad)
GATAAAGGCCAGCCATTTCGCATCGCTCAAGACTTCCTCTGCCTCCAGCTGAATATCAAACCCGA
TTCCTTTCTGTATACACCACGATTGCAAGTCTCTGATCTCTTTAATAATCAAGGGCTTAAGCTTG
ATCATCTCTAAAGACAGATCATTTTCGATAAAGGACATGCGCTTTTGATGAAGCTGCTGATCAAG
AAGTAGATGGATGCGCAGCCACTCATACGATAGCTGGGCTTTTAATGATAGGTCTTCCATCCGAT
CGATGATTAAATGCAGTGCTGTTAATGGCGTTTTGACCTCATGTATCCACGCCATCAGTTCATCT
TTTTCATTTTCTAATGCCAAGCGATTCCGCAATGCAGATTGCTTCAATTGTTCCGTTTGTCCGGT
GATGCTTTTTTCAATCAACTCTTCAAACGGCGTCTCCGGTTCACTTATGGCGGTGACATCAAGAT
TATTTTCCCATTCTTCGAGGCTTTTATAGAATGCGGTTTCTTTCCGAAAACGGATAATAACAAAC
ACAACAAAGATCAGGACACACAAATAAACAATATAAAGAACATTTTCAAATGGAATAGATGGATC
GACAAAGGCAATCAA
>r438.1 |SOURCES={KEY=b34ed7e6...,fw,2842086-2842686}|ERRORS={}|SOURCE_1="bcp.fa" (b34ed7e60a76ed5c83a162724f0217b5490879ad)
TTTCATATACCGTCCATGAACCGTTTTCCAATTGATACAAGAGATGAAAACGGTCAACGATTTCT
TCATGAGATACTTCCTGCATTTTTAACTGCCCTAATACATCAGAATGCTCATCGTCGGAAAGGTT
TTGGCCGACCGTCACATGCGGAACAAAATTGTATTCCTGATTACCGGCTAATACACCAGTGTAAA
GTTTTTCATTCAGTGTTTTTAATTCTTCCGTCGGCTCTGCTTTAATGTAAATGACATTATTGACA
GGCGCAAAAGAACTGTATTTGGTCATTTTGAGAACAATCGGATGAGATTCTTTAGCGATTTCTCT
CAATTGTGATACCAATTCACCGGCTTCCTCTTCTGTAAATTCAAAGGAAGATCTCAGCGTCAAAT
GAGGCGGGATCAGAGAATAGCTCGGATCATAGCGCTTTCTGTAAGAGTTTGCGAGGTCTTGTAGT
TTTTTTGATGGAAATAAAACAATTCCGTATTTCATAGTATGTCCCTCCTGAAAATAAAGTATGTT
AGAGCATTTTTTTCAGCGCCGGCGTAATGAGCGGCTGCCAGTATGTCCACTTGTGGTCTCCATCA
AATGGCTCAAAATAA
>r439.1 |SOURCES={KEY=b34ed7e6...,fw,1698983-1699583}|ERRORS={}|SOURCE_1="bcp.fa" (b34ed7e60a76ed5c83a162724f0217b5490879ad)
TGTTTGAGGGTATCTGATAGATAAGTAAATTTGCTCCAATTGAAGGTGCCGTCAATGAGCTGTTT
CTTTTCATTATGGGCAGGGTCTGTGATGAGAAGAGGTGTTGCGAATTGGTCATAATATTGGGCGA
AAGAGCTTTTGTCATATCCGGCGAACCAGAAAGGAACGATGTCTCCATTGCTTTTTTCTTTAATC
GTTCTCAATGCTTTTATAAAAGCATCCATCGTTTCGGGCGGATCGATGCCGAAGCGGTCTAATAT
ATTGCGGTTGTATGCCAGGCCGTCCTTTGCCTGATTGATCGGATATGCGTATACCTTTCCGCTCT
TGTTTTTAAGGATGCTGTTTAAATTCGGGTCAAGTTTCTGAGTCCAGTCCATATCCCGGAGATCG
GCTGTATACTCCCCATATCTGATTTTCCCCCAGCCATGAGTATCAAAGAGGTCAGGCAGATCATT
GGCGGCCATTCTGACACGCATCATATTTTCATAGTCATTGCCTGGGAAATGAATGCTAACGCGAA
TGCCGCTTTCCTTTTCGAACGCTGCGGCTAGTTTTCTGAATGTGTTTCTTTCACTGTCCGTTGAC
ATCGTAGAATAAATG
>r440.1 |SOURCES={KEY=b34ed7e6...,fw,1642689-1643289}|ERRORS={}|SOURCE_1="bcp.fa" (b34ed7e60a76ed5c83a162724f0217b5490879ad)
GGCGTCCAGTCTGGCTTTTTCAGTGAATAATACCAATTTTGGTCGATCGGAAATAGATAGTCTGC
GGCTGAAAACAGCACGTATGTAAGGATAAAAACCACGATTGCGCCGATCATCTTTTTCATGTGTT
TCCTCCGGTATGTATTTATTTTACATGTACTTTCCCTTTATCTTGGATAGACACCCCCGCGGTAT
GCGGGGGTGATGATGTAGATGAGCTGCAGTTATACGGTTTGTATACAAATGCAGACATTACCTTT
TTCCCGGGGGTGTCAATCTGCATGGAGGTCGCCAAACGTCGTCATGATGCCTTCTTCATCCAGCT
CTTCCTCATAACGTTCATGTGCCCTGCTTGGATACACTGTAATTTGTTTGCCTGTAATATCTGTG
GCAATGAAATTCTCATATGATTCTGTATTGCCGATATTTTCTTCGGCATTCATTGTCATATCATC
ATAGCTGAGCGGCGGATTTTCCATGTCCTGCGGTGTTTCTGAGTTTCCGTATTTTTCAACGTCCT
GGTAGGAGTCTTCACTGTCATAAGGCGCTCTGATTTCTTCATCATCGTCAAATTCAAATTGACCG
AAGGGTGTTTCTTCC
>r441.1 |SOURCES={KEY=b34ed7e6...,bw,1992249-1992849}|ERRORS={}|SOURCE_1="bcp.fa" (b34ed7e60a76ed5c83a162724f0217b5490879ad)
GTTTTATTGTTTTTTTCAACAGGTTCCAGCAGTGATTTCCCATATAAAAATGCTCCGCCTATGAT
GAGAAGCAGCACAATAACGGAAGACAGTACAATTCTTTTTTTATTTAGAAATGATTTTTTTTGCT
GATTAATATACATAAGGTCTCCTCCCATCAGCTTTTATACTACATGATTCATGCTGTTTCGGCAA
TTTATTACAAAAAAACGTCTCTTGATAAGCAGAAAAAAAGCCGGAGCAGTATAGGCTCCGGCTTT
TGCGCGGTTTTACTCTTCGTCTTCTTCCGCTAAAAACGTGTTTAATGTCTCTTCGATCATATCCC
ATTCTTCATCGGTTTCGATCGGGAATAGTTCGCCGTCTTCACCATCTTCGTTTGGCGTAAAGCTG
GAAGCAAGAATTTCTACTTCTTCGTCATTCTTTGTTTCAATTGGGTAGTACAAAACATAAGATTT
GCCAAACTCTTCGTTTTCAAATGTAAACAGCACTTCGCAAAGCTGTTCATTTCCTTGATCGTCAA
CAATTGTAATATTTTTTTCGCCGTGTTCCATTATATTCACCTCTGGCTTTAATTTAAACTGTCAA
GATATCCTTGCAGAA
>r442.1 |SOURCES={KEY=b34ed7e6...,bw,416802-417402}|ERRORS={}|SOURCE_1="bcp.fa" (b34ed7e60a76ed5c83a162724f0217b5490879ad)
GAGGCGGCACCATTGTCGCGTCAGGAACGCCGGAGGAAATCACTGAAGTGGAAGAATCGTATACA
GGGCGTTATTTGAAGCCTGTTATGGAGCGCGACAAAAAACGTATGAAATCACTCTTGGAAGCGAA
AGAAACAGCAACATCTTAAAACCCTCTTTTCAGAGGGTTTTCGCTGTTCTTTGCAGTATTTATTA
AAACGTCTTCTTATGCAGCCTCCGGCTCACATTCATTAAATCTTGAACAATATGAGTGCTGCTGC
TGTCCAGAAGAACTTTAATATATTGAATATCATGAGAGATGGGAAAAGGTCCGTGAATCTGTTCA
AGCTCGGCTAACATTTCACGATTCATCCTTTTTTGTTCATGAATCAGTTTTAAAACGGATTCTTG
TGTTACTGTATAGTCACTGGGATCTTTCTCCATTGCTTGTCCAGCCTCCTTAATTGCCGTAAGCT
TTTTACATATTGTAATGGGTACGGCTGAAAGATTCTACTTCTAAAACTTTTCAAAATCCAATTCC
GTAAATGGAAGCATGTCTAAAGGATGATTTTGAAACCTTTGGAGGTTCTATACGTATATCTATCT
AAGTAAAATGTCCTG
>r443.1 |SOURCES={KEY=b34ed7e6...,bw,3223300-3223900}|ERRORS={}|SOURCE_1="bcp.fa" (b34ed7e60a76ed5c83a162724f0217b5490879ad)
CATCCAACACGTCTTCGGTCCATTCCTTTATTCTGGCGTAAAGCCGTTCCCTGTAACGAGATACC
GCATCGGCTGCCAAAGATTCGGTCTTTTCGGCCAGCTCTTCAAGCTGGTCAATATGCATCAGACA
GTCTTTGGCTAGAAGCAGCCCCTCTTTTTCGCGCATCTCACAGAGTCCTTTTACAGCTTCCTCTG
CAGCAGCTGTTATTAACTCCTCAAGCTTTTCGCTTTGTGTCTGCTCCTCATGAATCTGGACGACA
TGTTCAAGCTTGAAGAAGTCCATGACATCAGGCTCTGCGGACAATTGATATCGCTTTTTCATATC
CTCTGCAGCTGCGACAAACTCATCGAGCAGCGGCCAATCAATGTCCAGCCTTCTCTCTACGAGCA
TATCACTGTCAACGGAGACGAAAAGCTCAATTCTTCCGCGCTGTATGTACTGCAGAATCGTCTGT
TTCAGCTTATCTTCTAAATATAGCAAAGGCCTTGGCAAACGAGCGTTCACTTCTTTAAACCTGTA
ATTCACAGATTTAAGTTCAACGCTTACAGAGAGATCATCTTGTGTTTTGCTTGCACTGCCGAAGC
CTGTCATACTCCGTA
>r444.1 |SOURCES={KEY=b34ed7e6...,fw,3451290-3451890}|ERRORS={}|SOURCE_1="bcp.fa" (b34ed7e60a76ed5c83a162724f0217b5490879ad)
CTATGATCATCCGGATGTTGTCGCAGAAACAAAAAGATGGGGTACCTGGTATGCGAACGAGCTTC
AACTCGACGGTTTTCGGCTCGACGCTGTTAAACACATTAAATTTTCGTTTCTGAGTGATTGGGTA
AAGGCAGTCAGGCAATCAACAGGAAAGGAAATGTTTACAGTTGCAGAGTATTGGCAAAATAACCT
GAACGAACTCGAAAACTATTTGAATAAAACTGATTTTAAGCAATCCGTTTTTGATGTTCCGCTTC
ATTATCATTTGCAGGCTGCATCCTCACAAGGGGGCGGTTATGATATGAGACATTTGCTGGACGGC
ACTGTCGTAGCGAAGCATCCTATGCAAGCGGTGACCTTTGTGGAAAATCATGATACACAGCCGGG
GCAATCTTTGGAGTCGACTGTACAAACATGGTTTAAGCCGCTCGCGTATGCCTTCATATTAACGA
GAGAGGCTGGTTATCCGCAGGTTTTCTATGGAGATATGTATGGAACAAAGGGTTCATCATCAAGG
GAAATTCCGGTGCTCAAAAATAAAATAGAACCTATCTTAAAAGCACGTAAACATTATGCATACGG
GACCCAGCATGATTA
>r445.1 |SOURCES={KEY=b34ed7e6...,fw,1722342-1722942}|ERRORS={}|SOURCE_1="bcp.fa" (b34ed7e60a76ed5c83a162724f0217b5490879ad)
CAGGTTCTGCTTAAACGTATTTTGCCGCAAACTTGTATTCTTCCCTGAGATTGCTTTTGTATTTA
TTACCGTCTATATGCCCATTTGTGGTAAAATAGAAAAGTTGAATCTTCGTAGAAAATGGTGATGA
GGAAACATGTCAAGCAAACTGTTAAGAGGCACGTTTGTGTTAACGCTCGGTACATATATTTCACG
GATACTGGGAATGGTTTATTTAATTCCTTTCAGCATCATGGTCGGAGCGACAGGCGGTGCGTTAT
TTCAATACGGATACAATCAATACACTTTATTTTTGAACATTGCCACAATGGGCTTTCCAGCCGCC
GTTTCTAAATTTGTTTCCAAATATAATTCCAAAGGGGATTATGAAACAAGCAGAAAAATGCTGAA
GGCGGGCATGTCGGTTATGCTTGTAACGGGAATGATTGCCTTTTTCATATTATATTTATCTGCTC
CGTTTTTTGCGGAAATATCGCTCGGGGGCAAAGATAATAACGGTTTGACGATTGATCATGTCGTA
TATGTCATCCGCATGGTCAGCTTAGCGCTTTTAGTTGTGCCGATTATGAGTCTTGTGCGTGGATT
TTTCCAAGGTCATCA
>r446.1 |SOURCES={KEY=b34ed7e6...,fw,2399218-2399818}|ERRORS={}|SOURCE_1="bcp.fa" (b34ed7e60a76ed5c83a162724f0217b5490879ad)
GACAAGGATGTCGATTTGCTGTGTTTCAAACAGTTCAGCCGCTGTATCCTTTATTACATCAGGCT
TGCTCATATCCAATGTAAAGGAAGTGAATGTGCGGCCTTCTTGTTCTACAAGCTGCTGTGTTTCT
GAGAGGCTGCTTTTATGTGATGTGCCGATAATATCAGCACCGGCGCCTGCCAGCGCTTTGGCGAT
TCCTTGGCCGATTCCCGTACCCGGTCCTGTTACCAGTGCCGTTTTTCCTTCTAATGAAAATGCCT
CTTGCAGATAACTCATCTTATTTCAGCCCATCCATCGGCACAAGATCCATGTCCGTAAATGTGTA
GTTTTCACCAGCCATTGCCCACACAAAACTGTAGTTAGATGTTCCTGCGCCAGAATGAATGGACC
AGGCAGGAGAAAGGACAGCCTGGTCATTTCCGACAACAAGGTGGCGTGTTTCATCCGGCTGACCC
ATGAAGTGAAAAACCTTTGAATCCTTCTCAAGATCAAGATAGAGATAAGCCTCCATCCGGCGATC
ATGAACGTGTGCCGGCATGGTGTTCCAGTTATTGTTTTCGTCTAGCATTGTGATTCCCATCATCA
GCTGACAGCTTTGAA
>r447.1 |SOURCES={KEY=b34ed7e6...,fw,1247636-1248236}|ERRORS={}|SOURCE_1="bcp.fa" (b34ed7e60a76ed5c83a162724f0217b5490879ad)
AAATAGTCGCATTACAATGAAAAAATTAGGGGAAAAAGTACATCTCACTGCACCAGCAGCCGCAT
CAAGAGTAGTAAAGTTATTAGACAATGACATAATAAAAGGATGCAGTATTGAAGTGAATCAAGTG
AAATTAGGCTTCTCTGTACATGCTTTTCTTAATATTTATATCGAAAAAATCCATCATCAACCCTA
TTTAGCCTTTATAGAAACACAAGGTAACTTTGTAATAAACAATTATAAAGTTAGTGGAGACGGTT
GCTATTTGCTTGAATGTAAATTTCCTTCAAACGAGGTATTAGATCAATTTTTAAATGACTTAAAC
AAACATGCAAACTATAAAGTGTCGATTGTTATTGGTAAATAGTTACCTTTATAAAACGGAGATGT
GTGGTCATATAACATGATATATAGCTGCTCTAAAAAAGCCCTAGTTTGGATATGAAATTTACCAA
GCTAGGGCTTTTTTTATACTTATGGAACTGCAGCTGCTGGCTATGTTAAGTTTACTCTCTCCCAG
ATCTTCATTGTAATCTGGCTATTATGACATACTTTCACTATAATTTTTTATCTGTTTGATCTAGT
TGAACGTTAATTCCT
>r448.1 |SOURCES={KEY=b34ed7e6...,bw,2250095-2250695}|ERRORS={}|SOURCE_1="bcp.fa" (b34ed7e60a76ed5c83a162724f0217b5490879ad)
TCTTCAGAGACGTGGAAACCATTAACAGCGGACATTGATGGCGAATTTGGCATATTCACATATGA
TAGAGCGGGCATTGGGAAAAGCGGACAAAGCAAGGCTGAACGAACAGCCGACCAAAAGGTGAGAG
AATTAGAAAGCTTGCTTAAGGCAGCAGGTATAAGACCGCCTTATCTGGTTGTTTCACATTCATAT
GGATCGGTTATCAGCAGTTTATGGGCCTGTAAAAACCGAGAGGATATTATCGGCATGGTGCTCCT
TGATCCCGCTTTAGGAGATGACGGCACAGGCGGCTTTACATTTATTCCTGAAGAAATGCATACAG
CATACAAAAAGCAGATGATGCTCGAGGAGACATATGCTGAATTTTTGAAAAGCCTGCAGCAGGTC
AAACAGCAGCAAGTCCATTTAGGAAACATGCCCCTTATTGTCCTGTCATCAGGTGAACGCACTGA
GAAATTCGCCTCTGCTGAAGCGGACTGGAGAAACCTGCATAGCAGCATTTTGTCCCTATCCGATC
AAAGCGGCTGGATACAAGCAAAAAACAGCTCACATAACATTCATCATGATGAACCTCATATCGTC
CATCTGGCGATTTAT
>r449.1 |SOURCES={KEY=b34ed7e6...,fw,2819774-2820374}|ERRORS={}|SOURCE_1="bcp.fa" (b34ed7e60a76ed5c83a162724f0217b5490879ad)
GTCGCCCTCAAGTCCTACATGGTCCATTGCGTCTTTCATACAGCTGAGCCACGCATCGGCCCTCT
CGTTTGTAATCGGAAAGGGGAGATGCCTTGCCCTGAGCATGGGATGGCCGTGTTCCTCGGTATAA
AGGGGAGGCCCGCCTAAATACTGTGTCAAAAATTGCTTCTGTTTTCTGGCCGTTTCTGTTAAATC
GCTCGGAAATATGGGCTTAAGCAAAGGATGAGATGCGACACGCTCATAAAAAGTATCAACAAGTT
GCGATAGAAGTTCTTCTCCAATCGCTTCATAAGGTGCGTTAAACGATTGTCCCATGTTGACTACT
CCTTTAAATATGGCTAATAGGAATCATAATTCCTATTGCAAAAAGTTATTTTCTGTATTTATTTC
AATTCATCTATGAATTATTTTAGCAACAAGGCATCATTTCTACAAACAAACTGCCTTTTAAGCGC
TTTTTATGCGCTTGAAGACAGGGTTCGGCTGAGCGCCGGGTTTGTATTTCATATCATATCACATA
CAAATCATGAATGTGTAAGATTTCACTCCGCAAAAAAACCGGAGGGCAAGTGCCGCTCCGGTTAC
GCGTAATAGGTTGCT
>r450.1 |SOURCES={KEY=b34ed7e6...,bw,3685656-3686256}|ERRORS={}|SOURCE_1="bcp.fa" (b34ed7e60a76ed5c83a162724f0217b5490879ad)
AGAGCAAATACAGGCGGTCTGATTGTTGTTGGATATAATGATAAAGTAAAAGAAGTGGTGGATGG
CGGTTTCCACATTAACACTGCTTTTTCGCCGGCGCATTTATATGAACTGGCTAAAATGGATGGTG
CAATTATCTTAAGTGATTCTGGTCAAAAGATCCTATATGCCAATACACAATTGATGCCTGAAGCC
ACAATTTCTTCGTCAGAAACAGGAATGCGGCACCGCACCGCCGAAAGAGTAGCTAAGCAAACCGG
CTGTCTCGTTATCGCAATTTCTGAGAGAAGAAATGTCATAACGTTATATCAGGAAAGTATGAAGT
ATACACTAAAAGACATAGGATTTATTTTAACAAAAGCGAACCAAGCCATTCAAACTCTAGAAAAA
TATAAAACAATTCTGGACAAAACGATTAATGCACTAAACGCATTAGAGTTTGAGGAACTCGTTAC
ATTCAGCGATGTTCTGTCTGTGATGCACCGTTATGAAATGGTGCTGCGAATTAAAAATGAAATCA
ACATGTATATCAGGGAGCTGGGAACAGAAGGTCATCTGATTAAGCTGCAGGTCATCGAACTGATT
ACTGATATGGAAGAA
>r451.1 |SOURCES={KEY=b34ed7e6...,fw,3824584-3825184}|ERRORS={}|SOURCE_1="bcp.fa" (b34ed7e60a76ed5c83a162724f0217b5490879ad)
TGCAGAACGGATATTCATTTATGAATCCCGAAGATGAGGGGGTTCGCCATTTTATCTATAACCTC
CCCGCCGGAGCGTATGACGAAGTCTTTTTCTGTCTTGAAAAGACCGTTTCGGATGAGGCGTTACA
GCCGATTTTTCATATATTCAAAGAAAAAGAAGTCCCGCATATCCACATTGTAACCCTTTCAGGAA
AGGCGTGATCTGAATTGACAGAGATAATTGACCGGATTGGAAGCTATCCGAAGGAGGATGTCACC
TTTCTATTAAAAGATTTGTCCGCCGTTTCGATTGAAAAAAGCACGGAAGAACGGGAACGGTCGAT
TCAAAGCGGCACCCATTACTCTGAGATGCTGCCGATCGAATATAAGCCGACAGATGAGTATATGA
AACTGTTTTATGCCTCGCTTGATGACAGTAAACAGAAGGTTGCGTTGGCGGCCGGAGCTGTGGCG
GAGCAGCTTTTCGCCAAACACGGCAACGATACGGTTTTGTGCAGCCTGGCAAGGGCGGGCACGCC
GATCGGTGTATTGATCAAACGGTACATCAAAATGAAGTATCACATCTCAGTTCCGCACTACAGCA
TATCGATTATTCGGG
>r452.1 |SOURCES={KEY=b34ed7e6...,bw,470358-470958}|ERRORS={}|SOURCE_1="bcp.fa" (b34ed7e60a76ed5c83a162724f0217b5490879ad)
TTTAAAGGGTGTTGTTCCGCACGAAATGCCGGCAAGCTGGCAGAAAGAGGCGTTAAAGGCTCAAG
CTGTCGCAGCGAGAACCTATTCTATCAGCTCGGCCGGAAAAGAAGTGAAAGATACTACAGCTTTT
CAGGTTTACGGCGGCTATGACTGGAATTCGAAAACTTCTGAAGTGGTGGAATCCACAAAAGGAAA
AGTCTTGAAATATAATGGGAATTTGATTACAGCTACGTATTCATCAAGTAACGGCGGGTATACAG
AAGCGAGCGACGAGGTCTGGAGCAGCAAGCTTCCTTATTTAATCGCCAAAAAAGATACGTACGAC
CCGCAAATCAGCTGGTCCCTGTCATTAAACAAGACCCAGCTTGATAAAAGCAGTCTGAATCTGAA
AAGCCCGGGATCGTGGTGGAGCTCTAAAAATGAAACAAACTCTGCCTATTTAAGCGGTTTGAAAA
GCTGGTTTATTAAAAATAAATACAGCAGTGCCGAGTCTATCAAAATCACTAAAATTTCCAGTGTG
AAATTCAGTACGGCAAAAACAGCCGGCCAGCGTCCGGAAACAGCAGATGTAACATTTTCATATTT
CGCAAAAGAGAAATC
>r453.1 |SOURCES={KEY=b34ed7e6...,fw,1595189-1595789}|ERRORS={}|SOURCE_1="bcp.fa" (b34ed7e60a76ed5c83a162724f0217b5490879ad)
GGCGCGTCATACAATTTTTTTGCTATTAAAAATTACTTAATCTCTCAAGGCTGGCAAAGCAATAA
ACTATATGCGATTGATTTTTATGATAAGACAGGAAATAACCTAAATAACGGACCGCAGCTTGCTG
CATATATTGATCGTGTTTTAAAAGAAACAGGAGCAAAAAAAGTAGATATTGTGGCTCATAGCATG
GGAGGAGCCAATACTCTATACTATATAAAATATTTAGGCGGGGGCAATAAGATTCAAAATGTTGT
CACGCTTGGAGGAGCTAATGGTTTAGTGTCATCTGTTGCGCTGCCTGGTACAGATCCTAATCAAA
AGATTCTCTATACATCAATCTACAGTCTAAATGATGAAATTGTCATCAATAGCTTGTCTCGATTA
AAAGGAGCCAGAAACATCCAGCTTTATGGCATCGGCCATATTGGCTTGCTTTCTAATAGCCAAGT
CAACGCCTATATCAAAGAAGGATTAAATGGCGGGGGACTAAATACGAACTGATGCTTCAAGGTAT
GCGCTAGATTAAACCTGCTGTTCATGACAGCAGGTTTTTTGTTTTCTGATAGATTGAGGAATTCA
GATCCTAGAGTAAGC
>r454.1 |SOURCES={KEY=b34ed7e6...,bw,3238096-3238696}|ERRORS={}|SOURCE_1="bcp.fa" (b34ed7e60a76ed5c83a162724f0217b5490879ad)
AATTTGCCCGTATTTCGTTCTTAATTCAATGGACACACTAGTTCCTCCTTCGAATGCATAGAGTT
ACAGCTATTCTACTATATGAACTCCATTATGAAAAGAAAAGACGCGGCAATCGCTGCACGTCTCT
TTACATATACTATAGCGCCGCTGTTTGTGCAAGATGTCAAGTGAATTTTCTTGAAAGATGATGAA
ACAATAGTTGCAAACGTTTTTTAGCTGTGGTAAATTATTTAAAGTATCCATATCGAAAGCATCTA
AGAACATATGAAAGTGAAAAAGTAGATGTTTTGTGCAAGTGAGGAGGGAAACAAATGGCACGTAA
ATGCGTTATCACAGGTAAAAAAACAACAGCTGGGAATAACCGTTCTCACGCAATGAACGCTTCTA
AGCGCACTTGGGGCGCGAATCTTCAAAAGGTTCGTATCCTTGTGAACGGAAAACCTAAAAAAGTA
TATGTATCTGCTCGAGCTTTGAAATCCGGTAAAGTTGAGCGTGTATAACAAAATGAACGCCTGCC
CTGATATGTGGCAGGCGTTTTTATGTGGTGAAAGAGGGCTGTGAACCCCTGGGCTTTAATCTTTT
CTAAATGAGCCCAGC
>r455.1 |SOURCES={KEY=b34ed7e6...,fw,3364920-3365520}|ERRORS={}|SOURCE_1="bcp.fa" (b34ed7e60a76ed5c83a162724f0217b5490879ad)
ATCCGCCCATTGGATCATTTGCTTGCCGAAAGCGATCGATACGCCAATGTACACTGCCGCAATCG
CGTGTGCAGTAGTCGCAACGGCTCCGCCGTATAAGTCCGCGGACGTCATTATTAACAAAATCAGG
TCAATGACAGGGGTTAAGGCAAAAAGAAGCAGCCCTAATTTATCTTGTTTGAATAGATAGCGTAC
GACAAGGCCTAACACAATTACAACCCAAAATGCTATTTCGCAGGAGACAATCATCCAAGCGACAC
TGTTCAATCTGTTCCCCTCTTTCCAATACAGTTGTATTATTTAATATGATTTTACCATCTGCGTT
TTTATAAAACAACTGTATTATAAAAATTGCTCTCCGATTTTTTTCTTGGTAAAATAAAGACATGC
CAAAACAAATTGACCATGAAAAAAGAAGAAAACACATTGCAGAAGCGACATGGCGGGTGATTTTA
GAACGAGGGATGGAGGGGGCTTCAGTCAGAAACATTGCCAAGGAAGCAGGACTGTCGTTAGGTGC
GCTTCGCCATTATTTTTCGACTCAGGATGAATTGCTTGTTTATGCAATGAAACTTGTGAAAGAAA
AGGTAACAGCTCGCA
>r456.1 |SOURCES={KEY=b34ed7e6...,bw,3147336-3147936}|ERRORS={}|SOURCE_1="bcp.fa" (b34ed7e60a76ed5c83a162724f0217b5490879ad)
TCGACGATTGAGGGAACGTTTTACCTGCGGATTCAAGGCAATGCAACAGAGGGCGATGTCGGAAG
CGGCCGCGCCGTTATTCAATTAATGCCCCCTCTATTAGGAAAACACTATTACCCGCACGGAGTGG
AATACGGAGAAACAGAAGAGTTTCCAGTGCAGGTTGTGACCAAAAGCAAGGCACTCATCCAGGAC
ATCTCCGACATGCTGAAAACCGTTCAGATGTAATAAAAAAGGTACAGCCAATTGCCGCTGTACCT
TTTATGATATCGTCTGCTGAATATAAGGCGGCTCATCCTGTCCATCCTTTACCCTTTCCTTCTTC
ACCCATTGAAAAAAGACAATCGCCAAAAAAGCGCCGTATACAATTTCCTGAATGATTTTCATCAT
AACTGCCCCGAGCTGCTGATCCTCTAACAAAGGAAGTGAATTAAACATTTCCGGTCCTGTTAACG
GAACCTGTCCCAGCATATCCGCAGGAACACAAAGCTTCATGGCTTCCGCCCAGGCAGACGGATCT
GTATAGGTGGCATATAACGGCGTTCCGCTAAACATGATCAGGGCGCAAGCAGGCGTCAGCAGTAT
ACCGTCCGCCATAAT
>r457.1 |SOURCES={KEY=b34ed7e6...,bw,2912629-2913229}|ERRORS={}|SOURCE_1="bcp.fa" (b34ed7e60a76ed5c83a162724f0217b5490879ad)
GTCTTCCTCAGATACCTGTCCGTCCGGCTCAAACATCATATTGCCAGAAAATGATTCTATGATTC
TTGGATCTTTGAGCATCAGCCGCTGATACGCATCACGCCGGTCAATCGCCCGTCTGATGCCGGGC
TGTCTTCCTTTTTCAAGCCATTCTGTTACATATTCGAGGTCTGTGATGATGTTTCTGATAATCTT
TTTATCCTTCATGTCTTCAGCTGAGAGCACTGATTCATCTGCTTCAGCGAGCGGTTTATAAAGTG
TTCTTGTTTGTTTTAATGTGCGTTTATATTCAAATAATAAGTCTTGCATTCTATGATTCCTCCTC
ATTTGTGCAATAAAAAAAGCGGACACCAATCAACGCACAAATGCTGTGCATGTTGATCAGTGTCC
GCAGGCTTTCCGTCTTGGACGTATTCTTTTTTCGCTTTAGTTTAATTTGTAGCCGATTTCAAATT
CTACTCGGGCAAGGTCTCCCTTTCTCGTTTCAACAAGTGTTTTCCCGTGCTCTGGAGCTTCTGTG
ATCCAGGCTTCATTCTTTATGCCATCGACTATAATAACGCGGATTTTCCCATCCTCAAGCTGGCT
GTCGAGCGTGATGGA
>r458.1 |SOURCES={KEY=b34ed7e6...,bw,1960113-1960713}|ERRORS={}|SOURCE_1="bcp.fa" (b34ed7e60a76ed5c83a162724f0217b5490879ad)
AAACGAAACAAGTTGGAAAAGGCATACTCTACGGCTTAATCGCCATATTTTCAGCCATGCTCCTA
ACGAGTTTAGCCGTTTCACTTTTACTGACAGCAACCTCGCTTGAAGAATCATCATTCAACTGGCT
GATCACCGCCGTATCATTCCTTTCTTTGTTTATCGGCGGATTCATATCTGGCGGGAAAGGGAAGG
AAAGAGGCTGGCTGATTGGGGCATTGACTGCTTTGAGCTTTTCCTTGATTATTTTACTGTTTCAA
TATTTAGGGTTCGGAAAAACATTTACAGTAGAACAATTGCTCTTCCATCTTGGCTTTTTAGGCGT
ATGTATGCTTGGCGGTATTTTCGGAGTGAATTTGAGAGGAAGCAGATCTTCCTCATAAAAAAGAG
CGGGGGCTACCCGCTCTTTTTTGTTTGCTATGTATGAACTCCTGCTGTTATTCAGCAGCAGAAGT
TTCTCTGATCGCGCGGCGGTCGAAAGTAAGACGTGTGTTATCACCAGTCTTAATGACGACTTTGC
TTTCGTCGATAGAGTCAACTGTACCGTGCAATCCACCGATTGTCACGACTGAATCGCCTTTTTTC
AGTTCCTCCTGCATT
>r459.1 |SOURCES={KEY=b34ed7e6...,bw,1595248-1595848}|ERRORS={}|SOURCE_1="bcp.fa" (b34ed7e60a76ed5c83a162724f0217b5490879ad)
CATTTGCGAAAAGCTTCAGTAAAGAAGTGGTTGAGCTGGAATATGGAAGCTGAATAACCGCTTAC
TCTAGGATCTGAATTCCTCAATCTATCAGAAAACAAAAAACCTGCTGTCATGAACAGCAGGTTTA
ATCTAGCGCATACCTTGAAGCATCAGTTCGTATTTAGTCCCCCGCCATTTAATCCTTCTTTGATA
TAGGCGTTGACTTGGCTATTAGAAAGCAAGCCAATATGGCCGATGCCATAAAGCTGGATGTTTCT
GGCTCCTTTTAATCGAGACAAGCTATTGATGACAATTTCATCATTTAGACTGTAGATTGATGTAT
AGAGAATCTTTTGATTAGGATCTGTACCAGGCAGCGCAACAGATGACACTAAACCATTAGCTCCT
CCAAGCGTGACAACATTTTGAATCTTATTGCCCCCGCCTAAATATTTTATATAGTATAGAGTATT
GGCTCCTCCCATGCTATGAGCCACAATATCTACTTTTTTTGCTCCTGTTTCTTTTAAAACACGAT
CAATATATGCAGCAAGCTGCGGTCCGTTATTTAGGTTATTTCCTGTCTTATCATAAAAATCAATC
GCATATAGTTTATTG
>r460.1 |SOURCES={KEY=b34ed7e6...,bw,226828-227428}|ERRORS={}|SOURCE_1="bcp.fa" (b34ed7e60a76ed5c83a162724f0217b5490879ad)
AAGCTCATCGAGGACTTAAATTTAACGTACCGTCTAAAAAATGACGCTCTGCCGATGGAGAGAAA
CCTCACAAGCCTCATTCCGTTCTTTAAAAATGTCATTGAGGATTTCAAGAAAAATCCGTTTTCTG
AAGGGTATGATATCTCATTTGTATCAAGAGAAGAGCATATTGAATTTGCACTGGATGAAGCCTGG
TTCAGACGCATCCTGGAAAATCTGCTCGGAAATGCTGTGAAGCACAACGATAAAGGAACAGCAAT
TCAGGTGATTCTTGAACAGACAAAAAATCATATTTCATTGAAGGTTAAAGACAATGGGAGAGGAA
TGGATGAGGAGACGATCACCCATTTATTTAACCGCTATTACAGGGGAACCAATACGAAAGATCCG
GCTGCCGGGACGGGGCTTGGACTGGCGATTGCCAAAGAGCTGGTGCACCTGCATAATGGAACGAT
TCACGTCAACAGCAGGATCAATATTGGCTCCGTCATTACCATCCTTTTCAAAAAAGAATAAGGCA
TGTGGTTTGGACATCTCTTTGCCGGGAATAACAATATATAGAATGAAGCTAAAGAGGTGTTACAC
ATGGATGCAGTATTA
>r461.1 |SOURCES={KEY=b34ed7e6...,fw,522388-522988}|ERRORS={}|SOURCE_1="bcp.fa" (b34ed7e60a76ed5c83a162724f0217b5490879ad)
CGTTACTGATCATTAATGTTAATGGCTCATAGCTGCGGAAATAACGGGACATCCAAATCGCGTGT
GAACCGATATCGCATGTCACTGTGACGTTATCCTCGACTGCATTTCGTAATGCTTTAACGATCTC
AAGAGGATGCAGTCTGTCTGACTTCCAATCTGCAGGCACCTGCTCTCCCTCATGCATATATTCTT
TTAATTCAGAAAGGATTTTTTGCTCACGTTCCGCAAAATCCACTTTTACAGCATCATGTTCGATA
TGATTCAAAGTAGAAGGGATATCCCCGATCAACTCAAGCTCAGGCTGGTACGCATGATCAATGTC
AGCCAGAATCTCATCCAAATGGATAATCGTCCGGTCTCCATTGACATTCCAGAATTTCGGATCGT
ATTCAATTGGGTCATAGCCGATTGTCAGAACAACATCAGCCTGCTCAAGCAGCAGGTCACCAGGC
TGGTTGCGGAATAAACCGATACGGCCGAAATATTGATCCTCTAAATCTCTCGTAAGAGTGCCGGC
AGCCTGAAATGTTTCTACGAATGGAAGCTGAACCTTTTTCAAAAGCTTGCGAACCGCTTTGATCG
CTTTAGGTCTTCCGC
>r462.1 |SOURCES={KEY=b34ed7e6...,bw,1585380-1585980}|ERRORS={}|SOURCE_1="bcp.fa" (b34ed7e60a76ed5c83a162724f0217b5490879ad)
CCAGCCTTTCAGCGCAAACAGTCCGCCGATTGCGGCAATGATTGTAAAGCTTAAATTGTTTAAAG
AGTTCATCACTTTCGGGATAAAGCCGGAAATCGTCTGTGCCCAGAAGCCTGAAGTCTTGAGTGCG
GCGTTTTTTTCCAGAAATTCAGCTGTGATCTGGTCTTCCCGTGAATACGCTTTGATGACCTTTGC
GCCTGAAATGCTTTCTTCAATATATCCGTTCAGCTCGCCAAGGTTTTTTTGCTGTTCTTTAAAGA
GTTTCCCCGTACGGTTAGTGATCCATTTCAAACTTACCGCCATTACTGGAATGATCGTCAGCGTA
ATCACCGTCAGCAGCGGACTCATATACAGCATGACGGCAATCGTTCCGACGAAGGTAATGACGCT
CGACAGAATTTGAATCACTGACGTATTTAAAGTGGAGCTGACATTTTCGATGTCATTGGTCACCC
GGCTCATCAGCTCTCCATACCGCTGTTTATCAAAAAACGGGATCGGCAGCTCATGCAGATGGGTG
AACAGCTCGCTTCGCATTCTAAAGACTGTGCCTTGCGAAATCGTGATCATCCAATAGTTTTGAAA
CCAGAGTGACAAAGA
>r463.1 |SOURCES={KEY=b34ed7e6...,fw,2590265-2590865}|ERRORS={}|SOURCE_1="bcp.fa" (b34ed7e60a76ed5c83a162724f0217b5490879ad)
GGTCTGTTTTCGGCCTGACAAGAGGCACAACAAAAGAACATTTTATCCGTGCCACGCTGGAGTCA
TTGGCTTATCAGACGAAAGATGTGCTTGATGCAATGGAAGCGGATTCTAAGATTTCATTGAAAAC
GCTTCGTGTGGATGGCGGCGTTGTTAAAAATAACTTTTTGATGCAGTTTCAAGGGGATATTTTGG
ATGTGCCTGTGGAACGACCGGAAATCAATGAAACAACTGCGCTTGGCGCGGCATATTTGGCAGGT
ATCGCTGTGGGATTCTGGAAGGATCGTTCTGAAATTATCAACCAGTGGAAACTGGATAAGCGTTA
TGAACCTAAATTGGAAGAAGAAAAACGAAATGAGCTGTATACAGGCTGGCAAAAAGCCGTTAAAG
CAGCTATGGCTTTTAAATAAGATAAGAGTATGTTATAATGGTGACAAGTTAATAAGAACGGTCCT
GAGATGAGGAGAGACCACAGCACCAAAGTGTGAACATGCACTTTGGCTGTTGTGGTCTCTTTTTC
TATTTACCGTGACAACAAGGAGGAAACGTAATAATGAAAAATCAATTTTCAAGTCTTGAGCGGGA
TCGCATGCTGACAGA
>r464.1 |SOURCES={KEY=b34ed7e6...,bw,3682016-3682616}|ERRORS={}|SOURCE_1="bcp.fa" (b34ed7e60a76ed5c83a162724f0217b5490879ad)
GCCAGCTTAACTATTTAAAATGGCTTGGCATCGACTGGGATGAGAGTGTGGATGTCGGCGGAGAT
TACGGTCCATACCGTCAGTCCGAGCGTAATGATATCTATAAGGTTTACTATGAAGAGCTGCTTGA
AAAAGGGCTTGCTTATAAATGTTTCTGTACGGAAGAAGAACTTGAAAAAGAACGTGAAGAGCAGA
TTGCCCGCGGAGAGATGCCGCGCTATTCCGGAAAGCACAGAGATCTGACTCAGGAAGAACAGGAA
AAATTCCTTGCAGAGGGCAGAAAGCCGAGTATTCGTTTCCGCGTTCCTGAAGGAAAAATCATTGC
GTTCAATGATATTGTAAAAGGTGAAATTTCTTTCGAATCTGATGGCATCGGCGACTTCGTTATTG
TGAAAAAAGACGGCACGCCGACTTATAACTTTGCAGTAGCTGTGGATGACTATCTAATGAAAATG
ACGCACGTGCTGCGCGGTGAGGATCATATTTCGAATACACCAAAACAGATCATGATCTATCAAGC
ATTTGGATGGGATATTCCTCAGTTCGGCCACATGACGCTGATTGTAAATGAAAGCCGTAAAAAGC
TCAGCAAACGTGATG
>r465.1 |SOURCES={KEY=b34ed7e6...,bw,2114385-2114985}|ERRORS={}|SOURCE_1="bcp.fa" (b34ed7e60a76ed5c83a162724f0217b5490879ad)
CTGTCTGCCACTGAGATAATCGCGGCTTCTTTTGACTGCGGCTTCGGCCCCGGGTAACGGAATTC
TTCCTCTGTTATCTGATCGCCTTTTTCCTTCGCTTTATAATAAAAGAATTTCAAAAGAGAAGTCC
CGTGGTGCTGCTCAGCAATATCCACAAGCTCCTTTGGAAATTTATAGCTCCTCAGCATATTCGCC
CCGTCAGTGGTATGCGAAATAATGATATTTTTACTGAGCTGTGGAGAAAGCTTATCATGCGGATT
GTCAATATTCATTTGATTTTCAATAAAATACTGCGGCCGCTTTGTTTTTCCAAGGTCGTGGTAAT
ACGCACCGACTCTTGCAAGCAAACCATTTGCCCCTACCGCCTCGCAGGCGGCCTCTGACAAATTA
GCGACCATGACGCTGTGGTGATATGTACCTGGTGTTTCTGTCAGTATTTTTCGAAGCAGCGGATG
GTTAGGGTTGGACAGCTCAATCAGCCTCATTGTGGACAAAATGCCGAAACCTGTCTCAAAAAACG
GCATAAGCCCGATAATTAATACAGAGGAAGCAAAGCCCGACACAACTCCCATCAGCATGAGCGTC
CCGATTTCCAGACCT
>r466.1 |SOURCES={KEY=b34ed7e6...,bw,817642-818242}|ERRORS={}|SOURCE_1="bcp.fa" (b34ed7e60a76ed5c83a162724f0217b5490879ad)
ATTATACTTGATGAGCCTACAGTAGGCTTAGACCCTATCACGGAACGCGAACTGATGGAAACCGT
GTTTGAGGTGCTGAAAGGTAAAACGATTCTTTGGATTACGCATCACTTGGCGGGTGTGGAAGCAG
CCGATAAAATCGTCTTTCTGGAAAACGGAAAAACAGAAATGGAAGGAACGCACGAGGAACTGCTG
GCGACGAACGAACGATATCGCCGTCTTTATCACCTCGACGTTCCTGTAAAATAGAAGACAGCCTT
TGGGGCTGTCTTTTTTGTTTGAAAAGGATGAAGTGCAGGAAAAATAAGAAGAGATAATAAGAGGA
GGTATGGATATGAATGTTCCGATTTGGACGGAAGAGCATGTGAGGGCTGCGCTCCCTGAAAGAGA
TGCAGAGAGCCATAAAGGCACATACGGTACGGCTTTGCTGCTGGCGGGAAGCGATGACATGCCGG
GCGCTGCGCTTTTAGCCGGGCTTGGTGCCATGCGGAGCGGTCTCGGCAAGCTTGTCATCGGCACG
TCTGAAAGCGTGATGCCGCTGATCGTTCCGGTTCTGCCGGAGGCCACGTATTGGCGTGACGGCTG
GGAAAAAGCGGCGGG
>r467.1 |SOURCES={KEY=b34ed7e6...,bw,2563917-2564517}|ERRORS={}|SOURCE_1="bcp.fa" (b34ed7e60a76ed5c83a162724f0217b5490879ad)
CCTTCACTGTCATATACTACATAAATTTTCATTTAGGAAACCTCCCTGTACAGTTTAAGATTCCT
TCACTTCTTTTGGAGCCGGAAGCAATGAAAGCTCCTCTTTTTTCTTTTTCTCCGCACGCAATTTA
TCTTTTCTGACATCACGCAGGAAAAGACTGAGAATCACACCTGCCACACAGAATAATGTCGCCCA
CATAAAGGCGTCATTAATCCCCATGACGTTTGAATCGAGTGACGCGTGTTTGTAAATATGTGAGT
AAACATACGTTTTCGCTGTCTCATAGGGTACATTCATATTCACCATTATATTCGAAACTGCATTT
TGGAACGCATGGAGGAAGTTCGGGTCCGCCGTGCTTGTTTTATCTGCAATTTGTGAATAATGGAA
TGTCGTACGGTTTGTATAAATCGTCGTAATTAAGCTTGTTCCAATCGATCCGCTGATTTGGCGGA
GCGTGTTGCTCATCGCTGTTCCGTGACTGTTCAGACGGGCAGGAAGCTGGTTCATCCCAGCCGTC
ATGACAGGCATCATTAAGAGCGACATACCGAATGCGCGAATTGAGTATACAAGCATAATGTGTGT
ATACGGTGTATCAAT
>r468.1 |SOURCES={KEY=b34ed7e6...,fw,241487-242087}|ERRORS={}|SOURCE_1="bcp.fa" (b34ed7e60a76ed5c83a162724f0217b5490879ad)
ACAGTCCCAGCATAGAGAAGGATCGGCTTTCTCCACACTTCGGCGCTGATGCCTTTTACACATGT
TTAACAGCTCCTGTCAGCCTAGCATGTGTGACTCATCATCCGCGCAACCTCTACCTCACTGAGAA
AGAGTGAGGATTTATTTATTCAGTTACTCCAGAAGGTTATCAAAGAAAGAATGATCTGTCAAAGG
GAACAGATGGAAAATGCGGATAGAGCCAAGCCCTATCCGCATGCGGTTAGCGATTATTTTTCTTT
TTTTGCACAGCTTCTTGAAGCGGATCATCTTTAAGAGCTGAACCGGCATCCTCAAGAGCTCCTTG
GATTACGTTTTTTTCTTTTTCAGATCGTTTCCCTTTATCTTTATTAAAGAAAGCCATTCGTATCA
CCTCTTTTAAAAAATAGGTACATCTTTAAGATGCCTTTTTCTCAGAAAATTATGCGGCTCATTTT
TTTATCGGCCAAAGTTCTGTTGCTCAAACATACATTCTCTTGATATATTTGTAATTCAGAGATTT
TTGCAAAACATAAAGGAGAAGCGGGGAAATGACAGGAAAAACACACATCATGGGAGGCATCGCTT
CTTGTACCGCAGCAG
>r469.1 |SOURCES={KEY=b34ed7e6...,fw,1268386-1268986}|ERRORS={}|SOURCE_1="bcp.fa" (b34ed7e60a76ed5c83a162724f0217b5490879ad)
ATGTTCTAAAAGTACGTTGAAGAAGTAGAACGTCTGAAATGATTACATTTAATCATAACATTCTG
AAAAATTCAGGATGTTTATTGGAATGCCATACGTTTTCTATAATTAACTTTAACAGAAACTTTTT
ATTTGATTTTCAGTGATTCCTTTAATTACTTCCAGTTCACTAATCAAAAATTCATATGCATTATC
CAACATTTTTTTTTCGCTTGAATTAAGTGCTTTTTCTTTCTTCATACGCATTAAATCGCGTACAA
CTTCAGCACCTTCTTGTATTTCACCCGTTTTTATTTTGTTCGTGTTTACTTGATACCTTTGTTTC
CACGGCAGTAACCTATCTGATTCTCCATGCTGAAAAATGTGTATAATACGTTTTAAAGCAAGAAT
ATCAGTAACTGGACGTATATTTGAGCTCAATATTTTACGCGTTGGAATCATAACTGTCATATTAC
TGATTGACATTTTTATGACATAATACTGTTGTTTTTCCTCTAAAAATTCTTTTTCTTCAATGGCT
TCAATTATTCCTGCGCCGTGCATTGGATAAACAATGTTATCGCCAATTTGAAACATATCATCCAC
CTCCATATATGGTAA
>r470.1 |SOURCES={KEY=b34ed7e6...,fw,2689110-2689710}|ERRORS={}|SOURCE_1="bcp.fa" (b34ed7e60a76ed5c83a162724f0217b5490879ad)
ATGCCGATGGAAACGAAGCATGCCTTAAAGGACGGGTGGCTCTATACGGGAGACCTGGCAAGGCG
GGATGAGGATGGTTATTTTTACATTGTAGACCGGAAAAAAGACATGATTATTGTAGGCGGGTACA
ATGTGTATCCGCGTGAAGTGGAAGAGGTGCTGTACAGCCACCCGGACGTAAAGGAGGCTGTTGTC
ATCGGCGTGCCTGATGCTGAAAGCGGCGAAGCGGTAATGGGGTATGTCGTACCGAAACGGTCTGG
TGTCACAGAAGCAGAAATGATGGCGCATTGCGAAAAGCATCTGGCAAAATACAAACGGCCTGCCG
CGATCATCTTTCTTGATGACATTCCGAAAAATGCGACAGGCAAAATGCTCAGACGGGCGCTGAAA
GATATGTTGCCTCATTAATGTGAGAAAAGCGAAGCAGCGGGCTTCGCTTTTTCATTTTTAATCCT
TTGCTTCATTTTTAATCCTTTGCTTCTTTTTTAATGATGTTTTGCAGCGCTTTGGTATCGTTTCG
CGTTAATTTGTAATACGTGCCGTCTTTCAAAAAAACGGCCTGCTGGCTGTCGTCAATCCATAATC
TGAATGAGTCAAATC
>r471.1 |SOURCES={KEY=b34ed7e6...,bw,216166-216766}|ERRORS={}|SOURCE_1="bcp.fa" (b34ed7e60a76ed5c83a162724f0217b5490879ad)
AGCATCCTGACATGCGAAGCTTTTTTATCGGCGAACTTCTGATGATGAAGCAGCCGTTTGATCTG
AATGATTTAACTGTATCGGGTTTTATCGGCGATGTGAAAATCGACTTGTCAAAAGCGATGATTCC
GGAGGGAGAGAGCACGATTGTCATCAGCGGAGTGATCGGAAACGTTGATATTTATGTTCCATCAG
ATCTTGAAGTGGCTGTCAGCTCGTCCGTTTTTATCGGCGACATTAATCTGATTGGCTCGAAGAAA
AGCGGATTAAGCACGAAGGTATACGCCGCGTCTTCTGATTTCAGCGAGTCCAAACGCCGGGTGAA
AGTATCCGTCTCCCTATTTATCGGTGATGTGGATGTGAAATACGTATGAGAAAAAAACTGCTTGC
CAGTCTCCAATGGCGTGCCATTCGCATGACAACGGGAATCAGTCTGCTTCTATTTGTCTGCTTGA
TTTCTTTTATGATGGTTTACTATCGGCTCGATCCATTTGTGTTGCTGTCGTCAAGCTGGTTCGGG
ATTCCGTTTATCCTGATTTTGGTGCTGATCAGCCTTACGATCGGTTTTGCGTCAGGGTACATGTA
CGGCAACCGGCTGAA
>r472.1 |SOURCES={KEY=b34ed7e6...,bw,3816685-3817285}|ERRORS={}|SOURCE_1="bcp.fa" (b34ed7e60a76ed5c83a162724f0217b5490879ad)
GCATTAAGAGATCGGGATTGCTGGCAAGCATTCTGGCAATACAGATTTTCTGCTTCTGGCCGCCC
GACAAGTCACCGATTTTCCGATGGCGAAGCTCCCACATTTCCACCATTTTCAGGGCTTTTTCTAC
TTCGATATGATCTTCTTCATTCAAACGTTTAAACCATTTCCCTTTTGTGTACCGGCCGGATTGGA
CAAGCTCAAGCACGGTGCTCGGAAAACCTGCATTAAATGAAGAAATTTGCTGCGGGACATACCCT
ATAGTCAGACGTTTGCCGTCTGCATTCTTTTTACTGATTGTTACTGTGCCTTCCCACGGTTTCAG
CATGCCGAGCATCACTTTTATCAGCGTTGATTTAGAAGCGCCGTTTGGTCCTGTAATGCCGACAA
ACTCGCCGCTTTCAATATCAAGAGATACTTTATCCAACACAGGCGTGTGGGAATAGCCAAACACG
ATATCTTTCAATGAGACGAGATTCATGTCAATCTTCCTTTCTCACAAAGAAATAGTGTGCACCCT
CCGGCGCACACTATCTTTTTATTTATCCAATAGTGAATCTTTCAGGGCATCGAGGTTTTGTTTCA
TGATGTCGATGTACC
>r473.1 |SOURCES={KEY=b34ed7e6...,fw,1679594-1680194}|ERRORS={}|SOURCE_1="bcp.fa" (b34ed7e60a76ed5c83a162724f0217b5490879ad)
GATGCTTGATCAGGCCGGTGTGTTTTACACGGTGCTGATCCCGAAAAGCGATGAGAAGAACAAGA
GCTTTTTAAGAGAGCTGAAGCCAAAAGTGTGGAATGAGCTTCCTGTCAACCTGGAAGAAGTGTTC
ATTGCGAAGTTTGGAGGGAAGCGGAGATGGTAGACCGAGGTCTCCTCTATCGAGAGTGGAAGCAG
AATCAAGTGGTGATTTTGTTAAGTATTGTGTTTTTGGTGCTGGCAAATCCGCTTTCTATCGTTAA
TACGTATTTGTCTTATCAAGGGTGTCTGGCTCATCAAGACCCGCAATATTGTGATTTTATTGTGA
ATTATTCCATAAGCAATCTGATAGATCTCAACTGGGTGCCCGGTGTCATTTTGGCGGTCTGCTTC
CTGGGCATGGAACGTTCGAAAGGCACGATGGATTTTATATTAAGCCTCCCATATAACAGAAGCCA
CATTTTCCAGACGAAATTTTGGTTAGGCGGTTTTGTGATTGTACTGCCTCAATTGATTGGCTTTT
TACTTGCATGGCTGCTAATTCTTGTTTATAGCCCTGAACACGTCTACTATTTTGAGCACAGCAGC
GTTGGGGTGATCGTG
>r474.1 |SOURCES={KEY=b34ed7e6...,fw,820223-820823}|ERRORS={}|SOURCE_1="bcp.fa" (b34ed7e60a76ed5c83a162724f0217b5490879ad)
GCCAGTTCCCGTCCTGCAGGTGCGAACGGCTTGAACCGTTCACATTAATAACACCGCTATCCGGC
TCCAAAAACCCGCCGAGGATATCAATTAATGTTGATTTTCCGGCACCGCTTGCACCGATAATGCC
GATTTTTTTCTTGCCTTTGAATGACAGATCAATATCAGACACCGACCGGCCAACTGACACGCCTG
ACAGCTTCAGCTCATCTTGATCGGACCACATCCCAAGCTGAAGCGGCGCCTCTTCTTTAAAGCCA
GGCTGCGACAAAATTTCTTGAATGGTTTTGCCTGCCTCCTGCCCGTTTAGCGTTGCGTGATAATC
GTTCCCCACTTCCCGCACCGGCAGAAAATACTCAGGTGCCAGGATAAGCGCCGTTAATGCAGGGC
CAAGCAAAATATCGCCGTCAATCAAACGCAGTCCCAAAAACACAGCAACTGTCGCCACAGACAGC
ATCGTGAAAAAGTCGAGAGCAAATGAAGATAAAAACGCCACCCGCAGTGTACTCATTGTCGCTTT
GCGATACCGCTCACTGACGTGGAAAATGTTTTTGCTATGCGATTTGCTCAATCCTAAAAAACGCA
ATGTCTCCAATCCGC
>r475.1 |SOURCES={KEY=b34ed7e6...,bw,2549240-2549840}|ERRORS={}|SOURCE_1="bcp.fa" (b34ed7e60a76ed5c83a162724f0217b5490879ad)
TCATGTTCTGTTTCACGTGCGATCACATGCAGCCTGATGCCGAACCGCACAGTTCTTCCCTCTTT
TTCCGCTTGCTTTTTGACTCTCTCAATCTTTTCTTTTACCTGCTCAGGAGGCTCACCCCACGTTA
AATACACATCTGTATGCTTTGCCGCGACTTCAATTCCAGCCTGTGAGGATCCGCCGAAATAGATA
GGCGGGTGCGGTGTTTGCCGCGGCGGGAATAGCAAATTGCTGTTTTCCACTTTTATATGTTTTCC
TTCAAAGGTAACCGTTTCTCCGCGGCCGTCGATTTTCCAAATACTTCGACGAATGGCATCTTAGG
CTTTGCCGGAAATGCAAAAAATGAAAAAGGAGTCTCTAAAGCGAGCACAACCGGCGGAAAAAACG
GTCAGATCGTCTATATCCAAAGTCTAAGTGATTTAAAAACCCATCTGAGCGGGTCAACACCTAAA
ATTTTAGTGCTTCAAAATGATCTAACCGCTTCCTCAAAAACAACGGTAACCATTGGTTCAAATAA
AACACTGGTCGGTTCTTACGCTAAGAAAACGCTGAAAAATATTTATTTAACAACATCATCTTCAT
CCGGAAACGTCATCT
>r476.1 |SOURCES={KEY=b34ed7e6...,bw,3208329-3208929}|ERRORS={}|SOURCE_1="bcp.fa" (b34ed7e60a76ed5c83a162724f0217b5490879ad)
GCCAAACTCAGCCAGCTTTTGCCCGAGAATAACTTTTGTCGCGAGGTTCGCCATCGGAATGCCCG
TGATCTTGCTTAAGAACGGCACCGTTCTGCTTGATCTCGGATTGACTTCAAGCACGTATACTTCA
CCTTGTGACAGGACGAATTGGATGTTGAGCAAGCCGACAATATTCAGCCCTTTCGCAAGTGCGAT
CGTATATTGTTCAATTTTTTCTTTAATGTCCTCCGTCAGGGACTGCGGCGGATAGACCGCGATAG
AGTCTCCAGAGTGCACGCCCGCACGCTCAATGTGCTCCATGATTCCCGGAATGACAACGGTTTGG
CCGTCAGACACCGCATCCACTTCGATTTCTTTTCCAGTCAGATATCTGTCAATTAATACTGGATG
CTGCGGATTGATTTTGACTGCGTTTTTCATGTAATGAAGCAGTTCTTCTTCATGATACACAATCT
CCATCGCCCGGCCGCCAAGCACATATGAAGGGCGCACCAGTACCGGATAGCCGATGTTGCTCGCG
ATGTTTACAGCCTGATCAACTGATGTCGCAGTTTTGCCAAGCGGCTGCGGCACTTGAAGTTCTAC
CAGCGCCTGTTCAAA
>r477.1 |SOURCES={KEY=b34ed7e6...,bw,3765777-3766377}|ERRORS={}|SOURCE_1="bcp.fa" (b34ed7e60a76ed5c83a162724f0217b5490879ad)
AAAAACAGCCAGAGATTTTTCCGGCTGTTTTCGTTAAACTGCTAAAAACAAAATGACAGCATGAC
AAATCAGCAGAATATAAACCGCGATCCCTAACTGCCAGTTGACCTTCCGTGCCAATGCAAAAACA
ATCATCAAGGCCGGCAAGATCGCTGTTCCAGCCAGCTTATTGACCGTCGAATCCGGGCTGTTCGT
TACATCATAATGAATCGGCATATCTGCCGGAAGAAATGGATAAAAGACCATAGAGAGTATGACAG
CTGCAATGACAGACCCCCACACCACTTTTTCATTCATCAATAGAAACATAGAACCATTCCTCCTC
ATCACATTCCTAAAACAATAAAACATTTTCTTTATCTCCCATTGCTTTACGATTGATATGACTGT
TCTACGGTGAATTTCGTTCGGTCTCCTCTTGTAATAATTTGAGCATATTCTACTACTTCTTCATT
TTTATCATAGGTGAGGGATTCCGATAAAAACGCAGGCGCTCCAACATTGGTTAACAGGTGTCCGC
TGATCGTTTCATCCGTTAAAATCGGTTCTATCGATTCCGTACCCCTGCTGATTTCAATATTGTAT
TTTGTTCTTAATAAT
>r478.1 |SOURCES={KEY=b34ed7e6...,bw,465035-465635}|ERRORS={}|SOURCE_1="bcp.fa" (b34ed7e60a76ed5c83a162724f0217b5490879ad)
TGAACGGCGGTTATGACATGACGCCGAAGGAAAAGCTTATATTTGATTTATATTACATTCGCAAT
CTGACTTTCATGTTGGAATTAAAGATTATGTTAAAAACATGTAAAGTAGTCTTGACAGGTGATGG
TGCAAGATAAACGTCTGCATTCGCCATCAAACTGAGCTTAAAAAGAAGTAGGGAATATGATGCCA
AGTATTACAAAACAAATCATGAGCGGCGCAAAGTGGACAAGTGTTTCAACAATCTGTATTACAAT
CATTCAAATCGTTCAGTTTGCCTTGCTTGGAAATATGATGACCTTAACGGAATTTGGACTCGTCG
GCATGATCACAACGGTTACAATATTTGCCCAGATCGTGCTTGATATGGGGTTTGGCGCTGCGTTA
ATTCAAAGAGATGACGCTACGGAGCGCCAGCTGTCAACATTGTATTGGCTGAACATTATGACCGG
CATTTTGCTGTTTGTGCTTTTATATGTGAGCAGTCCCGTCATTGCGGGATTTTATCAAAGAGAAG
AGCTTGTGTTTCTCATCAGGATTTTGGGGATTATGTTTTTGGTTGCTCCGATTGGACAGCAGTAC
CAGTATATGCTGCAG
>r479.1 |SOURCES={KEY=b34ed7e6...,fw,3386166-3386766}|ERRORS={}|SOURCE_1="bcp.fa" (b34ed7e60a76ed5c83a162724f0217b5490879ad)
TTATGCCAAAAGAGGAAAGAAACACAAATCAGACTGCCGATTATGAGCCGATCGCCATTGTCGGC
ATCAGCGGCCGATTCCCTGGAGCCAATGACATAGATGAATTCTGGAGAAATCTTGAGGAAGGCAA
AGACAGTATCACGGAAGTCCCGAAAGACCGTTGGGATTGGCGGGAGCATTTTGGAAATCCTGACT
CAGAAGCCAATAAGACTGACATCAAATGGGGCGGATTTATTGAGGGTGTAGCAGAATTTGATCCG
TTGTTTTTTGGGATATCACCCCGTGAAGCCCATTATGTAGATCCTCAACAGAGGCTGTTAATGGA
ATATGCATGGAAGGTGATAGAAGATGCCGGATGCTCGCCACAGAGCCTTTCAGGTACAGGGACAG
GCATCTTTATCGGCACAGGAAATACAGGATATAAAGATTTATTTAATAAAGAAAATCTCCCGATT
GAAGGACATGCCGCAACAGGCCATATGATTCCTTCGGTAGGTCCGAATAGAATGAGTTATTTCTT
AAATACCCATGGTCCAAGTGAACCGGTAGAAACGGCTTGTTCAAGCTCGCTTGTTGCGATTCACC
GTGCTGTGACTGCTA
>r480.1 |SOURCES={KEY=b34ed7e6...,bw,2189592-2190192}|ERRORS={}|SOURCE_1="bcp.fa" (b34ed7e60a76ed5c83a162724f0217b5490879ad)
CTGCGCCTAACAGCTTCAGCATGTCTTCACGTCCCTCGTTCCCGAAAGCACGTTTCCGTCTTTGT
CATAAATACGGCTTATCGTGCCCGGCCCCTTCGTTCTGGATAATTCCAAATAGCGGTCAAAGGCT
TTTTCTTCCCACAGACGCTTTAATGAAGGCCGCTTCATTAGATCAGAAATACTCCAGCCATGCGC
GGATACGATGACCGAAACACCGGCATGCAGCGCCTCGAGAAGTGCGTCTGTATCCTCCGCTCTTC
CGATTTCATCGACAATTATCACCTCGGGACTCATGGACCGGATCATCATCATCAGCCCCTCTGCC
TTCGGGCAGGCATCTAACACATCAATTCTCTGTCCGAATTGATGCTGCGGAATGCCGCGCAGGCA
CCCGGCAATTTCTGAGCGTTCATCGACGATGCCAGTCTTTACGGGCGCAATGCGGTTCTTGCCGC
TGCTCGCAAGTCTGGCAAGATCCCGAAGCAGGGTTGTTTTACCGGTTTGCGGCGGACCGATAATC
AATGTATTCAACCAGCCGTTTTGATGCAGATAAGGCAGCAGCGGCTCTGCAATTCCGAGCTTTTG
CCGGGCAATTCGTAT
>r481.1 |SOURCES={KEY=b34ed7e6...,bw,2031108-2031708}|ERRORS={}|SOURCE_1="bcp.fa" (b34ed7e60a76ed5c83a162724f0217b5490879ad)
GGCCATTAACAGCATATAATTCAAGACCTTTGCTTGATCGATCCGGAAGAATGATGTCAGTCAAC
ACCTGCTGCCCGTCATTGCCAAATACTTCGACTGAAGAGCGGTCAACAAAAATACGCATTTTTAT
CTTTCCATTTACCGGCTTCAGCGGAGCTGCTTGTTTCCCAGTGTTAAAGGTTGGATTGAAGGTGA
CGTTTCCGGATTGGCTTCGGTCAACGAACAGTTTGCCGCTCTTTTGATGGTAGCCGACTTTTGTA
TATTGATGTCTCCCTGTTCGAACCTTAAAACCAAATTCAGAAGCCGAACCTGGATTCACTTGAAA
CTCTGCATTCATTTCATAAGCATCTCCAGATAGGCCCGCCAATACATTACTGCTCTCTGGCGATA
TGCTCTTATTTTTCCACTCATGTGAGGCCCCGCGGATGGATTGCAGCTCTGTTACTGGTGTTTGA
ATGACTCTGACCCCTTTAGAGAACGCTTTCAATTTTACTTCTCTTGGAATAGTCATTGCACTTCT
CCATGGAGATGTAGGAACATCGTTGGCATATTGCCAATTGCTCATCCACCCTAGCCAAAGCCGCC
GTCCGTCTGAAGATG
>r482.1 |SOURCES={KEY=b34ed7e6...,bw,3255987-3256587}|ERRORS={}|SOURCE_1="bcp.fa" (b34ed7e60a76ed5c83a162724f0217b5490879ad)
CCCGAATGTCATCTGGATGATCAACAAGCGGTGTCACAATCGTGACAATCAAATCTTCCAAGTGT
TGATCAGTCATTACTTGCCTTGTTTAGCGTTGTGGAATTTTTCCATAATTCCTTGGCTAGAGAAC
AAGTTGCGAACTGTATCAGATGGTTTCGCTCCAGTTTGAAGCCATTTAAGAGCAAGCTCTTCATC
GATTTTTACTTCCGCTGGTTTTGCAACCGGGTTGTAAGTGCCGACTGTTTCGATGAAACGGCCGT
CACGCGGTGAACGAGAATCTGCTACAACAATACGATAGAAAGGAGATTTTTTTGCTCCCATACGT
TTTAAACGAATTTTTACTGCCATTTTACTAGCACCTCCGAAAATATTTCAACAAGATAGTATATT
AACAATGATAAAAGTGTTTGTAAAGTGTTTTTTCTTAACAACGGTTTTATCATGTATAACCGATT
ACATAAAAGGTAACTTAAATCCTTTTTTCTTTCCTTTTGACATGTTTGTCATTTGCTTCATCATT
TTTTTCATTTCGTCAAACTGCTTAAGCAGACGGTTGACTTCCTGTACGGACGTCCCGCTTCCTTT
TGCAATCCGCTTGCG
>r483.1 |SOURCES={KEY=b34ed7e6...,bw,3962290-3962890}|ERRORS={}|SOURCE_1="bcp.fa" (b34ed7e60a76ed5c83a162724f0217b5490879ad)
GAGTCTTCATTAAATCCTTCATCCGGTCTTTAACAAAATCAAAAAACGCCTGTCCGCCGTCAATG
TTTGCCCGAAGCGGAACCGTAGAAACAAACATGCCGAGCATCTGCTTCTCTTTCGCGTTTGTCCG
GTTGCCCATAAATGTACCAGTTACCACATCATTCTGCCCGCTGACTCTGTACAAGTAGGCGGCAA
GCACCGATTGAAATACCGATAAAACGCTGACCTTGTGCTCCTCACAAAAGGATAAAATCTGCTGA
TGCAGCGCCTCAGGCACATCTTGAGAGAATCTCTCAGCATCTAAACTTCCGCCTGCAGGAGCATT
CCGTTTCATGGAAACGAGTTCAGGCACCGTCTCGAATTGCTTGTTCCAGAACGCTTTATCTTTTT
CAAACCGCTTTGATTGAGCATAGTCCTGTTCAGACAAAACATGATCGATAAATGAATGCGAGATT
CCTCTTTTTGTTTCTGAGCCGCCTGCTAATTCCAAGTAAATATGCATAATGGCGTTTCCGAGAAT
GTTCATGGAGATCCCGTCAGAAATCACATGATGAACATTTGCATAAAACCATACTTCATTTTCTT
TGATGGTAAACAAGG
>r484.1 |SOURCES={KEY=b34ed7e6...,bw,2362906-2363506}|ERRORS={}|SOURCE_1="bcp.fa" (b34ed7e60a76ed5c83a162724f0217b5490879ad)
TTGCAAAATGCGAGGCAATCAGCATATAGCCTTCCCATGGCAAATCCCCCGTTACAGCCAGCACG
AGAATATTCATGACGACCGCCCACAAGCCATATTTCACGAGCGTGACTAACGCAAGCGCTTCAAA
AAGTGGAGCATTCCGCTTCATGAGAAAGGCCAGCAGCACAAACAAGAAGAAAAACGTTGCTGTCG
GACTGTCCGGAACAAAGACGAGGAAACGGGCCGGCGTCTCCAGAAGCTGAGGCAAGTACCAATAG
TAGCCGTAAACCGTCCCCAGAAAATTGATGGCTAAGACAAGAATAAGCATCGTTCGCTGTCCTAA
TACATATTGAAACCATTTCACATCAAATCAACTCTCAGTCTGTAAAAATAATATGTCCATATAAA
AAAGCTGACGCCTGGTCAGCTTTTGATAATAAAAGTATATCCTTCCATTTCGCAATTCACAATAC
GTTATTTTGCGGTTGTTTCGGAAATGAATTTCGCAAGTTCTTCAAGCTGCTTATCATTTCCTTTG
AACACACCTGCCGGCATTTGGCCTTTTCCTTCAACGGCGATCTTTTTGATTTCTTCCGGCTTCAG
TCCGGTGTCTACCAA
>r485.1 |SOURCES={KEY=b34ed7e6...,bw,893466-894066}|ERRORS={}|SOURCE_1="bcp.fa" (b34ed7e60a76ed5c83a162724f0217b5490879ad)
CAACAGCGATTGTATCAGTATTCCTCGTTTCGTTCGCGAACTTCTCTTCCATCGGTATCATTGCC
GGTGCTGTAAAGGGTCTGAATGAAAAGCAAGGAAACGTTGTTGCTCGTTTCGGTCTGAAATTATT
ATACGGTGCTACGCTTGTCAGCTTTTTAACAGCGGCAGTTGTAGGTCTGATTTACTGAACATAAT
CGAAAAGGATCGGTGACTAAAATGAGAATGGTAGATATTATCATCAAAAAACAAAACGGAAAAGA
ACTCACCACAGAAGAAATCCAGTTTTTCGTGAACGGCTATACGGACGGAAGCATTCCTGATTATC
AGGCAAGCGCGCTTGCCATGGCGATTTATTTTCAGGATATGAGTGATCGTGAACGGGCGGACTTA
ACAATGGCTATGGTGAACTCCGGTGAAACGATTGATCTTTCTGCCATCGAGGGAATTAAAGTGGA
TAAACATTCAACCGGCGGCGTCGGTGACACGACAACACTCGTCCTCGCACCGCTTGTCGCGGCTC
TTGATGTGCCGGTTGCCAAAATGTCCGGCCGCGGTCTCGGGCATACGGGCGGAACAATTGATAAA
TTAGAGGCGATCGAC
>r486.1 |SOURCES={KEY=b34ed7e6...,bw,579276-579876}|ERRORS={}|SOURCE_1="bcp.fa" (b34ed7e60a76ed5c83a162724f0217b5490879ad)
AATGAACCTTCCGTAGTTGCACTTGATAAAAACAGCGGCAAAGTGCTGGCGGTTGGCGAAGAGGC
AAGACGAATGGTTGGACGTACACCTGGGAATATTGTTGCGATTCGCCCGCTGAAAGACGGAGTTA
TTGCTGACTTTGAAGTAACAGAAGCAATGTTGAAACATTTTATTAACAAGCTGAACGTAAAAGGC
CTGTTCTCAAAACCGCGCATGCTTATTTGCTGCCCGACGAATATTACATCAGTTGAGCAAAAAGC
CATCAAAGAAGCTGCTGAAAAAAGCGGCGGTAAACATGTGTACCTTGAAGAAGAACCGAAAGTTG
CCGCTATTGGCGCGGGTATGGAAATATTCCAGCCGAGCGGTAACATGGTTGTAGACATCGGAGGC
GGGACGACGGATATCGCAGTCATCTCAATGGGCGATATTGTCACCTCCTCTTCTATTAAAATGGC
TGGGGACAAGTTTGACATGGAAATCTTAAATTATATCAAACGCGAGTACAAGCTGCTGATCGGCG
AACGTACTGCGGAAGATATTAAGATTAAAGTCGCAACAGTTTTCCCAGACGCACGTCACGAAGAA
ATTTCCATTCGCGGA
>r487.1 |SOURCES={KEY=b34ed7e6...,bw,3012922-3013522}|ERRORS={}|SOURCE_1="bcp.fa" (b34ed7e60a76ed5c83a162724f0217b5490879ad)
TTCATCTTTTTGAGCGCTGGATAAGATATGCAGTTTCACAAGCAGTTCGGCAAAAACGGCAATTT
TCTCAGAGCGGCTCGGCTTCAATTGCTTTGTCCTCCTCTTTCATCAGACCAACTTTTTTAACTTA
GTAAAATCATATGTCGGCAGCGAAAAAAGGGAACGTGCCATATGTTTTATTTTTCTTTGTAGGAG
ATTTGCTCGATGCTAAGCAAATAAGCTTTGATGTCAGTTTTGCTTCCGGCATACCCTGTTAACGT
GCTGTTTTTGCCGATCACTCTGTGGCATGGGACAAATATCGGCAGATCATTTCGTTTATTTGCCT
GTCCGACAGCACGTACCGCTTTCGGACTGCCTACCGCAACGGCGATATCAGCATAGCTTCGTGAT
TCGCCATATGGAATCATGGCAAGCGCCTCCCATACTTTTTGCTGAAAAGGCGTGCCCTTTTGGCT
CAATGGCAGTGAGAATGTCCTTCTTTCCCCTGCAAAATATTCGTGAAGCTGCTTTTTCGCTTCTG
CCAGAAAAGCAGTCTCTAACTGCTCCGCACCCTCAACAGATTCTTTCCACTCGATCAAATCTTCC
TTACTGAGAAAGAGA
>r488.1 |SOURCES={KEY=b34ed7e6...,bw,442764-443364}|ERRORS={}|SOURCE_1="bcp.fa" (b34ed7e60a76ed5c83a162724f0217b5490879ad)
TAATCGAGCGGCAGCGTTATCCAGCGATGTGATCTCCGCATTATCCTCACGAAAAAAGTGAGGAT
TTTTTTATTTTGGTATTAACAAAATCAGAGACAATCCGATATTAATGATGTAGCCAGGAGGAGGC
GCAAGAGACTCCGCCAGCTATAAAAAATGAGGCACAAGGACGTGCCTAAATACACATTCAGGGAG
GAACAAAACAATGAGAATTAACCACAATATCGCAGCACTTAACACACTAAACCGTTTGTCTTCAA
ACAACGGTGCTAGCCAAAAGAACATGGAGAAGCTTTCTTCTGGTCTTCGTATCAACCGTGCAGGA
GATGACGCAGCAGGTCTTGCGATCTCTGAAAAAATGAGAGGACAAATCAGAGGTCTTGAAATGGC
TTCTAAAAACTCTCAAGACGGAATCTCTCTTATCCAAACAGCTGAGGGTGCATTGACTGAAACTC
ACTCTATCCTTCAACGTGTTCGTGAGCTTGCAGTACAAGCAAACAATACTGGTACTCAAGATGGT
ACAGACTTAGGTGCTATCCAAGAAGAGATCAAATCTCTACTTGAAGAAGTTGGTGGTATGACAGG
TGGAAGTAAAGGTAT
>r489.1 |SOURCES={KEY=b34ed7e6...,fw,883470-884070}|ERRORS={}|SOURCE_1="bcp.fa" (b34ed7e60a76ed5c83a162724f0217b5490879ad)
GGACGTCAATCATTGGGTTGCCCTCTGCATCATAATACGGGCCGTCTGGTTTCTTGGAACGGGCG
ACACGGATGTTATAACCGCCTGTTGCGTCAAGACCGCCATATGATAGGTATAAGTAGTAATACTG
GGTGTCTGGATTGTAGAGCACATATGGGCCTTCGATTCTGCTGTGGTTGCCGCCGAGCAGTTTTT
TGCCGTAGCCCTGTCCAGGGAGCGGGAAGCCCGTTTTCGGATTCATTTCAAGAATGAAAATGCCG
CCTGAGTATGATCCGTACACCATCCACAGCTTGCCGTCATTATCAAAGAAGGTATGCGGGTCAAC
GACATTCGGGTGTTTGGTTGCGTCATACGGTGTTCCGTCATTGCTTGTGCCTTCCATGCCTGATT
TCAAAAAGATGCCTTTGTTTTTGTACGGGCCTTCGATGTTATTAGCGACGGCCACTCCCATGGCG
GATCTTGGTGAGTCACCGCGGCAGGCGTTGTAGTACATATAGTATTTGCCGTCTGCTAGCTGTGC
GACATCAGCCGCCCACAGGGTATTGGATTGCGCCCATTCGAAGGTATCTTTTAATTCTTCATAGA
CATTGGGAATAAGAG
>r490.1 |SOURCES={KEY=b34ed7e6...,fw,3711773-3712373}|ERRORS={}|SOURCE_1="bcp.fa" (b34ed7e60a76ed5c83a162724f0217b5490879ad)
GAGGCAGAGAGGCTCTTAGAAAACAATTAAGGGATCTTTAAGTGGGGTGATGAAATGAGCTGTCC
TGAACAAATTGTGCAGCTTATGCATATGCATCTTGATGGAGATATCCTTCCGAAAGATGAACAAG
TATTAAAAGAACACCTGGAGGCATGCGAGGAATGCAGAAAGCATTTTTATGAGATGGAAAAATCC
ATCGCGCTCGTCCGGAGCACATCGCATGTCGAAGCCCCCGCCGATTTTACCGCTAACGTCATGGC
GAAATTGCCTAAGGAGAAGAAAAGAGCTTCTGTGAAAAGATGGTTCAGATCCCATCCGGTTATCG
CGGCTGCTGCGGTATTCATCATTTTGATGGGCGGAGGGTTGTTAAACAGCTGGCACAATGACCAT
AACTTCAGCGTGTCGAAGCAGCCGAATCTGGTCGTGCACAACAACACTGTGATCGTGCCTGAAGG
TGAGACGATCAAAGGTGATGTCACCGTCAAAAACGGCAAGCTAATTATTAAAGGGAAAATAGATG
GGGATGTAACCGTTGTAAACGGAGAAAAGTATATGGCCTCTGCTGGACAAGTCACCGGTCAAATA
GAGGAGATTAATCAA
>r491.1 |SOURCES={KEY=b34ed7e6...,bw,2324267-2324867}|ERRORS={}|SOURCE_1="bcp.fa" (b34ed7e60a76ed5c83a162724f0217b5490879ad)
GACTTCATCTTCAGTGATTTTTTCTACACAAGCGCCAAATTCCATTCGGATTGTACCGTTTCTTA
CTAAGGATTCGAATTCTGGCAGAATCCATGGCTTAATGCTTGAAGAGTATTCATTGCCCCTATAT
AAAACGGTGACACGCGCTCCTGATTTTACGAGTTCAAGCGCAGCATCTACACTTGAATTTTTCCC
GCCGATAACGACGACGTCTTTATCGAAATACGGATGTCCTTCTTTAAAATAATGGAATACTTTCG
GCAAATCCTCACCGGGTACGTTCATATAGTTTGGATGATCATAATAGCCTGTGGCAATGATGCAG
TATGGCGTTGAATACGTCTCTTTTGACGTTTCGATAACAAATGTATTGTTTTCTGCTTTTGTCAC
TTTTTGCACCATTTCAAATGCATTCACACGGATCTTTTTTCGTTTTACGACTTCCCTATAGTACG
ACAAAGCCTGAATTCTGACAGGCTTTCTGTTTTCGGTAATAAATGCCACGTCACCGATTTCAAGC
TTTTCACTTGAGCTGAAAAAGGTTTGATGCGTCGGATAATTGTAAATACTGTTAACGACATTGCC
TTTTTCAATGACAAG
>r492.1 |SOURCES={KEY=b34ed7e6...,bw,2876573-2877173}|ERRORS={}|SOURCE_1="bcp.fa" (b34ed7e60a76ed5c83a162724f0217b5490879ad)
TCCATAATAATCTGCCAGTCCGGCTTTGATTCACCCAGAGGTTCAAATACCTGGTATAAACGCTG
AATACGGCGTTCAGTATTTGTAAAGGTTCCTTCTTTTTCAAGGCTCGGGCTCGCAGGAAGAACAA
CATCTGCAAATTCTGCCGTCCGAGATAGGAAAATGTCCTGCACAACAAAGAAATCAAGCTTTTCA
TATGCGGCGTGCACATGATTGATATTTGAGTCGACAAGACCCATTTCCTCCCCTTTTACATACAT
CGCTTTCAGCTGTCCGGAATGGATTTTTTCAATCATTTCATGGTTGGTCATGCCCGGCTCCTTCG
GCAGCTGCACACCCCAGGATTGTTCGTATTTCTTGCGGACTTGTTCATCCTTCACTTTTTCATAG
CCCGGCAGGCTGTCAGGCATGCTTCCGAAGTCACTTGCTCCCTGGACGTTGTTATGGCCGCGTAA
TGGATAAGAACCCGCACCCGGTTTTCCGTAGTTACCTGTGACAAGCAGCAAATTTGAAATCGCAG
TGCTTGTATCGCTGCCTCCAATGTGCTGGGTCACACCCATGGCCCACAACGCGCACACACTGTCA
GCCTCATGAATCATT
>r493.1 |SOURCES={KEY=b34ed7e6...,bw,2426060-2426660}|ERRORS={}|SOURCE_1="bcp.fa" (b34ed7e60a76ed5c83a162724f0217b5490879ad)
GAATCCTCAGCCAGCTCTCGTAATGGCGCGATGCCGTCAGACGACTCTACAGGCACATGAAACAT
CGGATCAAAATAAATAACATCTACTGATTTGTCAGGCAGCTGCTTTAGATAGTCAAAGCAATCCG
CATGATTCACTTGTATTCTTCTCATGGCAGCTTGAAGCTGTTCTATACCGGTTTCCCATGAATGG
AGTCCCGTATTCACCAGAACGGACACAAGCTTGTTTTTTTCCAGCCCGATCACCGAACCGGTTTC
GCCAACCGCCATACTTGCGATAATGGCGTCGGAAGCCAGCCCGAGCGTGCAATCCAAAAAAGAAT
CTCCGGCCGTTAAGCCAGCTGCCCGAAGCATTGGCTCTTGCTCGCCGCGAATCAACCGTTTAGCT
CTGAACATCGCTGTATTCGGATGGAAAAAGAATTTACCGCCTTGTTTTGTATAAAGTTCGAACCG
CTCTTTTCCAACCACGAGCAAATCACGCTCAGCTGCCTTCAGCATATTTTCAACCGTTTGTTTAT
TTCGGCTGCAATATTGTATATCCAGCTCTTCCGAAAGCATTTTTGCGATCTTTATCGTGTGGTCT
GACGGTCTATAGCTT
>r494.1 |SOURCES={KEY=b34ed7e6...,bw,2600046-2600646}|ERRORS={}|SOURCE_1="bcp.fa" (b34ed7e60a76ed5c83a162724f0217b5490879ad)
CTCCTCAATAAAAAGCAGAATATCTTTTTCGGGGCGAGGCGGGAAAGGTTTTTTTGATTTTTTCA
ATTGTTTTCTCGGTTTCTTCTCATCTAAATTCCATAGATCATCGTACGGCGTAGCCATTTCCTCA
CACTCTTCTTCCTCATCATCCACACTCCACTGGAGCTTCGGACGCACCAAAGACGGATCGATATG
CTCCTGGATTGAAAGAATTGCGTCTAAAAAGGCCTCTACTTCCTGGATTCCATGAATGCGTTCAT
AATGCTTAATCCGCTCCGCCGTGGCTGCCATGCTTTCCACCATGTCACGCTTCGTGTTTTGGAAG
CGGCAGTTGTTTTTGAAAAAGTCACAGTGGGCGAGAACGTGGGCGACAATCAATTTATTTTGAAT
CAGTGAATTGCTGTCCAGCAAAAAGGCGTAGCATGGGTCTGAGTTAATGACAAGCTCATAAATTT
TACTTAATCCAAGGTCGTAATGCAGTTTCATTTTGTGAAACTGTTTCCCGAAGCTCCAGTGGCTG
AATCTCGTCGGCATCCCGTACGCGCCGAATGTATAAATAATTTCAGCCGGGCAGATTTCATACCT
CATCGGATAGAAATC
>r495.1 |SOURCES={KEY=b34ed7e6...,fw,2695819-2696419}|ERRORS={}|SOURCE_1="bcp.fa" (b34ed7e60a76ed5c83a162724f0217b5490879ad)
CCGGATAAGTGGCTATTGATGTTATAATCTTTAATTTTCCATTTTTCTTCTGCAAATTCAATGTT
GCTGAGGCAGGCATTGACAAGGCGCGTATTTTGAAGCTCGGGATCACCGCCGGAAATCTCTGTCA
GCAGTGCGTGAATCGCTGCGCCGTGCGCGACAATCAGTACCTTTTGATTTGGATATGCGTGATTT
ACTTTTACCAATCCGCCCATCAGCCTGTCCGTGAGCTCTTCCAGCGTTTCCATGTTTGGATAGTT
CTTGTCCGGATAGCGCTTTGTCCGTTCTTCAAGCGGCATACCCTCCGCGTCCCCGTAATCACGCT
CCTTAAAGTCATCCATCTCGACAATAGGAAGATTGAGGTATTCATTAATAATGTCCGCGGTTCTT
CTGGCTCTTTTCAGCGGGCTGGTGACAATGATATCCCAAGAGAAATCTTTTAAGTATTCTCCGGT
TTCCTTTGCCTGGCGTTCGCCTGTCTCGTTCAGCGGGATATCTGTTTTCCCTTGGCATTTTTGCT
GCAGGTTCCAATCGGTTTCTCCGTGTCTTACTAAGCAAACGGCTGTCATAAAATCCCCTTCCTGA
CTTTGATCTTATCGT
>r496.1 |SOURCES={KEY=b34ed7e6...,fw,1057309-1057909}|ERRORS={}|SOURCE_1="bcp.fa" (b34ed7e60a76ed5c83a162724f0217b5490879ad)
TCTGCAATCACTTTTTGCACAAGCGGTTCAAGCTTGTTTTTATTCTTCAAACCAAGAAGTGTGCG
GCCATGCCCCATAGAGAGCGTGCCTTCCGCAATCAGCTGCTGAATGTTCTCAGGCAGTGTCAGCA
ATCTTAAATGGTTGGCAATATGCGGCCTGCTTTTTCCTAGACGTTTTGCAAGCTGCTCTTGCGTA
ACATCTAAGTGCTTAAGCAAAGAGTCATAAGCCTGAGCCTCTTCCAGCGGTGATAAATCCTCACG
CTGAAGGTTTTCCAGTAAAGCAATTTCTCTCATTAACGCCTCTGATAATTCACGGACAATCGCTG
GAACAGTTTCTAATCCTGCAAGCTTTGCCGCCCGAAAGCGCCGTTCACCCGCAACGATATCATAG
CCTTTTAAAGATTTTCTGACGATAAGCGGCTGGAGAATGCCATGCTGCAGCACAGATTCCTTTAG
CTCAGCTAGCGCTTCGTTGTCAAAGTGTTTTCTTGGCTGATAAGGATTAGGGCGTAAATCGGTAA
CTTTGATTTCCTCAACTGTCTCTTCAGACAAATCCACCTGATTAAACAACGCATTAATCCCTTTT
CCAAGGCCTTTAGCC
>r497.1 |SOURCES={KEY=b34ed7e6...,bw,1407186-1407786}|ERRORS={}|SOURCE_1="bcp.fa" (b34ed7e60a76ed5c83a162724f0217b5490879ad)
CTTGGTCACGACCTCTTCTGCAGGAAACTTATACGCAATGGCCCAGCGCGGGCTTTTCGCCGTAT
AGCCGAGCTCCTCCTGCTGATCGAGAGAATCCACTTTGATGACGATGCCGTCAATCTCATACGGG
AGATCGGCGCGTTTCGCTTGAAGCTCATCGATCATCGCAATGACTTCTTCTATGCTGCCGCATTT
TTTCCGTTCCTGGTTCGTTTTAAAGCCGATGTCGTCGAGAAAATCAAGCCCTTGGCTTTGTGTCT
CCACACCCATTTCGTCAAGCTCCGCTATACTGTAGACGAAGATATCAAGATTTCGTTTCGCCGCA
ATTTTAGGATCAAGCTGTCTGAGTGATCCCGCAGCGGCATTGCGCGGATTTGCGAACGGTTCTTC
CTCGTTTTTGATCCGTTCTTCATTGAGCGCTTCAAATGAGCGTTTCGGCATATATGCCTCGCCGC
GCACTTCAATTGAAAGGCTGCGGTTCATTTTGAGCGGAATAGTGCGGATCGTCTTCAGATTTTCC
GTAATATCCTCTCCCGTTGTTCCGTCGCCTCTTGTGGCGCCTCTGACAAAATAGCCGTCTTCATA
ACGGAGAGAAACAGC
>r498.1 |SOURCES={KEY=b34ed7e6...,fw,385126-385726}|ERRORS={}|SOURCE_1="bcp.fa" (b34ed7e60a76ed5c83a162724f0217b5490879ad)
CGGTCTTGTTTGATAAGCAATTCATCCTGATCATATAGAGAATCCTCAGGCCCGCCGTCTCCTAA
ATCAAGCAGATCAAGCAGACTATCATTCTCTTCGGAAAATTCACCGTCCGGATCAGCGTCTGAAT
AAGCTGCAGCTTCTTTATAAGCTTCCTGAAAGAGTCCCAGATGGGCAAAGTTATTTGCTTTAAAA
TAATGACATTCCGGCATTTCCGTCTCCAGATTCGCCAAAATATAATCAAGCAGATCGTTTGATTC
CTGGTATTGCCCCATCTCTGAATAAATGACCGCAAGCTGCGAAAGCATCTCTGAATCCTTCGGCT
CCAAATGAACCGCGCGCTGGATCAGTTTGCTTGCCCGCTTCAAATTGCGTTCTTTATACGCCTTC
AAACCTTTATGAAAAAAATAATGTCCATCTTGAAGCAGCTGGACAATTTGTGCGTGATTTTTATG
TTCAGAAGTGTGTTTTCCCACAACTACCCTCCGTTTTATACAATATTACCGTCAGTAGTATACCA
TAAATCGTAAGCTCCTCAATAGTTCAAAAGGAAGGATTGGGAAAATCCCTCCTCTTTTTTTTACT
GGCTGAATCAACCAG
>r499.1 |SOURCES={KEY=b34ed7e6...,bw,1277845-1278445}|ERRORS={}|SOURCE_1="bcp.fa" (b34ed7e60a76ed5c83a162724f0217b5490879ad)
GTTTCGGGTTAAGAGGCTTTTTATTACAATACATCAATTCTTAGTGTTATTAAAATAAGTTTATC
ATCGAAAAACTCAGTTGAATGATTTCGATCATCTCTCTATTGAATTTATTAATTGGTAGAAGTAT
TCAGGCTGATGAGTCTTATTGAGGTTATACCATGAATATAATGTATCTGGCGCAAATACATCTAA
TTTTTTCAGTACTTCCATCGCAAATTCCAGAGGAGCTACTCCTGATGCAGTAATCAAATTCTCAT
CAGATACTGCAGGCTCCCTCTCATAAAATGTTTCTCCTTTATAATGAGGGCAGACCATTTTAAGA
TACGCTACATCATTGCTTGTATGCTTTCTAGAATCTAGGTATCCCATATTCGCGAGGCCCTCCGT
TGCACCGCAAATTGCAGCAACAATAGTGCCAAGTTCTAAAGCTTCGCCAACTTTTTTCAAGATAG
GCTGATGAATATCTTCTCCCCAAGTATTCCCTCCAGGTAAAATGAAAAGATCTTTATTCTCAAGG
GTACACTCATCAATAGAAATATCTGGTTTTATGCTCAGACCTCCCATCGTAGTAACCATTTCTTG
ATTAGCTCCTACTGT
>r500.1 |SOURCES={KEY=b34ed7e6...,fw,1600366-1600966}|ERRORS={}|SOURCE_1="bcp.fa" (b34ed7e60a76ed5c83a162724f0217b5490879ad)
AAGCGCCGATTCCGGAAGCTAAGGCGAGAGGTGTCATCCAATAGCCCGCTTTTGCGGCAGGGACG
CCTAAATATTGCTCAACATAGGACGGAATAAAAATAACCGCCGCCAACAGGCCCCCGGATAATAA
ACCGATGATAAGCGTTCGCTGAAACAGGTGATTCCGAAGTAAAGAATACGCCAGAATGGGATCGC
CCCCGCGCATTTCCATCCGCTTCTCAAACCATACGAGCGCCGCAAAACAGAAAATACCGATTAGA
ATAAATCCATAAACCTCAGGATCTCCCAGGCTTTTTAATAGATTTGTTCCGTCAAGGTTTGTCAT
GCCGTACATTACAGCCAAAATTGACAAGGACAGAAGAAAAATTCCGGCCGTGTCGAGACGTTTGG
CCTCCGGCGCTTTGGTTTCCACAATAAAAAATGCACCGAAAACAACCAGCAGCACCGCAATCGGC
AGGTTAATCAAAAACAGCCAATGCCACGATCCGGTCCAATCAAGCAGAAAGCTTCCGACATTGGG
TCCTAGCACAGCAGCCATCCCGTTCATCGCCCCTAGCAAGCCAAGGGCCTTCCCTTGCTTTTCCT
TTGGAAGCGTAGCAA
>r501.1 |SOURCES={KEY=b34ed7e6...,fw,2868051-2868651}|ERRORS={}|SOURCE_1="bcp.fa" (b34ed7e60a76ed5c83a162724f0217b5490879ad)
AATGGGGCTTGTGGAAATGACATATTCTTTACCGAGCCGTGTGGCAATCGCGGATCAGCAAAACA
AGTGATAATAACACATATAAAAACGAACAGATCATCAGTATACTCATGACTGGATAGTGTTTCGC
AGAGTATATGAAAAAGTCCAGCTGTGAAATTTGTTTGGAGCTCGTGATGGTGTCAATGCCGTTAA
GGAGCTTTGTAAATTTGGCTGTGTAATTCCATTCGAATTGATCTGAAACAAGCTCGCTTCCTTGA
TACCAATTGACAGCGGCTAAAAACAGAAATGCCATGAATGAAAATCCAAGCTGAACAACTAAAAC
AATCCCTTTCATCGTATGCCTCCAAATCAATGAACATGAGAAAAGCAAATCATATATTACCATAA
TGTAGGCAGTTCGACAATTTTTTCTTTATTTCCGGATTGGACTATTAATGGAAAAGATCTTAGTC
TGGTTTAGTTTCATATTTTAAAATGGATAGATATTATGTATTTTATTGGGATTTTAGTTCTGCCT
GGGCGGGTGCTTTTTTACTCTTTCGTCTTTTGTCGCTCTCAGCTATGTGTTATTTTGGATATTGG
TGATCATATCCAGAA
>r502.1 |SOURCES={KEY=b34ed7e6...,bw,3096888-3097488}|ERRORS={}|SOURCE_1="bcp.fa" (b34ed7e60a76ed5c83a162724f0217b5490879ad)
AGAAACTCTTCCAGCCACTGAATTGCCTGAAGATCCAAGTGGTTCGTCGGCTCATCAAGAAGCAG
GACATCGGGTTTGCCGAATAATGCCTGGGCCAGGAGAACCTTTACTTTTTCGGATCCTCCAATAT
CTTCCATCTTTTTCGTGTGAAGATCTTCTGAGATGCCGAGACCTTTTAAGAGGATCGCAGCTTCA
CTTTCTGCTTCCCATCCGTTCAGCTCTGCAAATTCACCTTCGAGCTCTGCCGCACGAATTCCGTC
TTCATCCGAGAAATCAGGCTTCATGTAAATTGCGTCTTTCTCCTGCATGACCTCGTATAAACGCT
TATGTCCCATAATCACAACTTTTAGCACTTCATACTCTTCATATTCAAAGTGGTTCTGTTTCAGA
ATGGCAAGACGCTCGCCAGGGCTCATATGAACATCGCCTGTCTGAGGCTCAATTTCTCCTGATAA
CACTTTCAGAAACGTTGATTTACCAGCACCATTGGCACCAATTAACCCGTAGCAGTTGCCTGGGG
TAAATTTAATATTTACATCTTCAAATAACTTGCGATCAGCAAACCGCAAGCTCACATTATTTACA
GCAATCATTTAATAT
>r503.1 |SOURCES={KEY=b34ed7e6...,fw,3179769-3180369}|ERRORS={}|SOURCE_1="bcp.fa" (b34ed7e60a76ed5c83a162724f0217b5490879ad)
CCATCGGATTGAGAACGTCCACAGAAGAAGCGGAACGTGTGAAAAAACAATTTGGACATGCCTAC
TATAACGAGGCTTCAGAAGATGAAGTATTTGAGGTAACCGTTATAGGCACCAATCAAAAACAAAC
ATTTACACAGCAGGAAGCAGCGAATATCATTGAAGCAAGAGTCGAAGAAATCCTTGAGATTGCTT
CAGAAGAACTTCGCAATATGGGAATTAGCGATCTGCCGGGAGGCTTCGTGCTGACAGGGGGACAA
GCAGCGATGCCTGGTGTCATGTCACTGGCGCAGGATGTGCTGCAAAACAATGTCAGAGTGGCGAG
CCCGAATTATATCGGTGTAAGAGATCCTCAGTATATGACGGGAGTTGGCATGATTCAATTCGCCT
GCCGGAATGCTAGAATTCAAGGCAGAAAAATTGGCTTCAAGATGCCTGAAGAAGCGATACAGGAA
ATCGCAGTCTCATCAGCAGAGGAAGAAGAGCATCATCACCAAAATGAGATGCAGCAACGGCCAAA
AGGAAAACAAAAAACACAAGCCGAACATAACAAACAGAGCAAAATGAAAAAACTATTAAGCATGT
TTTGGGAATAGATAG
>r504.1 |SOURCES={KEY=b34ed7e6...,bw,1596024-1596624}|ERRORS={}|SOURCE_1="bcp.fa" (b34ed7e60a76ed5c83a162724f0217b5490879ad)
CCCATTTGGGCGATGCTTTTTTCAAATACTCATGAAAGAGCATGTGCAGGATGTAAAATTGGAAG
ATGACAAGAATGAAATATCCGATAAAGTTTCCTAACAATACGTTTTCCAGATATTTCTGCACAAA
CGCCAGAAATGTCAGCTTTCCCCCCATTGCACTGGTCATCAGCAAGGCATCTATGGCTGCGATAA
ACAAAAACGGAATAAAAATCACTTTTCCTCTCTTCTTCAAAAACCCCTCCGGCACCCCGTCAGGA
TAAGAACGCGCCAGCAAAAACTCAGAGATGAAAATGAAAGCAGGCGTGCTGAACATCAGGAGTGT
GCGCAAAGAATCAACCGTGTGAGAAATATCGGCAAGTGCTTCCGCCTGAAGCATCAGAACCATTG
AAATGATATGGAGCAGAACGACACTTAAGCACGAAATGCAGCGGATCACAAAAATTTCTTTTATT
TGCATAACAGCGCTCCTTTATTTCAAATTTTTAGAAATCGATGGTTGTACCATAACACACCTGCT
TCAATTGAAAAAAGTGCCTGATTTCTTATCTTTCAGTATGCATGAAAGCCTAAGACCCATAAAAA
TCCATAACTTTTTGG
>r505.1 |SOURCES={KEY=b34ed7e6...,fw,2947852-2948452}|ERRORS={}|SOURCE_1="bcp.fa" (b34ed7e60a76ed5c83a162724f0217b5490879ad)
CCCGGCCTTTGCAGCAGGGGAGCCTGAAGCGACTTCACGGATGTATACGCCTTTATTCAGCTGGC
TGCCGAATAAGCCAAGTGTGCCTTCTTGATAGTTTTGCGGCACCTGTTCCAAATCGAGCATGCTG
ACACCGATATATGGACGTTCAATTTGCCCTTTAGACAGCAATTCTTCAGCTATCGGTTTGACGTC
GTTGCTTGGAATGGCAAATCCGATGCCCTCAACATCATCTTCACTGATTTTCATGCTGTTAATGC
CGACAATTTTGCCGTCTGTATTTAACAACGGACCGCCGCTGTTACCCGGGTTAATTGCGGCATCA
GTTTGAATCACGTTAATGCTTGTTTGACCGGCTGATGTTGACATTGAAACTGTTCTATCCACGCC
GCTTACAATTCCTTGTGTTACTGTGCGAGACAGGTCTTTACCGAGCGGATCTCCAATTGCAATGA
CGGTTTCGCCTGTTCTGAGATCCGATGAATCACCGAAGTTTGCTACCTTTGTTACGTGGTCATCA
CTAATTTGAAGAACCGCTAAATCTGTTAAAGAGTCACTGCCTACAAGCTTTGCTGTCACATCAGT
GCCGTCGTATAAGGA
>r506.1 |SOURCES={KEY=b34ed7e6...,bw,3940136-3940736}|ERRORS={}|SOURCE_1="bcp.fa" (b34ed7e60a76ed5c83a162724f0217b5490879ad)
ATGCCAGCCGACCATCATGCCGTATTTTGAACAAGCGAAAGAAAACGGGGCTTATCTCATTGCCA
TTGACCCCCGGGAAACAGCGACGACAAAAATAGCCGACCTTCATCTAAAAATCAAACCTGGGACA
GACGCCGCCCTTGCCAACGGTTTAGTCAAAATCATCATAGACGAACAGCTCATAAACGAAGACTT
TATTCGCACACGCACGAACGGATTTGATGAGCTCAAACAGCATATCGGTGCTTTAAATCTGGAAG
ACATCGCCGAGCAGACAAGTGTTCCTTTAGAGCAAATGCGAAAGGCCGCTATGAAGTTTGCCATG
GAAACGTCCGGCATGCTGTTTACAGCCCGCGGCATTGAACAGCAAACCGATGGTACCGCGGCTGT
GAGAGGCTTCTTAAATGTGGTGCTGATCACAGGAAAAATCGGCAAGCCTTACTCGGGCTACGGAG
CGATCACTGGACAGGGTAATGGGCAAGGCGCCCGAGAGCATGGCCAAAAAGCAGATCAGCTTCCC
GGCTACCGTTCCATCGAAAACGAAGACCATCGGGCTTATATTGCAAAAGTGTGGGGAGTCAATCC
GGATGAGCTCCCACG
>r507.1 |SOURCES={KEY=b34ed7e6...,bw,917691-918291}|ERRORS={}|SOURCE_1="bcp.fa" (b34ed7e60a76ed5c83a162724f0217b5490879ad)
TATTGAAATCCGCACAATGGATAAGCTGCCGGAGTACTTAAAAGATCATTCATTGGATGATCTTG
CGAAATATTTTCAAACCCATCACATCAAACCGCTTGCCTTAAACGCACTCGTGTTCTTCAACAAC
CGTGATGAAAAAGGCCGCAATGAGATCATCGCTGAATTTAAAGACATGATGGAAACGTGCAAAAC
CCTCGGTGTGAAATATGTCGTAGCCGTACCGCTTGTGACTGAGCAGAAGATTATAAAAGAAGAAA
TCAAAAAGAGCAGTGTAGAGGTACTGACTGAGCTTTCAGATATCGCAGAGCCGTATGGCGTAAAA
ATCGCGCTTGAATTTGTCGGCCACCCGCAATGTACGGTGAATACGTTTGAACAGGCGTACGACAT
CGTAAACACAGTCGAGCGTGACAATGTCGGGCTTGTCCTTGACAGTTTCCACTTCCACGCCATGG
GTTCCAATATCGAAAGCTTAAAGCAAGCGGACGGAAAGAAAATTTTCATCTACCATATCGATGAT
ACAGAAGATTTTCCAATCGGGTTTTTAACAGATGAGGATCGTGTATGGCCGGGCCACGGGGCGAT
TGACTTAGATGCCCA
>r508.1 |SOURCES={KEY=b34ed7e6...,bw,88732-89332}|ERRORS={}|SOURCE_1="bcp.fa" (b34ed7e60a76ed5c83a162724f0217b5490879ad)
ACCCGCTTAAAATCAGCGGTCAGGTTCCGGAAGAAAAAATTCAGACGGTGCCGCCGGTTGTCATC
CTGGTTATAATTTTGATCAGCAGTCTGTTAATCGGATATTTCAGCTCGTATTACCAGAATGCGCC
GCTGCTCGTCAAAGGAGCGCTTTTCGGAATTCTGAATATCCTTGTCGGATTGATGATCAGCTTGT
TCGGTTTGAATATTTATTCACTGCCGGACGATCAGACGATTAAGTGGTCTGTGTTTACGATTTTA
TTGCTGGTCGCGAGCTCTGCCTTTATTCGGGCGGCATTCCGATTCGGATCAATTCCTGGATGGGT
TGCTTCAGCGGCAATGATTTTATTCTATGTTGCGCCGCTTATTGACTTGATTATGCCGAACTTCA
CATTTGAAGATCCAGTGTCGAAGGTATATATCGACATCCAGTACGGAACAGGGCATTTGTTTACA
ATGGGAATATCGGTTCTGCTGATCATTACGTTGATTGCAGCGGCTCTGCCGCTTGTCATTCGCTT
GATAGCAGAAAAAACAGCGGAAAGCGATGAAACGTATGAAGCGTAATCGCAGCTTGGAAAAGGGG
ATCATGATATGTATG
>r509.1 |SOURCES={KEY=b34ed7e6...,bw,1125722-1126322}|ERRORS={}|SOURCE_1="bcp.fa" (b34ed7e60a76ed5c83a162724f0217b5490879ad)
TTTCCGGCACCTCTTTAGGAGCATATCATTTCGTTTATAAACCGATGGACATATATTTTGTTTCG
AGATATGGTTCAATACCTTCTGAACCGCCTTCACGGCCGATTCCGCTTTCTTTCATTCCGCCAAA
CGGAGCTTGAACCGCGGACGGCCCTCCGTCATTCCAGCCGATAATTCCGTATTCGAGGTTCTCGG
AAATATAAATGCCGCGACGGTAGTTTTCTGTGAAGAAATAAGCAGCCAGTCCGTACGGTGTATCG
TTGGCGAGCTCAATGGCTTCATCAATATCTGTAAAAGTGACGATTGGCGCAACAGGGCCAAAGGT
TTCCTCGTGCATGATATTCATGGACGTATCGACGTCAGCGAGCACTGTCGGATTGACAAAGTAGC
AGCCTTTATCATCGTTTCGTTCATAAGTGCCCCCAGCAACAACCTTCGCTCCTTTTTCAACCGCA
TCATCAATTTGGCTGACGATTTTTTCAAAGCCCCTTTTGTTGATAATCGGACCGACGTTAACGCC
TTCCTCAAGTCCGTTTCCAACCTTCAGCTTCGATACTTGCTCGCTCAGTTTCGCAGCAAATTCAT
CTTTAATGGATTCAT
>r510.1 |SOURCES={KEY=b34ed7e6...,fw,393839-394439}|ERRORS={}|SOURCE_1="bcp.fa" (b34ed7e60a76ed5c83a162724f0217b5490879ad)
CGCCAGCTTCCATAAAAATTCATGTACAAGCTCAGTATCGAAAGTTCCGACTTTCGCTGCAGGAA
AGTCAGCACGCATTTCCAAGTGCGGCCGATTGCTTAAATCAACCACTACCTGAGCAAGCGCCTCA
TCCATCGGCACAAACGCCGAGCCGTAGCGTTTGATGCCTTTTTTATCGCCTAGTGCTTCAAGCAA
AGCCTGCCCTAAGCAAATGCCGATATCTTCAGTTGTGTGGTGATCATCAATATCGACATCACCTT
TTGCATGAATGGAAAGATCAAATTGCCCGTGTTTTGTGAACAGGTCCAGCATATGCGTCATAAAC
GGCACATCTGTTTTGATTTCTGCTTGTCCTTCACCGTCTATTGCGAATGACAGTTCTATATCCGT
TTCATTTGTTGTTCTGGCGCGTTCCGCTTTTCTCATTTCGATTCCTCCGTTCTCTCGCTTCGATT
GACCTGGCATGCGCTTCTAATCCTTCCAGTCTGGCAAAAGCTGCAATGCTTTCCGCATGTTCTTC
AAAGGCTGATTGGCTGTATGAAATAATGCTCGATTTCTTTTGAAAATCCGTGACGTTTAATGGGC
TTGAAAATCTGGCCG
>r511.1 |SOURCES={KEY=b34ed7e6...,bw,634235-634835}|ERRORS={}|SOURCE_1="bcp.fa" (b34ed7e60a76ed5c83a162724f0217b5490879ad)
AGAACGTTTGATGTCGCCGGCTGGGCCTGGCTTATTGTTATTTGCAGTCGGCGTCAGCCTCGATA
GTTTCTCCGTCGGTCTGAGCCTAGGAATATACGGCTCGCACCCGCTTCTCACCATTACCCTGTTT
GGGCTTTTCAGCATGATGTTGACTTGGCTGGGCCTGCTGATCGGAAAACAAGTGCAGTCCTGGCT
CGGCTCATACAGTGAAGCGCTCGGGGGAACCATATTAATCGTATTTGGCCTTAAGCTGCTTTTGC
CAATTTAATATACCAATAAAAGAAACGATGTCGCCGTTTCTTTTTTCTTCATATATAATAGAAAA
AACAAGGGGTGACTGACATGAACATCATTTTTGTCTGTACTGGAAATACGTGCCGCAGTCCAATG
GCTGAGGCGCTTTTTAAATCAATCGCTGAAACGGAAGGGCTGGATGTCAGCGTCCGCTCGGCAGG
CGTATTTGCCTCACCTAACGGAAAAGCGTCGCCTCACGCGGTCGAAGCGCTTTTTGAAAAACGCA
TTGCCCTTAATCATGTTTCTTCGCCATTAACTGAAGAACATATGGAAGCGGCAGATTTGGTTCTG
GCAATGACCCACCAG
>r512.1 |SOURCES={KEY=b34ed7e6...,bw,3795243-3795843}|ERRORS={}|SOURCE_1="bcp.fa" (b34ed7e60a76ed5c83a162724f0217b5490879ad)
TTTTCTTTTTTAGTAACGCCGCCGTTTCCGATGCCCGTTCATCCCGAATGGAAACCATGCCCGGC
TGCTGTCCTGATGGTGCCCCCTCAAGCTTCAGCCCTTTTTCAGCAGCATATTGACACGCATCGGC
AATCACGGCTTTTATATGATCGCGGATACGGGACATTCCGATCTGATTCAACAGCGATAAAGCCG
CAGCTGCTGCATACACGCTAATAAAAGCAGGGGTTCCTGTTTGAAAACGCCTCGCGCCTTCTGCA
TAAGACGACACCCCAAACCCGTTTTCCCGCCCGAACCAAGCAGATGCTTTTGGCTTCAGCTCATT
CGCCAGCTCTTTTCTCACATAAAGAAACGCCATGCCCGGTATGCCGAGCATATACTTTCTGGTGC
CTGCCGCCAGCATATCAATGCCCCATTCCTTCACATCAATGGGAATATGCCCTGCAGATTGATAA
GCATCCACAAATAACATCGATCCCTTTCTCTTGGTGATGGCAGCGATGGCTTTTATATCCTGAAT
GCAGCCGTCACGGTAATGAACGTGCGGAGCACAGGTCAGCACCGTCTCTTCCGTGATAGATGTTT
CATATTGTTCGAGCG
>r513.1 |SOURCES={KEY=b34ed7e6...,bw,3852638-3853238}|ERRORS={}|SOURCE_1="bcp.fa" (b34ed7e60a76ed5c83a162724f0217b5490879ad)
ACAGCAAAGCATTCTGCCGCAAGGGCCGATTCCTCCGAGCATTTTTGCCTCATCTCTCACTCCAA
TCTGGCGAAGCTCAATCCTTGTTTTGAAGATGGAGGCTAAATCCTTTACAAGTTCTCTAAAGTCT
ACTCGGCCGTCAGCAGTGAAGTAAAAAATCACTTTATTGCGGTCGAACGTAAACTCCACATCGAC
CAGCTTCATATCCAAGCCGTGATCTATTACTTTCTTTTGGCATATTTCAAATGCTGATAAAGCTT
CTTGTTTATTTTCTTCTACAATGAGAAGATCGCGCTCGTCAGCCACGCGTATCACTTTACGGAGC
GGAAGCACAACATCATGCTCATCCACCTGTTTATTCGCGACAACAACCTGGCCGTACTCAACGCC
TCTGACAGTTTCTACAATGACGCAGCTGTCTTGTTCTATATGAAATCCATTCGGATCGAAATAAT
ATATTTTACCCGCTTTCTTAAAGCGGACGCCAATTACATTGTACAAGCTTATCCCTCCTGCAACA
TTAACACCAAGTGCTCCATTAGTCCCTGCACATTCACATTGGAATGAAGCCGTTTCTTTGCTTCT
AAAACAGCAAGTATC
>r514.1 |SOURCES={KEY=b34ed7e6...,fw,1457383-1457983}|ERRORS={}|SOURCE_1="bcp.fa" (b34ed7e60a76ed5c83a162724f0217b5490879ad)
GGAAAACGCGCGGTCCATGTTGAGAGCCGCATTTGATACAGGCATTGTCCATTTTGATCTGGCCA
ACAATTACGGCCCGCCGCCCGGCTCCGCTGAGGAGATGTTCGGGCGCATGCTGAAAACGGATTTT
GCGCCTTACCGTGATGAACTCATCATCAGCACTAAAGCAGGCTATGACATGTGGAAAGGGCCGTA
CGGTAATGGCGGATCGAAAAAACATTTGACTGCCAGCTTAAATCAAAGCTTAAAGCGGCTGGGTC
TTGATTATGTGGATCTCTTCTATTCGCACCGTCCTGATCTTGAAACGCCGCTTGAGGAAACGATG
GAGGCGCTGGCGGGCTTTGTGAGCCAAGGAAAAGCTTTGTATGTCGGACTGTCAAACTACAGTCC
TGAAGAGACTGAGCGCGCGGCCGAACTTTTACATCAACTCGGCGTTCGGCTCGCCATTCATCAGA
CGCAATATTCAATGTTTCACCGCGATCCGGAAAAAGGGCTGCTTGATGTGCTGGACAAAAAGGGA
GCCGGCTGCATCGCGTTTGCGCCGCTTGCTCAAGGGCTTCTCACGACAAAGTACGTTTCAGGCAT
CCCGGAAACATCAAG
>r515.1 |SOURCES={KEY=b34ed7e6...,fw,2283173-2283773}|ERRORS={}|SOURCE_1="bcp.fa" (b34ed7e60a76ed5c83a162724f0217b5490879ad)
CTCAGCCAAAATGAATCGTTTGCGCGTGTGACAGTTGCTTCATTTATTGCGCAGCTTGACCCGAC
CATGGATGAACTCACCGAAATCAAAACTGTGGTGTCAGAAGCGGTGACGAACGCCATCATCCATG
GCTATGAAGAAAATGGCGATGGAAAAGTATATATTTCGGTGACGCTGGAAGATCATGTCGTATAT
ATGACCATCCGTGATGAAGGGCTAGGCATTACAGATCTGGAAGAAGCCCGCCAGCCTTTATTCAC
GACAAAGCCTGAGCTGGAGCGTTCTGGAATGGGCTTTACCATTATGGAAAACTTCATGGATGATG
TCAGTATCGATTCATCACCCGAAATGGGGACAACGATTCGCTTAACAAAGCACTTATCAAAAAGC
AAAGCGCTTTGTAATTAAGGAGATTTGTTATGGATGTGGAGGTTAAGAAAAACGGTAAGAACGCT
CAGCTGAAGGACCATGAAGTAAAAGAATTAATCAAACAGAGCCAAGATGGCGACCAGCAGGCAAG
AGACCTCCTCATAGAAAAAAACATGCGTCTTGTTTGGTCTGTCGTACAGCGGTTTTTAAACAGAG
GATATGAGCCTGATG
>r516.1 |SOURCES={KEY=b34ed7e6...,fw,2735957-2736557}|ERRORS={}|SOURCE_1="bcp.fa" (b34ed7e60a76ed5c83a162724f0217b5490879ad)
TCCCGAACCGAGCGCAGATTTTGAAGAGCTTTTCGGAGAAAGGTAAAAAGAATCACCAAAGTTCA
CGACTCCGCCCGATATGGAATTGATAGCTATAGGCCCGACAATTGCTGGCATAGACGACACCCTT
TATAGAAGTCTCTGTTTATTATATGCCCGTGCCGGACGATTGTGAGTTTGGGGGAATAATCTGGC
GGATATGTTTAATCCGCGCGTCACCGCGTACGACCGAAGCTGAGCCTGCATGAAAAACGGAAGAG
GATGAGACCCCTTGAATTTTGATGTTGCGGACATGAATGACAGGCACCTCATGGCAAAAAGCGGT
TTGCACGCCCGTTTCCGGAAGAAGCTTCACAGCGTGCTGCTCAAAAATAGGATAATCCTTTCTAT
TAAATGAGCCTTCATTTTCATAATATGTTGAAAGCGAGCGCTGAACAGCGAGCACTTTTATTTTC
ATATCGATTTCGTTTGTATCGCCTGCTTGAAATACGCTTGCTATACCGAGAGAGTTAAATTTAAT
CTGTCTGATGTGGGATAGACGCTTAAGCATGATTCGACGGCAGCGGAGCAAACGGACCGATAATA
AGAGATTCAGGCGGC
>r517.1 |SOURCES={KEY=b34ed7e6...,fw,2603631-2604231}|ERRORS={}|SOURCE_1="bcp.fa" (b34ed7e60a76ed5c83a162724f0217b5490879ad)
TGACGATCAATGAACTGAAAAAACTGAATGGCTTAAAATCAGATCTTCTCCGTATCGGACAAGTT
CTGAAAGTGAAGGGCTCAAGCAGTTCAAGCAGTTCAAACTCATCAAACGTGTCTACGTCTGCAAC
TTCTACATACAAAGTAGTGCGCGGCGACAGTCTATCTAAAATCGCGAAAAAATACGGTACAACGG
TTAGCAAATTAAAGAGTCTCAATGGCTTAAAATCAGATTTAATCTATGTCGGACAAGTATTGAAG
GTGAAAGGAACAGGTTCAAAAACTGTAACTTCATCTAAGCCTTCATCTAAGCCTTCATCTAGCTC
AAGCAGCAAAGTATCATCTACATCACTTAACGTAAGCAAACTGGTCTCTGATGCAAAAGCGCTAA
CTGGAACGCCGTACAAATGGGGCGGAACAACAACTTCCGGTTTTGACTGCAGCGGATTCATTTGG
TACGTATTAAACAAACAAACAAGTGTGGCAAGAACGAGCACTGCGGGATATTGGAGCTCCATGAA
GAGCATTGCCAGCCCGTCTGTCGGTGATTTCGTATTCTTTACAACATATAAATCCGGCCCTTCTC
ACATGGGGATTTACG
>r518.1 |SOURCES={KEY=b34ed7e6...,bw,1795722-1796322}|ERRORS={}|SOURCE_1="bcp.fa" (b34ed7e60a76ed5c83a162724f0217b5490879ad)
AAATCTGAACGGCCTGTTCCGATAACGCTCGCACCAGCTTCACGCGCATCTTCCGGCATAATTTC
CGGATTCGGGTTTGCCATTGCGAAAATGATCGGATCTTTCGCCATGCTTTGTACCATTTCTTTTG
TTAGCGCGCCTTCGACAGACACACCGATAAATACGTCAGCACCAGCGATCACATCTTCTAAAGAA
CCGTCTTTACGGTCTTGGTTTGTGAATTTCGCCACTTCGTTTTTAACATCGTTCATACCGTTTGG
ACGCCCTTCATAAATGGCTCCTTTTGAATCGCACATCACGATGTCGCGCACGCCGAAATGGTAAA
GAAGTTTGATGATTGCAATACCTGCAGCACCGGCTCCGTTAGCCACAACTTTAATGGAAGACATG
GATTTTCCAGAAAATTTCAGCGCGTTTACAAGGCCCGCTACTGTTACAATCGCTGTGCCGTGCTG
ATCATCATGGAAAACCGGGATGTTCGTTTCTTTTTTCAAACGCTCTTCAATGATAAAGCAGTTTG
GCGCCGCAATATCTTCAAGGTTGACACCGCCAAATGTCGGTTCTAGCAATTTAACGGTTTCAACG
ATTTTATCAACATCA
>r519.1 |SOURCES={KEY=b34ed7e6...,bw,393879-394479}|ERRORS={}|SOURCE_1="bcp.fa" (b34ed7e60a76ed5c83a162724f0217b5490879ad)
TATTTTGCCGGACCGAACCATGTGCTTCCGACGAATGGGACGGCCAGATTTTCAAGCCCATTAAA
CGTCACGGATTTTCAAAAGAAATCGAGCATTATTTCATACAGCCAATCAGCCTTTGAAGAACATG
CGGAAAGCATTGCAGCTTTTGCCAGACTGGAAGGATTAGAAGCGCATGCCAGGTCAATCGAAGCG
AGAGAACGGAGGAATCGAAATGAGAAAAGCGGAACGCGCCAGAACAACAAATGAAACGGATATAG
AACTGTCATTCGCAATAGACGGTGAAGGACAAGCAGAAATCAAAACAGATGTGCCGTTTATGACG
CATATGCTGGACCTGTTCACAAAACACGGGCAATTTGATCTTTCCATTCATGCAAAAGGTGATGT
CGATATTGATGATCACCACACAACTGAAGATATCGGCATTTGCTTAGGGCAGGCTTTGCTTGAAG
CACTAGGCGATAAAAAAGGCATCAAACGCTACGGCTCGGCGTTTGTGCCGATGGATGAGGCGCTT
GCTCAGGTAGTGGTTGATTTAAGCAATCGGCCGCACTTGGAAATGCGTGCTGACTTTCCTGCAGC
GAAAGTCGGAACTTT
>r520.1 |SOURCES={KEY=b34ed7e6...,fw,1274633-1275233}|ERRORS={}|SOURCE_1="bcp.fa" (b34ed7e60a76ed5c83a162724f0217b5490879ad)
GAAGGATGTGTTTCCCGTTATAAAAAGAGAAAATGATCATTCGAATAGTGTCGCATTAGCGGGAT
TTTCTGAAAAAGAAGCAGAAACCATTTTTCACCTTCTTCAAAGAATTAGAAAGAATGTAGAAGTT
GATTGGGAATATGTAAAAAAGGGGAACAAGAGAGATTATTAATTTTAAAAGGAGCATATATGAGC
ATGAGTATAAAACTAAAAAAGTGCAGCCATGAAGATTTAAAAATACTCCAAGAAATAAGTATTGA
AACGTTCAATGATACATTCAGGGACCAGAATTCGCCAGAAAATATGAAAGCTTATTTGGAACGTG
CATTTCATTCTAAACAGTTGGAAAAGGAATTATCCAATACCTCTTCACAATTCTTTTTTGTTTAT
TTGAATCATGAAGTCGCTGGATACTTAAAGATCAATACCAATGAGGCTCAGTCTGAAGAAATGGG
TGATGAATCACTAGAAATCGAGAGGATTTATATCAAGAACAAATTTCAAAAACATGGTCTTGGCA
AACATCTGTTCAATAAAGCTGTGGAAATTGCGCTGGAATCTAATAAAAAGAAAATCTGGCTAGGC
GTATGGGAAAAAAAT
>r521.1 |SOURCES={KEY=b34ed7e6...,bw,197995-198595}|ERRORS={}|SOURCE_1="bcp.fa" (b34ed7e60a76ed5c83a162724f0217b5490879ad)
TACCGAAGAACTTTATCAATTAAAAATTGTGTATGCCCTGTTATTAAAGACAGCTGTACGTTTGG
ATACTCTTCATAATACGAAGCAAGCAGTTTGGGAAGCCTGACGGCGGCTGTCTGAGTGGAACCGA
TCATCAGCTGTCCGCTCGGCTCAGTTGAGGAAGAGAGCGCTTTGGACGCCTCATCCAGCAGCCCG
ATAATTTTATTCGTATAATCCAACAGAAGCTTTCCGCTGGAAGAGAGTGTCATGCCTCGGTTATG
GCGCAAAAAAAGGGTGGTGCCGAGCTCAGCTTCCAATTGCTGAATTCTGGCCGTCACATTTGATT
GCACGTAGCCAAGCTGCAGTGCGGCTTTCGTAATTGAGCCTTCACGGGCTACCATTTGAAACACA
CGTAGATCTCCGCTTTCCATGTTGAATCCCCCGCTCTTTTGCTATCAATCTAAATGATAACAAGT
ATCTTTAACAATCATTATACGGAACACCAAACCTGCATTACAATAGAACCAGCAGTTTAGATTTC
AAAATATATACAAACAACAAGGAGTGGCGGTAATGGATCTTAAGGACAAAATAGCTCTCGTCACT
GGGGGCGGCACGGGA
>r522.1 |SOURCES={KEY=b34ed7e6...,fw,523674-524274}|ERRORS={}|SOURCE_1="bcp.fa" (b34ed7e60a76ed5c83a162724f0217b5490879ad)
TAAACATAAAAATTTAAATAAATCTTGTGATACGTTTCACTATACACTCTTTGGAAATTGACCTC
CAATATCAATTCGACTTATGATTAATATGTATTACGAATTATTAACCTACGAAAGGAATGCATGA
TTGATGGAGCTTCGCCACCTTCAATACTTTATCGCAGTTGCCGAAGAGCTTCATTTCGGAAAAGC
TGCACTTCGGCTGAACATGACACAGCCTCCCCTCAGCCAGCAGATTAAACAGCTGGAAAAAGAAG
TCGGGGTGACGCTACTGAAGAGGACAAAACGATTTGTGGAGCTAACCGCAGCCGGAGAAATATTT
TTAACTCACTGCCGTACGGCTTTGATGCAAATTGATCAAGCGATTGAACTGGCACAGCGTACGGC
TCGCGGCGAGCACGGCCATCTCGTTATCGGTTTTGTCGGATCAGCTACATATGAATTTCTGCCGC
CGATTGTCCGGGAATACCGTAAAAAATTCCCATCAGTAAAAATTGAATTACGGGAAATATCCTCA
TTTAGGCAGCAGGATGAGCTACTAAAGGGAAACATTGATATTGGTATACTTCATCCTCCGTTGCA
GCATACAGCATTACA
>r523.1 |SOURCES={KEY=b34ed7e6...,bw,4040753-4041353}|ERRORS={}|SOURCE_1="bcp.fa" (b34ed7e60a76ed5c83a162724f0217b5490879ad)
CGCGATTTATTTAAAACTTGAATTAACAGGTACGTTTTGTCTTGTTTAGTTTTCAAAGATCATTT
TGTTTATCGCTTTGTTAAAGCAACTTTATTAGCATACAACGTCGCTTTCTCAAAGTCAACAACTT
TTTTAAATCTTTTAATTGCACTAACGTGCAATTGCTTGGCGGCGTCCTACTCTCACAGGGGGAAA
CCCCCGACTACCATCGGCGCTGAAGAGCTTAACTTCCGTGTTCGTGCTGAAAAGCGGCTCTGTCG
GCATTCACGACAACTTTTTTGACCGGGGCGGCCATTCCTTAAAAGCCACCGCGCTTGTCTCCCGG
ATCGCCAAGGAATTCGGCGTCCAGGTGCCGCTGAAGGAGGTATTTGCCCATCCGACGGTAGAAGG
TTTGGCTTCTGTCATCAGCGAAGGAACGGAAAGTCCGTATGAAGCCATTAAGCCTCCTGTTGGTC
CGGTTGCACCTGTTGCACCTGTTGATCCCGTTGCTCCTGTTGATCCCGTTGCTCCTGTTGATCCC
GTTGCTCCTGTTGATCCCGTTGCTCCTGTTGATCCCGTCACTCCCGTTGATCCTGTTGGACCTGT
TGGTCCGGTTGATCC
>r524.1 |SOURCES={KEY=b34ed7e6...,fw,3068874-3069474}|ERRORS={}|SOURCE_1="bcp.fa" (b34ed7e60a76ed5c83a162724f0217b5490879ad)
ATCGAAATAAACGGTAAGGAGCATACTTGTTTCATGGTTGTAAATCCTTGAAAAGGAGTGTCGTC
ATGGCCGATTCTTTTCTGTTTTATAATCTTTCAGAAGCACAGATGACCTTTCAAGATGTGATGGA
GCGGCTTAAAGCCTTTATCCGAAAGGACCCCCGTTCTTCATATGTGTTATCGATCGGAACCGATT
CTCAGGTTTATCGTGATTACACAAAGTTTATTACTGCATTACATTTGCATCGTACAGGCAAGGGA
GCTTGGGGCTGCTTGAAAAACCACGCAGTCGACAGACCCATACATAGCCTTCGTGAAAAGATTTC
GTTAGAAACGGCGTACAGTCAAGAAACAGCCGCCTATATTCTGGATGGACACTTGATGGATATTA
CCGATCTGCTCCTGCCTTTTACAGGTGAAGGGGCGGATCTTACATTTGAGGTTCACTTGGATATT
GGGAAAAAAGGGCTTACAAAAGAACTGATTCAAGAAATGACAGGACGTATTACTTCAATGGGGAT
TGAGGCTAAAATCAAACCGGATTCATACACAGCCTTCAGCTATGCAAATCGTTTCACAAAATAAT
TCCGGCTCGCAAGCC
>r525.1 |SOURCES={KEY=b34ed7e6...,fw,3844429-3845029}|ERRORS={}|SOURCE_1="bcp.fa" (b34ed7e60a76ed5c83a162724f0217b5490879ad)
GCTTGTCGGAGCGGATTTAATTGAAATAAAAGACTAACAATATGAAAGAGAGTGAATGCTATGCG
TGGCGGAATGGGAAATATGCAAAAAATGATGAAGCAAATGCAAAAAATGCAAAAGGATATGGCCA
AAGCTCAAGAAGAGCTTGCAGAAAAGGTAGTTGAAGGAACTGCAGGCGGCGGTATGGTAACAGTA
AAAGCAAACGGGCAAAAAGAAATTCTGGATGTCATCATTAATGAAGATGTAGTTGACCCGGAAGA
TATCGAAATGCTTCAGGATTTAGTGCTTGCTGCAACAAATGAAGCCTTGAAAAAAGTTGACGAGA
TCACAAACGAAACAATGGGTCAATTTACAAAAGGAATGAACATGCCAGGTTTGTTCTAGGGGGAT
AAAAGAAAATGCAATATCCTGAACCAATATCAAAGCTGATCGACAGCTTTATGAAATTGCCAGGG
ATCGGACCGAAAACAGCGGTTCGTCTGGCTTTTTTTGTTCTAGGTATGAAAGAAGATGTGGTATT
AGATTTTGCGAAGGCATTGGTAAATGCGAAACGCAATCTGACATATTGTTCAGTTTGCGGGCATA
TTACAGATCAGGACC
>r526.1 |SOURCES={KEY=b34ed7e6...,fw,3905208-3905808}|ERRORS={}|SOURCE_1="bcp.fa" (b34ed7e60a76ed5c83a162724f0217b5490879ad)
TTCTCGTTATTGATTATTTAGGATATTGGGACCCAATGCTGCAAACGTTAGCGCTGGTTGTCACG
TCCGTCATTATTTCGATTGTGGTCGGTGTGCCGATCGGAATTTGGGCATCTCAGAAAGAAACGGT
TCGCCGTATCGTAACGCCTATCCTTGATTTAATGCAGACAATGCCTGCTTTCGTATATCTTTTGC
CGGCAATTTTCTTCTTTAATATCGGTGTTGTGCCGGGTGTTGTTGCGTCTGTTATCTTCGCAATG
CCGCCGACAATCCGTATGACGGTTCTCGGGATTAAACAAGTGCCTGCGGATCTGATTGAAGCAAC
TGAAGCGTTTGGTTCTACAACAGCTCAGCGTTTGATTAAGGTTCAGCTTCCGCTTGCAACAAAAA
CCATTCTTGCCGGGATCAACCAAAGTATCATGCTTGCATTATCAATGGTTGTTATCGCAGCAATG
GTCGGTGCGCCTGGACTAGGTTCAGAAGTATACAGCGCCGTTACACAGCTGAAAACAGGGGTCGG
TGTAGAAGCAGGTATCGCTATCGTTATCGTTGCGATTACGCTCGACCGTATTACACAAAATATTA
AAGTGAAGAAGAAAA
>r527.1 |SOURCES={KEY=b34ed7e6...,bw,1895230-1895830}|ERRORS={}|SOURCE_1="bcp.fa" (b34ed7e60a76ed5c83a162724f0217b5490879ad)
GCTGAATTCCCCTTCAATTGTTGCAACATCTTTCGGAATATCGATTAGTACAGGTCCCGGTCTTC
CCGTTGTCGCAATATGGAATGCTTCTTTAATGATGCGCGGCAGATCTTCCGGCTGGCGGACCTGA
TAGCTGTGTTTTGTAACCGGCATTGTAATTCCTAAGATGTCCGCTTCCTGAAAAGCGTCGGTGCC
GATAACGGAGGTTGCCACCTGTCCTGTAAAGACGACTAAAGGCAGTGAATCAATCATAGCATCCG
CAAGTCCAGTAACAAGGTTTGTCGCTCCCGGGCCTGATGTCGCAATAACGACCCCAGGTTTTCCA
GAAACTCTCGCGTATCCTTCCGCTGCATGAATAGCGCCTTGCTCGTGTCGGGGAAGGATATGTAC
CATTCCCGAATTGTACAGCTTATCGTAGATCGGAAGTACAGCTCCGCCCGGATAACCGAATATCA
TTTCTACTTTTTCTTTCTTTAATGATTCAATCAGCATTAACGCTCCGCTCATCGTCTGTGTACAT
TTGGCAGATGCTGAATCCACCTGTACATTAGTCCCCATTTTTAGTTCCTCCTTTTGGATTTTCAT
CCTCTAAAGATCATC
>r528.1 |SOURCES={KEY=b34ed7e6...,fw,2632084-2632684}|ERRORS={}|SOURCE_1="bcp.fa" (b34ed7e60a76ed5c83a162724f0217b5490879ad)
TAATCGATAACAAAAGGCATGGAGCTGACGCTTCATGCCTTTTTTATATACAAAATCTTAAGAAA
GACAGGTGTATCGGATGTGAAGACAAATACAGAGGCGAGGATTGGTTATGACAAACTGAACGAAA
AGAGCTGCAAGGAAAAAATAGAAGGCGGCTGACGAGATAAAGGAGATGGGAATGGATGTTTTCAG
TATTGAAAAAGCTGGGCTGGTTTTTTAAAGCCTACTGGCTGCGCTATACGATTGCGATTGTGCTT
TTATTATGTGTAAATGTACTTGAGATGTTCCCGCCTAAACTGTTGGGAAACGCCATCGACGATAT
GAAATCGGGGGAGTTTACCTCAAGCGGGCTGCTGTTTTATGTCAGCGTATTTTTAGGTTTGACGG
CGGTGGTGTATATCATGTCTTATTTTTGGATGCACCAGCTGTTCGGCGGAGCGAATGTGATGGAG
AAAGTTCTCCGCTCTAAGCTGATGGGTCATTTGCTGAAAATGGCACCGCCGTTTTATGAAAAATA
CAGAACAGGAGATTTAATGGCGAGGGGGACAAATGATCTCCAGGCTGTCAGTTTAACGACGGGGT
TTGGCATTTTGACAT
>r529.1 |SOURCES={KEY=b34ed7e6...,bw,3200359-3200959}|ERRORS={}|SOURCE_1="bcp.fa" (b34ed7e60a76ed5c83a162724f0217b5490879ad)
CATTTCGTGAGCAATTCTGGTCAGCGCACGTCTGATTGCCTGTTCGTCGAGAATGACAGCTTTTT
GATTCATTATGTGACACCTCACAGTTCATTTAGAAGAAAAAACCCCTCTTGCCATTGGCAGAGAG
GGGTTTAGGACAAGGTGCGTGCATATACACGTATCCCGTCAATCCGTTATCCTTCTCAGCCTCTC
TGGACTGTTTTAAAGAATCTATTCAGCTTCGTTTATTATTTCAGAAAAGAGACGTCCTGTCAACG
GGTTTTTCTCAGATTTTCGATTAAAGCAGACATATCCTCAGGAAGCGGTGCCTCAAATTCGATAT
ATTCGTCAGTGCGAGGATGCTGAAAACCTAAAATTCCGGCATGAAGCGCTTGTCCGTTAAAATCG
ATCGTTTTTCTCGGCCCGTATTTCGGATCTCCCGCTAACGGGAAGCCGATATACTTCATATGAAC
ACGGATTTGATGCGTTCTTCCTGTTTCAAGCTGGCATTCTACAAGCGTAAACTCCTGGAAGCGGT
CAAGAACATGAAAATGAGTGACGGCGTTTTTGCCATCACGTGTTACGGTCATGCTTTGCCGGTCT
TTCTTATCCCGCCCG
>r530.1 |SOURCES={KEY=b34ed7e6...,fw,2285167-2285767}|ERRORS={}|SOURCE_1="bcp.fa" (b34ed7e60a76ed5c83a162724f0217b5490879ad)
TGGCTTTTTTAACCGTGATGGGAATCATTCCGCGTCTGATGCAGCTCACCAAAACGATGAGATTT
GTTCAAGCTTATGAAGCGGCTGTTATTCTCGGTGCGGTTTGCGGGGGATGGGAAACACTGCATAT
GCACCATCTCTTTTTATCAAAATGGCTTGCCGTACCGGTCGGGCTGTTGGCCGGAGTATTTGTCG
GGATGCTTGCAGCCGCGCTGACAGAAGTGTTAAATGTCCTGCCGATCTTGGCTAAACGAATCGGC
CTTAGAAGTAAAATCATTATTCTATTAATGGCCATTGTCATTGGGAAAATCGCGGGATCTTTATT
TCATTGGCTGTATTTTATTCATCATCCATAAGGAGGTTTCAATATGACAAACATAAAAGAAAACT
ACAAATCAAAAGTAAAAACATATCAGCCAAAGCCGCCTTACGTATGGAACTGTGTAAAAGCCTTT
CTTGTAGGCGGTTTGATCTGCATGATCGGGCAAGGTCTGCAGAATTTTTATATCCATTTTTTTAA
TTTTAACGAAAAAACGGCAGGAAACCCTACAGCAGCGACGCTGATTTTATTGTCAGCATTGCTTA
CCGGCTTAGGTATTT
>r531.1 |SOURCES={KEY=b34ed7e6...,fw,2441568-2442168}|ERRORS={}|SOURCE_1="bcp.fa" (b34ed7e60a76ed5c83a162724f0217b5490879ad)
AATCGGAACATAATAGATATGCTGATAACCAAGCTCCTGATAACAGAGAGCAGCATTTTGATCAA
TTGTTAAAACCGCGTCAGCGTATTTTATCACCTGAAGACTGATATCAATATAAAATGGGTCTTCT
GTCAGCCAAACATATACGGGGATACCCTTACCCTTTAACCAGGTCAGCCAGTCGTGAGGAACGTG
ATCTCCAACCATCATGAGTGCGAAGTCCGGCTGAAACGTTTCAATGCTTGACAGCGCTTCTGTGT
CTGGTGTATCTGCAGACATGAATTCTGTCTGAGCGCGCTGAAAGCAATCTTCAGCCCAGCGGTCA
AAATAACTGTATATTCCTCCATATCCCGACTGGATATATAAAACTTTCATCAGAGGTTATGAGAA
GAATGTAACGCTTTCTACTTTATCTACATCAATCAATGTTGTCGCTTGACCTGGCGGAGTTACAG
AGCTTTCCTGTGTGACAAATACGATGCCGTGAACTTGATCAAAAGCAACAAAGACAACCGGACCG
ATCATGTCACCGGAATCTGTCACAATGCTGATGGTAGTGCCAGGTGTAATTCTGGCAAAAATCCA
TCTTGCAGGCAGGGA
>r532.1 |SOURCES={KEY=b34ed7e6...,fw,126765-127365}|ERRORS={}|SOURCE_1="bcp.fa" (b34ed7e60a76ed5c83a162724f0217b5490879ad)
CGGTTTCCACAAACTCGACATTCACACCTTCCGGAAATCTAGGATCTTTCTCAATCACCGGCCCC
AGTGTCGTCAGCGGTGCCTGTTCAATATCGGCAATCGGAAAAACGATATGCGGATTGCCCATTGA
AACCGCGGTGCCTTTTAGTTCAGCTTCGCCAAATGTCATTGCTTCATTAATGGTTTGCTCCTCAC
CGCCGCCAAGCATCGGAAGATCGGCTTTTGTCAGACGAGGTTCACCCATATCGACAGTGACAACA
TTCACCTTTCCGTTTTCAACTTGAACCTCCGCTTTCACAAGTCCGGAGAGGGTTTCAATCAGAAA
TGATGTTTCCTCAACCAGCTTGTGCTCATACGCGTATTTTGCAACGCAGCGCAGGCCGTTGCCGC
AGTTTTTCCCTTCAGATCCGTCATTATTAAAAATCCGCATTTTGACAGGCGCTTGATCTGAAGGG
CATATGAGGATCATTCCGTCGGAGCCGATCCCTGTATAAACGGAAGACACCTGAATCGCTATTTC
AGACAGTTGTTCTTCCGGCAGTTGTTCTTCAAATTGATTCACGTATATATAGCTGTTTCCAAGAC
CGTGCATTTTGGTAA
>r533.1 |SOURCES={KEY=b34ed7e6...,fw,1700033-1700633}|ERRORS={}|SOURCE_1="bcp.fa" (b34ed7e60a76ed5c83a162724f0217b5490879ad)
GATGGCTTTTTTCATCAGACGATAGCCCTCGCGCATGCTGTAATCGCCGACCAAGACGTGTTCAG
GCTGAGGATTGGCGGACTGCAAAAAGGCAGTCTGGCGTTTGTCTTCAATTGTTCTGCGAATGCTT
TGGCCGTCCCTCAGTGTATGCTCCTTCTCCTGCCCGCCGATATAGCCTAGTCGTTTGTAACCTAA
ATCGAAAAGGTGATCAATTGCCTGGCGTGCGGCGGCTTCAAAATCAATCCCTATCGAGTCGTATA
TCTGCGGATCTGGAGAATGATTGATAAACACGGCATGATCCAATCGGCCGCTGATATGTTGAACG
GCTTCGTCATGGACACGGCCAATCACAATGATGCCGTCTAATTCCCGAAACATATGCTCCTGGAA
GGAACCGAGATGGATGGAGTTTGTAATGAAAATTTCCTGTTCAAAGCATTCTTTTTCAATCCCTT
TGCGAATAGAAGAAAAATAAGGATCCTGCCGTTCTTCATCGGGAGATAAGCAGCTCAGCACCCCG
ATAAGCGGCTGGGCGCGCTGTTTTTGTCCGCGGGCTTTTCGGCGTTTAGCGACAGTTTGATAGCC
TAGCTCTTCAGCGAT
>r534.1 |SOURCES={KEY=b34ed7e6...,bw,735871-736471}|ERRORS={}|SOURCE_1="bcp.fa" (b34ed7e60a76ed5c83a162724f0217b5490879ad)
TACAGCAGGGTGCTCGCTCTGACATGTGAAAGGAGAGGGGCCGTGAGTTTCTGCCTTCAGCATGG
AGCGCTGATGGGAGATGAAGCCTTCTTGCCCGTTTTTACAACCTATCAGGCTGTTTTTGGCGCGT
ATGAAGCTGGTTGGTATCAACAAAGAGGCTGCAAACCAGAACAGATTCTCATAACGGGACATCCC
CGCTTTGACGACATTTTCAACAGGACACCTATGGACATGTCAGTATTTTATCGAAAGCTGGCCTT
TCACCCGTCTAAAAAAATCGTTTTGATCGCGACACAGCCCTTCTCGGAAGAATTTTATTCAAGTG
TGTTAGATGAGCTTTCCACGCAAAAACAGCTGCAAATTATCATTAAACCTCACCCTTGGGAAATC
GGAAAAAACAAGCTGGATATATATCATGCGGCGGCAAAAAAACATAAAGCATGCAGAATCATCAA
AAAAGAGATGGATCTGTACGATATCCTGGCGTATGCAGACGCCGCTGTAACGCAAACCTCAACGG
TGGGTCTTGAGGCCATGCTGTTTCAAAAACCCGCACTAATCGGAAAATCGACCGGAAACCGCACG
TACCCGTATTACGAG
>r535.1 |SOURCES={KEY=b34ed7e6...,fw,3962106-3962706}|ERRORS={}|SOURCE_1="bcp.fa" (b34ed7e60a76ed5c83a162724f0217b5490879ad)
CGTCTTCGTTTGCGTCTCGATGAAAACGGAGAGCCCGTTCAATATATAAGCGAGTATAAGCCTGT
TGATATAAAACATACTGACACCACTGGAGATCGGCATGCGATAGAATCCATTTCACAATGGGGCC
GGGAGGAAACGAAAAAACCTCTGCCTCTGTACGATTGTGATTTATTCCGGTTTTCCTTGTTTACC
ATCAAAGAAAATGAAGTATGGTTTTATGCAAATGTTCATCATGTGATTTCTGACGGGATCTCCAT
GAACATTCTCGGAAACGCCATTATGCATATTTACTTGGAATTAGCAGGCGGCTCAGAAACAAAAA
GAGGAATCTCGCATTCATTTATCGATCATGTTTTGTCTGAACAGGACTATGCTCAATCAAAGCGG
TTTGAAAAAGATAAAGCGTTCTGGAACAAGCAATTCGAGACGGTGCCTGAACTCGTTTCCATGAA
ACGGAATGCTCCTGCAGGCGGAAGTTTAGATGCTGAGAGATTCTCTCAAGATGTGCCTGAGGCGC
TGCATCAGCAGATTTTATCCTTTTGTGAGGAGCACAAGGTCAGCGTTTTATCGGTATTTCAATCG
GTGCTTGCCGCCTAC
>r536.1 |SOURCES={KEY=b34ed7e6...,fw,1812831-1813431}|ERRORS={}|SOURCE_1="bcp.fa" (b34ed7e60a76ed5c83a162724f0217b5490879ad)
ATGAGACGCCAGGCGAAAGCGGTCAACTTCGGGATCGTATACGGCATCAGTGATTACGGGCTTTC
ACAGAATCTCGGCATTACGAGGAAAGAAGCCGGGGCATTCATCGACCGATATTTGGAAAGCTTCA
AGGGTGTCAAAGCGTATATGGAGGACTCAGTGCAGGACGCGAAGCAAAAAGGCTACGTAACCACG
CTGATGCATCGCCGCCGCTATATCCCTGAACTGACGAGCCGAAACTTTAATATCCGCAGCTTTGC
GGAGCGGACGGCAATGAATACACCAATTCAAGGAAGTGCCGCGGATATTATTAAAAAAGCCATGA
TTGATATGGCAGCCAAGCTGAAAGAAAAGCAGCTGAAGACAAGGTTGCTGCTTCAAGTGCACGAT
GAACTGATTTTTGAAGCGCCGAAGGAAGAAATTGAAATACTTGAAAAGCTTGTTCCAGAAGTGAT
GGAGCATGCGCTTGCATTAGATGTGCCGTTAAAGGTGGACTTTGCTTCAGGCCCATCCTGGTACG
ATGCGAAATAAACAGAGATAAAGGAAGTGATGGATGTGCCGGAATTACCAGAGGTTGAAACCGTC
CGGCGCACTCTGACC
>r537.1 |SOURCES={KEY=b34ed7e6...,bw,1041981-1042581}|ERRORS={}|SOURCE_1="bcp.fa" (b34ed7e60a76ed5c83a162724f0217b5490879ad)
ATAATATCTAGTATACCGTTTTATACTTTTTTAATAACCTGTTTGTAATTCTTGTTTGTGCCTGA
TATAGCATAAAACGGTTGAATCGTTTTAACAAATTTTACCCAAACTTCATATTCCCATTCATAAT
GATCATCAAAATCTTTGCCGATATCAATGAGTGTTTTATATATTTTCTTACTTAAATTATGACGT
GCTATCCTGTTTTTAACTTTTGAGTATTGTAAGTAGAGTTCCAAAACCCTCGTAAGATATTTATC
TTTATTATCGATACTGGATATTGCACCAAAAAACCAAGGTAAAAAATTTACAAACACTTCAGAAC
CACCAATTACGGTGATCAATGGTTCCAATCTGGTTAATAGCAAGGCTCCTTCAGTGGATTTTTCC
ATTGTTTTTGAGTATACACCGATATCTTTACTTAGGTTTATATAATCTGAAATAAATACATCACA
AAAAAATAATTGAGTACCACAATGACCTTCTAAGGCCTCATTTCTTTTGACCATCGATAATGTTT
CTTGATGCTCTCTTATAAGCTCTAGACTACCGTACTTTAGGTTCGCACCAACAATTTCTAAAATT
TTTTTAAATTCTATG
>r538.1 |SOURCES={KEY=b34ed7e6...,bw,122550-123150}|ERRORS={}|SOURCE_1="bcp.fa" (b34ed7e60a76ed5c83a162724f0217b5490879ad)
ATAAACACAATTATCATTATGAAACAACATGGATGCACGAAGCGAGCGCCGGCACGCTCCATCAT
GACCGTTGCCGTTATCAGATAAAAGATGTAATTAACCAGTCACGTGTCAATTTTGTACAGGATAC
CGTGAAGGCAATCAAAATAGACGAGAAGAAAGTGGTGCTTGCCAATGGAGAGCTGCAGTACGATT
ATTTAGTTATCGGCCTCGGAGCGGTACCTGAAACGTTCGGCATTAAAGGCTTAAAAGAATTTGCG
TTTCCGATCGCCAATATCAATACATCTCGTGTGCTACGGGAACATATTGAGCTGCAATTTGCGAC
TTACAACATTGAAGCTGAAAAACGGCCGGACAGGTTAACAATCGTTGTCGGAGGAGCCGGATTTA
CGGGTATTGAATTCCTTGGCGAACTGGCTGCCCGTGTGCCGGAGCTCTGCAAGGAGTATGACGTT
GACAGAAGTCATGTACGCATTATCTGTGTAGAAGCAGCGCCGACCGTATTGCCGGGCTTTGATCC
CGAGCTTGTCGATTATGCTGTTCACTATCTTGAGGAGAATGGCGTTGAGTTTAAAATCGGCACGG
CGGTTCAAGAGTGTA
>r539.1 |SOURCES={KEY=b34ed7e6...,fw,2088105-2088705}|ERRORS={}|SOURCE_1="bcp.fa" (b34ed7e60a76ed5c83a162724f0217b5490879ad)
TCTATTAGAAATTGCAGTCAGTCTTCAGGTGTCCGGTATAAGCTTCTCAGTTTGAGAAAATACAT
CGTATCATTCACGAACACCAAGCTTCCGTCAGATTCAGCAGGAATCGTACAGGCGCTTACAGTAG
GTGAGAGGTCTTATTTGGATGACGATGTGCTTAACGCTTACCAAAATCTAGGTGTTGTCCATCTA
TTAGCCATCTCAGGCCTCCATGTCGGAATTTTGACAGCTGGCCTATTTTACGCAATGATCCGTCT
GGGTATAACAAGAGAAAATGCGTCAATCCTACTCCTTTTGTTTCTGCCGATCTATGTTATTTTGA
CAGGCGCAGCGCCTTCTGTTCTCCGGGCCGCTCTGATGTCGGGCATCTACTTAGCGGGAAGCCTT
TTTCAGCAGCGAGTGAATTCTGCAGGGGTAATCTGTCTTTCGTATATCCTCCTCTTGCTTTTTAA
TCCCTACTACCTTTTTGAAGCTGGATTTCAGCTTTCATTTGCGGTCAGTTTTTCTTTAATTCTCT
CATCATCTATTTTTCAGCATAGCAAAACGGGTCTGGGACAGCTGACGATGGTATCTGTTATTGCC
CAGCTAGGCTCACTA
>r540.1 |SOURCES={KEY=b34ed7e6...,fw,2039054-2039654}|ERRORS={}|SOURCE_1="bcp.fa" (b34ed7e60a76ed5c83a162724f0217b5490879ad)
CTCAGACGGCCCGGTAGTTCCTAAATGCAGCTGGTAGCATATGTATCGTTCTTAAAATGAAGAAA
TTGAAGAAAGAGGGATGACATTGACTAAACTGAAAATGCTGAGTATGTTAACCGTGATGATTGCA
TCATTATTCATTTTTTCCAGTCAAGCACTTGCCGTTCAGTACTTTACTGTCTCAACAAGCAGCGG
TGCGCCTGTAAATATGCGCAGCGGTCCAGGTACAAACTATCCTATTATGCTTTCCATTCCTAGCG
GCTCACGTGTTCCTTACTATTGTTACGCTTACGGAACGACTGTTACCGGGAAGTATGGAACGAGT
AATATTTGGGATCAAATCCAGTGGAAAGATTCACGTGGTGTCGTGAACATTGGATATGTTTCTGA
CACATATGTCTACACAGGCTCAGACGGCCCTGTCGGTTACAAATGCAACTAGCTATATAATTCGT
ACAATAGAGTCTCTTCAAGAGAAACCATACCAACAATATTGGTATGGTTTTTGCTATTATTATGT
CTTCCGCATCTGCATTAGTGGAATGCCGCTATCGAGCGCTTCATCCATAATACGGAACGCGGTCT
TTTCATCTGTATCGA
>r541.1 |SOURCES={KEY=b34ed7e6...,fw,986013-986613}|ERRORS={}|SOURCE_1="bcp.fa" (b34ed7e60a76ed5c83a162724f0217b5490879ad)
CATAAAGTTTTGCTTCATGAAGCGAGAGGGCTGGGCTTTCAGCATGAGGAGTCTCCTCATATGAA
TGCTACGTCAGACATGCTGAAATATTACTTTTTTCTGTTTGAAGGCATGTATGAAGCCTATAAAA
ATCATTACGAAATTGCCATCGGGCTCTATAAAGAAGCGGAGCAGTATCTCAGCAACATCCCCGAT
CCGATCGAAAAGGCCGAATTTCATCTGAAGGTCGGAAAGCTCTATTATAAGCTGGGACAAAATAT
TGTGTCTCTCAACCATACACGGCAAGCGGTCAAAACGTTCAGAGAAGAAACGGACTACAAAAAGA
AACTCGCCTCCGCGTTAATTACGATGTCAGGCAATTTTACCGAGATGAACCAGTTTGAAGAGGCG
GAAAGCTATTTGGATGAAGCCATTCGCATGACGAGAGAATTAGAGGACCATTTTTTTGAAGCCCA
GCTTTTACATAACTTTGGACTTCTCCATGCCCAAAGCGGAAAATCAGACGAGGCGATCTCAAAAT
TAGAAGAGGCGTTACAGAATGAAGAATACGCCCGATCTGCCTATTACTATCATTCTGTTTACTTG
CTGATACGAGAGCTG
>r542.1 |SOURCES={KEY=b34ed7e6...,fw,717499-718099}|ERRORS={}|SOURCE_1="bcp.fa" (b34ed7e60a76ed5c83a162724f0217b5490879ad)
TCATACCGGCAGCACATACTTCGCAGTCAACTTCGCATGCTGCTGGATTTGTTTAATGGAATCGG
CTACATCCTGTGAATTGCTGCCTTTCAGTTCAAATGAGGCAATGGAATTGAAGGCTTCAAACAGG
CTCAAATCAACAGACGTACCTGGTGCCGCAGCCGAGAAAGAAACAAGTTCCGTATCTCCCTTCAG
CAGCCCGTCCGGAATGCTGATGGATTCAATGATCATATCCTCCGCCGCTTCAGGAAGCTGCCCGT
TTTGTTTGAAATGCTCCGGGTACAAATGACAGTCGGCAATATAGCAAGGCTCTTGTTCCAGCAAT
CCATCCGGAAGATCGGCGTCTTTTCCGAAACAGAGAACATCTAACAATAATTGCGCCATGTCGAC
GCCGAAGACCTTTTTAATATTCGGAATCATATTCCATCCGGCGAACCTGGCCGCAGACTCTATTA
AACCGGCTTCTCTATTTTTCATTAACTTGATTTCTGTATGTGTCGCACAGTTTTCCAGGCCAAGC
CCTTCATTTGCCTTTCTGGCCGCTTCAATAATGATCTTTTTCGCTTCATCATCCAAGATGGACGG
CGTAATATGCGACGT
>r543.1 |SOURCES={KEY=b34ed7e6...,bw,3097390-3097990}|ERRORS={}|SOURCE_1="bcp.fa" (b34ed7e60a76ed5c83a162724f0217b5490879ad)
AATGATTTTGAACAAAGTAGTAACAGCCAATTCGTTACGTCCTGTAAAAGCAATTTTATCTTCTC
TATTCATAATAAAGCTGACATTGTCGAGAATTTTTACACCATCAATTGTTTTCGTTAATCCTTCT
ACCCGGAGAACGTCATTACCGATTTCTCGTTCCGGTGTGAAGTTGACGTAAGGATAACGGCGTGA
AGACGGTTTAATGTCATCAAGAGAAATTTTATCAAGAAGTTTCTTTCTTGAAGTCGCCTGTTTTG
ATTTAGACGCATTCGCGCTGAATCTAGCCACAAACTCTTGCAGCTGTTTAATTTGCTCTTCTTTT
TTCTTGTTCGCTTCTTGTGAAAGCTTCAAAGCAAGCTGGCTTGATTCATACCAGAAATCATAGTT
TCCAACGTAGATTTGGATTTTGTTAAAATCAAGGTCAGCAATATGTGTGCACACTTTGTTTAAAA
AGTGACGGTCATGGGATACAACAATCACAGTATTGTCAAAGTTAATCAGAAACTCTTCCAGCCAC
TGAATTGCCTGAAGATCCAAGTGGTTCGTCGGCTCATCAAGAAGCAGGACATCGGGTTTGCCGAA
TAATGCCTGGGCCAG
>r544.1 |SOURCES={KEY=b34ed7e6...,bw,3783783-3784383}|ERRORS={}|SOURCE_1="bcp.fa" (b34ed7e60a76ed5c83a162724f0217b5490879ad)
AATTGTTAATCCGTTCTTTCTTTTTTAAAATTTATAATACTCCGTCAATTCAAGGAAGTCAATTC
TTAATCCAATTTAGATTGGCCAAGTGCTTCCAGAGCCATATTTATGTGCTCCTCCTGCTGTGTCT
GAAGAGCGAACTTGGCAATTTCCAGCGGATACGCCGCCTGCATCTCTGAGATGTGATCCTGCATT
TTTGACCATACACGGCCGCCTGCTTGATCATAGCATTCAAGCAAACGGGCTGTTTCTTTTTCTCC
AAAAATCATGTGGTAAAAGACAAAATCCTTAGCTGGATCGGCGACTTTCGCTTCTGTCCAATCCA
GAAGGCCTGTGATGTGTTCGGTTTGATCAATAAGGATATGCGCCGGATGGAGATCGCCGTGTATC
AGCGCGGAAAAACCGGGCCAGTATGCATCATCATTGATCCACGTTTGCCATCTTTCCCAAAGCTG
CTTAGATACGCCAAGCTTATTCTTTACATCATCCATAGATTGAGCTGTCATTTGCCTAAAATCTT
CTGGCTTCACCACTTCTATTCCGGATAGGCCGGCAGATGTTTGATACATGCCATGTAATTCTGCC
AGTATTTCGGCAAGT
>r545.1 |SOURCES={KEY=b34ed7e6...,fw,3745282-3745882}|ERRORS={}|SOURCE_1="bcp.fa" (b34ed7e60a76ed5c83a162724f0217b5490879ad)
GCGACATTCCAAATCGACATCTTCGTGCCGCGTTCACTTATAGAAAACCAATGGGCCATTGTTCT
CCCGCATGGAGGCCAGCCCATCCCTTGGAACCATCCATTGATAAACATAAAAATAAACATGATGG
TGACGCTCGAAGTTACCCAGGGCATAGAAACAAAAAGAATATTAACGATTGCAGATAAAAATAGG
CCTGTCGCGAGAAAATACCTCGGGTTGCAGCGATCGGACACCATGCCCATAATAAATTTACTGAA
GCCGTACGCAATGGATACCGCGGCCAGCACCAATCCAAGCTCGGTTTTTGAAAACCCCTGTTCCT
GCAGATAAGGAATGGCAAAGGCAAAGTTTTTCCGCAGCAGGTAATAACCTGCGTAGCCGATAAAA
[truncated: 334,463 more chars]
