# Supplementary material for: Rapid phylogenetic and functional classification of short genomic fragments with signature peptides
Source: BMC Res Notes. 2012 Aug 28;5:460. doi: 10.1186/1756-0500-5-460 (PMC3772700; doi:10.1186/1756-0500-5-460)
Supplement: Additional file 4 — Synthetic data produced from draft genomes of four soil bacteria. This file contains a zip file of the 16 synthetic data sets used to compare sensitivity, specificity, and throughput of our method to three types of BLAST-based methods. (TAR 6400 kb) [file 1756-0500-5-460-S4.tar › syndat/bcp.75.fna]

>r1.1 |SOURCES={KEY=b34ed7e6...,bw,1414523-1414598}|ERRORS={}|SOURCE_1="bcp.fa" (b34ed7e60a76ed5c83a162724f0217b5490879ad)
GGGCGTCTGTCCGTCTTAGTGATTGCCATTATTGCGGTATTCTTATCATTGAATCCGAGCAGCTC
CATTCTTGAT
>r2.1 |SOURCES={KEY=b34ed7e6...,fw,2663502-2663577}|ERRORS={}|SOURCE_1="bcp.fa" (b34ed7e60a76ed5c83a162724f0217b5490879ad)
CTAAGCGTTTCGCAATGGATGAAGAAATGTCTTGCAGATCTTCCGGTTTATAATCATCTGCATGT
GTTTTCCACA
>r3.1 |SOURCES={KEY=b34ed7e6...,bw,2568990-2569065}|ERRORS={}|SOURCE_1="bcp.fa" (b34ed7e60a76ed5c83a162724f0217b5490879ad)
TGGAAAACCCTACAGCCAGAGAGCTGTTTCTAAATACCGCGGACAGCATAAATGCCATCGTAGCC
AGCATTAAAG
>r4.1 |SOURCES={KEY=b34ed7e6...,fw,946200-946275}|ERRORS={}|SOURCE_1="bcp.fa" (b34ed7e60a76ed5c83a162724f0217b5490879ad)
TGCCAATGACCAGACCAGACAGCCATACTCTTTTTAACGCTTTGCGGTGCTTTCCCGGCTGATGC
AGCAATCTTG
>r5.1 |SOURCES={KEY=b34ed7e6...,bw,3373324-3373399}|ERRORS={}|SOURCE_1="bcp.fa" (b34ed7e60a76ed5c83a162724f0217b5490879ad)
TTTTCAAATCTAGCAGTATCTAAATGTCTGTACTTGGCTAATTGCATGACATCAAGGTATGCCGT
TCCGCCAAAG
>r6.1 |SOURCES={KEY=b34ed7e6...,bw,3572538-3572613}|ERRORS={}|SOURCE_1="bcp.fa" (b34ed7e60a76ed5c83a162724f0217b5490879ad)
TTGTGTTGTTTCCGGAAGGGTTTGTGCTCAGAAAAATGGCGATTGACTCTTGCAAACAGGCCGGG
TTTGCCCCTC
>r7.1 |SOURCES={KEY=b34ed7e6...,fw,2400732-2400807}|ERRORS={}|SOURCE_1="bcp.fa" (b34ed7e60a76ed5c83a162724f0217b5490879ad)
AAAATAAAAAAAAGCAAATTAATCGGATTTGTTGTAGCCGACATTACAAATCCCTTTTCAGTCGC
AGCATTTAGG
>r8.1 |SOURCES={KEY=b34ed7e6...,fw,2856754-2856829}|ERRORS={}|SOURCE_1="bcp.fa" (b34ed7e60a76ed5c83a162724f0217b5490879ad)
CAACTATATGATGTAATATCTCACTCCTTTTGAACATTTCTTTCATCCATGGAATTGAAACAAGT
TCATCTTCTA
>r9.1 |SOURCES={KEY=b34ed7e6...,bw,1605931-1606006}|ERRORS={}|SOURCE_1="bcp.fa" (b34ed7e60a76ed5c83a162724f0217b5490879ad)
GACTTGCTCATTTGATCCGTTAAAAGATGTAAATGCTTGATAGACCTGTCTCCATGACGTACCGG
TATAGCCGTA
>r10.1 |SOURCES={KEY=b34ed7e6...,bw,1151874-1151949}|ERRORS={}|SOURCE_1="bcp.fa" (b34ed7e60a76ed5c83a162724f0217b5490879ad)
TGTTTCAAGGATGCCCGGGATCTGCTGGATAACTTCTTCAACCTGATCAGGATAGACATTATCGC
CTCCGTAAAT
>r11.1 |SOURCES={KEY=b34ed7e6...,fw,159627-159702}|ERRORS={}|SOURCE_1="bcp.fa" (b34ed7e60a76ed5c83a162724f0217b5490879ad)
GCAAATCGACACGATTTCCGCATGAGGATAAGCGCTTCTCAGGATTTTGCCATACAGCATCCCCG
GAAAGGTGAG
>r12.1 |SOURCES={KEY=b34ed7e6...,fw,1007978-1008053}|ERRORS={}|SOURCE_1="bcp.fa" (b34ed7e60a76ed5c83a162724f0217b5490879ad)
ATAAATCCATCTTTGTTATTTGCCTGTGACACCTTTAATATCCCGATCGCCGCACCGATAGAATC
CATGTCGGGA
>r13.1 |SOURCES={KEY=b34ed7e6...,bw,2057585-2057660}|ERRORS={}|SOURCE_1="bcp.fa" (b34ed7e60a76ed5c83a162724f0217b5490879ad)
CCTTTTATGTCTTTTTATGTAATATTCTAACATTTCCAAAAAGTGTTTAGACCGCAAAAAAACCG
CAAACTTTTT
>r14.1 |SOURCES={KEY=b34ed7e6...,bw,1088039-1088114}|ERRORS={}|SOURCE_1="bcp.fa" (b34ed7e60a76ed5c83a162724f0217b5490879ad)
AGCGCGCAGGAATACGGGAAGCCTTGCATCCCTGACCTCCCCGATGCCCACTTTAACATTTCCCA
CTCCGGCCAT
>r15.1 |SOURCES={KEY=b34ed7e6...,bw,3168949-3169024}|ERRORS={}|SOURCE_1="bcp.fa" (b34ed7e60a76ed5c83a162724f0217b5490879ad)
AAAGACTCCCTTTCTTTACTTCCCTGGAGTCCATCTCAATTGAAGTTATTTCAGGGTCTTGTGAA
TCATTTACAG
>r16.1 |SOURCES={KEY=b34ed7e6...,fw,3538411-3538486}|ERRORS={}|SOURCE_1="bcp.fa" (b34ed7e60a76ed5c83a162724f0217b5490879ad)
AAAAATTCGATTGTTCCCGCATTGGCATAGCCGATCGCTTTGGCTGCTTTCACTGCCGTTTCTCC
TATCTTCATT
>r17.1 |SOURCES={KEY=b34ed7e6...,fw,689500-689575}|ERRORS={}|SOURCE_1="bcp.fa" (b34ed7e60a76ed5c83a162724f0217b5490879ad)
GAAGGAAAATTACAAAAAAGCATCTACTTATTTTTTAAAGGTTGAAGAAGCAAGACAGCACATTC
AAGGGGGGGG
>r18.1 |SOURCES={KEY=b34ed7e6...,fw,2580375-2580450}|ERRORS={}|SOURCE_1="bcp.fa" (b34ed7e60a76ed5c83a162724f0217b5490879ad)
CCGATGCTGATGACTTAGAAAAAGGTGTGGGGCACTACAAGGACAGCTATTATCCAGATGAAAAC
GGACAAATTG
>r19.1 |SOURCES={KEY=b34ed7e6...,fw,3105240-3105315}|ERRORS={}|SOURCE_1="bcp.fa" (b34ed7e60a76ed5c83a162724f0217b5490879ad)
TTTGAGGAATTTTGACCACGTCATTGTTGCGATCGGTGAAAATATTCAGGCGAGTATATTAACAA
CTCTGATCCT
>r20.1 |SOURCES={KEY=b34ed7e6...,bw,3043673-3043748}|ERRORS={}|SOURCE_1="bcp.fa" (b34ed7e60a76ed5c83a162724f0217b5490879ad)
TGATATTCATCCGGATAAAGTGACTGCGTCTCCATTAAGAAAGGATTTTTCATGTCAAAGCCCTG
CTGCTGCCTC
>r21.1 |SOURCES={KEY=b34ed7e6...,fw,2583707-2583782}|ERRORS={}|SOURCE_1="bcp.fa" (b34ed7e60a76ed5c83a162724f0217b5490879ad)
AATCATCGGTTCGTGCTCAAGCCTCTTAATTAACTTTGATGAATATGATGACCGCCATACGTGGC
AGGACATTAC
>r22.1 |SOURCES={KEY=b34ed7e6...,fw,3037599-3037674}|ERRORS={}|SOURCE_1="bcp.fa" (b34ed7e60a76ed5c83a162724f0217b5490879ad)
TAACGTGTGGAGCCATCTCGTTGCGTTGAGTATGATGTATGTGCTGGGTTCAATGGAAAACCTTC
AAATGCTCGG
>r23.1 |SOURCES={KEY=b34ed7e6...,bw,3263200-3263275}|ERRORS={}|SOURCE_1="bcp.fa" (b34ed7e60a76ed5c83a162724f0217b5490879ad)
TCTTCGGCATACGCTCTTACTTCTTCTAATGATTTTGCTATTTTTACCCCACCAGCTTTGCCTCG
ACCGCCAGCA
>r24.1 |SOURCES={KEY=b34ed7e6...,fw,49566-49641}|ERRORS={}|SOURCE_1="bcp.fa" (b34ed7e60a76ed5c83a162724f0217b5490879ad)
AGGTCGTATACGCCTGACATCAGGTAGACTGATTCTACCTCTTGGAATCGGTAAATCCGCTCCGC
CACTTCGTCA
>r25.1 |SOURCES={KEY=b34ed7e6...,bw,3959126-3959201}|ERRORS={}|SOURCE_1="bcp.fa" (b34ed7e60a76ed5c83a162724f0217b5490879ad)
ATAAACGGAAATGAAGACATTGTTGATCTGCTTGGCAAAAAAACAGGTGACACCGTAACGATTTT
TCAAGGAGAT
>r26.1 |SOURCES={KEY=b34ed7e6...,bw,3832655-3832730}|ERRORS={}|SOURCE_1="bcp.fa" (b34ed7e60a76ed5c83a162724f0217b5490879ad)
GCCTTTGTTGCTTCAGCAGTTGCTACGTTTCCAGCGATAATATTTAATTCAGGATACGTTTCACG
GATCTTTGTC
>r27.1 |SOURCES={KEY=b34ed7e6...,fw,2661644-2661719}|ERRORS={}|SOURCE_1="bcp.fa" (b34ed7e60a76ed5c83a162724f0217b5490879ad)
GCTTCCATAAAACTTGAGCGTCTTAAAATGGTTTGCACGATCGGATACATCATGATCATGGCGAT
TGTATTCAAT
>r28.1 |SOURCES={KEY=b34ed7e6...,fw,1929496-1929571}|ERRORS={}|SOURCE_1="bcp.fa" (b34ed7e60a76ed5c83a162724f0217b5490879ad)
GTCAGTGAAGTAGAGGAAAAATTAAATCGAAACTTTTCACCTGAAGAAAACGTCCAATGGTTGGC
AAAACAAAAA
>r29.1 |SOURCES={KEY=b34ed7e6...,fw,161544-161619}|ERRORS={}|SOURCE_1="bcp.fa" (b34ed7e60a76ed5c83a162724f0217b5490879ad)
AGAGGCTGTGCAATACGCGGGCCGCCAATCTGTCACAATGACAGAAAATCCGGTCTCAGCCGCCA
AATTGGCGAG
>r30.1 |SOURCES={KEY=b34ed7e6...,fw,3879324-3879399}|ERRORS={}|SOURCE_1="bcp.fa" (b34ed7e60a76ed5c83a162724f0217b5490879ad)
TCTTCGTCTGTTCCGGAACAGCATGATGTGACAATGAAAGGCCGGAAACATTTAGATATTTCTGG
GGTTAAGCAT
>r31.1 |SOURCES={KEY=b34ed7e6...,fw,1147402-1147477}|ERRORS={}|SOURCE_1="bcp.fa" (b34ed7e60a76ed5c83a162724f0217b5490879ad)
ATCACCACCTTTGATCATGCGGATATTTACGGGGGCTACACGTGCGAAAAACGGTTTGGAAATGC
TCTTGCTCTT
>r32.1 |SOURCES={KEY=b34ed7e6...,fw,3796369-3796444}|ERRORS={}|SOURCE_1="bcp.fa" (b34ed7e60a76ed5c83a162724f0217b5490879ad)
GATCCCGATCATCAAGCAGGTATGCAGCACGATAATCAGCACTGCTGTTGAAGCTGTCGTGAGAT
TTGAGAAGAG
>r33.1 |SOURCES={KEY=b34ed7e6...,fw,3194543-3194618}|ERRORS={}|SOURCE_1="bcp.fa" (b34ed7e60a76ed5c83a162724f0217b5490879ad)
TCACTTCTTGGTTCATTAATGGGAATCGGCCTGAAGCGGCAAAAGTTTGGAGATTTAGTGTTTTC
AGAGACGGCA
>r34.1 |SOURCES={KEY=b34ed7e6...,fw,1073000-1073075}|ERRORS={}|SOURCE_1="bcp.fa" (b34ed7e60a76ed5c83a162724f0217b5490879ad)
ACGAAAACAAAATTAGGCAACTCAGAGGCACGGACTATCACAGATACGTTATTTTCTGCGGCGTT
GGAAACATTT
>r35.1 |SOURCES={KEY=b34ed7e6...,bw,2610193-2610268}|ERRORS={}|SOURCE_1="bcp.fa" (b34ed7e60a76ed5c83a162724f0217b5490879ad)
GCAAGATGGGATACCGACTAAGAAGATCAAAAACCCGCTTGTCCATGACAGCTTTTTCCTCTTCG
TTTCGTCCCC
>r36.1 |SOURCES={KEY=b34ed7e6...,fw,896801-896876}|ERRORS={}|SOURCE_1="bcp.fa" (b34ed7e60a76ed5c83a162724f0217b5490879ad)
GCTGACTGTAGTCAGACTGATAATAAAGCCTTGCCGCTTCTATGCTTAATTGTTGTTTTTCCCGA
TCCATTCCGC
>r37.1 |SOURCES={KEY=b34ed7e6...,bw,1555174-1555249}|ERRORS={}|SOURCE_1="bcp.fa" (b34ed7e60a76ed5c83a162724f0217b5490879ad)
GATCAGGCTGTTCAGCTGTTTTCCCGCATCTGGCGGCTGATGGTTAACGCTTCGCTTAAAGCCCC
AATTAATCGG
>r38.1 |SOURCES={KEY=b34ed7e6...,bw,1174332-1174407}|ERRORS={}|SOURCE_1="bcp.fa" (b34ed7e60a76ed5c83a162724f0217b5490879ad)
GTCATCGCCTTTGCGCTGCAGACCTTTTTCGCAAAGCCGGATGCCGTCTCAGTGATGAAGGGGCT
TTTCGTTCCG
>r39.1 |SOURCES={KEY=b34ed7e6...,bw,2837626-2837701}|ERRORS={}|SOURCE_1="bcp.fa" (b34ed7e60a76ed5c83a162724f0217b5490879ad)
GCCATTTTGATACAAGGGTTTCAATTATACCGGCCAGCCCGGCGATCGCCAGCAGCAAAACCAGC
CACTGGGCCG
>r40.1 |SOURCES={KEY=b34ed7e6...,bw,2468608-2468683}|ERRORS={}|SOURCE_1="bcp.fa" (b34ed7e60a76ed5c83a162724f0217b5490879ad)
CCTCAAGCTCTCGGAGCATACCTTCCGTCTGGGTGCGATGAGCTCTTAACGCGTTCATTTTAATA
TCTGCTACTT
>r41.1 |SOURCES={KEY=b34ed7e6...,fw,3547655-3547730}|ERRORS={}|SOURCE_1="bcp.fa" (b34ed7e60a76ed5c83a162724f0217b5490879ad)
TTTTTCGGATACTCCGTCGAAGTGTCGTTACATTGTGTCAGCATCTGCTCTTTTCCTTTCGGATC
AAGAAAGGAA
>r42.1 |SOURCES={KEY=b34ed7e6...,bw,3040256-3040331}|ERRORS={}|SOURCE_1="bcp.fa" (b34ed7e60a76ed5c83a162724f0217b5490879ad)
GGCACATTTTTACGAGTTTTTTCAAATCGTTTTGCATGAGCACCATATCAGCAGTTTCAAGCGCC
ACATCTGTTC
>r43.1 |SOURCES={KEY=b34ed7e6...,fw,2782636-2782711}|ERRORS={}|SOURCE_1="bcp.fa" (b34ed7e60a76ed5c83a162724f0217b5490879ad)
CAAAACAGAGTTCTCAGGCGGACAGCGGAAAACAACCAAACCGGTATTGGAAGTGGCTGAAATGG
TCCTGTCCGG
>r44.1 |SOURCES={KEY=b34ed7e6...,fw,2301696-2301771}|ERRORS={}|SOURCE_1="bcp.fa" (b34ed7e60a76ed5c83a162724f0217b5490879ad)
ACAGCCCATGCAGCTATAAATGTCAGTGCGAAGAGTGCGATTGTCATTGACGGCACATCAGGAAG
AGTGTTATTT
>r45.1 |SOURCES={KEY=b34ed7e6...,fw,789935-790010}|ERRORS={}|SOURCE_1="bcp.fa" (b34ed7e60a76ed5c83a162724f0217b5490879ad)
ACATATAGCTTCACTTTTCTATTCTGGTCCATGTTTGTCAATAAAGAAACGAACATCCCACCTAA
ATGACGAGCA
>r46.1 |SOURCES={KEY=b34ed7e6...,bw,984744-984819}|ERRORS={}|SOURCE_1="bcp.fa" (b34ed7e60a76ed5c83a162724f0217b5490879ad)
CCGGTACGAAAAAACTTCCCACTAGCACGAAAGGAAACATCTACTACACCAACTCCTACACAGCC
TACTACAACC
>r47.1 |SOURCES={KEY=b34ed7e6...,bw,2635106-2635181}|ERRORS={}|SOURCE_1="bcp.fa" (b34ed7e60a76ed5c83a162724f0217b5490879ad)
AATCGGCTGGAATAAGCGGTTTAAGTAATCCACAAACGCGTACAGCACACCGATGGAAACAATTC
CTGCCGGATT
>r48.1 |SOURCES={KEY=b34ed7e6...,fw,349056-349131}|ERRORS={}|SOURCE_1="bcp.fa" (b34ed7e60a76ed5c83a162724f0217b5490879ad)
CTCTTTAGAGAACAAAATCATGATTTTCCTCTTATTTACTGCACTTCCCTTATTATTTTAAATTT
TATAAAGAAC
>r49.1 |SOURCES={KEY=b34ed7e6...,bw,3829007-3829082}|ERRORS={}|SOURCE_1="bcp.fa" (b34ed7e60a76ed5c83a162724f0217b5490879ad)
GCATTACCGCGCTGAAGGAGACGGATCTGCGGTGCGGTTTGAAGTGCCACCATTCGCGCCATATC
AAGATCATAC
>r50.1 |SOURCES={KEY=b34ed7e6...,fw,1250121-1250196}|ERRORS={}|SOURCE_1="bcp.fa" (b34ed7e60a76ed5c83a162724f0217b5490879ad)
GTAATTATGATTTTAGCTCAACTAATCATGACAGCTATTATGACAATGACACCAGTTCACATGGG
TCATCACGGT
>r51.1 |SOURCES={KEY=b34ed7e6...,fw,271732-271807}|ERRORS={}|SOURCE_1="bcp.fa" (b34ed7e60a76ed5c83a162724f0217b5490879ad)
TGAAAATACAAAAACCCAACAATTGTGATCAGGACAATGCCCATCCCCGACCAGACTGCGTAAGC
AACAGATACA
>r52.1 |SOURCES={KEY=b34ed7e6...,bw,2673752-2673827}|ERRORS={}|SOURCE_1="bcp.fa" (b34ed7e60a76ed5c83a162724f0217b5490879ad)
CATTTTCCGACGCCAGCTCAGAAAAAATCCGGTTCATCACTGGTTTGATGTACGTTCTGTAATCC
GCTTGATTCA
>r53.1 |SOURCES={KEY=b34ed7e6...,bw,314235-314310}|ERRORS={}|SOURCE_1="bcp.fa" (b34ed7e60a76ed5c83a162724f0217b5490879ad)
ACAATGTTCAGGGAGTATCCGCACCTGTTTAAAGATGATCCGAAATGGGCGGATAAAGCGCAGAA
GCTGGCCGAT
>r54.1 |SOURCES={KEY=b34ed7e6...,fw,1341130-1341205}|ERRORS={}|SOURCE_1="bcp.fa" (b34ed7e60a76ed5c83a162724f0217b5490879ad)
ACGCCCAAATCACAAATATAGCGATTAAACCAGAGTATAGAGGCCAGTCTTTAGGAGAAGCACTT
TTTCGTTCAG
>r55.1 |SOURCES={KEY=b34ed7e6...,bw,903181-903256}|ERRORS={}|SOURCE_1="bcp.fa" (b34ed7e60a76ed5c83a162724f0217b5490879ad)
GAAAACAGGCTTGCCATTGAAGCTTGCCGGAGATCCGATTGTGTACGAACAAGTCGCATTCCCAT
TTGCCAAGGA
>r56.1 |SOURCES={KEY=b34ed7e6...,fw,3871585-3871660}|ERRORS={}|SOURCE_1="bcp.fa" (b34ed7e60a76ed5c83a162724f0217b5490879ad)
GAAGGAGCAGCTGCTCGCGGGTCTTTCAGGTTCCGCGCGTTCTGTTTTTACTTCTGCTTTGGCTA
ATGAAACGAA
>r57.1 |SOURCES={KEY=b34ed7e6...,fw,580430-580505}|ERRORS={}|SOURCE_1="bcp.fa" (b34ed7e60a76ed5c83a162724f0217b5490879ad)
TAAAATGGATGTGAGAAGTGTGAAATGAGATCCGTATTCTGTAAAGAGTCATTCATTATGCAGCT
TCTTTGTTGT
>r58.1 |SOURCES={KEY=b34ed7e6...,fw,1114617-1114692}|ERRORS={}|SOURCE_1="bcp.fa" (b34ed7e60a76ed5c83a162724f0217b5490879ad)
TCCATTAATGAAAATGCTGATTGCTTTTGTCTTTGCTCTAGTTGGTAATTTTCTGTTTATGAAAA
TTCTTGAAAG
>r59.1 |SOURCES={KEY=b34ed7e6...,fw,3474656-3474731}|ERRORS={}|SOURCE_1="bcp.fa" (b34ed7e60a76ed5c83a162724f0217b5490879ad)
GAAATATGCATGAACATCGATAGTGAAAAGGTATGGTTTTGGGATCATGAATTAAGTCATCCAGA
TAAAGACTTT
>r60.1 |SOURCES={KEY=b34ed7e6...,fw,3567352-3567427}|ERRORS={}|SOURCE_1="bcp.fa" (b34ed7e60a76ed5c83a162724f0217b5490879ad)
TGCACAGTTCATATGATTTGCGTATTGGTTTTCTTGTGCTTATAATGTGTTATCGTACATATGTA
AACAAAGAAA
>r61.1 |SOURCES={KEY=b34ed7e6...,bw,1436206-1436281}|ERRORS={}|SOURCE_1="bcp.fa" (b34ed7e60a76ed5c83a162724f0217b5490879ad)
AATGTTTCAATGGTTTCTCCAAACGTCTTATTGACGACAAGCGGATTCCAATAATCCTTATAATG
TAAAATGCTG
>r62.1 |SOURCES={KEY=b34ed7e6...,fw,3304633-3304708}|ERRORS={}|SOURCE_1="bcp.fa" (b34ed7e60a76ed5c83a162724f0217b5490879ad)
GTGGACATGAAACAAAGAATTTTGACAGGTGTTCTGGCAGCAATTGTATTTTTATTTTTAGTTAT
TGTCGGGGAA
>r63.1 |SOURCES={KEY=b34ed7e6...,fw,316090-316165}|ERRORS={}|SOURCE_1="bcp.fa" (b34ed7e60a76ed5c83a162724f0217b5490879ad)
GCTGGCTTTTTAACGTGAGGAGCGAGAGGGTATGCCCGAGTGTATCATGAAGATCGCGGGCTATC
CGAACACGTT
>r64.1 |SOURCES={KEY=b34ed7e6...,fw,3415183-3415258}|ERRORS={}|SOURCE_1="bcp.fa" (b34ed7e60a76ed5c83a162724f0217b5490879ad)
ATGCGCAGCATCTTATCATAGCCGGTCAGCCAAGCCGGGTCCGCCGCTTTTTAGGAATGACTGAA
CGTGCCATTC
>r65.1 |SOURCES={KEY=b34ed7e6...,bw,3318846-3318921}|ERRORS={}|SOURCE_1="bcp.fa" (b34ed7e60a76ed5c83a162724f0217b5490879ad)
GCCAATCTCCGAAATCGAAACATTGAACTTATTTTGAACCCTGGTTAAGATCCGCTTTAGAACGG
CACGCTTTTC
>r66.1 |SOURCES={KEY=b34ed7e6...,fw,1905013-1905088}|ERRORS={}|SOURCE_1="bcp.fa" (b34ed7e60a76ed5c83a162724f0217b5490879ad)
TGGCGAATACAAAGGCTTAGGCATCGAAAAAGACGACACAGCTGTAACTGACGAAGATGTTCAAA
ACGAACTAAA
>r67.1 |SOURCES={KEY=b34ed7e6...,fw,390134-390209}|ERRORS={}|SOURCE_1="bcp.fa" (b34ed7e60a76ed5c83a162724f0217b5490879ad)
GTATGAATAATTATATTTTCTATCAATATCGTCAAAGATGTCTTTTTTCTTAGCAAAGTAGATGT
CCGTTTTCTT
>r68.1 |SOURCES={KEY=b34ed7e6...,bw,2978681-2978756}|ERRORS={}|SOURCE_1="bcp.fa" (b34ed7e60a76ed5c83a162724f0217b5490879ad)
GTCCTGCTCTTTCAGCTCCTCGGTTACAGTTGCATTATGTAAGGCATAAATTGAATTCGGATCGC
TTTCCTCCAT
>r69.1 |SOURCES={KEY=b34ed7e6...,bw,503032-503107}|ERRORS={}|SOURCE_1="bcp.fa" (b34ed7e60a76ed5c83a162724f0217b5490879ad)
AAAAATGACTTCAAATCCTGAAAAATATAAAAGGGTTTTAGGAAATAAAGAGAAAAAGCTTTGAT
AACCGCCTTC
>r70.1 |SOURCES={KEY=b34ed7e6...,fw,173634-173709}|ERRORS={}|SOURCE_1="bcp.fa" (b34ed7e60a76ed5c83a162724f0217b5490879ad)
GATGATATAGGTTTCATAAATTTCTCTTTCCATTGGATCTTCAACTACACATACTTCAATTTTAT
AAACTTCGTC
>r71.1 |SOURCES={KEY=b34ed7e6...,fw,3357446-3357521}|ERRORS={}|SOURCE_1="bcp.fa" (b34ed7e60a76ed5c83a162724f0217b5490879ad)
ATCTTCTAAAAGGAGAAACCGGTTCGAAGATGAAACATTCAAATAACAGCTGTTCTCTTTAAAAC
ACGGTGCCTT
>r72.1 |SOURCES={KEY=b34ed7e6...,fw,3559347-3559422}|ERRORS={}|SOURCE_1="bcp.fa" (b34ed7e60a76ed5c83a162724f0217b5490879ad)
TGACATATGAACCGTCACAGGCGACGGAAACGCTGCTGTTTGATGTAAAACAAAATACATGGTCA
GAAGAGATGT
>r73.1 |SOURCES={KEY=b34ed7e6...,bw,2192506-2192581}|ERRORS={}|SOURCE_1="bcp.fa" (b34ed7e60a76ed5c83a162724f0217b5490879ad)
GGTAAGCCATTCAGTTAGAAAACTCATCCGTCGGCCTCCTTTACTTCATCATCATCGTGAGGTTT
CCGGCTGTAA
>r74.1 |SOURCES={KEY=b34ed7e6...,fw,363903-363978}|ERRORS={}|SOURCE_1="bcp.fa" (b34ed7e60a76ed5c83a162724f0217b5490879ad)
GAACGGTCGGAACCTACACGACCGGAATCTACTTAGGCGAATCCTTCTCAGCAGCCCAAATCTTC
TTTTTAATGC
>r75.1 |SOURCES={KEY=b34ed7e6...,bw,3375029-3375104}|ERRORS={}|SOURCE_1="bcp.fa" (b34ed7e60a76ed5c83a162724f0217b5490879ad)
TTTGAGCGTCAGAGGCATCTACCAAGCCCCATTCCATGGCTTCCTGAACAAAAATCGGTTTTGTC
ATTAATGTCA
>r76.1 |SOURCES={KEY=b34ed7e6...,bw,4002951-4003026}|ERRORS={}|SOURCE_1="bcp.fa" (b34ed7e60a76ed5c83a162724f0217b5490879ad)
ATGGAGACCACTTGCTGCTTGTGATTCACCACTTAGTGGTTGACGGTGTATCGTGGCGGATTTTA
CTGGAGGATT
>r77.1 |SOURCES={KEY=b34ed7e6...,bw,41078-41153}|ERRORS={}|SOURCE_1="bcp.fa" (b34ed7e60a76ed5c83a162724f0217b5490879ad)
TACGTCCAGTCCTTCATTCATTCGGTCAATTGCTGTACTCAGCTGTTCCTTTTCCTCACTCGTCA
CTTTCATGTT
>r78.1 |SOURCES={KEY=b34ed7e6...,fw,2090831-2090906}|ERRORS={}|SOURCE_1="bcp.fa" (b34ed7e60a76ed5c83a162724f0217b5490879ad)
AATCAGCACCGAGGCGGCAGAGCATTTAGTTTTGCTTGTAAACGGGCATCTGTCATCACTTTTTC
AGGAGATTCA
>r79.1 |SOURCES={KEY=b34ed7e6...,bw,430348-430423}|ERRORS={}|SOURCE_1="bcp.fa" (b34ed7e60a76ed5c83a162724f0217b5490879ad)
AAAGCGTTGGGCAAGCTCGAGAAAAAAGGAATTGAAGGCCTCGTGCTGGATGTTCGAGGAAACCC
GGGCGGATAT
>r80.1 |SOURCES={KEY=b34ed7e6...,bw,2986578-2986653}|ERRORS={}|SOURCE_1="bcp.fa" (b34ed7e60a76ed5c83a162724f0217b5490879ad)
TTTGCAGAGATGTCAAATTCTGCTTCAGTCCCTTGTTTCGTTTGAACCTCAATTTCGTAGATGTA
CGCACCATCA
>r81.1 |SOURCES={KEY=b34ed7e6...,fw,3277489-3277564}|ERRORS={}|SOURCE_1="bcp.fa" (b34ed7e60a76ed5c83a162724f0217b5490879ad)
TTGATAACCGCGCAATTCAGAGGGTTATTCGCGATGTTGAAAACGACGATCTGCTCCTTTCATTA
AAGGTGGCAA
>r82.1 |SOURCES={KEY=b34ed7e6...,fw,3148425-3148500}|ERRORS={}|SOURCE_1="bcp.fa" (b34ed7e60a76ed5c83a162724f0217b5490879ad)
CGCTATGACCGAAAAACCTGTCAGTGTGGAAGAGGACGCGCCAGTTGATGAGGTACTTCATTTAA
TGGCATCCCA
>r83.1 |SOURCES={KEY=b34ed7e6...,bw,1046482-1046557}|ERRORS={}|SOURCE_1="bcp.fa" (b34ed7e60a76ed5c83a162724f0217b5490879ad)
TACTTGTCCGCTTGCGGTCTGCGGCACCGGAGCAGGAAGCGGACCTTTTTCTTTTTCAACGCTTG
CTTCAATCCT
>r84.1 |SOURCES={KEY=b34ed7e6...,bw,2946671-2946746}|ERRORS={}|SOURCE_1="bcp.fa" (b34ed7e60a76ed5c83a162724f0217b5490879ad)
GCTGCTGAGAAGGCGGTAAAACATGGCCGCTGTCTGTTTTTTGAAAAAGGTTTCCCCTTTTCGTT
TTGTCCGCAC
>r85.1 |SOURCES={KEY=b34ed7e6...,bw,3441105-3441180}|ERRORS={}|SOURCE_1="bcp.fa" (b34ed7e60a76ed5c83a162724f0217b5490879ad)
AATTCCGGAAATGACCGGCTGACAGTCTGGACTGACTGGTCTTGTACTGTGTTTTCCCGTTTCGT
TGCTATCATG
>r86.1 |SOURCES={KEY=b34ed7e6...,bw,982764-982839}|ERRORS={}|SOURCE_1="bcp.fa" (b34ed7e60a76ed5c83a162724f0217b5490879ad)
GGTTCAAAACGATAAATCTCGAATAGCCTTTTCAAGCAAGCAGGTGTTAATTACTGTAAAATGAA
TATATAAAAT
>r87.1 |SOURCES={KEY=b34ed7e6...,fw,3053653-3053728}|ERRORS={}|SOURCE_1="bcp.fa" (b34ed7e60a76ed5c83a162724f0217b5490879ad)
GAAAGGTGATTTCGAACCAGGTTTTTACGTAAAGCATTTTATTAAAGATATGGGAATTGCTTTAG
AGGAAGCGGA
>r88.1 |SOURCES={KEY=b34ed7e6...,fw,1439677-1439752}|ERRORS={}|SOURCE_1="bcp.fa" (b34ed7e60a76ed5c83a162724f0217b5490879ad)
AGCTGCAATATCCTGTCAAGGTCAGCACGTGCAATCCGACGCTGGCGAAATATTTGATTGAGCAG
TATGGCGGAG
>r89.1 |SOURCES={KEY=b34ed7e6...,fw,1007815-1007890}|ERRORS={}|SOURCE_1="bcp.fa" (b34ed7e60a76ed5c83a162724f0217b5490879ad)
AAGCGACGGCTTATGTGTATCCACGATGACAAGCAGCGTGTCGTCATTGGCAATTTCCATTGCTT
CTTCAGGCGT
>r90.1 |SOURCES={KEY=b34ed7e6...,fw,991058-991133}|ERRORS={}|SOURCE_1="bcp.fa" (b34ed7e60a76ed5c83a162724f0217b5490879ad)
TTTTGCATATCCTCTCCATTCTTTTATAAAATAGAAGCAATATTAAGAAAATAAATGAGGGAGGT
TTATACTTTG
>r91.1 |SOURCES={KEY=b34ed7e6...,fw,846827-846902}|ERRORS={}|SOURCE_1="bcp.fa" (b34ed7e60a76ed5c83a162724f0217b5490879ad)
CACAAGCGGATCTGTAAACGTATGTGAAATGCCGCTGCTCAGCTTATGAAACCCCGGCAGCGCAG
CAATAATGCC
>r92.1 |SOURCES={KEY=b34ed7e6...,fw,2903782-2903857}|ERRORS={}|SOURCE_1="bcp.fa" (b34ed7e60a76ed5c83a162724f0217b5490879ad)
GGGTCAATAGAATCTCCTCCATATTCAAAATAAATGGTGCAATGAAATCCTATATCAATGGGCAT
AAATTAACAA
>r93.1 |SOURCES={KEY=b34ed7e6...,fw,2776389-2776464}|ERRORS={}|SOURCE_1="bcp.fa" (b34ed7e60a76ed5c83a162724f0217b5490879ad)
TATTGTTTTATCGTCCTTTAATAATGTTCCATCTAAATCTAATGCGATTACATAGGGTTTTGTCT
CCATGAAAAG
>r94.1 |SOURCES={KEY=b34ed7e6...,fw,1407265-1407340}|ERRORS={}|SOURCE_1="bcp.fa" (b34ed7e60a76ed5c83a162724f0217b5490879ad)
CGGAAAATCTGAAGACGATCCGCACTATTCCGCTCAAAATGAACCGCAGCCTTTCAATTGAAGTG
CGCGGCGAGG
>r95.1 |SOURCES={KEY=b34ed7e6...,fw,1568493-1568568}|ERRORS={}|SOURCE_1="bcp.fa" (b34ed7e60a76ed5c83a162724f0217b5490879ad)
AGCAGAAGCTTACCTCTTATGTGAAGGAAACCTATCCAAAAAAAGAAATCAAGATCACAAATGGG
GTATATAACG
>r96.1 |SOURCES={KEY=b34ed7e6...,bw,1608736-1608811}|ERRORS={}|SOURCE_1="bcp.fa" (b34ed7e60a76ed5c83a162724f0217b5490879ad)
TTTGATGTGATCGCTATCTCCATTTACTTCAATTTCCACTCTTCCGTCTTTCCCTATCTCCTGTC
CTTGCTCAAT
>r97.1 |SOURCES={KEY=b34ed7e6...,fw,3989529-3989604}|ERRORS={}|SOURCE_1="bcp.fa" (b34ed7e60a76ed5c83a162724f0217b5490879ad)
AAGCGAGGAACAAAACTTTTCGTAATTAATAGCATTTAAAAGCTGTACTCGTCTGTTTCGTAATA
ATGCAAGTCC
>r98.1 |SOURCES={KEY=b34ed7e6...,fw,2626007-2626082}|ERRORS={}|SOURCE_1="bcp.fa" (b34ed7e60a76ed5c83a162724f0217b5490879ad)
TTTTAAACAGGTGGTTGTGGCATTCGATAAGCCTGCCAGATGGTTTTTTGTTGCCTTAGGGCTGT
TTTTGGCGAT
>r99.1 |SOURCES={KEY=b34ed7e6...,fw,3010078-3010153}|ERRORS={}|SOURCE_1="bcp.fa" (b34ed7e60a76ed5c83a162724f0217b5490879ad)
GATTCATATTTGTCATGCTTTCGTCTTGAATAATGTAATAAAAGACGGAATAGATGCTTTGGAAA
ATCAAATATG
>r100.1 |SOURCES={KEY=b34ed7e6...,fw,658344-658419}|ERRORS={}|SOURCE_1="bcp.fa" (b34ed7e60a76ed5c83a162724f0217b5490879ad)
GAGCTTTTCGATATATCGTCTGTAAAATGCCCAGCCAACCGCAACTAAGATCAGAAACGTAACGA
TTTCCTGAAA
>r101.1 |SOURCES={KEY=b34ed7e6...,fw,2315034-2315109}|ERRORS={}|SOURCE_1="bcp.fa" (b34ed7e60a76ed5c83a162724f0217b5490879ad)
ACTCGAAACATCGTAAGATTTCCTCCTAAATTGACAAACTAAATATCTGATAATTTAACATATTC
TCAATAGAGT
>r102.1 |SOURCES={KEY=b34ed7e6...,bw,806343-806418}|ERRORS={}|SOURCE_1="bcp.fa" (b34ed7e60a76ed5c83a162724f0217b5490879ad)
AAAGACTATACCATTTGGGCAGTATCAGGTGATTCTGTACAAAATCATATCGATAAAGCGGATGT
ATTGCTCCTC
>r103.1 |SOURCES={KEY=b34ed7e6...,bw,1288002-1288077}|ERRORS={}|SOURCE_1="bcp.fa" (b34ed7e60a76ed5c83a162724f0217b5490879ad)
CTTTTTGAATTAATTCTTCCGGTTTGCGGATACCATCCTGAACCCCGACAGACAACAGCTTTTTT
CCTATAAACC
>r104.1 |SOURCES={KEY=b34ed7e6...,fw,1025434-1025509}|ERRORS={}|SOURCE_1="bcp.fa" (b34ed7e60a76ed5c83a162724f0217b5490879ad)
CTAGAATCGGATAGATTTGATCTCTTAATTTAAATTCATAGTTTTCGTCTACAATACCTACTGCT
TGATTACGAT
>r105.1 |SOURCES={KEY=b34ed7e6...,bw,1701671-1701746}|ERRORS={}|SOURCE_1="bcp.fa" (b34ed7e60a76ed5c83a162724f0217b5490879ad)
CAACCGGTGTTAACCGATCATGTATGCCGACAAGACTAAGGTGCGGACGTGGTGCGATCAGGCTT
TGGATATCTG
>r106.1 |SOURCES={KEY=b34ed7e6...,fw,3856957-3857032}|ERRORS={}|SOURCE_1="bcp.fa" (b34ed7e60a76ed5c83a162724f0217b5490879ad)
ATTCAGAAACTGTGGAAACAGCTTGAAATCTCAAACGATGACTTTATCCGCACAACTGAAAAACG
GCATAAAGTT
>r107.1 |SOURCES={KEY=b34ed7e6...,fw,86435-86510}|ERRORS={}|SOURCE_1="bcp.fa" (b34ed7e60a76ed5c83a162724f0217b5490879ad)
TATGGTCCGGTTTTACATCAATCAGTCTGCCTCTGACCGTGTCTCGTACTGTCTGAATAATGAAT
TTTGAGCCGA
>r108.1 |SOURCES={KEY=b34ed7e6...,fw,2115971-2116046}|ERRORS={}|SOURCE_1="bcp.fa" (b34ed7e60a76ed5c83a162724f0217b5490879ad)
TGCGTTTTTGCCGTGATTTCGTGTATTATTGGTTTACTTATTTTTTTGCCAAAGCTGTAATGGCT
GAAAATTCTT
>r109.1 |SOURCES={KEY=b34ed7e6...,bw,2655654-2655729}|ERRORS={}|SOURCE_1="bcp.fa" (b34ed7e60a76ed5c83a162724f0217b5490879ad)
ATTGCTGTATACAGCTGTTCACACGTGCCCTGAGACAGCTCTTCCGCCTGAAACACCGTTCCAGC
ACTGTTCATG
>r110.1 |SOURCES={KEY=b34ed7e6...,bw,1427004-1427079}|ERRORS={}|SOURCE_1="bcp.fa" (b34ed7e60a76ed5c83a162724f0217b5490879ad)
ATAAACAAAATCAAAGACTTAAAAAACTAGATAGGTGATAGCAATGTTTGACCGATTAAAAGAAA
TTGTAAACCT
>r111.1 |SOURCES={KEY=b34ed7e6...,fw,2170789-2170864}|ERRORS={}|SOURCE_1="bcp.fa" (b34ed7e60a76ed5c83a162724f0217b5490879ad)
TCACGTGAAAACGAATGATTATGTCAAATATATGACTCAGCAATTTGTAAAATATATAGACACTC
CGAAAGATGA
>r112.1 |SOURCES={KEY=b34ed7e6...,fw,2583153-2583228}|ERRORS={}|SOURCE_1="bcp.fa" (b34ed7e60a76ed5c83a162724f0217b5490879ad)
GCTTCCAGCTCAGATTATAAATGGGTATCCGGCCATTTGAAGCAACTGGGCCTGTTTGACGAATT
CGAAGTGATT
>r113.1 |SOURCES={KEY=b34ed7e6...,bw,2730159-2730234}|ERRORS={}|SOURCE_1="bcp.fa" (b34ed7e60a76ed5c83a162724f0217b5490879ad)
TCTTCTCTTAATCTCAGACACAGACTGCTTCGTGCGAATTTGTGTCACCTCGTGATGCAAATACT
TCCAGGCCAG
>r114.1 |SOURCES={KEY=b34ed7e6...,bw,1423285-1423360}|ERRORS={}|SOURCE_1="bcp.fa" (b34ed7e60a76ed5c83a162724f0217b5490879ad)
CTGGCTTCCGCCTTCGAAGCCAAGTGCTAATGGAATCAAGGCGCCGATTGTCGCGATGGCTGTCA
TCAGGATTGG
>r115.1 |SOURCES={KEY=b34ed7e6...,bw,1919386-1919461}|ERRORS={}|SOURCE_1="bcp.fa" (b34ed7e60a76ed5c83a162724f0217b5490879ad)
GTATGTATGAATTGGAGAAAATATGAATGAGGATGCACAGAAAAAACCGGTACAAGGAAATCCTT
GATACCGGTT
>r116.1 |SOURCES={KEY=b34ed7e6...,fw,1039339-1039414}|ERRORS={}|SOURCE_1="bcp.fa" (b34ed7e60a76ed5c83a162724f0217b5490879ad)
GGTTAGACGAGTTAGTGTTTATTCCAAATTCATTAGCGATAGCCACCTATATATTCGGTACAGCA
GCAGGAGTTC
>r117.1 |SOURCES={KEY=b34ed7e6...,fw,794678-794753}|ERRORS={}|SOURCE_1="bcp.fa" (b34ed7e60a76ed5c83a162724f0217b5490879ad)
AGGAACGTCGTTGTTCAATTTATAGTAGATTTTATGCTCCAAGCTCGCCCAGAAATCCATGGCGA
TGGTGCGGAT
>r118.1 |SOURCES={KEY=b34ed7e6...,fw,2195076-2195151}|ERRORS={}|SOURCE_1="bcp.fa" (b34ed7e60a76ed5c83a162724f0217b5490879ad)
GGCCAGCTGGTTGAGTATGGACAACCTCTATTTCTTGTAAAAGCAGAGTAAGGAGACTTAACATG
ATAAAAAAGC
>r119.1 |SOURCES={KEY=b34ed7e6...,bw,2280143-2280218}|ERRORS={}|SOURCE_1="bcp.fa" (b34ed7e60a76ed5c83a162724f0217b5490879ad)
TCAACAAGGTTTGCAAAGCTCAGACCCGTAAAGTCTTCTCCGAGCGTGTCAACCACTTTGTCCAT
TCCGTCCATA
>r120.1 |SOURCES={KEY=b34ed7e6...,fw,3489267-3489342}|ERRORS={}|SOURCE_1="bcp.fa" (b34ed7e60a76ed5c83a162724f0217b5490879ad)
TGAATCTGCCACACATGTTCATCATCCTTTTGGTTTTTGAATATTGTACTGGATTGGTATATGAA
AATCAAAAAG
>r121.1 |SOURCES={KEY=b34ed7e6...,bw,40210-40285}|ERRORS={}|SOURCE_1="bcp.fa" (b34ed7e60a76ed5c83a162724f0217b5490879ad)
TGTGAATTTTGCATCCGGAGTGGCTCCTTTGCTTTTTTTGGGGGGAATGCTTCTTGGCAGTCTGA
ACCTCATCGG
>r122.1 |SOURCES={KEY=b34ed7e6...,bw,880828-880903}|ERRORS={}|SOURCE_1="bcp.fa" (b34ed7e60a76ed5c83a162724f0217b5490879ad)
ACTATATCGGCGGAGTATACAGTATCTACGAAAATGGACAAATCGTTCGGCGATATCTTAAAAAT
GGTAAACCTA
>r123.1 |SOURCES={KEY=b34ed7e6...,fw,2216086-2216161}|ERRORS={}|SOURCE_1="bcp.fa" (b34ed7e60a76ed5c83a162724f0217b5490879ad)
GCGACAAGAGCAGAGGCGGCAAGGCACCTTGTCTATCATGCGGCAGATCTCCATACCCGCGGTCT
GGCCTGCGGA
>r124.1 |SOURCES={KEY=b34ed7e6...,fw,1115115-1115190}|ERRORS={}|SOURCE_1="bcp.fa" (b34ed7e60a76ed5c83a162724f0217b5490879ad)
TGCGCTGCTGGGAGCGGTTTTTGTTCTGTTTTGCGATATATTGGGCAGAGTCATTATCTTCCCTT
ATGAAATCTC
>r125.1 |SOURCES={KEY=b34ed7e6...,bw,1325089-1325164}|ERRORS={}|SOURCE_1="bcp.fa" (b34ed7e60a76ed5c83a162724f0217b5490879ad)
ACAGCCCTCAAAAAATTAAGCAAGGACAAAGACGGTTTCTTTCTCATGGTTGAAGGAAGCCAGAT
TGACTGGGCG
>r126.1 |SOURCES={KEY=b34ed7e6...,bw,2194089-2194164}|ERRORS={}|SOURCE_1="bcp.fa" (b34ed7e60a76ed5c83a162724f0217b5490879ad)
GATCATCGTCGGCGGTTTCGGTCACAACCGTTCCTTTTTCACTCGCTTCAGCGGAAGTTTCTTTG
TCTGAAGAAG
>r127.1 |SOURCES={KEY=b34ed7e6...,bw,3302510-3302585}|ERRORS={}|SOURCE_1="bcp.fa" (b34ed7e60a76ed5c83a162724f0217b5490879ad)
ACAACAGCCACTTCGACTTCAAGCTCAGCGATTTCTTTCACTTGCTTTGCAATGGATTGAATGAC
AGTAGGGTTA
>r128.1 |SOURCES={KEY=b34ed7e6...,fw,2911563-2911638}|ERRORS={}|SOURCE_1="bcp.fa" (b34ed7e60a76ed5c83a162724f0217b5490879ad)
TTTGGGTCAGCCCGGTTCTGGGAAAACACACCTTCTTACTGCTGCGGCTAATGACTTGATGAGAA
AGCGCCATGT
>r129.1 |SOURCES={KEY=b34ed7e6...,bw,2828752-2828827}|ERRORS={}|SOURCE_1="bcp.fa" (b34ed7e60a76ed5c83a162724f0217b5490879ad)
AAGAAAAAATTCCGGACATGACAGCAATACCGTCTGAACCTGCTTGCTTCATTTCTCTTAATCTG
GCAGGTGTCA
>r130.1 |SOURCES={KEY=b34ed7e6...,fw,3935513-3935588}|ERRORS={}|SOURCE_1="bcp.fa" (b34ed7e60a76ed5c83a162724f0217b5490879ad)
TTTACAATATCACCGATGACGATAATGGCGGGATTTGTGATTTGCTGTTCCTGTATATTTTGATG
GATATCCTGC
>r131.1 |SOURCES={KEY=b34ed7e6...,bw,1151557-1151632}|ERRORS={}|SOURCE_1="bcp.fa" (b34ed7e60a76ed5c83a162724f0217b5490879ad)
AGGCCGCTTTATCCATACCCATTTCAGGAACCCATGTGCTGATTCCCCAAGCTTCTGTGCTTCCG
TAACCGTGAG
>r132.1 |SOURCES={KEY=b34ed7e6...,fw,2438023-2438098}|ERRORS={}|SOURCE_1="bcp.fa" (b34ed7e60a76ed5c83a162724f0217b5490879ad)
AAAACTTTACGGAGTAAAGTTTCCATATCATACATCATTTGTGTTCTTACTTTCAAATTTGTGAA
CCTCCATTAC
>r133.1 |SOURCES={KEY=b34ed7e6...,bw,1106739-1106814}|ERRORS={}|SOURCE_1="bcp.fa" (b34ed7e60a76ed5c83a162724f0217b5490879ad)
GAATGAGCTTATTAGAATTTCAACAAGTCGGCTATTGGTATAAAGACAAAAGCCAGCCCTTGTTT
CAAGATATAA
>r134.1 |SOURCES={KEY=b34ed7e6...,fw,3498482-3498557}|ERRORS={}|SOURCE_1="bcp.fa" (b34ed7e60a76ed5c83a162724f0217b5490879ad)
CAAACGTGCAACCTGCTGTTTTGTTTTTTGAGCATCCTGTTCAAGAATACTCTTTAATTCTTCAT
CTTGTACAAG
>r135.1 |SOURCES={KEY=b34ed7e6...,fw,3464814-3464889}|ERRORS={}|SOURCE_1="bcp.fa" (b34ed7e60a76ed5c83a162724f0217b5490879ad)
TGTGATGGTTATATTTTTATGTCCGAGTCTTTCTTGAACAAACTTCATACTTGCACCTGATTCTA
GAAGAAGGAC
>r136.1 |SOURCES={KEY=b34ed7e6...,bw,3099482-3099557}|ERRORS={}|SOURCE_1="bcp.fa" (b34ed7e60a76ed5c83a162724f0217b5490879ad)
AAAAAGAGAACCGATCTTTAGAAATGGAAATTGGGCTTTTTAAAATAAGAAGGAGGCTTTCGCCT
CCTTCTTATT
>r137.1 |SOURCES={KEY=b34ed7e6...,fw,1527239-1527314}|ERRORS={}|SOURCE_1="bcp.fa" (b34ed7e60a76ed5c83a162724f0217b5490879ad)
TTCTCTCCAGATCGCTCCCGGACGCCGCGTTTGGTGAAAATCTCACGGTGCAAGGCCTGACTGAG
GAGGACGTTT
>r138.1 |SOURCES={KEY=b34ed7e6...,fw,849292-849367}|ERRORS={}|SOURCE_1="bcp.fa" (b34ed7e60a76ed5c83a162724f0217b5490879ad)
CTCACTGTTTAGAAGATCAATTAATAAGCGGGCTGTTTCTTCAGCAGACTGCAATCTTCCTTCTT
TTTCTAACTG
>r139.1 |SOURCES={KEY=b34ed7e6...,fw,2704750-2704825}|ERRORS={}|SOURCE_1="bcp.fa" (b34ed7e60a76ed5c83a162724f0217b5490879ad)
GCGGTATTAGAAAATAGAAAGGAGCTGACCAAACAGGGCAGCTCCTTCTAAAACGCTAGGCCGTC
GGAATTCCGC
>r140.1 |SOURCES={KEY=b34ed7e6...,bw,84976-85051}|ERRORS={}|SOURCE_1="bcp.fa" (b34ed7e60a76ed5c83a162724f0217b5490879ad)
TCTTGAATATCGTGCGGCTGATCAAGCTGCGCCAGCGTTCACGCCTTGAAGAAAACGAACGTCCC
GCTGAATAGG
>r141.1 |SOURCES={KEY=b34ed7e6...,fw,2399794-2399869}|ERRORS={}|SOURCE_1="bcp.fa" (b34ed7e60a76ed5c83a162724f0217b5490879ad)
CCATCATCAGCTGACAGCTTTGAATGCCATCTTGATGAATGACTTTGTACAGGCTTCTTACATTT
GATGCTGCTG
>r142.1 |SOURCES={KEY=b34ed7e6...,fw,2867136-2867211}|ERRORS={}|SOURCE_1="bcp.fa" (b34ed7e60a76ed5c83a162724f0217b5490879ad)
AGCGGCGGAATTGCACAAAAAATGGCTTCTTTATCATTGGAGCGACTACAGCAAAGAAGCGCATG
CAGGTCTAGG
>r143.1 |SOURCES={KEY=b34ed7e6...,fw,1799593-1799668}|ERRORS={}|SOURCE_1="bcp.fa" (b34ed7e60a76ed5c83a162724f0217b5490879ad)
ACGCGGTCATGAGCGCGGGAAGAAACACAGTATTATTATCGTTGCCGAAGGGGTAGGCAGCGGTG
TTGAATTCGG
>r144.1 |SOURCES={KEY=b34ed7e6...,fw,3180246-3180321}|ERRORS={}|SOURCE_1="bcp.fa" (b34ed7e60a76ed5c83a162724f0217b5490879ad)
AAGAAGAGCATCATCACCAAAATGAGATGCAGCAACGGCCAAAAGGAAAACAAAAAACACAAGCC
GAACATAACA
>r145.1 |SOURCES={KEY=b34ed7e6...,fw,286231-286306}|ERRORS={}|SOURCE_1="bcp.fa" (b34ed7e60a76ed5c83a162724f0217b5490879ad)
TTGAATGCTTCTCATTATAGAATAAAGTTTATAAAATAAAAAGTTTACAATTTGTTCATATTATT
TATAAAGTAT
>r146.1 |SOURCES={KEY=b34ed7e6...,bw,2967473-2967548}|ERRORS={}|SOURCE_1="bcp.fa" (b34ed7e60a76ed5c83a162724f0217b5490879ad)
CAGCAGTTCAAGCTGCTGTTTCTCCACTTCCGCTCTGATATCTTTGTTCGCTTTTAAATAGTGGA
ATGGAATATT
>r147.1 |SOURCES={KEY=b34ed7e6...,bw,1210065-1210140}|ERRORS={}|SOURCE_1="bcp.fa" (b34ed7e60a76ed5c83a162724f0217b5490879ad)
TGTTGCCCGCTACGGACTTTGATAATCCCGCTACATACTGAAGCAGCGCCGCGGAAGCTGTGTTG
ACATTTACTC
>r148.1 |SOURCES={KEY=b34ed7e6...,bw,3665720-3665795}|ERRORS={}|SOURCE_1="bcp.fa" (b34ed7e60a76ed5c83a162724f0217b5490879ad)
CTGACCGAGGCATCCTTGCTCAACCGCTTAGAGAAGGCACTGAAATCATTGAGCGCTTAGAAGAA
CGCTTAATCG
>r149.1 |SOURCES={KEY=b34ed7e6...,bw,1509257-1509332}|ERRORS={}|SOURCE_1="bcp.fa" (b34ed7e60a76ed5c83a162724f0217b5490879ad)
TTTCCCTTCATCGAGCCGTTTTTCAAACTGAGCCGCTTCGTCTTCTGAAAAACCGATTTCATGAA
TTTTATTGCG
>r150.1 |SOURCES={KEY=b34ed7e6...,fw,2545859-2545934}|ERRORS={}|SOURCE_1="bcp.fa" (b34ed7e60a76ed5c83a162724f0217b5490879ad)
CTTGCGATCTTCCAATAAACATCATTTCTCGTGCTAGTGATGGTTTTTGATTGAACAATTAATTG
ACACCTTTTC
>r151.1 |SOURCES={KEY=b34ed7e6...,bw,1572050-1572125}|ERRORS={}|SOURCE_1="bcp.fa" (b34ed7e60a76ed5c83a162724f0217b5490879ad)
CGAGTATGCCTGTTTCCGGCGGATTTAATATCGGCGTGAAATGCTCCACTCCAAAAGCGCCAAGG
TTTGTAATAG
>r152.1 |SOURCES={KEY=b34ed7e6...,fw,866419-866494}|ERRORS={}|SOURCE_1="bcp.fa" (b34ed7e60a76ed5c83a162724f0217b5490879ad)
ATTAATCCCAATCAAAACGTTTGCATTCGATTCATAATCTTCAATTAAAGGATGATATAATGTTC
CAATACCCTG
>r153.1 |SOURCES={KEY=b34ed7e6...,bw,342824-342899}|ERRORS={}|SOURCE_1="bcp.fa" (b34ed7e60a76ed5c83a162724f0217b5490879ad)
TGATCATTGGTCATGTGGCCCGATTTCATGAAGTGAAAAATCATGCGTTTTTGCTGAAGCTCGCC
GTTCACCTGA
>r154.1 |SOURCES={KEY=b34ed7e6...,bw,650181-650256}|ERRORS={}|SOURCE_1="bcp.fa" (b34ed7e60a76ed5c83a162724f0217b5490879ad)
ATCTCCATTCTTGGGCCGCTTAGATGACATCGGCCATAACGGGCTTGACCTGATTTCAGAAGTTA
AGCAGATTTT
>r155.1 |SOURCES={KEY=b34ed7e6...,bw,1409767-1409842}|ERRORS={}|SOURCE_1="bcp.fa" (b34ed7e60a76ed5c83a162724f0217b5490879ad)
TTTTCTTCATTTCATCGTTTTCATACAGGGCCGTTCCGACAACACCTGTGTAGTTCGGGAAGTAG
TTGTCAATTG
>r156.1 |SOURCES={KEY=b34ed7e6...,fw,4036003-4036078}|ERRORS={}|SOURCE_1="bcp.fa" (b34ed7e60a76ed5c83a162724f0217b5490879ad)
TGACTTTGAGAAAGCGACATTGTATACTAATAAAGTTGCTTTAACAAAGCGATGAACAAAATGAT
CTTTGAAAAC
>r157.1 |SOURCES={KEY=b34ed7e6...,bw,1075381-1075456}|ERRORS={}|SOURCE_1="bcp.fa" (b34ed7e60a76ed5c83a162724f0217b5490879ad)
TAATAAGGGATTGGTATTCTTCTTCAATCTTTTCTCGTTCCAATCCTGTTAAACGCTGGAGCCTC
ATGTCTAGAA
>r158.1 |SOURCES={KEY=b34ed7e6...,bw,1775607-1775682}|ERRORS={}|SOURCE_1="bcp.fa" (b34ed7e60a76ed5c83a162724f0217b5490879ad)
GGACATTTTTATAGAAAATGAAAAGGACAGGCTATTCCCCTGTCCTTTTTTATTGGTGATTCTCA
TATACAATCT
>r159.1 |SOURCES={KEY=b34ed7e6...,fw,2851340-2851415}|ERRORS={}|SOURCE_1="bcp.fa" (b34ed7e60a76ed5c83a162724f0217b5490879ad)
TTGAGCCATCCTTATTAATGTACATCTCCACATCAATCCCTGATGAAGTTTTGCCGATATACTTA
TTATCTCGTA
>r160.1 |SOURCES={KEY=b34ed7e6...,fw,2379234-2379309}|ERRORS={}|SOURCE_1="bcp.fa" (b34ed7e60a76ed5c83a162724f0217b5490879ad)
AGTATTCTCCTTCGGACCGACGTTCAGAGCAGAAAAATCGAAAACAAAACGTCACTTAATCGAAT
TCTGGATGAT
>r161.1 |SOURCES={KEY=b34ed7e6...,fw,3084957-3085032}|ERRORS={}|SOURCE_1="bcp.fa" (b34ed7e60a76ed5c83a162724f0217b5490879ad)
CAGAAAATCGTTTGCGAAGCTCAATACAAAGGTGCAGGAAAATATCAGCGGCATCAACACAGTTA
AGTCACTATC
>r162.1 |SOURCES={KEY=b34ed7e6...,bw,2629308-2629383}|ERRORS={}|SOURCE_1="bcp.fa" (b34ed7e60a76ed5c83a162724f0217b5490879ad)
GACTTTTAATATCGCATCTCAGCCAGCGAAGATCCTCATCCGTGATGGCAGAAACGCCATATGCC
TGCTCCTGTT
>r163.1 |SOURCES={KEY=b34ed7e6...,fw,1259053-1259128}|ERRORS={}|SOURCE_1="bcp.fa" (b34ed7e60a76ed5c83a162724f0217b5490879ad)
TTTACGGATGCAATCCCAGTGGGAACGGAATATGTTCCTGGAACACTAAAATTAATTAATGGTTC
GACAACAAAG
>r164.1 |SOURCES={KEY=b34ed7e6...,bw,1734718-1734793}|ERRORS={}|SOURCE_1="bcp.fa" (b34ed7e60a76ed5c83a162724f0217b5490879ad)
TCATTTGTTTAACTTCTTTGTTTCTTGTCTGAGGGTCGTGAGGATTGGAGGCATAGCTTCCCTCC
GGGGCGAAAA
>r165.1 |SOURCES={KEY=b34ed7e6...,fw,2823431-2823506}|ERRORS={}|SOURCE_1="bcp.fa" (b34ed7e60a76ed5c83a162724f0217b5490879ad)
GTCGGATCACCGCTCCTTCTCCCTTCCCATCATGATTGCATGATTAAACCGAGAAACGAAGTTGA
CTTTCAAGTG
>r166.1 |SOURCES={KEY=b34ed7e6...,bw,1667186-1667261}|ERRORS={}|SOURCE_1="bcp.fa" (b34ed7e60a76ed5c83a162724f0217b5490879ad)
ATGATTCCTTCTATACAGAAAACACACGTGCCGCTTACCCGATTCATATGATCGACAACATTGTG
TCTCCAAGCA
>r167.1 |SOURCES={KEY=b34ed7e6...,fw,23119-23194}|ERRORS={}|SOURCE_1="bcp.fa" (b34ed7e60a76ed5c83a162724f0217b5490879ad)
GTCACCGCTTTTTACATATTTGGCCGCTTCATGAGCAATGGCTTTTTTCTCTATTACATTTGTAA
TTTCACGTTC
>r168.1 |SOURCES={KEY=b34ed7e6...,bw,430901-430976}|ERRORS={}|SOURCE_1="bcp.fa" (b34ed7e60a76ed5c83a162724f0217b5490879ad)
TCGGGCTGCAGCTATGGATAAAATTGAAAAAGCATATGATTTGATTTCGAATGAATATGTCGAAA
AGGTTGATAG
>r169.1 |SOURCES={KEY=b34ed7e6...,fw,290954-291029}|ERRORS={}|SOURCE_1="bcp.fa" (b34ed7e60a76ed5c83a162724f0217b5490879ad)
AAAAGGCGTAAGAAAAGATCTTTACGACGTAGAGCAGGATTATTACCAAACCTTCATATCTTTAT
TTGCGGCGAA
>r170.1 |SOURCES={KEY=b34ed7e6...,bw,469761-469836}|ERRORS={}|SOURCE_1="bcp.fa" (b34ed7e60a76ed5c83a162724f0217b5490879ad)
ACAGTTGTTGTGGCGAACGGAACAGCCTATGCCGATGTATTAACTGCAGCTCCTTTAGCTTATAA
ATACAATGCT
>r171.1 |SOURCES={KEY=b34ed7e6...,fw,2982722-2982797}|ERRORS={}|SOURCE_1="bcp.fa" (b34ed7e60a76ed5c83a162724f0217b5490879ad)
AAATTCTTCGTTGACACGCTTTTCATCTGCTGTCAGAAATGTATCTCCTTGTGTATCGCCGGGGC
AGCCGATGGA
>r172.1 |SOURCES={KEY=b34ed7e6...,fw,1059740-1059815}|ERRORS={}|SOURCE_1="bcp.fa" (b34ed7e60a76ed5c83a162724f0217b5490879ad)
AGCTTTAATAGCCGCAGCTTATTCGCAATCGTTGACTGTCCTTTTCCTAAACGCTGCGCCAGTGC
TTCCTGTGTT
>r173.1 |SOURCES={KEY=b34ed7e6...,fw,2172882-2172957}|ERRORS={}|SOURCE_1="bcp.fa" (b34ed7e60a76ed5c83a162724f0217b5490879ad)
AAAGACGAAAGCCTTGGAAACAGAGACAAAGGACAATACGATGTCCACTTAACATCAGTTGTAAA
CCTGGCAACA
>r174.1 |SOURCES={KEY=b34ed7e6...,bw,626644-626719}|ERRORS={}|SOURCE_1="bcp.fa" (b34ed7e60a76ed5c83a162724f0217b5490879ad)
AGCAAAGCTTAGCGACGCGAAAGGCGCAGGATCAATTACAGCTCTGCCGTTCGTAGAAACTCAAG
CCGGAGATAT
>r175.1 |SOURCES={KEY=b34ed7e6...,fw,3052867-3052942}|ERRORS={}|SOURCE_1="bcp.fa" (b34ed7e60a76ed5c83a162724f0217b5490879ad)
AAGTTTTGGGTTTTTTCATTTTCTAGACTCTACTATATGATTACTAGATATGGTAGTCTAGAAAA
TGATAAATTT
>r176.1 |SOURCES={KEY=b34ed7e6...,bw,2896493-2896568}|ERRORS={}|SOURCE_1="bcp.fa" (b34ed7e60a76ed5c83a162724f0217b5490879ad)
TTTTGTTTTGTCAGAAAAAAGCCTGGTGCGATTGCGTTAATCCGCAGTCCGGTTTCCGCAAAATG
AACAGCCAGC
>r177.1 |SOURCES={KEY=b34ed7e6...,bw,2388064-2388139}|ERRORS={}|SOURCE_1="bcp.fa" (b34ed7e60a76ed5c83a162724f0217b5490879ad)
AAAAAGCTGGTAAACCCCTTTATTAATGAGCCAACTTGATTCATGGCACTCATGACTTGGCCTGT
TGTATCTATC
>r178.1 |SOURCES={KEY=b34ed7e6...,bw,1993943-1994018}|ERRORS={}|SOURCE_1="bcp.fa" (b34ed7e60a76ed5c83a162724f0217b5490879ad)
CAGCTTCCTCACGTTATCCGGCTGAGGCTTCAATAATGCTTCTATATAGTCATTTATTTGTTCAT
AGCGGTCTGT
>r179.1 |SOURCES={KEY=b34ed7e6...,bw,989133-989208}|ERRORS={}|SOURCE_1="bcp.fa" (b34ed7e60a76ed5c83a162724f0217b5490879ad)
CAAAATTTATCAGCCCGGCCTTCGGGTTTGCGTTTGGCTGGCTGTACTGGCTCGGCTGGGCGGTT
ACATGCGCTA
>r180.1 |SOURCES={KEY=b34ed7e6...,bw,2935563-2935638}|ERRORS={}|SOURCE_1="bcp.fa" (b34ed7e60a76ed5c83a162724f0217b5490879ad)
GATCTAAAAACAGGCAAAATAAAAAAGCCTTACATGGCTTCACCGGTAATTTCTTTATACTGGTC
AGCTGTAATC
>r181.1 |SOURCES={KEY=b34ed7e6...,fw,2383580-2383655}|ERRORS={}|SOURCE_1="bcp.fa" (b34ed7e60a76ed5c83a162724f0217b5490879ad)
GTGGCATAGTTGAAGCCCCCAACCGTTGAATTTCTTCCGGAACCGATTGCCCGGACTTCACCGGT
TTTTGTGTCA
>r182.1 |SOURCES={KEY=b34ed7e6...,bw,3106645-3106720}|ERRORS={}|SOURCE_1="bcp.fa" (b34ed7e60a76ed5c83a162724f0217b5490879ad)
ACTTCCCTCTGACAATAAATCATCTACATGTTTATCATCAGTACAGAAGAAGAAACGACGCGCAT
TCTTTTCATT
>r183.1 |SOURCES={KEY=b34ed7e6...,bw,2109842-2109917}|ERRORS={}|SOURCE_1="bcp.fa" (b34ed7e60a76ed5c83a162724f0217b5490879ad)
GCGAAGCGCTTCGGCCATCGCAAGCGGCACTTCCGCTTCGGCTTCAACCACTTTAGCTCGCATTT
CTTCTACACG
>r184.1 |SOURCES={KEY=b34ed7e6...,bw,2589591-2589666}|ERRORS={}|SOURCE_1="bcp.fa" (b34ed7e60a76ed5c83a162724f0217b5490879ad)
AACAAGAGCTCGCCTTTTTCCGCTTTTTCTCTGGCGCCTTCCACATTGTCTAAAATCCATTTCAC
CTTCGTGCCA
>r185.1 |SOURCES={KEY=b34ed7e6...,fw,1139122-1139197}|ERRORS={}|SOURCE_1="bcp.fa" (b34ed7e60a76ed5c83a162724f0217b5490879ad)
CATCAGCAATCGGCCCGGGATTCCTGACACAAACCGCAACATTTACAAACACACTCGCAGCAAGC
TTCGGTTTTG
>r186.1 |SOURCES={KEY=b34ed7e6...,bw,3082255-3082330}|ERRORS={}|SOURCE_1="bcp.fa" (b34ed7e60a76ed5c83a162724f0217b5490879ad)
TTGCGTTGCTGTTACGGATTTTCCCCGGCTCCAGCGGGTCACTGACATTCAGCAATTCTGTGCCG
GTTGCGATGA
>r187.1 |SOURCES={KEY=b34ed7e6...,bw,1351459-1351534}|ERRORS={}|SOURCE_1="bcp.fa" (b34ed7e60a76ed5c83a162724f0217b5490879ad)
GGCTTGGCTAGGATCTGTGATATTCCAAGATTTCACTAATTCCTCATAGGTCACACCATTTTGTT
CTAATTCTCC
>r188.1 |SOURCES={KEY=b34ed7e6...,fw,811700-811775}|ERRORS={}|SOURCE_1="bcp.fa" (b34ed7e60a76ed5c83a162724f0217b5490879ad)
CGTCCTGACCGCCCGGCTTCTCGCGGGGTTAACTGCATCCATGTGGGTGATGGCAACGATTCTAT
ACGCTCATTA
>r189.1 |SOURCES={KEY=b34ed7e6...,fw,1931776-1931851}|ERRORS={}|SOURCE_1="bcp.fa" (b34ed7e60a76ed5c83a162724f0217b5490879ad)
AGCACTGGAGCACATCCATCTTTTCAAAGGAAAAACAAGATAATCGGGAGTTCAATAGAAGAGGT
GTAACACGAT
>r190.1 |SOURCES={KEY=b34ed7e6...,fw,3381122-3381197}|ERRORS={}|SOURCE_1="bcp.fa" (b34ed7e60a76ed5c83a162724f0217b5490879ad)
ACAGCGAAGCAGCCAAGGCAAGGGAATATTGCTTCTATGAAAATACAGGAAACTATTTTATCTAT
TTGGCAAGAT
>r191.1 |SOURCES={KEY=b34ed7e6...,bw,1314933-1315008}|ERRORS={}|SOURCE_1="bcp.fa" (b34ed7e60a76ed5c83a162724f0217b5490879ad)
AGCGCAGCACTTAATAGAAAATTTCGTAAATTCACAATAAACGTTGTCAGGATAATAGCGGACAT
CGGACTGTTT
>r192.1 |SOURCES={KEY=b34ed7e6...,fw,3097114-3097189}|ERRORS={}|SOURCE_1="bcp.fa" (b34ed7e60a76ed5c83a162724f0217b5490879ad)
TTTGAATATGAAGAGTATGAAGTGCTAAAAGTTGTGATTATGGGACATAAGCGTTTATACGAGGT
CATGCAGGAG
>r193.1 |SOURCES={KEY=b34ed7e6...,fw,2875410-2875485}|ERRORS={}|SOURCE_1="bcp.fa" (b34ed7e60a76ed5c83a162724f0217b5490879ad)
TGTATTTTGTGCGGCCGCTGTGTCGAAGCATGCCAAGACGTACAGGTGACAGAAACACTGACGAT
TGACTGGGAG
>r194.1 |SOURCES={KEY=b34ed7e6...,fw,1068269-1068344}|ERRORS={}|SOURCE_1="bcp.fa" (b34ed7e60a76ed5c83a162724f0217b5490879ad)
GCCTAAAGAAATTCCGACACTTGAAGACAGATTGCGTTCACGCTTTGAATGGGGTCTGATTACAG
ATATCACGCC
>r195.1 |SOURCES={KEY=b34ed7e6...,bw,240360-240435}|ERRORS={}|SOURCE_1="bcp.fa" (b34ed7e60a76ed5c83a162724f0217b5490879ad)
GGAAGCGTGATCATGGCACTACTAGCGATTCTTTGCTTATTCGGAACGATGCTCGGCTGGATTTT
GCTTGGCTCT
>r196.1 |SOURCES={KEY=b34ed7e6...,fw,4017839-4017914}|ERRORS={}|SOURCE_1="bcp.fa" (b34ed7e60a76ed5c83a162724f0217b5490879ad)
ATGGCCGGTTACCCAGAGCGGGAAGATCGACCGAAAAGCGCTGCCTGCTCCTGACGGAGCGGCAG
ATCGGGAAAC
>r197.1 |SOURCES={KEY=b34ed7e6...,bw,1601458-1601533}|ERRORS={}|SOURCE_1="bcp.fa" (b34ed7e60a76ed5c83a162724f0217b5490879ad)
CTGATGAAAAGCAAGCTGTTTCCAAAGGGCTTTCTATTCTTTCCAGAGCGCTGGAGCAGGCAAAA
AAAGAATAAT
>r198.1 |SOURCES={KEY=b34ed7e6...,bw,2810479-2810554}|ERRORS={}|SOURCE_1="bcp.fa" (b34ed7e60a76ed5c83a162724f0217b5490879ad)
CTCCATCCTTTAACCGATGCACGGATACATCGTATTTTTGGCGGACACGATTTCTCTCATAATCC
GGATCAGGAA
>r199.1 |SOURCES={KEY=b34ed7e6...,bw,1355103-1355178}|ERRORS={}|SOURCE_1="bcp.fa" (b34ed7e60a76ed5c83a162724f0217b5490879ad)
CAAACGCTTTAGCTGCCGCAACAGCCATTAATCCAACAGGGCCCATCCCCATAATCGCAATCGTT
GATCCGGGCT
>r200.1 |SOURCES={KEY=b34ed7e6...,fw,3831328-3831403}|ERRORS={}|SOURCE_1="bcp.fa" (b34ed7e60a76ed5c83a162724f0217b5490879ad)
ATACCTGATTGACCAAATAAGTGTTTCATGAAGTGCATACATAATCCGTTGCGTTGTATTTTTAC
TTCATCATCG
>r201.1 |SOURCES={KEY=b34ed7e6...,bw,1421612-1421687}|ERRORS={}|SOURCE_1="bcp.fa" (b34ed7e60a76ed5c83a162724f0217b5490879ad)
CTTTCAGCCTCATGCGGCGGTAAATGTTTTCGATCACAACAATGGAGTCATCAACAACCCGTCCG
ATGGCAACGG
>r202.1 |SOURCES={KEY=b34ed7e6...,fw,194356-194431}|ERRORS={}|SOURCE_1="bcp.fa" (b34ed7e60a76ed5c83a162724f0217b5490879ad)
ATGAGCTTTTGACAACAGAAAAATACATGACCACTGCGTATTGCACTGCTCTGCACGAGTTCAGC
CATGAATCTC
>r203.1 |SOURCES={KEY=b34ed7e6...,bw,1477215-1477290}|ERRORS={}|SOURCE_1="bcp.fa" (b34ed7e60a76ed5c83a162724f0217b5490879ad)
CATCCGCCATCCGAGCAGGTGCCGACGAAAATCGGCCACTTTATCGTCGAGCCCGGCCACGAGCT
GGATTCCAAC
>r204.1 |SOURCES={KEY=b34ed7e6...,bw,983997-984072}|ERRORS={}|SOURCE_1="bcp.fa" (b34ed7e60a76ed5c83a162724f0217b5490879ad)
CTGGAGGACAAACACACGATTTTCACGATCAAAAACGGCTTGCAATCCCATAAAAGAGCCTATCA
GCATACAGGC
>r205.1 |SOURCES={KEY=b34ed7e6...,bw,1068095-1068170}|ERRORS={}|SOURCE_1="bcp.fa" (b34ed7e60a76ed5c83a162724f0217b5490879ad)
TGAATATCATCTATCAAAAGCACATCAACATTTCGGTAGCGATTGCGGAAATCAACTGCTTTATT
ATCCCGAATA
>r206.1 |SOURCES={KEY=b34ed7e6...,fw,3632447-3632522}|ERRORS={}|SOURCE_1="bcp.fa" (b34ed7e60a76ed5c83a162724f0217b5490879ad)
AGTTGGTAGAGCATCTGACTTTTAATCAGAGGGTCGAAGGTTCGAGTCCTTCATGGCTCACCATT
TTTAAGCGGG
>r207.1 |SOURCES={KEY=b34ed7e6...,bw,3341533-3341608}|ERRORS={}|SOURCE_1="bcp.fa" (b34ed7e60a76ed5c83a162724f0217b5490879ad)
GTAAAACGTCTCATAACATTCATAAAGAAGGTCCTTAGTGATATGGGATATACTTTCTACCGTTC
CGGCTATATC
>r208.1 |SOURCES={KEY=b34ed7e6...,fw,959323-959398}|ERRORS={}|SOURCE_1="bcp.fa" (b34ed7e60a76ed5c83a162724f0217b5490879ad)
TCAATACAATTGGTGTCATAGGCTTAGGCGTAATGGGAAGCAATATCGCCTTAAACATGGCAAAT
AAAGGCGAAA
>r209.1 |SOURCES={KEY=b34ed7e6...,bw,3395410-3395485}|ERRORS={}|SOURCE_1="bcp.fa" (b34ed7e60a76ed5c83a162724f0217b5490879ad)
TAACTTTATGCCTCTGATATTCCATTAACTCATTTTTCTCTGAAACAGTTGCTTCTTCCCATATA
TGCTCGAATA
>r210.1 |SOURCES={KEY=b34ed7e6...,fw,3810405-3810480}|ERRORS={}|SOURCE_1="bcp.fa" (b34ed7e60a76ed5c83a162724f0217b5490879ad)
ACGTCATTGATGATGAACAATTGCCCAGACTCGTCTATGAACCGATTTTGCCGGGTTACAACTAT
CCAGCGGATG
>r211.1 |SOURCES={KEY=b34ed7e6...,fw,3703237-3703312}|ERRORS={}|SOURCE_1="bcp.fa" (b34ed7e60a76ed5c83a162724f0217b5490879ad)
AGAGCCTGTAATGATATAATCAGCTTCTTTTACTTGTTTTTCATACTCAGCATTAAATACCTTTT
CTGCAAAGTT
>r212.1 |SOURCES={KEY=b34ed7e6...,bw,125492-125567}|ERRORS={}|SOURCE_1="bcp.fa" (b34ed7e60a76ed5c83a162724f0217b5490879ad)
CCCGGTCCAATACCGACTTTTGTGGCATCCGCTCCGGCATTTTCGAGCTCTCTAACCGCTTCCGG
TGTTCCGACA
>r213.1 |SOURCES={KEY=b34ed7e6...,bw,1061087-1061162}|ERRORS={}|SOURCE_1="bcp.fa" (b34ed7e60a76ed5c83a162724f0217b5490879ad)
ACATTTCAATTCTATTGGTATATTTAGAGCAGGGCCGCATTGCGAAGATAGCCGAGTAGAAAGGA
TGACGGCATG
>r214.1 |SOURCES={KEY=b34ed7e6...,fw,447520-447595}|ERRORS={}|SOURCE_1="bcp.fa" (b34ed7e60a76ed5c83a162724f0217b5490879ad)
TGACATGGCTTTCTCCTTTTTTACTGCTTTTTATAAAAATTAATCATGTTTTTTGCTATATGATT
TGCGTCTATT
>r215.1 |SOURCES={KEY=b34ed7e6...,bw,3185907-3185982}|ERRORS={}|SOURCE_1="bcp.fa" (b34ed7e60a76ed5c83a162724f0217b5490879ad)
GTACATTCGCTCTTGCATTTGTGAGCGGAAGACGAATGACAAACGTTGCATCTGCCCCTTTCGTG
CTTGAAAAAG
>r216.1 |SOURCES={KEY=b34ed7e6...,bw,253463-253538}|ERRORS={}|SOURCE_1="bcp.fa" (b34ed7e60a76ed5c83a162724f0217b5490879ad)
AAGGCGATGTCCGTCCGCTGAAAGAAGCGCTGATTTCCCATTATGAAATTACTGTTCTCACAAAG
CCGCTTCTTG
>r217.1 |SOURCES={KEY=b34ed7e6...,bw,42374-42449}|ERRORS={}|SOURCE_1="bcp.fa" (b34ed7e60a76ed5c83a162724f0217b5490879ad)
CTGAAGGAGGGCCGTTTCAATCGCTGTTTAATCAATTTTCTGAACCCGAAAGACGGGACGCGGAA
ATTGATCCGG
>r218.1 |SOURCES={KEY=b34ed7e6...,bw,2114999-2115074}|ERRORS={}|SOURCE_1="bcp.fa" (b34ed7e60a76ed5c83a162724f0217b5490879ad)
CCTGAAGCTTATCGGATATAATGCCCCGGACAAGCTTTTCAATTCGTTCAGGATTTGGATTATGC
ATCGATCTGA
>r219.1 |SOURCES={KEY=b34ed7e6...,bw,3271151-3271226}|ERRORS={}|SOURCE_1="bcp.fa" (b34ed7e60a76ed5c83a162724f0217b5490879ad)
CAGCGCAGCTCTAGCAATCTCACTTGCAGTCATGCTGTCCCCGGCATGCTTTTTCAGCGCTCTTC
CGGCTGCCAA
>r220.1 |SOURCES={KEY=b34ed7e6...,bw,1401386-1401461}|ERRORS={}|SOURCE_1="bcp.fa" (b34ed7e60a76ed5c83a162724f0217b5490879ad)
TGGTCAATAGTATGATGGCTGGCTTCAACAATGAAAATATTTTGCATTGCAACCGGCTTTCCGGT
CTCCCGGTCT
>r221.1 |SOURCES={KEY=b34ed7e6...,fw,2463844-2463919}|ERRORS={}|SOURCE_1="bcp.fa" (b34ed7e60a76ed5c83a162724f0217b5490879ad)
GCTATCCTGTTGTTAATGGGAATCATCATTTATCTTGTTGTTCAAATCAGCAAACCGGAACTCTA
TCTGCCTGAA
>r222.1 |SOURCES={KEY=b34ed7e6...,fw,2447138-2447213}|ERRORS={}|SOURCE_1="bcp.fa" (b34ed7e60a76ed5c83a162724f0217b5490879ad)
GCCTGCATTGCAGATGAATTCGGCAACTTAACGTATGACAAAACAGCGCGCAACATGAATCCGCT
TATGGCAATG
>r223.1 |SOURCES={KEY=b34ed7e6...,bw,1879611-1879686}|ERRORS={}|SOURCE_1="bcp.fa" (b34ed7e60a76ed5c83a162724f0217b5490879ad)
ATGCCGCCGAGCTTAATGTCAAGCTCTTTTGGATCTTTGTGAGACAAATCGAGATATACCATGTT
CTCGCCGTTG
>r224.1 |SOURCES={KEY=b34ed7e6...,fw,3770558-3770633}|ERRORS={}|SOURCE_1="bcp.fa" (b34ed7e60a76ed5c83a162724f0217b5490879ad)
TTGCAAGCACGCCGATGCGATAGACGAATATCAGTTTTTTGCTTTTGTTCAAAAAGCCGATATTG
GTTTCGCCGT
>r225.1 |SOURCES={KEY=b34ed7e6...,fw,1898466-1898541}|ERRORS={}|SOURCE_1="bcp.fa" (b34ed7e60a76ed5c83a162724f0217b5490879ad)
ATCAAATCGAAGTGGTGGGAAGAAAGCTTCGTGAAATGATGCCGTTTGTCAAACAAGGCAAGAAG
AAGGAAGCGG
>r226.1 |SOURCES={KEY=b34ed7e6...,bw,1064378-1064453}|ERRORS={}|SOURCE_1="bcp.fa" (b34ed7e60a76ed5c83a162724f0217b5490879ad)
TTGGCATAATAAAATATTTTTTTATATAGATGAATGAGAGTATAGAAAAGAGAGGTGAACAACAT
GGATACAATT
>r227.1 |SOURCES={KEY=b34ed7e6...,bw,1949445-1949520}|ERRORS={}|SOURCE_1="bcp.fa" (b34ed7e60a76ed5c83a162724f0217b5490879ad)
AGAGCACGTCTCCTAAGATAAAAAAGACCGGCCTGAGAGCACTTTGCGCCGGTCTTTTCATATTA
CTGGTAATTG
>r228.1 |SOURCES={KEY=b34ed7e6...,fw,1803201-1803276}|ERRORS={}|SOURCE_1="bcp.fa" (b34ed7e60a76ed5c83a162724f0217b5490879ad)
TTGTCCAAGTAGTCTACAACAGGGTGAATCGCTGTTGAAAGAATAAGGGCAATGAGGAACGGATA
TGTTAACGGA
>r229.1 |SOURCES={KEY=b34ed7e6...,bw,724445-724520}|ERRORS={}|SOURCE_1="bcp.fa" (b34ed7e60a76ed5c83a162724f0217b5490879ad)
TGGCCATGTTCGTCTTGGTCGCCATTCTTCCGTACGAAACAGCGGGGGTGATTGAAAGTCCGTTT
GTAGCGGTGC
>r230.1 |SOURCES={KEY=b34ed7e6...,fw,1832232-1832307}|ERRORS={}|SOURCE_1="bcp.fa" (b34ed7e60a76ed5c83a162724f0217b5490879ad)
TGAATGGCATCATCTGTCTGGCTCGGGGAAGATGGCGCATTTTGGCTGTTAGATGAGGATGCCTC
CTTCTGCTGA
>r231.1 |SOURCES={KEY=b34ed7e6...,fw,2233448-2233523}|ERRORS={}|SOURCE_1="bcp.fa" (b34ed7e60a76ed5c83a162724f0217b5490879ad)
TAAAGCTTTTTCTATATTTTTGTTGCCGGCGTTTCCGTTATGAATAAGTAAAGCTTTCCGGTGGC
TCATACAAAA
>r232.1 |SOURCES={KEY=b34ed7e6...,fw,1726074-1726149}|ERRORS={}|SOURCE_1="bcp.fa" (b34ed7e60a76ed5c83a162724f0217b5490879ad)
GCACACACGTACTTGATACCGCTGAAAAAATCTGCGACAGGTTTTACATGATTGATAAAGGTTCT
TTGTTTCTTC
>r233.1 |SOURCES={KEY=b34ed7e6...,fw,1315115-1315190}|ERRORS={}|SOURCE_1="bcp.fa" (b34ed7e60a76ed5c83a162724f0217b5490879ad)
CGATTAGTGATCGATGGATGTTCGGTTTAAATCTCACTGCATATGCGTGCTGGGTGTTCTCTTGT
GTGGCAGGGG
>r234.1 |SOURCES={KEY=b34ed7e6...,fw,495503-495578}|ERRORS={}|SOURCE_1="bcp.fa" (b34ed7e60a76ed5c83a162724f0217b5490879ad)
TGCCTGAAGCCTATAAATGGGCAGGATTTTCACAGCAGATTAACTTTTCTAAATTGATGAATGAC
AAGCCTCTTC
>r235.1 |SOURCES={KEY=b34ed7e6...,fw,200190-200265}|ERRORS={}|SOURCE_1="bcp.fa" (b34ed7e60a76ed5c83a162724f0217b5490879ad)
CCCGTACCCTAAGCTCAGCGTTTCTGTAGAAATTGCACTCATACCCATAACCGCTCCTTTTTGCT
GGCTTTTTAG
>r236.1 |SOURCES={KEY=b34ed7e6...,bw,306085-306160}|ERRORS={}|SOURCE_1="bcp.fa" (b34ed7e60a76ed5c83a162724f0217b5490879ad)
ATTTGGCTGCTGGGCTCAAGCGACTTTAGTGCCCGTCTGGCAGGTGAGCTGGGCCTTCCGTTTGC
ATTCGCTGCT
>r237.1 |SOURCES={KEY=b34ed7e6...,fw,2637046-2637121}|ERRORS={}|SOURCE_1="bcp.fa" (b34ed7e60a76ed5c83a162724f0217b5490879ad)
GACAGAACCGTTAGCGCGGGAAGTCGTATCCGCTCCAAGGTTAACGCCGAATTCAGAAGCGATCT
CAAGTTTCAT
>r238.1 |SOURCES={KEY=b34ed7e6...,bw,3888264-3888339}|ERRORS={}|SOURCE_1="bcp.fa" (b34ed7e60a76ed5c83a162724f0217b5490879ad)
AAAGATCTGGTCTGCTCCCTTTCCTTCAGGAACATGAGTCAAAAAGTATTGATCCTTGTCGTAAT
TTTTCAGCTG
>r239.1 |SOURCES={KEY=b34ed7e6...,bw,2903657-2903732}|ERRORS={}|SOURCE_1="bcp.fa" (b34ed7e60a76ed5c83a162724f0217b5490879ad)
GAGCTGACAGAAAAAATCAGCAAAGACCATTACAGCTACAAACCGACGGAAACATCAATGTCAGC
AGAAGAGCTG
>r240.1 |SOURCES={KEY=b34ed7e6...,fw,126673-126748}|ERRORS={}|SOURCE_1="bcp.fa" (b34ed7e60a76ed5c83a162724f0217b5490879ad)
TGCGACAGCTGCTGCACATGCGCCTGTACCGCATGCCTGTGTGATGCCTGATCCCCGTTCCCACA
CGCGGAAGTG
>r241.1 |SOURCES={KEY=b34ed7e6...,fw,3723582-3723657}|ERRORS={}|SOURCE_1="bcp.fa" (b34ed7e60a76ed5c83a162724f0217b5490879ad)
GATGTTGATATATACCCTAGTGTGTCTATGATCCGTTCAGCAAAGAATAAAGGCGAGATTGATGA
AGACTTTGTG
>r242.1 |SOURCES={KEY=b34ed7e6...,bw,3934560-3934635}|ERRORS={}|SOURCE_1="bcp.fa" (b34ed7e60a76ed5c83a162724f0217b5490879ad)
AATCTGAGCTTGCTTTCATAATAAGCCGCGTCCCCCGCAACAAACACGCCCGGAAGATTTGTCCG
CATATGTCTG
>r243.1 |SOURCES={KEY=b34ed7e6...,bw,1880177-1880252}|ERRORS={}|SOURCE_1="bcp.fa" (b34ed7e60a76ed5c83a162724f0217b5490879ad)
CCCTGGCAAGCTGAAGCATGTTTGAAAGCTGGCGTGTAAACATAGCTCCCTGGTTGCTCCATTTT
GTCGTGTCAT
>r244.1 |SOURCES={KEY=b34ed7e6...,fw,2185129-2185204}|ERRORS={}|SOURCE_1="bcp.fa" (b34ed7e60a76ed5c83a162724f0217b5490879ad)
GTCGGAACAAGCAAGTATACAAACATACCGACAATAATGGTAAATAAAATAAAGCTGGACCCGCA
GCGGTAATGA
>r245.1 |SOURCES={KEY=b34ed7e6...,fw,1813926-1814001}|ERRORS={}|SOURCE_1="bcp.fa" (b34ed7e60a76ed5c83a162724f0217b5490879ad)
CTGTTCAGAGCGGGCGTTCATCCCGAGACAAAAGCAAATCAGCTGTCAGATCAAAAAATCAAAAA
ACTTCATGCT
>r246.1 |SOURCES={KEY=b34ed7e6...,bw,2072076-2072151}|ERRORS={}|SOURCE_1="bcp.fa" (b34ed7e60a76ed5c83a162724f0217b5490879ad)
CACTCGTAATTTTGTTAATTGTTCACCTAAAAAGAGAACAGCAAGTATTGCAGTTGTGAGTGGAA
CTAATGCAAG
>r247.1 |SOURCES={KEY=b34ed7e6...,fw,1038916-1038991}|ERRORS={}|SOURCE_1="bcp.fa" (b34ed7e60a76ed5c83a162724f0217b5490879ad)
CACCTGAATTTAAAAGCCCGAGAAAACAAAACATCATGCGATCAACATGGGGAGCCATTATTATT
ATTGGTGTAT
>r248.1 |SOURCES={KEY=b34ed7e6...,bw,2307962-2308037}|ERRORS={}|SOURCE_1="bcp.fa" (b34ed7e60a76ed5c83a162724f0217b5490879ad)
CGGCGTAAAACAAAAACGTGATCAGCGCCCATACTTCCTTCGGGTCCCAGCCCCAAAATCTCGTC
CAAGCAAGCT
>r249.1 |SOURCES={KEY=b34ed7e6...,bw,3321929-3322004}|ERRORS={}|SOURCE_1="bcp.fa" (b34ed7e60a76ed5c83a162724f0217b5490879ad)
TCTTCGTTGTGTGAAATAATCAATTACTCCTATTATGAACGAAATGGATTGAACATATCAATGTC
AAAGTAGTAT
>r250.1 |SOURCES={KEY=b34ed7e6...,bw,1451057-1451132}|ERRORS={}|SOURCE_1="bcp.fa" (b34ed7e60a76ed5c83a162724f0217b5490879ad)
GCAGCTTTCAAGAGAAAGATCCGCCATATACTGCTCATGAATCATCGCAATCACACGTTCCGCCA
CCTGTTTTTG
>r251.1 |SOURCES={KEY=b34ed7e6...,fw,4038589-4038664}|ERRORS={}|SOURCE_1="bcp.fa" (b34ed7e60a76ed5c83a162724f0217b5490879ad)
GCTCCGGTTACTCCGGTTGCACCGATCGGTCCTGTTGATCCCGTTGATCCTGTTGGTCCGGTTGC
ACCTGTTGCT
>r252.1 |SOURCES={KEY=b34ed7e6...,bw,962980-963055}|ERRORS={}|SOURCE_1="bcp.fa" (b34ed7e60a76ed5c83a162724f0217b5490879ad)
TTGTAAGGGCCGTCTGTGCAGTCGCCGGCAGCGAATAAGCCTGGGACGCTTGTAGCGCCATGTTT
GTCGACTACG
>r253.1 |SOURCES={KEY=b34ed7e6...,fw,138079-138154}|ERRORS={}|SOURCE_1="bcp.fa" (b34ed7e60a76ed5c83a162724f0217b5490879ad)
TTGTCTTTTTTCTGCAGAAAAAATATCATCCGGATTTAACCATGGATGAATGCACGTTGAATGTG
AATCGGGTCC
>r254.1 |SOURCES={KEY=b34ed7e6...,bw,820915-820990}|ERRORS={}|SOURCE_1="bcp.fa" (b34ed7e60a76ed5c83a162724f0217b5490879ad)
TGTCATCTACGTGTTTTTTCAGGATCGGACGTCGGCGATTATTTTAATCGCGGCCCTGCCGATTC
TGATTATATT
>r255.1 |SOURCES={KEY=b34ed7e6...,bw,794797-794872}|ERRORS={}|SOURCE_1="bcp.fa" (b34ed7e60a76ed5c83a162724f0217b5490879ad)
TGAAGGTAAAGGATTATATTCAGAATCCGAAACCGAACGGCTACCGAAGCCTGCATTTGATTATT
GAAATGCCTG
>r256.1 |SOURCES={KEY=b34ed7e6...,fw,3361881-3361956}|ERRORS={}|SOURCE_1="bcp.fa" (b34ed7e60a76ed5c83a162724f0217b5490879ad)
TTTTATAGAAATCACCATGGACCCGATTTTAGTCGATGTCAACGTGCACCCTTCGAAGCTTGAGG
TGCGTCTCAG
>r257.1 |SOURCES={KEY=b34ed7e6...,bw,2236205-2236280}|ERRORS={}|SOURCE_1="bcp.fa" (b34ed7e60a76ed5c83a162724f0217b5490879ad)
TAGTCATTTCGCTTGTCAAACAACCCGACTTTACGCAGCAGTTCCTCGGCTTTTTCCTGTGCAGT
CTGCTTTGAT
>r258.1 |SOURCES={KEY=b34ed7e6...,fw,3128276-3128351}|ERRORS={}|SOURCE_1="bcp.fa" (b34ed7e60a76ed5c83a162724f0217b5490879ad)
AGTACAATGCTGGCGATAATGCCCCACGCGCTTTTTTCGGCGATAAAGACGCCGATCAGCATTAT
GCTGAAAACC
>r259.1 |SOURCES={KEY=b34ed7e6...,fw,3233399-3233474}|ERRORS={}|SOURCE_1="bcp.fa" (b34ed7e60a76ed5c83a162724f0217b5490879ad)
CACCGGCGAAATCTCAAGAGAAGATGCTGAGCATCATCCACGCAAAAATGTACTGACGAAGGCGC
TCGGAACAGA
>r260.1 |SOURCES={KEY=b34ed7e6...,fw,2907256-2907331}|ERRORS={}|SOURCE_1="bcp.fa" (b34ed7e60a76ed5c83a162724f0217b5490879ad)
TCAGAATCACACTCCAATGTAAACGCCGCATTTTTTCCTCTCTAGTAAAAGAAGAGCTAACTTTT
CTTTCGCCTC
>r261.1 |SOURCES={KEY=b34ed7e6...,fw,3258072-3258147}|ERRORS={}|SOURCE_1="bcp.fa" (b34ed7e60a76ed5c83a162724f0217b5490879ad)
ACTCAAAAAAAAGCCGAGGAATTGGCAAAGGAAGAGCATTTGCTGTTTATCTGCGGCCATTATGA
AGGCTATGAT
>r262.1 |SOURCES={KEY=b34ed7e6...,bw,1643765-1643840}|ERRORS={}|SOURCE_1="bcp.fa" (b34ed7e60a76ed5c83a162724f0217b5490879ad)
GAAACAATCCTTAAATTTCTTTCTCCACTGATAGCAAAGGTTGTATCCGCTTACCATATAAGGAA
AATCTCCTAT
>r263.1 |SOURCES={KEY=b34ed7e6...,bw,634992-635067}|ERRORS={}|SOURCE_1="bcp.fa" (b34ed7e60a76ed5c83a162724f0217b5490879ad)
GAATGGATGCTTTTTCTGTGGGCCTCGGAATGGGTATGGTCAAACTCAGAAAAAAACAGATATTC
TATATTGGGT
>r264.1 |SOURCES={KEY=b34ed7e6...,fw,3761703-3761778}|ERRORS={}|SOURCE_1="bcp.fa" (b34ed7e60a76ed5c83a162724f0217b5490879ad)
CGGTCACCATGACGATTTGCGTCAGTTTAAACATAATCTGAGCGACTGATTCAAAAAAATTCATC
ACTGGTTCAG
>r265.1 |SOURCES={KEY=b34ed7e6...,bw,2561089-2561164}|ERRORS={}|SOURCE_1="bcp.fa" (b34ed7e60a76ed5c83a162724f0217b5490879ad)
ACGGAAGAACAGATTGTTCCGCCGCTTTCTCCTTTTGAAAAGAAATCTTCCTCAGACACAACTTT
TGCTTCTGTA
>r266.1 |SOURCES={KEY=b34ed7e6...,fw,1911972-1912047}|ERRORS={}|SOURCE_1="bcp.fa" (b34ed7e60a76ed5c83a162724f0217b5490879ad)
CTACATTATTAATGACGAATTGCATTTTGTTGATGTACCGGGTTACGGTTTTGCCAAAGTATCAA
AATCCGAGCG
>r267.1 |SOURCES={KEY=b34ed7e6...,bw,1463261-1463336}|ERRORS={}|SOURCE_1="bcp.fa" (b34ed7e60a76ed5c83a162724f0217b5490879ad)
TTTTCGGCGAGATGATGGTCTTGTTTTTTTCTCGCAGCATAGGCTGTCATACCAGCCGCAAACAA
TGGCCAGTGA
>r268.1 |SOURCES={KEY=b34ed7e6...,fw,3959505-3959580}|ERRORS={}|SOURCE_1="bcp.fa" (b34ed7e60a76ed5c83a162724f0217b5490879ad)
TATTTTAGAGGAATATCAAAAACCGGCCTGATCTCCAGGCCGGTTATGTGAGGCTATTCAAGGTT
TGCGTGGTAA
>r269.1 |SOURCES={KEY=b34ed7e6...,bw,2473357-2473432}|ERRORS={}|SOURCE_1="bcp.fa" (b34ed7e60a76ed5c83a162724f0217b5490879ad)
TTGCAACACTGCCCAGCTTTTCTAAACAGTTAAAAGCCTGTCCATTTCAAATGAACAGGCTGAAT
CCATTATGCA
>r270.1 |SOURCES={KEY=b34ed7e6...,fw,2118977-2119052}|ERRORS={}|SOURCE_1="bcp.fa" (b34ed7e60a76ed5c83a162724f0217b5490879ad)
GGAAAGTGGCTTACGTTGAGCCGTCAAGACGCCCAGCTGACGGCCGATATGGAGAAAACCCGAAC
AGACTTTATC
>r271.1 |SOURCES={KEY=b34ed7e6...,bw,393351-393426}|ERRORS={}|SOURCE_1="bcp.fa" (b34ed7e60a76ed5c83a162724f0217b5490879ad)
GTTTCATGAGAGCGAAGAGCATGGAACCGCTGCAGGTCTCGGTTTGTTAAAGGGAAAAGCAGTCA
GGCTGAAGCC
>r272.1 |SOURCES={KEY=b34ed7e6...,bw,476472-476547}|ERRORS={}|SOURCE_1="bcp.fa" (b34ed7e60a76ed5c83a162724f0217b5490879ad)
ATTATTTAGGAATTGAAGCGTTTGAGAGAATGTATCAATTTGCTAAACAGCACGATTCAGATATT
GTCCTTGGAA
>r273.1 |SOURCES={KEY=b34ed7e6...,fw,784197-784272}|ERRORS={}|SOURCE_1="bcp.fa" (b34ed7e60a76ed5c83a162724f0217b5490879ad)
CTGTCCGGCAATTTTCCCAGCGACAGGCATGATTTTTTCTTCCATCACCCGAGTGAACGCGCTCA
TCTGAAAAGC
>r274.1 |SOURCES={KEY=b34ed7e6...,fw,3308481-3308556}|ERRORS={}|SOURCE_1="bcp.fa" (b34ed7e60a76ed5c83a162724f0217b5490879ad)
CAAAAAATGTACAACGCGTATTCTAATGTTTTCGCCCGCTGCGGCATTAATGTAAGACCTGTTAT
CGCTGACTCA
>r275.1 |SOURCES={KEY=b34ed7e6...,fw,3358264-3358339}|ERRORS={}|SOURCE_1="bcp.fa" (b34ed7e60a76ed5c83a162724f0217b5490879ad)
GAGGACATCAATCCTGAATTTTTAGTTGGAGATCCTGAAGAATAAAAAAGAGACTAGGGGAGTCG
GTACCCCAAG
>r276.1 |SOURCES={KEY=b34ed7e6...,bw,2351822-2351897}|ERRORS={}|SOURCE_1="bcp.fa" (b34ed7e60a76ed5c83a162724f0217b5490879ad)
AAATGTTCTAGAGTACCAATGCCGCTTTCACTGACAAGCAAGCATTCTTTCGGAACGAGGGATGC
AATCTGTTTC
>r277.1 |SOURCES={KEY=b34ed7e6...,fw,929002-929077}|ERRORS={}|SOURCE_1="bcp.fa" (b34ed7e60a76ed5c83a162724f0217b5490879ad)
AAAATCAACGCTCCTGACCTATGCGCCCTTTGACAGGCTGCATTGTATTGTGACATCTCAGCCGT
TAGATGACGA
>r278.1 |SOURCES={KEY=b34ed7e6...,bw,1851481-1851556}|ERRORS={}|SOURCE_1="bcp.fa" (b34ed7e60a76ed5c83a162724f0217b5490879ad)
CACGCTGAAACTGCTGCAGCTGGCAGGCTGTGAAATTGTCATCCCGCCTGAGCAGGCATGCTGCG
GCGCGCTGCA
>r279.1 |SOURCES={KEY=b34ed7e6...,bw,826535-826610}|ERRORS={}|SOURCE_1="bcp.fa" (b34ed7e60a76ed5c83a162724f0217b5490879ad)
CAGGACAGCAATAACCGTTTCCTCTTTGTTTTCTGAATCTAGAAATTCCCCGAGGATTGATTTCC
ATTTTTCGGG
>r280.1 |SOURCES={KEY=b34ed7e6...,fw,1809518-1809593}|ERRORS={}|SOURCE_1="bcp.fa" (b34ed7e60a76ed5c83a162724f0217b5490879ad)
CGCGAAGCAGTTTCATGTCAATCCGAATCAGATGCTGCGCCGTCTTTATCATGATGCATTTGAAC
ATGAAGAAGT
>r281.1 |SOURCES={KEY=b34ed7e6...,fw,2804601-2804676}|ERRORS={}|SOURCE_1="bcp.fa" (b34ed7e60a76ed5c83a162724f0217b5490879ad)
ATCCTGAAAAAACATTCTTTTTGCATGAAAATTGTAATGATATAAATAATAGAACAGCCGTAAAT
CGCCCAAATG
>r282.1 |SOURCES={KEY=b34ed7e6...,bw,3493431-3493506}|ERRORS={}|SOURCE_1="bcp.fa" (b34ed7e60a76ed5c83a162724f0217b5490879ad)
TGCCTTTTTTAATCAGGGATAACGGATGGTTGGAGGAAAAGGCCAGGGAGGATACTCTTTGAGAG
GAATGCAACT
>r283.1 |SOURCES={KEY=b34ed7e6...,bw,2903963-2904038}|ERRORS={}|SOURCE_1="bcp.fa" (b34ed7e60a76ed5c83a162724f0217b5490879ad)
ATTTTAAGCCCGACATAAGAGGACGGAATAGTCTGCTTCATCCTCAATTAATCCCCCCTTTTATA
TACCCGAGAT
>r284.1 |SOURCES={KEY=b34ed7e6...,bw,2573600-2573675}|ERRORS={}|SOURCE_1="bcp.fa" (b34ed7e60a76ed5c83a162724f0217b5490879ad)
ACAACAACCAGAAATAGACAGCAGCAATATGCAGAGCCAATCCATTTCGATCAAAGCGCAATGAA
TGTAATGGAT
>r285.1 |SOURCES={KEY=b34ed7e6...,bw,3089082-3089157}|ERRORS={}|SOURCE_1="bcp.fa" (b34ed7e60a76ed5c83a162724f0217b5490879ad)
TGATCGATTTGCAGCCGGTTCGATTCAGCGGTTAATTCATTTTGTTCTTTTTCCAGACTGAGCTG
CTCATTCGAA
>r286.1 |SOURCES={KEY=b34ed7e6...,bw,2864737-2864812}|ERRORS={}|SOURCE_1="bcp.fa" (b34ed7e60a76ed5c83a162724f0217b5490879ad)
ATTGCAGGCTGGCTTAACAGAGGAACTGATTGAGAAGGTAACTAACCACGAATTAGACGGGGCTT
TTATATCAGG
>r287.1 |SOURCES={KEY=b34ed7e6...,fw,1140652-1140727}|ERRORS={}|SOURCE_1="bcp.fa" (b34ed7e60a76ed5c83a162724f0217b5490879ad)
AATACCCGTCAGACATATCGACGAGGGGACGAACGTTCCGATGTACAAAACGAATATAGATTGTG
TTCCGGCGGG
>r288.1 |SOURCES={KEY=b34ed7e6...,fw,1182504-1182579}|ERRORS={}|SOURCE_1="bcp.fa" (b34ed7e60a76ed5c83a162724f0217b5490879ad)
GGCTTTACCGTCTGTGCGCAAGCGGGAAACGGGGACGAAGGCATCAAGCTGATCAAAGAAAAGCA
GCCTGAACTC
>r289.1 |SOURCES={KEY=b34ed7e6...,bw,48202-48277}|ERRORS={}|SOURCE_1="bcp.fa" (b34ed7e60a76ed5c83a162724f0217b5490879ad)
TGCAAGAAGCATTGGTCAGAATGAAACGCTTCTTACACAAAACAACATAAAAAAAGATACGAACT
TTTTGTTCGC
>r290.1 |SOURCES={KEY=b34ed7e6...,bw,717093-717168}|ERRORS={}|SOURCE_1="bcp.fa" (b34ed7e60a76ed5c83a162724f0217b5490879ad)
TAATCCGGCGCGTCTCGCGGTCATGTCTTCATTGGAATCAGACATTAAAACGATCAATACCTTAT
TCGCTAAAGC
>r291.1 |SOURCES={KEY=b34ed7e6...,fw,3590008-3590083}|ERRORS={}|SOURCE_1="bcp.fa" (b34ed7e60a76ed5c83a162724f0217b5490879ad)
ACTTATAAATAAACTCTGGAACGAAGGTTTTCGCTTTGAAGATTTCAAACACGTCATCCTAGTGA
AAACAGAGGA
>r292.1 |SOURCES={KEY=b34ed7e6...,bw,2082075-2082150}|ERRORS={}|SOURCE_1="bcp.fa" (b34ed7e60a76ed5c83a162724f0217b5490879ad)
ATTCCTTTTACCGCATCTTCAAGACTATCCTCTTCCACCTTAAATGCATGGTAGTGTCCGTCCAA
GCCAAGATCC
>r293.1 |SOURCES={KEY=b34ed7e6...,fw,102288-102363}|ERRORS={}|SOURCE_1="bcp.fa" (b34ed7e60a76ed5c83a162724f0217b5490879ad)
GTCTCTTTTTTTTACCGTCAATGCATTTAGACATTTTCGACAGGCTTTAAGCTGTTCGGCCTCAT
ATCGCTCCAA
>r294.1 |SOURCES={KEY=b34ed7e6...,fw,3168705-3168780}|ERRORS={}|SOURCE_1="bcp.fa" (b34ed7e60a76ed5c83a162724f0217b5490879ad)
GATGAAAAAAAGGAGGCAGCCGATTAATTCGGGCTGCCTATTATTTTATTGCAGAAAAATGCTGA
TATCTTTCAA
>r295.1 |SOURCES={KEY=b34ed7e6...,bw,2889252-2889327}|ERRORS={}|SOURCE_1="bcp.fa" (b34ed7e60a76ed5c83a162724f0217b5490879ad)
CTATCTCCAGCAACGAATACATCCTCATGTGATGTAGATTGCAGGAAGTCATTTACTGTCGCACG
TCCGCGGTTC
>r296.1 |SOURCES={KEY=b34ed7e6...,fw,429506-429581}|ERRORS={}|SOURCE_1="bcp.fa" (b34ed7e60a76ed5c83a162724f0217b5490879ad)
TCGTTAGAAAGTCTCTCTCATATATTGATATCGGGTAATCCCAGTCCTTTATAAATGTTTATTTG
TGAAAAATTT
>r297.1 |SOURCES={KEY=b34ed7e6...,fw,2353207-2353282}|ERRORS={}|SOURCE_1="bcp.fa" (b34ed7e60a76ed5c83a162724f0217b5490879ad)
GATCGGATCGGTTGTCGGACCACACCCTTACCCGCAAATTGTCCGGGAATTTCAAAAAATGATCG
GAGAGGAAGC
>r298.1 |SOURCES={KEY=b34ed7e6...,fw,186511-186586}|ERRORS={}|SOURCE_1="bcp.fa" (b34ed7e60a76ed5c83a162724f0217b5490879ad)
CCGGGCTGTCATCAAGATCCTCGTTTACTTCCACTACAGTTCCGTTAATCGGTGCGTAAAGCTCA
GATACCGTTT
>r299.1 |SOURCES={KEY=b34ed7e6...,bw,3974677-3974752}|ERRORS={}|SOURCE_1="bcp.fa" (b34ed7e60a76ed5c83a162724f0217b5490879ad)
ATTAAGGAGGTCAAAGATTTAAAAGGAAAGAAAATTGCTGTAGCGAAAGGCAGCAGCGGCTTTGA
CTTTTTGTAT
>r300.1 |SOURCES={KEY=b34ed7e6...,bw,3834847-3834922}|ERRORS={}|SOURCE_1="bcp.fa" (b34ed7e60a76ed5c83a162724f0217b5490879ad)
TTATTCGGTTTTTAGGGCTTTGAAAATCATTTTTTATTAAAAATTGGGTTTTTTCAGTATATTAA
GCGAAAGAGC
>r301.1 |SOURCES={KEY=b34ed7e6...,fw,383145-383220}|ERRORS={}|SOURCE_1="bcp.fa" (b34ed7e60a76ed5c83a162724f0217b5490879ad)
TTATCAAGGTCCTTTTGCATTGTTTCTAACTTAGCCAATGCAGCTTGTACTTCTTTCAGCTTATC
ATTCAGATCT
>r302.1 |SOURCES={KEY=b34ed7e6...,fw,2600424-2600499}|ERRORS={}|SOURCE_1="bcp.fa" (b34ed7e60a76ed5c83a162724f0217b5490879ad)
TTAGACGCAATTCTTTCAATCCAGGAGCATATCGATCCGTCTTTGGTGCGTCCGAAGCTCCAGTG
GAGTGTGGAT
>r303.1 |SOURCES={KEY=b34ed7e6...,bw,899299-899374}|ERRORS={}|SOURCE_1="bcp.fa" (b34ed7e60a76ed5c83a162724f0217b5490879ad)
CGCCGCAATGCGTCATATTCAGCGTGTGTATGACAATCGCATTCAGCCAGCCTCTCAAGCGGTTC
CAAAAGGCCG
>r304.1 |SOURCES={KEY=b34ed7e6...,bw,3640370-3640445}|ERRORS={}|SOURCE_1="bcp.fa" (b34ed7e60a76ed5c83a162724f0217b5490879ad)
GAGAGAAGCGGCAAAGCATCTTTTAGGAACACATGATTTTACAAGCTTTTGTGCGGCTAAAACGG
AAGTGCAGGA
>r305.1 |SOURCES={KEY=b34ed7e6...,bw,3277876-3277951}|ERRORS={}|SOURCE_1="bcp.fa" (b34ed7e60a76ed5c83a162724f0217b5490879ad)
GATATCTTCCATCTGGCTGTTCGCTTGCTCGGAAATCCGATTAGCTTCTTCTTTGACCCGGGCCA
TTAAAGCTTC
>r306.1 |SOURCES={KEY=b34ed7e6...,bw,2862333-2862408}|ERRORS={}|SOURCE_1="bcp.fa" (b34ed7e60a76ed5c83a162724f0217b5490879ad)
ATATTTTCGTTTACATCTTCTTTGTTATTGGTTTGTTCGTTCTTGCCTAATGTCTCCGACTTAGG
ATTGCCATGT
>r307.1 |SOURCES={KEY=b34ed7e6...,bw,1058463-1058538}|ERRORS={}|SOURCE_1="bcp.fa" (b34ed7e60a76ed5c83a162724f0217b5490879ad)
GGAATGCAACGAGCGGATTGGGGATTGAAAAAGCCGATGTAGATCAGTGTGTGTACGATATTTTA
GTAGATGATG
>r308.1 |SOURCES={KEY=b34ed7e6...,fw,3986623-3986698}|ERRORS={}|SOURCE_1="bcp.fa" (b34ed7e60a76ed5c83a162724f0217b5490879ad)
AACATATTTCTGTAAGTTTGCTCTGTAACGACTGTAAAGTATTGAAAGAGTACGGAAATTTATAT
CTCGGTTTAC
>r309.1 |SOURCES={KEY=b34ed7e6...,bw,2919250-2919325}|ERRORS={}|SOURCE_1="bcp.fa" (b34ed7e60a76ed5c83a162724f0217b5490879ad)
TTCAATCTGGCGGACTCCGGAACATAATCCGGTTGGATAAACTCTTCCAGCAAATGATACACATC
GGGCTTTTGA
>r310.1 |SOURCES={KEY=b34ed7e6...,fw,1376959-1377034}|ERRORS={}|SOURCE_1="bcp.fa" (b34ed7e60a76ed5c83a162724f0217b5490879ad)
CATAATGTCGGCGGGCTTCCTGAAGACATGCAGTTTGAACTGATCGAGCCGTTAAACACGCTCTT
CAAAGACGAA
>r311.1 |SOURCES={KEY=b34ed7e6...,bw,2509806-2509881}|ERRORS={}|SOURCE_1="bcp.fa" (b34ed7e60a76ed5c83a162724f0217b5490879ad)
CAATTTTCATCGCATGAAGCGGCACATCCAGCACAAGACATTCATTTCTGCCAATAGAGCGGAAC
CGATGCTCGC
>r312.1 |SOURCES={KEY=b34ed7e6...,bw,2588798-2588873}|ERRORS={}|SOURCE_1="bcp.fa" (b34ed7e60a76ed5c83a162724f0217b5490879ad)
CTCCAAGAGAAATACCGATAGCAACAATGAGAAAACCGACGATTAAAGGGTTAAGTCCCTCTGTA
AACTCATTTG
>r313.1 |SOURCES={KEY=b34ed7e6...,fw,74498-74573}|ERRORS={}|SOURCE_1="bcp.fa" (b34ed7e60a76ed5c83a162724f0217b5490879ad)
TTTTGTGGTTTATAACAGGAGAGATATCGGCAAAAATTCTGCTCGGGATTTTCTTTATCTTTATT
ACGTCGCCGG
>r314.1 |SOURCES={KEY=b34ed7e6...,fw,653637-653712}|ERRORS={}|SOURCE_1="bcp.fa" (b34ed7e60a76ed5c83a162724f0217b5490879ad)
AGCTCAACATATTTTCCGACAAGTCCGATTGTGATTGTTTGAGACAGGTTGCTGACCTTGTTCAC
AAGCTCTTTC
>r315.1 |SOURCES={KEY=b34ed7e6...,bw,2066641-2066716}|ERRORS={}|SOURCE_1="bcp.fa" (b34ed7e60a76ed5c83a162724f0217b5490879ad)
ACTTTTGTCTCAGGGATTGGAGGACTTATATGTGTTGATTGGTTCTACTTAATACCAGCAATACT
TATGATCATT
>r316.1 |SOURCES={KEY=b34ed7e6...,bw,2426014-2426089}|ERRORS={}|SOURCE_1="bcp.fa" (b34ed7e60a76ed5c83a162724f0217b5490879ad)
TTATCGTGTGGTCTGACGGTCTATAGCTTGTTGTAATCATGATTTATACTCCAAAAGAAAATGCC
CGGTAAACGG
>r317.1 |SOURCES={KEY=b34ed7e6...,fw,287380-287455}|ERRORS={}|SOURCE_1="bcp.fa" (b34ed7e60a76ed5c83a162724f0217b5490879ad)
TATTTCTGATGATCGGCAGCAGTGAATAAAGAAATAACGATAAAATGACCGTATTGGCGCCAAGC
CCCATCACTA
>r318.1 |SOURCES={KEY=b34ed7e6...,bw,601949-602024}|ERRORS={}|SOURCE_1="bcp.fa" (b34ed7e60a76ed5c83a162724f0217b5490879ad)
TGATCCTTTGCCTTTGATATGTCATGTAAAAGCCGCTGAAACTTATCGCGTCCGTCTGTAATGAC
ATCAACTGAA
>r319.1 |SOURCES={KEY=b34ed7e6...,fw,232623-232698}|ERRORS={}|SOURCE_1="bcp.fa" (b34ed7e60a76ed5c83a162724f0217b5490879ad)
GCCAATACTTGTCAGCACGACGGCCTCTGTTAAAAATTGAAATAAAATCACGCGCCGCTTGGCAC
CGAGCGCCTT
>r320.1 |SOURCES={KEY=b34ed7e6...,fw,3879063-3879138}|ERRORS={}|SOURCE_1="bcp.fa" (b34ed7e60a76ed5c83a162724f0217b5490879ad)
AAAGCAAGTTCAGACGTAAAACCTGGAGATGAATTAACGGTCCGCTTCGGCCAAAAGCTTGTAAC
GGTTCAAATA
>r321.1 |SOURCES={KEY=b34ed7e6...,bw,364089-364164}|ERRORS={}|SOURCE_1="bcp.fa" (b34ed7e60a76ed5c83a162724f0217b5490879ad)
CCGGCAGTCATCACAATAATCGGCCATTTTTTCTTTGTGCCGTCTATATATTTCATGGCGATCGC
AGCTATAATT
>r322.1 |SOURCES={KEY=b34ed7e6...,bw,2856822-2856897}|ERRORS={}|SOURCE_1="bcp.fa" (b34ed7e60a76ed5c83a162724f0217b5490879ad)
ACTTAAATCCCATTCAGTTACTCTGCGCACTGAAATTAAGGAGTTTGTTGACACAGACTTAGACA
ATTTAGAAGA
>r323.1 |SOURCES={KEY=b34ed7e6...,fw,3377528-3377603}|ERRORS={}|SOURCE_1="bcp.fa" (b34ed7e60a76ed5c83a162724f0217b5490879ad)
ACGAAAGATGCGATTATTATTAATGGTGTCAATTACTACAGCCATGCGATTGAATCCGCAGTTGA
AGAATTAGCG
>r324.1 |SOURCES={KEY=b34ed7e6...,fw,4005295-4005370}|ERRORS={}|SOURCE_1="bcp.fa" (b34ed7e60a76ed5c83a162724f0217b5490879ad)
AATCGGACGTTTCTTTTTCAGAGATAGTAAACGTGACCTGCTGTAATTCACCTTCTGATACTTGC
TCGTTTCTTT
>r325.1 |SOURCES={KEY=b34ed7e6...,bw,190496-190571}|ERRORS={}|SOURCE_1="bcp.fa" (b34ed7e60a76ed5c83a162724f0217b5490879ad)
AAAGAAAAGGTCAAGGTGGCGGGGGAAACAGGCTATGCCGCTCTTCTGCTCGGTGCAGAGCAAAT
GAGGCTGTCC
>r326.1 |SOURCES={KEY=b34ed7e6...,fw,902418-902493}|ERRORS={}|SOURCE_1="bcp.fa" (b34ed7e60a76ed5c83a162724f0217b5490879ad)
ATTGTAAGAACCCAATAGACAATCGCAACCGCCAAATAGGTTTCAAAATACTTCAGATTTCCCGA
TGCATACATC
>r327.1 |SOURCES={KEY=b34ed7e6...,fw,3819437-3819512}|ERRORS={}|SOURCE_1="bcp.fa" (b34ed7e60a76ed5c83a162724f0217b5490879ad)
TTTGCTAAAGATATATCAAATATGGGAGATTTTTTTCGAGGATTTTCGTCAATTATTCTAAACTT
TTACGAAACT
>r328.1 |SOURCES={KEY=b34ed7e6...,bw,2937601-2937676}|ERRORS={}|SOURCE_1="bcp.fa" (b34ed7e60a76ed5c83a162724f0217b5490879ad)
TTCGATATTGTTCCACTCTTGCAGCTGAGCTACAGTGACACCGAACGCTCTCGCTATGGATGTAA
GTGTGTCACC
>r329.1 |SOURCES={KEY=b34ed7e6...,bw,3756123-3756198}|ERRORS={}|SOURCE_1="bcp.fa" (b34ed7e60a76ed5c83a162724f0217b5490879ad)
ACGTTTTCAGCTCCATTTTGCCGATTCCCGAAAAGTAACACGTCACATGCCGGACGCCTGGAATA
AAATAACCTA
>r330.1 |SOURCES={KEY=b34ed7e6...,fw,570684-570759}|ERRORS={}|SOURCE_1="bcp.fa" (b34ed7e60a76ed5c83a162724f0217b5490879ad)
AACCTGCAGACAAATGTCCATCGCTTGACTGTAGTTCATTTCATGCACGAAAAAATCAATCAATT
CATATGCCTT
>r331.1 |SOURCES={KEY=b34ed7e6...,bw,492482-492557}|ERRORS={}|SOURCE_1="bcp.fa" (b34ed7e60a76ed5c83a162724f0217b5490879ad)
ATGCGTAATAATCACGTCATCCTCTTGAATGCCAAATTCTTTTTCAATGTAACGGATGCCGCTCA
TAATTGATTC
>r332.1 |SOURCES={KEY=b34ed7e6...,fw,1055977-1056052}|ERRORS={}|SOURCE_1="bcp.fa" (b34ed7e60a76ed5c83a162724f0217b5490879ad)
ATAAAAAAAGACCGCCTAAACAGGCAGTCAAAATACAGAATTCCATTCTCCACTTTCTCCACCAA
GCTATCCTGA
>r333.1 |SOURCES={KEY=b34ed7e6...,fw,392230-392305}|ERRORS={}|SOURCE_1="bcp.fa" (b34ed7e60a76ed5c83a162724f0217b5490879ad)
CTTCAGTTCAAGAAATTGAATCCCTTTGACAACGCGCCCTTCTTTCACATCAAGACATGGGATAA
TCCGTTTTGT
>r334.1 |SOURCES={KEY=b34ed7e6...,bw,3875490-3875565}|ERRORS={}|SOURCE_1="bcp.fa" (b34ed7e60a76ed5c83a162724f0217b5490879ad)
TTCATCTATGCCATTTACAAGCTGCACGGATTTTGTATCACTCTCAAGCACAGAACTTCTCTGAT
CCATTGTTCT
>r335.1 |SOURCES={KEY=b34ed7e6...,bw,2572881-2572956}|ERRORS={}|SOURCE_1="bcp.fa" (b34ed7e60a76ed5c83a162724f0217b5490879ad)
GCAAGTGGATGATAAACATTACAATCAACGCGGCATATGAAGCAATGACAAACATACCAAGTTTC
AAAATGCTGT
>r336.1 |SOURCES={KEY=b34ed7e6...,bw,1678413-1678488}|ERRORS={}|SOURCE_1="bcp.fa" (b34ed7e60a76ed5c83a162724f0217b5490879ad)
TCCCTACTTTCTATACGATCTGAACCTTTCATAAATAAAACGAATCAATTATACTTTTTTGCCAT
TCAAAACCGA
>r337.1 |SOURCES={KEY=b34ed7e6...,fw,670107-670182}|ERRORS={}|SOURCE_1="bcp.fa" (b34ed7e60a76ed5c83a162724f0217b5490879ad)
CGCTGGAAGCACGATATCAGAATACAGCGCGGTACCGGCCATTCGGAAATCAAGATTGATTAACA
AATCGAGCTT
>r338.1 |SOURCES={KEY=b34ed7e6...,bw,3721638-3721713}|ERRORS={}|SOURCE_1="bcp.fa" (b34ed7e60a76ed5c83a162724f0217b5490879ad)
TTCAAAATTTCAATGATTATGCTAGATCATTGAATCTTGAAAATTGTCGGCTTCACTTCAACTAA
CTTCTGCGAA
>r339.1 |SOURCES={KEY=b34ed7e6...,fw,2828599-2828674}|ERRORS={}|SOURCE_1="bcp.fa" (b34ed7e60a76ed5c83a162724f0217b5490879ad)
AAGCGCTTCAGGCAGAAAAGGATGATGCTGATTATGTTTTGTTCGGCCATGTGTTTGAAACGGAT
TGCAAACAAG
>r340.1 |SOURCES={KEY=b34ed7e6...,fw,2517166-2517241}|ERRORS={}|SOURCE_1="bcp.fa" (b34ed7e60a76ed5c83a162724f0217b5490879ad)
AAAAACCAATTACACTTGTCCCGATGATTCTTGGTAACATCAAGAACTTTGAGCCTAATGCAGGC
AATCGAAAAT
>r341.1 |SOURCES={KEY=b34ed7e6...,bw,2440138-2440213}|ERRORS={}|SOURCE_1="bcp.fa" (b34ed7e60a76ed5c83a162724f0217b5490879ad)
GTTTCGGATCTGTGATGCTTTTCAATTCACCTTTTTCCCCATCAATGGCGTAAACTTCAATCGAA
TTTTTTCCTT
>r342.1 |SOURCES={KEY=b34ed7e6...,fw,719593-719668}|ERRORS={}|SOURCE_1="bcp.fa" (b34ed7e60a76ed5c83a162724f0217b5490879ad)
TATCCGCCACAACCACATTTGCCTGCTGGTTCAAAAAAGCTTGAACCGCGGCATAGCCGATGCCT
GATGCACCTC
>r343.1 |SOURCES={KEY=b34ed7e6...,fw,3251106-3251181}|ERRORS={}|SOURCE_1="bcp.fa" (b34ed7e60a76ed5c83a162724f0217b5490879ad)
ATGTCGTAAATCCTGGAGGTTCAATGACGGGGGGCGCCGTTAAAAAGAAAAACAACTCCCTGTTA
GGAAGAAGCC
>r344.1 |SOURCES={KEY=b34ed7e6...,fw,3237473-3237548}|ERRORS={}|SOURCE_1="bcp.fa" (b34ed7e60a76ed5c83a162724f0217b5490879ad)
CATTACAGAGCATGAACGCCGGCAAATCGAAAAAGCCGCGCCCGCTCTCCATGTGTATCAGGCAG
AAAAAGATCA
>r345.1 |SOURCES={KEY=b34ed7e6...,bw,231420-231495}|ERRORS={}|SOURCE_1="bcp.fa" (b34ed7e60a76ed5c83a162724f0217b5490879ad)
TCCTCCTTCTGATGCAATCGGCTCCTGTTCAAGAAGGCGGTACGTAAACGGATAAGGCACTTCGC
CGTACGGCCC
>r346.1 |SOURCES={KEY=b34ed7e6...,fw,4023247-4023322}|ERRORS={}|SOURCE_1="bcp.fa" (b34ed7e60a76ed5c83a162724f0217b5490879ad)
TCATTAACGCGATTTCTATTTCTTGCGGCTCGATTCGATAACCTCTGATTTTCACTTGATCGTCG
GCTCGACCGA
>r347.1 |SOURCES={KEY=b34ed7e6...,bw,717588-717663}|ERRORS={}|SOURCE_1="bcp.fa" (b34ed7e60a76ed5c83a162724f0217b5490879ad)
CGGCTGCGGCACCAGGTACGTCTGTTGATTTGAGCCTGTTTGAAGCCTTCAATTCCATTGCCTCA
TTTGAACTGA
>r348.1 |SOURCES={KEY=b34ed7e6...,bw,1312830-1312905}|ERRORS={}|SOURCE_1="bcp.fa" (b34ed7e60a76ed5c83a162724f0217b5490879ad)
CTGTTATGCTTCTTTCTATCGGAAAAGCTGCGGACGAAGGATACGCTTCCTACCGTCTGCCGGTT
GATACCATTG
>r349.1 |SOURCES={KEY=b34ed7e6...,fw,80087-80162}|ERRORS={}|SOURCE_1="bcp.fa" (b34ed7e60a76ed5c83a162724f0217b5490879ad)
TACGTCTATCCGTACGACATACGCCGTCCGCCCGCTCCTGCCGCCAATACAGCGACCTTTATCCG
TTCCGCACAG
>r350.1 |SOURCES={KEY=b34ed7e6...,bw,3344028-3344103}|ERRORS={}|SOURCE_1="bcp.fa" (b34ed7e60a76ed5c83a162724f0217b5490879ad)
GTCAACGATAAAGACATTTTCAGTGCTGTATTCATCGGCAATCAGCTGGCTTCTGATTGTTTGTT
TCAGCAAGGT
>r351.1 |SOURCES={KEY=b34ed7e6...,fw,45052-45127}|ERRORS={}|SOURCE_1="bcp.fa" (b34ed7e60a76ed5c83a162724f0217b5490879ad)
AGCCCAGTCGCCGAAGTAGCCCATTTGAAGCGTGCCATTCAGAGCGATAGTGCCTGCATATAGAA
TCGTCTCACG
>r352.1 |SOURCES={KEY=b34ed7e6...,bw,3151520-3151595}|ERRORS={}|SOURCE_1="bcp.fa" (b34ed7e60a76ed5c83a162724f0217b5490879ad)
TATTTTAAGCGTTTTGACACATAATGCACATTTCCAAACTTTCTCAGCATTTTGCTTTGCTTTAA
AGAATGAAGA
>r353.1 |SOURCES={KEY=b34ed7e6...,fw,51292-51367}|ERRORS={}|SOURCE_1="bcp.fa" (b34ed7e60a76ed5c83a162724f0217b5490879ad)
CAAGACAGGCGAATTATTCGGTGTGACAGACGCACTCCCGATGTGGGTGGCGGATATGGATTTTC
GTGCGCCGGA
>r354.1 |SOURCES={KEY=b34ed7e6...,bw,3027432-3027507}|ERRORS={}|SOURCE_1="bcp.fa" (b34ed7e60a76ed5c83a162724f0217b5490879ad)
AAGGCAGAACCGTAAGCTTTAAAGACACCGTCATCATTATGACAAGCAATGCAGGTACCGGTGAA
AAACAAACGA
>r355.1 |SOURCES={KEY=b34ed7e6...,fw,1428570-1428645}|ERRORS={}|SOURCE_1="bcp.fa" (b34ed7e60a76ed5c83a162724f0217b5490879ad)
CTCTAGAGTCATCTAAAATCTCTGCGTATAGAGAAACTTTATTCCATTCTGATGGAATCATTTCA
TTAATTTGTT
>r356.1 |SOURCES={KEY=b34ed7e6...,fw,3104855-3104930}|ERRORS={}|SOURCE_1="bcp.fa" (b34ed7e60a76ed5c83a162724f0217b5490879ad)
AAAGAAGCAGAAACAGCACCTCCTCAGCATTATCAAACCGAGATTGAACGGGGAGCCGAGCTTTA
TTTGACCCCG
>r357.1 |SOURCES={KEY=b34ed7e6...,bw,1541004-1541079}|ERRORS={}|SOURCE_1="bcp.fa" (b34ed7e60a76ed5c83a162724f0217b5490879ad)
GTGAAACAAAAAGGAAAAGAAGTGAAATCATTTAAAGAACCCGTTCAGCTTTCGCTTCGGATGTT
TGATATTGAA
>r358.1 |SOURCES={KEY=b34ed7e6...,bw,3677016-3677091}|ERRORS={}|SOURCE_1="bcp.fa" (b34ed7e60a76ed5c83a162724f0217b5490879ad)
ACTTTGTTCGTGCAAAAGCAAGATCCTATTTTTTAATAGGTGCGGACAGAGAAGATATTGTTCAG
GAAGGAATGA
>r359.1 |SOURCES={KEY=b34ed7e6...,bw,1459627-1459702}|ERRORS={}|SOURCE_1="bcp.fa" (b34ed7e60a76ed5c83a162724f0217b5490879ad)
AAACATCCGCTCATTGTCTGTGCTGAACATGACCGAGCCGTTATGAGTGATCGGCGCATCCGAAT
AACTGCGAAT
>r360.1 |SOURCES={KEY=b34ed7e6...,bw,2769704-2769779}|ERRORS={}|SOURCE_1="bcp.fa" (b34ed7e60a76ed5c83a162724f0217b5490879ad)
ATATCAATGACATATAGCAGTGAAAAATGTCCTGTTTTTTCATTTAACAAAAATGGAATTTCTCC
TACTTTATAA
>r361.1 |SOURCES={KEY=b34ed7e6...,fw,707835-707910}|ERRORS={}|SOURCE_1="bcp.fa" (b34ed7e60a76ed5c83a162724f0217b5490879ad)
CATAAGAGTAGTCTTTCCAGCTCCATTAGGTCCTATTAAACCTAGTATCTCCCCTTTATTTAAAT
GAAATGAAAC
>r362.1 |SOURCES={KEY=b34ed7e6...,fw,3514055-3514130}|ERRORS={}|SOURCE_1="bcp.fa" (b34ed7e60a76ed5c83a162724f0217b5490879ad)
TTCCCCACTTTGATCTTTTGGGCGAGACGCAAAAATATATCTTAGAACAAGAAAACCTGACCGAT
CATCTTACAC
>r363.1 |SOURCES={KEY=b34ed7e6...,bw,2284036-2284111}|ERRORS={}|SOURCE_1="bcp.fa" (b34ed7e60a76ed5c83a162724f0217b5490879ad)
TCCGTCATTCTCATAAACTGTCTCATGAATCGAAGACGGAGCTCTTACTGCCTCTTGGGCAAGCA
CGACATCTTC
>r364.1 |SOURCES={KEY=b34ed7e6...,bw,3343684-3343759}|ERRORS={}|SOURCE_1="bcp.fa" (b34ed7e60a76ed5c83a162724f0217b5490879ad)
TTTCCATCGTTTTTAAGATTGATTCTAATCGTTTAATTTGATCTATATGGCGGCACCTGAGCAGC
ATTCCCCTTC
>r365.1 |SOURCES={KEY=b34ed7e6...,bw,2273405-2273480}|ERRORS={}|SOURCE_1="bcp.fa" (b34ed7e60a76ed5c83a162724f0217b5490879ad)
CAGCTTATTCACCCGGCTATTCACAGATGAATAAGCTGCATTTTGTTTAAATTTTATTTTTCTAA
TAGCTCTTTT
>r366.1 |SOURCES={KEY=b34ed7e6...,bw,217493-217568}|ERRORS={}|SOURCE_1="bcp.fa" (b34ed7e60a76ed5c83a162724f0217b5490879ad)
CCGTAACGGGTATCCGCCTTCAGGAGCTGGAGGTGAAGGGCTCTTCCGGAGATGTGTCGATATCA
AATACAGACG
>r367.1 |SOURCES={KEY=b34ed7e6...,bw,134428-134503}|ERRORS={}|SOURCE_1="bcp.fa" (b34ed7e60a76ed5c83a162724f0217b5490879ad)
TATCAGCTGATTGCCCGTGAAGAAGGCGTGTTTGCAGAACCGGGCTCCTGCGCATCTATTGCAGG
TGTGCTGAAA
>r368.1 |SOURCES={KEY=b34ed7e6...,fw,1137282-1137357}|ERRORS={}|SOURCE_1="bcp.fa" (b34ed7e60a76ed5c83a162724f0217b5490879ad)
GATAAAGAGAGGTACATATATGTCTGTTCAAAGAGAAAATGTAGATATCAAGCTGATCGCAATTG
ATATGGATGG
>r369.1 |SOURCES={KEY=b34ed7e6...,bw,81940-82015}|ERRORS={}|SOURCE_1="bcp.fa" (b34ed7e60a76ed5c83a162724f0217b5490879ad)
AATTTCTATGCGAAGGATCTTCACGAGCTTATTTTTGAAAAAGGCATCCTATGCTACCAGAACCC
TGAGATTTCT
>r370.1 |SOURCES={KEY=b34ed7e6...,bw,1240281-1240356}|ERRORS={}|SOURCE_1="bcp.fa" (b34ed7e60a76ed5c83a162724f0217b5490879ad)
CCAACTTGTAATGGAAAATGTATCTTCTATTTGGTTTGAACTCAAAAAATCATCAATAGCCCAAA
CCTTTGGGTT
>r371.1 |SOURCES={KEY=b34ed7e6...,bw,3715293-3715368}|ERRORS={}|SOURCE_1="bcp.fa" (b34ed7e60a76ed5c83a162724f0217b5490879ad)
CCGCCTTCAAAATAGTCGTTTACAAGTCCCAAATCGGCGCCAACTGGTCTTGGCAGCTTATCCTC
CGGTTCATCC
>r372.1 |SOURCES={KEY=b34ed7e6...,bw,435572-435647}|ERRORS={}|SOURCE_1="bcp.fa" (b34ed7e60a76ed5c83a162724f0217b5490879ad)
GCGGCCGGACTGAATAGTTCGTTCGGGCAAGCTTGCTGACCGCGGCGCCTTGAGCGCCCACGGAT
CTTTTAATGA
>r373.1 |SOURCES={KEY=b34ed7e6...,bw,775051-775126}|ERRORS={}|SOURCE_1="bcp.fa" (b34ed7e60a76ed5c83a162724f0217b5490879ad)
CAGCTTGTTGATATTTTTCGGTTCAGCGGCGCATGCGGAAAATGATCCAATTGCTTCCCTGCTTG
AATTAAACAA
>r374.1 |SOURCES={KEY=b34ed7e6...,bw,3278261-3278336}|ERRORS={}|SOURCE_1="bcp.fa" (b34ed7e60a76ed5c83a162724f0217b5490879ad)
TTTCGTCTTTATGCTGAAAAACTGTTTCATAGTAATAAGGATCTACATATATTGATATATCGTCA
TATTCCTTTA
>r375.1 |SOURCES={KEY=b34ed7e6...,fw,2855665-2855740}|ERRORS={}|SOURCE_1="bcp.fa" (b34ed7e60a76ed5c83a162724f0217b5490879ad)
CATAATGCTTCTTATCGCAGTCATAATACTTCTTGTCGCAATCATAATGCTTTTTATCGTGGTCG
TAATACTTCT
>r376.1 |SOURCES={KEY=b34ed7e6...,fw,1133485-1133560}|ERRORS={}|SOURCE_1="bcp.fa" (b34ed7e60a76ed5c83a162724f0217b5490879ad)
AGAAGAAAACATTGAACGCCTGATTTCTGCGAAAAGCGAAGAAGATTTGATCGCGATTTTCAACG
AGGTGAACTA
>r377.1 |SOURCES={KEY=b34ed7e6...,fw,2101745-2101820}|ERRORS={}|SOURCE_1="bcp.fa" (b34ed7e60a76ed5c83a162724f0217b5490879ad)
AACGGTCTCATTACGACCAATTTGGCCATACTGATCCTAACCAAGGCTTCGGCGGCGGCGGTTTT
GGCGGCGGCG
>r378.1 |SOURCES={KEY=b34ed7e6...,bw,1896990-1897065}|ERRORS={}|SOURCE_1="bcp.fa" (b34ed7e60a76ed5c83a162724f0217b5490879ad)
TGTAAATAGACCGGTGATCCGGTTTAACACGCCGGAGCGGTTCACCACAGTCAATGTGATAATTC
TTTTCAAGGT
>r379.1 |SOURCES={KEY=b34ed7e6...,fw,3318355-3318430}|ERRORS={}|SOURCE_1="bcp.fa" (b34ed7e60a76ed5c83a162724f0217b5490879ad)
GTTATTGGATTTAATGTGAGACCGGACGGTAATGCTAAGAGTACGGCTGAAGCTGAAAACGTAGA
TATTCGTCTT
>r380.1 |SOURCES={KEY=b34ed7e6...,bw,3965605-3965680}|ERRORS={}|SOURCE_1="bcp.fa" (b34ed7e60a76ed5c83a162724f0217b5490879ad)
GCTGAAGCACGGGAAGCTCACCCGCAAAGGCTTCCTTCCAATACGCCCGATCCTTTTGGTATCCT
TCAGCAGCCT
>r381.1 |SOURCES={KEY=b34ed7e6...,fw,1837772-1837847}|ERRORS={}|SOURCE_1="bcp.fa" (b34ed7e60a76ed5c83a162724f0217b5490879ad)
GAATTCTGGTTTGTAACAGGAAGCCAGCATCTATACGGAGAAGAAACGCTGCAGCTGGTCGACCA
GCATGCAAAA
>r382.1 |SOURCES={KEY=b34ed7e6...,bw,2965273-2965348}|ERRORS={}|SOURCE_1="bcp.fa" (b34ed7e60a76ed5c83a162724f0217b5490879ad)
GCTTTCATCTGTCATCGGGCCGTAAATGTCTTCAATATGGTCAGGGACCCGATTCTCCTTTATGC
GCCACACCCA
>r383.1 |SOURCES={KEY=b34ed7e6...,bw,276945-277020}|ERRORS={}|SOURCE_1="bcp.fa" (b34ed7e60a76ed5c83a162724f0217b5490879ad)
ACAGATTACGGAAGCCGAGGAATTTAAAGAGCTCGTCAAAGCGCTGGTTGCGCTGGAAGAAAAAG
GGCTTATCGT
>r384.1 |SOURCES={KEY=b34ed7e6...,fw,3754058-3754133}|ERRORS={}|SOURCE_1="bcp.fa" (b34ed7e60a76ed5c83a162724f0217b5490879ad)
ATACGATCAAACTATATACTGGAAAATTGTTATATGAGATAATAAGAATGGGTATTTTTTCTTAC
AAGAAAGGGC
>r385.1 |SOURCES={KEY=b34ed7e6...,fw,1769729-1769804}|ERRORS={}|SOURCE_1="bcp.fa" (b34ed7e60a76ed5c83a162724f0217b5490879ad)
GCAGCCAAAAATCAAATAAAAAGAGCCTTGGGCCTAAAGAATTATGATATTGTATTTACATCAGG
TGCTACAGAA
>r386.1 |SOURCES={KEY=b34ed7e6...,bw,1691805-1691880}|ERRORS={}|SOURCE_1="bcp.fa" (b34ed7e60a76ed5c83a162724f0217b5490879ad)
TCATGCCGATAAACCAATCTTCCAAAAATCCAAGATAGATAAACCGCTTTGTCATCCTGGGTTTC
TCCAGTCTGC
>r387.1 |SOURCES={KEY=b34ed7e6...,fw,770797-770872}|ERRORS={}|SOURCE_1="bcp.fa" (b34ed7e60a76ed5c83a162724f0217b5490879ad)
CTTCCTCGGCCAGCTTCGTCAAGATATCAATCTCTCCGATGTTTTGGCCCTCTTGGAAAAACGCT
GTAAATACAC
>r388.1 |SOURCES={KEY=b34ed7e6...,fw,8603-8678}|ERRORS={}|SOURCE_1="bcp.fa" (b34ed7e60a76ed5c83a162724f0217b5490879ad)
GAGCAGCTGGAAAGTTCTAAAGCCTACTACGATTGGCTGAAACGTCTTGCTGAATCAGTGCAGAG
CGGAGAGATT
>r389.1 |SOURCES={KEY=b34ed7e6...,bw,2861370-2861445}|ERRORS={}|SOURCE_1="bcp.fa" (b34ed7e60a76ed5c83a162724f0217b5490879ad)
CATCCACACGGGCAACCGATTCTCTCCACTCATCACGGGTGTCCGGATCTGCTGGATTCATCAGG
TCGTCATAGC
>r390.1 |SOURCES={KEY=b34ed7e6...,fw,1900920-1900995}|ERRORS={}|SOURCE_1="bcp.fa" (b34ed7e60a76ed5c83a162724f0217b5490879ad)
CGTCAGCCAGCCTATCAAGCTCAGGACTCCATTTGTTCGAGCCTGTACATGGCTCTGCACCTGAC
ATAGCAGGGA
>r391.1 |SOURCES={KEY=b34ed7e6...,fw,3884534-3884609}|ERRORS={}|SOURCE_1="bcp.fa" (b34ed7e60a76ed5c83a162724f0217b5490879ad)
GCGGCGAAGTCATGGAAGTGGTAGATGAACTGGGAGAAACGGTGCACCTTCAGGTTTTGGTTCTC
GTTGATACAA
>r392.1 |SOURCES={KEY=b34ed7e6...,fw,288158-288233}|ERRORS={}|SOURCE_1="bcp.fa" (b34ed7e60a76ed5c83a162724f0217b5490879ad)
GTGTTTACATGCTCCTTTTCCGCAAACTTTTTTGTTACGGTAAAGGCGTATGTGTTATCAAACCC
GTAAGAATCA
>r393.1 |SOURCES={KEY=b34ed7e6...,bw,3877713-3877788}|ERRORS={}|SOURCE_1="bcp.fa" (b34ed7e60a76ed5c83a162724f0217b5490879ad)
GTACTGTTTTTTCTGCTACAAATGGATGCCCCGGAACAGCATAAACAACGTCCTGATGCTTCGCT
TCTTCAAAGA
>r394.1 |SOURCES={KEY=b34ed7e6...,bw,1057567-1057642}|ERRORS={}|SOURCE_1="bcp.fa" (b34ed7e60a76ed5c83a162724f0217b5490879ad)
AACTGTTCCAGCGATTGTCCGTGAATTATCAGAGGCGTTAATGAGAGAAATTGCTTTACTGGAAA
ACCTTCAGCG
>r395.1 |SOURCES={KEY=b34ed7e6...,fw,2800298-2800373}|ERRORS={}|SOURCE_1="bcp.fa" (b34ed7e60a76ed5c83a162724f0217b5490879ad)
CCGAAACGTACATTATATCAGATTGAAAAATGGTGGCTTGCCCAATAATTTTCCCTTGAAGGGGA
GGGAGCGAAT
>r396.1 |SOURCES={KEY=b34ed7e6...,fw,1935052-1935127}|ERRORS={}|SOURCE_1="bcp.fa" (b34ed7e60a76ed5c83a162724f0217b5490879ad)
ATCTGATCAGGAAAAACATGGGGCTATCCCGGTATATGAAGATGGCAATTCGAATTTCAGCGGAA
GACACCCTTT
>r397.1 |SOURCES={KEY=b34ed7e6...,fw,1734413-1734488}|ERRORS={}|SOURCE_1="bcp.fa" (b34ed7e60a76ed5c83a162724f0217b5490879ad)
GCGCCCAGGTCAAGCAAACTCGGCTCCTTCGCTTACACCATTTTCAGACCCCGTTGATGCCATTA
TTTATGAGAT
>r398.1 |SOURCES={KEY=b34ed7e6...,bw,1825558-1825633}|ERRORS={}|SOURCE_1="bcp.fa" (b34ed7e60a76ed5c83a162724f0217b5490879ad)
TTTAATCGCTTGCGCCAGCAAGTGAGCCGTACTGTGGCGCATAATCTCAAGACCCTCTTCTGATC
CTTCAGTAAT
>r399.1 |SOURCES={KEY=b34ed7e6...,bw,1520827-1520902}|ERRORS={}|SOURCE_1="bcp.fa" (b34ed7e60a76ed5c83a162724f0217b5490879ad)
GAGCTTATTGGAAAATTCATGAGTCTGAGCGCGCAGGTCCTCTGAGTATTTCCGCACCTCTGTCA
GCGTGTCAAT
>r400.1 |SOURCES={KEY=b34ed7e6...,fw,2315354-2315429}|ERRORS={}|SOURCE_1="bcp.fa" (b34ed7e60a76ed5c83a162724f0217b5490879ad)
CCGACAGTATAGTCTGGATGGGAGAAGATGGAGGTTCAGCAGCGTTTTGAAAAAAAGGTTTTCAA
ACGTTTCTTT
>r401.1 |SOURCES={KEY=b34ed7e6...,fw,3691430-3691505}|ERRORS={}|SOURCE_1="bcp.fa" (b34ed7e60a76ed5c83a162724f0217b5490879ad)
ATTTTCAAATTCTTCTTGGTGTATTAAAGCTTCTAATTCTTTTTTCAGCATTTCGATCTGTCGTC
TGACGTGCAG
>r402.1 |SOURCES={KEY=b34ed7e6...,bw,2188100-2188175}|ERRORS={}|SOURCE_1="bcp.fa" (b34ed7e60a76ed5c83a162724f0217b5490879ad)
CCAATCACAAAATAATGAGTTCTTTTGGGGAATGGGTAATTGTCCGGTTGCCGTTTTCTGTAATC
ACGATGTCAT
>r403.1 |SOURCES={KEY=b34ed7e6...,bw,2546165-2546240}|ERRORS={}|SOURCE_1="bcp.fa" (b34ed7e60a76ed5c83a162724f0217b5490879ad)
GCTGCCAGTTGGCTTATTGTTCCCTCTTTTATTTGACAAGTTAAGGAACCTAAAACGAATTTTAT
TAACTGGTTT
>r404.1 |SOURCES={KEY=b34ed7e6...,fw,3519195-3519270}|ERRORS={}|SOURCE_1="bcp.fa" (b34ed7e60a76ed5c83a162724f0217b5490879ad)
AGACATCACATTGTAGAAGGTCTTATGAAGGCTTTATCGATCTTGGATGAAGTCATCGCAACGAT
TCGCTCCTCA
>r405.1 |SOURCES={KEY=b34ed7e6...,bw,1205293-1205368}|ERRORS={}|SOURCE_1="bcp.fa" (b34ed7e60a76ed5c83a162724f0217b5490879ad)
ACATCTTCCGGGAGACTTGGATACAGCTCCTTCAGCACTTTTCGGTGAATGCTGATGATTTCTTC
CGGAGGAATT
>r406.1 |SOURCES={KEY=b34ed7e6...,bw,1927858-1927933}|ERRORS={}|SOURCE_1="bcp.fa" (b34ed7e60a76ed5c83a162724f0217b5490879ad)
AAGCACAAGGCCGATGACGGCAAGTAATTTAATATCCCCTCCCCCTATTCCTCCATGAGTGATGA
CGGCAATAAA
>r407.1 |SOURCES={KEY=b34ed7e6...,fw,1086917-1086992}|ERRORS={}|SOURCE_1="bcp.fa" (b34ed7e60a76ed5c83a162724f0217b5490879ad)
GATTTAGCAGAAGTCGAGCGGCTGTTTCAAACAGAACCGATCAAATTTTTTTATACGATGCCACG
CTTCCATAAC
>r408.1 |SOURCES={KEY=b34ed7e6...,bw,1001296-1001371}|ERRORS={}|SOURCE_1="bcp.fa" (b34ed7e60a76ed5c83a162724f0217b5490879ad)
TTGCGGAGAAACTCGAACGCAATCTTGAAGAAAAAAACCGTCTGCTTGAGAAAATGTACGAGACA
GAAGGATTTA
>r409.1 |SOURCES={KEY=b34ed7e6...,fw,3894481-3894556}|ERRORS={}|SOURCE_1="bcp.fa" (b34ed7e60a76ed5c83a162724f0217b5490879ad)
TACAAGAGATGACATATACAGCTGACGGTTCCTTTGCAGCGCCATTTACTGAAGAAAGCTTTTCT
CAGGCTGTAG
>r410.1 |SOURCES={KEY=b34ed7e6...,bw,209979-210054}|ERRORS={}|SOURCE_1="bcp.fa" (b34ed7e60a76ed5c83a162724f0217b5490879ad)
AAGCGACAGACAAAATGCGTGCGCTTGCAATCGGAGGTACAGCTGTCGGAACAGGAATCAATGCT
CACCCGGAAT
>r411.1 |SOURCES={KEY=b34ed7e6...,fw,611552-611627}|ERRORS={}|SOURCE_1="bcp.fa" (b34ed7e60a76ed5c83a162724f0217b5490879ad)
AATTTCTCCCCCAGCGGCTTTTACTTGCGCTTTAATAATTTTATTGGCTGTTCTCGGAAACACAT
AATCAGAGCC
>r412.1 |SOURCES={KEY=b34ed7e6...,fw,1745264-1745339}|ERRORS={}|SOURCE_1="bcp.fa" (b34ed7e60a76ed5c83a162724f0217b5490879ad)
TTGAGAAGGCGCCGCCCGCCATCGGAGGAACCGCAAGCCGCGCCTCGTTCGGGAGCTGCTCAGCA
CAGAGACCGC
>r413.1 |SOURCES={KEY=b34ed7e6...,bw,744376-744451}|ERRORS={}|SOURCE_1="bcp.fa" (b34ed7e60a76ed5c83a162724f0217b5490879ad)
GCTCGATAGGATGCCAGATGTTGTTTTTACTGCTGGTGCAATCGTTTTTCTATTATTATTCTATT
CTATTGGCTG
>r414.1 |SOURCES={KEY=b34ed7e6...,bw,814617-814692}|ERRORS={}|SOURCE_1="bcp.fa" (b34ed7e60a76ed5c83a162724f0217b5490879ad)
GCCGATTTTGATTGCAGCTGAGAAAAAACGATACCTTGGCGAACGTGAGGTGAAACACTGATGTC
CCAAACAGAT
>r415.1 |SOURCES={KEY=b34ed7e6...,bw,3397576-3397651}|ERRORS={}|SOURCE_1="bcp.fa" (b34ed7e60a76ed5c83a162724f0217b5490879ad)
AATAATAGGATACCCGGTTTGCTACAGAGGATGGATTCCCCGGTAAAGCCAGAGACCGGCCCCGC
GCTTGTTCTT
>r416.1 |SOURCES={KEY=b34ed7e6...,fw,1560628-1560703}|ERRORS={}|SOURCE_1="bcp.fa" (b34ed7e60a76ed5c83a162724f0217b5490879ad)
GTCTGTTTATAATGAAAGAAAACGAAAAGGCGACGTCCGCACGATAGTGACGAGAGTCGGCTTTG
AAACAGGCGA
>r417.1 |SOURCES={KEY=b34ed7e6...,bw,3692143-3692218}|ERRORS={}|SOURCE_1="bcp.fa" (b34ed7e60a76ed5c83a162724f0217b5490879ad)
TATTGTTGAGAGCAAACGCGGGGGCGGCGGTTACATCAGAATCATTAAAATTAAAATGAATAATG
AAGTTGTCCT
>r418.1 |SOURCES={KEY=b34ed7e6...,fw,2759716-2759791}|ERRORS={}|SOURCE_1="bcp.fa" (b34ed7e60a76ed5c83a162724f0217b5490879ad)
TCGACACATTCACAGCCCATACCGAGAAGCCGTGGGGAATGTGAAACAAATGGTGCAATAAGACT
GCAATACCTG
>r419.1 |SOURCES={KEY=b34ed7e6...,bw,2238735-2238810}|ERRORS={}|SOURCE_1="bcp.fa" (b34ed7e60a76ed5c83a162724f0217b5490879ad)
GCTCGACAAGCACGCCGTTTGTTTCCCGCGGAGAAATAAACGCGATCTGTTTCCCGTTTGCTCCC
TGTCTCGGCT
>r420.1 |SOURCES={KEY=b34ed7e6...,bw,351413-351488}|ERRORS={}|SOURCE_1="bcp.fa" (b34ed7e60a76ed5c83a162724f0217b5490879ad)
CCGATAATGAGGAAGTCATTTCTAAGGCGCCTTATGAAGGAATGACAGACGATATTCGCGCAGGG
AAATTGTAAG
>r421.1 |SOURCES={KEY=b34ed7e6...,fw,3691353-3691428}|ERRORS={}|SOURCE_1="bcp.fa" (b34ed7e60a76ed5c83a162724f0217b5490879ad)
TACCCCTGTTCCTCCTCACTATCTGTACTTTTGAGTGACTGTTCTAATGAACGAATTTGATCTCT
CACATGGGCT
>r422.1 |SOURCES={KEY=b34ed7e6...,bw,3971773-3971848}|ERRORS={}|SOURCE_1="bcp.fa" (b34ed7e60a76ed5c83a162724f0217b5490879ad)
ATCTTCACAGGTACTATAATTTCACCGAGTCTCTCGTTGAGACAGTGCCCAGATCGTTGCGCCTT
TCGTGCGGGT
>r423.1 |SOURCES={KEY=b34ed7e6...,bw,2974744-2974819}|ERRORS={}|SOURCE_1="bcp.fa" (b34ed7e60a76ed5c83a162724f0217b5490879ad)
GGTTTAAAAACAAGACAGCAGGAAGAAACAGTCGCAGCCTTAAAAAATATGGTTGAAGCGGCAAA
ACAGGCAAGA
>r424.1 |SOURCES={KEY=b34ed7e6...,fw,336994-337069}|ERRORS={}|SOURCE_1="bcp.fa" (b34ed7e60a76ed5c83a162724f0217b5490879ad)
AAAGGCGGTCCATATATAAAACAGCGGCATAAAGGCAAGGCTGACCGCCAAATATCCGGCGTGAA
TATATAAAAG
>r425.1 |SOURCES={KEY=b34ed7e6...,fw,1741513-1741588}|ERRORS={}|SOURCE_1="bcp.fa" (b34ed7e60a76ed5c83a162724f0217b5490879ad)
AAGTCGGATTTATGGTGACATCCATTACAGATAACGGATTACTGAGGTTCCAAACGCTCGGCGGC
TGGTGGAGTC
>r426.1 |SOURCES={KEY=b34ed7e6...,fw,2337817-2337892}|ERRORS={}|SOURCE_1="bcp.fa" (b34ed7e60a76ed5c83a162724f0217b5490879ad)
CGAACCTCCAAGCACGGCATATGAAAGCGGCGGAAACTATCAATACGTGCTTGTCGATGTAGAGG
ACAATCCGAC
>r427.1 |SOURCES={KEY=b34ed7e6...,fw,3317365-3317440}|ERRORS={}|SOURCE_1="bcp.fa" (b34ed7e60a76ed5c83a162724f0217b5490879ad)
AAAACAAAGGTTGTTGAAGGAGAAGCTGGCGGAATCACTCAGCATATCGGAGCCTACCAAATCGA
AGAAAACGGC
>r428.1 |SOURCES={KEY=b34ed7e6...,fw,3997576-3997651}|ERRORS={}|SOURCE_1="bcp.fa" (b34ed7e60a76ed5c83a162724f0217b5490879ad)
CCGTACGTTCGGGTTAACCGCAGCTGCTTTGATCAAATTGACAAAGTGGCTGCTCCAGCGGCGGA
TTGTCTCGTC
>r429.1 |SOURCES={KEY=b34ed7e6...,fw,1943666-1943741}|ERRORS={}|SOURCE_1="bcp.fa" (b34ed7e60a76ed5c83a162724f0217b5490879ad)
ACACCATACGAACGATCCATCTGTCACTGGTGACGGTCTTTCCCTTGCTTATCGGGCCGGAGCGG
AATTAACTGA
>r430.1 |SOURCES={KEY=b34ed7e6...,fw,2727122-2727197}|ERRORS={}|SOURCE_1="bcp.fa" (b34ed7e60a76ed5c83a162724f0217b5490879ad)
AAGACGGTACTTGATTGGATAAAGAAGGAGGCTGATGGCAATGAACATTCCTAAACCGGCAGACA
GCACATGGAC
>r431.1 |SOURCES={KEY=b34ed7e6...,bw,115308-115383}|ERRORS={}|SOURCE_1="bcp.fa" (b34ed7e60a76ed5c83a162724f0217b5490879ad)
GAATGTCGTACTGCATGATTGAGAAAAAAACAGATGGGGCTAAAGGCGGGACCTACAACGCATTT
ACCATTCCGG
>r432.1 |SOURCES={KEY=b34ed7e6...,bw,263701-263776}|ERRORS={}|SOURCE_1="bcp.fa" (b34ed7e60a76ed5c83a162724f0217b5490879ad)
GGCCGCTCGGCTGTAGATGAATCCATGATCACAGGAGAAAGTCTTCCCGTTGACAAATCTCCCGG
TGACAGTGTG
>r433.1 |SOURCES={KEY=b34ed7e6...,fw,1694256-1694331}|ERRORS={}|SOURCE_1="bcp.fa" (b34ed7e60a76ed5c83a162724f0217b5490879ad)
TCGTTGCATCTCACGGCGCTGATACGCTGAGATTGTACGAAATGTTCATGGGACCGCTTGATGCT
TCAATTGCCT
>r434.1 |SOURCES={KEY=b34ed7e6...,fw,2641232-2641307}|ERRORS={}|SOURCE_1="bcp.fa" (b34ed7e60a76ed5c83a162724f0217b5490879ad)
AAAAATGGAATGCAAAAGTATTAATCTTTAGCTTGAAACGAAGAGTGCTGCAAGCATTTTCAACT
GCTCCGTTTT
>r435.1 |SOURCES={KEY=b34ed7e6...,bw,1228802-1228877}|ERRORS={}|SOURCE_1="bcp.fa" (b34ed7e60a76ed5c83a162724f0217b5490879ad)
TCTTTTCTTCCCCCAAAATGCTTTGTAAAGTCAGTAAATACACCGCCTCCGTTACCCCATACTCC
ACCTATTTTC
>r436.1 |SOURCES={KEY=b34ed7e6...,bw,82147-82222}|ERRORS={}|SOURCE_1="bcp.fa" (b34ed7e60a76ed5c83a162724f0217b5490879ad)
GACGGAGAAATGGTCGACACGATCAAAATTTCATCCAACCCTGACAAAGTGACGACACCTGGCAG
AAAGAAAGTG
>r437.1 |SOURCES={KEY=b34ed7e6...,fw,780834-780909}|ERRORS={}|SOURCE_1="bcp.fa" (b34ed7e60a76ed5c83a162724f0217b5490879ad)
GCTGAATTGCTCGATCGTTTTGGCCAGGCTTCGATTTGCCACGTCCACGCTTGTTGTTTTCTCCG
CTCCGCCAAG
>r438.1 |SOURCES={KEY=b34ed7e6...,bw,3114951-3115026}|ERRORS={}|SOURCE_1="bcp.fa" (b34ed7e60a76ed5c83a162724f0217b5490879ad)
TAAGCAATTTTAAAGTTTACATCGTAAGCATTGAAAACACATATATAATGGAGGGAAAGCGTTTC
AGCTCCCTCC
>r439.1 |SOURCES={KEY=b34ed7e6...,bw,1260252-1260327}|ERRORS={}|SOURCE_1="bcp.fa" (b34ed7e60a76ed5c83a162724f0217b5490879ad)
ACTTCTGGATGTTTCTCATCTTTATTGCCTTCTGCTTTTGCCTGAAGGCTTGCGGTTTTCTTCGA
TTCTACATCC
>r440.1 |SOURCES={KEY=b34ed7e6...,fw,3302145-3302220}|ERRORS={}|SOURCE_1="bcp.fa" (b34ed7e60a76ed5c83a162724f0217b5490879ad)
AAAACCCAGATGAAAAAGTGAAACAAGTTGTTGCAGCGAAAAACGCAACTGTTGAAACTTTCGTT
CGCTATGAAG
>r441.1 |SOURCES={KEY=b34ed7e6...,fw,938733-938808}|ERRORS={}|SOURCE_1="bcp.fa" (b34ed7e60a76ed5c83a162724f0217b5490879ad)
TAACTTCCAAAATTCGATAAAAGTTTTTATTGATTTAACAAGCGGCATTGTTATCCTTTGGATAG
GATCAATTCA
>r442.1 |SOURCES={KEY=b34ed7e6...,bw,1535730-1535805}|ERRORS={}|SOURCE_1="bcp.fa" (b34ed7e60a76ed5c83a162724f0217b5490879ad)
GCCAACCCCTCCGTTTGATAACTTGTATATACAACTTATGTTTATATTGTAGACCTGTATATACA
TGTAGTCAAC
>r443.1 |SOURCES={KEY=b34ed7e6...,fw,3357663-3357738}|ERRORS={}|SOURCE_1="bcp.fa" (b34ed7e60a76ed5c83a162724f0217b5490879ad)
GAACAGAAACTTTGTATTTTTATATTTTATTTATAAAAATGCACACTAGACGAATGCCCAGCATA
AGATAACACG
>r444.1 |SOURCES={KEY=b34ed7e6...,fw,3421145-3421220}|ERRORS={}|SOURCE_1="bcp.fa" (b34ed7e60a76ed5c83a162724f0217b5490879ad)
TTCCTCAAAATGAAAGCAAGCAGAATGTGAAGAGGGTGAAACAAACGGAACAGAAAGCGCTGCCG
CCGTATTTTG
>r445.1 |SOURCES={KEY=b34ed7e6...,fw,2817052-2817127}|ERRORS={}|SOURCE_1="bcp.fa" (b34ed7e60a76ed5c83a162724f0217b5490879ad)
ACTCACGGCAATTTTATTAATTTCTTAGAAAGTGAAAACCGTGAAGTCCGCAAAAATGCGTTTGA
CGCTGTATAT
>r446.1 |SOURCES={KEY=b34ed7e6...,bw,3694600-3694675}|ERRORS={}|SOURCE_1="bcp.fa" (b34ed7e60a76ed5c83a162724f0217b5490879ad)
TTGATACGTTCTCAGCTTTTGATCCTCTGCATGAGAAACGATTTTCAGCTTCGAGATTTTGGCTA
CAAAGAAAAC
>r447.1 |SOURCES={KEY=b34ed7e6...,fw,2042060-2042135}|ERRORS={}|SOURCE_1="bcp.fa" (b34ed7e60a76ed5c83a162724f0217b5490879ad)
TCGAAAAGCTGACATCGGATAGGACTTGTTTAGATTGAAATTTCCATTTGAATAATGAACGCTCC
GCATAACGAT
>r448.1 |SOURCES={KEY=b34ed7e6...,fw,1099843-1099918}|ERRORS={}|SOURCE_1="bcp.fa" (b34ed7e60a76ed5c83a162724f0217b5490879ad)
AATTTTAGAGAAATGTACAAGCGGATCGGGCTGCAGCGAATATCATAGTAACAATCATGCAGAAG
GAGGCTGGAT
>r449.1 |SOURCES={KEY=b34ed7e6...,fw,92102-92177}|ERRORS={}|SOURCE_1="bcp.fa" (b34ed7e60a76ed5c83a162724f0217b5490879ad)
TACGGAAGAGGAATGACATTTTGTTCAGATTTTTTCATCAGCAGGATAGCGTGTCTGATTTGCTT
CATCTCAGTC
>r450.1 |SOURCES={KEY=b34ed7e6...,fw,2887157-2887232}|ERRORS={}|SOURCE_1="bcp.fa" (b34ed7e60a76ed5c83a162724f0217b5490879ad)
TTTCCGCTCGTTATCTATAAAAGTGTTTTTATGGGACGTGCTGAACTGGCAGAGCGGATCGTCAA
CCGGCATGGC
>r451.1 |SOURCES={KEY=b34ed7e6...,bw,3964989-3965064}|ERRORS={}|SOURCE_1="bcp.fa" (b34ed7e60a76ed5c83a162724f0217b5490879ad)
GCCTTCTTTACGCTCGGCCGCCTCAGCAAGAGCGGCGATGGTCGGATGCTCAAACACATATTGCA
GCGGGATGTC
>r452.1 |SOURCES={KEY=b34ed7e6...,fw,419416-419491}|ERRORS={}|SOURCE_1="bcp.fa" (b34ed7e60a76ed5c83a162724f0217b5490879ad)
ATCAATCATGACACGCCCTTCACCTAATCGAAGCGCTGTCTCCAATGAATCCGACAGACGGGCTG
CTACGCCATC
>r453.1 |SOURCES={KEY=b34ed7e6...,bw,278691-278766}|ERRORS={}|SOURCE_1="bcp.fa" (b34ed7e60a76ed5c83a162724f0217b5490879ad)
GACCGACCATGGTATGAACAGCGGGGTAAGCGCCGGCCAACACCAAATGAGACACTTTGTCCGGC
CGGATGAAGC
>r454.1 |SOURCES={KEY=b34ed7e6...,fw,3434274-3434349}|ERRORS={}|SOURCE_1="bcp.fa" (b34ed7e60a76ed5c83a162724f0217b5490879ad)
TGTGATGATGAAGATGGCAGACTGCGAAACGGGCAATGACTCAGGACAGAATGACGAAACAATTG
AGGTGTATCC
>r455.1 |SOURCES={KEY=b34ed7e6...,bw,80103-80178}|ERRORS={}|SOURCE_1="bcp.fa" (b34ed7e60a76ed5c83a162724f0217b5490879ad)
GCAGCCCGGCGGCATCCTGTGCGGAACGGATAAAGGTCGCTGTATTGGCGGCAGGAGCGGGCGGA
CGGCGTATGT
>r456.1 |SOURCES={KEY=b34ed7e6...,bw,1835433-1835508}|ERRORS={}|SOURCE_1="bcp.fa" (b34ed7e60a76ed5c83a162724f0217b5490879ad)
ATCATAATTTTCGGACCGTTTTCCGCGCCTGTTTTTTTCGCAATTAAACTGCCAAGCCGGTCAGT
TGTCACTTCA
>r457.1 |SOURCES={KEY=b34ed7e6...,bw,3413443-3413518}|ERRORS={}|SOURCE_1="bcp.fa" (b34ed7e60a76ed5c83a162724f0217b5490879ad)
CTAGATCTTCTATTGATTCGGCAATAAAGCCAAGCCTTTCCTCCATTGCTTCACGGCCTGTTTGC
AGCGTAAAGG
>r458.1 |SOURCES={KEY=b34ed7e6...,bw,1919835-1919910}|ERRORS={}|SOURCE_1="bcp.fa" (b34ed7e60a76ed5c83a162724f0217b5490879ad)
TATTGCTAGATCAGCTTGGATCGTAAGGATGCGCGAGTCTGTTAGTTGATAGTCAAATGCATCAA
TAAACACAAA
>r459.1 |SOURCES={KEY=b34ed7e6...,fw,732754-732829}|ERRORS={}|SOURCE_1="bcp.fa" (b34ed7e60a76ed5c83a162724f0217b5490879ad)
GTTGGGATCATTTTTTCACTATGCTGATATGGGCCGTAATTGTTGCTGCAGCGTGTTATAATAGC
CGGCAGCTTG
>r460.1 |SOURCES={KEY=b34ed7e6...,bw,1422921-1422996}|ERRORS={}|SOURCE_1="bcp.fa" (b34ed7e60a76ed5c83a162724f0217b5490879ad)
GCTAATCCAAGCTTCGTAAAGGAATCCGCGATATCTGCGGAAACACCGCCTGTATCGATCGTTAC
ATTGTCAGGC
>r461.1 |SOURCES={KEY=b34ed7e6...,bw,2718757-2718832}|ERRORS={}|SOURCE_1="bcp.fa" (b34ed7e60a76ed5c83a162724f0217b5490879ad)
CATTTTCGTTGCCTGGGGAGCTTGCAAAGCGGCAAAATATTTTAAATTTCCCGCTCCGTGGCTGC
TCGGCAGTAT
>r462.1 |SOURCES={KEY=b34ed7e6...,bw,1575594-1575669}|ERRORS={}|SOURCE_1="bcp.fa" (b34ed7e60a76ed5c83a162724f0217b5490879ad)
ATCTCAACACCCTCCTTCACACATAACGTTTCCACTTCTTGAAAGAAGTATGCTTTATGATCCAG
CGGTCATATT
>r463.1 |SOURCES={KEY=b34ed7e6...,bw,1449133-1449208}|ERRORS={}|SOURCE_1="bcp.fa" (b34ed7e60a76ed5c83a162724f0217b5490879ad)
GTCAGCAGTCCGGGAATACAGGCAATCAGCAAAATGAAAACAAAGTTTCTTTTGAAATACGTTCC
CTTCCAGCGT
>r464.1 |SOURCES={KEY=b34ed7e6...,bw,779470-779545}|ERRORS={}|SOURCE_1="bcp.fa" (b34ed7e60a76ed5c83a162724f0217b5490879ad)
GATCTTTGTTTTGGTTTTCTGCTGTCCCGGCATTTGTGAGGCCAATATGGCTGCCATGCACAGAA
AGGCACAGCC
>r465.1 |SOURCES={KEY=b34ed7e6...,fw,3307496-3307571}|ERRORS={}|SOURCE_1="bcp.fa" (b34ed7e60a76ed5c83a162724f0217b5490879ad)
TCGGCCGCTTTGGTTCATACGCGCCGACTGAGAAAGGCGTTCTCTCAGCAGTTGCTTACGGTGCA
ACATCAACTG
>r466.1 |SOURCES={KEY=b34ed7e6...,fw,2514207-2514282}|ERRORS={}|SOURCE_1="bcp.fa" (b34ed7e60a76ed5c83a162724f0217b5490879ad)
GCATAAAATAAAAAAGACCAGGGTGTTGGCGCACCCCGGTTTTGTACAAAAAGCTGCCCATCAAG
GGGCTTGCTC
>r467.1 |SOURCES={KEY=b34ed7e6...,bw,2072345-2072420}|ERRORS={}|SOURCE_1="bcp.fa" (b34ed7e60a76ed5c83a162724f0217b5490879ad)
GTAAATAAAGATGCAGAAGTCATTTCACTGACCCCTCCAGGTTCGGTTATAAAACTAATAATCAA
CAATCCAATT
>r468.1 |SOURCES={KEY=b34ed7e6...,fw,2791059-2791134}|ERRORS={}|SOURCE_1="bcp.fa" (b34ed7e60a76ed5c83a162724f0217b5490879ad)
TGAAAAAGAGCTATAAAGAATACAATAACAATAGCCTTCTCTTTTGCGGAGGCTGTTTTGCTTTG
GATAAAATGA
>r469.1 |SOURCES={KEY=b34ed7e6...,fw,1426425-1426500}|ERRORS={}|SOURCE_1="bcp.fa" (b34ed7e60a76ed5c83a162724f0217b5490879ad)
TGCGTATTTTCCTTGAGAGTCGTAATAAATAAAATAATTCAATTGTTGGCAAAGTCATTAGTTCT
GGTGTAGACT
>r470.1 |SOURCES={KEY=b34ed7e6...,bw,343765-343840}|ERRORS={}|SOURCE_1="bcp.fa" (b34ed7e60a76ed5c83a162724f0217b5490879ad)
CTGAAAGGCTATCGTTCGGTGCGGCGGACAAGGCGAATGGAGGATATCGATTTGTGGCTCCGCTT
TTTTGAAGAG
>r471.1 |SOURCES={KEY=b34ed7e6...,bw,3918763-3918838}|ERRORS={}|SOURCE_1="bcp.fa" (b34ed7e60a76ed5c83a162724f0217b5490879ad)
CAAGTCCTTTAGCGCCGGTTTTCTTTACATATTGTTTTAAAAAATTGACTCTGTCCTCAATTTCT
TGCTTTGGAT
>r472.1 |SOURCES={KEY=b34ed7e6...,fw,3897497-3897572}|ERRORS={}|SOURCE_1="bcp.fa" (b34ed7e60a76ed5c83a162724f0217b5490879ad)
CGTGTGCTGGATCTTCCTCCTGAGGAGCGGGCTGAGGGCACAGGTGCAACTGTGTGTCTAGGCAT
TCAAAAGGGC
>r473.1 |SOURCES={KEY=b34ed7e6...,bw,1130312-1130387}|ERRORS={}|SOURCE_1="bcp.fa" (b34ed7e60a76ed5c83a162724f0217b5490879ad)
TGAGTAATGCAACGAAACAGATGGTGGATCTTGCTTCTGCTTTTTCTTGTTTTCCTGCCGAAAAC
AAGCTTTGCT
>r474.1 |SOURCES={KEY=b34ed7e6...,bw,397292-397367}|ERRORS={}|SOURCE_1="bcp.fa" (b34ed7e60a76ed5c83a162724f0217b5490879ad)
CGGAGGTGCTCGGGTTGATGTTTATGTTTGAAAAACCGCACGGCATGAGAGATACATTGCCCGGT
TTATATGAAA
>r475.1 |SOURCES={KEY=b34ed7e6...,fw,3406254-3406329}|ERRORS={}|SOURCE_1="bcp.fa" (b34ed7e60a76ed5c83a162724f0217b5490879ad)
CCGGAGTCTTTAGATGCTCCTTCTTCCCCGGCAAAAAAAGCGGAGGACATCGCGATCATTGGGAT
GGCAGGCCGT
>r476.1 |SOURCES={KEY=b34ed7e6...,bw,3464342-3464417}|ERRORS={}|SOURCE_1="bcp.fa" (b34ed7e60a76ed5c83a162724f0217b5490879ad)
ATGCGCTCTTCTTTGCTCATCACGTAGATGTTGCGGTCGATTGGAGCTGGTGCTTCTAATTTGTT
TTTGATTCCG
>r477.1 |SOURCES={KEY=b34ed7e6...,fw,2510947-2511022}|ERRORS={}|SOURCE_1="bcp.fa" (b34ed7e60a76ed5c83a162724f0217b5490879ad)
CTTATTTTGTCTGATATTGTCGAAAGTAAGCGAAGATAGACAATTCAAGTCGTAATATTATTAAT
TTGTATGACA
>r478.1 |SOURCES={KEY=b34ed7e6...,bw,136073-136148}|ERRORS={}|SOURCE_1="bcp.fa" (b34ed7e60a76ed5c83a162724f0217b5490879ad)
TCGTAAACGGAACAACGAACTTTATCTTAACAAAAATGATTAAAGAGAAAAGCCCTTACGAGGAT
GTGCTTAAGG
>r479.1 |SOURCES={KEY=b34ed7e6...,fw,1766647-1766722}|ERRORS={}|SOURCE_1="bcp.fa" (b34ed7e60a76ed5c83a162724f0217b5490879ad)
TCCGGGAAATCAGCAATCTCGTCACAAGTGAAGAAAAGAGCCGCGAAGAGATTGAACAGGTAAGA
GAACGCTACT
>r480.1 |SOURCES={KEY=b34ed7e6...,bw,2467857-2467932}|ERRORS={}|SOURCE_1="bcp.fa" (b34ed7e60a76ed5c83a162724f0217b5490879ad)
AGCCGACCCTGTAAGGCCCGCTCCCTTTGATTTTAGCTTGATGATAGGTTACTTTTGCATTGCGT
ATATAAGCAA
>r481.1 |SOURCES={KEY=b34ed7e6...,fw,852241-852316}|ERRORS={}|SOURCE_1="bcp.fa" (b34ed7e60a76ed5c83a162724f0217b5490879ad)
AGCAGCAGCTAAGGCGAGCCTCATCATTTTATTCCATTTCATACAATCTCCTCCTTTGATTTTCT
TTGTTTATCA
>r482.1 |SOURCES={KEY=b34ed7e6...,fw,1019846-1019921}|ERRORS={}|SOURCE_1="bcp.fa" (b34ed7e60a76ed5c83a162724f0217b5490879ad)
AAAGCTGCGAATGCCATGCTTCACTAGATATGTTTCAAACATGGTCCGATAACTGCAACCCTCTT
CATTAGTGAT
>r483.1 |SOURCES={KEY=b34ed7e6...,bw,3601680-3601755}|ERRORS={}|SOURCE_1="bcp.fa" (b34ed7e60a76ed5c83a162724f0217b5490879ad)
TGCGGCGATTTTGCTTTATCCAGCATGATATTTTCCTGCGGATCAATTTTAGTAATCGCGTTATT
AATGGCCCAT
>r484.1 |SOURCES={KEY=b34ed7e6...,bw,538108-538183}|ERRORS={}|SOURCE_1="bcp.fa" (b34ed7e60a76ed5c83a162724f0217b5490879ad)
AACACGGATACATGAATGCCGATTTTAGCTGGATTGATCACGGCTGTGAATTTTTCAATAACACC
TGCTTCAATC
>r485.1 |SOURCES={KEY=b34ed7e6...,bw,1914171-1914246}|ERRORS={}|SOURCE_1="bcp.fa" (b34ed7e60a76ed5c83a162724f0217b5490879ad)
TTTCTCTCTTGTCGTCAAATGTGGCAGCTTCCGTTCGATGCTGTCCATCGTTTCAGACTGGATTG
CCAGCGCCTT
>r486.1 |SOURCES={KEY=b34ed7e6...,bw,493739-493814}|ERRORS={}|SOURCE_1="bcp.fa" (b34ed7e60a76ed5c83a162724f0217b5490879ad)
AGTCTACAGTACGGGCAAAATCCTCGCGTCCGCTGCGGCTGCTGCCGATCAGCGTAATCCCTTTT
TCAAGCACCA
>r487.1 |SOURCES={KEY=b34ed7e6...,bw,2652918-2652993}|ERRORS={}|SOURCE_1="bcp.fa" (b34ed7e60a76ed5c83a162724f0217b5490879ad)
CTCTTTTATTTCCTTTGTCTCCTCTTGACTAAACCGGTCTGCGTGTCTCCTATATACCGGATGCC
GTTCAAGTCC
>r488.1 |SOURCES={KEY=b34ed7e6...,bw,669813-669888}|ERRORS={}|SOURCE_1="bcp.fa" (b34ed7e60a76ed5c83a162724f0217b5490879ad)
GCCCAGCCGTTCGGCAAAATCAATGACTGGAGCAAAGGCGAATGTGAAGCCGTCCCGGGGAAAAC
GATGCCGAAC
>r489.1 |SOURCES={KEY=b34ed7e6...,bw,2317502-2317577}|ERRORS={}|SOURCE_1="bcp.fa" (b34ed7e60a76ed5c83a162724f0217b5490879ad)
TATTCATCAATCACAAAAGCCGGCTCATGAAGAGAAATTTCGACGATATGGTCTTCAATTGTGGC
AGTTTTCAGC
>r490.1 |SOURCES={KEY=b34ed7e6...,fw,620632-620707}|ERRORS={}|SOURCE_1="bcp.fa" (b34ed7e60a76ed5c83a162724f0217b5490879ad)
CCTTCTCCTTCATCCTTAATCGTAACACCCATTTCTTCCATTTTTGCGATTAAAGAAGTGAGATG
TTCAGGTACT
>r491.1 |SOURCES={KEY=b34ed7e6...,fw,2693643-2693718}|ERRORS={}|SOURCE_1="bcp.fa" (b34ed7e60a76ed5c83a162724f0217b5490879ad)
CGAAAGACGGCGTGCTGATTAAAACAGCATATTCTGGCATCAACTACAAAGACGGCTTGGCCGGA
AAAGCAGGCG
>r492.1 |SOURCES={KEY=b34ed7e6...,fw,2325751-2325826}|ERRORS={}|SOURCE_1="bcp.fa" (b34ed7e60a76ed5c83a162724f0217b5490879ad)
GTATGAAATGGCTTCTCCTTTCGTTGGTCCTGCCATCACTTTTACATGGGTCGTATGACTTTATC
CTGACAGCCC
>r493.1 |SOURCES={KEY=b34ed7e6...,fw,602060-602135}|ERRORS={}|SOURCE_1="bcp.fa" (b34ed7e60a76ed5c83a162724f0217b5490879ad)
ATTAGGAAAAAAATTGCGGGACGCCCTCATTCAAAAAGCGAAAGAAGGTGTTCAGGTCAGGGTTT
TGTATGATGA
>r494.1 |SOURCES={KEY=b34ed7e6...,bw,2054357-2054432}|ERRORS={}|SOURCE_1="bcp.fa" (b34ed7e60a76ed5c83a162724f0217b5490879ad)
AGTTCATTGAATGACTGGCATCCGGAAGGCGTCCTTTTTCAGCATGCTTTGTCCGAAGCCCGCTT
CGCCCTGCGG
>r495.1 |SOURCES={KEY=b34ed7e6...,bw,3704358-3704433}|ERRORS={}|SOURCE_1="bcp.fa" (b34ed7e60a76ed5c83a162724f0217b5490879ad)
TTCCGCTCTTACTCAGCATTGATCAAGAAGGCGGGATCGTGACGAGATTAGGGGAGGGCACTCAT
TTCCCAGGCA
>r496.1 |SOURCES={KEY=b34ed7e6...,bw,1944062-1944137}|ERRORS={}|SOURCE_1="bcp.fa" (b34ed7e60a76ed5c83a162724f0217b5490879ad)
ATCGCGTAAAGCCCGGGCACAGTTGTTTCTCCCCACCGATTGACTGAAACGCCACCCATTAAAAA
ATGCATTCCC
>r497.1 |SOURCES={KEY=b34ed7e6...,bw,639273-639348}|ERRORS={}|SOURCE_1="bcp.fa" (b34ed7e60a76ed5c83a162724f0217b5490879ad)
GGCGGATAGTTAAGATGAAGACGATATTTGAAGCCCTGAAATGGGCTTCTTCTTATTTAACGGAA
GCGGGAAGAG
>r498.1 |SOURCES={KEY=b34ed7e6...,bw,548047-548122}|ERRORS={}|SOURCE_1="bcp.fa" (b34ed7e60a76ed5c83a162724f0217b5490879ad)
AACAAGCAGAAGCAAGGCGTCTCCAGGAAAAAGCCGAGGAAGAAGCAAACAAACCATGGTACGAA
AAAACATGGG
>r499.1 |SOURCES={KEY=b34ed7e6...,fw,2203544-2203619}|ERRORS={}|SOURCE_1="bcp.fa" (b34ed7e60a76ed5c83a162724f0217b5490879ad)
GTTATGCGACTCCGGCAGACTTCACAAAGGGCATGCCGGAGTTTGCTACGATTGATGTATCCTTT
ATTTCACTTC
>r500.1 |SOURCES={KEY=b34ed7e6...,fw,2953518-2953593}|ERRORS={}|SOURCE_1="bcp.fa" (b34ed7e60a76ed5c83a162724f0217b5490879ad)
ATTTTGATCACACACGATTTAGGGGTGGTTGCGCAGGTTGCTGACAGGGTGGCAGTGATGTATGC
CGGAAAAATA
>r501.1 |SOURCES={KEY=b34ed7e6...,fw,3070727-3070802}|ERRORS={}|SOURCE_1="bcp.fa" (b34ed7e60a76ed5c83a162724f0217b5490879ad)
TACTTCAGAGCAGGATAGAATTAGAGAAAATATCGATGAGCTCGAAGGAGAAATTCACGGCACAC
TGAAGCTCGC
>r502.1 |SOURCES={KEY=b34ed7e6...,fw,888611-888686}|ERRORS={}|SOURCE_1="bcp.fa" (b34ed7e60a76ed5c83a162724f0217b5490879ad)
GTCACAGTTGCCGATGGGAGCAAGCTGGCTGACGAACGGCTCGCCCGAGTCTTAACGAGCGACCC
GGGAATGGGC
>r503.1 |SOURCES={KEY=b34ed7e6...,fw,2280928-2281003}|ERRORS={}|SOURCE_1="bcp.fa" (b34ed7e60a76ed5c83a162724f0217b5490879ad)
TAATGATCATTACAGACCACATCAACTTTATGGGGACAAACCCATTAATCGGGCCAAACGAAGCA
GATTTCGGCG
>r504.1 |SOURCES={KEY=b34ed7e6...,fw,3649866-3649941}|ERRORS={}|SOURCE_1="bcp.fa" (b34ed7e60a76ed5c83a162724f0217b5490879ad)
TGTTCTCACAGTAACGCGTTGATCTTCCGGGCGACCGATTACACTTCGTTTGAGGGTAATTTCTA
ATTTAGCCAT
>r505.1 |SOURCES={KEY=b34ed7e6...,bw,1440350-1440425}|ERRORS={}|SOURCE_1="bcp.fa" (b34ed7e60a76ed5c83a162724f0217b5490879ad)
TGCATCCTCACGGTCTGCCAGGCCGGCGTAAAAATCATTTGCAACTGTTTCTTTCGTAATCTTAA
AAGATGACAT
>r506.1 |SOURCES={KEY=b34ed7e6...,bw,1173701-1173776}|ERRORS={}|SOURCE_1="bcp.fa" (b34ed7e60a76ed5c83a162724f0217b5490879ad)
GCAATAAGCGGATTATGGGTTCACTGATTAATGCCAAATGGGTAACAGTTGTTTCTTGGCTGATC
GCTGTACTGA
>r507.1 |SOURCES={KEY=b34ed7e6...,fw,1431305-1431380}|ERRORS={}|SOURCE_1="bcp.fa" (b34ed7e60a76ed5c83a162724f0217b5490879ad)
TCTATTTTATCTATTCCAACCCTCTCATAAAAGAAAGCACGCTGCTCTCAACCTCAACAGGCGAA
AGATTTAATA
>r508.1 |SOURCES={KEY=b34ed7e6...,fw,2464012-2464087}|ERRORS={}|SOURCE_1="bcp.fa" (b34ed7e60a76ed5c83a162724f0217b5490879ad)
CAAATCTGGATCACTCCGTTATATTTTGTTTTGCTGGCTGTTTTCATTCTGGTTATTTCAGCTTT
TCTGAAAAAG
>r509.1 |SOURCES={KEY=b34ed7e6...,bw,2023948-2024023}|ERRORS={}|SOURCE_1="bcp.fa" (b34ed7e60a76ed5c83a162724f0217b5490879ad)
GAGAGCGGTAGAAAAGAAACCCTTTACACCTCCTGATGGATATGACACCTTATAAAAATAGAGAG
AAAGATAATA
>r510.1 |SOURCES={KEY=b34ed7e6...,fw,568618-568693}|ERRORS={}|SOURCE_1="bcp.fa" (b34ed7e60a76ed5c83a162724f0217b5490879ad)
CCGCCTTGTTCGTCAGCGATATATTTCCGCCTTCACTCGGCTTTGCACTATTGTCAATGTCGGTT
TCGTACACAA
>r511.1 |SOURCES={KEY=b34ed7e6...,fw,1422165-1422240}|ERRORS={}|SOURCE_1="bcp.fa" (b34ed7e60a76ed5c83a162724f0217b5490879ad)
AGATGAAGCTGAAAAAGCAGAAAAAATCCTCCTTGACCGCAAGCATGTCGATACGGTTCAGTATT
CATTAGGCTC
>r512.1 |SOURCES={KEY=b34ed7e6...,bw,757756-757831}|ERRORS={}|SOURCE_1="bcp.fa" (b34ed7e60a76ed5c83a162724f0217b5490879ad)
CAGTAGTGCCAATCGGACTTATCCTTCTGCAGGATGCTGGTACAGCAGGAATATGTATGTTTATT
GTGATTGTCA
>r513.1 |SOURCES={KEY=b34ed7e6...,fw,2054617-2054692}|ERRORS={}|SOURCE_1="bcp.fa" (b34ed7e60a76ed5c83a162724f0217b5490879ad)
CATTCAAAAATCCACGGCCCGCCATATTTGACTGCCCCAACATTAAAAAAGACTTTATCATCTCA
TTTTTCACTT
>r514.1 |SOURCES={KEY=b34ed7e6...,bw,2102529-2102604}|ERRORS={}|SOURCE_1="bcp.fa" (b34ed7e60a76ed5c83a162724f0217b5490879ad)
CGGATAATATCTTTTTGTTTATCTGTCAAGTTTGTCGGCGTGACAACGCGGACGACGATATGCTG
GTCACCCTGT
>r515.1 |SOURCES={KEY=b34ed7e6...,bw,3706661-3706736}|ERRORS={}|SOURCE_1="bcp.fa" (b34ed7e60a76ed5c83a162724f0217b5490879ad)
TCCGGTCTTCTGTCCATCTTAGACATCGGCGGAATCGCTGCAGGCTTTATTCTGGGCGCGACCTT
CCTGCCTCTC
>r516.1 |SOURCES={KEY=b34ed7e6...,fw,3055073-3055148}|ERRORS={}|SOURCE_1="bcp.fa" (b34ed7e60a76ed5c83a162724f0217b5490879ad)
GCGGTCTTTGTTCTATTTACTGCATTAATCTTTAAGCTTGGCGTTGTTCAAATTGTCGAAGGCGA
ACAGCATGAA
>r517.1 |SOURCES={KEY=b34ed7e6...,fw,2988697-2988772}|ERRORS={}|SOURCE_1="bcp.fa" (b34ed7e60a76ed5c83a162724f0217b5490879ad)
TACGACGCTAAATGATATCTTGTCTTTATTAATTTATTTTGGTATTGCAACTGCATTCATTCACT
CATTATAAAC
>r518.1 |SOURCES={KEY=b34ed7e6...,bw,551497-551572}|ERRORS={}|SOURCE_1="bcp.fa" (b34ed7e60a76ed5c83a162724f0217b5490879ad)
AGAAAGGCTTAGACCAGGCAGAGATTATTTTTATAGCGGTCGGCACACCGCAAAAGAACGACGGG
CATGCGAACC
>r519.1 |SOURCES={KEY=b34ed7e6...,bw,3122488-3122563}|ERRORS={}|SOURCE_1="bcp.fa" (b34ed7e60a76ed5c83a162724f0217b5490879ad)
CGACGTTTGCCAGTTCTAAAGCGGCAGAGCCATAGGAGCGTGTTCCTCTCACCCTTTTCACAAGC
GGCGCCAGCA
>r520.1 |SOURCES={KEY=b34ed7e6...,bw,942934-943009}|ERRORS={}|SOURCE_1="bcp.fa" (b34ed7e60a76ed5c83a162724f0217b5490879ad)
TCTTCATGTGCGATGACGGAATCCAGAAAGCGCTGAAGCTTTTCTTTGCGCTGTTCCGCTGTTGA
AGCGCGCAGC
>r521.1 |SOURCES={KEY=b34ed7e6...,bw,1379766-1379841}|ERRORS={}|SOURCE_1="bcp.fa" (b34ed7e60a76ed5c83a162724f0217b5490879ad)
ACGGATTCCAGTTTGAATAAATAAACGTGTTTTATTTATATCAAACGAAAGAAATGTTTACGTAG
TCAAGCCATT
>r522.1 |SOURCES={KEY=b34ed7e6...,fw,3313698-3313773}|ERRORS={}|SOURCE_1="bcp.fa" (b34ed7e60a76ed5c83a162724f0217b5490879ad)
AGCAATCAAAGCTGTAATGGAGGATATCAACTCCAAAGGGCTTGATGCGTCACCGAAGGAAAAAA
ACCTTCTCAC
>r523.1 |SOURCES={KEY=b34ed7e6...,bw,1306901-1306976}|ERRORS={}|SOURCE_1="bcp.fa" (b34ed7e60a76ed5c83a162724f0217b5490879ad)
TCCTGCCCTCGAAATGAGAGCAGGAGCTTTTTTAATTGAATATCCAGAGGAGTTCCCATTTTTCT
TTGCTCAAAT
>r524.1 |SOURCES={KEY=b34ed7e6...,bw,2516630-2516705}|ERRORS={}|SOURCE_1="bcp.fa" (b34ed7e60a76ed5c83a162724f0217b5490879ad)
TTAATCAAATCAGAAACGATTGTCGGATCGTTCTCGATTTGTGCCAGCATATCTGTATGACTTCT
GCCCAAAATC
>r525.1 |SOURCES={KEY=b34ed7e6...,fw,2092761-2092836}|ERRORS={}|SOURCE_1="bcp.fa" (b34ed7e60a76ed5c83a162724f0217b5490879ad)
AATCGTTTCTCGGCATAGTGGGGACTCTTGAAGACAACGAAAAGCGGCAGCTCATTCATGAGGTG
CTGGCACCTC
>r526.1 |SOURCES={KEY=b34ed7e6...,bw,3707970-3708045}|ERRORS={}|SOURCE_1="bcp.fa" (b34ed7e60a76ed5c83a162724f0217b5490879ad)
ACTGTACATTTCATCGGCCTTGGCGCCTCGGGCATTGTCGCCAAGGACGCCCAGCAAAAATGGCT
TCGAATTCAT
>r527.1 |SOURCES={KEY=b34ed7e6...,bw,3911597-3911672}|ERRORS={}|SOURCE_1="bcp.fa" (b34ed7e60a76ed5c83a162724f0217b5490879ad)
TTAAGCAGAGCGCAGCCGCCTTTAACGGTTTAAAGCCAAGTTCGACGAGCAGCGCCGCACTGATT
GCAATCGGAA
>r528.1 |SOURCES={KEY=b34ed7e6...,fw,2338276-2338351}|ERRORS={}|SOURCE_1="bcp.fa" (b34ed7e60a76ed5c83a162724f0217b5490879ad)
AGAAAATGATATAAAAAAGGAATGAACCTTTCTCCCTTGCATACAAATAGGGAGAAAGGTTTTCT
TATACTTTAA
>r529.1 |SOURCES={KEY=b34ed7e6...,fw,1610200-1610275}|ERRORS={}|SOURCE_1="bcp.fa" (b34ed7e60a76ed5c83a162724f0217b5490879ad)
TTTTCCGAACTGCTTCATTTCAACCGGATTAGGCGCTGTCACATTAACGGGACCTGAGATGCTGT
CGGTTTCAAT
>r530.1 |SOURCES={KEY=b34ed7e6...,bw,3944370-3944445}|ERRORS={}|SOURCE_1="bcp.fa" (b34ed7e60a76ed5c83a162724f0217b5490879ad)
GTCCGAACACCTGCAAATAGTTTTTGAGCGGCTGCGGCGCCGGTTGTTCAGGGGAATTCTTCGCC
ATGAAAACAA
>r531.1 |SOURCES={KEY=b34ed7e6...,bw,3087020-3087095}|ERRORS={}|SOURCE_1="bcp.fa" (b34ed7e60a76ed5c83a162724f0217b5490879ad)
TAAATAGAAGGCAAAAGATACGAAGACACCTATCGTAATGGTTTCGTTCATGATGAGTGTGGCGC
CATACCATAT
>r532.1 |SOURCES={KEY=b34ed7e6...,bw,1748448-1748523}|ERRORS={}|SOURCE_1="bcp.fa" (b34ed7e60a76ed5c83a162724f0217b5490879ad)
GTAGTTGACGTTTTGCCGTGCGCACCAGTAACCGCGACACTGGTGAACTTTTTCATATAGTCACC
TAAAAACTTA
>r533.1 |SOURCES={KEY=b34ed7e6...,bw,2173016-2173091}|ERRORS={}|SOURCE_1="bcp.fa" (b34ed7e60a76ed5c83a162724f0217b5490879ad)
ATCGTTAAATGCTGCCCATGTTCCTCCTCCTACTAATGCTAATCCTAGTGCTGCTGATGCAACTC
CTAAACTTAA
>r534.1 |SOURCES={KEY=b34ed7e6...,fw,555446-555521}|ERRORS={}|SOURCE_1="bcp.fa" (b34ed7e60a76ed5c83a162724f0217b5490879ad)
TTTATTCCCTCAATCCTTATGTTGAACAGCTGATGGATACGATCTACAGCTCAATTGATAAATTA
AAGACGTACG
>r535.1 |SOURCES={KEY=b34ed7e6...,bw,141629-141704}|ERRORS={}|SOURCE_1="bcp.fa" (b34ed7e60a76ed5c83a162724f0217b5490879ad)
TTGGCAAAGAAAGACGAACACCTCAGAAAGCCCGAATGGCTCAAAATCAAATTAAATACAAATGA
AAATTATACA
>r536.1 |SOURCES={KEY=b34ed7e6...,bw,992053-992128}|ERRORS={}|SOURCE_1="bcp.fa" (b34ed7e60a76ed5c83a162724f0217b5490879ad)
TGGTTGTTTTTCTGGATGAACTCCGACGCGAGAAGCAAAATGTCCTCTTTGCGCTCCCGAAGAGG
CGGGATGATC
>r537.1 |SOURCES={KEY=b34ed7e6...,fw,3699644-3699719}|ERRORS={}|SOURCE_1="bcp.fa" (b34ed7e60a76ed5c83a162724f0217b5490879ad)
TGCCGCAAGCTGCCGCCGTCAGGGCGAGCAGCAAGATTAATAAGGTAAGAGATAGCTTTTTCATC
TATAGTGCCT
>r538.1 |SOURCES={KEY=b34ed7e6...,bw,634878-634953}|ERRORS={}|SOURCE_1="bcp.fa" (b34ed7e60a76ed5c83a162724f0217b5490879ad)
GGATGGCGGCGGGAAATATGCTGTCAGGGCTCCTCGGTATGGTAGCAGTATATATCGGGGGTTCA
CTGCTGTTTG
>r539.1 |SOURCES={KEY=b34ed7e6...,fw,3792892-3792967}|ERRORS={}|SOURCE_1="bcp.fa" (b34ed7e60a76ed5c83a162724f0217b5490879ad)
CGGGTAATGCCATTTGTGACAGAGCCGGGAGCAGCCATTTCCACACGGGCTTCATTCGTCTATCA
AAAAGACCAA
>r540.1 |SOURCES={KEY=b34ed7e6...,fw,2364939-2365014}|ERRORS={}|SOURCE_1="bcp.fa" (b34ed7e60a76ed5c83a162724f0217b5490879ad)
TGCATACCCGCCTTCCTGAGTAAAATCAATCAGTCGTGCCGCCACAAATACGGCAACCAATGTGT
ACATGGCTTC
>r541.1 |SOURCES={KEY=b34ed7e6...,bw,3508268-3508343}|ERRORS={}|SOURCE_1="bcp.fa" (b34ed7e60a76ed5c83a162724f0217b5490879ad)
GATGAATGAAGGCTCTTCTTTTTCTCTTCAATTTCCTCTCAGCTAAAATCAAAAGTCACTTTCAT
CCCCTATTAT
>r542.1 |SOURCES={KEY=b34ed7e6...,bw,2056950-2057025}|ERRORS={}|SOURCE_1="bcp.fa" (b34ed7e60a76ed5c83a162724f0217b5490879ad)
CGCAAGAAAACAATTGAAAAACTAGGTGACCTTGACGAAGATTTACTGACAGAATATGGTCTCTC
AGAACCAAAT
>r543.1 |SOURCES={KEY=b34ed7e6...,fw,1709059-1709134}|ERRORS={}|SOURCE_1="bcp.fa" (b34ed7e60a76ed5c83a162724f0217b5490879ad)
GCTTCTTTCCCATCCAGACCTGCTGTCGATTTTTAAAGCAGCCATTGAGACGAATATCCGTTACG
GCACTTATTA
>r544.1 |SOURCES={KEY=b34ed7e6...,bw,1961749-1961824}|ERRORS={}|SOURCE_1="bcp.fa" (b34ed7e60a76ed5c83a162724f0217b5490879ad)
AGCAAGGTGCTGCCAATCAGCATCAAAATAAAAGAGTACGTGCTTTGCTTCGCGGTTATTTTTAT
ATGCGGGTTC
>r545.1 |SOURCES={KEY=b34ed7e6...,bw,3163259-3163334}|ERRORS={}|SOURCE_1="bcp.fa" (b34ed7e60a76ed5c83a162724f0217b5490879ad)
AGCGATTAAACGCCCTTTCTCGGATAACTGCTGTAATAAATATGTACTGTGCCCAGCTCCACCGA
GTGTGCAGTC
>r546.1 |SOURCES={KEY=b34ed7e6...,bw,1776553-1776628}|ERRORS={}|SOURCE_1="bcp.fa" (b34ed7e60a76ed5c83a162724f0217b5490879ad)
TCATTATACGATTGAAATGAAAAAATGTTTCATTAATGAGAAAGCTCCGGCTTAACGGGCTGCCG
GCAAACATGG
>r547.1 |SOURCES={KEY=b34ed7e6...,fw,2533641-2533716}|ERRORS={}|SOURCE_1="bcp.fa" (b34ed7e60a76ed5c83a162724f0217b5490879ad)
TCCTTTAGGCAGAGAAACTGCTATTCAAAAACTCTATTGGAAAGATGAATGGCCTTATGTAGTAG
GTGGAAAAGA
>r548.1 |SOURCES={KEY=b34ed7e6...,fw,3391485-3391560}|ERRORS={}|SOURCE_1="bcp.fa" (b34ed7e60a76ed5c83a162724f0217b5490879ad)
CTTCAGCTGCGGAACTTATCCATTTACCAGCCGTTGACTGCTAGACAGGATTCGGTAATTATGCT
CAATATCGAT
>r549.1 |SOURCES={KEY=b34ed7e6...,bw,3058009-3058084}|ERRORS={}|SOURCE_1="bcp.fa" (b34ed7e60a76ed5c83a162724f0217b5490879ad)
TCACGGCTTTTTTGCAGGATGGTTTGGAATTTTTTCCTTGAAGAGATATCGATTAGCAGAAGCAG
TTCAGCCTGC
>r550.1 |SOURCES={KEY=b34ed7e6...,bw,211343-211418}|ERRORS={}|SOURCE_1="bcp.fa" (b34ed7e60a76ed5c83a162724f0217b5490879ad)
TCTTTTCTGTGGACAGAATATAGGCTTTGTTGAGGCCATTAACAAACACCGCGCAATTGCCGCTG
AGAATTTCCT
>r551.1 |SOURCES={KEY=b34ed7e6...,bw,2190569-2190644}|ERRORS={}|SOURCE_1="bcp.fa" (b34ed7e60a76ed5c83a162724f0217b5490879ad)
TAAACTTTTTATCATCTTTTCATTTTTCGCTTGTGCCTGCTCAGCATCCGCTTCCGAGGCCTCTA
AGTGTGTAAG
>r552.1 |SOURCES={KEY=b34ed7e6...,fw,3511303-3511378}|ERRORS={}|SOURCE_1="bcp.fa" (b34ed7e60a76ed5c83a162724f0217b5490879ad)
TCGAGGAAATGTCAGTTGAACCAGGCAAGGTTGAACCTTTAAAAGGCCTTCGTGTAGTCGGTAAA
TTCGGCGATT
>r553.1 |SOURCES={KEY=b34ed7e6...,bw,668453-668528}|ERRORS={}|SOURCE_1="bcp.fa" (b34ed7e60a76ed5c83a162724f0217b5490879ad)
AACCGCCTTGCAAATCTTTTCTATAATCCGAATCAGCCAACCATTGATGATTACTACGAGCCTTG
GAACTATGAT
>r554.1 |SOURCES={KEY=b34ed7e6...,fw,1787792-1787867}|ERRORS={}|SOURCE_1="bcp.fa" (b34ed7e60a76ed5c83a162724f0217b5490879ad)
AGCATCTCCTGAAAATCTGGAGATGCTTTTTATTTTCCTGCCTCATTGCGAATCAATCATCCGAG
CCCTTATAAT
>r555.1 |SOURCES={KEY=b34ed7e6...,bw,1772841-1772916}|ERRORS={}|SOURCE_1="bcp.fa" (b34ed7e60a76ed5c83a162724f0217b5490879ad)
AAACGGCTTCCATCCGCATCAATCGTTAATAGATTTTTCCATCCGGCATCATTTTCGCCAATAGA
CAGCTTAATC
>r556.1 |SOURCES={KEY=b34ed7e6...,bw,3183789-3183864}|ERRORS={}|SOURCE_1="bcp.fa" (b34ed7e60a76ed5c83a162724f0217b5490879ad)
CATGAGGTCCTGATTCCGGAACTCCCCACTCCCAGTTATTGTTTGTTCCGCTCAAAAGCCAGCCG
CCTGGTTCTG
>r557.1 |SOURCES={KEY=b34ed7e6...,fw,2633868-2633943}|ERRORS={}|SOURCE_1="bcp.fa" (b34ed7e60a76ed5c83a162724f0217b5490879ad)
TCCGCTGTGGAGCATGCCGATCTCATCCTTGTGATGGACGGCGGCGTGATTTCTGAGAGAGGCAC
ACATCAAGAG
>r558.1 |SOURCES={KEY=b34ed7e6...,bw,3885824-3885899}|ERRORS={}|SOURCE_1="bcp.fa" (b34ed7e60a76ed5c83a162724f0217b5490879ad)
AAAGATAATGTAAGCGAAATAAAGCGCCAAAACACTGATTACGATAAGAGCCGTTTCGAATAACC
CTCCGGACTT
>r559.1 |SOURCES={KEY=b34ed7e6...,bw,3453190-3453265}|ERRORS={}|SOURCE_1="bcp.fa" (b34ed7e60a76ed5c83a162724f0217b5490879ad)
TTTTCGAGAAATGATTGTGTTGATGCCGGTACTTGGCCGAAGTTTGTCGTGTAGGTGACCAAAAC
AAACGGAGTG
>r560.1 |SOURCES={KEY=b34ed7e6...,bw,352047-352122}|ERRORS={}|SOURCE_1="bcp.fa" (b34ed7e60a76ed5c83a162724f0217b5490879ad)
GAATACGGCAAGTCAGCGAGCCGTTCCGAACACGAGCAGCGGCCGGGGAAGTGATTGACACCGAG
CATGTTTATT
>r561.1 |SOURCES={KEY=b34ed7e6...,fw,2948272-2948347}|ERRORS={}|SOURCE_1="bcp.fa" (b34ed7e60a76ed5c83a162724f0217b5490879ad)
CAGGTCTTTACCGAGCGGATCTCCAATTGCAATGACGGTTTCGCCTGTTCTGAGATCCGATGAAT
CACCGAAGTT
>r562.1 |SOURCES={KEY=b34ed7e6...,fw,536061-536136}|ERRORS={}|SOURCE_1="bcp.fa" (b34ed7e60a76ed5c83a162724f0217b5490879ad)
GAATGGAAATATGAGCGTGAAGAAAAACAATATGTACACTCATTATTTGGTGCGGCACTGTCTCT
GGTCATTTTT
>r563.1 |SOURCES={KEY=b34ed7e6...,bw,3667569-3667644}|ERRORS={}|SOURCE_1="bcp.fa" (b34ed7e60a76ed5c83a162724f0217b5490879ad)
ACTCGTGCGATCAAACGCCTTGAAGTGTTAGAAGCCTTCCGTAACTCAGGAAACAAGCCTTCTTG
GATGATCCTA
>r564.1 |SOURCES={KEY=b34ed7e6...,bw,678134-678209}|ERRORS={}|SOURCE_1="bcp.fa" (b34ed7e60a76ed5c83a162724f0217b5490879ad)
AGACACCGATAACAATCCATGTGAAATCTGTAGTCGAGGATGACGGAAACGAAGAAGTGATCGAA
TTCCGCACCA
>r565.1 |SOURCES={KEY=b34ed7e6...,fw,2163829-2163904}|ERRORS={}|SOURCE_1="bcp.fa" (b34ed7e60a76ed5c83a162724f0217b5490879ad)
CTTTTCTCAGTTCACGAACATGAGGCACTTCATCTGAATCGAATTCATCACGTATTTCTCCTACA
ATTTCTTCGA
>r566.1 |SOURCES={KEY=b34ed7e6...,fw,2723836-2723911}|ERRORS={}|SOURCE_1="bcp.fa" (b34ed7e60a76ed5c83a162724f0217b5490879ad)
GCCTGATACGGGCGGCATGATTCGTGCTCAAGTCTTCAGCTTTTCACGACTGGCCTGGCGCGTCC
TCCAGCATAC
>r567.1 |SOURCES={KEY=b34ed7e6...,bw,1701615-1701690}|ERRORS={}|SOURCE_1="bcp.fa" (b34ed7e60a76ed5c83a162724f0217b5490879ad)
ATCAGGCTTTGGATATCTGATGCAGAAAAGTGCTTGGCAAGCGCCGGAACGTAATAATAAAAGCC
ATGCCGGTCA
>r568.1 |SOURCES={KEY=b34ed7e6...,bw,3108019-3108094}|ERRORS={}|SOURCE_1="bcp.fa" (b34ed7e60a76ed5c83a162724f0217b5490879ad)
TGCGGCATCCCTGAAGAAAACTGCTTTATCATGGATAATGGTGAAGTATTGGCGCTTAAAGGCGA
TGAAGCTTCA
>r569.1 |SOURCES={KEY=b34ed7e6...,fw,2224852-2224927}|ERRORS={}|SOURCE_1="bcp.fa" (b34ed7e60a76ed5c83a162724f0217b5490879ad)
GCCGGACAGCATGCCTCCAATTTAGGAGGCATTATCGCAAGAGAAATTGCTGACGGTCTCAACAT
TCCATCTTAT
>r570.1 |SOURCES={KEY=b34ed7e6...,bw,3040155-3040230}|ERRORS={}|SOURCE_1="bcp.fa" (b34ed7e60a76ed5c83a162724f0217b5490879ad)
GCCGCTTTTAGTGCCGGCGCGTCGTTGATTCCGTCTCCGACCATTGCAATCGTCCCGAACTCTTC
TTTTAATCGT
>r571.1 |SOURCES={KEY=b34ed7e6...,fw,1887334-1887409}|ERRORS={}|SOURCE_1="bcp.fa" (b34ed7e60a76ed5c83a162724f0217b5490879ad)
GTTACACTTGCTCTTCTTCCCATCTTCGTCTTCTCGCCAGTTTTCTTTAAATGCTTTCAGCATAT
CATAAAAAAA
>r572.1 |SOURCES={KEY=b34ed7e6...,bw,3001179-3001254}|ERRORS={}|SOURCE_1="bcp.fa" (b34ed7e60a76ed5c83a162724f0217b5490879ad)
ATTCCAAACGTTTTTCTGACAATTTCTCTAGGCATATAGACTGAAATTCTTTAGCTGGCAGCCGA
TATTAAGGAG
>r573.1 |SOURCES={KEY=b34ed7e6...,bw,3430632-3430707}|ERRORS={}|SOURCE_1="bcp.fa" (b34ed7e60a76ed5c83a162724f0217b5490879ad)
ACCAGTGAGCTTGAACATGCCGTGTCAATCGGTTCGCTCGGTCCATGAATGTTCAGAAAATAACT
GACTCTATTC
>r574.1 |SOURCES={KEY=b34ed7e6...,bw,1735053-1735128}|ERRORS={}|SOURCE_1="bcp.fa" (b34ed7e60a76ed5c83a162724f0217b5490879ad)
AAAGAGAAGGATTCCGGGCTTTATCTCAGATGCTTTTTCTTTTATATGAAGAACCGTTTCGATAT
CTAAAATGCC
>r575.1 |SOURCES={KEY=b34ed7e6...,fw,1084865-1084940}|ERRORS={}|SOURCE_1="bcp.fa" (b34ed7e60a76ed5c83a162724f0217b5490879ad)
ATTTGAATGCCTTGCCGGTTCATGGTATATGTCCTTTTGCGTTTTAGCCGTGTATTGTTCTTATA
GCTGGTACGC
>r576.1 |SOURCES={KEY=b34ed7e6...,bw,3866505-3866580}|ERRORS={}|SOURCE_1="bcp.fa" (b34ed7e60a76ed5c83a162724f0217b5490879ad)
GTTTCAAAAGAAGCACCTGCTTCTTCCAACACCGCTTTTAAGTTGCTGAACACTTGATGTGTCTG
CTCCTTAATA
>r577.1 |SOURCES={KEY=b34ed7e6...,bw,3147698-3147773}|ERRORS={}|SOURCE_1="bcp.fa" (b34ed7e60a76ed5c83a162724f0217b5490879ad)
TTGTGACCAAAAGCAAGGCACTCATCCAGGACATCTCCGACATGCTGAAAACCGTTCAGATGTAA
TAAAAAAGGT
>r578.1 |SOURCES={KEY=b34ed7e6...,fw,282503-282578}|ERRORS={}|SOURCE_1="bcp.fa" (b34ed7e60a76ed5c83a162724f0217b5490879ad)
TTAACCAATCGATTGAAAATATCGCCTCCGTTTCTGAAGAATCCGCCGCCGGCATTGAAGAAACA
TTTTCCATTA
>r579.1 |SOURCES={KEY=b34ed7e6...,bw,3760219-3760294}|ERRORS={}|SOURCE_1="bcp.fa" (b34ed7e60a76ed5c83a162724f0217b5490879ad)
CGGACAAACATTTTCTTGAACGCATGATTTTCTTCTTCATCAATCTTGAACACCATATCCGCAAA
TCGTGGATCA
>r580.1 |SOURCES={KEY=b34ed7e6...,bw,487880-487955}|ERRORS={}|SOURCE_1="bcp.fa" (b34ed7e60a76ed5c83a162724f0217b5490879ad)
TCTAAAAGAGTTATTGAGACGATTCTATGAAACTTCTAAAACAAAGAGGTACTAACATGTTTTCT
ATAATTATGC
>r581.1 |SOURCES={KEY=b34ed7e6...,bw,2309212-2309287}|ERRORS={}|SOURCE_1="bcp.fa" (b34ed7e60a76ed5c83a162724f0217b5490879ad)
AAGCGTGATAGATGAAAGCCGATTTTTATCGTTTGGCGAATACCAGTACTTTTTCTCATCCTGTA
TAATCGCAAT
>r582.1 |SOURCES={KEY=b34ed7e6...,bw,1821632-1821707}|ERRORS={}|SOURCE_1="bcp.fa" (b34ed7e60a76ed5c83a162724f0217b5490879ad)
ATGCCGTACAAATAAGAAAGCTTTTTAATCGTTTCCCGCACCTGCTGTGTCATTGCTTTTCTCGG
AATCATCGTC
>r583.1 |SOURCES={KEY=b34ed7e6...,bw,2018901-2018976}|ERRORS={}|SOURCE_1="bcp.fa" (b34ed7e60a76ed5c83a162724f0217b5490879ad)
AGTTTAAAATTCCGACCAGTGTCATCTCAAATCTGCTCATGGGAGAACGTTATGTTCGATAACAG
AAAAACATCC
>r584.1 |SOURCES={KEY=b34ed7e6...,fw,2145274-2145349}|ERRORS={}|SOURCE_1="bcp.fa" (b34ed7e60a76ed5c83a162724f0217b5490879ad)
CTGGCAAAATCAAAAACTGGAAAGAGCTTGGCGGCAAGGACCAAAAAATTACGCTTGTAAACCGT
CCTGATTCTT
>r585.1 |SOURCES={KEY=b34ed7e6...,fw,2699723-2699798}|ERRORS={}|SOURCE_1="bcp.fa" (b34ed7e60a76ed5c83a162724f0217b5490879ad)
AAGCAGCCACATGAGAAACGGCGCGGCTGACTTCCTGGAGCCCTCCGAGAAAGGCTTGCAGATCG
ACGTCAATTT
>r586.1 |SOURCES={KEY=b34ed7e6...,bw,118967-119042}|ERRORS={}|SOURCE_1="bcp.fa" (b34ed7e60a76ed5c83a162724f0217b5490879ad)
AAACGATCGGCGAACTTCGTCCAGAGCAAAATGTGCTGGCTGTCATTCCGTCAACCGACAACATG
ATTTCAGGCG
>r587.1 |SOURCES={KEY=b34ed7e6...,bw,3256355-3256430}|ERRORS={}|SOURCE_1="bcp.fa" (b34ed7e60a76ed5c83a162724f0217b5490879ad)
GCTCCAGTTTGAAGCCATTTAAGAGCAAGCTCTTCATCGATTTTTACTTCCGCTGGTTTTGCAAC
CGGGTTGTAA
>r588.1 |SOURCES={KEY=b34ed7e6...,bw,1305551-1305626}|ERRORS={}|SOURCE_1="bcp.fa" (b34ed7e60a76ed5c83a162724f0217b5490879ad)
GGAAACGGCAGAGGGAAAGGTATGGATATCACCATCTGCAAAAATCGGTTATTTAACACAGGAAG
TATTTGATTT
>r589.1 |SOURCES={KEY=b34ed7e6...,bw,486780-486855}|ERRORS={}|SOURCE_1="bcp.fa" (b34ed7e60a76ed5c83a162724f0217b5490879ad)
GGGTGGAAACTCGAATTAACTGGAAATTTTATCAATCAGTATTATGAAATGCAAGAAAGTGATTT
CATATATGTA
>r590.1 |SOURCES={KEY=b34ed7e6...,bw,1720256-1720331}|ERRORS={}|SOURCE_1="bcp.fa" (b34ed7e60a76ed5c83a162724f0217b5490879ad)
GGATTAATCAGCAGCACACTGACTCCGATTCTCGGCGATAAAGTAAACGGCCCGATCGGTAAACT
GATTGACTGT
>r591.1 |SOURCES={KEY=b34ed7e6...,bw,1281575-1281650}|ERRORS={}|SOURCE_1="bcp.fa" (b34ed7e60a76ed5c83a162724f0217b5490879ad)
CTCTTTCTAAATACACAACAAACCTCTTCTGACAGTAATTGGTTGAACTCAGGATTATTTACATC
ATAATAGCTC
>r592.1 |SOURCES={KEY=b34ed7e6...,fw,2190080-2190155}|ERRORS={}|SOURCE_1="bcp.fa" (b34ed7e60a76ed5c83a162724f0217b5490879ad)
GGAATTATCCAGAACGAAGGGGCCGGGCACGATAAGCCGTATTTATGACAAAGACGGAAACGTGC
TTTCGGGAAC
>r593.1 |SOURCES={KEY=b34ed7e6...,fw,941595-941670}|ERRORS={}|SOURCE_1="bcp.fa" (b34ed7e60a76ed5c83a162724f0217b5490879ad)
ACATCCAAAAACTGCAAAAACTCCCTGGCCAGCACCCTCGGATCGTGCGCCTTTCCCTCATCCAG
CCGATACAAC
>r594.1 |SOURCES={KEY=b34ed7e6...,bw,3622585-3622660}|ERRORS={}|SOURCE_1="bcp.fa" (b34ed7e60a76ed5c83a162724f0217b5490879ad)
ATACTATTGAATTAAATATATCGGCTCTACGAAAAGCCATACGTTCTGGAGAACTAAAAGGTGTT
GCTATTTTGA
>r595.1 |SOURCES={KEY=b34ed7e6...,bw,801393-801468}|ERRORS={}|SOURCE_1="bcp.fa" (b34ed7e60a76ed5c83a162724f0217b5490879ad)
CAGGCGCTTGGAAATTCAGCTCAATTTCATCCCCGTCCACAAAAAGCTCCTCAGTCCCTTTTTTA
AAGTCGATTT
>r596.1 |SOURCES={KEY=b34ed7e6...,fw,3087132-3087207}|ERRORS={}|SOURCE_1="bcp.fa" (b34ed7e60a76ed5c83a162724f0217b5490879ad)
TTTATAACCAATTGTTAATGGGGATGGCCTCGTCAGAGCGGATTTTTGAATTTTTAGATGAACAG
CCGAACGTCA
>r597.1 |SOURCES={KEY=b34ed7e6...,bw,942289-942364}|ERRORS={}|SOURCE_1="bcp.fa" (b34ed7e60a76ed5c83a162724f0217b5490879ad)
TTCAGCAGGATGTCATGCTGTCTCCGATTCATGTCAATTTGACGCCCATGGAGCAGGAGATTTAC
GGACATTACA
>r598.1 |SOURCES={KEY=b34ed7e6...,bw,3268289-3268364}|ERRORS={}|SOURCE_1="bcp.fa" (b34ed7e60a76ed5c83a162724f0217b5490879ad)
ACTTCTGTGGTTCTTCCTTATAATCGCATTCCACGCATTGGACTTGTATGCCTTTTTTGAGCTTT
TTCTCAACAA
>r599.1 |SOURCES={KEY=b34ed7e6...,bw,2654469-2654544}|ERRORS={}|SOURCE_1="bcp.fa" (b34ed7e60a76ed5c83a162724f0217b5490879ad)
GTAAAGGCATACAACACGAGTGCGGCGCCGATGCATATAGCTGGAATCCATTGCTTCAGCAGCAG
AAAGAGAACC
>r600.1 |SOURCES={KEY=b34ed7e6...,bw,3935308-3935383}|ERRORS={}|SOURCE_1="bcp.fa" (b34ed7e60a76ed5c83a162724f0217b5490879ad)
CCGAAATGGCGAACTGAAAAAATGCCTGTCAACGGGGATATTCTAGAACAGATCAGCACCTTCGA
AGATATTTTC
>r601.1 |SOURCES={KEY=b34ed7e6...,fw,3954394-3954469}|ERRORS={}|SOURCE_1="bcp.fa" (b34ed7e60a76ed5c83a162724f0217b5490879ad)
GAAGCTATGTATTTAAAAAAGGTCACACTCCTTAGAGATAAGATCCCGTCCTTTGACAGATACCC
ATTCACTATC
>r602.1 |SOURCES={KEY=b34ed7e6...,fw,1810467-1810542}|ERRORS={}|SOURCE_1="bcp.fa" (b34ed7e60a76ed5c83a162724f0217b5490879ad)
TAATGTTTACAAAGCTTTAACAATATCTTCATGCACTGTTAAACCTATGCTGGTAGGATGTAGTA
GAACCCCTTC
>r603.1 |SOURCES={KEY=b34ed7e6...,bw,612876-612951}|ERRORS={}|SOURCE_1="bcp.fa" (b34ed7e60a76ed5c83a162724f0217b5490879ad)
TTTATTTTATGGATTCGTTTTGCCGGTACGGCGAACTGAAGATCGACAACCGATTCACACACGCA
CTTGTTTATG
>r604.1 |SOURCES={KEY=b34ed7e6...,bw,2431825-2431900}|ERRORS={}|SOURCE_1="bcp.fa" (b34ed7e60a76ed5c83a162724f0217b5490879ad)
AAACGAGTCGCTATGCAGTTTGCCTTATCAGAGCTTCCTGTCCTGATCACAGGAAAAGTCGGAAC
AGGCAAGGAT
>r605.1 |SOURCES={KEY=b34ed7e6...,bw,2349226-2349301}|ERRORS={}|SOURCE_1="bcp.fa" (b34ed7e60a76ed5c83a162724f0217b5490879ad)
TTGGAGCTCTCGGTGATTTTTATTGAACACTGCAATTTTTTCAGCTTCAGTTTCTTGTCCATTCA
ATCTGGCATA
>r606.1 |SOURCES={KEY=b34ed7e6...,bw,2337974-2338049}|ERRORS={}|SOURCE_1="bcp.fa" (b34ed7e60a76ed5c83a162724f0217b5490879ad)
AGAGTCAGCCTCCCCTAGTTTTTTCCCATCAAGTGTAAACAAGTCCCGCGCTAATACATCCTGAT
ATGGCGGATA
>r607.1 |SOURCES={KEY=b34ed7e6...,bw,3497913-3497988}|ERRORS={}|SOURCE_1="bcp.fa" (b34ed7e60a76ed5c83a162724f0217b5490879ad)
TCTTGCCGAGAACCAGCAATGTGACAGCTTCACTGGCTGACTTCGGACTTTCACTCGTTATTCTT
TGGGTCTTTC
>r608.1 |SOURCES={KEY=b34ed7e6...,bw,3405639-3405714}|ERRORS={}|SOURCE_1="bcp.fa" (b34ed7e60a76ed5c83a162724f0217b5490879ad)
AAACAAAGGCAGATACACAGTCTGTTCGTTTTTATTTACACTTGAGAGCAAGCCGCTTGACCCTA
AACCGCTGCC
>r609.1 |SOURCES={KEY=b34ed7e6...,bw,2503885-2503960}|ERRORS={}|SOURCE_1="bcp.fa" (b34ed7e60a76ed5c83a162724f0217b5490879ad)
CAAAACGATATTTGGGCTTTTGTCATGTTTACAAACCTCAAAAAAGCCATACTGAGTATGGCTTT
TAATAATACG
>r610.1 |SOURCES={KEY=b34ed7e6...,bw,2718645-2718720}|ERRORS={}|SOURCE_1="bcp.fa" (b34ed7e60a76ed5c83a162724f0217b5490879ad)
ATAACAGGCCATGACATGCTTGCATGGTGGCCGTCACAGGCAAACCATCTTTCGCAGATATTTCT
AGGGGCTACA
>r611.1 |SOURCES={KEY=b34ed7e6...,bw,938561-938636}|ERRORS={}|SOURCE_1="bcp.fa" (b34ed7e60a76ed5c83a162724f0217b5490879ad)
TTTCCATGCCCTCTAGATAATCAACAATTGTAGAAGTTAGTTGTGCATTATTCTCCATTTCTTCA
TCATTTATCC
>r612.1 |SOURCES={KEY=b34ed7e6...,fw,488139-488214}|ERRORS={}|SOURCE_1="bcp.fa" (b34ed7e60a76ed5c83a162724f0217b5490879ad)
AGATCATACACAAAAAACACAATGGGTTTTTTTAAGTTTATATAATCAAAAAAGACAGAAGAATA
ATCTGTTATT
>r613.1 |SOURCES={KEY=b34ed7e6...,fw,3186977-3187052}|ERRORS={}|SOURCE_1="bcp.fa" (b34ed7e60a76ed5c83a162724f0217b5490879ad)
TTTTCGGAGAGGCTGATACGATGATTATTCGAAATGCAGACCCGATGGAAGCGATTGAACAGCTT
GATGATTCGT
>r614.1 |SOURCES={KEY=b34ed7e6...,fw,2924436-2924511}|ERRORS={}|SOURCE_1="bcp.fa" (b34ed7e60a76ed5c83a162724f0217b5490879ad)
AAAAATACCTTTTTGAAGGAATTTGAACACTTTACACCCGAATCGATCACCTCAAAATTAGAATC
ATACACAGAA
>r615.1 |SOURCES={KEY=b34ed7e6...,bw,478838-478913}|ERRORS={}|SOURCE_1="bcp.fa" (b34ed7e60a76ed5c83a162724f0217b5490879ad)
GTTGAGCTGTTAACAGCAGAATGGCGATCAAAATCTGACTTGTATTTGTCAGCAAAAGCAGAATT
TAAAGGTGAA
>r616.1 |SOURCES={KEY=b34ed7e6...,fw,2692153-2692228}|ERRORS={}|SOURCE_1="bcp.fa" (b34ed7e60a76ed5c83a162724f0217b5490879ad)
CAGGATGAGAAGAGTCAATTCCGCTGTCGATGACAGCTACTTTTACATTAGAGCCTGTGTAGCCT
TGAGAGTGAA
>r617.1 |SOURCES={KEY=b34ed7e6...,fw,3000734-3000809}|ERRORS={}|SOURCE_1="bcp.fa" (b34ed7e60a76ed5c83a162724f0217b5490879ad)
ATATCATCATTACCCGGGAAATGGAAGACATTCCGATATAATGCATAGATGAAATCGATGCACCC
AGCATCACCG
>r618.1 |SOURCES={KEY=b34ed7e6...,bw,2030147-2030222}|ERRORS={}|SOURCE_1="bcp.fa" (b34ed7e60a76ed5c83a162724f0217b5490879ad)
TTTCATTCTGATTCTCTCCTCTCTAACATTTGAACACATTCAAGAGAGACAACTGCACGAGTGGA
TCCGTGATAA
>r619.1 |SOURCES={KEY=b34ed7e6...,fw,2843474-2843549}|ERRORS={}|SOURCE_1="bcp.fa" (b34ed7e60a76ed5c83a162724f0217b5490879ad)
AGAAAATTGAAACCGATATTTCTTATCGTGAGAGGTGGAGGGACTGGCCCTTAGAAACCTCAGCA
ACCGGCTTGC
>r620.1 |SOURCES={KEY=b34ed7e6...,fw,2651960-2652035}|ERRORS={}|SOURCE_1="bcp.fa" (b34ed7e60a76ed5c83a162724f0217b5490879ad)
CACAGAGAACGTTGATTTCGTTTTGCTGGCGGGGGATTTGTTTGATGAGGCCAATCGAAGTTTAA
AGGCGCAGCT
>r621.1 |SOURCES={KEY=b34ed7e6...,fw,696127-696202}|ERRORS={}|SOURCE_1="bcp.fa" (b34ed7e60a76ed5c83a162724f0217b5490879ad)
ATCCATACGGTGCGGCGGTCATTGTTATTTCTGGATCTCTCAATAAACCCTTCCTGCTCTAAGTG
GTTCAGAGCG
>r622.1 |SOURCES={KEY=b34ed7e6...,fw,1444267-1444342}|ERRORS={}|SOURCE_1="bcp.fa" (b34ed7e60a76ed5c83a162724f0217b5490879ad)
AGAGAGGCATTTGGTTCCGCGCTGACAGCTTTTTGCTGCAGCGGAGGACGTGCGGTGTTTGCCGT
GGAGGAGGGC
>r623.1 |SOURCES={KEY=b34ed7e6...,bw,3294161-3294236}|ERRORS={}|SOURCE_1="bcp.fa" (b34ed7e60a76ed5c83a162724f0217b5490879ad)
GACTTTTTAATAAAAAAGGAACCTGTTCGACAACTGCTTCGCTCACGATCCCGTCGTCGGGGACT
GAACCGGCAA
>r624.1 |SOURCES={KEY=b34ed7e6...,bw,121261-121336}|ERRORS={}|SOURCE_1="bcp.fa" (b34ed7e60a76ed5c83a162724f0217b5490879ad)
AAAGCTTTTTTTGTGCCTTCAGCACATTCACCATTTTGAATATTGTTCCCGCTATGTGGGAACAA
TGATTCGGAG
>r625.1 |SOURCES={KEY=b34ed7e6...,bw,1406007-1406082}|ERRORS={}|SOURCE_1="bcp.fa" (b34ed7e60a76ed5c83a162724f0217b5490879ad)
GCCTTCAGCATTTCTCTGTATTCGGTTTTATCGAGAATTTCTTCGGTCAGCTCGGTAATTGATAA
ATAGTCCTGC
>r626.1 |SOURCES={KEY=b34ed7e6...,bw,2433603-2433678}|ERRORS={}|SOURCE_1="bcp.fa" (b34ed7e60a76ed5c83a162724f0217b5490879ad)
CATAAAGAAATAATGTTCATCTTCCTTTAACACAGGTATTTCTGTCACTTTCACCTGAATCCCGT
CGCTTCGTTT
>r627.1 |SOURCES={KEY=b34ed7e6...,bw,1434918-1434993}|ERRORS={}|SOURCE_1="bcp.fa" (b34ed7e60a76ed5c83a162724f0217b5490879ad)
GATGGTGTCCGTAATGTCCATCAGGGTAATGGTGGTGATGTCCATCATTATCATAATGCATTCCG
TAGCTCGGAT
>r628.1 |SOURCES={KEY=b34ed7e6...,fw,1479184-1479259}|ERRORS={}|SOURCE_1="bcp.fa" (b34ed7e60a76ed5c83a162724f0217b5490879ad)
GACTGAGGTGGCGCCCTTGAACGATCAGATTGGAAAGCTGCCGAAAGAGGGAGCCGTTGTGATCG
TCACCTCTTC
>r629.1 |SOURCES={KEY=b34ed7e6...,bw,2020552-2020627}|ERRORS={}|SOURCE_1="bcp.fa" (b34ed7e60a76ed5c83a162724f0217b5490879ad)
ATGAAGAAGCATAGAGGGCTTTTAGAAGATAGTTTTGGAAAAAACCTCATCCAGTTACGCCGCAA
ATTTTCAATC
>r630.1 |SOURCES={KEY=b34ed7e6...,fw,388723-388798}|ERRORS={}|SOURCE_1="bcp.fa" (b34ed7e60a76ed5c83a162724f0217b5490879ad)
GTATCGTAATTCTATACCTTTCATACTCGCATTAAGATTAGATAATTCTTTTTTTATGACTTTTT
TCTGTGTATC
>r631.1 |SOURCES={KEY=b34ed7e6...,bw,2839101-2839176}|ERRORS={}|SOURCE_1="bcp.fa" (b34ed7e60a76ed5c83a162724f0217b5490879ad)
TTCACCGATCAAAGGGCCTTGAATTCAAAACCGTCTATGTATTAGGCACGGTAGACGGCTCCATC
CCGCATGATT
>r632.1 |SOURCES={KEY=b34ed7e6...,bw,1404230-1404305}|ERRORS={}|SOURCE_1="bcp.fa" (b34ed7e60a76ed5c83a162724f0217b5490879ad)
CGGAAGCTGCAGCAGCTCAGACACGCGCGCATAGGCGATGATATCGTCATGATTCAGATTGGTGT
CCGCCTCCGT
>r633.1 |SOURCES={KEY=b34ed7e6...,fw,3998653-3998728}|ERRORS={}|SOURCE_1="bcp.fa" (b34ed7e60a76ed5c83a162724f0217b5490879ad)
AATTTCGTGCCGATCAATTAATTGCTGAATCGCATGTTCAAGCCGGTCTTTGTTTACTTCTCCCT
CCAGCAAAAG
>r634.1 |SOURCES={KEY=b34ed7e6...,fw,3000570-3000645}|ERRORS={}|SOURCE_1="bcp.fa" (b34ed7e60a76ed5c83a162724f0217b5490879ad)
ATGCATTCCCGAAATGCCAATTCCCATTATTAAGGCACTGATGATTTTATAAATCAGCAAATGAT
CTGCAGGTTT
>r635.1 |SOURCES={KEY=b34ed7e6...,fw,3944997-3945072}|ERRORS={}|SOURCE_1="bcp.fa" (b34ed7e60a76ed5c83a162724f0217b5490879ad)
GGAGCGCGGAAAGCAGCCCGGCGGATGTTTGATGTTTGAATGGAAGACACGCGATTGTGCGTGTC
TTTTTTTTGC
>r636.1 |SOURCES={KEY=b34ed7e6...,bw,1408483-1408558}|ERRORS={}|SOURCE_1="bcp.fa" (b34ed7e60a76ed5c83a162724f0217b5490879ad)
TTACGCCAAGCTCCTCAAGTTCGGCCAAAAGCTCGAGCATTTCTTCTTTATGGAAATAGGTGATG
ACTGCGTCAG
>r637.1 |SOURCES={KEY=b34ed7e6...,bw,3171981-3172056}|ERRORS={}|SOURCE_1="bcp.fa" (b34ed7e60a76ed5c83a162724f0217b5490879ad)
GGCATCAAACACGTTTAAAATCAGGCTGATTTCAGGCCTGAAGTCGTGCGTTCCCATCAGCTGAA
ATGACGAAAG
>r638.1 |SOURCES={KEY=b34ed7e6...,bw,2761400-2761475}|ERRORS={}|SOURCE_1="bcp.fa" (b34ed7e60a76ed5c83a162724f0217b5490879ad)
TCGTCCTGTTTATCAGCGTTCTCGTGCTGAGCAGTATCGGTTCGGGCCTTGTCCTTCCTTGTATT
AACAGTTTTA
>r639.1 |SOURCES={KEY=b34ed7e6...,fw,1431590-1431665}|ERRORS={}|SOURCE_1="bcp.fa" (b34ed7e60a76ed5c83a162724f0217b5490879ad)
ACATCCATATAAATGACAAAAAAACGAAAAAGGAATATAGCCTCACCTTGCCTTCACTTGTCACG
ATGGGGTCGA
>r640.1 |SOURCES={KEY=b34ed7e6...,fw,248114-248189}|ERRORS={}|SOURCE_1="bcp.fa" (b34ed7e60a76ed5c83a162724f0217b5490879ad)
CAATGACTATTGCTCTTGGCGCCGCTTTGACAATTGCCCCTTTTTCCCTTGCCTCTGCTGAGGAA
AATCCCGCAC
>r641.1 |SOURCES={KEY=b34ed7e6...,bw,2808476-2808551}|ERRORS={}|SOURCE_1="bcp.fa" (b34ed7e60a76ed5c83a162724f0217b5490879ad)
AACCGGCAGGGAAAAACAAACGCCACGGATAATAGGTCAATGCAGGCAATCCGTCAGAAGCCATC
GTTCCCCAGC
>r642.1 |SOURCES={KEY=b34ed7e6...,fw,769794-769869}|ERRORS={}|SOURCE_1="bcp.fa" (b34ed7e60a76ed5c83a162724f0217b5490879ad)
ACTGCCCGGGCATCGGTTGTTTCAGCAACGTGGATCATCGGTGTGTTTTACATTATGACGGTATT
TCTCGGATTT
>r643.1 |SOURCES={KEY=b34ed7e6...,fw,1772911-1772986}|ERRORS={}|SOURCE_1="bcp.fa" (b34ed7e60a76ed5c83a162724f0217b5490879ad)
CGTTTTCAAACTGCTGATACAACAAGAGAAGATATGGCATTCTTGTCTTATACTTCCGGAACAAC
GGGACAGCCG
>r644.1 |SOURCES={KEY=b34ed7e6...,bw,2984833-2984908}|ERRORS={}|SOURCE_1="bcp.fa" (b34ed7e60a76ed5c83a162724f0217b5490879ad)
AGCTGATTGGTCAGTTTTTTCATATGGATCGCTTCCGAATGAATGGCTTCAATGGATTCCTCAAG
CACTTCAGGC
>r645.1 |SOURCES={KEY=b34ed7e6...,fw,2404715-2404790}|ERRORS={}|SOURCE_1="bcp.fa" (b34ed7e60a76ed5c83a162724f0217b5490879ad)
TATTTGGAGGAACTGATCGAATACAATAAACGATTTATTGAATATTGGGGTTATGAAGAGCATCC
TTATAATGCA
>r646.1 |SOURCES={KEY=b34ed7e6...,bw,3534152-3534227}|ERRORS={}|SOURCE_1="bcp.fa" (b34ed7e60a76ed5c83a162724f0217b5490879ad)
TATATTCACATAACGACTTGGACGGAGTAGGGTGCGGGATCGTTGCAAAATTGGCTTTCGGGAAA
GAAGTTGAGG
>r647.1 |SOURCES={KEY=b34ed7e6...,fw,2999189-2999264}|ERRORS={}|SOURCE_1="bcp.fa" (b34ed7e60a76ed5c83a162724f0217b5490879ad)
GCGGAATCAGTTCCTCTGATTGAAACTGTCTGGCGGAAATATTAATGGCGACAGAAAGATCAAAT
CCTTTGTCGT
>r648.1 |SOURCES={KEY=b34ed7e6...,fw,2291099-2291174}|ERRORS={}|SOURCE_1="bcp.fa" (b34ed7e60a76ed5c83a162724f0217b5490879ad)
TTTAAATCGGAAGCCGCATCATCTACTTTTTTCTCAATATCGGCTTTATTGTCAGGCACACCGTT
TTTAGCAAAC
>r649.1 |SOURCES={KEY=b34ed7e6...,fw,559063-559138}|ERRORS={}|SOURCE_1="bcp.fa" (b34ed7e60a76ed5c83a162724f0217b5490879ad)
GCAAACACTGAATGACCAAATTATCCAAAGCGAAAACTGGATTACCGAGCTGTCCACAGATGAGC
TCGAAGAATT
>r650.1 |SOURCES={KEY=b34ed7e6...,fw,2121257-2121332}|ERRORS={}|SOURCE_1="bcp.fa" (b34ed7e60a76ed5c83a162724f0217b5490879ad)
CTGTTAGATTTCTTCACTCAGCGTCTAAAATACGTCTTAAATGCGGAGCAGATCAGACATGATGT
AATAGATGCC
>r651.1 |SOURCES={KEY=b34ed7e6...,bw,432626-432701}|ERRORS={}|SOURCE_1="bcp.fa" (b34ed7e60a76ed5c83a162724f0217b5490879ad)
TACTTTTATTAAAATGATATACAGAGAAGAAAAGCCGACAAAAGGGCAAATTTTACTCAATCATA
AAGATCTCGC
>r652.1 |SOURCES={KEY=b34ed7e6...,bw,2947461-2947536}|ERRORS={}|SOURCE_1="bcp.fa" (b34ed7e60a76ed5c83a162724f0217b5490879ad)
ATTGTTTAAAAGGAGGTATGACATGAAAACCATGGGATTGAGCATGATTTGCGCAGGATTGGCTT
TTCTGATGCT
>r653.1 |SOURCES={KEY=b34ed7e6...,bw,1191664-1191739}|ERRORS={}|SOURCE_1="bcp.fa" (b34ed7e60a76ed5c83a162724f0217b5490879ad)
AACACCGATAAATGCTCCGGCACTGACAAATGCGTCTGACCTGCTGTCCTTCGCCGCCGCCATAA
GTGCAGAGCT
>r654.1 |SOURCES={KEY=b34ed7e6...,bw,2093172-2093247}|ERRORS={}|SOURCE_1="bcp.fa" (b34ed7e60a76ed5c83a162724f0217b5490879ad)
CGCAACAAGTGTGCAAATACGTCACCCGGCAGTTCGTCGGCAATCCCGTAAAAAGAGTCAGACGA
TGGCCTGAGT
>r655.1 |SOURCES={KEY=b34ed7e6...,fw,323360-323435}|ERRORS={}|SOURCE_1="bcp.fa" (b34ed7e60a76ed5c83a162724f0217b5490879ad)
CAGGCCTTGATACGGAATCAAATCCGGTGTGTCAGCCATAAAGTTCGTTGTGATAGGAATATCAG
GCGTCAGTTC
>r656.1 |SOURCES={KEY=b34ed7e6...,bw,2507489-2507564}|ERRORS={}|SOURCE_1="bcp.fa" (b34ed7e60a76ed5c83a162724f0217b5490879ad)
ATAAAACGTCAGCTGCCGCACAGTTTGATTCTGCATCATTCTCATATGATAACTCCTCCTGAATA
AAAAACTAAT
>r657.1 |SOURCES={KEY=b34ed7e6...,bw,657921-657996}|ERRORS={}|SOURCE_1="bcp.fa" (b34ed7e60a76ed5c83a162724f0217b5490879ad)
ACAAAAGAAAGCTACGGAGCAGGAAAAATCGAGGATTTCAGGCAGTCCCAGCTGATTGATCTGTA
TGCGTGTGTC
>r658.1 |SOURCES={KEY=b34ed7e6...,fw,845573-845648}|ERRORS={}|SOURCE_1="bcp.fa" (b34ed7e60a76ed5c83a162724f0217b5490879ad)
GATCCGGGTCTTCCGTTCCTTCCAGCGGATACGGGCCGATCCCAAGCAAGCCGTTTTCTGATTGA
AGCATCACAT
>r659.1 |SOURCES={KEY=b34ed7e6...,fw,3098381-3098456}|ERRORS={}|SOURCE_1="bcp.fa" (b34ed7e60a76ed5c83a162724f0217b5490879ad)
ACCAGTTTGTACAGACGATTGCCAACAGAATCATAGAAATTACGCCTAATGGCATCGTTGACAAG
CAAATGAGCT
>r660.1 |SOURCES={KEY=b34ed7e6...,fw,1451082-1451157}|ERRORS={}|SOURCE_1="bcp.fa" (b34ed7e60a76ed5c83a162724f0217b5490879ad)
TTGCGATGATTCATGAGCAGTATATGGCGGATCTTTCTCTTGAAAGCTGCGCGGATGCGCTGGGC
ATGAATTCTT
>r661.1 |SOURCES={KEY=b34ed7e6...,fw,1097857-1097932}|ERRORS={}|SOURCE_1="bcp.fa" (b34ed7e60a76ed5c83a162724f0217b5490879ad)
TTTCCACCAATATGCCAATCATAGATGAATTATGGGGACATACCTTCGCGCAGATGAACCTCATA
CAGCGGTTAG
>r662.1 |SOURCES={KEY=b34ed7e6...,fw,1075886-1075961}|ERRORS={}|SOURCE_1="bcp.fa" (b34ed7e60a76ed5c83a162724f0217b5490879ad)
AGAAAAAGGTGAATGGATTAACGCAATTATCCCAGTCACCGCATTCGAAGAAGATCTCTATCTCT
TCTTCACAAC
>r663.1 |SOURCES={KEY=b34ed7e6...,fw,3328287-3328362}|ERRORS={}|SOURCE_1="bcp.fa" (b34ed7e60a76ed5c83a162724f0217b5490879ad)
GTATCTCAACAAATGACGCTCTCGGTTTAAATGGCACCAACCTAATGAGGCTCATGTCTACCAAA
AATATCTTCT
>r664.1 |SOURCES={KEY=b34ed7e6...,bw,1238742-1238817}|ERRORS={}|SOURCE_1="bcp.fa" (b34ed7e60a76ed5c83a162724f0217b5490879ad)
GTATTGATAAAGTATCCAAAGTTGCAAAAGCCGGTTCAAAAGTTGCTGCACTTAAGACACTTGAA
GTTTCAAAAA
>r665.1 |SOURCES={KEY=b34ed7e6...,fw,3427979-3428054}|ERRORS={}|SOURCE_1="bcp.fa" (b34ed7e60a76ed5c83a162724f0217b5490879ad)
GTCAGCAAACTCATTTCTCCGTAAACGAAGTATACGACACCTATAAAATGATTGGTTTTGACTAC
GGTCCAGCTT
>r666.1 |SOURCES={KEY=b34ed7e6...,bw,1178642-1178717}|ERRORS={}|SOURCE_1="bcp.fa" (b34ed7e60a76ed5c83a162724f0217b5490879ad)
ATCTCCAGACGATTGCCAAATGGATCTGAAATATAGAATCTGTCCGCTCCCGGAAGTTTCTTGTC
CTCAACAATT
>r667.1 |SOURCES={KEY=b34ed7e6...,fw,99388-99463}|ERRORS={}|SOURCE_1="bcp.fa" (b34ed7e60a76ed5c83a162724f0217b5490879ad)
TGACATTAAAAATGGCGGCTAATGCAGTAAGAAATAAGCTGCTTAAGCTCCAAATCAGAAAAACG
AAAAATGAGG
>r668.1 |SOURCES={KEY=b34ed7e6...,bw,2178452-2178527}|ERRORS={}|SOURCE_1="bcp.fa" (b34ed7e60a76ed5c83a162724f0217b5490879ad)
TCGCTTCAGCATCCACCAAGGCAAGGCCGACGTTTTTCCCCAATGTCGGTGACTGGGTGCCTGTG
GTTACCTTTC
>r669.1 |SOURCES={KEY=b34ed7e6...,fw,1345472-1345547}|ERRORS={}|SOURCE_1="bcp.fa" (b34ed7e60a76ed5c83a162724f0217b5490879ad)
TCTTGATTGGTGTCGGGAACTTAGGAACAGCATTTCTTCACTATAATTTCACAAAAAATAATAAC
ACGAAAATTT
>r670.1 |SOURCES={KEY=b34ed7e6...,fw,341960-342035}|ERRORS={}|SOURCE_1="bcp.fa" (b34ed7e60a76ed5c83a162724f0217b5490879ad)
CAAACGGTCTGCCGTAGTCTGCCAGCGTCTTGATAATAAAGATATAGGTCACGGCCGCAACAGTG
ACATACATGA
>r671.1 |SOURCES={KEY=b34ed7e6...,fw,3614366-3614441}|ERRORS={}|SOURCE_1="bcp.fa" (b34ed7e60a76ed5c83a162724f0217b5490879ad)
GATATTGCACTAAAAGGGACGGACTTCACTTATGTATTAGAAGCTCCCGAAAGTGATTTCCCATC
GGCAGAAGAA
>r672.1 |SOURCES={KEY=b34ed7e6...,fw,2080174-2080249}|ERRORS={}|SOURCE_1="bcp.fa" (b34ed7e60a76ed5c83a162724f0217b5490879ad)
GTATCATGTTTATAATTTGTCTAAAGAGTGATGTAATAAGAGTGGATAGTGTGTGTAAATTTATC
CACACCTGGT
>r673.1 |SOURCES={KEY=b34ed7e6...,fw,1069393-1069468}|ERRORS={}|SOURCE_1="bcp.fa" (b34ed7e60a76ed5c83a162724f0217b5490879ad)
ACCTAAATGGACTTGATGCTGATGAATATCCGCATTTGCCGCAGATCGAAGAGCATCATGCGATT
CAGATTCCTA
>r674.1 |SOURCES={KEY=b34ed7e6...,fw,1835037-1835112}|ERRORS={}|SOURCE_1="bcp.fa" (b34ed7e60a76ed5c83a162724f0217b5490879ad)
TCTCTTTGGATTTGCGACATATTTGACCAAGGCATAAATACAGTAAGCAAATAAAGCAAGCAATA
GTATCCGGAG
>r675.1 |SOURCES={KEY=b34ed7e6...,bw,1675115-1675190}|ERRORS={}|SOURCE_1="bcp.fa" (b34ed7e60a76ed5c83a162724f0217b5490879ad)
GATTTTTGCTTCCATATGTTCAGCTCTTGATGAACGAGCGGAAAAATTTCACGATATACTTTGGC
CATCAGTCCA
>r676.1 |SOURCES={KEY=b34ed7e6...,bw,3290372-3290447}|ERRORS={}|SOURCE_1="bcp.fa" (b34ed7e60a76ed5c83a162724f0217b5490879ad)
ATGATCAAAATACTTAACAGCCATGGAGGAAATGGTATCACCAGCATTGCCACAATGAGGACAAC
ACTTATTAAA
>r677.1 |SOURCES={KEY=b34ed7e6...,fw,104557-104632}|ERRORS={}|SOURCE_1="bcp.fa" (b34ed7e60a76ed5c83a162724f0217b5490879ad)
TCGTCTGAACCGAAACGGAACCAGTGATCGGTCGCTCCAAACAACCTCGTCACATTTTGGTGAGG
AATCATGACG
>r678.1 |SOURCES={KEY=b34ed7e6...,fw,792423-792498}|ERRORS={}|SOURCE_1="bcp.fa" (b34ed7e60a76ed5c83a162724f0217b5490879ad)
CAATGTGCTGATGGGACGGCATTTCCAAGAACGATACAACAAAGAAAAACAAGTCGTCATCCTGA
TGCCGCTTTT
>r679.1 |SOURCES={KEY=b34ed7e6...,bw,2315099-2315174}|ERRORS={}|SOURCE_1="bcp.fa" (b34ed7e60a76ed5c83a162724f0217b5490879ad)
AAGTCTCTAAAACTGGTCAATTCCTCACTTTCCTTTTATCCTTTACTGCGTCAATACACATTGAC
ACTCTATTGA
>r680.1 |SOURCES={KEY=b34ed7e6...,bw,760204-760279}|ERRORS={}|SOURCE_1="bcp.fa" (b34ed7e60a76ed5c83a162724f0217b5490879ad)
CTTTGGACTTGTCTTTGAATGGTACTGGATGGGCGTAGTCGGATTAATCGGAGTCCTGCTCTGCA
TGGTGCTGCG
>r681.1 |SOURCES={KEY=b34ed7e6...,bw,3870091-3870166}|ERRORS={}|SOURCE_1="bcp.fa" (b34ed7e60a76ed5c83a162724f0217b5490879ad)
TCCACTTCAATTTCCTCACTCATATTAACGACTTGGAAGTCAGCATGAGTGACCTCATTTTTCAG
CGGGTCCGTT
>r682.1 |SOURCES={KEY=b34ed7e6...,bw,3696429-3696504}|ERRORS={}|SOURCE_1="bcp.fa" (b34ed7e60a76ed5c83a162724f0217b5490879ad)
CCTTGGCCCGCCGCATTACTCAGTGATCAGTTTCCAGACTTCGGCGGTAAGGGGACTGACTATCT
TTCTGAAATA
>r683.1 |SOURCES={KEY=b34ed7e6...,fw,1321210-1321285}|ERRORS={}|SOURCE_1="bcp.fa" (b34ed7e60a76ed5c83a162724f0217b5490879ad)
AGTTTTCCAAAGAGAGCGGAAAAAACTGATTTCCCGATTGAGAAATTGAAAGGTGAGAAAGTCAT
CTATATTTCT
>r684.1 |SOURCES={KEY=b34ed7e6...,bw,3194445-3194520}|ERRORS={}|SOURCE_1="bcp.fa" (b34ed7e60a76ed5c83a162724f0217b5490879ad)
TTTCAGCATAGCGGACGTCAAACGCCTGAAGCTCAAAATCCGATTCTTCCGGCTTGATGTACTCA
GGATATAAAA
>r685.1 |SOURCES={KEY=b34ed7e6...,fw,1487878-1487953}|ERRORS={}|SOURCE_1="bcp.fa" (b34ed7e60a76ed5c83a162724f0217b5490879ad)
GAGAAGTGGCCGGCGCAGTATCAGGGTGTGCATGTTGTCAAATCAACCGGAGTCAATACGGCGCT
TTGGAATATA
>r686.1 |SOURCES={KEY=b34ed7e6...,fw,2533731-2533806}|ERRORS={}|SOURCE_1="bcp.fa" (b34ed7e60a76ed5c83a162724f0217b5490879ad)
AGAAGCACCTTCTATACCCGAAACAATGTTTGAAGCAACGTACCCGGAAGTTGATGAATTTGATG
ATTCAACATT
>r687.1 |SOURCES={KEY=b34ed7e6...,fw,2408770-2408845}|ERRORS={}|SOURCE_1="bcp.fa" (b34ed7e60a76ed5c83a162724f0217b5490879ad)
GACAAAGTTGCAGCTTTTGCCGAATATATCGGATTCGCAATCTGTATTGATGAAACAATCTGAAG
ATGTTATGGG
>r688.1 |SOURCES={KEY=b34ed7e6...,bw,840450-840525}|ERRORS={}|SOURCE_1="bcp.fa" (b34ed7e60a76ed5c83a162724f0217b5490879ad)
GCCACCAAGAACGGCGGAACTCTCCGTCGGTTACGACGTTTAGGCCGATTTCCTTTTGCTTTTCG
ACAATGCGGG
>r689.1 |SOURCES={KEY=b34ed7e6...,bw,1102960-1103035}|ERRORS={}|SOURCE_1="bcp.fa" (b34ed7e60a76ed5c83a162724f0217b5490879ad)
AAACAGCCGGTGCGACAAGTGAAATAAAAAAGATAAATATCCGCAAAATCCGTATACTTGTCGCA
ATGTCAAAGC
>r690.1 |SOURCES={KEY=b34ed7e6...,bw,1252820-1252895}|ERRORS={}|SOURCE_1="bcp.fa" (b34ed7e60a76ed5c83a162724f0217b5490879ad)
AGCGGATACGAAATGAAAGCAATTCATGATTCAATAAAACCGGTACAATTCAGATTCAATTGAAG
TAAATGCCTA
>r691.1 |SOURCES={KEY=b34ed7e6...,fw,1842004-1842079}|ERRORS={}|SOURCE_1="bcp.fa" (b34ed7e60a76ed5c83a162724f0217b5490879ad)
TCATCTCGCTTCATGAAACACTCACCTACGAAGACTTGAATCAAGCCTTTAAAGCGGCCGCCGCA
GGCGCTCGTA
>r692.1 |SOURCES={KEY=b34ed7e6...,fw,1305293-1305368}|ERRORS={}|SOURCE_1="bcp.fa" (b34ed7e60a76ed5c83a162724f0217b5490879ad)
TGTGACAGTGTTTCTTCCAGCTGTTCGCGTGACGGCAGGTCGAGGTGATTGGTCGGTTCATCTAA
TATCAGCACG
>r693.1 |SOURCES={KEY=b34ed7e6...,bw,2085254-2085329}|ERRORS={}|SOURCE_1="bcp.fa" (b34ed7e60a76ed5c83a162724f0217b5490879ad)
AGGCGTTCAGAGTGTGGTGACGGGGCTGAATCGGTAAAATCAGCGGTGACCTTATGAAGCTGAAA
ACCGCAGCCT
>r694.1 |SOURCES={KEY=b34ed7e6...,fw,3563981-3564056}|ERRORS={}|SOURCE_1="bcp.fa" (b34ed7e60a76ed5c83a162724f0217b5490879ad)
ACGATTTTTAAATTGAACTTTGGCGGTGAAGATCTTCCGTATATCTTGCTTTTACTGCATGTCTT
TTTGTTCTTT
>r695.1 |SOURCES={KEY=b34ed7e6...,bw,2458574-2458649}|ERRORS={}|SOURCE_1="bcp.fa" (b34ed7e60a76ed5c83a162724f0217b5490879ad)
TCCAATTAACGGAATGCCTGATGATTCATGAAGAGCAGCGGCCATGATTTCAGCAGCGCTCGCTG
TTCCGTCATT
>r696.1 |SOURCES={KEY=b34ed7e6...,bw,570371-570446}|ERRORS={}|SOURCE_1="bcp.fa" (b34ed7e60a76ed5c83a162724f0217b5490879ad)
TCGAATCTCCAATTATATCCATTTCGCTTGAATCATACATGATTTTTTGTTGTACAGAAATTGTA
TAGTTCCATT
>r697.1 |SOURCES={KEY=b34ed7e6...,fw,248558-248633}|ERRORS={}|SOURCE_1="bcp.fa" (b34ed7e60a76ed5c83a162724f0217b5490879ad)
CTGTCGAATTCCATCGCCCCTAACCTATAGAAAAAAGCTGGCATCCGATGCCAGCTTTTTTCTTG
AAGTTATTCG
>r698.1 |SOURCES={KEY=b34ed7e6...,bw,1573776-1573851}|ERRORS={}|SOURCE_1="bcp.fa" (b34ed7e60a76ed5c83a162724f0217b5490879ad)
GCCGTCCTTCACAAAACGTTTCCAGGTTTGCAAATCGTTCGGGATCGAATTCATTCCTTGATCGT
TCCTCCCTTA
>r699.1 |SOURCES={KEY=b34ed7e6...,bw,948181-948256}|ERRORS={}|SOURCE_1="bcp.fa" (b34ed7e60a76ed5c83a162724f0217b5490879ad)
TTTGTTATCCTTTCCCCTACAATTATATAGAACGGTCTAGTCGAAAACCTGAAATATATAGACTG
GTCTAAATTG
>r700.1 |SOURCES={KEY=b34ed7e6...,fw,2141221-2141296}|ERRORS={}|SOURCE_1="bcp.fa" (b34ed7e60a76ed5c83a162724f0217b5490879ad)
GCGCTGTCCAATACATTTGTGAATGTGTATCTCTGGAAGCAGTCAGGAAAATTTATTGACTTGGC
GATATACAAC
>r701.1 |SOURCES={KEY=b34ed7e6...,bw,2380949-2381024}|ERRORS={}|SOURCE_1="bcp.fa" (b34ed7e60a76ed5c83a162724f0217b5490879ad)
TTTGAATATTTTTTGCTTTATTACGGTACAAACCGATTGATTTGATATCCTGCTGGAGCTCTTCC
AGAGAAACAG
>r702.1 |SOURCES={KEY=b34ed7e6...,fw,1418782-1418857}|ERRORS={}|SOURCE_1="bcp.fa" (b34ed7e60a76ed5c83a162724f0217b5490879ad)
GATGAACGCCGCAAGCGTTATATCGATGAGCTTGGCTTGCCTGCATATGATGCGATGGTTCTGAC
ACTGACAAAA
>r703.1 |SOURCES={KEY=b34ed7e6...,fw,1171041-1171116}|ERRORS={}|SOURCE_1="bcp.fa" (b34ed7e60a76ed5c83a162724f0217b5490879ad)
CAGGACGAGAAGCATATGTTTGCAGGGAACATAACAGGCGGACAAGCGATAGAAAACGGCATGGA
AACGGCCGGG
>r704.1 |SOURCES={KEY=b34ed7e6...,bw,2342278-2342353}|ERRORS={}|SOURCE_1="bcp.fa" (b34ed7e60a76ed5c83a162724f0217b5490879ad)
TGCCGAGCACATCTAAAAATGTATCATTTCCGTTCATAAGCCTCTTATATACAAAAAAATCACTC
GATAGCTTCT
>r705.1 |SOURCES={KEY=b34ed7e6...,bw,184319-184394}|ERRORS={}|SOURCE_1="bcp.fa" (b34ed7e60a76ed5c83a162724f0217b5490879ad)
TGAGAAACCAAGCTCAGGAATCGTGGAAGTGGCGGGAACGAAGATTAATGAAGTAAACGGACGCA
ATTTAAGAAA
>r706.1 |SOURCES={KEY=b34ed7e6...,bw,3859717-3859792}|ERRORS={}|SOURCE_1="bcp.fa" (b34ed7e60a76ed5c83a162724f0217b5490879ad)
TGAAAAACGCCTCCTTCTCCTCGGAGAGATTATATAGAGTATCTAAAAGGCTGTCAACCCTCCCT
TCTCCTTCCC
>r707.1 |SOURCES={KEY=b34ed7e6...,bw,1376314-1376389}|ERRORS={}|SOURCE_1="bcp.fa" (b34ed7e60a76ed5c83a162724f0217b5490879ad)
GTTCGGACAGTGATGGCTTGTCGCATCAACAGTGAAACCTTCAGGCACTTCTACAACCAAGTCAC
CGTGGCTCAT
>r708.1 |SOURCES={KEY=b34ed7e6...,fw,2607049-2607124}|ERRORS={}|SOURCE_1="bcp.fa" (b34ed7e60a76ed5c83a162724f0217b5490879ad)
AGAAAGCGTTGCCTCACTTGAAAGAAGGGAGCGCAATCATTAATACGACATCGATTACCGCTTAT
GAAGGAGATA
>r709.1 |SOURCES={KEY=b34ed7e6...,bw,3311752-3311827}|ERRORS={}|SOURCE_1="bcp.fa" (b34ed7e60a76ed5c83a162724f0217b5490879ad)
ATCGTAGAATGACGCAACATCTTCCACCTCTTCCGGCGACTTTTGCATCATGCCTTCAAAAACCT
CTCCTCTGTC
>r710.1 |SOURCES={KEY=b34ed7e6...,bw,2513576-2513651}|ERRORS={}|SOURCE_1="bcp.fa" (b34ed7e60a76ed5c83a162724f0217b5490879ad)
GCATTTTGTTTATTTTCATTAATAAAGTTTTCAACATTCGAATAAATCATTCAAACACCTCAATT
CTCATTCTCA
>r711.1 |SOURCES={KEY=b34ed7e6...,bw,1378351-1378426}|ERRORS={}|SOURCE_1="bcp.fa" (b34ed7e60a76ed5c83a162724f0217b5490879ad)
AATGCCTCGCGACTCCGCTTTTTCATTCAGATTTGTGACCAAATTGCTTTTAAACAGTGATAAGC
CAACCTTATC
>r712.1 |SOURCES={KEY=b34ed7e6...,fw,3745028-3745103}|ERRORS={}|SOURCE_1="bcp.fa" (b34ed7e60a76ed5c83a162724f0217b5490879ad)
CATATTGAAAAAGGATTTCTTTTGTCGTTAATTCTTTTTCTTGATCTTTGAAAGCGTGTTTTGGA
TAGTCGTTCC
>r713.1 |SOURCES={KEY=b34ed7e6...,bw,2421922-2421997}|ERRORS={}|SOURCE_1="bcp.fa" (b34ed7e60a76ed5c83a162724f0217b5490879ad)
GGACATTCTTGTAATAATGTGAATAATTCTTTCAGCCTCTTCTTTTCCGGCTCCTAAAGAAACAA
GCCGTTCATA
>r714.1 |SOURCES={KEY=b34ed7e6...,bw,2082728-2082803}|ERRORS={}|SOURCE_1="bcp.fa" (b34ed7e60a76ed5c83a162724f0217b5490879ad)
ATCTCATTTTTTCAACATCAGGTTCATGTCCTGTCCACAAGCGGAAAGACAATGCCGCCTGCTCA
ACAAACATGC
>r715.1 |SOURCES={KEY=b34ed7e6...,bw,3485653-3485728}|ERRORS={}|SOURCE_1="bcp.fa" (b34ed7e60a76ed5c83a162724f0217b5490879ad)
CATTTTCCCAGGGATGATGATTCCTTGATCGTTAAGCTTGGCGTTTATGGGCTCCCGGTAAATTT
GTTGATCAAG
>r716.1 |SOURCES={KEY=b34ed7e6...,bw,476405-476480}|ERRORS={}|SOURCE_1="bcp.fa" (b34ed7e60a76ed5c83a162724f0217b5490879ad)
CCTTGGAAAAATGGTCGGAGTAAATGGCAGATCGGTTCCGCAAGCTATATTTAAAGAAACAAAAC
CTGAGGCGGA
>r717.1 |SOURCES={KEY=b34ed7e6...,fw,1029084-1029159}|ERRORS={}|SOURCE_1="bcp.fa" (b34ed7e60a76ed5c83a162724f0217b5490879ad)
GTAATCCTTCATCATCAGCAATGGACAAACTATCTTTCACATGTTTTATAGAGTAATCTTTTATA
TCATCTGCTG
>r718.1 |SOURCES={KEY=b34ed7e6...,fw,3223181-3223256}|ERRORS={}|SOURCE_1="bcp.fa" (b34ed7e60a76ed5c83a162724f0217b5490879ad)
GGCGGGGTCACTTTTGACAAGAAAAAAATAAATTCATATGATATAATCTTAGGGGTAATAGCATG
TCTATTGCCC
>r719.1 |SOURCES={KEY=b34ed7e6...,fw,2410928-2411003}|ERRORS={}|SOURCE_1="bcp.fa" (b34ed7e60a76ed5c83a162724f0217b5490879ad)
GCTCATGAAAGAGGATACGGAAAATCCAAGTTCTGGAGAACAGCTTGAAAAGCAAGCACGACTGG
TCGATTCCCT
>r720.1 |SOURCES={KEY=b34ed7e6...,fw,2101235-2101310}|ERRORS={}|SOURCE_1="bcp.fa" (b34ed7e60a76ed5c83a162724f0217b5490879ad)
TCTATGAAGCTTTATGAAGAAGCTGCTAAGGCACAGCAAGCTCAAGGCGGAGAAAACGCTGAAGG
CAAAGCGGAT
>r721.1 |SOURCES={KEY=b34ed7e6...,bw,1604952-1605027}|ERRORS={}|SOURCE_1="bcp.fa" (b34ed7e60a76ed5c83a162724f0217b5490879ad)
TTAAACGTCCTGAAAAGCAAGTGGAGCTATTCAAGAAACAAAAGGACCAGTTCACGTTCTCAACA
GACAGCAAAG
>r722.1 |SOURCES={KEY=b34ed7e6...,fw,3826480-3826555}|ERRORS={}|SOURCE_1="bcp.fa" (b34ed7e60a76ed5c83a162724f0217b5490879ad)
CCTGAAATCCAGGCTCACTCTTGATGAAATTTATACGGCTGGAGATTCTCTGCTTGATCTTGAAC
TGATCCGTGA
>r723.1 |SOURCES={KEY=b34ed7e6...,fw,3651123-3651198}|ERRORS={}|SOURCE_1="bcp.fa" (b34ed7e60a76ed5c83a162724f0217b5490879ad)
CGCACGGTAACCGACACCGACTAATTCCAAACCTCTTTCAAATCCTTTAGATACGCCCTCCACCA
TGTTGCCAAG
>r724.1 |SOURCES={KEY=b34ed7e6...,fw,2971102-2971177}|ERRORS={}|SOURCE_1="bcp.fa" (b34ed7e60a76ed5c83a162724f0217b5490879ad)
AGAATTACAGGCACTTGTCCAAAAAGCGCACGGTGTTTGCCCTTATTCAAAAGCAACCTCCGGCA
ATATCGATGT
>r725.1 |SOURCES={KEY=b34ed7e6...,fw,3325019-3325094}|ERRORS={}|SOURCE_1="bcp.fa" (b34ed7e60a76ed5c83a162724f0217b5490879ad)
CGACTGGAAAAAACCGGCTCCGTCTGCACTTCAAACACGGGTGTTAAGCAAGATACATAATGGTG
CCATGATTTT
>r726.1 |SOURCES={KEY=b34ed7e6...,bw,1632200-1632275}|ERRORS={}|SOURCE_1="bcp.fa" (b34ed7e60a76ed5c83a162724f0217b5490879ad)
TGACTTCGAAAAGATGTGCTGAACCAATCTCAGCTTTAGAATGAATCAAGAAATCATTTGCTAAG
AATAATAATT
>r727.1 |SOURCES={KEY=b34ed7e6...,fw,1858471-1858546}|ERRORS={}|SOURCE_1="bcp.fa" (b34ed7e60a76ed5c83a162724f0217b5490879ad)
TCGAGTGCAAGATTCGAAAAAGGAATTGATCCTGCGCGTGTGCGTCTTGCGGCAGAACGCGCGGC
ACAGCTGATC
>r728.1 |SOURCES={KEY=b34ed7e6...,bw,1766582-1766657}|ERRORS={}|SOURCE_1="bcp.fa" (b34ed7e60a76ed5c83a162724f0217b5490879ad)
ATTTCCCGGAGTATCTTTTCAATGTTCGATTCCGCCGCTGTCAGGAGATCGTCGATATGAACGAG
CACTTGATTG
>r729.1 |SOURCES={KEY=b34ed7e6...,fw,3953005-3953080}|ERRORS={}|SOURCE_1="bcp.fa" (b34ed7e60a76ed5c83a162724f0217b5490879ad)
GCAGGAACATACGTTACTTACGCAGCACCGGGAGAAGAAGAACTTTATACGGACGAACAGATCAG
AAAGAGCGAA
>r730.1 |SOURCES={KEY=b34ed7e6...,fw,3534225-3534300}|ERRORS={}|SOURCE_1="bcp.fa" (b34ed7e60a76ed5c83a162724f0217b5490879ad)
TAAATGGTACATAATAAAGGCCCCTTTTTATCATACTGGAGATTGCCGCTATAGGTGTGCGGCAG
CCTTTATTTA
>r731.1 |SOURCES={KEY=b34ed7e6...,bw,355979-356054}|ERRORS={}|SOURCE_1="bcp.fa" (b34ed7e60a76ed5c83a162724f0217b5490879ad)
TGATTACTTTATTCGGCCTTTATATCTGGTTATTGATCATTCACTAAAACATTTGGGAGATGAAC
AAACATGCCT
>r732.1 |SOURCES={KEY=b34ed7e6...,bw,3273220-3273295}|ERRORS={}|SOURCE_1="bcp.fa" (b34ed7e60a76ed5c83a162724f0217b5490879ad)
TCACTATAAGAAAGAGAGCTGATTGCCATTTGTACGACTGCTTTGCTTCTTGCTTCTTCTTCAAT
TTCTTCTGCT
>r733.1 |SOURCES={KEY=b34ed7e6...,fw,3868699-3868774}|ERRORS={}|SOURCE_1="bcp.fa" (b34ed7e60a76ed5c83a162724f0217b5490879ad)
CTCAACTGTTACGGAAGATGTACCTGGAAAAGCACTTGCTATCGCCAGAGCGAGACAAGTAAATA
AAGACGATTA
>r734.1 |SOURCES={KEY=b34ed7e6...,bw,1022927-1023002}|ERRORS={}|SOURCE_1="bcp.fa" (b34ed7e60a76ed5c83a162724f0217b5490879ad)
TATCCGAATATGCTGCACTTCTGCTTCTATTTGGATAGGGCATTCTTTAATTCGTGTTGGTGCTA
CTGTCATTGA
>r735.1 |SOURCES={KEY=b34ed7e6...,fw,2181706-2181781}|ERRORS={}|SOURCE_1="bcp.fa" (b34ed7e60a76ed5c83a162724f0217b5490879ad)
GCCATCAAATTCATTCGGTTCACGAACGTCGATAAGCTGCGCTTTGCGGTAACCTGCGCGGAATT
CTTCTTCCGT
>r736.1 |SOURCES={KEY=b34ed7e6...,bw,896721-896796}|ERRORS={}|SOURCE_1="bcp.fa" (b34ed7e60a76ed5c83a162724f0217b5490879ad)
ATCGCAGAGCAGCTCAGCATTTCAAGGCCGACCGTTTCCCGATTGCTGCAATACGCAAAAGAAAA
AGGATTTGTC
>r737.1 |SOURCES={KEY=b34ed7e6...,fw,1882435-1882510}|ERRORS={}|SOURCE_1="bcp.fa" (b34ed7e60a76ed5c83a162724f0217b5490879ad)
TCTGCAATGGCTTTATGAATTAGGAGACATGACAATCGGCGAACTATCGGGGAAAATGTATCTGG
CATGCAGCAC
>r738.1 |SOURCES={KEY=b34ed7e6...,fw,2286548-2286623}|ERRORS={}|SOURCE_1="bcp.fa" (b34ed7e60a76ed5c83a162724f0217b5490879ad)
AAGTGCAACTGTAGGGAAGGTGGCTGATTTAGGAATTACCGACCCGTTTGATATGGGATCAGCCA
TGGCTCCTGC
>r739.1 |SOURCES={KEY=b34ed7e6...,bw,3453047-3453122}|ERRORS={}|SOURCE_1="bcp.fa" (b34ed7e60a76ed5c83a162724f0217b5490879ad)
ATTCCCTGTTTTTGAATCAAATATGATTTGTACCACGTTTTATCACGACCTATCAAAAAATATGA
ATCTCTCAAC
>r740.1 |SOURCES={KEY=b34ed7e6...,fw,1707293-1707368}|ERRORS={}|SOURCE_1="bcp.fa" (b34ed7e60a76ed5c83a162724f0217b5490879ad)
TTCTGCACACCCTTTATATAAAGGGAATGTTTTAAAGTATCCAGGCTGGTATGTCACGGGATATG
AGGAAGCGGC
>r741.1 |SOURCES={KEY=b34ed7e6...,bw,3950404-3950479}|ERRORS={}|SOURCE_1="bcp.fa" (b34ed7e60a76ed5c83a162724f0217b5490879ad)
CTGTTCCGATAAACACCAGCTGCGTCAGACGGTCGCCAAACTCTGGGTCCCAATCCTCTAATATT
TCCGGCTCCT
>r742.1 |SOURCES={KEY=b34ed7e6...,bw,316439-316514}|ERRORS={}|SOURCE_1="bcp.fa" (b34ed7e60a76ed5c83a162724f0217b5490879ad)
TTTACGTATTGGTTATGCGCGCAAATGACCATTATTTTTATTTATAGTTTGTTTTATCATATCAG
CTATATTTAT
>r743.1 |SOURCES={KEY=b34ed7e6...,fw,3042585-3042660}|ERRORS={}|SOURCE_1="bcp.fa" (b34ed7e60a76ed5c83a162724f0217b5490879ad)
CAAATTATGACGTGAAGAAAGAAATCTTTGCACTGTCCCAGTTAAAACAGCGCCAGGTTGACGGT
TTGATTTTTT
>r744.1 |SOURCES={KEY=b34ed7e6...,bw,1386280-1386355}|ERRORS={}|SOURCE_1="bcp.fa" (b34ed7e60a76ed5c83a162724f0217b5490879ad)
AACATTTTCGTAAGCTGTCATCATGTAGCCGCGAATGACACGCGCTATACCTGTCATGTTTTCAG
AACCGATCGG
>r745.1 |SOURCES={KEY=b34ed7e6...,fw,3619058-3619133}|ERRORS={}|SOURCE_1="bcp.fa" (b34ed7e60a76ed5c83a162724f0217b5490879ad)
AATTAATTGTGTTTCCGTCAGGAGACCTTAAATTGACGGGCTTGATGGCGAACGATAGCAGCAAA
GTGACCGGCT
>r746.1 |SOURCES={KEY=b34ed7e6...,fw,2098931-2099006}|ERRORS={}|SOURCE_1="bcp.fa" (b34ed7e60a76ed5c83a162724f0217b5490879ad)
GGAGGTGAACACAATGTCAGAAGAAAAACAAACCGCGGAACAAAACGAAACAGAAGAACAAGAAG
TAATCGAAGA
>r747.1 |SOURCES={KEY=b34ed7e6...,fw,2433758-2433833}|ERRORS={}|SOURCE_1="bcp.fa" (b34ed7e60a76ed5c83a162724f0217b5490879ad)
TATGAAGCGCCGGATGAAATGGACTGATTATCAGGCTGTTTTTCATCAAGAGGTGTTAAAACACA
ACGCGTGATA
>r748.1 |SOURCES={KEY=b34ed7e6...,fw,2333982-2334057}|ERRORS={}|SOURCE_1="bcp.fa" (b34ed7e60a76ed5c83a162724f0217b5490879ad)
AAAGCATGGCATGGGGTTTATTTTAACGCCTAAAAATTTTAATTCAGCTGCAACCATTGCCAACC
TGGGTCAGCG
>r749.1 |SOURCES={KEY=b34ed7e6...,bw,661306-661381}|ERRORS={}|SOURCE_1="bcp.fa" (b34ed7e60a76ed5c83a162724f0217b5490879ad)
GATGCTTTTGTCCCTTCAACCACAATCAGATATTCCTTTTCATTATGAGCCATGCGGAATGTCTC
CAGCTCGATT
>r750.1 |SOURCES={KEY=b34ed7e6...,bw,3190251-3190326}|ERRORS={}|SOURCE_1="bcp.fa" (b34ed7e60a76ed5c83a162724f0217b5490879ad)
AACGTCCCATTTGTCGATGAAAAATCCCCGCTCACGCAAAAACTGTGCAATCCATGTTTGGATGC
TGTCTGTATT
>r751.1 |SOURCES={KEY=b34ed7e6...,fw,75929-76004}|ERRORS={}|SOURCE_1="bcp.fa" (b34ed7e60a76ed5c83a162724f0217b5490879ad)
TCTAAAGCCCTGACTCGCTCCTTAATGCCAGAAAGACCCATACTCATGGAATGTTCGTTGGTTTT
CTCTTGATCA
>r752.1 |SOURCES={KEY=b34ed7e6...,bw,3424466-3424541}|ERRORS={}|SOURCE_1="bcp.fa" (b34ed7e60a76ed5c83a162724f0217b5490879ad)
CAGCAATTTCTTTTGCGAACATAAGGCCTAAGCCACCGGCACCGCCTGTGATGAGATAAACGCCG
CCGTCTTTCC
>r753.1 |SOURCES={KEY=b34ed7e6...,fw,3714910-3714985}|ERRORS={}|SOURCE_1="bcp.fa" (b34ed7e60a76ed5c83a162724f0217b5490879ad)
TATTTTGGAACAGATGGTGTAAGAGGTGTTGCCAACAGCGAGCTTACGCCTGAGCTGGCCTTTAA
AGTCGGACGT
>r754.1 |SOURCES={KEY=b34ed7e6...,fw,2614735-2614810}|ERRORS={}|SOURCE_1="bcp.fa" (b34ed7e60a76ed5c83a162724f0217b5490879ad)
TCACACTGATTGACACCGCGCCGGCATATGGCTTCGGGCAGTCCGAAGAAATTGTCGGGAAGGCG
ATCAAGCAGC
>r755.1 |SOURCES={KEY=b34ed7e6...,fw,1912996-1913071}|ERRORS={}|SOURCE_1="bcp.fa" (b34ed7e60a76ed5c83a162724f0217b5490879ad)
GCACAAGATTTTTGAAATCTGTTCACATTTTGCGAAAGAAACTATGTTATAATTATTATAAATAA
TGAATTCTAT
>r756.1 |SOURCES={KEY=b34ed7e6...,fw,1692705-1692780}|ERRORS={}|SOURCE_1="bcp.fa" (b34ed7e60a76ed5c83a162724f0217b5490879ad)
TTCATCCGATGGGCTGGGACGCATTCGGTCTGCCGGCTGAGCAATACGCCCTCGACACCGGGAAT
GATCCGGCAG
>r757.1 |SOURCES={KEY=b34ed7e6...,fw,199430-199505}|ERRORS={}|SOURCE_1="bcp.fa" (b34ed7e60a76ed5c83a162724f0217b5490879ad)
CCGCTTCCCGGACAATGCATCTGCCCCGGCCATGAGGAATGCAAAGAGGCGTTCCGAACAGCGGG
TCCTGTGTGA
>r758.1 |SOURCES={KEY=b34ed7e6...,fw,2867898-2867973}|ERRORS={}|SOURCE_1="bcp.fa" (b34ed7e60a76ed5c83a162724f0217b5490879ad)
CAGTACCTAATCGTTAGATGCTGATTTTCAAAAAAAGCCAATGGTCGGAAGCAAGAACGCAGAGC
GAGGTACGCC
>r759.1 |SOURCES={KEY=b34ed7e6...,bw,2222739-2222814}|ERRORS={}|SOURCE_1="bcp.fa" (b34ed7e60a76ed5c83a162724f0217b5490879ad)
CAAAACAGACGTCGGCACATTCCCTTTCATTAAGACATCCGCTGTTTTTAGATGAACAGCGCGAA
CCGCTAGCTT
>r760.1 |SOURCES={KEY=b34ed7e6...,bw,419532-419607}|ERRORS={}|SOURCE_1="bcp.fa" (b34ed7e60a76ed5c83a162724f0217b5490879ad)
AAGGCTATGTCAGAGTCAGAATTGACGGCGAGATGGCCGAGCTTTCTGATGAGATCGAGTTAGAA
AAGAATAAGA
>r761.1 |SOURCES={KEY=b34ed7e6...,fw,600917-600992}|ERRORS={}|SOURCE_1="bcp.fa" (b34ed7e60a76ed5c83a162724f0217b5490879ad)
TACAGCATTTTCTTGCGTCTGTCTTCTTCAGTCAAAAACTCTACAAAGCTCCGCATCGCAAACGG
TTCTTCCTTG
>r762.1 |SOURCES={KEY=b34ed7e6...,bw,1874523-1874598}|ERRORS={}|SOURCE_1="bcp.fa" (b34ed7e60a76ed5c83a162724f0217b5490879ad)
CGTTGAATCGATATGAGCGATTTGGTCACGAAGTTCCTTTGCCCGTTCAAACTCAAGGTTCTCAG
CCGCCTCAAG
>r763.1 |SOURCES={KEY=b34ed7e6...,fw,1614052-1614127}|ERRORS={}|SOURCE_1="bcp.fa" (b34ed7e60a76ed5c83a162724f0217b5490879ad)
CAGGCTGTTTTTTACACATTTGTATTGAGTACATCACTCATCACCATTCTAATCATAAAACCAAG
AAAAGCAGTA
>r764.1 |SOURCES={KEY=b34ed7e6...,fw,2143081-2143156}|ERRORS={}|SOURCE_1="bcp.fa" (b34ed7e60a76ed5c83a162724f0217b5490879ad)
CGCCATTAAAAGACAGATGGACTCTGGATATGCGTTAACACCGCAATACATCAAAAATGAAGATG
TATCAGCGAA
>r765.1 |SOURCES={KEY=b34ed7e6...,fw,177584-177659}|ERRORS={}|SOURCE_1="bcp.fa" (b34ed7e60a76ed5c83a162724f0217b5490879ad)
AGTCTGATACGGTCGCCGCATGTCGGATTGTTCATATCCACGACGATGCTGTCATTCAAAACCCC
TTTGTTGCGC
>r766.1 |SOURCES={KEY=b34ed7e6...,fw,1241286-1241361}|ERRORS={}|SOURCE_1="bcp.fa" (b34ed7e60a76ed5c83a162724f0217b5490879ad)
AAGGTATTCGGAGAATTGGGTAAAGGCTTTATACACGTACATCATATAATTGAGTTAAATCAGAT
AGGCAAGGAG
>r767.1 |SOURCES={KEY=b34ed7e6...,bw,205991-206066}|ERRORS={}|SOURCE_1="bcp.fa" (b34ed7e60a76ed5c83a162724f0217b5490879ad)
ACTTCGTCAGCAATTCATTCAGATTATCCTCATCTTCAACTAGATAAATGGTATATGACAAGGCC
CTTCACATCC
>r768.1 |SOURCES={KEY=b34ed7e6...,bw,3494816-3494891}|ERRORS={}|SOURCE_1="bcp.fa" (b34ed7e60a76ed5c83a162724f0217b5490879ad)
ATCAGTGCAAAATACCCTACATCTGTCACAAGGGCTAATACCGCGAAAACAGCTGCTGCAGGATA
GATGAGCATC
>r769.1 |SOURCES={KEY=b34ed7e6...,bw,852053-852128}|ERRORS={}|SOURCE_1="bcp.fa" (b34ed7e60a76ed5c83a162724f0217b5490879ad)
TCAGGTGCATCACATCGGGAATGCCGCGTTTGAAAAAAACATCAATCAAGAGATGAAAGCCTACA
TTGAACAATC
>r770.1 |SOURCES={KEY=b34ed7e6...,bw,192383-192458}|ERRORS={}|SOURCE_1="bcp.fa" (b34ed7e60a76ed5c83a162724f0217b5490879ad)
CTGCTGAAACAAAAGCCCGCCCCTCTTACGTCAGCACAAAACACCGCTTATATTACTCCCGGCAA
TCTAGAAGAT
>r771.1 |SOURCES={KEY=b34ed7e6...,bw,2818441-2818516}|ERRORS={}|SOURCE_1="bcp.fa" (b34ed7e60a76ed5c83a162724f0217b5490879ad)
TATGCTTGTAAGGAACAAGGACGAGGAGGATCGCCATGCTGTTTAATGTGATCTCAATTGTATGC
ATTGTTGTTT
>r772.1 |SOURCES={KEY=b34ed7e6...,bw,3220489-3220564}|ERRORS={}|SOURCE_1="bcp.fa" (b34ed7e60a76ed5c83a162724f0217b5490879ad)
TTTGTCCCATTTCATGAAACTTCATTCCGCTCGTCCACTCCCCTGCTCTCTTATAGAGATATCAC
TCTATAAGCA
>r773.1 |SOURCES={KEY=b34ed7e6...,fw,4023514-4023589}|ERRORS={}|SOURCE_1="bcp.fa" (b34ed7e60a76ed5c83a162724f0217b5490879ad)
GATTTAAAATATACAGATCAGTACAATCAATCGGTTTGCCAATCGGAGGAAACTCAGGAATTTGG
TCACCCGGAT
>r774.1 |SOURCES={KEY=b34ed7e6...,bw,1673606-1673681}|ERRORS={}|SOURCE_1="bcp.fa" (b34ed7e60a76ed5c83a162724f0217b5490879ad)
TAACCATCGCTGACCCGAACCAAATAGCAGTTCGGGTTTTTAATTTTCCATAAAACGTTCACATA
TCAAAACAAA
>r775.1 |SOURCES={KEY=b34ed7e6...,bw,2235088-2235163}|ERRORS={}|SOURCE_1="bcp.fa" (b34ed7e60a76ed5c83a162724f0217b5490879ad)
TGAGCCGCTTTTTTTACTTCTCGCCAGTGAACCACTTTTTCTTCAATTTATCGAGCTCTCCATTA
TCTTGCATTT
>r776.1 |SOURCES={KEY=b34ed7e6...,bw,1021200-1021275}|ERRORS={}|SOURCE_1="bcp.fa" (b34ed7e60a76ed5c83a162724f0217b5490879ad)
CGTTTTATCATTCATGATCCCTCCTGCAAAGTAAACATCCCACTAAACGATTATTAATCCGCCTA
GCTGCTTTCG
>r777.1 |SOURCES={KEY=b34ed7e6...,fw,2581731-2581806}|ERRORS={}|SOURCE_1="bcp.fa" (b34ed7e60a76ed5c83a162724f0217b5490879ad)
TTCTTGAGAAAGACTTTGGATATTCGATGGCAAGAAAGGTGATAGACGTGAGAATTATGAACGCA
GCAACTGAAG
>r778.1 |SOURCES={KEY=b34ed7e6...,bw,1055622-1055697}|ERRORS={}|SOURCE_1="bcp.fa" (b34ed7e60a76ed5c83a162724f0217b5490879ad)
CGTCTTATATTGTGATGAAAATCAGTTTTAAGGTTCAATCCACTCACTTTCTGCCGGTTCTTGAA
CATTTAATGG
>r779.1 |SOURCES={KEY=b34ed7e6...,fw,792225-792300}|ERRORS={}|SOURCE_1="bcp.fa" (b34ed7e60a76ed5c83a162724f0217b5490879ad)
AACATTGCACCTGGAGGATGTCATTGACTTGGCAGGCAAAATAACAGTAGCACGCCTAATGGAAC
GCGATGACTT
>r780.1 |SOURCES={KEY=b34ed7e6...,fw,1712928-1713003}|ERRORS={}|SOURCE_1="bcp.fa" (b34ed7e60a76ed5c83a162724f0217b5490879ad)
GCGTGTCAATTTGGAGCACAAGCAAGGCGAGGTGACGCCAATTTTGTTTTAAGCCGAGGCTTTCA
AAGCGGTTAT
>r781.1 |SOURCES={KEY=b34ed7e6...,fw,1991746-1991821}|ERRORS={}|SOURCE_1="bcp.fa" (b34ed7e60a76ed5c83a162724f0217b5490879ad)
GCTTATATTCCTAGGCATCGTGACGCTCGCAATTTAATTCGCAAACTTGAAAGAGACGAATTAAT
CGAGGAATTG
>r782.1 |SOURCES={KEY=b34ed7e6...,fw,3885451-3885526}|ERRORS={}|SOURCE_1="bcp.fa" (b34ed7e60a76ed5c83a162724f0217b5490879ad)
ATATTGGGGGTATGGGACAAGAAAAGCAGAGCCCTCTTACGACTTGTTTGCGGTTGCTATGATTA
TGATCAACTG
>r783.1 |SOURCES={KEY=b34ed7e6...,bw,582266-582341}|ERRORS={}|SOURCE_1="bcp.fa" (b34ed7e60a76ed5c83a162724f0217b5490879ad)
GGCTCCATGCATAGAGAAGAAGAGAAATTAGAACGAATAGACCCGCTGATAAGTAAATAGATGAG
AAGCCTGCGG
>r784.1 |SOURCES={KEY=b34ed7e6...,bw,2608106-2608181}|ERRORS={}|SOURCE_1="bcp.fa" (b34ed7e60a76ed5c83a162724f0217b5490879ad)
GAACAATGACAAATGCAGGCAGATTAAAAATGGTAAAGGTTCCTTTTACAGCCCCCGGAGCAGCC
GTTAAGGCCA
>r785.1 |SOURCES={KEY=b34ed7e6...,bw,2993237-2993312}|ERRORS={}|SOURCE_1="bcp.fa" (b34ed7e60a76ed5c83a162724f0217b5490879ad)
TCCAAATTATCGTGTACGCGAATATGGGCGTCTTCCTTCAAAATAAAAAGCGGGGACACATACAG
CAAAAGGAGA
>r786.1 |SOURCES={KEY=b34ed7e6...,fw,246226-246301}|ERRORS={}|SOURCE_1="bcp.fa" (b34ed7e60a76ed5c83a162724f0217b5490879ad)
TACGAAACACCATAAGGAAGCGAAGGAATTTTACGATTACCTGCAAACAGATGAAGCGATGAAAG
TGTTTGAGAA
>r787.1 |SOURCES={KEY=b34ed7e6...,bw,3962649-3962724}|ERRORS={}|SOURCE_1="bcp.fa" (b34ed7e60a76ed5c83a162724f0217b5490879ad)
CCCGCTGACTCTGTACAAGTAGGCGGCAAGCACCGATTGAAATACCGATAAAACGCTGACCTTGT
GCTCCTCACA
>r788.1 |SOURCES={KEY=b34ed7e6...,bw,2820603-2820678}|ERRORS={}|SOURCE_1="bcp.fa" (b34ed7e60a76ed5c83a162724f0217b5490879ad)
AAAAACTAATCCGCGCTGTCATCAAACAGGAATCCGGCTTTAATGCAAAAGCCGTCAGCGGTGCA
GGCGCAATGG
>r789.1 |SOURCES={KEY=b34ed7e6...,fw,1007566-1007641}|ERRORS={}|SOURCE_1="bcp.fa" (b34ed7e60a76ed5c83a162724f0217b5490879ad)
CGAGCCAGTGCGGAGTGAAAAGCTCTTTGTATCCACTATTATACCAGCTAATAGGGCCGTTGCTT
CAATCATATT
>r790.1 |SOURCES={KEY=b34ed7e6...,fw,3422548-3422623}|ERRORS={}|SOURCE_1="bcp.fa" (b34ed7e60a76ed5c83a162724f0217b5490879ad)
TACCTCATTCCGGTATCGGCAAAGAACAGGGAGCGGCTGCAAGCATATGTAAAGGAACTACTGAC
ATTTGTCAGT
>r791.1 |SOURCES={KEY=b34ed7e6...,bw,1324051-1324126}|ERRORS={}|SOURCE_1="bcp.fa" (b34ed7e60a76ed5c83a162724f0217b5490879ad)
AACACACGATGAAGAGTTTGATTTCGTTAAAGTTTTCGTTGATATCAAGAACACATCTTCCGAGA
AAGTGAATTT
>r792.1 |SOURCES={KEY=b34ed7e6...,fw,2176646-2176721}|ERRORS={}|SOURCE_1="bcp.fa" (b34ed7e60a76ed5c83a162724f0217b5490879ad)
CGCACTGTTCCCACACATAGCTTTTCTTTTGCTCAACAGCCGGGATCAAAAATTTTTCCTGAAGC
TCATTTACCC
>r793.1 |SOURCES={KEY=b34ed7e6...,fw,2608444-2608519}|ERRORS={}|SOURCE_1="bcp.fa" (b34ed7e60a76ed5c83a162724f0217b5490879ad)
AAAGGAATTATTTTCTCATTATTGGTTTGTACCATTTTATATGTTACTGTATCAGCCATCATGAC
AGGCGTTGTT
>r794.1 |SOURCES={KEY=b34ed7e6...,bw,3599692-3599767}|ERRORS={}|SOURCE_1="bcp.fa" (b34ed7e60a76ed5c83a162724f0217b5490879ad)
TTTGGCAAATATGATGGAGCTTTTACTTTGTCGTTTGGTGCCTTTATTTCCTGTGCTCGACGCTC
CTCAATCTCT
>r795.1 |SOURCES={KEY=b34ed7e6...,bw,3288468-3288543}|ERRORS={}|SOURCE_1="bcp.fa" (b34ed7e60a76ed5c83a162724f0217b5490879ad)
GGCCGTATAACGGGACCGTTACAAAAAAAGCAGAGATTCTAATAAAAACCAATAAAAAAGCAGGA
AATAAATCAA
>r796.1 |SOURCES={KEY=b34ed7e6...,bw,197012-197087}|ERRORS={}|SOURCE_1="bcp.fa" (b34ed7e60a76ed5c83a162724f0217b5490879ad)
CTGATTTACATCCATTTTACATTGAAAGATTCAAGAACAACAGAACAGAAGAAATCTTTTTACCA
TTCAGTGGCA
>r797.1 |SOURCES={KEY=b34ed7e6...,fw,543547-543622}|ERRORS={}|SOURCE_1="bcp.fa" (b34ed7e60a76ed5c83a162724f0217b5490879ad)
TTTCATATATAACATTAATAATAGCATTACGTTTTTCATTTTGTAGGATTAGTAGTTCATTCTCT
TCTTCTGTTC
>r798.1 |SOURCES={KEY=b34ed7e6...,bw,3156164-3156239}|ERRORS={}|SOURCE_1="bcp.fa" (b34ed7e60a76ed5c83a162724f0217b5490879ad)
TCAGAATTGCTGGCGCCGTTTTGATTCGGAGCGAAGAAGATGTCTTTACCAGCTTTGTCTGCGGC
GACGACTTTT
>r799.1 |SOURCES={KEY=b34ed7e6...,bw,2209941-2210016}|ERRORS={}|SOURCE_1="bcp.fa" (b34ed7e60a76ed5c83a162724f0217b5490879ad)
CGGAAGAGCCAGATACACCGGGACTGACAATGACAGAAACCTTCACGCTTGTTGATGCCTTAGTA
GAAAAAGAAC
>r800.1 |SOURCES={KEY=b34ed7e6...,bw,3783786-3783861}|ERRORS={}|SOURCE_1="bcp.fa" (b34ed7e60a76ed5c83a162724f0217b5490879ad)
GGCTTCACCACTTCTATTCCGGATAGGCCGGCAGATGTTTGATACATGCCATGTAATTCTGCCAG
TATTTCGGCA
>r801.1 |SOURCES={KEY=b34ed7e6...,bw,2731449-2731524}|ERRORS={}|SOURCE_1="bcp.fa" (b34ed7e60a76ed5c83a162724f0217b5490879ad)
TTGGCCGCTCCGAGTCCGTTTGGTTGCCGCCCGCAACATAAATATGGCTGGCGGCAATCTTTACG
GCGTCTTTTC
>r802.1 |SOURCES={KEY=b34ed7e6...,bw,3627491-3627566}|ERRORS={}|SOURCE_1="bcp.fa" (b34ed7e60a76ed5c83a162724f0217b5490879ad)
GTTGTTTCCGGTTCACGTAAAAGGTGCAGCTTTGTTTCCTTGTCTACGAGAGAAATGACGTTGCT
TCCCCACTCA
>r803.1 |SOURCES={KEY=b34ed7e6...,bw,3197566-3197641}|ERRORS={}|SOURCE_1="bcp.fa" (b34ed7e60a76ed5c83a162724f0217b5490879ad)
GCTGTTGATAGAGATGAGTTAAACCAGCCCCGGTATTGGTCAGAGCCTTCAAGGTATAAATCAGC
CGGCCGAACG
>r804.1 |SOURCES={KEY=b34ed7e6...,bw,2148847-2148922}|ERRORS={}|SOURCE_1="bcp.fa" (b34ed7e60a76ed5c83a162724f0217b5490879ad)
AGATGAATGCAAACGATCCTTCACCTCATCCCACAGCGCCACGTCTTTTAATGACTTTTCTACAA
TGTCTTGCAG
>r805.1 |SOURCES={KEY=b34ed7e6...,fw,1832822-1832897}|ERRORS={}|SOURCE_1="bcp.fa" (b34ed7e60a76ed5c83a162724f0217b5490879ad)
TTTTGATAAACTGTGCAATAAGGAGAAGGATGGGGGGAGTATATTGGATCTTCGTATGGCTCAGC
CAATGCTGTT
>r806.1 |SOURCES={KEY=b34ed7e6...,fw,2587045-2587120}|ERRORS={}|SOURCE_1="bcp.fa" (b34ed7e60a76ed5c83a162724f0217b5490879ad)
TCATTACAATGGCGAAAGGAATTACAAGCGCGTATCTGCCATTGTCAGCGACCGCGGTTAAACGG
GAGATTTTTG
>r807.1 |SOURCES={KEY=b34ed7e6...,fw,43057-43132}|ERRORS={}|SOURCE_1="bcp.fa" (b34ed7e60a76ed5c83a162724f0217b5490879ad)
TCTGTATTCACGGCATCAAAGGATATGAGAATAATGAAAACAGCTGCCGATAAGCCCGCAATGAT
GAGATGTTTG
>r808.1 |SOURCES={KEY=b34ed7e6...,fw,1516402-1516477}|ERRORS={}|SOURCE_1="bcp.fa" (b34ed7e60a76ed5c83a162724f0217b5490879ad)
AGGGTGTCATCATTAACACATGTAATGAAGCAAATGGAATTTTCATTTAGATGCTGTTTCATCTT
TTTTGCGCCT
>r809.1 |SOURCES={KEY=b34ed7e6...,bw,3039997-3040072}|ERRORS={}|SOURCE_1="bcp.fa" (b34ed7e60a76ed5c83a162724f0217b5490879ad)
GTCTTCGTGATCTCCCGTCAGCATGGCCGTTTTAATCCCTAGACGGCTCAGTTCATCCATGACTT
CTTTTGCTTC
>r810.1 |SOURCES={KEY=b34ed7e6...,fw,2243924-2243999}|ERRORS={}|SOURCE_1="bcp.fa" (b34ed7e60a76ed5c83a162724f0217b5490879ad)
GGTGGAACCTGTATCCATCGACGAAGGCTATATGGATATGACGGATACACCATACAGCCGCAATG
CCTATGAGAC
>r811.1 |SOURCES={KEY=b34ed7e6...,fw,4019289-4019364}|ERRORS={}|SOURCE_1="bcp.fa" (b34ed7e60a76ed5c83a162724f0217b5490879ad)
GCACTCAAGTTCCCCAGTTTCCAATGACCCTCCCCGGTTGAGCCGGGGGCTTTCACATCAGACTT
AAGGAACCGC
>r812.1 |SOURCES={KEY=b34ed7e6...,bw,3170293-3170368}|ERRORS={}|SOURCE_1="bcp.fa" (b34ed7e60a76ed5c83a162724f0217b5490879ad)
TCAGTTCGACAATGGCTCTTGCCGCCACTTCGGCATCGTCAAAGTCAAAGGTTTCGTTTCCAATC
TGCTGATAGG
>r813.1 |SOURCES={KEY=b34ed7e6...,fw,2745645-2745720}|ERRORS={}|SOURCE_1="bcp.fa" (b34ed7e60a76ed5c83a162724f0217b5490879ad)
AAGAGTGCCTGGATGCCCTGCCGCTTTTCCCTCAGTATTCTCAAAAAGCGGTAAAAGCTGCGGCC
CAGCTGTACC
>r814.1 |SOURCES={KEY=b34ed7e6...,fw,1231159-1231234}|ERRORS={}|SOURCE_1="bcp.fa" (b34ed7e60a76ed5c83a162724f0217b5490879ad)
TCTGATCAAAAGCACACAGTCAGTGTGCAAAGTGAATTACTTTCACTAGAGAGTTATTCAAAGCC
GTTAGATGAG
>r815.1 |SOURCES={KEY=b34ed7e6...,bw,1159525-1159600}|ERRORS={}|SOURCE_1="bcp.fa" (b34ed7e60a76ed5c83a162724f0217b5490879ad)
GTTAATGCCGACAATCCAATCCGCTTCTGCTCTGGCAACGGCTGAGTGGTACAGATTTTCATATT
CTTTGCCGCT
>r816.1 |SOURCES={KEY=b34ed7e6...,fw,3188078-3188153}|ERRORS={}|SOURCE_1="bcp.fa" (b34ed7e60a76ed5c83a162724f0217b5490879ad)
GGGTTAACCCCTTGATTCTACAAGGATTTCCCAATTATGACTATTTTTCGGTCTGAGTACAGTGC
ATATTTTTCC
>r817.1 |SOURCES={KEY=b34ed7e6...,bw,1199946-1200021}|ERRORS={}|SOURCE_1="bcp.fa" (b34ed7e60a76ed5c83a162724f0217b5490879ad)
CGCAAATCTCCCTGCGAGAAATTCGATTTTTCTTTTCTCAGAAAGCTCCTGATATTGAGCAAACT
CGCCGCCTGT
>r818.1 |SOURCES={KEY=b34ed7e6...,fw,2235460-2235535}|ERRORS={}|SOURCE_1="bcp.fa" (b34ed7e60a76ed5c83a162724f0217b5490879ad)
GCTCCCGCAGCTGCTCGGCTTTCAAATTGACCAGTTTTGGGCGGCGGTTGTCGCATTGTCACTGA
ATTCCGCTGC
>r819.1 |SOURCES={KEY=b34ed7e6...,fw,61413-61488}|ERRORS={}|SOURCE_1="bcp.fa" (b34ed7e60a76ed5c83a162724f0217b5490879ad)
GAAACATGAGCCAAAAAGAATTGGACGCGGAACTGTTTCATAAGAAGGAAGCGACAGAAAAAGTG
CATCTGCCAA
>r820.1 |SOURCES={KEY=b34ed7e6...,bw,304923-304998}|ERRORS={}|SOURCE_1="bcp.fa" (b34ed7e60a76ed5c83a162724f0217b5490879ad)
TAAATTGAGATAGTAGCCAATATTCGGCGTTTGCAGAGCGCTTTTGGTCGGTTCTACAATCAACC
CGTCAATATG
>r821.1 |SOURCES={KEY=b34ed7e6...,bw,2765105-2765180}|ERRORS={}|SOURCE_1="bcp.fa" (b34ed7e60a76ed5c83a162724f0217b5490879ad)
GCGCTGCGCTCGATTGCGGATCTCGGTGCCGATATCGTCGGCATGAACTGCCGGCTCGGCCCTTA
CCACATGATT
>r822.1 |SOURCES={KEY=b34ed7e6...,fw,1196968-1197043}|ERRORS={}|SOURCE_1="bcp.fa" (b34ed7e60a76ed5c83a162724f0217b5490879ad)
TATGATAAAAAGCGTTCAAGCGATCGCCGTTCTTCAGGTGACAGACGCCAGAAAAAATCATACTA
ATTCTGTAAA
>r823.1 |SOURCES={KEY=b34ed7e6...,bw,2037291-2037366}|ERRORS={}|SOURCE_1="bcp.fa" (b34ed7e60a76ed5c83a162724f0217b5490879ad)
TTATGACTTGTATAAACATAATAAAAAAACCGCTCTTAAAAAACGGTTTTAGAGTATAGGAAGGA
ACTGATTCTA
>r824.1 |SOURCES={KEY=b34ed7e6...,bw,1221505-1221580}|ERRORS={}|SOURCE_1="bcp.fa" (b34ed7e60a76ed5c83a162724f0217b5490879ad)
ATCGTCATTAGTTCCATAAGAAGATAACAAATTAAATGATTCAAGAATTTCTTTTTTAACTTCTG
CTGATAACGA
>r825.1 |SOURCES={KEY=b34ed7e6...,fw,3781945-3782020}|ERRORS={}|SOURCE_1="bcp.fa" (b34ed7e60a76ed5c83a162724f0217b5490879ad)
CGAAATGCTGACGGCAGTGCGGGGACGAAAAACATTCTCGGTATCACCACAAGTGTTCAGTGTGT
CGTCGGTGTG
>r826.1 |SOURCES={KEY=b34ed7e6...,bw,3441413-3441488}|ERRORS={}|SOURCE_1="bcp.fa" (b34ed7e60a76ed5c83a162724f0217b5490879ad)
TGCTTTTTACAGCAAACCCCTGCCTTTGCAGCTGGCGTGTTACTTCATATGCGAGCAGTCCGCCT
ACGGAATATC
>r827.1 |SOURCES={KEY=b34ed7e6...,fw,3787301-3787376}|ERRORS={}|SOURCE_1="bcp.fa" (b34ed7e60a76ed5c83a162724f0217b5490879ad)
TATGGAATGACACTGCTGATCTCCAGCCATATGCTGAGTGAAATCGAACAAATTGCGGATACAAT
CGGCGTCATT
>r828.1 |SOURCES={KEY=b34ed7e6...,fw,2166517-2166592}|ERRORS={}|SOURCE_1="bcp.fa" (b34ed7e60a76ed5c83a162724f0217b5490879ad)
GCCGTTTTTAGTAAGCGTCAAACTCCGATTTTATCATTTCCTCTTTAGATGCCAGAGCCGGACTG
CGTACACCTG
>r829.1 |SOURCES={KEY=b34ed7e6...,fw,3378043-3378118}|ERRORS={}|SOURCE_1="bcp.fa" (b34ed7e60a76ed5c83a162724f0217b5490879ad)
TATTGACTCTATTAAGATGATGAAGCTTATTCGGGCGGTCGAGAAAAAATACCGCATCAGACTCA
CAGCCAGAGA
>r830.1 |SOURCES={KEY=b34ed7e6...,bw,3827496-3827571}|ERRORS={}|SOURCE_1="bcp.fa" (b34ed7e60a76ed5c83a162724f0217b5490879ad)
TCTGAACTGCCAAGGCTTGTACAGCATGGATTCCTCGTGATTCAGCACATGCTCAAATTCCTTTG
TCGATCGATA
>r831.1 |SOURCES={KEY=b34ed7e6...,bw,1654239-1654314}|ERRORS={}|SOURCE_1="bcp.fa" (b34ed7e60a76ed5c83a162724f0217b5490879ad)
TCTTCGCAGCCTTATTAATCTTATCCCTTTAGCAGCCAATCCCCGCTTAGGTGCGCAAATCATTG
AAAAAAGAAA
>r832.1 |SOURCES={KEY=b34ed7e6...,fw,1903755-1903830}|ERRORS={}|SOURCE_1="bcp.fa" (b34ed7e60a76ed5c83a162724f0217b5490879ad)
GAAGCTGTCCTTGAGGAAAATCAGCTGCCTGCGGAAAGCGCCGAGCAATTTTATAAACTGCTTGA
TTTCAGCCGT
>r833.1 |SOURCES={KEY=b34ed7e6...,fw,2975606-2975681}|ERRORS={}|SOURCE_1="bcp.fa" (b34ed7e60a76ed5c83a162724f0217b5490879ad)
TCCGCATTGATAAAGTTTTGGTATTGTTCATCAGACCACTCGTTTTTCCGCCATTTTTGGCGTGC
GCTCCGCACT
>r834.1 |SOURCES={KEY=b34ed7e6...,fw,3517686-3517761}|ERRORS={}|SOURCE_1="bcp.fa" (b34ed7e60a76ed5c83a162724f0217b5490879ad)
AATGGAAAGGTATTCATTGCACTGCCTCCTTTATATAAGGTCAGCAAAGGAAGCGGGAAAAAAGA
AATCATTGAA
>r835.1 |SOURCES={KEY=b34ed7e6...,fw,3650875-3650950}|ERRORS={}|SOURCE_1="bcp.fa" (b34ed7e60a76ed5c83a162724f0217b5490879ad)
TACTTAGCAGATTTACCTTCTTTACGGCGAACAACTTCACCTTCGTAGCGGATTCCTTTACCTTT
GTAAGGCTCT
>r836.1 |SOURCES={KEY=b34ed7e6...,bw,3018298-3018373}|ERRORS={}|SOURCE_1="bcp.fa" (b34ed7e60a76ed5c83a162724f0217b5490879ad)
GTGCTTTACAAGTCGGTTGCCGGGCTTCATCGGGCTAGTCCCTCTGCCTGCTCTTGATAAGAAAA
TATAGATTTT
>r837.1 |SOURCES={KEY=b34ed7e6...,bw,3977491-3977566}|ERRORS={}|SOURCE_1="bcp.fa" (b34ed7e60a76ed5c83a162724f0217b5490879ad)
TAGTGATCATTGTGATCGTAGCTTACGCTGTCAGCCATTCCTTGTACTGGATAAGCCGCTTGTTT
ATCCTCAGGT
>r838.1 |SOURCES={KEY=b34ed7e6...,bw,2949934-2950009}|ERRORS={}|SOURCE_1="bcp.fa" (b34ed7e60a76ed5c83a162724f0217b5490879ad)
GCCTGTTCTGTCAGCTGCTCATATTTTTCGAGTGTTTTTTCAAATACTTGATCAAATACATTCGG
CACGGAGGCA
>r839.1 |SOURCES={KEY=b34ed7e6...,bw,610204-610279}|ERRORS={}|SOURCE_1="bcp.fa" (b34ed7e60a76ed5c83a162724f0217b5490879ad)
GGCCGGTATTGCGGGGAGCTCACTCACATTGCTGGGGTCAATCGGGCCTACTCTCGGTTCGTCCT
ATCTGGTTGA
>r840.1 |SOURCES={KEY=b34ed7e6...,bw,2746369-2746444}|ERRORS={}|SOURCE_1="bcp.fa" (b34ed7e60a76ed5c83a162724f0217b5490879ad)
TCTTATAACCTTTCGCAAATGATTGTCACTTATTTTATTGCCATCATGGGTGCGCAGGCTTTAAC
AACCAAAGTG
>r841.1 |SOURCES={KEY=b34ed7e6...,bw,2578793-2578868}|ERRORS={}|SOURCE_1="bcp.fa" (b34ed7e60a76ed5c83a162724f0217b5490879ad)
CCGTTTTGTTCGGCAGACATATGTGCGAGCACCGCAATTGCCCTGATGCCTTTTTTCTTCAGCTC
TTCGGCAGCA
>r842.1 |SOURCES={KEY=b34ed7e6...,fw,484618-484693}|ERRORS={}|SOURCE_1="bcp.fa" (b34ed7e60a76ed5c83a162724f0217b5490879ad)
GAGGAAGCCAAAGTCAAAATTTTATGTCTGAGAGATCTGTAAGGAATTACTTTTCCGTATTTTTT
AATTCGGTCA
>r843.1 |SOURCES={KEY=b34ed7e6...,bw,895888-895963}|ERRORS={}|SOURCE_1="bcp.fa" (b34ed7e60a76ed5c83a162724f0217b5490879ad)
GCATACCGCAAGGGCACTTGTTAATGATTTGTGACACCTTTAGACCGTTCACTGAACAAAATTTC
AATTACCAAT
>r844.1 |SOURCES={KEY=b34ed7e6...,fw,998436-998511}|ERRORS={}|SOURCE_1="bcp.fa" (b34ed7e60a76ed5c83a162724f0217b5490879ad)
TGAGATCCGTCGTTTGTTTCCCTGCAACTTCTTCTCCATATGGCCTTGAAGAGCCAACCACTTCA
TAGCTTTTAT
>r845.1 |SOURCES={KEY=b34ed7e6...,bw,690300-690375}|ERRORS={}|SOURCE_1="bcp.fa" (b34ed7e60a76ed5c83a162724f0217b5490879ad)
ATTCCCAATGGGCATGGGCGGGGAGCACCTCGTGTCGTGGCCTGTCATTAAAGCGATGTACAAGA
AATACCCAGA
>r846.1 |SOURCES={KEY=b34ed7e6...,bw,3602254-3602329}|ERRORS={}|SOURCE_1="bcp.fa" (b34ed7e60a76ed5c83a162724f0217b5490879ad)
TGCCGTTTTCTGTTTTTTGAAACGTATGGATCGGCAGCTTTGCGATATCATCAGATAATACATTC
ACGCATGCAA
>r847.1 |SOURCES={KEY=b34ed7e6...,fw,1771535-1771610}|ERRORS={}|SOURCE_1="bcp.fa" (b34ed7e60a76ed5c83a162724f0217b5490879ad)
CGCTTAATGCTTCAAATTGCCGACAGGATCAGAGAAAAAAGAAACGGGCTCGCGATTATTACGGG
GGAAAGCCTC
>r848.1 |SOURCES={KEY=b34ed7e6...,fw,1947831-1947906}|ERRORS={}|SOURCE_1="bcp.fa" (b34ed7e60a76ed5c83a162724f0217b5490879ad)
CAACAAATCAGATGTTTGGACGGCCGGAAGAAGAAAGTGAATGATTGCTCGGGACGATGTAAATC
GTTCCTTTTT
>r849.1 |SOURCES={KEY=b34ed7e6...,fw,2512689-2512764}|ERRORS={}|SOURCE_1="bcp.fa" (b34ed7e60a76ed5c83a162724f0217b5490879ad)
AACGCTGTATCTTTCCTTGCTTCAGACGAAAGCAGTTACTTGACGGGTGTTGAATTGTTCGTAGA
TGGCGGACTA
>r850.1 |SOURCES={KEY=b34ed7e6...,bw,2558687-2558762}|ERRORS={}|SOURCE_1="bcp.fa" (b34ed7e60a76ed5c83a162724f0217b5490879ad)
CCAGCCTCATCACATTTAATGGTGAAAGGCTTCCTTCTATTCTAATGCCGTATTCTCTGTAAAAA
TCCTCCCGCA
>r851.1 |SOURCES={KEY=b34ed7e6...,fw,3773030-3773105}|ERRORS={}|SOURCE_1="bcp.fa" (b34ed7e60a76ed5c83a162724f0217b5490879ad)
TGGCGCTCATGCTGATTACTGTGCCGCTTGCAGGCGAACTGAAATTTTATCCCCTCAATGAAGAG
TTCCGAATCA
>r852.1 |SOURCES={KEY=b34ed7e6...,fw,3183797-3183872}|ERRORS={}|SOURCE_1="bcp.fa" (b34ed7e60a76ed5c83a162724f0217b5490879ad)
GGCGGCTGGCTTTTGAGCGGAACAAACAATAACTGGGAGTGGGGAGTTCCGGAATCAGGACCTCA
TGCAGCTGCA
>r853.1 |SOURCES={KEY=b34ed7e6...,fw,3767421-3767496}|ERRORS={}|SOURCE_1="bcp.fa" (b34ed7e60a76ed5c83a162724f0217b5490879ad)
GATCGATGATATTTATGCAGCCTCCGCACGAGGGGAATTGACAGAGGTATTCGGCACAGGTACGG
CTGCAGTTGT
>r854.1 |SOURCES={KEY=b34ed7e6...,fw,239998-240073}|ERRORS={}|SOURCE_1="bcp.fa" (b34ed7e60a76ed5c83a162724f0217b5490879ad)
AGAATAAATGTCGTTAAATCGGCAGTTCCTGTTACGATAACAAACAATGAGTATACACACGCTAA
CAACGCGATC
>r855.1 |SOURCES={KEY=b34ed7e6...,fw,2495532-2495607}|ERRORS={}|SOURCE_1="bcp.fa" (b34ed7e60a76ed5c83a162724f0217b5490879ad)
TGCAAAAAGAGCAACCTAAACAAGAAGCTGTTCAACAGCAACCTAAACAAGAAACAAAGGCTGCA
GCAGACACTT
>r856.1 |SOURCES={KEY=b34ed7e6...,fw,3994277-3994352}|ERRORS={}|SOURCE_1="bcp.fa" (b34ed7e60a76ed5c83a162724f0217b5490879ad)
GTCCATGACTGCCCGTTATACGTGACAGCCGAGCGGTCCTTGTGGCGCTGAACGGTTTCTTCAAA
CAGCTGATGA
>r857.1 |SOURCES={KEY=b34ed7e6...,fw,2755977-2756052}|ERRORS={}|SOURCE_1="bcp.fa" (b34ed7e60a76ed5c83a162724f0217b5490879ad)
CATGGCGGCTGGGAACACCGATAACATCACCCGGTCCTTTGGATAATACTGGTCAAGCAAAACTT
GATAGCTTTC
>r858.1 |SOURCES={KEY=b34ed7e6...,fw,1344787-1344862}|ERRORS={}|SOURCE_1="bcp.fa" (b34ed7e60a76ed5c83a162724f0217b5490879ad)
TGTATCAAGCGTACACATGAAGAGTGAAGTGTACGAGAAAATAAAAAGCCATGATATCGGCAAAG
GAGATGTACT
>r859.1 |SOURCES={KEY=b34ed7e6...,bw,2152207-2152282}|ERRORS={}|SOURCE_1="bcp.fa" (b34ed7e60a76ed5c83a162724f0217b5490879ad)
ATGGTGACGGCTATGGTGCGGGCATTCTGCCATTCTTGGAGAGAAAATAAACGCTCGTTGATACA
CGCAGTTTTC
>r860.1 |SOURCES={KEY=b34ed7e6...,fw,3472904-3472979}|ERRORS={}|SOURCE_1="bcp.fa" (b34ed7e60a76ed5c83a162724f0217b5490879ad)
AACTTATTCATTTGACACTGGCCGGTATTAAAGAAGCTATTTCGAAGTATGGCAATTTTCCAATG
ATTGAACCAG
>r861.1 |SOURCES={KEY=b34ed7e6...,fw,3625974-3626049}|ERRORS={}|SOURCE_1="bcp.fa" (b34ed7e60a76ed5c83a162724f0217b5490879ad)
CTGCAATCAGTCGGCCAGTTAGTCGGGATGGTCGCTGTGGGCAGATGGCTTGGCGTAGATGCGCT
TGCAGCTGTC
>r862.1 |SOURCES={KEY=b34ed7e6...,bw,1016198-1016273}|ERRORS={}|SOURCE_1="bcp.fa" (b34ed7e60a76ed5c83a162724f0217b5490879ad)
GCGCTATGACTAATTTATTTTATTTTCCGTTGACACGAAAGAATGCCTATCTTTTTCTGGACTGA
AGATAGGTAT
>r863.1 |SOURCES={KEY=b34ed7e6...,fw,3273017-3273092}|ERRORS={}|SOURCE_1="bcp.fa" (b34ed7e60a76ed5c83a162724f0217b5490879ad)
ATCAATAGTGAGTATACTGCTTTTCCTGTTGAAAACAGAGACTTGTTCCAAGCTGGTTTAACAAC
AATTGTGCCG
>r864.1 |SOURCES={KEY=b34ed7e6...,bw,795983-796058}|ERRORS={}|SOURCE_1="bcp.fa" (b34ed7e60a76ed5c83a162724f0217b5490879ad)
ACGCGGGTTAGATACAGCTGAATCTGTCGGAATCGGCGGCGCAATTGTCAGACATGGTATGAAGC
CCAAAACGAT
>r865.1 |SOURCES={KEY=b34ed7e6...,bw,3900574-3900649}|ERRORS={}|SOURCE_1="bcp.fa" (b34ed7e60a76ed5c83a162724f0217b5490879ad)
TATAGTCAGCATACGCTTCATATAATTCAATCATTGTGAATTCTGGGTTATGGCGTGTAGAGACG
CCTTCATTAC
>r866.1 |SOURCES={KEY=b34ed7e6...,bw,325798-325873}|ERRORS={}|SOURCE_1="bcp.fa" (b34ed7e60a76ed5c83a162724f0217b5490879ad)
GCTTTGCCTTAGCTTTTACAAACTATGATTTATATCATTCCCCTCCTGCTAAATTAGTAGATTGG
GTTGGTTTTC
>r867.1 |SOURCES={KEY=b34ed7e6...,bw,2361510-2361585}|ERRORS={}|SOURCE_1="bcp.fa" (b34ed7e60a76ed5c83a162724f0217b5490879ad)
TGTTCAGCATGTCACCCTTCCCCCTTAGGCTTTGCTTTTCCAAGATACAGGAAGCCGTCTTTAAC
TTCTTGCTCG
>r868.1 |SOURCES={KEY=b34ed7e6...,bw,1212555-1212630}|ERRORS={}|SOURCE_1="bcp.fa" (b34ed7e60a76ed5c83a162724f0217b5490879ad)
ACTTTTATTTTTCAGTACAAAGAGAGCCCAGCCAATAAAGACATTTTTAGCCGAAAAATCAAAAC
AATTTGTGCG
>r869.1 |SOURCES={KEY=b34ed7e6...,fw,2879350-2879425}|ERRORS={}|SOURCE_1="bcp.fa" (b34ed7e60a76ed5c83a162724f0217b5490879ad)
GTGAAACGTGCATTTTTTATAGAGAAAAATAACTTGAAAGGACGAGTGATAAACGTGCAAACCAA
GTGGCTTGAA
>r870.1 |SOURCES={KEY=b34ed7e6...,bw,2132161-2132236}|ERRORS={}|SOURCE_1="bcp.fa" (b34ed7e60a76ed5c83a162724f0217b5490879ad)
TTTCAGCGCTTCCTGATGAATCTGGTTGGCAAGCTCGCGCGTCGGAGCCGTAATAACCACCTGAA
CGACATCCTT
>r871.1 |SOURCES={KEY=b34ed7e6...,fw,741765-741840}|ERRORS={}|SOURCE_1="bcp.fa" (b34ed7e60a76ed5c83a162724f0217b5490879ad)
GGCCAAACCTGCATCGCACCGGATTATTTGCTCGTTCACGAAGACATCAAAACAGAGCTTACGGA
AGAAATGAAG
>r872.1 |SOURCES={KEY=b34ed7e6...,fw,2100533-2100608}|ERRORS={}|SOURCE_1="bcp.fa" (b34ed7e60a76ed5c83a162724f0217b5490879ad)
GTAAACCCGGATGAAGTTGTAGCGCTTGGTGCTGCAATTCAGGGCGGCGTTATCACTGGTGACGT
AAAAGACGTA
>r873.1 |SOURCES={KEY=b34ed7e6...,fw,3376850-3376925}|ERRORS={}|SOURCE_1="bcp.fa" (b34ed7e60a76ed5c83a162724f0217b5490879ad)
GGTTTTACAAGAGAGGATGTCACGTTTAACTGGATGCCGTTTGATCATGTCGGAGGCATCGGGAT
GCTTCATTTG
>r874.1 |SOURCES={KEY=b34ed7e6...,fw,1331170-1331245}|ERRORS={}|SOURCE_1="bcp.fa" (b34ed7e60a76ed5c83a162724f0217b5490879ad)
GCTGCCGATTGTGATGAATCCGATCATCCTTGTGCCTTGGGTTTTGGCGCCGATGGTTGTCACAC
TCGTCACCTA
>r875.1 |SOURCES={KEY=b34ed7e6...,bw,1150692-1150767}|ERRORS={}|SOURCE_1="bcp.fa" (b34ed7e60a76ed5c83a162724f0217b5490879ad)
TCGTTTGCGATATGCTGCGTATGTCAGCGTGTGAGCTCCGCTTTTTACAGCTTCTATTTCTTCGC
TATCCGGCAT
>r876.1 |SOURCES={KEY=b34ed7e6...,bw,967758-967833}|ERRORS={}|SOURCE_1="bcp.fa" (b34ed7e60a76ed5c83a162724f0217b5490879ad)
TATGTATCACCGAATAGAAAACGTGTTGCAGTCTGATCATATGACACTTGGTAATCATGATATTT
TCTATATTAT
>r877.1 |SOURCES={KEY=b34ed7e6...,fw,734584-734659}|ERRORS={}|SOURCE_1="bcp.fa" (b34ed7e60a76ed5c83a162724f0217b5490879ad)
CGGTTGTTCTATGAGATGCGCCAATAAATGAAACGCGACACGCTTGCCTTCATACCCCGGCTTCA
CAGCCATCAA
>r878.1 |SOURCES={KEY=b34ed7e6...,fw,3854111-3854186}|ERRORS={}|SOURCE_1="bcp.fa" (b34ed7e60a76ed5c83a162724f0217b5490879ad)
AATTTGCTTATGTTCCGATTCAAAAAGGAAAGATTGTTGATTTGTGCACTGGCAACGGCATTGTG
CCGCTGCTGC
>r879.1 |SOURCES={KEY=b34ed7e6...,bw,1639613-1639688}|ERRORS={}|SOURCE_1="bcp.fa" (b34ed7e60a76ed5c83a162724f0217b5490879ad)
AAAGCCCGCCCGTTTCTCTGACAATCGGAATAGCGCCATATTGAAGCGCAATCATCTGCCCCAGA
CCGCACGGCT
>r880.1 |SOURCES={KEY=b34ed7e6...,bw,3353311-3353386}|ERRORS={}|SOURCE_1="bcp.fa" (b34ed7e60a76ed5c83a162724f0217b5490879ad)
CAATCCCGCTGAACTCATGGCCGAAGACACAAGGAGTTTTTATTCTTTGCCGTGCCCATTGGTCC
CAATTATAAA
>r881.1 |SOURCES={KEY=b34ed7e6...,bw,415204-415279}|ERRORS={}|SOURCE_1="bcp.fa" (b34ed7e60a76ed5c83a162724f0217b5490879ad)
GAAAATGGCAGGCGTCATCGGCGGCCTGGCGGAGTATTTCAACTGGGATGCGTCACTCCTCAGAG
TGATAACCGT
>r882.1 |SOURCES={KEY=b34ed7e6...,fw,3978410-3978485}|ERRORS={}|SOURCE_1="bcp.fa" (b34ed7e60a76ed5c83a162724f0217b5490879ad)
TAAAGCGTCATCTCGTATTTGCGCGCCCGGATGCCCTTTTGCAAGATCAGCCGCATGCGCCGCAA
TTTTGTATGT
>r883.1 |SOURCES={KEY=b34ed7e6...,fw,2437616-2437691}|ERRORS={}|SOURCE_1="bcp.fa" (b34ed7e60a76ed5c83a162724f0217b5490879ad)
GAAAAGCACATACCCTGATAGAGGGTATGTGCTTTTTTTACCGTTTTTTATCAAGTTTGCTGAAA
AGCTCGATTA
>r884.1 |SOURCES={KEY=b34ed7e6...,bw,2884997-2885072}|ERRORS={}|SOURCE_1="bcp.fa" (b34ed7e60a76ed5c83a162724f0217b5490879ad)
TTTTTATCAAAATCCTTTAAAGCCGGCGTTGAAAAAGATATGATAATCGCAACGATCCGGGCGGC
GGTACAGCTG
>r885.1 |SOURCES={KEY=b34ed7e6...,bw,1651219-1651294}|ERRORS={}|SOURCE_1="bcp.fa" (b34ed7e60a76ed5c83a162724f0217b5490879ad)
GAAATATCGCCCGGTATCGTAAATTGAGGCAAAGAAGCCAGCGCCACGTTTTGCGCTCTTGAAAT
GCCAGTCTCC
>r886.1 |SOURCES={KEY=b34ed7e6...,bw,2574938-2575013}|ERRORS={}|SOURCE_1="bcp.fa" (b34ed7e60a76ed5c83a162724f0217b5490879ad)
TGACTCTTTCTTCATGTGCTTCGTCACTTGTTCTTTCGTTATCCCAGATGCCTGCTGCCCTGGCA
AAGACAGAAT
>r887.1 |SOURCES={KEY=b34ed7e6...,bw,3456103-3456178}|ERRORS={}|SOURCE_1="bcp.fa" (b34ed7e60a76ed5c83a162724f0217b5490879ad)
AGTCCGACATAAACACCGTGAATCGCTTCATCACGAAGGATCAGGTTGATGATTTCACCGCTTTG
CATCAGTTTT
>r888.1 |SOURCES={KEY=b34ed7e6...,fw,2488429-2488504}|ERRORS={}|SOURCE_1="bcp.fa" (b34ed7e60a76ed5c83a162724f0217b5490879ad)
CTTTTAGTCTTCAAGATTAATCCATACACTCTTGACTTCTGTGTAGTTATCTAGAGCATATGAGC
CCATTTCTCT
>r889.1 |SOURCES={KEY=b34ed7e6...,fw,3099868-3099943}|ERRORS={}|SOURCE_1="bcp.fa" (b34ed7e60a76ed5c83a162724f0217b5490879ad)
TTTGATATCAACAATACGGCCGTTTTTGAATGTGAGCGTGAAGTTTTCGATAATATTCCCGCCGT
AGCTGAGCGG
>r890.1 |SOURCES={KEY=b34ed7e6...,bw,345558-345633}|ERRORS={}|SOURCE_1="bcp.fa" (b34ed7e60a76ed5c83a162724f0217b5490879ad)
TATCGGAAAAGCGGTGGACGGCGACTGGCCATTGCTGATGCGTTTTATAGAAGATTTCAATCAGC
TGCCAGAAGC
>r891.1 |SOURCES={KEY=b34ed7e6...,bw,1678511-1678586}|ERRORS={}|SOURCE_1="bcp.fa" (b34ed7e60a76ed5c83a162724f0217b5490879ad)
AGGCTTCATGATCCCTTTCAAACAAAGCTCTTTCATTTGCTGAATAATTTGTTCGTAAATGGGCG
TTGAGCTTCT
>r892.1 |SOURCES={KEY=b34ed7e6...,fw,2382956-2383031}|ERRORS={}|SOURCE_1="bcp.fa" (b34ed7e60a76ed5c83a162724f0217b5490879ad)
ATATTGTACTTTTGTATAGTATCTTCATCAAAGTTTGTTGTTCCAGTTTTACCGGCTACCTCGAC
TCCAGGTACT
>r893.1 |SOURCES={KEY=b34ed7e6...,bw,4000906-4000981}|ERRORS={}|SOURCE_1="bcp.fa" (b34ed7e60a76ed5c83a162724f0217b5490879ad)
GAGATTCAAAAACGTTCAGCCTTGGACAGCAGTCTTTTGAACCATCTTGTCGCTTTTGAAAATTA
TCCGCTTGAT
>r894.1 |SOURCES={KEY=b34ed7e6...,fw,3771803-3771878}|ERRORS={}|SOURCE_1="bcp.fa" (b34ed7e60a76ed5c83a162724f0217b5490879ad)
CGCCAGTCAGGCTGTTGCCGTATTCATCAATGGCAGGCCCGTAAATGCCGATGCCGCATCCGTTT
TGGAAAGGCT
>r895.1 |SOURCES={KEY=b34ed7e6...,fw,1861814-1861889}|ERRORS={}|SOURCE_1="bcp.fa" (b34ed7e60a76ed5c83a162724f0217b5490879ad)
CAGTCTACATGGAACTGAAAGGGGATAACCCGTTTAAAGTTTCGGCATTCCGAAAAGCAGCGGCT
GCCCTGGAAC
>r896.1 |SOURCES={KEY=b34ed7e6...,fw,3549877-3549952}|ERRORS={}|SOURCE_1="bcp.fa" (b34ed7e60a76ed5c83a162724f0217b5490879ad)
TCTGATTTAACGTTTGATCGTTTATTTGATCAAACGGCAGTGCTTCTGCCTGATACTCTTCAGCT
TCGCGCCAAT
>r897.1 |SOURCES={KEY=b34ed7e6...,bw,1771174-1771249}|ERRORS={}|SOURCE_1="bcp.fa" (b34ed7e60a76ed5c83a162724f0217b5490879ad)
CCGGCGCCTTTTTCATTGCGAATCGTCAAAAAGGTTGCTTCCTCCCTGATTTCAATTCTGAGCGG
AATATCTGGA
>r898.1 |SOURCES={KEY=b34ed7e6...,bw,2968337-2968412}|ERRORS={}|SOURCE_1="bcp.fa" (b34ed7e60a76ed5c83a162724f0217b5490879ad)
TGCCCCGCTTTTTTCAAAAGAGAAATTGCCTGAACGTGTTCTCTGATTTTTACCTCATCAATGCT
TCCGTTGCTA
>r899.1 |SOURCES={KEY=b34ed7e6...,fw,66021-66096}|ERRORS={}|SOURCE_1="bcp.fa" (b34ed7e60a76ed5c83a162724f0217b5490879ad)
CGGCCACACTCGTATACGCAGCCCCGCTTATTTTAACTGCTCTCGGCGGCGTATTTTCCGAGAGA
TCAGGCGTTG
>r900.1 |SOURCES={KEY=b34ed7e6...,fw,478348-478423}|ERRORS={}|SOURCE_1="bcp.fa" (b34ed7e60a76ed5c83a162724f0217b5490879ad)
TACGATCTTGACATCATAGAGCTTGTAATGCCGCCTTTTTCAATGTCTATTTCATAAATTAGTGA
AAAGATCCTT
>r901.1 |SOURCES={KEY=b34ed7e6...,bw,2840776-2840851}|ERRORS={}|SOURCE_1="bcp.fa" (b34ed7e60a76ed5c83a162724f0217b5490879ad)
ATTAAACCCGGAACACCATTTGTTCAAAAAACAATAGAACCTGATACGAGCCTTTTTCCGACTGT
CGGCTTAAAC
>r902.1 |SOURCES={KEY=b34ed7e6...,fw,23680-23755}|ERRORS={}|SOURCE_1="bcp.fa" (b34ed7e60a76ed5c83a162724f0217b5490879ad)
TGAGCCTTGGAGAACCGCGTCAGGCAAAACTGAGTTTACTCGAATGCCGTATTCTCCTCCTTCTG
CCGCAATACA
>r903.1 |SOURCES={KEY=b34ed7e6...,fw,4019691-4019766}|ERRORS={}|SOURCE_1="bcp.fa" (b34ed7e60a76ed5c83a162724f0217b5490879ad)
TCACCAACTAGCTAATGCGCCGCGGGTCCATCTGTAAGTGGTAGCCGAAGCCACCTTTTATGTTT
GAACCATGCG
>r904.1 |SOURCES={KEY=b34ed7e6...,fw,2682493-2682568}|ERRORS={}|SOURCE_1="bcp.fa" (b34ed7e60a76ed5c83a162724f0217b5490879ad)
ACTGCCGTAAGGATACGGAAGAGCTTGGCATTGGCGTCGGGGATTTTGTTTCGTTTGATCCCCGT
GTCGAGATCA
>r905.1 |SOURCES={KEY=b34ed7e6...,fw,3407834-3407909}|ERRORS={}|SOURCE_1="bcp.fa" (b34ed7e60a76ed5c83a162724f0217b5490879ad)
AATTCATCAACTTCAAGCATTTGTAAAAGGTGAAGAAGCCGATCGCTGCTGGACCGGACAGGCCA
AAGAGGGCCA
>r906.1 |SOURCES={KEY=b34ed7e6...,fw,291122-291197}|ERRORS={}|SOURCE_1="bcp.fa" (b34ed7e60a76ed5c83a162724f0217b5490879ad)
AGCGGAAGAGAAAGTCAATCAGCTGCTGAATGAATTAAGAGAATGGCTCCATTACTATGACTGGC
TGAGCCGCTT
>r907.1 |SOURCES={KEY=b34ed7e6...,fw,1593672-1593747}|ERRORS={}|SOURCE_1="bcp.fa" (b34ed7e60a76ed5c83a162724f0217b5490879ad)
TTCTGTTTGCAGTCGTGGGTATCGGGCTGATGATTGCTGCCCATGTCAGAACACCAGAACAGCAG
CTCGCTTTCG
>r908.1 |SOURCES={KEY=b34ed7e6...,bw,3235348-3235423}|ERRORS={}|SOURCE_1="bcp.fa" (b34ed7e60a76ed5c83a162724f0217b5490879ad)
ACTGTTTTGGCCGGTTTTTTCTCAGGTCCGAGAGAGAATGTCACTTCGACCTCATTTCCCGGCTT
TAGCGCCGTT
>r909.1 |SOURCES={KEY=b34ed7e6...,fw,3941755-3941830}|ERRORS={}|SOURCE_1="bcp.fa" (b34ed7e60a76ed5c83a162724f0217b5490879ad)
TTGAATAGATTGATCTTCTCCGCACGTACATGCTAAGACACTTCGCAGCGTGCGGCGGTGCTGAT
GAGAGAAAGC
>r910.1 |SOURCES={KEY=b34ed7e6...,fw,2592838-2592913}|ERRORS={}|SOURCE_1="bcp.fa" (b34ed7e60a76ed5c83a162724f0217b5490879ad)
TACATCTTGCAGCAGGGTGAGGAAGCAAAAAAACGGGGCGTTGTCATTGCGTATGATTCCCGCCA
TAAATCACCG
>r911.1 |SOURCES={KEY=b34ed7e6...,bw,3545229-3545304}|ERRORS={}|SOURCE_1="bcp.fa" (b34ed7e60a76ed5c83a162724f0217b5490879ad)
CAAGCATCATACTTGATATATTAGACAAGATTACGTCAGATCAAAAAATGCTGCCAAACAAGCAT
TAAACAAATG
>r912.1 |SOURCES={KEY=b34ed7e6...,fw,2145494-2145569}|ERRORS={}|SOURCE_1="bcp.fa" (b34ed7e60a76ed5c83a162724f0217b5490879ad)
AGATGACAAAGTAACAGCTTTATCCATTGACGGAGTGAAGCCAGAAGCGAAAAATGTTACAACTG
GCGAGTATCC
>r913.1 |SOURCES={KEY=b34ed7e6...,bw,2756922-2756997}|ERRORS={}|SOURCE_1="bcp.fa" (b34ed7e60a76ed5c83a162724f0217b5490879ad)
AGGCTGTGAAATGTGCACATTGCCTTCTGCAAACCCAAATGATGAGAGAGCGGGAAGATGGGCCG
GACGCGAGAA
>r914.1 |SOURCES={KEY=b34ed7e6...,bw,920616-920691}|ERRORS={}|SOURCE_1="bcp.fa" (b34ed7e60a76ed5c83a162724f0217b5490879ad)
ATCTTTCCTACGCAATATCGTGCTTCTGCACAAGGACTGATGTTTTTCCTCGTCCGTATTTCAAT
AGGGATTTGG
>r915.1 |SOURCES={KEY=b34ed7e6...,fw,3242748-3242823}|ERRORS={}|SOURCE_1="bcp.fa" (b34ed7e60a76ed5c83a162724f0217b5490879ad)
GTAAATGGGACAAGCACCGTCAGACCATTTCTGTTCAGGAATTGAAAAATGGGCCGCATCAAGAG
GATAAGAGCA
>r916.1 |SOURCES={KEY=b34ed7e6...,bw,2658425-2658500}|ERRORS={}|SOURCE_1="bcp.fa" (b34ed7e60a76ed5c83a162724f0217b5490879ad)
AAAGGATCGCTTTTCAACAAGCGATCCCTTTTGCTGCTTAGTAGATGTAAGCTGCACCTACAATG
ATAAGCAAAA
>r917.1 |SOURCES={KEY=b34ed7e6...,bw,3986727-3986802}|ERRORS={}|SOURCE_1="bcp.fa" (b34ed7e60a76ed5c83a162724f0217b5490879ad)
ATATTGAGTCGAGGTATCTGAAAAATACAAATGAATTAATGATAAATACCATATTTAAAGACCTA
TGGGTAATTA
>r918.1 |SOURCES={KEY=b34ed7e6...,fw,2261905-2261980}|ERRORS={}|SOURCE_1="bcp.fa" (b34ed7e60a76ed5c83a162724f0217b5490879ad)
AAGAATCATTTACCAGTATAAACCGAACGTATTTTCGCATATAATAGCAGAAGCGAACATAAGTT
CTTTTTAGAG
>r919.1 |SOURCES={KEY=b34ed7e6...,fw,1099075-1099150}|ERRORS={}|SOURCE_1="bcp.fa" (b34ed7e60a76ed5c83a162724f0217b5490879ad)
AGCCAAGATGATAGTTGTACTTCTGTCCGAGTGTTCCGACAATTAACGGCGCAAGTAAACCGCCG
AGGTTGATCC
>r920.1 |SOURCES={KEY=b34ed7e6...,bw,2869326-2869401}|ERRORS={}|SOURCE_1="bcp.fa" (b34ed7e60a76ed5c83a162724f0217b5490879ad)
CCATCATCTATACAGTATGGGTGAAACGGGCCTCGGTATGGAGCACATTTGTCGGAAGCTTTCCG
GGAGCTGCTC
>r921.1 |SOURCES={KEY=b34ed7e6...,bw,5237-5312}|ERRORS={}|SOURCE_1="bcp.fa" (b34ed7e60a76ed5c83a162724f0217b5490879ad)
TGGATCTACAAACGCTGCTTTAATCTTACGCCAAAAACTGTATAATGCGATAATCCCGCTCCTTT
ACAGAGCGGG
>r922.1 |SOURCES={KEY=b34ed7e6...,fw,247253-247328}|ERRORS={}|SOURCE_1="bcp.fa" (b34ed7e60a76ed5c83a162724f0217b5490879ad)
TATCCAGCAGCTGCCCCTGCATAAGCGGAGACCACGCTTCCAGCTGGATGCCTTGCGCTTTGCAG
TAATCTCTTA
>r923.1 |SOURCES={KEY=b34ed7e6...,fw,1418585-1418660}|ERRORS={}|SOURCE_1="bcp.fa" (b34ed7e60a76ed5c83a162724f0217b5490879ad)
AGGAGCAGGTTCTTCTGTCCGGCGGTGTGATCCAGCAGGAAACCCGCCGTTACGATGAAGCAACG
AAGAAAACCA
>r924.1 |SOURCES={KEY=b34ed7e6...,bw,3143615-3143690}|ERRORS={}|SOURCE_1="bcp.fa" (b34ed7e60a76ed5c83a162724f0217b5490879ad)
TTCTTGCTGCCTCCGCACGCTTATCATTCGGCTCCACTGCATGACAGCTCAGGCAGTTTTTCTCT
TTGAACAGCT
>r925.1 |SOURCES={KEY=b34ed7e6...,bw,2479618-2479693}|ERRORS={}|SOURCE_1="bcp.fa" (b34ed7e60a76ed5c83a162724f0217b5490879ad)
ATCTTTGTTCGGCGCATGCTGGAACTCTGAGAATATGATTTCATACGGTTTGCCCAGCACATGTG
CCAGCACATT
>r926.1 |SOURCES={KEY=b34ed7e6...,bw,2631397-2631472}|ERRORS={}|SOURCE_1="bcp.fa" (b34ed7e60a76ed5c83a162724f0217b5490879ad)
AATCAATTATCGAGCATGCCAACCGGGTTTCAGCCGATCTGATTGTAACCGGAAGCAGAGACCAA
AACAGACTGA
>r927.1 |SOURCES={KEY=b34ed7e6...,fw,2125160-2125235}|ERRORS={}|SOURCE_1="bcp.fa" (b34ed7e60a76ed5c83a162724f0217b5490879ad)
TATGATCCCTGACGGATTGGACCCTGACGATTACATTAAACAGTACGGCGGAGAAAAATTCAAAA
ACGACATTGT
>r928.1 |SOURCES={KEY=b34ed7e6...,bw,2942574-2942649}|ERRORS={}|SOURCE_1="bcp.fa" (b34ed7e60a76ed5c83a162724f0217b5490879ad)
TTTCACAGATTTCACGAATGAAAATATAGCAATTATCGAAAATCAGAAAATTTATTTTATTTCAG
TTTTCAAAAA
>r929.1 |SOURCES={KEY=b34ed7e6...,fw,1577580-1577655}|ERRORS={}|SOURCE_1="bcp.fa" (b34ed7e60a76ed5c83a162724f0217b5490879ad)
GCTCTTCTAAGCTGATCGTAAACTGATTCATGATTTATTCTCCTATCCGAATGAAAGTTTGCCTT
TAAGGAAATG
>r930.1 |SOURCES={KEY=b34ed7e6...,fw,137765-137840}|ERRORS={}|SOURCE_1="bcp.fa" (b34ed7e60a76ed5c83a162724f0217b5490879ad)
ACGTATGCTGATACATTGAAAGCTGCCTGATATGAATGCCGTATTTTTCTTTTATTGTGCCTTTC
ACAATGATCA
>r931.1 |SOURCES={KEY=b34ed7e6...,fw,2532699-2532774}|ERRORS={}|SOURCE_1="bcp.fa" (b34ed7e60a76ed5c83a162724f0217b5490879ad)
TAGAGAATAGAGATAAAGTTTATTTGGATAATATCGAGGAATTCAAGGCTTAAAAATTGATGTGT
CAAAAGAAAA
>r932.1 |SOURCES={KEY=b34ed7e6...,bw,3270495-3270570}|ERRORS={}|SOURCE_1="bcp.fa" (b34ed7e60a76ed5c83a162724f0217b5490879ad)
ACGTATGTCGAAGCATATGCGGATGGATATGTAAAGTGCCGGACGCTTTTTTGACAAGCCCGCTT
AAAATGTGCC
>r933.1 |SOURCES={KEY=b34ed7e6...,fw,1448044-1448119}|ERRORS={}|SOURCE_1="bcp.fa" (b34ed7e60a76ed5c83a162724f0217b5490879ad)
GCACAGCTTATCTTTGATGAAGAAAAGGTCACATCCGTTATGGACAGAATTGTGAAACGGACATT
TCAAATGGAT
>r934.1 |SOURCES={KEY=b34ed7e6...,fw,3498285-3498360}|ERRORS={}|SOURCE_1="bcp.fa" (b34ed7e60a76ed5c83a162724f0217b5490879ad)
ATGTAAATATTGCTGCAGCGTTTCTCTGACTTCTGGGGAAGAAGATTCTGTGATGGCAGCTGCAA
TATTCCTTAC
>r935.1 |SOURCES={KEY=b34ed7e6...,fw,2999107-2999182}|ERRORS={}|SOURCE_1="bcp.fa" (b34ed7e60a76ed5c83a162724f0217b5490879ad)
TTATCCATGGTCATGCTTTCTGTTACTTCAACTTCAAGAAGGCGAGGGGGAAGCCTGTATTTAAA
AAGGGTATTC
>r936.1 |SOURCES={KEY=b34ed7e6...,fw,1685819-1685894}|ERRORS={}|SOURCE_1="bcp.fa" (b34ed7e60a76ed5c83a162724f0217b5490879ad)
AAGGTCAGTCACGGAACGATCAACATTAACGGAAACGAAATGACGTCCCTGAAGGAAAAGCAGCT
GGCTGAATTT
>r937.1 |SOURCES={KEY=b34ed7e6...,fw,2441745-2441820}|ERRORS={}|SOURCE_1="bcp.fa" (b34ed7e60a76ed5c83a162724f0217b5490879ad)
CCAGTCGTGAGGAACGTGATCTCCAACCATCATGAGTGCGAAGTCCGGCTGAAACGTTTCAATGC
TTGACAGCGC
>r938.1 |SOURCES={KEY=b34ed7e6...,bw,3676964-3677039}|ERRORS={}|SOURCE_1="bcp.fa" (b34ed7e60a76ed5c83a162724f0217b5490879ad)
AGATATTGTTCAGGAAGGAATGATAGGCCTCTATAAGTCTATTCGTGACTTCAAAGAGGACAAGC
TTACCTCTTT
>r939.1 |SOURCES={KEY=b34ed7e6...,bw,1126081-1126156}|ERRORS={}|SOURCE_1="bcp.fa" (b34ed7e60a76ed5c83a162724f0217b5490879ad)
GCCGATAATTCCGTATTCGAGGTTCTCGGAAATATAAATGCCGCGACGGTAGTTTTCTGTGAAGA
AATAAGCAGC
>r940.1 |SOURCES={KEY=b34ed7e6...,fw,3091340-3091415}|ERRORS={}|SOURCE_1="bcp.fa" (b34ed7e60a76ed5c83a162724f0217b5490879ad)
GGCACAGCTGATGAATGACAATCACGGCACTGAGGATTCATATCAAGTAATGAACATGGAAGAGA
TTGCAGCAGG
>r941.1 |SOURCES={KEY=b34ed7e6...,bw,114959-115034}|ERRORS={}|SOURCE_1="bcp.fa" (b34ed7e60a76ed5c83a162724f0217b5490879ad)
TTCCTCGGAGCTGCCGGTAAGGCCTGACGGCAAAGAATGGCCGGAGCATGGAGGAGCGGGGGACT
TTTTAAGATT
>r942.1 |SOURCES={KEY=b34ed7e6...,fw,1737547-1737622}|ERRORS={}|SOURCE_1="bcp.fa" (b34ed7e60a76ed5c83a162724f0217b5490879ad)
AACGACAATCCGATCCATATCGAGGTCGGTACAGGAAAAGGGCAATTTATTTCCGGAATGGCCAA
ACAAAATCCC
>r943.1 |SOURCES={KEY=b34ed7e6...,fw,31204-31279}|ERRORS={}|SOURCE_1="bcp.fa" (b34ed7e60a76ed5c83a162724f0217b5490879ad)
TGCGTTCCCGCTTTTTCACCGGAGTAGGCGATGACTTCTTTATTTTGGCTGAGGATAAAGGCATA
GCCTTCTTTG
>r944.1 |SOURCES={KEY=b34ed7e6...,bw,2651457-2651532}|ERRORS={}|SOURCE_1="bcp.fa" (b34ed7e60a76ed5c83a162724f0217b5490879ad)
CAGCATGCCGACGCGCAAGAACATAATCATCGGCGTAAAGAACGGGATAAACGATGTGACTGTAA
TAAATCCTGC
>r945.1 |SOURCES={KEY=b34ed7e6...,bw,601913-601988}|ERRORS={}|SOURCE_1="bcp.fa" (b34ed7e60a76ed5c83a162724f0217b5490879ad)
TGAAACTTATCGCGTCCGTCTGTAATGACATCAACTGAATTATCCTCTGTAAAGACAGCATGATT
ATTCATGATG
>r946.1 |SOURCES={KEY=b34ed7e6...,fw,3470526-3470601}|ERRORS={}|SOURCE_1="bcp.fa" (b34ed7e60a76ed5c83a162724f0217b5490879ad)
AACTAACAATCATCCTTTCAAGTTTTTTAATGCTTATGACTATCTGGATGCTGTATAATTATAAC
ATATAATATA
>r947.1 |SOURCES={KEY=b34ed7e6...,bw,2441425-2441500}|ERRORS={}|SOURCE_1="bcp.fa" (b34ed7e60a76ed5c83a162724f0217b5490879ad)
CGGCTATCCTTACCCTAATCGGGTTCAGCTTGTGAAAGAAGCGGCATATCTCCCGTACACCGTTC
GGGTCATCGG
>r948.1 |SOURCES={KEY=b34ed7e6...,bw,1167751-1167826}|ERRORS={}|SOURCE_1="bcp.fa" (b34ed7e60a76ed5c83a162724f0217b5490879ad)
CCTGGAAATTCGCTGACGGAGCTGTGCCTTTAACGGTGTAAGACAATGCGCTGCTTTTATCAATA
AAGACCCATT
>r949.1 |SOURCES={KEY=b34ed7e6...,bw,284440-284515}|ERRORS={}|SOURCE_1="bcp.fa" (b34ed7e60a76ed5c83a162724f0217b5490879ad)
GTGATTATATTTTTATCGGCCTGAATTTATATCAGCCGGAATATATCATCGGAGGAGCGGTTCCT
GTCACGATAT
>r950.1 |SOURCES={KEY=b34ed7e6...,bw,3428571-3428646}|ERRORS={}|SOURCE_1="bcp.fa" (b34ed7e60a76ed5c83a162724f0217b5490879ad)
GCATAATCTTGGAATCGCTCTGCCAGACCCTCCCGATAAGACTCTAATACTATACATTCCGCTCC
TTTGAGCTTT
>r951.1 |SOURCES={KEY=b34ed7e6...,fw,3387538-3387613}|ERRORS={}|SOURCE_1="bcp.fa" (b34ed7e60a76ed5c83a162724f0217b5490879ad)
AAAAGCAGGTTCCCGACATGCGCTTACTGAACATCCGAACATTATTGTGCTGTCGGCTAAAAATA
AACAAAGGCT
>r952.1 |SOURCES={KEY=b34ed7e6...,fw,2480799-2480874}|ERRORS={}|SOURCE_1="bcp.fa" (b34ed7e60a76ed5c83a162724f0217b5490879ad)
GCACCATTTGTCAGATTGTGATACATCATTTGCCGTTCATAACAGCCCGCTGTCTGAAGGATCGG
TTCTCGGCTT
>r953.1 |SOURCES={KEY=b34ed7e6...,fw,1104798-1104873}|ERRORS={}|SOURCE_1="bcp.fa" (b34ed7e60a76ed5c83a162724f0217b5490879ad)
GCCTGTCGATGTAAAGGCGGAGACCTATATCAGAAGAACAGGGCTGCGAAATAACCCGCTCAGAA
ACCAGCTTAA
>r954.1 |SOURCES={KEY=b34ed7e6...,bw,3848805-3848880}|ERRORS={}|SOURCE_1="bcp.fa" (b34ed7e60a76ed5c83a162724f0217b5490879ad)
GTGATGTCCCGGAACGTGAAATGAATGAGAATTCCTTCTCGCATGTTGAATCAGTGCATGATATA
AAGGTGTGTT
>r955.1 |SOURCES={KEY=b34ed7e6...,bw,377070-377145}|ERRORS={}|SOURCE_1="bcp.fa" (b34ed7e60a76ed5c83a162724f0217b5490879ad)
CGGGCAGTTCTTGCAAAAGAGAATTATAAGGTAACCAAAGAAGAGCTTTGGCGCCGTCTGATCAA
AGAACAGCAT
>r956.1 |SOURCES={KEY=b34ed7e6...,fw,1949451-1949526}|ERRORS={}|SOURCE_1="bcp.fa" (b34ed7e60a76ed5c83a162724f0217b5490879ad)
CCAGTAATATGAAAAGACCGGCGCAAAGTGCTCTCAGGCCGGTCTTTTTTATCTTAGGAGACGTG
CTCTTTTTCG
>r957.1 |SOURCES={KEY=b34ed7e6...,fw,8457-8532}|ERRORS={}|SOURCE_1="bcp.fa" (b34ed7e60a76ed5c83a162724f0217b5490879ad)
TTTTCACAAATTTCTTTCCGCCAAAATGGGAACGGGAAGTTCAGGTGAATGTATCAGCAATTGAA
GAGGCTCAGG
>r958.1 |SOURCES={KEY=b34ed7e6...,fw,1633347-1633422}|ERRORS={}|SOURCE_1="bcp.fa" (b34ed7e60a76ed5c83a162724f0217b5490879ad)
TTCGGTAGCTCGTCGGGCTCATAACCCGAAGGTCGCAGGTTCAAATCCTGCCCCCGCAACCAAAA
AATATACCCT
>r959.1 |SOURCES={KEY=b34ed7e6...,fw,3255297-3255372}|ERRORS={}|SOURCE_1="bcp.fa" (b34ed7e60a76ed5c83a162724f0217b5490879ad)
CCTGTAGAAATAGCCAAGCAGGCTATTGAAAAAGCCAAGGAAGAACACTATGATTATGTCATTTT
GGACACAGCA
>r960.1 |SOURCES={KEY=b34ed7e6...,fw,3676698-3676773}|ERRORS={}|SOURCE_1="bcp.fa" (b34ed7e60a76ed5c83a162724f0217b5490879ad)
ATACAAGTACTTTTCTCTCTAAATCACTTAAAAGTTCTCCCATTTTCATTTCTATATCATCAAAT
TCTTCCTGAT
>r961.1 |SOURCES={KEY=b34ed7e6...,bw,3424983-3425058}|ERRORS={}|SOURCE_1="bcp.fa" (b34ed7e60a76ed5c83a162724f0217b5490879ad)
TCACGATCGACCTTCATGCCGCCCTCTTTCCATAATGGCCAGTTTACAGAAAGCGTTTTGCCATG
CCGCTGACCG
>r962.1 |SOURCES={KEY=b34ed7e6...,fw,947201-947276}|ERRORS={}|SOURCE_1="bcp.fa" (b34ed7e60a76ed5c83a162724f0217b5490879ad)
GACACGGTCGAATCGCAAAGCTTGAGGTTCACTCGGGAAGATATGCCCCTCATACGGATCTCCTA
ACGTGCGGAA
>r963.1 |SOURCES={KEY=b34ed7e6...,fw,1723913-1723988}|ERRORS={}|SOURCE_1="bcp.fa" (b34ed7e60a76ed5c83a162724f0217b5490879ad)
CCGTTAAAGTCGTCCAGTGGGTGTTAAGCTTTTTCATCTCCTTCGAGGATGGCCAGCTGCACGCT
GCGATCGTCG
>r964.1 |SOURCES={KEY=b34ed7e6...,fw,1879581-1879656}|ERRORS={}|SOURCE_1="bcp.fa" (b34ed7e60a76ed5c83a162724f0217b5490879ad)
TGATGTGTGTGTGAATCAGAAACTCGGCATCAACGGCGAGAACATGGTATATCTCGATTTGTCTC
ACAAAGATCC
>r965.1 |SOURCES={KEY=b34ed7e6...,bw,2070288-2070363}|ERRORS={}|SOURCE_1="bcp.fa" (b34ed7e60a76ed5c83a162724f0217b5490879ad)
CGGCTCTAAAAATCCGAAGAGATTTAGTTCTTGATTTACTTACAAGTCTTTCTCCTGAGGGTGTA
TCTTGGACGA
>r966.1 |SOURCES={KEY=b34ed7e6...,bw,2913597-2913672}|ERRORS={}|SOURCE_1="bcp.fa" (b34ed7e60a76ed5c83a162724f0217b5490879ad)
CTGTTTTTTCCAAATACTGATTGTTTTCGCCGAAACGCCGATTGTGTCTGCAATGGCCCGGTTTG
TGATATTTCC
>r967.1 |SOURCES={KEY=b34ed7e6...,fw,3838480-3838555}|ERRORS={}|SOURCE_1="bcp.fa" (b34ed7e60a76ed5c83a162724f0217b5490879ad)
TGACAGTTGCAATTTGATCAACAATGTTCTCGATAGAACTTTCATCATTCTTCAGGTCATAATCC
TCAATACGGA
>r968.1 |SOURCES={KEY=b34ed7e6...,bw,3096987-3097062}|ERRORS={}|SOURCE_1="bcp.fa" (b34ed7e60a76ed5c83a162724f0217b5490879ad)
CCTGTCTGAGGCTCAATTTCTCCTGATAACACTTTCAGAAACGTTGATTTACCAGCACCATTGGC
ACCAATTAAC
>r969.1 |SOURCES={KEY=b34ed7e6...,fw,3888927-3889002}|ERRORS={}|SOURCE_1="bcp.fa" (b34ed7e60a76ed5c83a162724f0217b5490879ad)
TTGCTTGTTGAAATGGACGGATTCAGTGCCAATGAAGGAATTATCATCATTGCCGCAACGAACCG
TGCGGACATC
>r970.1 |SOURCES={KEY=b34ed7e6...,fw,3730484-3730559}|ERRORS={}|SOURCE_1="bcp.fa" (b34ed7e60a76ed5c83a162724f0217b5490879ad)
ATTTTCTAATTGGCGGTTATGGCAGCCTTCTCCAAGGAGAAAGATATTGAGAAGGCTGCTGCTTA
TTTCGATGCT
>r971.1 |SOURCES={KEY=b34ed7e6...,fw,900009-900084}|ERRORS={}|SOURCE_1="bcp.fa" (b34ed7e60a76ed5c83a162724f0217b5490879ad)
AATCGACTCTCCAAGCCTTGCCATCACTTCCACACCGACAATATAAGCGCCAAGAAGCCGCTCGT
CACTTTCGCG
>r972.1 |SOURCES={KEY=b34ed7e6...,bw,2929937-2930012}|ERRORS={}|SOURCE_1="bcp.fa" (b34ed7e60a76ed5c83a162724f0217b5490879ad)
GCACCACCCGTGTTGCCGTGTCGTTTATAGAAGTGCTGTATTGGTAGCCCGTAATATTGACTCCG
GTTTCCAGCA
>r973.1 |SOURCES={KEY=b34ed7e6...,fw,386364-386439}|ERRORS={}|SOURCE_1="bcp.fa" (b34ed7e60a76ed5c83a162724f0217b5490879ad)
CGCCGCCGCTCGGTCCAACAATTGCTGTTACTTTTCCCGCTTCAATAACGGCGCTGATATCCTTC
AAGATCAGCT
>r974.1 |SOURCES={KEY=b34ed7e6...,bw,61265-61340}|ERRORS={}|SOURCE_1="bcp.fa" (b34ed7e60a76ed5c83a162724f0217b5490879ad)
TTTGATTAAGTAATCCACAGCTCCGTAACGAAGTGTTTTTTTGATGACGTCCAGCTCGCTTGCCG
CAGAGATGAC
>r975.1 |SOURCES={KEY=b34ed7e6...,bw,2852936-2853011}|ERRORS={}|SOURCE_1="bcp.fa" (b34ed7e60a76ed5c83a162724f0217b5490879ad)
TAGATGAAAGTGAGTTTTCCGGCAAAGGTGCCGATAACATCAAAGCATTTTATCAAGATCATGCG
GGTGTGGCTG
>r976.1 |SOURCES={KEY=b34ed7e6...,bw,3311722-3311797}|ERRORS={}|SOURCE_1="bcp.fa" (b34ed7e60a76ed5c83a162724f0217b5490879ad)
TTCCGGCGACTTTTGCATCATGCCTTCAAAAACCTCTCCTCTGTCGCAGGCGGAACCGATCAGAA
GGCCTTCCCT
>r977.1 |SOURCES={KEY=b34ed7e6...,fw,3100685-3100760}|ERRORS={}|SOURCE_1="bcp.fa" (b34ed7e60a76ed5c83a162724f0217b5490879ad)
TTAACGCCGACCTCAACCGCCAGCTGGGCATATGTATTTAATTTCTCTGAAAATGTATCCATCAA
TCTTTCCTCC
>r978.1 |SOURCES={KEY=b34ed7e6...,bw,367029-367104}|ERRORS={}|SOURCE_1="bcp.fa" (b34ed7e60a76ed5c83a162724f0217b5490879ad)
TGCTGGGCGCAGATCGGCATTCATCAAAAGCCGATCGGACTGTATAATGTCAACGGATATTTTGA
ACCGATGATG
>r979.1 |SOURCES={KEY=b34ed7e6...,bw,3214635-3214710}|ERRORS={}|SOURCE_1="bcp.fa" (b34ed7e60a76ed5c83a162724f0217b5490879ad)
GGACAGAGCGTCTCTCTTTACGAATGGCTTTTGTCAGGCTGACGGCACCGCCTGCAGCTAAAAGC
ACACTTACCA
>r980.1 |SOURCES={KEY=b34ed7e6...,fw,761206-761281}|ERRORS={}|SOURCE_1="bcp.fa" (b34ed7e60a76ed5c83a162724f0217b5490879ad)
AACGCCGGAAGAATAACGATATATACTTCAGGATGTCCCCAAATCCAGAACAGGTTGGCCCAAAG
CATCGGCATA
>r981.1 |SOURCES={KEY=b34ed7e6...,bw,2225491-2225566}|ERRORS={}|SOURCE_1="bcp.fa" (b34ed7e60a76ed5c83a162724f0217b5490879ad)
GGCCAGAGATTGCAGTTCGTTTTCTCCCGGATAAACTAAAACGTCCGAAATCCAATCTATGTATG
AGCTGATACT
>r982.1 |SOURCES={KEY=b34ed7e6...,bw,3172906-3172981}|ERRORS={}|SOURCE_1="bcp.fa" (b34ed7e60a76ed5c83a162724f0217b5490879ad)
CTCGCACTGTACACCATAATTAATCCAATTGTTAATAATAATAACGTAATGATGACCAATAACAA
ATCAGGCGAT
>r983.1 |SOURCES={KEY=b34ed7e6...,fw,2779159-2779234}|ERRORS={}|SOURCE_1="bcp.fa" (b34ed7e60a76ed5c83a162724f0217b5490879ad)
AGGCCGACCTGTCTTATGCGAAGGAAGATATGTTTTCGCTCGTGCTCTTAATCAATGAGGGCTTC
TTAAAAGAAG
>r984.1 |SOURCES={KEY=b34ed7e6...,fw,2482872-2482947}|ERRORS={}|SOURCE_1="bcp.fa" (b34ed7e60a76ed5c83a162724f0217b5490879ad)
TGATCACCGGATCGTAGATGGTAAAGAAGCAGTTGGATTCCTTGTTACTATTAAGAACTTACTAG
AAGATCCTGA
>r985.1 |SOURCES={KEY=b34ed7e6...,fw,1116604-1116679}|ERRORS={}|SOURCE_1="bcp.fa" (b34ed7e60a76ed5c83a162724f0217b5490879ad)
CTGAGCGGCGGACAGTGCCAAAGGGCGTTTATCGCAATGGTCATTGCCCAGGACACGGACTACAT
ATTTCTTGAT
>r986.1 |SOURCES={KEY=b34ed7e6...,bw,3267870-3267945}|ERRORS={}|SOURCE_1="bcp.fa" (b34ed7e60a76ed5c83a162724f0217b5490879ad)
GTATAGAAGTTATCAATAATCTGTACCCATTCTATATTGCCTTCCTCAACATTATCAAGGTCTTT
TTCCATTTTT
>r987.1 |SOURCES={KEY=b34ed7e6...,fw,321300-321375}|ERRORS={}|SOURCE_1="bcp.fa" (b34ed7e60a76ed5c83a162724f0217b5490879ad)
AGGGTTTCAGCAATATATGAATATCGTCCTGTCGTTTCTGGGTTGGTGAAATGCAGCGCGACCAA
TATGTCTCGA
>r988.1 |SOURCES={KEY=b34ed7e6...,fw,1314711-1314786}|ERRORS={}|SOURCE_1="bcp.fa" (b34ed7e60a76ed5c83a162724f0217b5490879ad)
AATGATATCAGAGAAGGAACTAACCCATGCCCAAACATGCGAGCCATCGTTCATACAAGGGTTTA
AAGATTGTGT
>r989.1 |SOURCES={KEY=b34ed7e6...,bw,3319599-3319674}|ERRORS={}|SOURCE_1="bcp.fa" (b34ed7e60a76ed5c83a162724f0217b5490879ad)
ACACAAATCGGAAGCACACCTGATACCTCAGGATCAAGCGTTCCCGTGTGTCCGACTTTTTTTGT
TTTAAGCAGC
>r990.1 |SOURCES={KEY=b34ed7e6...,fw,2258811-2258886}|ERRORS={}|SOURCE_1="bcp.fa" (b34ed7e60a76ed5c83a162724f0217b5490879ad)
GAGTAAAGGCCCCGGTCTATTCTCATTTAACCTATGACCGTGAGGAAGGTGTGTTTGAGGTTGTA
GAACAGGCTG
>r991.1 |SOURCES={KEY=b34ed7e6...,fw,1996292-1996367}|ERRORS={}|SOURCE_1="bcp.fa" (b34ed7e60a76ed5c83a162724f0217b5490879ad)
TTGAGTCGATTCCGAAAATGATTGAAATGGGCATCGACAGCTTAAAGATTGAAGGACGGATGAAA
TCCATTCACT
>r992.1 |SOURCES={KEY=b34ed7e6...,bw,3628066-3628141}|ERRORS={}|SOURCE_1="bcp.fa" (b34ed7e60a76ed5c83a162724f0217b5490879ad)
CAGCCTGATTTTCTCCCCCTCTCTTCTGATAAGAAGATAAATAGACATCATCAAGCTGCTGCCGC
AAGAGCATTC
>r993.1 |SOURCES={KEY=b34ed7e6...,fw,1357652-1357727}|ERRORS={}|SOURCE_1="bcp.fa" (b34ed7e60a76ed5c83a162724f0217b5490879ad)
CTGATCCATTTTGTACAGCCTATTTACGGCTTATGTCCATTGCGAAGGATAACGGGCAATTTCTT
TCATTTGATC
>r994.1 |SOURCES={KEY=b34ed7e6...,fw,1337905-1337980}|ERRORS={}|SOURCE_1="bcp.fa" (b34ed7e60a76ed5c83a162724f0217b5490879ad)
AGATAAAGTCGAATCAAAAAGATTTTTAAAAAAACATTCGAAAAAACTTCTTGACTTTAACATCA
ATTAATAGTA
>r995.1 |SOURCES={KEY=b34ed7e6...,bw,1137623-1137698}|ERRORS={}|SOURCE_1="bcp.fa" (b34ed7e60a76ed5c83a162724f0217b5490879ad)
GCCATTCATGATCGGTGATGTTTTCCGGAAACTCGCCTCTCCACACCTTGTTAACGGTTGAAGCC
CAGAAATTGG
>r996.1 |SOURCES={KEY=b34ed7e6...,bw,2977498-2977573}|ERRORS={}|SOURCE_1="bcp.fa" (b34ed7e60a76ed5c83a162724f0217b5490879ad)
TTTCTGAATCTGAGCTTTATGCGCAGCTGATCCGCAGGACACTTCCGCTCGATATCGCAAAAACA
TTGGCGGGGA
>r997.1 |SOURCES={KEY=b34ed7e6...,fw,1409071-1409146}|ERRORS={}|SOURCE_1="bcp.fa" (b34ed7e60a76ed5c83a162724f0217b5490879ad)
ATACAAGACTTGATATTGATGAGTTTGAAACGGGGCTGATGCGCCTTGCCCAGGACTCTTTCTCG
ACAGACGATT
>r998.1 |SOURCES={KEY=b34ed7e6...,bw,660310-660385}|ERRORS={}|SOURCE_1="bcp.fa" (b34ed7e60a76ed5c83a162724f0217b5490879ad)
GGCGTCACAAAGTCCCACATTACGTCAGGATGAGTGGCCAGCGGCACAATTGAGCTGGAAAAACG
GTACAATGGA
>r999.1 |SOURCES={KEY=b34ed7e6...,fw,2431565-2431640}|ERRORS={}|SOURCE_1="bcp.fa" (b34ed7e60a76ed5c83a162724f0217b5490879ad)
ATGACAGAAGCACAGATGATTCTCGGTTTTTCCCCATCAGAGTCAAGTGCTTCTAAAAGCTTAGC
TTGTACAGAA
>r1000.1 |SOURCES={KEY=b34ed7e6...,fw,2671781-2671856}|ERRORS={}|SOURCE_1="bcp.fa" (b34ed7e60a76ed5c83a162724f0217b5490879ad)
ATTATCCCGGAACAGATCAAGATGCGGAAGGAAGCGCAGTTTTTATCAACAATAAAACGGGCGGT
GTGGAAGCGG
