# Supplementary material for: Rapid phylogenetic and functional classification of short genomic fragments with signature peptides
Source: BMC Res Notes. 2012 Aug 28;5:460. doi: 10.1186/1756-0500-5-460 (PMC3772700; doi:10.1186/1756-0500-5-460)
Supplement: Additional file 4 — Synthetic data produced from draft genomes of four soil bacteria. This file contains a zip file of the 16 synthetic data sets used to compare sensitivity, specificity, and throughput of our method to three types of BLAST-based methods. (TAR 6400 kb) [file 1756-0500-5-460-S4.tar › syndat/bcq.150.fna]

>r1.1 |SOURCES={KEY=8c1b976a...,bw,4962240-4962390}|ERRORS={}|SOURCE_1="bcq" (8c1b976ac150da4581101744fba310641e33826f)
TCGAACATGCCGGCGATGGCCCAGCCGGCCGCGAGCGCGACGCCGAAGAGCTCGACCGCGATCAG
GATTCCCAGCGAAACCACGATGGTCAGGCTGCGCCAGTTGGTGTGCCGTCCGGCCATGCTGTCCT
TCCTTCGAATGCCCGCCTTC
>r2.1 |SOURCES={KEY=8c1b976a...,bw,86643-86793}|ERRORS={}|SOURCE_1="bcq" (8c1b976ac150da4581101744fba310641e33826f)
GCCCAAGCTCTTGAGAAAACCCGCGAAACGCAACAGTCCGTCTGGCCAGGGCCCGTGCCCGGACT
CGCTGTTGAGATGGCCGCTGTCGCCGGCATCGACGAATTCGGAGCCCCAGGCCTCGGCGAGCGCC
TTCGCCTCCTCCGGCGTGCA
>r3.1 |SOURCES={KEY=8c1b976a...,fw,3282770-3282920}|ERRORS={}|SOURCE_1="bcq" (8c1b976ac150da4581101744fba310641e33826f)
CGATGGCGGCAATCGTCATCAGCATCTCGATGGTGAAGGGAATGCCGGAGCGCGCCGCCGCGAGG
GCACGGCGCGCCACCGGCGCCACGCCGATCGCGCAGGCGACGACGAAAGCCCAATAGGCGATGTC
GTGCCGGACCGTGCCGACGA
>r4.1 |SOURCES={KEY=8c1b976a...,bw,1677835-1677985}|ERRORS={}|SOURCE_1="bcq" (8c1b976ac150da4581101744fba310641e33826f)
CGGCACTACGCCCGAGGTCGAGACGGTGATGCGCCGGCGCCCGAGCGAAAGCCCCTGATCGTCCG
AGATCACGTCGATGGCGTCGCGCACCCCGTCGAAATTATAGAGCGGCTCGCCCATGCCCATGAAG
ACGATGTTGGAGATGAAGCG
>r5.1 |SOURCES={KEY=8c1b976a...,fw,2288345-2288495}|ERRORS={}|SOURCE_1="bcq" (8c1b976ac150da4581101744fba310641e33826f)
TCGAAATGCCGGCTGGCATCGGCGAGCATCCGCGCCGCGAAGGTCCGGCCGACATGCTTCTGCGG
CGGGGCCTTGCGGCGCCCGCCGGACATCATCGCGACATCCTTGCTGGCGCCGAAATGGATCGATG
ATTCCAGGCTGCTTTCGCCG
>r6.1 |SOURCES={KEY=8c1b976a...,bw,4407441-4407591}|ERRORS={}|SOURCE_1="bcq" (8c1b976ac150da4581101744fba310641e33826f)
GAGCTCGACCGGCGGGTCGGCGAGGCGATCGACATCTTCGTCAACGAGCGCCTGGTGGCGCGCGG
CGAGGTCGTCGTCGTGGAGGAGCGGCTCGGCGTGACCATGACCGAAATCATCAAGGCGGACCGGT
GAACGTGCGGCCGCCTTCAC
>r7.1 |SOURCES={KEY=8c1b976a...,fw,1666504-1666654}|ERRORS={}|SOURCE_1="bcq" (8c1b976ac150da4581101744fba310641e33826f)
GCTGCTCGCCACCGGAAAGCTGCGCCGGATAATGGTCCATGCGGTGGCCGAGGCCGACATTGCGG
AGTTCGGCCTCGGCGCGGGCGAAGGCGTCGGGGGTGCCGGCAAGCTCGAGCGGCAGCGCCACGTT
CTCACGCGCCGTCATGGTCG
>r8.1 |SOURCES={KEY=8c1b976a...,fw,4014754-4014904}|ERRORS={}|SOURCE_1="bcq" (8c1b976ac150da4581101744fba310641e33826f)
GGGATCGGCGCTGGCTGGTTCGACTATCACGGCGCCATCGCGCGGGCGCGTTTCCTCGATGCTGC
CTATGGCCGCCTGATCGCCGTGCGCGCCGCCATCGTGCTCGTCCTGATGGTCGGCGGCGCCTGGC
TGACGCGCGATCCGGTGGTC
>r9.1 |SOURCES={KEY=8c1b976a...,bw,825710-825860}|ERRORS={}|SOURCE_1="bcq" (8c1b976ac150da4581101744fba310641e33826f)
TGGCGGACGCCCAACGCCTCGGCTACGCTGAAGCGGACCCGACCTTCGACGTCGAGGGCTTCGAC
ACCGCCCATAAGCTCGCCATCCTGACCAGCCTCTCCTTCGGCACGAAGATCGACGCCGAAGCGAT
TCATGTCGAAGGCATTTCCG
>r10.1 |SOURCES={KEY=8c1b976a...,fw,3557111-3557261}|ERRORS={}|SOURCE_1="bcq" (8c1b976ac150da4581101744fba310641e33826f)
TCGGGCATGTTCTCGATCGGCCATGATGTCGGCGGCTTCCATGGCCCGACTCCCGGCCCCGAGCT
CTTCGTGCGCTTCAACGAGTTCTGCTCGCTCTGGCCGCGCATGGTGATGAACTCCTGGAACGATG
ACGGCGTCGTCAACCTGCCC
>r11.1 |SOURCES={KEY=8c1b976a...,fw,4476475-4476625}|ERRORS={}|SOURCE_1="bcq" (8c1b976ac150da4581101744fba310641e33826f)
ACCGCCCGTACCCACAAGCATCTTTGAGACGTCGGATGACCGCATCCTCCACAACCCCGGGAGCC
TCTACGCCGCGCTGATTTCCCTCGGGAAAGCAGCGGCGACGAGAAAAAAGCCATGCACGCGCTCA
CGAACGATCAATCGGGACTT
>r12.1 |SOURCES={KEY=8c1b976a...,bw,3171979-3172129}|ERRORS={}|SOURCE_1="bcq" (8c1b976ac150da4581101744fba310641e33826f)
ATCGCGAAGGCGATGATCCAGTAGGAGACGTCCTCCCGCGAGACGAACCAGCCCGCGATCACCGA
GGGAACGAAAAGCAGCAGGCGTGCCAGCAGAACCATCGTCGAGATCCGTCGGATGCCATCCGCAG
AAGCGGCGGATGACCTCATC
>r13.1 |SOURCES={KEY=8c1b976a...,fw,3452697-3452847}|ERRORS={}|SOURCE_1="bcq" (8c1b976ac150da4581101744fba310641e33826f)
AAGCCTGTCGCCGCAGGGCCTGAACGCCGCCGATACGCGATAATCAAAGGAGGAGACGACGATGA
AACTCTCGACCTATCTGATGTTCGGCGGCAATTGCCGCGAGGCCTTCACCCACTACGAGAAGGTG
CTCGGCGGCAAGATGCTCGC
>r14.1 |SOURCES={KEY=8c1b976a...,bw,3137856-3138006}|ERRORS={}|SOURCE_1="bcq" (8c1b976ac150da4581101744fba310641e33826f)
AGGCGCTGCGATTGGTCGTCGGTGGCGCCCGGACGCAGACCGAATTGCGTGGCATCGAGGCCGAG
CTGGCCGAGCGGCGACGGCGCGGCACCGCGCTGCTGCGCCTGCGCGGGCAGATGCGCCGCGATGG
GACTGAGAAGGCCGCCAGCC
>r15.1 |SOURCES={KEY=8c1b976a...,fw,1350614-1350764}|ERRORS={}|SOURCE_1="bcq" (8c1b976ac150da4581101744fba310641e33826f)
CCGTTCGGCGAACTATGTCGAGAATCGCCGGGCCTCGAACGAGACCGGCAATGCGGTTGCGGCCG
GCGTGGCCGCCGGCGTCATCGGCGGCGCCCTCGTTGCCGCCGACAACCGCGCTTACTACGGCCGT
GGTTATTACGGCCGCCGTGG
>r16.1 |SOURCES={KEY=8c1b976a...,bw,4782650-4782800}|ERRORS={}|SOURCE_1="bcq" (8c1b976ac150da4581101744fba310641e33826f)
CGCAGATGGTGGAAGCGGCTCAGGCCCAGCGCCCATGACGCCTCCTTCAGCCCCTTGCCGATGCC
CAGCATGCCGCCGCGGATGATCTCGGCGACATAGGCGCCGTTGTTCAGCGACAGCGCCAGGCACA
TGCACCAGAACGGCTCGCGC
>r17.1 |SOURCES={KEY=8c1b976a...,bw,3041322-3041472}|ERRORS={}|SOURCE_1="bcq" (8c1b976ac150da4581101744fba310641e33826f)
AGAAGTCCGGAATGTCCGCTTTTGGGCAGAGCCTACTTAAGTCAAAGCAGGTCATGGCATGTGAC
CTGCTGCGGCTCTTGGAAATCTTCGGTTGGGCCGCCGGGAGCCGGCGGCGTGGACATTGCTATGC
CGGACGTCGGAGATTGCGGT
>r18.1 |SOURCES={KEY=8c1b976a...,bw,2782177-2782327}|ERRORS={}|SOURCE_1="bcq" (8c1b976ac150da4581101744fba310641e33826f)
CCCGGCATCGCGGCGATGGATCATGGCCGCAAGCGCAAGCGTCGCACCGGCCGAGTCTCCGGCAA
GCGCCCAGCGCCGCGCATCGACATCGGAGCCGAGTTCGCCGCTGAGCCCGAAGGCGATGGCGCCG
AGCGTATCCTCCAGCGGGAT
>r19.1 |SOURCES={KEY=8c1b976a...,fw,4669013-4669163}|ERRORS={}|SOURCE_1="bcq" (8c1b976ac150da4581101744fba310641e33826f)
GTATTCGACCTTCTTGGGCGCTTCCCGCAATTCCTCCAGGCTCGGAGCGCCCGGCGCGCGAAACG
CGTTATGGGTCAGGAACTCGTCGCTGTCGAACAGCCGGATTTCCCGGACAGGCGTCTTGGCGACG
AAATCCAGGATGTAGCCGCC
>r20.1 |SOURCES={KEY=8c1b976a...,fw,4718091-4718241}|ERRORS={}|SOURCE_1="bcq" (8c1b976ac150da4581101744fba310641e33826f)
AGCATCTCGGCCCGCACCAGCCGCATCACCAGCGTGATCTGGAAGAGCGAGAGGGTGATGCCGGG
CAGGATCAGCGCCTTGCGCCCCGACGGCGTCAGGAAACCGGTGCTCCACCAGCCGAGCTTCACCA
CCTCGCCGCGGCCGAAGGCC
>r21.1 |SOURCES={KEY=8c1b976a...,bw,2358027-2358177}|ERRORS={}|SOURCE_1="bcq" (8c1b976ac150da4581101744fba310641e33826f)
CCGCCGGCCAGCTCGAAGAAGACGAGATAGGTCGGGGCGTTGTCGAGGAAGGAGGAGAGCAGCCC
GGTCAGCCAGAAATAGGCGACGGTGTTGTGGCTGCCATCGGGATGGTTGACCAGCGCGACCAGCG
ACGAGAAGGCGCCCTCGCGT
>r22.1 |SOURCES={KEY=8c1b976a...,fw,946105-946255}|ERRORS={}|SOURCE_1="bcq" (8c1b976ac150da4581101744fba310641e33826f)
CCCAGCACGGCTTCCGCCGCATGCAGGGCGCGAACCAGCTCGCCGAGCTCGTCATTGACCGCGAT
GCGCAGCGCCTGGAACACCCGTGTCGCCGGGTGCGCGCCGCCGGGCTCGCCCCTGACGATGCCGG
CGACGAGATCGGCAAGCTGC
>r23.1 |SOURCES={KEY=8c1b976a...,fw,3899913-3900063}|ERRORS={}|SOURCE_1="bcq" (8c1b976ac150da4581101744fba310641e33826f)
CGGCCTGCGGACCTGCGAGGCGGGCCGGCCGTGATCCCGCCCGGCCCTCACATCCGGTGGGGAAT
ACCGTTCCGGTCGAGGAAATTGCGCATCCGGTCGTAGGATCCGGCATAGCTCTTCGCCAGGCCGT
TCAGCGCCGCCTCCTGATAG
>r24.1 |SOURCES={KEY=8c1b976a...,fw,1146301-1146451}|ERRORS={}|SOURCE_1="bcq" (8c1b976ac150da4581101744fba310641e33826f)
CGTTCGGCCTCTCGCTGGCGAAGCAGCTTCTCGAAGCGCTCGGCGGCGATCCGAAGGCGATCGAG
GGTTACGGCAAGGGCGCCATCGTCGGCGCGGCCGGCGAGCTGGAGCACGGCGCGCTCTGGCACGT
GCCGGGCGGCTATGCGATGC
>r25.1 |SOURCES={KEY=8c1b976a...,fw,3570788-3570938}|ERRORS={}|SOURCE_1="bcq" (8c1b976ac150da4581101744fba310641e33826f)
TGGACGATCTGCGCTACTGGTCGGTGGAGTGGCAGGAAGCCTATGCCTCGCCCGAGGCCGCCCTG
CTAAGGCTGCGTCGCGCCGGCCGCGGCTGAGGGCGTTTCCAGCAGCTTTGCGATCTGCTCCGGCG
CGTCGAAGACCAGCCTGACA
>r26.1 |SOURCES={KEY=8c1b976a...,fw,5121114-5121264}|ERRORS={}|SOURCE_1="bcq" (8c1b976ac150da4581101744fba310641e33826f)
CGCGGATGGCGAGACCCTTGTCCTGCTTCTGCAGGACGACCTCGGGGCCGTCGGATTCGTCCTCG
ATCGTGTTGGCGTAATCCTCGTCGAGCTCGGCGTCGCGGCGCTTGCGCAGGAGCGACCAGGCCTT
GTTGCGGGCAATGGCGAGCA
>r27.1 |SOURCES={KEY=8c1b976a...,fw,4613928-4614078}|ERRORS={}|SOURCE_1="bcq" (8c1b976ac150da4581101744fba310641e33826f)
CGGCGCCTCGCTCTGTCTGTTCCCGGAGCTCGGCATCAGCGCCTATGCGATCGACGACCTCCTGC
AGCAGAACGCGCTGCTCGACGCGGTGAGCGCGGCGCTGGCGCGCCTTGTCGAGGAGAGCCGCAGC
CTGCGTTGCGTCGCGGTCGT
>r28.1 |SOURCES={KEY=8c1b976a...,fw,1803148-1803298}|ERRORS={}|SOURCE_1="bcq" (8c1b976ac150da4581101744fba310641e33826f)
GGCCGCCGCGGGCATCCAGCAGATCGGCGGCGTCCGCGTCGGCAATCTGCTGGGCGGGCTCGGCG
GCCTGCTGGGCGGGCGCGGCGGCAGCGCCGCCGCCACGGCGCCCGGCCTCACGCCGCTGCCGCCG
GTCTCGCTGCGGGAGGGCCG
>r29.1 |SOURCES={KEY=8c1b976a...,bw,5317974-5318124}|ERRORS={}|SOURCE_1="bcq" (8c1b976ac150da4581101744fba310641e33826f)
CGCGCCGAAATCGGCGAGCGCGCGCAGGAGGCCGTCCTCCATGATCGTCAGCTCTTCGGATTTCA
TCCGGCCGCCGCCGCCCTCGACCTCGATCGAGGCGAGATCGGCGAGCTTGGCGGCACCGCAGGCC
GTCTCGTCGATGCCGTCGAC
>r30.1 |SOURCES={KEY=8c1b976a...,bw,3704654-3704804}|ERRORS={}|SOURCE_1="bcq" (8c1b976ac150da4581101744fba310641e33826f)
ATCACGACGGCATTGTCACCCGAGAGGATGACATTGAGCAGGATGATCTCGAAGAGCTTGCCCCA
GAGCAGGGGATCGCCCAGCGAAAACGACGTCAGATCCATGGTCGCGCGACTTTCCTCGTCTGCCC
CGGCCGCTTCCGGCTTCGTT
>r31.1 |SOURCES={KEY=8c1b976a...,bw,1992096-1992246}|ERRORS={}|SOURCE_1="bcq" (8c1b976ac150da4581101744fba310641e33826f)
GATCTCGGCGAGGCCGACGACGCCAAGGCGCTGACGCGCACCCTGCAGGACGCCTCCTTGCTCTA
TCGCCTGCGGCAGGACGCGCCGCCCGATGGCGAGACCTTGTCGCGCCGCATGGCCGCCGATCTCA
ATCCGCTCGTCGATGCGCTC
>r32.1 |SOURCES={KEY=8c1b976a...,bw,4903934-4904084}|ERRORS={}|SOURCE_1="bcq" (8c1b976ac150da4581101744fba310641e33826f)
CAAACTGGAAACGCTTGGCCTTGCCGATCAGGTCGGCCCTGGCCAGTGGATGATCGACGCAAAGG
CCGAGGCGACTCTGCGTGAACTCGGCGAGCGCGGCGACATCATCAAACGCATGCACCGGGCTTTG
ACGGATCGCGGCATCGAACG
>r33.1 |SOURCES={KEY=8c1b976a...,bw,2555474-2555624}|ERRORS={}|SOURCE_1="bcq" (8c1b976ac150da4581101744fba310641e33826f)
TGATCGACGCCTTCCGCCATCAGGGCTGGAAGAGCCGCCTGCTGCATGTCCTGATCGGCGTGCTC
TATGTCGCCGTCGGCGTAATGACCTTCGTCAATCCGTTGCTCGCGACCGCGTCGCTGACCCTTCT
GGCCGGCGCGGCCCTGGTCG
>r34.1 |SOURCES={KEY=8c1b976a...,bw,121717-121867}|ERRORS={}|SOURCE_1="bcq" (8c1b976ac150da4581101744fba310641e33826f)
ACGCTGCGCACGGATCTTCTCGACCTTTGGTCCGAAGGGCGCATGCCAATTCAAATCGATCCTGA
TCGTCACCCACAATATCGAAGAGGCGGTGCTGATGTGTGACCGCATCTTGCTCTTTTCCTCAAAT
CCCGGGCGCGTCATCGGCGA
>r35.1 |SOURCES={KEY=8c1b976a...,fw,2590237-2590387}|ERRORS={}|SOURCE_1="bcq" (8c1b976ac150da4581101744fba310641e33826f)
GCAGGGCGGCGTTCTTGGCGCCGGAAATCGGGATGGCGCCATTGAGGCGCTGGCCGCCGGTGATG
CGGATCTTGTCCATCGTCAGGTCCTGCTCGGCCGGCGGGGTCAAGGGCCCGCGGCGCGTGGAAAT
CGGGAAAATCAGGTCCGCGG
>r36.1 |SOURCES={KEY=8c1b976a...,fw,3755623-3755773}|ERRORS={}|SOURCE_1="bcq" (8c1b976ac150da4581101744fba310641e33826f)
CTCGGGTCGGCGCTTCGCTTCGCCCGAGAATGACGCTCTTTTAAGTTTCCGGTTTTCGGGCGCGG
GCCCGAAGGCTCCGCCGACCGTCATCGGTTTGACATCCGCCTCGGATCGGAGTTCCTGCCGGTTT
CCCTCCTGACCGTGCATCGA
>r37.1 |SOURCES={KEY=8c1b976a...,bw,5058896-5059046}|ERRORS={}|SOURCE_1="bcq" (8c1b976ac150da4581101744fba310641e33826f)
TCGCAGCCGCTTCTCGATGCGCTCGGCCATCTTGTCGAGGCTGGCATAGGCATCATGGGCGGTGG
CGGAGGCTTCCAGCGTGATCCCGGAGGAGAGGTGAATGACCGTGTCGGTGCGAAAGGCCGTACCG
TCCTTGTCGACGGTGACATG
>r38.1 |SOURCES={KEY=8c1b976a...,bw,634367-634517}|ERRORS={}|SOURCE_1="bcq" (8c1b976ac150da4581101744fba310641e33826f)
CATCTGCGAGGCGCAGGCCAAGATCGGCCTGCCCGAGAGCGGGCTCGGCATGATTCCCGGCTGGT
CGGGCACGCAGCGGTTGGTCAGGCGGCTCGGCGGGCAGGTGGCGCGCCGGCTTGCCTTGACCGGC
GAGATCGTCACCGCCGAGAC
>r39.1 |SOURCES={KEY=8c1b976a...,bw,671843-671993}|ERRORS={}|SOURCE_1="bcq" (8c1b976ac150da4581101744fba310641e33826f)
CTCAACAAGAAGATCTCGGGCGAGATCGTCGCCGCCGTCTCGCAGATCGACGAGCCTGCCAAGCT
CGCCGACACCGTCGCCTCGCATCTCGCGGTCAAGATCGCCGACCGGCAGGCCGTGCTGGAGATCA
CCAACGTCGCCCATCGTCTG
>r40.1 |SOURCES={KEY=8c1b976a...,fw,5382190-5382340}|ERRORS={}|SOURCE_1="bcq" (8c1b976ac150da4581101744fba310641e33826f)
GCCCTTGGCCAGCTCGCTGAAGTTCACCGTGCTGCTTTCCCGATCGAGATCGGCTGCGCCTTGCA
GGCCGCCGCCGATCACCAGCGTGCCCTGGTCCGACTGCTTGAAGGAGAGCGCCCGGCCGACCACG
CTGACCACGGGGTCGAGCAG
>r41.1 |SOURCES={KEY=8c1b976a...,bw,2144923-2145073}|ERRORS={}|SOURCE_1="bcq" (8c1b976ac150da4581101744fba310641e33826f)
CCGCCAGATCGGCCACCAGCGCATCGAGCAGCAATGCGCCGTCCGGCGTTGCCGCGAGCCGGCCG
CCTTGCCGGTGCATCAGCAGCTTCTCGTCGATCAGGCTGGCGATGCGCTTGGCGTTGAGTTCGCG
TCCTGACAGCGCCTTGAACA
>r42.1 |SOURCES={KEY=8c1b976a...,fw,663221-663371}|ERRORS={}|SOURCE_1="bcq" (8c1b976ac150da4581101744fba310641e33826f)
GCCTCCGCCATCGGGCAGATCATCCATGGCACGACGCTGGCGACCAATGCGCTGATCGAGCGGCG
CGGCGCCAAGACCGCGCTCATCACGACCGAGGGTTTTCGCGACGTCATCGAGATGCGGACCGAGA
GCCGCTTCGAGCAATACGAC
>r43.1 |SOURCES={KEY=8c1b976a...,bw,3318756-3318906}|ERRORS={}|SOURCE_1="bcq" (8c1b976ac150da4581101744fba310641e33826f)
CGGCACGGCGCGCTCGGCTTCTTCAGGGACGCCCACGACATCGCGCCGCTGAACGAGCGGACCTG
GTCGATCCTCGATGCGGTCGGGCTCGCGGACCGGGCGGCGGACCCGTGCATGAACCTGCCGCACG
GTGCCAAGCGCCTGCTCGAG
>r44.1 |SOURCES={KEY=8c1b976a...,fw,4403669-4403819}|ERRORS={}|SOURCE_1="bcq" (8c1b976ac150da4581101744fba310641e33826f)
GCCGCGTTGTGGCCGCATTCGCCGTTCCAACTCGCCGGCGGGCGGCAAGACCCTGCCAAATCCCA
ACGATATCGGAGGAAATCTTGAACAGACGATCCTTTCTGACGAGCCTTTTCGGTGGTCTCGCGGT
TGCCGGCATCGGCGGTGCCG
>r45.1 |SOURCES={KEY=8c1b976a...,fw,2488796-2488946}|ERRORS={}|SOURCE_1="bcq" (8c1b976ac150da4581101744fba310641e33826f)
GGGCGCCGGCATCGTCACCGGCATCGGCATCGTCGCGGGACGGGCCTGTGTGCTGATCGCCAATG
ACGCGACGGTGAAGGGCGGCTCCTTCTTCGCCGAGACGGTGCGGAAGCACCTCCGAGCACAGGAG
ATCGCCGGAGAGCATCGCCT
>r46.1 |SOURCES={KEY=8c1b976a...,fw,4390224-4390374}|ERRORS={}|SOURCE_1="bcq" (8c1b976ac150da4581101744fba310641e33826f)
CTGAACGAGCGCAATACGCGCCTCGCCCTGGAATGCATGACGAAAGGCGCGATGGATCTCGTCTC
CAAGCCCGACAGCCGCGCCGGCATGACGCTGTCGCTCGACTTCCGCAGCGAGTTCCTGCTGAAGC
TCGGCAACATCGCCCAATCC
>r47.1 |SOURCES={KEY=8c1b976a...,bw,314538-314688}|ERRORS={}|SOURCE_1="bcq" (8c1b976ac150da4581101744fba310641e33826f)
GCTCGCCCTGCTGGCCGGCGGCGGCTTCTATGCCTGGACGGCCCTGAGGCCGGCCGAAACCAGCC
AGGCCGCACGCCTTCCGGCCAATTCCCCGCCCCCGCTCTCCGAACCGCCACCTTCCGGCCGAACC
GAGTCCCTCGGGGGCAACCC
>r48.1 |SOURCES={KEY=8c1b976a...,bw,845033-845183}|ERRORS={}|SOURCE_1="bcq" (8c1b976ac150da4581101744fba310641e33826f)
TTCGCCGCCGGCACGCCGGATCGCGAGGATGCCCGCCCCGACGGGACGCTCGACCTCGCCGGCAG
CGTCACGCGCGAGCTTGGCGAGGAGACGGGATTGCGCGTCGAGGAGCTGAGCGTCGGCGCCGGCT
GGACGGCGGTGATCGAGCAA
>r49.1 |SOURCES={KEY=8c1b976a...,fw,1580510-1580660}|ERRORS={}|SOURCE_1="bcq" (8c1b976ac150da4581101744fba310641e33826f)
GTGCACAAGGACGATGTGTGGATGCCGCTCGTCCACGATCAGGCCTACATGATCATGGGCCCTCG
CCTCGCCCCCATGAAGGCGCACGGCAACCAGGCCGTCACCTTGTACAAGGCCCTCGACCTTCGCC
TCAAATAGTCGGCATCGGCG
>r50.1 |SOURCES={KEY=8c1b976a...,bw,831875-832025}|ERRORS={}|SOURCE_1="bcq" (8c1b976ac150da4581101744fba310641e33826f)
CCATCGCGGGCCCGAGGAGGGGAGGCTAGACCTTCACCTTCACATAGGTCCCCGGCGCGTCCGCC
AGCGCCTTGAGCTTGCCGCCGCCGGGCTCGCGCGCGGCGACCTTCTTCGGCGCCTGCGCTTCCAG
CCAGGCGAACCAATGCGGCC
>r51.1 |SOURCES={KEY=8c1b976a...,fw,5398894-5399044}|ERRORS={}|SOURCE_1="bcq" (8c1b976ac150da4581101744fba310641e33826f)
GCGTCGAGACGCCGCATCGCGGCGACGCGTCGTTGAGCTTTGTGGAAAAGGCGCGCCGGGGCATC
GCCGGAACGCGCAATTTCCTCGATTCGCTTTAGGTTCGGAGCAGGATGCGAAAAAGTGGGAACCG
GTTTTTCGCGACTATCCTGC
>r52.1 |SOURCES={KEY=8c1b976a...,fw,4967327-4967477}|ERRORS={}|SOURCE_1="bcq" (8c1b976ac150da4581101744fba310641e33826f)
GCCGTCGCCTGGGGCGCGACCGCCGATGTGCTGACGCCGGAGAACCTGCTCAAGGCGCGCCGCAT
GGTCGAGGCCTTCGACAGCCACGCCGCCCCCTGCCAGCGCGACGCGGCGTAACGCTTTTCCGGTC
AGGCCGATGCTCTACGATCT
>r53.1 |SOURCES={KEY=8c1b976a...,fw,1249002-1249152}|ERRORS={}|SOURCE_1="bcq" (8c1b976ac150da4581101744fba310641e33826f)
TTGTGCTTTGATAGACCGCCTCGCGGCGGCGACGGTAACTGCCGATCACGGACATGAGAGCCTCC
TTCGAGAGCGGGGAGCCGTTGGCGCGGTGTCAGCGCCGCCCGGCCACCCCTGCGGCGGTGCGGCC
GAGAGACTGCGCCGTCATGG
>r54.1 |SOURCES={KEY=8c1b976a...,fw,2159735-2159885}|ERRORS={}|SOURCE_1="bcq" (8c1b976ac150da4581101744fba310641e33826f)
AAGACACCGTCCTTCGTGCCCTGCTTCGCCTTGCCGTCGGGATCGGCGATCTTCATCAGGTCGAT
ATAGCCGATACGGCGCACGGGCTTGCCGACATTGGCGTCGGTCATCTCGATCTTGACGATCCGCT
TGTGCTTGGCGATGTCGTGG
>r55.1 |SOURCES={KEY=8c1b976a...,fw,2061169-2061319}|ERRORS={}|SOURCE_1="bcq" (8c1b976ac150da4581101744fba310641e33826f)
ATCGCACAAGGCGCGCTCGTCCTCGACCTGCGTTGCCTCGAAGACGAGGCGCTCTTCGCCGCGCA
GCTCGCGAGGCTGAAGCCCGGAGGCGGCGATGGGCTGGCTTGACCGGCTGCGCCGCAAGGACAAC
TCCGGCGCAGAGGATGTGGC
>r56.1 |SOURCES={KEY=8c1b976a...,fw,4266400-4266550}|ERRORS={}|SOURCE_1="bcq" (8c1b976ac150da4581101744fba310641e33826f)
AGCATCCCCGTCGTGCGGGGGCCCGCCTTCAGCGCATCCAGAATCCGCCGCCGTGCACGATGGCC
CAGCGCCTTGAAGAGAGCGTCGTCTGCGTCGTCCGTTGACATGTTATAAATCTATAACATAATAA
TCCCGGCAGCAATGGGAGGG
>r57.1 |SOURCES={KEY=8c1b976a...,fw,3688194-3688344}|ERRORS={}|SOURCE_1="bcq" (8c1b976ac150da4581101744fba310641e33826f)
GGCGCTGGCCGAGGACCGTCCCGCCCCGTTCTACCTCGTCGCCGACCGCAGGCTGCTGCGCGATG
TGACGGCCGGCGAGGCGATCCGGCTGGGCGATGTCGAGATTGCGCCGGATTCGACCTTGCTCGCG
ACGCGCCATCGCCAGGATGC
>r58.1 |SOURCES={KEY=8c1b976a...,bw,5026606-5026756}|ERRORS={}|SOURCE_1="bcq" (8c1b976ac150da4581101744fba310641e33826f)
TTTCGTCTGGTTCGAACAGGCCTTCGGACGGGGGGAGTGCCCCCTGATCAACTATACGGGTGGAA
CGGAAGTCTCAGGCTGCCTGCTCTCCAGCGTCGTGACCAAGCCGATAGTACCCGCCGGCTTCAAC
ACACGCTCACCAGGTGTGGC
>r59.1 |SOURCES={KEY=8c1b976a...,bw,4148020-4148170}|ERRORS={}|SOURCE_1="bcq" (8c1b976ac150da4581101744fba310641e33826f)
GGTGACGTAGACTGCGGGGTTCTCGGCCGAGCTGCACACGCCGAACTCGGGCGTCGTGGTCCGGC
CCATCAGGTTGAGGCCCGCCTTGCGCATGCGCGCTGTCAGCCAGGCATCGGCCGCCGGACGGTTG
CCGCGCATGAAGAGCGAGCC
>r60.1 |SOURCES={KEY=8c1b976a...,bw,2604365-2604515}|ERRORS={}|SOURCE_1="bcq" (8c1b976ac150da4581101744fba310641e33826f)
CACCCATGGCCATTCCGACCATGCTCGCGCCGGCCATGGCAGCGTGCTGGCGACGCGCGAGACGC
TGGCGATCATGGCGCTGCGCTATGGCGAGGGGTTCGCCGGTTCGCAGCAGGTCGCGGTGCCTGGA
GAGGTGGTCCGCATCGGCGA
>r61.1 |SOURCES={KEY=8c1b976a...,fw,4716776-4716926}|ERRORS={}|SOURCE_1="bcq" (8c1b976ac150da4581101744fba310641e33826f)
AGTTTCGGATTCAGCGCATCGCGCAGCCAGTCGCCGAGCAGGTTGACCGAGAGCACGATCAGCCC
GAGCTGCAGCGAGGGGAACACGACGAGCCACCAGGAGCCGGAGAACAGGTACTGGTTGCCGATGC
GAATCAGCGTACCCAGCGAA
>r62.1 |SOURCES={KEY=8c1b976a...,bw,2400039-2400189}|ERRORS={}|SOURCE_1="bcq" (8c1b976ac150da4581101744fba310641e33826f)
CTTCGGTGCCGTCATCGACCAGCAGCGCGAAGCCCGCCCCGCGCGAGAGCGCCTCGAAGCCAAGC
GCGCCCGTGCCGGCGAAGAGGTCGAGCACGCGCGCACCCTCGACCGCCTCGTCATAGGCATGGAC
GAGCACGTTGAAGAGGGATT
>r63.1 |SOURCES={KEY=8c1b976a...,bw,1659676-1659826}|ERRORS={}|SOURCE_1="bcq" (8c1b976ac150da4581101744fba310641e33826f)
CCTGCGCGACCCCGCCGTCAAGGTGCTGCGCCGCGGCCGCGAGCTGGTGACGACCACGCCCGAGA
TCCGCGCCTTCCTGGCCCGGCCGCAAGCGCTCATCATCACCAAGGCCAACGTCAAGAGCCGCGTC
CACCGGCGCGTCCATCTCGA
>r64.1 |SOURCES={KEY=8c1b976a...,bw,4811605-4811755}|ERRORS={}|SOURCE_1="bcq" (8c1b976ac150da4581101744fba310641e33826f)
GCATATGGATGCAGGCCGAGAGGATGAAGAGCAGCATCAGGATCGCGACGAGAGGGTTCGACAGC
AGCGCGATCGCCGCCGGGTAGGGCCGGCCGACCAGCGCGATGACGATGCCGATGAAGATGATCGT
CAGGATCAGGTTCGAGACGG
>r65.1 |SOURCES={KEY=8c1b976a...,bw,5033181-5033331}|ERRORS={}|SOURCE_1="bcq" (8c1b976ac150da4581101744fba310641e33826f)
CTCGACTACGACAGCCTCAAGGCTATCCGCCCCGACATCGTGCTTTGCACGATCAGTGCCTATGG
GGTGGAGGGAGATAGTCGCAACCGGATCGGCTTCGACGGCACGGGACAAGCGCTCAGCGGCGCGA
TGGCTTTAAGCGGGACGGGT
>r66.1 |SOURCES={KEY=8c1b976a...,bw,1083605-1083755}|ERRORS={}|SOURCE_1="bcq" (8c1b976ac150da4581101744fba310641e33826f)
GCAAGGCGACATCGTCAAGCTGACCATGGCGCTCTCGACCGTCATCGACGTCGAGTCCTGGGTGC
AGGCCGCGCCCGACCGCGTCATCGTCGAAATGCCATCGACGAATTTCCAGATTCAGCCCGGCGCC
CGCAAGACCGCCGGCTTCAT
>r67.1 |SOURCES={KEY=8c1b976a...,bw,2250042-2250192}|ERRORS={}|SOURCE_1="bcq" (8c1b976ac150da4581101744fba310641e33826f)
CGAGGATGCCGACGCCGAGGCGAGCGAGAAGGACGTCGTCGTCACCAGCGAGGACGACATCGAGG
TCGAGGACGACATCGTCGCCGACGACGATGACGACACCTTCCTGGAAGAGGACGAGGAAGGCGAC
GACGATGTTTCCGATCTGAT
>r68.1 |SOURCES={KEY=8c1b976a...,fw,3589295-3589445}|ERRORS={}|SOURCE_1="bcq" (8c1b976ac150da4581101744fba310641e33826f)
ACCGCCGCGCATTGCCACGAGCTCGGCCGGGGTCTCGCGCAGCTCCACGCCGCCGGCTCCGACTT
CGCCATGGAGCGCGTCAATGCGCTTTCCGTGCCGGGCTGGCGCCCGCTCGCCGAGCAGGCCGGCA
CCGAGGCCGACAAGGTTTCG
>r69.1 |SOURCES={KEY=8c1b976a...,bw,583808-583958}|ERRORS={}|SOURCE_1="bcq" (8c1b976ac150da4581101744fba310641e33826f)
CATCAACCGCCTGAACCAGAAGATGCGGCTGCAATCCGACCCGACGATCGTCTACGGCCTCGTCG
GCGGCAAGGGCACGCTCGGCCGCCCGATCCAGCGCAACGAGATCACACAGGCGACGCCCTACAAC
ACCTATGTCATCCCCGGCCT
>r70.1 |SOURCES={KEY=8c1b976a...,fw,4255770-4255920}|ERRORS={}|SOURCE_1="bcq" (8c1b976ac150da4581101744fba310641e33826f)
GATGCTCTTCGCCTCCAGATAGGCGGTGATCGTCTCATAGGTGGAATCGATGTCGTCATAGGGCG
CCTGATGCAGGAAGCGCAGCGCCGCCCCGGCGGGCGAGGTCGACATCTTGAAATCGGCGCCGAGC
GAAGGCGCCTGACCGCCCGG
>r71.1 |SOURCES={KEY=8c1b976a...,fw,598799-598949}|ERRORS={}|SOURCE_1="bcq" (8c1b976ac150da4581101744fba310641e33826f)
ATCCGCTGGAGAGCATCGCCCGCCATGACCGGGCTCTGGCGGCCTGCAATGCCTTGATCGACAAG
GGCGGTCTCGCAGGTGACGCGCTTGCCGCGGCCCTGCTCGATCGCGCGGACCTGCTGGCGCCGGG
GACGGGCGCAATCTACGCGC
>r72.1 |SOURCES={KEY=8c1b976a...,fw,1696998-1697148}|ERRORS={}|SOURCE_1="bcq" (8c1b976ac150da4581101744fba310641e33826f)
TGCGCACCCTGACGATCCTCGAGGCCGAACGGCTCGACCGGCTGTCGGCGCAGGGAGCGCCGGCA
TGACCGCGCTGGCCACGAGCCTCGGGCCGCATGCCGGCTTCATCCTCGCCGCCTATGCGGCGGTC
GTCGTCGTCCTCACCGGGCT
>r73.1 |SOURCES={KEY=8c1b976a...,fw,1561225-1561375}|ERRORS={}|SOURCE_1="bcq" (8c1b976ac150da4581101744fba310641e33826f)
CTCCTGGTGCGCCACTCGCGCGGCGTCGAACTCACCGAGGCCGGCAGGCTTCTGCTCGATCGGGC
CCGCCGTATCCTGCAGGATGTGGAGGAGCTCAAGCGCGAAATCATCGGCAATGTCAGTCCCGAAC
AAGAGATGATGATCTTGGGC
>r74.1 |SOURCES={KEY=8c1b976a...,bw,4780069-4780219}|ERRORS={}|SOURCE_1="bcq" (8c1b976ac150da4581101744fba310641e33826f)
CGCGCAGGCCGCGTGCAGTCGGTCCGTCCCGGTCGCGAAGGAAATCCTGAAATAGGGCTCCAGCC
CGAAGGCGACGCCGGGCACGGCCGCGACATTGGCGTCTGAGAGCAGATAGTCCACGAAGTCGGCG
TCGTTGGCGATCACCCGCCC
>r75.1 |SOURCES={KEY=8c1b976a...,fw,5254588-5254738}|ERRORS={}|SOURCE_1="bcq" (8c1b976ac150da4581101744fba310641e33826f)
GCCACCGGACTTGCCCAGCTCGACGCGGCCACGCTGACCGCGCCGCGTCTTGTCGGCGAGATCCT
TCAGGAACAGGGCGTTCATCGTGCCCTTGAGCCCGACATGGAGATGCGTGACCTCGCCCTCGGAT
AGAGTGACGATCTTCACGTC
>r76.1 |SOURCES={KEY=8c1b976a...,fw,3786562-3786712}|ERRORS={}|SOURCE_1="bcq" (8c1b976ac150da4581101744fba310641e33826f)
ATGGCCGGGTTGCTGCTGGGTCTCAGCTTCGAGCGCATCGGGCTTGCCGCGCCCTTGATGTTCGG
AGCGACCTTCGCCAGCGCGATCCTCCATGGCAGCGGGCTCGTCGAAGGCAGCTTGCCGCAGCCGA
TCCAGATCGCGGTGCAGATC
>r77.1 |SOURCES={KEY=8c1b976a...,bw,738397-738547}|ERRORS={}|SOURCE_1="bcq" (8c1b976ac150da4581101744fba310641e33826f)
CCTGCGGCCGATGGTCTCAGGACGCTGCTGCCGCCGGCTCTGTTCGAGCGGGCGGTCCTGATCGG
CGCGATCTTCCGGGTCGCCTATCTGCTCTCGGCCGGCATGGCCGGCATCCTGCCGCGCATTCCGG
CGCTCTGCGTCGACAGGCGC
>r78.1 |SOURCES={KEY=8c1b976a...,bw,5019625-5019775}|ERRORS={}|SOURCE_1="bcq" (8c1b976ac150da4581101744fba310641e33826f)
GCGCCAATCCGGGCGCCGAGGCCAACATGGCCAAGATGCTGGCGGCGGATGCTTCCTTCGAGGCC
GCCAACGCCTGCATCCAGACCCATGGCGGTTTCGGGTTCGCCGAAGAGTATGACGTCGAGCGCAA
GTTCCGCGAGACGCGTCTCT
>r79.1 |SOURCES={KEY=8c1b976a...,bw,2154641-2154791}|ERRORS={}|SOURCE_1="bcq" (8c1b976ac150da4581101744fba310641e33826f)
GGCGCCTGGCCGGTCGCCGGCTTCTTCGGCATCGACGTTCTCGCGCTGTTCATCGCCTTCCACGT
CAATTTCCGTCATGCCCGCGCCTTTGAGCGCATCGTCGTGACGCCGCTCGAGGTCTTCCTGCGCA
AGGTCTCGCATCATGGCCGC
>r80.1 |SOURCES={KEY=8c1b976a...,fw,1278953-1279103}|ERRORS={}|SOURCE_1="bcq" (8c1b976ac150da4581101744fba310641e33826f)
AAACGGCTCAAGGCCATGCTGACCAACGACAACATGCCGGGCCTCGTCTTCTATCAGCGGCGCGG
CTTTCGGCTGTCCGGGCTTTATCTCGACGCGATCGACGCCTATCGCTCCGTCGTGCCGACCATCA
TCAAGACAGGATACAAGGAC
>r81.1 |SOURCES={KEY=8c1b976a...,bw,934794-934944}|ERRORS={}|SOURCE_1="bcq" (8c1b976ac150da4581101744fba310641e33826f)
GTGGTGATCTCGCTCGTGCCGACCGCCGAGACCGGCGTGACGCAGGAGCGCAGGGGCTGCCCGTC
GATGAAGACGGTGCAGGCGCCGCATTGCGCGACGCCGCAGCCGAACTTGGTGCCGGTCAGGCCGA
TATTGTCGCGGATCGCCCAG
>r82.1 |SOURCES={KEY=8c1b976a...,fw,1649747-1649897}|ERRORS={}|SOURCE_1="bcq" (8c1b976ac150da4581101744fba310641e33826f)
CCGATCAGGATGACGGCGATGCCGGGCTCCTCGTCGCCGCGCTCCTCGCCATCGGAGAGGCCGTC
ATCGGCCTCGTCGTCGAGGGCCGGATCCTCGTCATGGACGAAGCCGAAGCCGGCGGCGGCGGTGA
CGGCGAGAATGGCGATGCCG
>r83.1 |SOURCES={KEY=8c1b976a...,bw,3972473-3972623}|ERRORS={}|SOURCE_1="bcq" (8c1b976ac150da4581101744fba310641e33826f)
TGGTCGAACTAGCGATTGCGTGCCCCGGAACCACATGCTAGTGCACCGCCACATTTTGGTCGCGA
AGCCGTGTCGCTGGCTTTGCGCCTGTGATACTCGCAGCGTCGGGACGATGCACTCCACCTTCCCA
GGAAGGTCGCCGGTGCAAGC
>r84.1 |SOURCES={KEY=8c1b976a...,fw,3206928-3207078}|ERRORS={}|SOURCE_1="bcq" (8c1b976ac150da4581101744fba310641e33826f)
GCCAGCCGGTCGAGATCGGCGAAGACCGCACGCTTGCTCTCGACGATCTCCGCCGTGCTTTCCTG
CACATGGTCGGTGCCGGCGAGCGCCTCGTCGAGGGCGTCCACGGGTTGCAGCCGCGCCAGCACCT
CGGCCGGCTCCTGGCCGTCG
>r85.1 |SOURCES={KEY=8c1b976a...,bw,4357204-4357354}|ERRORS={}|SOURCE_1="bcq" (8c1b976ac150da4581101744fba310641e33826f)
GTTCGGGGCAAGCGCATTCACGGCAAAGGAGCCTTCCGTGGGGCCGTAGAGGCCGGGCGGATGCA
GCAGCGTCGCGCGCCCGGCGAAGTTGCGGGCGACCGGCTGGCTCGTCGCCGGCGGGCTGCGGAAC
TGGCCGAGACCGTCGAGCAC
>r86.1 |SOURCES={KEY=8c1b976a...,bw,202279-202429}|ERRORS={}|SOURCE_1="bcq" (8c1b976ac150da4581101744fba310641e33826f)
CGAAGCGATCGGATTGCTCGCGCATGGCGCGGAAGATGTCGGGCGCGCGCGCCGCGCCATGGCCG
ATGCCATGCAGGCTGTTGGCCATCCAGCCGAGCTGCTGGAGGATGGCGTTGTTGGGAATGGCCCG
TAATTCGCGCGGATGCCGGA
>r87.1 |SOURCES={KEY=8c1b976a...,bw,2031948-2032098}|ERRORS={}|SOURCE_1="bcq" (8c1b976ac150da4581101744fba310641e33826f)
ATCGGCTGGCCGGGACATGCCGCTCAAGGTTGAACTCGTAGAACAGTGCCTCCTGCGCAACCGTC
CGCTCGCCCATCATCACGCCGCCCTCCGCAAGGACGACGGAAACAGAACCTCAAGCCCACAGCAA
CACCGACTTCTTCAACACAA
>r88.1 |SOURCES={KEY=8c1b976a...,bw,3488221-3488371}|ERRORS={}|SOURCE_1="bcq" (8c1b976ac150da4581101744fba310641e33826f)
GAACGCAGAGATAAGGGCCACGCCCGGCCGGCAATTCGCCGGTCTGCTTCAGCGTGGCGATCTGG
GCTTCGCCGAGTCCGGCGACCACATGCTCCTGCTGGTCGAGCAGGAGGCCGCCCCCGGCGCCTCC
GACGACGATACCGTTCGGAC
>r89.1 |SOURCES={KEY=8c1b976a...,bw,1373100-1373250}|ERRORS={}|SOURCE_1="bcq" (8c1b976ac150da4581101744fba310641e33826f)
CAACGAGGCTCTCGCACAGACCGGGTTCCTCTACGGCGGCAACGCGGCCTATATCGAGGATCTCT
ACGCCCGCTACGAGGCCGATCCCAAGTCGGTCGACGAGCAGTGGCAGAGCTTCTTCGGCGCGCTG
CAGGACGACAAGCAGTCGGT
>r90.1 |SOURCES={KEY=8c1b976a...,fw,4642827-4642977}|ERRORS={}|SOURCE_1="bcq" (8c1b976ac150da4581101744fba310641e33826f)
TGTCGTAGCGTGTTCCCCGACGAGCTGGCTGCCGTCTTCGGTTGATCGCGACGACACAGCGGGTT
TTGGTACCGCCATTCGGAGGTTCGAATCCTCTCGCCCCAGCCAAAATTCGTGATTTGCGAAGAGC
TTGGTGTTTTCTGAGCGACT
>r91.1 |SOURCES={KEY=8c1b976a...,fw,3898518-3898668}|ERRORS={}|SOURCE_1="bcq" (8c1b976ac150da4581101744fba310641e33826f)
AAGCGCAATGGCCGCGACCAGGTCGCGATCAGCTCGGACGAAGCGGAGTTCCTGGCCCAGATCCG
GCCACTGCCGGACGGCCAGCGCGGCTCCGCCGACATCGTCAAGCTCAGGACGGGCTGAGACGCCG
CCGCAGCGACCTTCTCCCCC
>r92.1 |SOURCES={KEY=8c1b976a...,bw,4835318-4835468}|ERRORS={}|SOURCE_1="bcq" (8c1b976ac150da4581101744fba310641e33826f)
CTCGCCGGCGTCTTCGCCGGCATCATGGCGGTGCTGCTCGCCGCCAACCTGTCCTCCGCCGCACC
GAACATGGCGGGCGACTACCTGCTCTATGCCATCGCCGCCGTGCTGCTCGGCATGACCATGTTCG
AGCCCGGCAAGCCCAACGTG
>r93.1 |SOURCES={KEY=8c1b976a...,fw,974372-974522}|ERRORS={}|SOURCE_1="bcq" (8c1b976ac150da4581101744fba310641e33826f)
CGGCAGCGTCATCGCGACCTGCGAGCGCTGGGCGCGCCCGGTGATGATCGCGCAACCCGGCGACG
ACCCCGAGCGCTATCTGCGCCGCGCGCTGGGCTCCGCTTACAAGAAGCGGATGCAGCAGTTCCGC
GCCGTCATCAAGAGCGGCGC
>r94.1 |SOURCES={KEY=8c1b976a...,fw,4071007-4071157}|ERRORS={}|SOURCE_1="bcq" (8c1b976ac150da4581101744fba310641e33826f)
GCGACCGCATCGACCGGATCGGCCATGCGGATGCAGGTGACGGCCGCCGGCAGCCCGCTCATGAC
GTCGTCGCGATCGTCGATCAGCGTCACCGTAAAGGGTAGGGCGGCAAGCGCACGGGCAAGCGCAC
GGCCGGTATGGCCCGCACCG
>r95.1 |SOURCES={KEY=8c1b976a...,bw,1823218-1823368}|ERRORS={}|SOURCE_1="bcq" (8c1b976ac150da4581101744fba310641e33826f)
GTTCGGGATCCTCGTTCAGGGCCGCGATGGCGCCACGCTTCTGGGCCTCGCGCTCGCGCTCGATC
AGCGCGACGAAGAGATGTTCCTTGTCCTCGAAATAGACATAGAGCGTGCCCTTCGAGACATTGGC
GGCGATGGCGATGTCGCTCA
>r96.1 |SOURCES={KEY=8c1b976a...,fw,629549-629699}|ERRORS={}|SOURCE_1="bcq" (8c1b976ac150da4581101744fba310641e33826f)
GACGAGACGCCCCGCCCAGGGCCCTTCCGCCGCGGTCTCGGCCATGGCGACGTGAGAGGGCTCGG
CGAGATTGTTCGGCATCTGCACGGCGAGCTGGCCGCCGGGCTTCAGCGCACCCGCGAGCCGGGGA
AACAGGCTCGCATGGTCCGG
>r97.1 |SOURCES={KEY=8c1b976a...,bw,620956-621106}|ERRORS={}|SOURCE_1="bcq" (8c1b976ac150da4581101744fba310641e33826f)
CCAACAAGGTGAAGGCCGCGAGCCCAGAGAAGATCGGCGCCATCGCCGGCGATCTCGCGGCCGTG
GAAGAGATGTTCGCGTTGAAGGCGCTGATCGCCTCGCTCGGCTCCGCCAATCTCGATGCCCGCCA
GGACGGCACCAGGCTGCATC
>r98.1 |SOURCES={KEY=8c1b976a...,bw,190234-190384}|ERRORS={}|SOURCE_1="bcq" (8c1b976ac150da4581101744fba310641e33826f)
CCTTCGCCGAGCGCGAGCAGTTCCGCATCCTCTTCCTCGACAAGAAGAACGCGCTGATCGCCGAC
GAGGTGCAGCAGACCGGCACGGTCGATCATACGCCGGTCTATCCGCGCGAGGTGATGCGCCGCGC
GCTGGAGCTCTCGGCCTCGG
>r99.1 |SOURCES={KEY=8c1b976a...,fw,2117817-2117967}|ERRORS={}|SOURCE_1="bcq" (8c1b976ac150da4581101744fba310641e33826f)
CGAAGGTGAAGCCATCGGCGAAGGTGTCGGCAGCCGTCTTCAGCGACCAGGCCTCGACCAGCGCG
CCGGTCGGGCCGACTTCGTTGAAGGCGTTGCGCAGCAGGAGCAGGGTCGGCCAGGCGTAGATGGC
CAGCACGAAGAGTCCGGCCG
>r100.1 |SOURCES={KEY=8c1b976a...,fw,150806-150956}|ERRORS={}|SOURCE_1="bcq" (8c1b976ac150da4581101744fba310641e33826f)
GCGCCGACAGAGTGGATGGCGTAGAGGCCGATCGGCACGCTGTCGCTGGCGTTCCAAATGAATTT
GGGCGAGACAGGGAAGATCGCGCTGCAGGCGGAGACGAGCAGCACCAGATACGTCGTCATGACGT
AGCCGAACCGCGTCACTTGA
>r101.1 |SOURCES={KEY=8c1b976a...,fw,4960432-4960582}|ERRORS={}|SOURCE_1="bcq" (8c1b976ac150da4581101744fba310641e33826f)
GGTCGGGCTGTGTTTCACCGCCGCGTCGGGATAGGGCACGAAGCAGCGGAACGGGTCGTCATAGG
TCATGTGAATCAGATCCCCCTCGCATCGCCATCGGAACGCGGATCGTGCGCGGCCTCGACGCGGC
CATTCGCATGCTTCACCAGC
>r102.1 |SOURCES={KEY=8c1b976a...,bw,4876823-4876973}|ERRORS={}|SOURCE_1="bcq" (8c1b976ac150da4581101744fba310641e33826f)
GAACAATTCCGAATTGGGCATGATGTGTTCGAAATAATCGCCGTCCACAAAGTGCGAGCGGCGGT
CGTAATCTATGTACTCCTGCAGCTCCGCAAGCGATGTTGGCTTCCACGTCTGGGCCTTGGCATAG
ATGCGCCTGGCAAGGTGATC
>r103.1 |SOURCES={KEY=8c1b976a...,bw,4353769-4353919}|ERRORS={}|SOURCE_1="bcq" (8c1b976ac150da4581101744fba310641e33826f)
CCGAGGATGTCGGACGGCATCAGGTCGGGCGTGAACTGCACGCGCCGGGCCGAGAGGCCGAGCAC
CGTGCCCATCGCCTCGACGAGCTTGGTCTTGGCGAGGCCGGGCACGCCGACAAGCAGGCCGTGGC
CGCCGGCCAGCAGCGTGATG
>r104.1 |SOURCES={KEY=8c1b976a...,bw,2150263-2150413}|ERRORS={}|SOURCE_1="bcq" (8c1b976ac150da4581101744fba310641e33826f)
ATCCTGCGGCAGGGTCGCTGCGACGGAGAGGTCGAGATCGGGCATGGCGTCGTCCAGGAGAGAAA
TCGTTCGGGAGCCGGAGAACAGCCGCTTATGCGCAAATGCGCAAGCCGGTTCGCGACCATAGGTG
GATTGCGCCGGGCGTCATCG
>r105.1 |SOURCES={KEY=8c1b976a...,fw,3584239-3584389}|ERRORS={}|SOURCE_1="bcq" (8c1b976ac150da4581101744fba310641e33826f)
TCCTTGCGGCTGTGGCTGAGGCTGGCCTGCCCCCGCGCCCTGGCCGAACATGCCGCGCAGGATCG
CATCCATCGGATTGGCCGGCATCTGCGGCTGGGCCTGTGGTTGCGGCGCCGGCTGCATGCCCGGC
ATCTGGCCGCGCATCATCTC
>r106.1 |SOURCES={KEY=8c1b976a...,bw,4011086-4011236}|ERRORS={}|SOURCE_1="bcq" (8c1b976ac150da4581101744fba310641e33826f)
AGCGACGTCCGCTCCAGCGCGAAGCGCTCGGCCAATTCGGTGACCGACTTCCATTGCCCGGTGCT
CAGCGCCGAGAGCAGCACGAACTGGGTGATCTTCAGCCCGCTCGGCCGCATCGCCTCGTCATAGG
CGCGGGTGACGGCGCGCGCC
>r107.1 |SOURCES={KEY=8c1b976a...,fw,1770639-1770789}|ERRORS={}|SOURCE_1="bcq" (8c1b976ac150da4581101744fba310641e33826f)
CGTCCGCGACCCAGAGCACGCCGTGCTTGTCGCAGAGCGCGCGCAACTCGCGCCAGAAACCCTCG
GGCGCCTCGACGATGCCGCCGCCGCCCTGGATCGTCTCCATCACGACGATGCCGATCGAGGGGTC
GTTCTCCAGCGCCTGCCGGA
>r108.1 |SOURCES={KEY=8c1b976a...,fw,2933840-2933990}|ERRORS={}|SOURCE_1="bcq" (8c1b976ac150da4581101744fba310641e33826f)
TTGCACGACCGGGCCCTCGGGCACGACGGTCGAGCACCGATCGTTTCTAACGCAATCGCGCCACA
GGAAGCACCGTTCTTTGCCCGCGATTCGGCATAGATGACCGCCCCGCAGCGCAGAACAGACGCGA
CCGCCGCGCCGACCGCCCTA
>r109.1 |SOURCES={KEY=8c1b976a...,fw,3135734-3135884}|ERRORS={}|SOURCE_1="bcq" (8c1b976ac150da4581101744fba310641e33826f)
ATCGCCCGGGCCGGAATCGGGGAGTTCGAGCTCGCCCGGCTTGTGGCTGCGCGGCACGGTGATCT
CGAGCTTCGCGAAGGCCAGCTTCGGGGCGCGCTCGCCGTCGAAATAGACCGGCGCCGCCGAGGCT
TCACGGGTGGTGGCGACGTA
>r110.1 |SOURCES={KEY=8c1b976a...,fw,1147240-1147390}|ERRORS={}|SOURCE_1="bcq" (8c1b976ac150da4581101744fba310641e33826f)
ACGCGTCGGCGGCCTGAAGACCGACGAGATCAAGGGCGAGGACGGGCTGCGCTGAGCGCAGGACG
CCTATCCCCCTCTCCCCTTGGGGGGAGAGGGTTGGGGTGTGGGGTTGCGGTCCCCTAAGGGGCCT
TGCGTGCCCTTGCGATAGCC
>r111.1 |SOURCES={KEY=8c1b976a...,fw,2513100-2513250}|ERRORS={}|SOURCE_1="bcq" (8c1b976ac150da4581101744fba310641e33826f)
CGACCCCGAGACCTATGGCATCCTGCCATTCGAGAAGGCGCTTTCGGTCACGCCGTCGAGACGGG
CCCCGCCATCGGAAAGCCACCGATCGCTCGACGCGGCCTGACGGCCGCACCAACGCACCGCCTTC
AGCCCGAAAGATCCAACATG
>r112.1 |SOURCES={KEY=8c1b976a...,bw,990951-991101}|ERRORS={}|SOURCE_1="bcq" (8c1b976ac150da4581101744fba310641e33826f)
CGTAGACCACCGCGAGGCGGCGCGAGGTGTCGACCTTGGTGGGATAGCCCTCGGCATCGACCGGG
CCGTAGTTCGGCGGCACGGAGTCGGCGTAGACGCCGAGCTTGTCGCGCAGGAGCTGGCCCGGGCG
GTCGTCGTCATAGGTGCCGA
>r113.1 |SOURCES={KEY=8c1b976a...,bw,4244345-4244495}|ERRORS={}|SOURCE_1="bcq" (8c1b976ac150da4581101744fba310641e33826f)
CTAAATCTCCCGGCCAATCAGCACCGCCATTCAGGCGGGCTTCCGGGAGGATATCCATGCTGCTG
ACCCGCCGCTCCACTCTCGGCCTGATGGCCGGCGCCGTTCTCGCTCCGTCCGTCGTCCGGGCCGA
GAGCTTCCCGAGCAAGGTCG
>r114.1 |SOURCES={KEY=8c1b976a...,bw,34457-34607}|ERRORS={}|SOURCE_1="bcq" (8c1b976ac150da4581101744fba310641e33826f)
GTCACGACGAGCGTCGCCGTCGCCACCGCCCCGCGCCGGTGACGAGCGATACCACCATTGACGAC
AGCCAGCAGCAGCAAGGCCGTGATCGCCGGATAGAGCGGCAGCACGTAATGCGGCAGCTTGGTCG
GCACCGCCTCGAAGACGATC
>r115.1 |SOURCES={KEY=8c1b976a...,bw,3710133-3710283}|ERRORS={}|SOURCE_1="bcq" (8c1b976ac150da4581101744fba310641e33826f)
CGTGGCCACCATCGCCGCCGGCCTTCTGGCCTGGTGGTTCGCCTCTCCGGCCCAGGCATGGACAG
CGTCCCTGCCGCAGCCGCTGCTGATGGCGGTGCTGCTGCTGTCCACAGCCGCGGGCCTGCTCTAT
GTCGCCATCGCCGGCATCGG
>r116.1 |SOURCES={KEY=8c1b976a...,fw,2469116-2469266}|ERRORS={}|SOURCE_1="bcq" (8c1b976ac150da4581101744fba310641e33826f)
TCGCCGCGATATTCGCATAGGGGCGGCCGTCCTTGTCGTGGTGCAGGTAGTGGAATTCCGCGAGC
GCGGTGAAGCCGCCCTCCAGCATCTCGACGAAGGCCTGCGCCGCGATGGCCTGCACGTCATCGGG
ATCGAGACGGTCGAGGAAGC
>r117.1 |SOURCES={KEY=8c1b976a...,bw,5270002-5270152}|ERRORS={}|SOURCE_1="bcq" (8c1b976ac150da4581101744fba310641e33826f)
AAACAGCCAGGGAAGACCGCGCGTGACCGAGACCGCCACCAGCCCGCAGCCAGCCGTCCATTTCG
AGCCGGACGATCAGGTCGAGCGGCTCAAGGCCGAGATCCTGCGCAAGCTCGCCTATTCGCTCGGC
AAGGACCCGGCGGTCGCCCA
>r118.1 |SOURCES={KEY=8c1b976a...,fw,2457570-2457720}|ERRORS={}|SOURCE_1="bcq" (8c1b976ac150da4581101744fba310641e33826f)
GAGCTGAAGGTCGAGATGCGGGCGCGCCTCTCCGTCGAGCGCTCTGCCCCGCCGCATCCCGGGCT
GACGCGCGGCTGGGAGGAGGTCGCAGCGCTGGCGCTCGCCTCCGACAGTCTCGCGCCGGCTTCGC
CGACGCATCACATCTATCCC
>r119.1 |SOURCES={KEY=8c1b976a...,bw,3893069-3893219}|ERRORS={}|SOURCE_1="bcq" (8c1b976ac150da4581101744fba310641e33826f)
AAGTCCGCGATGACCACTGGGGCCATCGCTCGTTGGCGCCGTCGCTACGGAACCTCGCTCTGCGC
CGCACCAGCCTTCGCCTGCGATGGCGAGCAGCCGAAGCGTTTGCGGAAGCTGCGGTTGAAATAGG
ACAGGTCGCCGAAGCCGACC
>r120.1 |SOURCES={KEY=8c1b976a...,bw,5203548-5203698}|ERRORS={}|SOURCE_1="bcq" (8c1b976ac150da4581101744fba310641e33826f)
GATCGCCATCGTCGCCGGAAAGTCGGGCACGACAACGACGACGCGCCGCTGCAAGCCCAGCGCTT
CCAGAGCGGCGTCGACCGGACCATGCGTTCGGCCGCGGCGAGAGGTGACGACATGACCAAACGCC
GCGTAACGCGCGGCGGTGAC
>r121.1 |SOURCES={KEY=8c1b976a...,fw,4733284-4733434}|ERRORS={}|SOURCE_1="bcq" (8c1b976ac150da4581101744fba310641e33826f)
TCTACATCGGCAGATTCCTCTTTCGGCGGCAATGAACGTTTCGGTGCTTTCAGCCTCGCCAGAAT
CCGTCATGCTTGGCGCGCCGCTAGAGCCAAACATTAATCACAAGAGCACTGTCTTTGGTGGCAGT
GCTTCCGCTGTTGCAATCCT
>r122.1 |SOURCES={KEY=8c1b976a...,fw,2971962-2972112}|ERRORS={}|SOURCE_1="bcq" (8c1b976ac150da4581101744fba310641e33826f)
GTCGAGCATGACGACGTCAACGTGATGTGCATCGGCGCCAAGATCGTCGGCCCCTGGCTCGCCAG
CGACCTGATCTCGTCCTATCTCGCCGCCGAATTCTCGACCGACGAGGATTTCCGCCGCCGGGTCG
AGAAGCTCCACCAGATGGAT
>r123.1 |SOURCES={KEY=8c1b976a...,fw,736199-736349}|ERRORS={}|SOURCE_1="bcq" (8c1b976ac150da4581101744fba310641e33826f)
GGAAGTAGTCGGCGAGGTTGAGCTCCGTCGTCGTGCCCTGCTGCGTGCAGACCGAGGCGCCGTTG
AGCTGCAGCGCCGAGTTCACGCCGAGCTTCTTGCGAACCATGAAGCCCTGGCCGTCATAGTAGTT
GACGCCGGTGAAGGCGATGC
>r124.1 |SOURCES={KEY=8c1b976a...,bw,3124896-3125046}|ERRORS={}|SOURCE_1="bcq" (8c1b976ac150da4581101744fba310641e33826f)
AAGAGCGGACCGATATCGACGTCGAAGCCGAGATCGGCGAAGGCCGAGGCGATCACCTTCTGGCC
GCGGTCATGCCCGTCCTGCCCCATCTTGGCGACGAGGATGCGCGGGCGGCGCCCATCCGCCTCCT
CGAAATCCTGGCACATCAAT
>r125.1 |SOURCES={KEY=8c1b976a...,fw,2277814-2277964}|ERRORS={}|SOURCE_1="bcq" (8c1b976ac150da4581101744fba310641e33826f)
CGACATCATCAACGAGATCATCTCGTTGAAGAACGTCGTGCTCTCGATCGCCGAGCAGGAGGAAC
TGCTCGACGACATCTGCAACGACGTGCTCGGCTATGGCCCTCTGGAACCGCTGCTGGCACGCGAC
GACATCGCCGACATCATGGT
>r126.1 |SOURCES={KEY=8c1b976a...,bw,3134841-3134991}|ERRORS={}|SOURCE_1="bcq" (8c1b976ac150da4581101744fba310641e33826f)
GGGCATCGGCTTCGCCGGCCCGCAACTGGGCGACCGTCTGGGCGACATCGCCGGCGGGGTGGTCG
GCACGGTCGGCTCGACCGTCGGGCTGGTGGTGACGGCGCCCGTCACGATCATCTCCGGCGGCCGC
TGACGCCTCGTCGGCTGGGC
>r127.1 |SOURCES={KEY=8c1b976a...,bw,3437207-3437357}|ERRORS={}|SOURCE_1="bcq" (8c1b976ac150da4581101744fba310641e33826f)
AACCAGGACATCTTCCTGCAGGAGGACGGCGTCGTCGTCTGCGCCACCATCGCCTTCGGCATGGG
CATCAACAAGCCGGATGTGCGCTTCGTCGTCCATGCCGATATGCCGGGCTCGATCGAGGGCTATT
ACCAGGAGATCGGCCGCGCC
>r128.1 |SOURCES={KEY=8c1b976a...,bw,339111-339261}|ERRORS={}|SOURCE_1="bcq" (8c1b976ac150da4581101744fba310641e33826f)
TCGTCCTTGACCATCCGTCCGACCGGGATGCCGGTCCAGTCCGAGACGACCGAGGCGACCGACTG
CTCGTCGACATGGGCGTAGATCATCCGATTGGCCGGATCGATCTCGCCAAGCGACGCGAATTTGG
CGTTGAGCGCAGCGCGGGCA
>r129.1 |SOURCES={KEY=8c1b976a...,fw,2798585-2798735}|ERRORS={}|SOURCE_1="bcq" (8c1b976ac150da4581101744fba310641e33826f)
GCGGCTGTCGGCGGCGCGCGCATAGCCCCAGGCGACGGCGTCATGCCGGGCCGAGCCGCCGCGGC
GCTGCAGGAGCCCGCCCCGGATCGGGAAGCGGGCGTTGTCGTAGTCGAGATAGGGCAGCATCGCC
CTTACCTGCTCGCTGCCAAG
>r130.1 |SOURCES={KEY=8c1b976a...,fw,1384538-1384688}|ERRORS={}|SOURCE_1="bcq" (8c1b976ac150da4581101744fba310641e33826f)
GTCGGCGCCGGTCGCGAGCCCGCGCACCCGCTCGGTCTCCTCGCCGCGCGCCGTCAACATGATGA
TCGGCACCCGCTCGGTGTCGCGCCGCGAGCGCAGCCGGCGGCAGAGTTCGATGCCGGAAAGGCCC
GGCAGCATCCAGTCCAGCAG
>r131.1 |SOURCES={KEY=8c1b976a...,bw,5193229-5193379}|ERRORS={}|SOURCE_1="bcq" (8c1b976ac150da4581101744fba310641e33826f)
GCTCGCTGCGCAGCCTGCGGCCGGCGGCGGTGATGTTCACCGGCGTCATCGAGCTGGAGGAGAAC
CGGCAGGCACTGCGCGAGCTCGGCATCCCCGTGGTCGAGACCTGGGCCTTTCCGCGCGACCCGAT
CGACATGCTGGTCGGCTTCT
>r132.1 |SOURCES={KEY=8c1b976a...,bw,340836-340986}|ERRORS={}|SOURCE_1="bcq" (8c1b976ac150da4581101744fba310641e33826f)
CCGGCGGCCGGACCACGATCACCTTGCCGGTTCCGTCGACCTGGATGTACTTGCCGTTGCCGCCG
CTCTTGACCCCGTCCCAGCCAAGCCTGCCATGATTCGGGCCGAAATGGCCGGAGCCGTCATTGGC
GCCGTTGGAATGCGCGATCA
>r133.1 |SOURCES={KEY=8c1b976a...,fw,3608354-3608504}|ERRORS={}|SOURCE_1="bcq" (8c1b976ac150da4581101744fba310641e33826f)
GGGCGGCCATTGCCCATCTGCCGCACGAAGCTCTGGTCGATCTTGATCGTGTCGAAGGGGAAGCG
CTGGAGATAGGACAGCGAGGAATAGCCTGTCCCGAAATCGTCGAGCGAGAGGCCGGCGCCGAGAT
CGCGGATGCGCTGCAGCATC
>r134.1 |SOURCES={KEY=8c1b976a...,fw,3577018-3577168}|ERRORS={}|SOURCE_1="bcq" (8c1b976ac150da4581101744fba310641e33826f)
GTGGGACCTTCAGCCCGCCACCGGCGCCGCTGGTGATCGAATCCGCGCCGCCGAAGGGGTTGGCG
CTCTGGGCCTGCTGCTGGGCGCGCCGCTGCATCGCCGCCTGCTGCTTCACCGCATTGCAGGCCTG
GCCGCGAAACGTCCCGATTC
>r135.1 |SOURCES={KEY=8c1b976a...,bw,2548780-2548930}|ERRORS={}|SOURCE_1="bcq" (8c1b976ac150da4581101744fba310641e33826f)
TCCTCGTTCAGCTGCTCGTCGAGCAGATAGGCATCGTCCCAGGTGAACTTCGCGAGCTTGTGGCT
GCCGGCCATGGTGTTCGTCTCCCGTCTTGTTCTCAATAACCGTCATTGCGAGGAGCGGAGCGACG
AAGCAATCCAGGGGGACGTA
>r136.1 |SOURCES={KEY=8c1b976a...,fw,768527-768677}|ERRORS={}|SOURCE_1="bcq" (8c1b976ac150da4581101744fba310641e33826f)
GGCCCACCGCGAGCCGGAGCGGCTCACGGTGGCGTTTCTCCGTCCGGCCGAAACGGCGACCGAAT
CTCGATCTTGTTATCGCATCGGAGCGAAGAGCGAGTTCCACCCTTCGCTCCGATCATCATCCGCG
ATCAGCGATGATCGCGGAAG
>r137.1 |SOURCES={KEY=8c1b976a...,bw,4659020-4659170}|ERRORS={}|SOURCE_1="bcq" (8c1b976ac150da4581101744fba310641e33826f)
GAGGGCCGTGTCGTGAGCTCTCAGGACAGCATTGCGCTTGCGGACGCCGATATCCTCGTGATGAT
AGCCGAGGAGCATTGCAGCCTCTCCCGGAGCGGGGGGAGGGGCTATGCGACGATCGCGGCTGGCA
GCGGCAAGCGGACGCTTACC
>r138.1 |SOURCES={KEY=8c1b976a...,fw,2984497-2984647}|ERRORS={}|SOURCE_1="bcq" (8c1b976ac150da4581101744fba310641e33826f)
AAGCTGGTGGGCACGGCTCGCGGTGCAGGGCGGCGAAGGCCGCCTCTTTGCCACCGACTCAGCCA
TCGATGCCCTAGCGGCGCTGATGCGCGAACGCTTCGACGCTCATGAGATGACCGAGCTGATCGAC
CGCGACGGCGGCAGCTATCG
>r139.1 |SOURCES={KEY=8c1b976a...,bw,2866130-2866280}|ERRORS={}|SOURCE_1="bcq" (8c1b976ac150da4581101744fba310641e33826f)
TCTGGCGCTGCGCAATCCGGCGCTGCGCGAGGCCAACCAGACCCTGATCGCGCGCAGCCTGGCCG
ATAACGCGGCGGGCATTGTGGCCGGCATCGCCCCGCCGGACCGCACGGCTTTGGTCACCGCGCTG
CAGGCCGCCCGGCCTTCCCT
>r140.1 |SOURCES={KEY=8c1b976a...,fw,1581152-1581302}|ERRORS={}|SOURCE_1="bcq" (8c1b976ac150da4581101744fba310641e33826f)
CGGAAGGCCTGGCTGCGACGGCGCCGCTGTGGGAGCCGGGCACGACACCCTGTTATCATTCCGCG
AACTACGGCTTCATCATCGGGGAGGTTCTTCGGCGAGTGACGAACCGTTCGGTCGGGGAGTTCCT
GCGCAAAGAGATCGCCGAGC
>r141.1 |SOURCES={KEY=8c1b976a...,bw,1746735-1746885}|ERRORS={}|SOURCE_1="bcq" (8c1b976ac150da4581101744fba310641e33826f)
ATCGCGATCGCGAGCTGGGCCGGCAGCGGCCCGCCGCCGGCCCCGCTGCAGGCGGCGCTCGTCCG
GGATTTGCGGGCCGATACGCCGCAGGAGCGCTTCGGCGATGCCGTGCGGACCCTCAACAGCCAGC
AGGCCGGCTTCCGCACGCTT
>r142.1 |SOURCES={KEY=8c1b976a...,fw,5074443-5074593}|ERRORS={}|SOURCE_1="bcq" (8c1b976ac150da4581101744fba310641e33826f)
AGAGGCCGGTTCCGTGCCTGCTGATCAAGCGCCGCAGCTATGGCGCCGATGGCGAGATGCTGGAA
TATGTCGAGGGCCTGTTCCGCGGCGACAGCTACACTTACCGGCTCTCGCTCCATATTTGACGGCG
GCGGCAGGTCGCTCGCATTT
>r143.1 |SOURCES={KEY=8c1b976a...,fw,3294729-3294879}|ERRORS={}|SOURCE_1="bcq" (8c1b976ac150da4581101744fba310641e33826f)
TTCGACCGTCATCCCGCGAAGCTCGTCGAGGGCAGGCCGGGGACCGGCGCGGGCGCAGCGAAGAG
GCCGCCGGAGAAGGGCGCTTCCGCCAGCACGCGGGAGGGCAGGCGAATGCGGGCCGTGGTGATGA
AGAGGGTCGAAAGATCGGCG
>r144.1 |SOURCES={KEY=8c1b976a...,bw,1560036-1560186}|ERRORS={}|SOURCE_1="bcq" (8c1b976ac150da4581101744fba310641e33826f)
GGCCATTCCGCGCGATGCCTCTTCTCGCAGATCGTTCCAGATCTCTGCCACATACCGGCCGAACG
CATCGCTGCCGACGACATCGCTGCTGCGTGGGCGCGGCAGGCGGATGTCGACGATCCGCTTCACC
TTGCCGGGACGGAACGTCAT
>r145.1 |SOURCES={KEY=8c1b976a...,fw,2881465-2881615}|ERRORS={}|SOURCE_1="bcq" (8c1b976ac150da4581101744fba310641e33826f)
TCGACGACGCGACGCGCGCCGTGATCCGTGAACAGCGCGGAGAGCCCTGCCGCATAATCACGGAA
ATCCGCCTTGCGTTCCTGCGGCACGGCGATCAGCACGCCATCGACATAACCCGCCGCGCCGCCTT
CGCCGTCATCGACGAGCGCG
>r146.1 |SOURCES={KEY=8c1b976a...,fw,5441123-5441273}|ERRORS={}|SOURCE_1="bcq" (8c1b976ac150da4581101744fba310641e33826f)
GCGATCTGCGGACGCGGCGGCAATGGCAGCGTGGTCCAGTCATCGGGCCGCGTCTGCTTCGGCGC
TGCGAGCGCGGGCGGTGGCAGGATGCGCTCCTTGAACCGCGCATCCTCGTAATAGCGCGCTTTCT
TCGCCCGGATCGGGGGCGTG
>r147.1 |SOURCES={KEY=8c1b976a...,bw,4697154-4697304}|ERRORS={}|SOURCE_1="bcq" (8c1b976ac150da4581101744fba310641e33826f)
GTGGACGTGACGCCAATGATCGGGCGAAACCGCTTCGGGATCGATGCCGATGCGCTCGATGGCGT
CGATCGCCTGCAGCACGCGCTCGACCCTGGGCCAGCTCTCGACCTTCAGCAGGATTTCGCCGCCA
GGACGAACGAAAGGCAGCGT
>r148.1 |SOURCES={KEY=8c1b976a...,fw,240439-240589}|ERRORS={}|SOURCE_1="bcq" (8c1b976ac150da4581101744fba310641e33826f)
AGCCGTAAGCCGCGTGGACGATATAGTTGCCCGGCGGAAGCATGAAGTTCGGCGTGGCGTCGGCG
GAGCGGGCAACGATGCGCGGGGCCGAGCCGTCCGCCGTCTCGCTCAGGATGCGCCAGTTCAGGCC
GGAGCGGATCGGCTTGCGAT
>r149.1 |SOURCES={KEY=8c1b976a...,bw,4376583-4376733}|ERRORS={}|SOURCE_1="bcq" (8c1b976ac150da4581101744fba310641e33826f)
CGTCAGCACCATGCCGTAGCCCTCATAGAGCGACGGCATGACGAAAAGATCGGTCTTGTCATAGA
GTTCCGCGAGCTTTTGCGAATCCACGGCCCCGACAAGCAAGATGCGGTCCGCCAGCCCGGAGCGG
GCGATTCGGGCGCGCAGCTC
>r150.1 |SOURCES={KEY=8c1b976a...,bw,2256812-2256962}|ERRORS={}|SOURCE_1="bcq" (8c1b976ac150da4581101744fba310641e33826f)
GGTGACAGCAGCAAGCCGGAAGGCATTCATTCCAAGCTGGTCGTGGCGGGTGACCTCGTGGCGAT
GCTCGATCGTCTCGGCATCGCGACGGCCTGGATCGTCGGTCACGATCTCGGCGGCCAGGTCGCCT
ATCCCTTGGCCGCCAATTGG
>r151.1 |SOURCES={KEY=8c1b976a...,bw,2337152-2337302}|ERRORS={}|SOURCE_1="bcq" (8c1b976ac150da4581101744fba310641e33826f)
CTCAGCGTCACCGAAGTCGAGACGCTCTATCGCGACCCCTATCAGATCCATGCCCGCAAGATCCT
GAAGCTCGATGCGCTCGATCAGCTGATCGAGGACCCGACCGCGCAGGATCGCGGCAAGCTGCTGC
ACGGCATCGTCGAGGACTTC
>r152.1 |SOURCES={KEY=8c1b976a...,fw,2699284-2699434}|ERRORS={}|SOURCE_1="bcq" (8c1b976ac150da4581101744fba310641e33826f)
CGTGTCGAACACCTCCGTCACGGGAACGCCGAGCTGGCGGGCCTTGGTGCGGTCGATATCGGCAT
AGAGCTGCGGAACGTTGACCTGGAAGCTCGAGAACATGCCGGCGATCTCCGGCGCGGTCGCGGCC
TTGCCCATGAAGGCCTTGGT
>r153.1 |SOURCES={KEY=8c1b976a...,fw,2620066-2620216}|ERRORS={}|SOURCE_1="bcq" (8c1b976ac150da4581101744fba310641e33826f)
GCGGCTCGGCCCCGAGTGATCGAGGACGACGATCCTTTTCGCTCCCGGCGCGTTTCCCTCACGAT
GCAGGAGATCGCCCATGCCCCCTACCGATGAAGCAATCTCCGAAACCATCCGGAACGTTACGAGT
CTGGAAGAACTCAACGCTGC
>r154.1 |SOURCES={KEY=8c1b976a...,fw,5197448-5197598}|ERRORS={}|SOURCE_1="bcq" (8c1b976ac150da4581101744fba310641e33826f)
CGACCTGGCTCTTCGGGATCGAATCCAGCCCGGCGCGGACGATCTCGATGGCATAGGCGCCGAAA
TAGAGGCTGAGCGCGACTGCCGCCGCCTCGAACGCCGGCAGCTTGAGCCCGGCGGCCGGCAGCAC
GAAGAAGATCAGGAAGATCT
>r155.1 |SOURCES={KEY=8c1b976a...,fw,3327835-3327985}|ERRORS={}|SOURCE_1="bcq" (8c1b976ac150da4581101744fba310641e33826f)
CGACGAGGTCATCGCCGAGATCACACGGCAGGTGCCGGGCGCAAAGCTCAGCGCGCGTGGCGCGC
CGATGCCGATCGCACCCGAGCTCGCGAAGGACGACATCGCCTCGCTCCTCCCGGGGCTGCCCGAG
ACCAGCCTGTCGGACGGCAT
>r156.1 |SOURCES={KEY=8c1b976a...,fw,1403097-1403247}|ERRORS={}|SOURCE_1="bcq" (8c1b976ac150da4581101744fba310641e33826f)
GCGAAATCGGCGGCACCGCCGACGCCGCTCAGCATGCGCCCGCCCAGCATTTCGAGATTGGCCTG
GCCGAAGAGATCGACGCCGAGCGCGGAATTCACCGCGACCAGGCGCGGCAGGCCGGCCAGCACGG
CGGGCGAATGAGTCTGGTCG
>r157.1 |SOURCES={KEY=8c1b976a...,fw,1983328-1983478}|ERRORS={}|SOURCE_1="bcq" (8c1b976ac150da4581101744fba310641e33826f)
CCGCCCGGTCGCCAGCCGAGGCAAGGCGGCGATCATCGCGGCGCTCATCGCCGCGAATCCCTGGG
GAGCACCGAAAGCGACCGTCTGGCGATCGTCGATCCTGAGACCCGGCAAGGCCGCGCCGGCTGCG
GCGACATTGGCATCCGCGAC
>r158.1 |SOURCES={KEY=8c1b976a...,fw,4649983-4650133}|ERRORS={}|SOURCE_1="bcq" (8c1b976ac150da4581101744fba310641e33826f)
GCGACGTCACCGACCGTTCGATCGACGTCCTGATCAGCCGCCTCAGGCGCAAGCTGTCGGACGGA
GGCGCCGCTCAGATATTCAGGACAGTCCGCAATGGCGGTTACCTTCTCGCCGCCAAAGTCCGTGT
TCCAGACGGCCCAGGATGAA
>r159.1 |SOURCES={KEY=8c1b976a...,fw,2242395-2242545}|ERRORS={}|SOURCE_1="bcq" (8c1b976ac150da4581101744fba310641e33826f)
ATAGCCGGCGCGGACCGCGAGAGAGCCCTCCTCGGGCATGAGGATCACGACGCGCACCCGCAGCA
TCGAGGCGATCTGGAAGGCGCTCGCCCAGAGCACGTCGTCGAGCGTGCCCGTGCCGGCGAGCTTC
TTGGAGAAGAGATAGAGATC
>r160.1 |SOURCES={KEY=8c1b976a...,fw,4978214-4978364}|ERRORS={}|SOURCE_1="bcq" (8c1b976ac150da4581101744fba310641e33826f)
GGCATAGCCGGCCTTGAATTCGCGCTCGCTCAGCGTGTCGAGCAAGGCGGTGTCGGCGATGACGA
GGGCCGGCTGGTGAAAGGCGCCGATCAGGTTCTTGCCATGCGGCGAGTTGATGCCGGTCTTGCCG
CCGACGGAGGAATCGACCTG
>r161.1 |SOURCES={KEY=8c1b976a...,bw,4543035-4543185}|ERRORS={}|SOURCE_1="bcq" (8c1b976ac150da4581101744fba310641e33826f)
GCTCGCCATCGCCGGGCAGAGCGTCGCCGTCGCCGGCGTCCATTTCGGCCTCGGCTTCCTCCTGC
CCTTCGGCTGGTGCTTCGGCGTCATCGCGATCTCGGCCTGGCTCAACATCGCGCTGCGCGTGCGT
TTTCCGCTGAGCCACCGGCT
>r162.1 |SOURCES={KEY=8c1b976a...,fw,3777206-3777356}|ERRORS={}|SOURCE_1="bcq" (8c1b976ac150da4581101744fba310641e33826f)
AAGGTGCTCGCGAACATCTCGACGAACAAGGGAAAGGCATAGCGGAAGGGCACCCTCTCGGGATC
GAGAAGCCAGAGGACGCCGAAGAGCAGCGGGGGGATCAGTGCCGCGACAAGGAAGGCGAGGATAA
AGCCGCGCCTGCGCCGCCGC
>r163.1 |SOURCES={KEY=8c1b976a...,fw,2977617-2977767}|ERRORS={}|SOURCE_1="bcq" (8c1b976ac150da4581101744fba310641e33826f)
CATCTGCGTGGGGCGAAGATCGGCGATCGGAACGGAATGGAGGACGGGTTCCCGCAGTGACATGA
CCTTGCTCCAAAGCCGCCGCGGCAACATTCTCGACGGATATGCTGCAATGTCGAGAGCAAAGCCG
GCCCGCCAGCCGCACTGGCA
>r164.1 |SOURCES={KEY=8c1b976a...,bw,4770282-4770432}|ERRORS={}|SOURCE_1="bcq" (8c1b976ac150da4581101744fba310641e33826f)
TCCGAACAGGCCGCTCGGCCGGATGAAGACGACGCCGAGATAGAGCGCGAAGATGCCGAGGGATT
TCATGGCGGGAGGCAGGAACGCCGCGGTGAGCGCCTCGACCAGGCCGACGATGACGCCGGCGACC
AGCGCGCCGAAGACGCTGCC
>r165.1 |SOURCES={KEY=8c1b976a...,bw,3565068-3565218}|ERRORS={}|SOURCE_1="bcq" (8c1b976ac150da4581101744fba310641e33826f)
TGCTCGATCGGCGCGATCATCGGTGCCGCTTATGCGGCCGGCATCCCGGGCTCCGCCTTGCGCGA
GCATGTGCTCGGCAGCTTCCGCGACCGGGCCCGCGTGGTTGCGAAACTGCTCGACGCCCGCATCG
GCAAGCTCGCCGATCTGGTG
>r166.1 |SOURCES={KEY=8c1b976a...,bw,2168134-2168284}|ERRORS={}|SOURCE_1="bcq" (8c1b976ac150da4581101744fba310641e33826f)
TCGGCCGGCGCGTGCTGCTGCGCGTCGAGAAGCCGCCGCGCCAGCGTGGCGCTGCCGTTCTCGAG
GCGGTCGGCCTGTCCTGCCGCGACGCGCGCGGCACCGAGACGCTGCGGGATGTGAGCCTGACCCT
CCATGCCGGCGAGATCGTCG
>r167.1 |SOURCES={KEY=8c1b976a...,bw,5348518-5348668}|ERRORS={}|SOURCE_1="bcq" (8c1b976ac150da4581101744fba310641e33826f)
TACATCCGCAACACGCTGAACGTCGACAAGAACTCGCGCCGCGAGGAAGCCCTGTTCGACATCTA
CCGCGTGATGCGTCCGGGCGAGCCGCCGACCCTCGAGACGGCTGAGAACATGTTCCAGTCGCTGT
TCTTCGACCCGGAGCGCTAC
>r168.1 |SOURCES={KEY=8c1b976a...,bw,4467325-4467475}|ERRORS={}|SOURCE_1="bcq" (8c1b976ac150da4581101744fba310641e33826f)
TGACATGGGCGAGGTTCTGGTCTTTGCGCATGATGTTGAGGTCGGCGAGGATCGGCAGGTCGAAA
TAGGTCACGACCTGGTCGAGCATTTCCCGGTGCTGGCTGGTGCGCACCGCCAGCACCTCGAAACG
TTCGGGGTCGGCATTCGCCT
>r169.1 |SOURCES={KEY=8c1b976a...,fw,4317870-4318020}|ERRORS={}|SOURCE_1="bcq" (8c1b976ac150da4581101744fba310641e33826f)
CAGATGACGCCATCGCGCTGGTCGAAAGGAATGACTGACATGGGACCTTCTCCTGGGTGCTTCCT
CATCCGAACTCCGGCACAGCCGAATCCGGAACGCAAGCATGGGTCTAAAGCTGCGCTGCCACGAC
ACGCTTTGAAATAATCGTTC
>r170.1 |SOURCES={KEY=8c1b976a...,bw,84459-84609}|ERRORS={}|SOURCE_1="bcq" (8c1b976ac150da4581101744fba310641e33826f)
TCGAAGGCCCGGCGCCTGATCGCGGCGAGCAGCGCGTCGACATCGGCGATCAGGAGATCGGTCGC
CCGCGCGAGCTGGACCGAGAGCGTGGTGTCGAGGATGTCCGAGGAGGTCATGCCCTGGTGGACGA
AGCGCGCCTCCGGCCCGACG
>r171.1 |SOURCES={KEY=8c1b976a...,fw,466498-466648}|ERRORS={}|SOURCE_1="bcq" (8c1b976ac150da4581101744fba310641e33826f)
ACGATCTTCTACGCGACCGGCGGCGGCCAGCCCGGCGATGCCGGGCATCTGCGCCGGGCCGACGG
CAACCTGATCGCGATCGGCACGACGATCTACGACCCCGAGGACAAGAGCCGCGTCCTGCATGTTC
CCCTCGAAGGGCAGCCGGCG
>r172.1 |SOURCES={KEY=8c1b976a...,fw,2635069-2635219}|ERRORS={}|SOURCE_1="bcq" (8c1b976ac150da4581101744fba310641e33826f)
CGCGCAGGCCGAGGCCGATGACGATATGTACGCGGTGCCGCGCGGCGAGTGCGACGAGCGCCCTC
ACCTCCTCGCCATCCGGCGCGGCGCAGGCCTCGTAGAGCGCCGCTCCGAAATGAGGGACGTCGCT
GACGAGCGCCCCGCCCGGCA
>r173.1 |SOURCES={KEY=8c1b976a...,fw,5251698-5251848}|ERRORS={}|SOURCE_1="bcq" (8c1b976ac150da4581101744fba310641e33826f)
TGTCATACTTCTCAACAGGGATGGCCTCACCGGTGAGCACTGCCTGGCTCACAAACAGATCGCGG
GATTCGATCAGCCTCACGTCTGCCGGGATCATATCCCCTGCTGAAAGACGCACGATGTCGCCGGC
GACGATCTCTCGCATCGGGA
>r174.1 |SOURCES={KEY=8c1b976a...,fw,4702120-4702270}|ERRORS={}|SOURCE_1="bcq" (8c1b976ac150da4581101744fba310641e33826f)
CCGTGCTCTCGCTGACCTCGCAGGAGATCCAGCAGGGCATCGACGATTTCGAGCTCGATGTCGGG
CTGACCTATCTCGACAACGAGCCGCTCGACCGGGTGATCTCGAAGCCGATCTACCAGGAATCCTA
TGTGCTGCTGACGCGCGAGG
>r175.1 |SOURCES={KEY=8c1b976a...,fw,4158188-4158338}|ERRORS={}|SOURCE_1="bcq" (8c1b976ac150da4581101744fba310641e33826f)
GTTCTCCTTCAGCGCGCCGACATAGTCCTTGAGGCTGCGCCACCCTTCGCCGGAGGCTGTCGTCC
GGAATCGAGCGAGGCCGAGCAGCTGGTCCCGGCGCTGGAAATCCTCGTAAAGCCCTTCCTTGATG
ACGACGCCGAAATTGTCCCA
>r176.1 |SOURCES={KEY=8c1b976a...,bw,2117436-2117586}|ERRORS={}|SOURCE_1="bcq" (8c1b976ac150da4581101744fba310641e33826f)
TCTCGGCGCCGCTGAAGCTCGTCTTCAACTGGACCGGCGTCACCATCGGCCTGGCCGAGAGCATC
ATGCCCTACATGATCCTCGCCTTGCTCGCCGGCTTCGGCCAGCTCGACCGGACGCTGGAGGAGGC
GTCGCGCTCGCTCGGTGCCT
>r177.1 |SOURCES={KEY=8c1b976a...,bw,3039732-3039882}|ERRORS={}|SOURCE_1="bcq" (8c1b976ac150da4581101744fba310641e33826f)
CGCCATCAGCTGCGCGAAATGCTGGCCCTTGTTGTCGCCGATGCCGCGCGCATAGATGCGGCCGT
CGCGGATCGTCGGCTCGAATGGCGGGCTGATCCAGGCCTCCAGCGGCTCCGGCGGCTGCACGTCG
TAATGGCCGTAGAGCAGGAC
>r178.1 |SOURCES={KEY=8c1b976a...,fw,149488-149638}|ERRORS={}|SOURCE_1="bcq" (8c1b976ac150da4581101744fba310641e33826f)
CCAACCACATAAGCCGCGCCGAAGGCCGGCCTTTTCCCTTGCCGTCCGTGGTTGTGGTTCCTCTG
CCGACCTTCCGACCCTCGCAACTGTCGGGGTACGCAGTTCAATGCACCTGCCGAACTGACACCGC
TCATGGGGTTCGTCGATCAG
>r179.1 |SOURCES={KEY=8c1b976a...,bw,1190523-1190673}|ERRORS={}|SOURCE_1="bcq" (8c1b976ac150da4581101744fba310641e33826f)
TGTTCCGGGCGAATGCGCTCTATGAGGGCGTCTATCTGCTGGGAACCTCGATTGCGCGGCCGCTG
ATCGCCAAGCGCCTGATCGAGATCGCCGAGAAGGTCGGCGCCGACGCCGTCTCCCATGGCGCCAC
CGGCAAGGGCAACGACCAGG
>r180.1 |SOURCES={KEY=8c1b976a...,bw,730079-730229}|ERRORS={}|SOURCE_1="bcq" (8c1b976ac150da4581101744fba310641e33826f)
TCGTTTTCGTCATGATCGGAGGCGCGCTCGGTACGCTGGCGCGCTACCTCATCTCCGTGCTTGCG
CTGCCGATCAGCGGGAGCCTGCCCTGGGGCACCATCCTCATCAATATCGCCGGCTCCTTCGTCAT
CGGCTTCTTCGGCACGCTGA
>r181.1 |SOURCES={KEY=8c1b976a...,bw,3830072-3830222}|ERRORS={}|SOURCE_1="bcq" (8c1b976ac150da4581101744fba310641e33826f)
GGGCGGGCGATGCCGGTATTGCGTTTGTCGGCGGGCTTCCGGCCCGGCGAGGGGAACAAACCCCG
ATTCTCCGGGAGTCAGCGATTCGGGCTTGCTTCGTTCCGGAGTCGTTCTTGCCGGAGTTCTTCCT
GCCAGAGTCGTTCCGACAAG
>r182.1 |SOURCES={KEY=8c1b976a...,fw,3652645-3652795}|ERRORS={}|SOURCE_1="bcq" (8c1b976ac150da4581101744fba310641e33826f)
CGCCGCGCTCGGCAACATCTATCGCTCGCGCAAGCAGTTCGCCGAGGCTGCCGACACCTATGACA
AGGCGATCGCCAAGCTCGCCGTACCCGGCCGCGCCAACTGGGATCTGTTCTATTTCCGCGGCATC
GCGCGCGAGCGCATCAACCG
>r183.1 |SOURCES={KEY=8c1b976a...,bw,4922605-4922755}|ERRORS={}|SOURCE_1="bcq" (8c1b976ac150da4581101744fba310641e33826f)
GAGCATCTCGGCTATGTCCAGATCGACACGATCAACGTGATCGAGCGCTGCCACCATCATATCCT
CTACGCCCGCATCCCCGCTTATCGCCGCAGCGACCTCGCCCAGGCGCAATCGGTCGAGAAGAGCG
TCTTCGAATACTGGACGCAT
>r184.1 |SOURCES={KEY=8c1b976a...,bw,4672779-4672929}|ERRORS={}|SOURCE_1="bcq" (8c1b976ac150da4581101744fba310641e33826f)
GCCGACATGTTGGCCGCCGTATCGCGGGCGAAGGATGAGGTGGTCGACGCCGAAACCTACGCCGC
GCTCGCCGACGCCATGCAGGCGAAAGCCCAGGACTCGGATGCGCGCGAGGCGGCGGAACGCGCCG
GCGAGGTTGCCCGCGTCTAC
>r185.1 |SOURCES={KEY=8c1b976a...,bw,2793720-2793870}|ERRORS={}|SOURCE_1="bcq" (8c1b976ac150da4581101744fba310641e33826f)
TGCGGTGCGCTCGCGGACGGCGATCTGTTCCACCCGCAACGCTTCCAGGGCCGTTTCGGCCTCGG
CGCGGCGTTGCGCTGCGAGCGTCGCTCTGCTCTGGGCCCGCAATTGCGCCTCTTCCGGCGGAATT
CTGTTGCTCGACATCGGCAA
>r186.1 |SOURCES={KEY=8c1b976a...,fw,1016804-1016954}|ERRORS={}|SOURCE_1="bcq" (8c1b976ac150da4581101744fba310641e33826f)
CATAGCCATAGCCGCGGCCATAGCCATAGCCGTCGCCACGGCCATAATAGCGCTGGCGCGCCATG
GTCTCCTGCATGATCATCAACCGCTCGCGCTTCGCCTCGGTCATCGCGAAGTGAAGCGGCTGCCG
GTCGAGCTGCTGGGCCAGGA
>r187.1 |SOURCES={KEY=8c1b976a...,fw,3438966-3439116}|ERRORS={}|SOURCE_1="bcq" (8c1b976ac150da4581101744fba310641e33826f)
GTCGATCACCAGCGGCAGGATCGACAGGAAGAAGACCATGACCTTGGGATTGCTGAGCGTCAGCG
CGATGCCGCCGAGGAACAGGCGCGCACCCTCGCCGCGGGCGGCAGCGGAGGGCTTCGGTGCTTCG
GCCGGCGCCGTCCAGGCCTT
>r188.1 |SOURCES={KEY=8c1b976a...,bw,3658542-3658692}|ERRORS={}|SOURCE_1="bcq" (8c1b976ac150da4581101744fba310641e33826f)
AGAACCATGCTTCTTTCCGCGATGGCGGCAGGCACGCTGGGCCTGGCCGCTCTGAGCGCCGCCCC
GGCCTCCGCCGCGCCCGTCGCCGCCGCGCCGCTGGTCGATGCGACCGGCGGGATGGTCCAGCAGG
CGCAGTACTATTACGGACCG
>r189.1 |SOURCES={KEY=8c1b976a...,fw,1126417-1126567}|ERRORS={}|SOURCE_1="bcq" (8c1b976ac150da4581101744fba310641e33826f)
AGACCCTGTTCCAGGCGCAGGACCAGCTCTCGCAGATCAAGCTCCAGAAGCTGATCTCCTATGTC
GACCTGTTCAAGGCGCTGGGCGGCGGCTGGACCGACGCCGACCGCAAGGCCGCCATCGCCGCCAC
CGAGACCGCGCCATGAAACG
>r190.1 |SOURCES={KEY=8c1b976a...,bw,4448425-4448575}|ERRORS={}|SOURCE_1="bcq" (8c1b976ac150da4581101744fba310641e33826f)
TCTTCGTATTCGGTCGCGCTTTAAGTCCACCCCGTTCGCTGAGATCGAGCCGACGTCGCTGGCTG
TCGCCAGCTGACGTTAAGGATGGCAGGCCGGAAACCGTTCTGGAATGGCTAACGGATCGTTAATT
GACTTGCCGGCGAGACTTTT
>r191.1 |SOURCES={KEY=8c1b976a...,bw,1195683-1195833}|ERRORS={}|SOURCE_1="bcq" (8c1b976ac150da4581101744fba310641e33826f)
CGCTCGGCGATGCCATCCCACGGATCGGCCAGCAGCTGCTTGATGCCGAGCGAGATGCGGTGCGT
GTCCTGGTTGATCTTGATGATCTTGACCTTGACCGTCTGGCCGATGGTCACGACCTCCGACGGAT
GGTTCACGCGGCGCCACGCC
>r192.1 |SOURCES={KEY=8c1b976a...,bw,3353556-3353706}|ERRORS={}|SOURCE_1="bcq" (8c1b976ac150da4581101744fba310641e33826f)
TACGTCATCGAAAAGGCCTTCGTCGAGAAGTAGAATGCGGGATTGAACGCCGGGCGGAGGCAGTG
CAGATACAGGCGTCCGTGCAGCGGGCTGTCGATGAGAACCCGAAGCTCCGAGCGAACACGAACGG
CGTTGGCGCCGAAAGCACCA
>r193.1 |SOURCES={KEY=8c1b976a...,bw,2786909-2787059}|ERRORS={}|SOURCE_1="bcq" (8c1b976ac150da4581101744fba310641e33826f)
CGCTTCATGAAACCGACGACGACCGGAACGCCCCGGGCCTTGGCGGCATCCGCCAGTTCCTGCGC
TTGCCGCGAGGTTGCGGCCGGCGGCTTCTCGATGAAGAGCGGCAATCCCCGCGCGATCGCGGCGA
GACCGACCTCATGATGCTGC
>r194.1 |SOURCES={KEY=8c1b976a...,fw,1761363-1761513}|ERRORS={}|SOURCE_1="bcq" (8c1b976ac150da4581101744fba310641e33826f)
CCCTTGATCCTCGCAACTGCGCGAGCATCGCTGTCGCCTATCGGCTTCTTGTGACCGATTGATGC
ATATGGCCCCGCCTCTCCTGAGCGGTTGTGTCCCCATGCGTCTGCGATAAAGTCATACGATAGCC
GGAAAGCTGTCAAGCGCGAC
>r195.1 |SOURCES={KEY=8c1b976a...,fw,871692-871842}|ERRORS={}|SOURCE_1="bcq" (8c1b976ac150da4581101744fba310641e33826f)
TCTCCCGCGCGGTTTCGACGAAGGCGCCCTTCTCCCAGGGCGGAAAGACCGCGTCGCCCCTAGGA
GCGGCGTGGACGAGCGTCAGTTCGAGCCTGTCGGCCAGGGGCAGCATCTGGGCGTAGATTTCGGT
GCCGCCGCCGATGATGACGG
>r196.1 |SOURCES={KEY=8c1b976a...,fw,5005525-5005675}|ERRORS={}|SOURCE_1="bcq" (8c1b976ac150da4581101744fba310641e33826f)
CGCCGGGAAAGATCGCAGCCTCCGTGATGCCGTCGAAGACCTTCCCGTCGATCTCCTCGCCCGCC
TCCGGCACGCCGGCGATGGCCGGCAATTCCTCGCGCCCCTGCCGGATGCGCACCTCATGGGTCGC
CCTGACGGCGGCCAGCGCCA
>r197.1 |SOURCES={KEY=8c1b976a...,fw,1577041-1577191}|ERRORS={}|SOURCE_1="bcq" (8c1b976ac150da4581101744fba310641e33826f)
GGCTCCCGGGTGGACCTGGTCGCAGGCGTCTCCTTCGTCCTCCGCGCCGGCGAGACACTTGGCCT
CGTCGGCGAAAGCGGTAGCGGAAAGAGCCTCACCGCTCTTGCGATGATGGACCTGCTCGGTCCCA
ACCTGGCCGCAGGAGGCACG
>r198.1 |SOURCES={KEY=8c1b976a...,fw,461533-461683}|ERRORS={}|SOURCE_1="bcq" (8c1b976ac150da4581101744fba310641e33826f)
GTCGTAACGCTGCTGGACCGAGCCGGTCAGGCCGATGGTCGGCCCGAGATCGGCCTGCGTCACCT
TGACCTGGAGCTCGGCCGCGTCGACGCCATGGAGCGCCGCGATGATCGCCGGATGGCCCGCGAGC
GCCTGGTTCACCGCCACGGG
>r199.1 |SOURCES={KEY=8c1b976a...,bw,4808179-4808329}|ERRORS={}|SOURCE_1="bcq" (8c1b976ac150da4581101744fba310641e33826f)
GAGACCTTGCGGGGCGGATCGGACGCCGCGAGCGCCAACGCGCAAGCCTCTCGATAATCGGACGC
TTCGACAGCACGGCGCGCCGGAATCGAAAAAACCGAGGACTGCCTGTCGCCCAGCAGCGCCCGCA
CCGCCTGCTCCGGTCCGCGC
>r200.1 |SOURCES={KEY=8c1b976a...,fw,4552920-4553070}|ERRORS={}|SOURCE_1="bcq" (8c1b976ac150da4581101744fba310641e33826f)
GATCTGGAGGCGCTTCAAGCGGCGCTGAAGCGCGGCGCGGCGCTGTCGCGGCATCCCGACCTCGC
GCGGATGGCGGTGGCCGGCCGGGCCTGATCTCGCATTTCGGGCCGGGCTCATGGTAAGTCGCTGC
GAGCCTTCGGAGCAGCATGC
>r201.1 |SOURCES={KEY=8c1b976a...,fw,4269688-4269838}|ERRORS={}|SOURCE_1="bcq" (8c1b976ac150da4581101744fba310641e33826f)
CTGCGACGCCCCCTGCCCCGACGCAGGGCTGGTTCACCATGCCGGTGCCGCGCGCGCTCGCCTAC
ATGCTCGCTTCGGTCACATTGGCGATGACGCAGCAGATCGGCCAGAACATCGTCAACACCAACAT
CTACCAGATCCAGGGCGAGC
>r202.1 |SOURCES={KEY=8c1b976a...,fw,324038-324188}|ERRORS={}|SOURCE_1="bcq" (8c1b976ac150da4581101744fba310641e33826f)
TCTCCGCCAGCATGGGCGCGATGATCACCGGCGCCTCCGGCGGCGCCGATATTCATAACTGCCTG
ACGCCCGTGCCGCCGCCCGTGCCGCATGGACTCGGCGTCGTCATCGACGGTTCGCAGACCGTGCT
GATCAACAACCTGCCGGCCT
>r203.1 |SOURCES={KEY=8c1b976a...,bw,86030-86180}|ERRORS={}|SOURCE_1="bcq" (8c1b976ac150da4581101744fba310641e33826f)
CAGCACTTGTCGGACGCGCATATTGGAGAACCAATCGACCTGAATGCCCGACGGTGACTAGCGAA
AGTGCTCTAGGCTGGGGGACGAGCCCGTTCGAGGCTGCACAAAGGGGCATCGTCCCAAAGCTGCA
TCTCGATATAACGGTCGTGC
>r204.1 |SOURCES={KEY=8c1b976a...,fw,251510-251660}|ERRORS={}|SOURCE_1="bcq" (8c1b976ac150da4581101744fba310641e33826f)
TTCGGATTGGCCGTCTTCGCCAGCATGGTGAAGAGCGGGAAGTAGGTCAGTGCCGCGATCAGGCA
GCCTGCGAGCAGGATGGGCTTGCGGCCGATCTTGTCCGAGAACCAGCCGAAGAAGATGAAGAACG
GCGTGCCGAGCAGCAGGCCG
>r205.1 |SOURCES={KEY=8c1b976a...,bw,1923396-1923546}|ERRORS={}|SOURCE_1="bcq" (8c1b976ac150da4581101744fba310641e33826f)
GCATTGCGCCAGGAACTTCGCGAAGACCGGTGTCAGCAGATCGACCAGCAACGTGTCGTTGGTGG
CGATCCGCAATTCGCCGGCGGGCTTGATCTCCTGGCCGGCGAGCCGGCGCGTGAAGGCGTGGATG
TCGTCGTCGACCCGGCCCGC
>r206.1 |SOURCES={KEY=8c1b976a...,bw,745122-745272}|ERRORS={}|SOURCE_1="bcq" (8c1b976ac150da4581101744fba310641e33826f)
CGCAGCCGGCCTGGCGGCAGCCATCGGCGATGCCGCGCACGATCTCGACGCCGACCTTCGGGTCG
AGCTTGCCGGTGGCGTAATAGTCGAGGAAGAGCAGGGGCTCGGCGCCCTGGACGATCAGGTCGTT
GACGCACATCGCCACGAGAT
>r207.1 |SOURCES={KEY=8c1b976a...,bw,5060865-5061015}|ERRORS={}|SOURCE_1="bcq" (8c1b976ac150da4581101744fba310641e33826f)
CATCTTGTGGACCTCTTCCTCCATCTCGAGGTCTCGGAAGGCATGGCCCGAGGGCGAACCCTTCG
TTGGCAGCGCGTCGAGATATTTGGTCGAGGCGAGCTTCACCGTCTTGAGGTTCTGCTCGGCCGAG
GTGCCGCCGATGACGATGGC
>r208.1 |SOURCES={KEY=8c1b976a...,fw,438962-439112}|ERRORS={}|SOURCE_1="bcq" (8c1b976ac150da4581101744fba310641e33826f)
ATGCCGATCCCGAGCTTCGGCATGCGCATGAGCTGATGCTGCCCGACAGCCATCCGCGCCGGCGC
GGCGAGATCGACCCCGAGCGCGCGGTGGCGCAGGCCAAGCTCGTCGATGCGGAGACGGTCGATGA
CGCCGTGATCTGGCTGAAGC
>r209.1 |SOURCES={KEY=8c1b976a...,fw,5243420-5243570}|ERRORS={}|SOURCE_1="bcq" (8c1b976ac150da4581101744fba310641e33826f)
TTTCCGATCCAGGGGCACCGTCACTTACAATGAATCTCTCGTCCACAAGATCACGCCAGCCAAGC
TCCGATTTCTCAGAGAGAGGATGATCGCTGGGAAGTACGGCGAATACTCGCTCGGACCAAAGTTG
CTCTGTTTCACAGTCCGACC
>r210.1 |SOURCES={KEY=8c1b976a...,bw,2182804-2182954}|ERRORS={}|SOURCE_1="bcq" (8c1b976ac150da4581101744fba310641e33826f)
CGGCCACGCGCCAATCCGCGACGGCAGCGGCGAAGATCGCAAGATCGGCCGGCAGCGCCGCCTCG
ACGGCCGCCAGCATCTGCCGGGCGGATTCGACATGGATGGTCTCGACCCCGGCTGGATCGGGCAG
CGTGACCGGCCCGCTGACCA
>r211.1 |SOURCES={KEY=8c1b976a...,bw,4860808-4860958}|ERRORS={}|SOURCE_1="bcq" (8c1b976ac150da4581101744fba310641e33826f)
GGAAAACCTGCTTCGCCCAGGCCACGCTCGGAAAGGCGATGATGTTCCAGTTGATGTCGAAGCCG
GCGATCTTCTCCAATGCCGGCTGGTAGGCCAGCGCATTCGCCTTGCTGGCACGGCCGACCTTGGC
CGGGTCCTCGTTGGCGAGCA
>r212.1 |SOURCES={KEY=8c1b976a...,bw,225921-226071}|ERRORS={}|SOURCE_1="bcq" (8c1b976ac150da4581101744fba310641e33826f)
TCCCGTCCGCGTCATCGACATCTCGCTCTCAGGCGCCGCGATCTCCAGTGATCTCGACCTGCCGA
CGGGCACACCCGTGCGGCTCGGCACGACGCCGGGCCGGATCGTGCGCCGGTTCGACGGCGGCTAT
GCCGTCGAGTTCAGCTTCCC
>r213.1 |SOURCES={KEY=8c1b976a...,bw,4573261-4573411}|ERRORS={}|SOURCE_1="bcq" (8c1b976ac150da4581101744fba310641e33826f)
CTCGCCTTCCGCGATCTCGACCGCAGGGAAGCCGTGAACCTGCTCGCGCTGGCGGGTGATCTCGG
GCTGATCACGCGCGACGACGATCCGCGCCTTTCCGTGCAAGCCTGCGCCGGCAGCCCCGCCTGCT
CGCGCGCCGAAGCGCCGACC
>r214.1 |SOURCES={KEY=8c1b976a...,fw,851529-851679}|ERRORS={}|SOURCE_1="bcq" (8c1b976ac150da4581101744fba310641e33826f)
CGTCGGCGAGACCTCACGCACGCCCTGATAGACGTTGAAGAACACGATGAAGAAGACGAGCGTGA
AGCCGAGCGCCACCTTCGACCAGATGCCGAGCCCGAACCAGAGCGCGAAGATCGGCGCCAGCACC
ACGCGGGGCAGCGCGTTCGC
>r215.1 |SOURCES={KEY=8c1b976a...,fw,3546871-3547021}|ERRORS={}|SOURCE_1="bcq" (8c1b976ac150da4581101744fba310641e33826f)
CGAGCGTGGTGCGCCGCCCCTTCAGCGTGGCGTAGATCTGCCAGGCGATGAACAGCCCGAGGATG
CTGAGCAGCGTCGCGCTGATCGGGTGTTCGAAGAAGGTCAGGAAGCTGCCGCGGCTGAGCAGCAT
CGAGCGCCTGAAATACTCCT
>r216.1 |SOURCES={KEY=8c1b976a...,fw,2458888-2459038}|ERRORS={}|SOURCE_1="bcq" (8c1b976ac150da4581101744fba310641e33826f)
AGCGCCGTGCTCGGCTGGGACGCGGCGGGGATCGTCGAGGCGGTCGGCTCCGACGTCACCGGGTT
CAAGCCGGGAGATGCCGTGTTCTATGCCGGCGCGATCAATCGTCCCGGCAGCAACGCCGAATTCC
ACCTCGTCGACGCGCGCATC
>r217.1 |SOURCES={KEY=8c1b976a...,bw,1835724-1835874}|ERRORS={}|SOURCE_1="bcq" (8c1b976ac150da4581101744fba310641e33826f)
CGGGGAAAACTCTCTCGATCCGCCGCGCGCGGCACGGGTTTCCTGGCGCGGGGCCGGGCCGGTAT
GCTCAACCATCGGACTCAGGATCAATTTCAGGATCATCCGGACGTGACGATGCCCCGCCCTGTCC
CGCTGAACGGACGAATCAAG
>r218.1 |SOURCES={KEY=8c1b976a...,bw,1749188-1749338}|ERRORS={}|SOURCE_1="bcq" (8c1b976ac150da4581101744fba310641e33826f)
TCGTTGAAGGCCCTATTCGCAGGCTCGACGCTCGCGGCTGGACTGATGCTCGCCGGCCTCGGCAC
GGCGGCTGCCCGCGACCTCACCGTCGTCTCCTGGGGCGGCAACTACCAGGACGCGCAGCGCAAGA
TCTACTTCAAGCCCTTCGCC
>r219.1 |SOURCES={KEY=8c1b976a...,fw,4888113-4888263}|ERRORS={}|SOURCE_1="bcq" (8c1b976ac150da4581101744fba310641e33826f)
GGATTCCCAGGCAGCGGTCGAGATCCATCTCCTCGACCTCGACGATGCCGGCATTGGGATTCTCG
AGCGCCCAGACCATGCCGGCGAGCACGGCCGAGGTGACCTGCAGGCCGGTCGCGGTCTGGTACGG
AGCGAGCTTGCGGGCTTCCT
>r220.1 |SOURCES={KEY=8c1b976a...,bw,1390263-1390413}|ERRORS={}|SOURCE_1="bcq" (8c1b976ac150da4581101744fba310641e33826f)
GCCGCGCTTGCCGGGCGGGCCGAACGCCGTCCGACGCTCCTGACCTTCGAGGATCTGAGCGAGCA
GCGCGTCATCGAGCGCATGCGCGTCGATTTCGTCGCCAATGCCAGCCATGAATTGCGCACGCCGC
TGGCTTCGCTGCTCGGCTTC
>r221.1 |SOURCES={KEY=8c1b976a...,fw,1090523-1090673}|ERRORS={}|SOURCE_1="bcq" (8c1b976ac150da4581101744fba310641e33826f)
AGGAAGGCGCGGTTCGCGGCGTAGCCGGCCTTGATGGCTTCACATTCTTCCGTCGCGTCGAAGGC
AGCCTCGCCGGCGACCTGGCTGAGATAGGGCACCGAGATCGAGAAATTCTGCTGCAGCCGCTCGA
TCGTCCTGACGAGACGCGGC
>r222.1 |SOURCES={KEY=8c1b976a...,bw,2958041-2958191}|ERRORS={}|SOURCE_1="bcq" (8c1b976ac150da4581101744fba310641e33826f)
GCGGCCGCCGAAGAGCACGCGCGTGCCGTCCGGCGAGGGCCTGTAATAGGTCACGACGCGCTGGC
TGCCCGCCAGCATGCGCCGCTTCGGCATCAGCCTGTCCATGACCTCTGGCGGCAGCGGCGCCGTG
GCGATGAGCGCGCTGCGGAT
>r223.1 |SOURCES={KEY=8c1b976a...,bw,3469553-3469703}|ERRORS={}|SOURCE_1="bcq" (8c1b976ac150da4581101744fba310641e33826f)
CCTTTGCGTCCTTGCGCACGCCAAAAGCACGGCTCATTCAAAAGGGCCGTTTGGCTTGACATGAA
CCCGATGAAAGCACGCAAGCGCATCGTCCTCGGCCTCGCAGCGCTGCTTCCGGCAGCCGCCGGCA
CCGCCGCATGGGCGCAGCCG
>r224.1 |SOURCES={KEY=8c1b976a...,fw,3301378-3301528}|ERRORS={}|SOURCE_1="bcq" (8c1b976ac150da4581101744fba310641e33826f)
AGACATTCTGCTTGTTCCAGGTGCAGGTGTCCTGGCCGGCCCAGCCTTTCAGGTCGAGCTTGGCG
TTCTTGATGTAGGGGTCGAGCGGCTCCAGCCAGCCATTGTCCGCGAATTTCTGGAACTCGAACGA
GGCGAGGTGGACGATGTCCG
>r225.1 |SOURCES={KEY=8c1b976a...,fw,2223951-2224101}|ERRORS={}|SOURCE_1="bcq" (8c1b976ac150da4581101744fba310641e33826f)
GATCCCGCATATGGGCTGGAACACGCTGCACCGGCAGAACGAGCACCCGCTGCTCGCCGGCATCG
AGACCGGCCCGCAGGGACTACATGCCTATTTCGTCCATTCCTATGCGCTGACGCCGGAACGGGCG
CAGGACGTGGTCGCACTGAC
>r226.1 |SOURCES={KEY=8c1b976a...,bw,2978232-2978382}|ERRORS={}|SOURCE_1="bcq" (8c1b976ac150da4581101744fba310641e33826f)
GGTGATGAGGGAGCGGGCGATATCGACGAGCTTGCGCTTCTCGTTCATCGCGGTGCGGCGCATCA
GCGCGTAGGCCTCTTCCTCGGAGAGGCCCTTCAGCCGCATGACGATGGCCTTGGCGCGGTCGATC
GTCTTGCGGTCCTCCAACTG
>r227.1 |SOURCES={KEY=8c1b976a...,bw,4244310-4244460}|ERRORS={}|SOURCE_1="bcq" (8c1b976ac150da4581101744fba310641e33826f)
CGGGCTTCCGGGAGGATATCCATGCTGCTGACCCGCCGCTCCACTCTCGGCCTGATGGCCGGCGC
CGTTCTCGCTCCGTCCGTCGTCCGGGCCGAGAGCTTCCCGAGCAAGGTCGTCACCATCATCGTGC
CCTATCCGGCGGGCGGCCCG
>r228.1 |SOURCES={KEY=8c1b976a...,bw,619249-619399}|ERRORS={}|SOURCE_1="bcq" (8c1b976ac150da4581101744fba310641e33826f)
GGGGCCTTGCCCATGCGCTCGGCGTGCCGTGGCTCTCGATCCTGAACTGGTACTTCATCCCGCTC
TTCCCGATGTTCGTAGTCTTCTTCGTTTCGGCGCTGGCCGAGACGAACCGGCCGCCCTTCGATCT
GGCGGAAGCGGAATCCGAAC
>r229.1 |SOURCES={KEY=8c1b976a...,fw,2326068-2326218}|ERRORS={}|SOURCE_1="bcq" (8c1b976ac150da4581101744fba310641e33826f)
CCAGTTCTATCACGACATCGGCTCGGACGGCGTCACCGTGCTCGGCATCATGGGCGAAGCGCCCA
AGCTCGAGCCGGAGGAATCGGTCGAGCTGGTCAAGCGTTGCGTCGCCAGGATGGGGGCTAAGCCG
ATCATCGTCGGCGTCTCGGC
>r230.1 |SOURCES={KEY=8c1b976a...,bw,2985158-2985308}|ERRORS={}|SOURCE_1="bcq" (8c1b976ac150da4581101744fba310641e33826f)
CGACGATCAGGTCCTTCGCCTCTTCCCAGATCTTGGTGGGCGTCGGCAGGGAGGATTGCGGTCCA
TGCGCGGCGAGCTGCCAGAACAGCAGGATCAGGGCCACCGTGATCAGCGGCGGCAGCAGATTGAC
CATCGCTGCCTTCGCCCAAC
>r231.1 |SOURCES={KEY=8c1b976a...,fw,3486767-3486917}|ERRORS={}|SOURCE_1="bcq" (8c1b976ac150da4581101744fba310641e33826f)
CCAGATCCGGTTGCCGACACTGATCATGACCGGCGAGCACGATCAGGGCTCGAACCCACGCATGT
CGCGCTACATGCATGAGCGCATTCCGGACTCCCGGCTGCACATCCTGCCGGGGCTGCGTCACTCC
CTGCTGAACGAGGCACCCGG
>r232.1 |SOURCES={KEY=8c1b976a...,bw,5357755-5357905}|ERRORS={}|SOURCE_1="bcq" (8c1b976ac150da4581101744fba310641e33826f)
ATCGAGCTGTGCCGCCAGGCCGGCTTCCGGCCGCGTATCGTGCAGGAGGCACGGGAGCCGGCCAC
CATCATCGGCCTCGTCGCGGCCGGCGTCGGGCTGACGGTGATGGCCTCCTCCTTCGCCAATATCC
GCTTCGACAATGTGGTGACG
>r233.1 |SOURCES={KEY=8c1b976a...,fw,251974-252124}|ERRORS={}|SOURCE_1="bcq" (8c1b976ac150da4581101744fba310641e33826f)
CGGCGACATGCTGAGGCGCAGGCCGAGAATCACGATCAGCGACAGGAAGAGGCCGACCGTCGCGG
TCGTCTGAATCCACGAGGTGTAGAAGCCGCGCCGTCCCATCGGGGCGTGTTCGGCGACATAGGTT
GCGGCGCCACCGTATTCGCC
>r234.1 |SOURCES={KEY=8c1b976a...,fw,2932861-2933011}|ERRORS={}|SOURCE_1="bcq" (8c1b976ac150da4581101744fba310641e33826f)
GGTTCAAGGCATCGACCTCCGCCCCCTCGATAGCACCGTCGCGCATGGCGTCAAACGGCCTTGCG
GTCGCACCGCATCAGCCGAGCGCCTGGCTCGCGAGCGCCATGCGGCGCGGCCCGTGCGGATCGAG
CGGGGCATAGGGCGCCCGGC
>r235.1 |SOURCES={KEY=8c1b976a...,bw,4073637-4073787}|ERRORS={}|SOURCE_1="bcq" (8c1b976ac150da4581101744fba310641e33826f)
TGAGCTGCCCGGCCGTCCGCCCGGCTGCGCGATTGTCCAGCCCGACATAGGCGACGCGGCGCGTA
TTGGCGATATCGGAGATCAACGTCACAGTTGGCACGCCGCGCTCCGCGAGCCAGTCGACGGCCTC
GCGCACCATGGGATGCTCGA
>r236.1 |SOURCES={KEY=8c1b976a...,fw,190199-190349}|ERRORS={}|SOURCE_1="bcq" (8c1b976ac150da4581101744fba310641e33826f)
AGGTTGAGTGGGATGGTTATGGACGAGGATGATGGCCGAGGCCGAGAGCTCCAGCGCGCGGCGCA
TCACCTCGCGCGGATAGACCGGCGTATGATCGACCGTGCCGGTCTGCTGCACCTCGTCGGCGATC
AGCGCGTTCTTCTTGTCGAG
>r237.1 |SOURCES={KEY=8c1b976a...,fw,3970766-3970916}|ERRORS={}|SOURCE_1="bcq" (8c1b976ac150da4581101744fba310641e33826f)
ACCGAGAGGCCGACGTTCACGGCCGGGCGGATGCCCTGGTAGAACAGGTCCGTCTCCAGGAAGAT
CTGGCCGTCGGTGATCGAGATCACGTTGGTCGGGATGTAGGCGGAGACGTCGTTCGCCTGGGTCT
CGATGACCGGCAGCGCCGTC
>r238.1 |SOURCES={KEY=8c1b976a...,fw,5257697-5257847}|ERRORS={}|SOURCE_1="bcq" (8c1b976ac150da4581101744fba310641e33826f)
GCATGCAGCGCCTCGAAGATCGCGTGGCCGCGCAGCAGCGGAGAGGCCTCGGCGAGATGGCGCTC
GAAATCGGCGCGAGCAGCCTCGGTTCCGCTTGCAGCGGGATCGCGCAAGGCGTCGAACAGGGCGC
GCAGCAGTCTCTGCCGGGCC
>r239.1 |SOURCES={KEY=8c1b976a...,bw,784034-784184}|ERRORS={}|SOURCE_1="bcq" (8c1b976ac150da4581101744fba310641e33826f)
ACCGCCTGCGCTATCCGCTGGAGGTTTTCCGAGCGCTGCGCGAGGCCTGGCCGCGGGAGAAGCCG
ATGTCGGTGCGCATCTCCGCCACTGACTGGGCCGAGGGCGGCCTCTCCGCCGCCGACTCCGTCGC
CATCGCCGAGGCTTTCGCTG
>r240.1 |SOURCES={KEY=8c1b976a...,fw,2355441-2355591}|ERRORS={}|SOURCE_1="bcq" (8c1b976ac150da4581101744fba310641e33826f)
TTCCTGCAGGCTCTGCCGGAGCGCATCTACGGCACGATGAACAACGACGTGCTGCTGGCGATCCC
GTTCTTCACCTTCATGGGCCTCATCCTCGAGCGCTCCGGCATGGCCGAAGACCTGCTCGACACGA
TCGGCCAGCTCTTCGGCCCG
>r241.1 |SOURCES={KEY=8c1b976a...,fw,2211522-2211672}|ERRORS={}|SOURCE_1="bcq" (8c1b976ac150da4581101744fba310641e33826f)
CGCGGGCGACGGCGGCAAGCGCCTCATCCTCGGCCTCGACGCTCTCGGTACGGCAGATGCCTGAG
AGATGGTTCACCAGCACGTCGGATTCGACACGGCGCAGATCGAAGCGCTGGCAGCGCGACAGCAC
CGTGATCGGCACCTTGCGGA
>r242.1 |SOURCES={KEY=8c1b976a...,bw,1994506-1994656}|ERRORS={}|SOURCE_1="bcq" (8c1b976ac150da4581101744fba310641e33826f)
CACCGCAACCGTCTCGCCGGCCTTGATCCGCGCCGTGTTCACCGCCGCGCCGACGCCCGTCAGCA
CGGCGCAGCCGAAGAGCGCCGCGATCTCATGGCGAATATCCGCTTCGATTTTCACCAGCGAGCGG
CGTGAGATCACCGCGTGCTC
>r243.1 |SOURCES={KEY=8c1b976a...,bw,1151512-1151662}|ERRORS={}|SOURCE_1="bcq" (8c1b976ac150da4581101744fba310641e33826f)
CTTGGCGACCTGCCGGGCATCGGCATGGTGGTGATCGACGGCCTCGTCCGCTCCGGCCGCAGCCG
CAACACGCCGCCGGCCGAGAAGGTGCCCTCGGTCCAGGGGCACTGAACGGCCTCGGCTTGGTCAC
GCCGCCCATCGGCCGATGAG
>r244.1 |SOURCES={KEY=8c1b976a...,bw,1636063-1636213}|ERRORS={}|SOURCE_1="bcq" (8c1b976ac150da4581101744fba310641e33826f)
GACGGTCCGCGAGTAGGGGGCGAGAACCTCCGGGCGCTCCCAGACTTCGGCGCGCTCGCTGCAAG
CCCTGGCGCGCGGATCGCAGGACGGCATCGCCGTCAGGGTCAGCTCGCCCCGCCCGCGCAAGGGC
GAGCGCGTGCCGAAAACAAC
>r245.1 |SOURCES={KEY=8c1b976a...,bw,3624207-3624357}|ERRORS={}|SOURCE_1="bcq" (8c1b976ac150da4581101744fba310641e33826f)
TTGACCTCGACGACCTCGCCGGAAACCGGGGCGTAGACTTCCGAAGCGGCCTTGACGCTCTCGAC
CACCGCGGCCTCGCCGCCCTTGCTCAGCGCCTTGCCGACCGTCGGCAGCTCGACGAAGACGACGT
CGCCGAGCTGGGACTGGGCG
>r246.1 |SOURCES={KEY=8c1b976a...,fw,2273155-2273305}|ERRORS={}|SOURCE_1="bcq" (8c1b976ac150da4581101744fba310641e33826f)
GACGTTTCGAGACGACGATCCCGGCTAGGAGCCAGCCATCTCGGCCGGGGGATCAGTCCGAATGA
GTCCTGCACGCATCATTATCCTGGCGGTCGCGCTGGCGGCGGGGCTTGGCGCGGCATTGCTCGTC
CAGGGCCCCTCCCAGGAACC
>r247.1 |SOURCES={KEY=8c1b976a...,bw,2092874-2093024}|ERRORS={}|SOURCE_1="bcq" (8c1b976ac150da4581101744fba310641e33826f)
CGTCATAGACCGCGAGGTTGCCGTGCGGATGGTATTTACCCATCGTGTCGCCGACGATGCGGGCG
CATTTGGTGTAGGGGCGGTCCGGCAGGTTCTTGTTCTCGTGCATCGAGAACAGGATGCGGCGATG
AACAGGCTTCAGGCCGTCGC
>r248.1 |SOURCES={KEY=8c1b976a...,bw,1517064-1517214}|ERRORS={}|SOURCE_1="bcq" (8c1b976ac150da4581101744fba310641e33826f)
GCTCTCCAGAACGATCCGTTCCTTCGCCGCCTCGCTCCAGCGGCGCCGACGCCCGGTCTCGACAA
TCTCAAGCCGCTCGAAAGCACTGTTCGTATGCCTGTCCATACGTCCTGTGCTCAACGATCTGCAC
CACTCCTCGCAAGGCGGCTC
>r249.1 |SOURCES={KEY=8c1b976a...,bw,2705893-2706043}|ERRORS={}|SOURCE_1="bcq" (8c1b976ac150da4581101744fba310641e33826f)
ACGCTCGATCGTCAAGGTCGGGGCGCGGCCGATATCGGTCCCGACCTGTGCCTCGACCTGTGTCG
CACCGACGATCATCGCGACGACGAAGCCCCGGATCGACGCCACCGGCAGTCGCCAGCCGCTCCCG
CTGGAGCGACGCGATCGATG
>r250.1 |SOURCES={KEY=8c1b976a...,fw,2373039-2373189}|ERRORS={}|SOURCE_1="bcq" (8c1b976ac150da4581101744fba310641e33826f)
CTCGGCCTCGCGCCGGATGATCTTACTGTCGCGCTGGAGCTGCCCTCGAACGAAGCCATCTGCTC
CGCCGTCGCGGCCGGCGCCGGCGCGACGGCGATTTCGCGGCTCGTCGCGGCCAATGCCATCGCCG
CCGGCCGGCTCGCCACCGTC
>r251.1 |SOURCES={KEY=8c1b976a...,fw,2641575-2641725}|ERRORS={}|SOURCE_1="bcq" (8c1b976ac150da4581101744fba310641e33826f)
CGGCGCCGCGCAGCGTCTCGCGGTCGATATTGCCGTGATAGTCGAGCGCGACGGCGATCGGCAGC
GCCGGAAAGGCCGCGCGCACCGCATCGATGACGTGCCGCTCGACATCGGCATAGCCGGGCGCCCA
GCAGGCACCGTGCAGGAACA
>r252.1 |SOURCES={KEY=8c1b976a...,fw,866274-866424}|ERRORS={}|SOURCE_1="bcq" (8c1b976ac150da4581101744fba310641e33826f)
CCGCGCTGGAAGATGTGGCGATCGACGTCATCGTCCAGCCCGAAGCGAGCCGCCGCAAGGCCCTG
TTCCTTGCCGACATGGATTCGACGATGATCGGCCAGGAATGCATCGACGAGCTCGCCGCCTGTGT
CGGGCTGAAGGATCTCGTCT
>r253.1 |SOURCES={KEY=8c1b976a...,fw,300923-301073}|ERRORS={}|SOURCE_1="bcq" (8c1b976ac150da4581101744fba310641e33826f)
GGCGTCTTCCATCGCCTTGCGGCCGGCGGCATCGTCGAGCTCGTATTCGACCTGATAGCCGTTGC
GGGTGAACCAGCGGCCGTTGCGGTACATCGGCGCCATGACCATGCGCAGGCCGGAGGCCGCTGCG
CGGTCGAGCCAACCCTCGCT
>r254.1 |SOURCES={KEY=8c1b976a...,bw,4236566-4236716}|ERRORS={}|SOURCE_1="bcq" (8c1b976ac150da4581101744fba310641e33826f)
CACCGGTGCGGCCCTGCCGCGTCTGGCCGCGGCCCAGACACCCGATCCGACGCTCGACCTCTACC
CCGCCAAGCGCAACGAGGCCTTCAAGATCGACGTCCCGCTGACCAAGGCGGAGGACGCGGCGAAC
TACAATAATTTCTACGAATT
>r255.1 |SOURCES={KEY=8c1b976a...,bw,4285569-4285719}|ERRORS={}|SOURCE_1="bcq" (8c1b976ac150da4581101744fba310641e33826f)
CGACATCAGCCGGACGCGCCTTTGCGAGAGCAGCTGGCCGGCGCGGCCGGAGAGCAGGGCGTAGG
TGCCGTCGCTCAGTGCCGCGAAGGCCAGCGCGGTGGCCCCCATGATGGCGATCTGGGTGGCATGG
TCGCGCGTGGGGTCGAGGAA
>r256.1 |SOURCES={KEY=8c1b976a...,bw,2403950-2404100}|ERRORS={}|SOURCE_1="bcq" (8c1b976ac150da4581101744fba310641e33826f)
AGGTGATCGAGCGCCCGGCTGCGGCCGTGAAGGAGCTGGTCGAAAACGCCATCGACGCCGGCGCG
CGCTCGGTCGCCGTCACCATCGCTGGCGGCGGGCGCGAATTGATCCGCGTCGTCGATGACGGCGC
CGGCATGACGCCCGACGACC
>r257.1 |SOURCES={KEY=8c1b976a...,fw,3195882-3196032}|ERRORS={}|SOURCE_1="bcq" (8c1b976ac150da4581101744fba310641e33826f)
AGGGCGCGAAATTCCCCTCCGGCAATCCCGTCACGGCCGAGGATGTCGCCTGGTCGCTGCACCGC
GTCGTCAAGCTGAACTTCGGCAACGCGGCGACGCTGACCGAGTTCGGCTTCACCAAGGACAATGT
CGAGCAGACCATCGTCGCGG
>r258.1 |SOURCES={KEY=8c1b976a...,fw,1539096-1539246}|ERRORS={}|SOURCE_1="bcq" (8c1b976ac150da4581101744fba310641e33826f)
AGGCCGAGGTCGACATCGCATTCAGCATCAGCCGGACATCTGCCACGTTACGCGCCATCGGCCCC
TGCACCGGCAGATGCGACAGGCCGATCAGGCGCTTTTCCGAAGCCACGATGCCCGCCGTCGGGCG
GAAGCCGACCACGCCGCAAT
>r259.1 |SOURCES={KEY=8c1b976a...,bw,978983-979133}|ERRORS={}|SOURCE_1="bcq" (8c1b976ac150da4581101744fba310641e33826f)
CTCGTCCAGGAACGTGCCGGCCGGCGCGGGCGCATCCGTATCTGGTCCTCGGCCTGCTCCTCCGG
CGAGGAAGCCTATTCGATCGCTGCCACCTGCCGCGAGGCGATCGGCCCGCGCAGCGATCTCGACT
TCAGGATCCTGGCTACGGAT
>r260.1 |SOURCES={KEY=8c1b976a...,bw,3624871-3625021}|ERRORS={}|SOURCE_1="bcq" (8c1b976ac150da4581101744fba310641e33826f)
GCGCGGCGACCTGGGTCTGGAACTCGAAGAGATATTGCAGCGTGCCCTGCGCGATCTCGGGCTGG
TAGGGCGTGTAGCTGGTCAGGAATTCCGAGCGCTGGATCAGGTGATCCACCGTCGCCGGGACATG
GTGCTTGTAGGCGCCGGCGC
>r261.1 |SOURCES={KEY=8c1b976a...,fw,5259178-5259328}|ERRORS={}|SOURCE_1="bcq" (8c1b976ac150da4581101744fba310641e33826f)
GCAGCCCATGAACAAAAGCTTCTTGCCGGGATGGCTCCACATCAGCGCGAGGCACAGGCGCAGAT
TGGCGAAGCGCTGCCAGTCGTCGCCCGGCATGCGCGCCAGCAGCGAGCCTTTGCCGTGCACGACC
TCGTCATGCGAGATCGGCAG
>r262.1 |SOURCES={KEY=8c1b976a...,fw,3991344-3991494}|ERRORS={}|SOURCE_1="bcq" (8c1b976ac150da4581101744fba310641e33826f)
CTTGTTGACGCCGCCCAGCGTTCGGCCGCCTGGCCGTTCGAGGAGGCGCGCAAACTGGTGGCCCG
CATCGAGAAATCGGGCAAGAAAACGGTGATCTTCGAGACCGGCTATGGCCCCTCGGGCCTGCCGC
ATATCGGCACCTTCGGCGAG
>r263.1 |SOURCES={KEY=8c1b976a...,fw,3178881-3179031}|ERRORS={}|SOURCE_1="bcq" (8c1b976ac150da4581101744fba310641e33826f)
CCGGCACGGTCGAGTTCGTCGCCGGCCAGGACAAGTCGTTTTACTTCCTCGAGATGAACACGCGC
CTGCAGGTCGAGCATCCCGTCACCGAGATGGTCACCGGCATCGACCTCGTCGAGCAGATGATCCG
CGTCGCCTATGGCGAAAAGC
>r264.1 |SOURCES={KEY=8c1b976a...,fw,1780751-1780901}|ERRORS={}|SOURCE_1="bcq" (8c1b976ac150da4581101744fba310641e33826f)
CGCGTTGGTGTCGGCGGGCGAGCGCTTGCCGGTCAGCGCGAAGGAGGTGATGCCGGCGACCATGC
TCGGATCGTCCGGCGTCTGGATTTCGACGCCCTTGAGCTCGCGCGCCCTGGCGACCCAGTAATTG
CGCAGATGGCGGTAGCGCGC
>r265.1 |SOURCES={KEY=8c1b976a...,fw,1279957-1280107}|ERRORS={}|SOURCE_1="bcq" (8c1b976ac150da4581101744fba310641e33826f)
GCGATCAATTTCGGCGGCGGCCCGGTCGGCATCGAGACCATCGCCGCCTCGCTCTCCGAGCCGCG
CGACGCGATCGAGGAGATCATCGAGCCCTTCCTGCTCCAGCAGGGCTTCATCCAGCGCACGCCGC
GCGGGCGCCTGCTGACGCCG
>r266.1 |SOURCES={KEY=8c1b976a...,fw,2173912-2174062}|ERRORS={}|SOURCE_1="bcq" (8c1b976ac150da4581101744fba310641e33826f)
CGCGGCACGCCGGAAGGCGCGCGCGCCGCGGCGCAGGAAGCGATCTCGGAAGGCGCCGAACTCAT
CATCGGGCCGCTCTTCGCCCCAACCGTGCAGGCGGCGGGACAGGTGGCGCGGGCGGCCAACCGGC
CGGTCATCGCCTTCTCCAGC
>r267.1 |SOURCES={KEY=8c1b976a...,fw,4933654-4933804}|ERRORS={}|SOURCE_1="bcq" (8c1b976ac150da4581101744fba310641e33826f)
GCCGTTCACCGCCCCGGCGACGACCCAGCTCGCGCGAATCCAGCCCGGCAAGGCCGAGCAGGCGC
CGGTGCTGGCCAGCACCACCTCGGTGCCGGTGGCTGCGCCGGCCGAGGAGAGCAAGCCCTTCCTG
CAGCGCGCGCTGAGCTTCAT
>r268.1 |SOURCES={KEY=8c1b976a...,fw,3807765-3807915}|ERRORS={}|SOURCE_1="bcq" (8c1b976ac150da4581101744fba310641e33826f)
GATCGGGCATTCCGCCTTCGGATCATAGGAGACGGGCGCGAGCTTGCAGATCCAGTCGTCGCGGC
GATGCTTATCGAGCTTGATCGTGACCGTGGTCCGGAAACGCGGCGCGGCCGGGTCCGATTCCTCA
TCCTCGACTGTCTCTTTCGA
>r269.1 |SOURCES={KEY=8c1b976a...,bw,4046704-4046854}|ERRORS={}|SOURCE_1="bcq" (8c1b976ac150da4581101744fba310641e33826f)
CCGAACGCTTCGAGCCGCTGATGCTGCCGATGGCGGATGAGGGTTATCGCTGGCTGAGGCCGACC
GGCCCGCATGCCTTCGCCTGGATGGCTCAGGACGTGCACCCCGCAGGCGTGGCGGGCGATGCCAG
CCTCGCCACGGCCGAGAAAG
>r270.1 |SOURCES={KEY=8c1b976a...,fw,747510-747660}|ERRORS={}|SOURCE_1="bcq" (8c1b976ac150da4581101744fba310641e33826f)
CACAACGTCCAGCGGCCTTCCCCTCACCCTGCCCTCTCCCTCCGGGAGAGGGTTCCCCGCGCTAT
CCGAGAAACGGCGCTGCCGCACCGACCAAAAACGCCACTCGGCTCAGATCGGCCGCTTCAGCTTG
CACTGGTCGATGAAGCGGAG
>r271.1 |SOURCES={KEY=8c1b976a...,bw,5407735-5407885}|ERRORS={}|SOURCE_1="bcq" (8c1b976ac150da4581101744fba310641e33826f)
CGCAACGACAATAATCTCTGGCTGGCGCTGCTGGTCACGCTCAAGAACATGTGGTGGGGCTTCGT
CTTCGGCACCGTCTCCGGCGTGGCCTGCGGGCTGATCCTCGGGCGCTCCGATTATCTCTCACGCA
TCTTCCAGCCCTATGTCGTG
>r272.1 |SOURCES={KEY=8c1b976a...,bw,1239228-1239378}|ERRORS={}|SOURCE_1="bcq" (8c1b976ac150da4581101744fba310641e33826f)
AAAGGCGTCCTCGACATAACCGTAGGCAACACGGCGAGCGTCGCCATGGTCCTCGGGGAGGTTCG
GGTCGAGCATCGGGTCGTCTGAAAGGATCGACATCGAGACGGGACTCTGCTGCCTCTGGCTGGAG
CGAATCGCGGCGGTTCTGCC
>r273.1 |SOURCES={KEY=8c1b976a...,bw,2427616-2427766}|ERRORS={}|SOURCE_1="bcq" (8c1b976ac150da4581101744fba310641e33826f)
CCGGGCTTCGCCGACGCGTCCTCGGACGTGATCGAGGCCGTACTCGGCGAGGGCGCCAAGCTCTG
CGAGGAAGTGCTCCAGCCGATCAACTATTCCGGCGACCAGGAGGGCTGCACCCGCCATCCAGACG
GCCGCGTCACCACGCCGAAG
>r274.1 |SOURCES={KEY=8c1b976a...,bw,1470338-1470488}|ERRORS={}|SOURCE_1="bcq" (8c1b976ac150da4581101744fba310641e33826f)
TGGCCGGATCGCCTCCGGCCTTCGCTCGAATCTGATGAAACCGGCCGAAAGGCCGGTTTTTTCTT
TGTCTTGCCGGGCCGAGAGTCGCGCTCGGAACCTGTGAGCATGACGGCGCCGGAATGGCTGCCCT
ATCCGCATATGCCGGGGGCG
>r275.1 |SOURCES={KEY=8c1b976a...,fw,4259069-4259219}|ERRORS={}|SOURCE_1="bcq" (8c1b976ac150da4581101744fba310641e33826f)
GTAAAAGGTTCAAATGCCCCGAGAAAATTCCTCGCGCAAACCCCTCGCATCGCGCGCCCTAACCG
TCCCGCTGACACGCTGCACCTGATTGTTGCAGTAACCGCGCGGATTCCACGGCGGTTCGAGCGGC
TGACAATTCCCGGCCGTATC
>r276.1 |SOURCES={KEY=8c1b976a...,fw,2027240-2027390}|ERRORS={}|SOURCE_1="bcq" (8c1b976ac150da4581101744fba310641e33826f)
CTGCTGCGCGTCCTCGCCGATGGCGAGAGCGGCGGCATGCGGCTGAAGGACATCGCGGATGCCGC
CCGCTGCGGGCAGCCGACGGCCCACCGGGCGCTGCGCGACCTGATGGCGGAGGGCTTCGTCGAGC
AGGCCAGCGGCGGCAAGCGC
>r277.1 |SOURCES={KEY=8c1b976a...,fw,1408194-1408344}|ERRORS={}|SOURCE_1="bcq" (8c1b976ac150da4581101744fba310641e33826f)
CAAGCAGACGCTGCGCGATCTGGTCGCCGACGCCGACGTGCTGGTCGAGAACTACGCACCTGGCA
CCATGGACCGGCTCGAACTGGGCGCCGATGCGCTCCAGGCGCTGAATCCCCGGCTGATCTACGCC
TCCAGCTCCGGCTTCGGCAG
>r278.1 |SOURCES={KEY=8c1b976a...,fw,204031-204181}|ERRORS={}|SOURCE_1="bcq" (8c1b976ac150da4581101744fba310641e33826f)
GAAGCTGATCGGCGACATGAAGGCGACCTTCCTCCTCGCCACCGACACGTTCCTGCAAGGATACG
CGCGCGCTGCGGACAAGGACGACCTGATGAGCGTGCGCTTCGTCGTCGCGGGAGCCGAGCGGGTC
AAGCCCGAGACGAAGCGGAT
>r279.1 |SOURCES={KEY=8c1b976a...,fw,5186651-5186801}|ERRORS={}|SOURCE_1="bcq" (8c1b976ac150da4581101744fba310641e33826f)
CGCGCTGATTGCGCCGGAAGGGCTCGGCCGCAGTTGGTCCTTCCCCGGCTCTCCGGCGCGCAACC
GCGACGAGTTCACTTTTGTCGCCGAGATGCTCGACGATATCGCGCGCCGCTTCCCGGTCGATCCC
CACCGGCTGATGGCGAGCGG
>r280.1 |SOURCES={KEY=8c1b976a...,bw,3897382-3897532}|ERRORS={}|SOURCE_1="bcq" (8c1b976ac150da4581101744fba310641e33826f)
TCAGGAAGCGTTCCTTTTGCGAGACGAGCCAGCTTGCGAGGAACGCGGCCGCCAATCCGCAGCCG
GAAAGGGTGAAGGCCGTCAGCAGCGAATGGTAGTCCAGCGGCACGGGCGACTCTGGATCAGGCAG
CGAGATTCGCCCCATTTATG
>r281.1 |SOURCES={KEY=8c1b976a...,fw,2424549-2424699}|ERRORS={}|SOURCE_1="bcq" (8c1b976ac150da4581101744fba310641e33826f)
GCCCGCGACCTTGTCGACGATCTGGTTCAGCTCTTCCATCACCTCGGGGGTGATGACGTTCATCG
AGCGGCCGGGCATGTCCCAGGTCGCGACAGCGATGCCGTCGGCGTCGGTCTCGAAGCGGAAATTG
GTGAGGTTCATGATGTCTCT
>r282.1 |SOURCES={KEY=8c1b976a...,fw,3510654-3510804}|ERRORS={}|SOURCE_1="bcq" (8c1b976ac150da4581101744fba310641e33826f)
CTATCCGATCGACGCGCCCTATCTGAAGGCGTCCGTGGTCTGCGACGACAAGGGCGTCTCGCTCT
TCCTGCTCAATCGCGACCTTGAACAGGGCGTCGAGGTCACCGTCGATGCGCGTGGCTTCGGCAAG
CTCACGGTCTCGGAAGCGAC
>r283.1 |SOURCES={KEY=8c1b976a...,bw,1340567-1340717}|ERRORS={}|SOURCE_1="bcq" (8c1b976ac150da4581101744fba310641e33826f)
GCGATGACGACGAGGCCGACGAGGAGCGCGATGAGATAGGGCCAGATCGCGCCCATCGCCTCGTC
CGGCGAGACGTTGCCGATCTTGCAGGCGATGTAGAAGCCGATGCCGATCGGCGGCGCCATCAGGC
CGATATTCATCGCAGTGACC
>r284.1 |SOURCES={KEY=8c1b976a...,fw,2251035-2251185}|ERRORS={}|SOURCE_1="bcq" (8c1b976ac150da4581101744fba310641e33826f)
CGCATCCTCGACCCGCTCGAGCAGATGGGCACCGTCGTCGTCTCGCAGCAGGAGGGCGGCCGCGT
GCCGCTGACCCTGCGCGGCCCGAAGGAGGCGATCCCGATCGTCTACGCTCCCCCGGTCGCCTCGG
CGCAGATCAAATCGGCAGTG
>r285.1 |SOURCES={KEY=8c1b976a...,fw,5316467-5316617}|ERRORS={}|SOURCE_1="bcq" (8c1b976ac150da4581101744fba310641e33826f)
CATCGCGAGCACGAGGTGCGCGGCCGCATGGAAGCGACCGCGATGGTCCAGGCGAGCCTCGGCAC
ACCCTCCGAGGTGCTTTCGCGCGACGAGGCGCTCGCCCGCGAGCCTGAGCTTGCTCCCGGCATCC
TCGGCGCGATCTGGTGCCCG
>r286.1 |SOURCES={KEY=8c1b976a...,fw,5224009-5224159}|ERRORS={}|SOURCE_1="bcq" (8c1b976ac150da4581101744fba310641e33826f)
CGCCGGCCTCGGCCCTGACGATGAAGGAATGCAGCGTCAAATATCAGGACGCCAAGAAGGCCAAT
ACCCTGAAGGGCCAGAAGTGGAACGACTTCCGCAAGGCCCAGTGCGGCGATGACGACGCCGCCGA
TGACGAGGCCGCTGCGGCCA
>r287.1 |SOURCES={KEY=8c1b976a...,bw,341744-341894}|ERRORS={}|SOURCE_1="bcq" (8c1b976ac150da4581101744fba310641e33826f)
ATCAACGCAGCCGGCCCCTGGGTCGGCGAGGTGCTGAACGGCGTCATCCACACCAATGCCAAGGC
CGGCGTCCGCATGGTGCAGGGCAGCCACATCGTCGTGCCGAAGCTCTACGAGCACGACCGCAGCT
ACATCTTCCAGAATGCCGAC
>r288.1 |SOURCES={KEY=8c1b976a...,fw,3146555-3146705}|ERRORS={}|SOURCE_1="bcq" (8c1b976ac150da4581101744fba310641e33826f)
GAGGCGATCGCGGAGCAATGGCACGCCATCGGCGTCGAGACGCGCTTCGTCGAGACGGATTTCCG
CACGCATTTCGCCTATCTGCGCGATGGTGGCGATTTCGACGTCGCCCGCTATGGCTGGATCGGCG
ACTATTCCGACCCGCAGAAC
>r289.1 |SOURCES={KEY=8c1b976a...,bw,4687550-4687700}|ERRORS={}|SOURCE_1="bcq" (8c1b976ac150da4581101744fba310641e33826f)
GTTCCCCGTCATCGGTCTGGAGCCGATAGACACGGCTCGACTCGTTGGGCAGCCGCTTCCAGATC
GGCAGCAGCAGGCCAGCGACGATGTGGATCGTGGAATCGGAATAGGCTGGCACCTCCGCGATCTC
GGCGTTCCAGGCGGCGGTGA
>r290.1 |SOURCES={KEY=8c1b976a...,fw,4768654-4768804}|ERRORS={}|SOURCE_1="bcq" (8c1b976ac150da4581101744fba310641e33826f)
CTCCGCCACGGTCAGCGCCGTCACCGAGCGCTACGGCGTCCCCTTCCTGTGCGCCGACTCCTCCT
CGCCGAGCCTGCAGCGCCGCAATATGAAGTTCTTCTTCCGTCCGGCCGCCCAGGACGAGATGTTC
TCGGCCGCGATGTTCGACTT
>r291.1 |SOURCES={KEY=8c1b976a...,fw,4760258-4760408}|ERRORS={}|SOURCE_1="bcq" (8c1b976ac150da4581101744fba310641e33826f)
GATGCTCCGACGCCGCAGATCGCGCGCGATCGCCCATTGCGAGGAGACTCGGCAAGAGGGACATC
GTGATGCCGAGTTGCGTCAGGCTGCGGAGCAGATAGCGGTTATGCGCGGCAAGCGCGATCATGTT
GTGGATTTTGACGTTTATAT
>r292.1 |SOURCES={KEY=8c1b976a...,bw,5037828-5037978}|ERRORS={}|SOURCE_1="bcq" (8c1b976ac150da4581101744fba310641e33826f)
TGCTCATGCTCTCGACGCCGCCAGCGATGACGACGTCGCAGGCGCCCGACTGTACCATCATGGCC
GCGGTCGCGATCGATTGGAGGCCGCCGCCGCAGCGCCGGTCGAGCTGCATGCCTGGGACATGAAC
CGGCAGCCCCGCCTCCAGTG
>r293.1 |SOURCES={KEY=8c1b976a...,bw,4620360-4620510}|ERRORS={}|SOURCE_1="bcq" (8c1b976ac150da4581101744fba310641e33826f)
CTTCATCCTCGGCTTCCTGATCCTCGGCGTGGTCGTCGGCCCCTGGCTGTGGCCGGTCGCGATCA
ACGACATCGACTTCACGGCGCAATTGCAGGGACCGTCCTTCGCTCACCCGCTCGGGACCGACGAT
CTCGGCCAGGATATCCTGGC
>r294.1 |SOURCES={KEY=8c1b976a...,fw,4508716-4508866}|ERRORS={}|SOURCE_1="bcq" (8c1b976ac150da4581101744fba310641e33826f)
CTCGACTTCGTCAACAAATATGGCCTCGGCAATATTCCGGTCGTGGCGCCGGAAGGCACCGATCC
CGCCGGCTTCGTGATTACCGACATCGCCTATGACGGCGACGGCCGGATGATCAATTCGCGCTTCC
TTGACGGCCTGACCATCGCG
>r295.1 |SOURCES={KEY=8c1b976a...,fw,1657154-1657304}|ERRORS={}|SOURCE_1="bcq" (8c1b976ac150da4581101744fba310641e33826f)
GGGTCACGCCGAGATTGGCGCCCTCGCCGATGACGCGGGCCCGGAGATCGTTGCCGGCGATGCGG
ATCGCGTCGTTGGCGCGGTCGCCGACCTGGGCGTCACTCTCGTCCGTGGCGCGGATATAGGTGCC
GATGCCGCCGAACCAGAGCA
>r296.1 |SOURCES={KEY=8c1b976a...,fw,4897196-4897346}|ERRORS={}|SOURCE_1="bcq" (8c1b976ac150da4581101744fba310641e33826f)
TGAGCCGCCGGCGGCCCTGCCCGAGCCGCTTGCGCGGCTCGACTACGATTCCTGGCGCGACATCC
GCTTCCGCCCGGACCGGGCCCTGCTCGCGCAGAACGGCTCGCCCTTCCGGATGCAGATGTTCCAT
CCGGGCTTCCTGTTCACCCG
>r297.1 |SOURCES={KEY=8c1b976a...,bw,349634-349784}|ERRORS={}|SOURCE_1="bcq" (8c1b976ac150da4581101744fba310641e33826f)
TGTCATCACGCAAGTGGCGTTCCGCTGTCCCAGCCTCGACAGGGCTTCCGCATTCTCCGCCAGAA
TCGTCAGCGCATCGGCATCGAGCACCAGCGGCTTGCTGCTATGGACAAGCGCCGCAACCAGCTGG
CGAGCTCGCGCATCGAGCCC
>r298.1 |SOURCES={KEY=8c1b976a...,bw,1071541-1071691}|ERRORS={}|SOURCE_1="bcq" (8c1b976ac150da4581101744fba310641e33826f)
TCGCGTCATAGCCGACATAGGCCGTCTGGGTTCCCTGCCGGCACAGAGCATCGAGGCCGGCCGGG
TCGGAGACCTGGTGGATGAGGCCGCGCTCGTCGAGTACGCGCAGGAAATCGGATTTGTAGGTGGT
CATGGCGGCTTGCGATCTGG
>r299.1 |SOURCES={KEY=8c1b976a...,bw,3106182-3106332}|ERRORS={}|SOURCE_1="bcq" (8c1b976ac150da4581101744fba310641e33826f)
TTGGTCGGCCGGAGGCGAGCGCGGCTGCGAGCAGGAGCTGACGCTGATCGTCTGGGCTGCCCAGA
GCGGCTCCGCCCGCCAGGCATTGGAGGCCGCGAGGCTGATCGTGATGGCGCTGGACGATGCCGAT
CTCCCCCTCGACGGGCACAG
>r300.1 |SOURCES={KEY=8c1b976a...,fw,3672509-3672659}|ERRORS={}|SOURCE_1="bcq" (8c1b976ac150da4581101744fba310641e33826f)
AAGAGCGGGGTTGTGGCGTTGAGGATCGAGGCCAGCCCACTGGCGATCTGGGTCTGGCCCCAGAA
GATCAGCCCGAACGGAATCAGATTGTTGAGCAGCCCCATGCCGAAGAAGGCGAGCCACATCCGCC
CGCCGACGCGCATCGACAGT
>r301.1 |SOURCES={KEY=8c1b976a...,fw,4057313-4057463}|ERRORS={}|SOURCE_1="bcq" (8c1b976ac150da4581101744fba310641e33826f)
ACTCGCCGACGCGGGTCGACAGGCTGTTCTCGACGGCGGCCAGATTCTTGTTCGCGCCGTTGACG
ATCTGCTGCATCAGCTTGTTGGCCTCGCCGAGGCGGCCCAGCATGCCGCCCAGCTCGTCGCGCAA
CTGCTCATTGGTGCCGACCA
>r302.1 |SOURCES={KEY=8c1b976a...,fw,3241259-3241409}|ERRORS={}|SOURCE_1="bcq" (8c1b976ac150da4581101744fba310641e33826f)
AGGGCGGGTCGTGCCGCGCCTCAGCCCGGCTCGGCCGCTCCACGGATCGTTCCGGTTTCAGCCGG
CGCGGCAACGTCCTCGGTGTAGCGGACGAGCAGCTCTGTACTCCGGGTCAGGAAGTCGGTCACGG
CGCGCAGCGTCTCATCGTCG
>r303.1 |SOURCES={KEY=8c1b976a...,bw,4953645-4953795}|ERRORS={}|SOURCE_1="bcq" (8c1b976ac150da4581101744fba310641e33826f)
GGCACGACGCTGCACCACCGCGAGGAGCTCGACGCCGTCCAGCGCGAGCTGGCGGCGACGTCGGG
CGTCTCGCTGCTGCTCTACGACCAGACCTGCGCCACCGAGAAGCGCCGCCGCCGCAAGCGCGGAG
CCTATCCTGACCCCGACAAG
>r304.1 |SOURCES={KEY=8c1b976a...,bw,2923929-2924079}|ERRORS={}|SOURCE_1="bcq" (8c1b976ac150da4581101744fba310641e33826f)
CATGTTGCGCAACGTGCGAATGCCCGATCAGAACTGGGGCGACCTGAAGGCCCAGATCGCCTCGC
TGAAGACCGGTGAGCGCAAGATCCGCGATGCGATCGCCCGCTTCGGCGTCGAGACTGTCTGTGCC
GCGACCTATGGCGTGCTCGA
>r305.1 |SOURCES={KEY=8c1b976a...,bw,541831-541981}|ERRORS={}|SOURCE_1="bcq" (8c1b976ac150da4581101744fba310641e33826f)
GGGCAAGCTCGCAGCGTTCCGCAATGCTCGCGCGGCCCTGGCCGCTTCCGGTACGGTCACGCTCG
AACTGGCCCTGTCCGGCGTCCCGACTGTTGCGGCCTATCGCGGGGCAGGTTGGGAGGCCGTACTG
GCCCGACGGCTCGTCAAACT
>r306.1 |SOURCES={KEY=8c1b976a...,fw,3182160-3182310}|ERRORS={}|SOURCE_1="bcq" (8c1b976ac150da4581101744fba310641e33826f)
CGGTAGACGCCGCGGAAATCGTCGGGATCGACCGGGCGGCCCTTGCGCGTGATGACGAGCCGGCC
CTCTTTCATCAGCTTCACCGCGGCGCGGCGCAGAGGCTGCATCAGCGGGCCCCAGCCATCGGGAT
GGTCGCCGCCGATCGCGCGG
>r307.1 |SOURCES={KEY=8c1b976a...,bw,3921573-3921723}|ERRORS={}|SOURCE_1="bcq" (8c1b976ac150da4581101744fba310641e33826f)
GTCGCTGTCGCCGACCTCGGTGAACATCCAGACCATCGTGCTCGGCAACATCCTCGCCATCACCC
CCGCCGACACGATTCAGCTCGCGCTGATCGGCGCCGTCTCGCTCGGTGTCCTGCTCGTCAAATGG
AAGGACCTCATGGTCACCTT
>r308.1 |SOURCES={KEY=8c1b976a...,bw,4659834-4659984}|ERRORS={}|SOURCE_1="bcq" (8c1b976ac150da4581101744fba310641e33826f)
ACGAGAAAGAAAAAAGAGGACATATTGTCGGTAGCTATGGTTTCATGGCAATGAAATTTAACGAT
CCCGAGTTGGAAACGCTTTTAAAGGAAACTATTCGGCCGTCCATCAAAGCAGCAACTGGCTACGG
CGTTATAGATCTACGCGATG
>r309.1 |SOURCES={KEY=8c1b976a...,bw,2629870-2630020}|ERRORS={}|SOURCE_1="bcq" (8c1b976ac150da4581101744fba310641e33826f)
CGAACAGCAAGCCTGGCGCGTCACCCGAGAATAATCATGCGGGCGCCTCTGGATGGCAAAACCGA
CTTTCCGGGTCAGGCGCTCATCGCAGCCCGAGAGATGGCAATTGACGCTACCAGCCCTGTCGGTT
GCCAATCACGCTCCACCGTC
>r310.1 |SOURCES={KEY=8c1b976a...,bw,771097-771247}|ERRORS={}|SOURCE_1="bcq" (8c1b976ac150da4581101744fba310641e33826f)
GCTCGGTACTGTCGTCGTCGAGGCGGCGCGCCGCTCCGGCTCGCTCATCACCGCACGCTTCGCCA
ATGAGCAGGGCAGGCAGGTCTTCGCCGTGCCGGGCTCGCCGCTCGACCCGCGGGCCGAGGGCGGT
AACCATCTCATCCGCGAGGG
>r311.1 |SOURCES={KEY=8c1b976a...,fw,4368121-4368271}|ERRORS={}|SOURCE_1="bcq" (8c1b976ac150da4581101744fba310641e33826f)
GAGCAGCGGCTGTCCGCCGAAGGTGAGCGCGACGTCGCGCAGATGCAGCAAAGGGGCCATGGTTC
GTCCTGTGAACTGGCCTGCGGGATAGAGCATCGGACCGAAAAGTGGAAACCACTTTTCGGATCGA
TCCGATGCTGCATGAAGACA
>r312.1 |SOURCES={KEY=8c1b976a...,fw,5088971-5089121}|ERRORS={}|SOURCE_1="bcq" (8c1b976ac150da4581101744fba310641e33826f)
AGATAGAACGGCCCGGTGCCGAGCGGGTCCTGGTCGAGCTTCTCGGGCGTGCCGGCCTTGAGCAT
GGCATCGGCATATTCCTTCGACTGCACGCCGGCATATTGCATGGCGAGGTCGGCGAGGAAGGGCG
CCTCAGGCTGGTTCAGCGTT
>r313.1 |SOURCES={KEY=8c1b976a...,bw,25511-25661}|ERRORS={}|SOURCE_1="bcq" (8c1b976ac150da4581101744fba310641e33826f)
GCGCGACGTGCCGCCCTATGCCATCGTCGCCGGCAATCCGGCCCGCGTCTTCCGCCTGCGCTTCG
ACGAGGCGAAGGTCGCGGCCTTGCTGGAGACGCGCTGGTGGGATCTGCCCAAGCCGCGGATCGAC
GCGTTGCTGCCACTCCTGCT
>r314.1 |SOURCES={KEY=8c1b976a...,bw,3259092-3259242}|ERRORS={}|SOURCE_1="bcq" (8c1b976ac150da4581101744fba310641e33826f)
GCTGCTGCCTGCGCTCGGTGAAGATGTCCTTGAGCGGATCGTCCTGACTGACGATACGGGTCAGC
TCCGCCAGCGGATCGGGCGAGTGCGCGGGGCGCTGCGCCTGCCCTGCCCCCCGAAGCTGGCGCTC
GAGATCCTCGAGATCGAGCG
>r315.1 |SOURCES={KEY=8c1b976a...,bw,3946362-3946512}|ERRORS={}|SOURCE_1="bcq" (8c1b976ac150da4581101744fba310641e33826f)
CATCTCGCGAAAGGCCTTCTCCTTCTCGCTCATCAGCGCGACAGGAGCAGGGGCTGGCGCAGGTG
CGGAAGGCGCGGCCGCGGGCGCGGGCGCCTTAGGGCCGAGATCGGTGCGGGCGACGTTCGGCGCC
ATGATGGCGCGCTCGACCTT
>r316.1 |SOURCES={KEY=8c1b976a...,bw,3928066-3928216}|ERRORS={}|SOURCE_1="bcq" (8c1b976ac150da4581101744fba310641e33826f)
ATCGACCAGGCCTAACCGAAGGAGGCGCGACGGAGCTGCATGCGCAGCGCCGATCCCTGCCGCTG
TGCCGGAACAGAAGGAAACCCGCATGAAGAGCGCGGTCATCGGAATTGGTTTTGCAAGCCTCATC
GCCGGAGTGGCGGATGCGGC
>r317.1 |SOURCES={KEY=8c1b976a...,fw,5405594-5405744}|ERRORS={}|SOURCE_1="bcq" (8c1b976ac150da4581101744fba310641e33826f)
TGCAGATAGAAGGTGACGTTGTCCGGTACCTTCAGCCCGCGCGCGGCCGCCCAGGCCAGAACCTC
GTGATACTGGTCGAAATCCTCGCGCTTGCCGGCCGTGCAGGAGCCGCCATAGGCGATGCCGATCG
GGACGGGGGCGGCGAGCCCG
>r318.1 |SOURCES={KEY=8c1b976a...,bw,2855768-2855918}|ERRORS={}|SOURCE_1="bcq" (8c1b976ac150da4581101744fba310641e33826f)
CGCCGGTTCTCGCGCAAATCCTCGCCGACGATGCGCGCCTGTCCTTCGCCGTCGCCGGCGACCGC
AACGGCTATGTGCCGGTCCACAATGCCGCCCATTCCTTGCCGCCGCGCCGGGGCGAGCCGGGCTG
GAACGCGACCTATGCCCGCA
>r319.1 |SOURCES={KEY=8c1b976a...,fw,3439772-3439922}|ERRORS={}|SOURCE_1="bcq" (8c1b976ac150da4581101744fba310641e33826f)
TCGGAGGCTTGCGGCCCCGCGAGCGTGCGCCCGGCGGCACGGTCGCGGTGGCGGCCCTGACGCAG
CAGGTCGCGATAGGCGTCCTCCGCGTCGACGGCCGGCAGGCGCGCGACGAGCGCGTCGATCTCGC
CGGAGAGCGCGATATCGGCG
>r320.1 |SOURCES={KEY=8c1b976a...,bw,360910-361060}|ERRORS={}|SOURCE_1="bcq" (8c1b976ac150da4581101744fba310641e33826f)
GCGAGCGCGCCTCAGCGGCGCCCGCGCGCAGCGTTCCAGATCACGATGATGACGATGGCGCCGGC
CACCGCAGCCGTCAGCGTCCGCCAGAAGCCGAAGACCGGAACCTCCAGCAATTCGGCGATCTTGG
CGCCGACGAAGGAGCCGGCG
>r321.1 |SOURCES={KEY=8c1b976a...,bw,5338073-5338223}|ERRORS={}|SOURCE_1="bcq" (8c1b976ac150da4581101744fba310641e33826f)
GCCTTCCACGAAGTCGACTCGTCGGCGCTCGCCTTCGAAATCGCTTCCCGTGCAGCGCTGCGCGA
AGGTCTGCAGAAGGGCGGCTCCGTGCTGCTCGAGCCGATCATGAAGGTCGAGGTCGTGACCCCGG
AAGACTACACCGGTTCGGTC
>r322.1 |SOURCES={KEY=8c1b976a...,fw,188639-188789}|ERRORS={}|SOURCE_1="bcq" (8c1b976ac150da4581101744fba310641e33826f)
GGGATCGCGCTTTTCGGTCTGGGATTGTCAATCCTTATAGAGCACCTGACGGCTTAGAGCGATTT
TGCGGACGCCTCTCAGGCTGCATGTTGGGTGGCGCCTTCAACGCCCGAACGGATATTCGGTCTAG
ATGTCTCTCTTGCCGGCTTG
>r323.1 |SOURCES={KEY=8c1b976a...,fw,3833166-3833316}|ERRORS={}|SOURCE_1="bcq" (8c1b976ac150da4581101744fba310641e33826f)
AGGTCACGCCCGGCTTCAAGCCCTATGTCCAGGCCGAGATCGACCGGCGCGATTTCGACGAGAAG
ACCGATTCGAGCGGCTATATGCGCTCCTCCGACGGCATCACCGGCAGCATCGGCTCGACCTTCGA
GTTCAGCCAGCAGCTCAAGG
>r324.1 |SOURCES={KEY=8c1b976a...,bw,929106-929256}|ERRORS={}|SOURCE_1="bcq" (8c1b976ac150da4581101744fba310641e33826f)
CACCGGCGGCGCGACGGCGGCCGATGTCGAAGGGCTCGGCGAGGAGGTACGCCGCCGGGTGAAGG
AGAATTCCGGCTTCGAGCTGCAGTGGGAGATCAAGCGGATCGGGGTTGCGGCCTAGCAGCCGCTG
CCGCGGCCCGGCGCGAGAGC
>r325.1 |SOURCES={KEY=8c1b976a...,fw,475956-476106}|ERRORS={}|SOURCE_1="bcq" (8c1b976ac150da4581101744fba310641e33826f)
CTTCTGGGAGGTCGCTCCGGCGCTCGCGCTCGCCAACACCCGCGCCGATTTCGTCTTCACCGGCC
GCGCCTCGCATGCCGCCGCCGCGCCCCATCTCGGCCGTTCGGCGCTCGATGCCGTGGAACTCATG
AATGTCGGCGTGAACTACAT
>r326.1 |SOURCES={KEY=8c1b976a...,fw,5067941-5068091}|ERRORS={}|SOURCE_1="bcq" (8c1b976ac150da4581101744fba310641e33826f)
GCCGTCAGGTGGATCAGCGCCGGGGCGCCCAGCGCGACGCCCGAGAGAAAGAGCAGCGCGAAGAC
GATCTGCCTCATGGCGCGCTGCGACAGCGGCGGCGGGTAGCGCCGTGCCAGATGGGTGGCCATCA
TCACGACGGGGACGGCGATC
>r327.1 |SOURCES={KEY=8c1b976a...,bw,3018270-3018420}|ERRORS={}|SOURCE_1="bcq" (8c1b976ac150da4581101744fba310641e33826f)
GGTCAGGGTCAGCACCACCACGGGGATGGTCAAGCAGGTATGGGCAAGGATGACGCCGGTCATGC
TCTGCACCAGCCCGAGCGAGCCGAAATAGCTATAGTAGCCCAGCGCCATCACGATATGCGGCACG
ATCAGCGGCGACAGCACCAA
>r328.1 |SOURCES={KEY=8c1b976a...,bw,4297120-4297270}|ERRORS={}|SOURCE_1="bcq" (8c1b976ac150da4581101744fba310641e33826f)
GGCCATAATTTAATTGTTGACTTAATTAAGTGAATGACGAATTATTGGTCCATGGATCGTTTTGC
CGCCCTCGCCGAACCGACGCGCCGCCAGATCGTGGAGATGCTGGGGGAGAGGCCGCTGGCCGCGG
GTGAGATCGTGGCGCGATTC
>r329.1 |SOURCES={KEY=8c1b976a...,fw,2256429-2256579}|ERRORS={}|SOURCE_1="bcq" (8c1b976ac150da4581101744fba310641e33826f)
TAGCCATGGTCGCCACCCACGGCCAGCACCGGACAGAGCAGGGGCGATGCGCCGAGCCTGAGATT
GTCGTCCCGGTCCTGGGGGATCAAGGCGCGGTAATGCGCGAACATTCCCCGCAGGCCACCCGGCG
CGGCCGCGGCGCGGGCGTAA
>r330.1 |SOURCES={KEY=8c1b976a...,bw,3779562-3779712}|ERRORS={}|SOURCE_1="bcq" (8c1b976ac150da4581101744fba310641e33826f)
CCGATTGTGGACCGGTCGCTGCGAGCCCCATGTCATACGGGCGGCATCGCTGTCGATCATGCTAT
CGTCTGGTTCGAACCCGCCAGAGAGCGGCAGCGGAGTCGCCGGCTTGCCCACCCTTCACGTCTCG
CCCCTGTCGAAGCTCGACGT
>r331.1 |SOURCES={KEY=8c1b976a...,bw,51737-51887}|ERRORS={}|SOURCE_1="bcq" (8c1b976ac150da4581101744fba310641e33826f)
CCGCCTTCGCCAAAGGCTTCGCTCTATCCGCCGGGCTGATCATCGCGATCGGCGCCCAGAACATG
TTCGTCCTTCGTCAGGGCCTCAAGCGCGAGCATGTCTGGCCGATCGTCCTGTTCTGCGCGGCCGC
CGACGCGGTGCTGATCGTGG
>r332.1 |SOURCES={KEY=8c1b976a...,fw,4690089-4690239}|ERRORS={}|SOURCE_1="bcq" (8c1b976ac150da4581101744fba310641e33826f)
AGGGTGCCGAGAAGATCGCTTCTCTCTGGGCCAGGAATCGCAATGTCCCACAGATCGGCTTTGCA
CCCGACTGGACGAAGCACGGCCGGGCAGCACCCTTCAAACGCAATGACGAGATGCTGCAAATCCT
GCCGAAGGGCGTGCTGCACT
>r333.1 |SOURCES={KEY=8c1b976a...,bw,2314546-2314696}|ERRORS={}|SOURCE_1="bcq" (8c1b976ac150da4581101744fba310641e33826f)
TTTCGTCGAGGTGCCCCAGGCGATCGGCGAGGAGTTCCTGAAGGACCCCTGGCGCGCGACCTTCG
TGCATCGCCAGACCATGTCGGACGCGATGCGCTTCTCCTCGGTCGAGCTCGGCGAGCTCGAGGCC
AAGATCGCCTCCGCCGCCGA
>r334.1 |SOURCES={KEY=8c1b976a...,fw,2240016-2240166}|ERRORS={}|SOURCE_1="bcq" (8c1b976ac150da4581101744fba310641e33826f)
GTTGCGGAGGTGGAAAGGGATCTGATTCTGGCGACCTTGCGGGAAACGGATGGGAACAGGACCCA
TGCCGCGAATCTGCTCGGCATCGCCATTCGCACCTTGCGCAACAAGATCAACCTCTACGCCGCCG
AAGGCTACGACGTGCCGGAA
>r335.1 |SOURCES={KEY=8c1b976a...,fw,1354690-1354840}|ERRORS={}|SOURCE_1="bcq" (8c1b976ac150da4581101744fba310641e33826f)
CGGCCGAGCGCGTAGAGGTTCTCCAGCCCCTCGGTCAGGGTGATGAAGTGGTTGCCGGAGAGCTG
GCCCGCCTTGCTGGCGAACTGCACGCCGCCATAGGCGAGCAGGATCTCGGTCTCGCTGACGCCGC
CCGGATAGAGGATGATGTGC
>r336.1 |SOURCES={KEY=8c1b976a...,bw,45854-46004}|ERRORS={}|SOURCE_1="bcq" (8c1b976ac150da4581101744fba310641e33826f)
CGGACTGCGTCACGAGCTGGCCCTGGCGATTGATCGTCAGCGAGCCGGCGCGGGTGTAGCGCTCG
CCGCCGGCCGTCTGCACGACCAGGAAGTTGTCGCCTTTCAGCGCGACATCGAGCGGGTTGCCGGT
GAACTCGGTCGCGCCCTGCG
>r337.1 |SOURCES={KEY=8c1b976a...,fw,1934086-1934236}|ERRORS={}|SOURCE_1="bcq" (8c1b976ac150da4581101744fba310641e33826f)
GATCTCGCCGGAGAGGACATAGTAGAAATGCTGGATGTCCGGCTCGCCGAAAGGAGCCGGCGTCC
CGCCGCCAGGCGCGATTTCAAGCACATATTGCGCAAATCCCGCCCCAAGCACGGGCCCGGCAAGA
ATGCGGACGACGGTGCTCGC
>r338.1 |SOURCES={KEY=8c1b976a...,fw,2474505-2474655}|ERRORS={}|SOURCE_1="bcq" (8c1b976ac150da4581101744fba310641e33826f)
GATCGGCCGCGACCATCTCGATTCCGGCTCGGTCGCCTCGCCGAACCGCGAGACCGAGGCGATGA
AGGACGGCTCGGACGCGGTTTCCGACTGGCCGCTGCTCAACGCCCTGCTCAACACGGCCTCCGGC
GCGACCTGGGTCTCGCTGCA
>r339.1 |SOURCES={KEY=8c1b976a...,fw,3027065-3027215}|ERRORS={}|SOURCE_1="bcq" (8c1b976ac150da4581101744fba310641e33826f)
CGGAATCTTGACGACCGGCACCTTCTGCTTGAACCAGCCTTCCTGCATCTCGGTGACGATCGTCA
CCTCGCTGCCGGCATCGGCCATCGCCATCAGTTCGCGGCCGTCGGGATTGTTGACCGCGACGACC
GGGATCTTTGGCTTGCGCGG
>r340.1 |SOURCES={KEY=8c1b976a...,fw,907578-907728}|ERRORS={}|SOURCE_1="bcq" (8c1b976ac150da4581101744fba310641e33826f)
CAGCACCGCGCCGATCATCGCGCCGAGCGTCGAGTTGATCAGCCAGCCCGAGACGAAGGGGATGA
CCATCGCGAACCAATAGGCCGGCGTCAGGCGATGGGTGCGAGCACGCTTCTCGGCCAGCGCCCAG
TTCTCATCGGCCATGTAGTA
>r341.1 |SOURCES={KEY=8c1b976a...,bw,494616-494766}|ERRORS={}|SOURCE_1="bcq" (8c1b976ac150da4581101744fba310641e33826f)
TCGAGCACGTCGGCGATCGACTTGTCGCGGTATTTCACCTCGAGGGTTTCGCGGTCGTAGCGCTT
GCCCTTGCAGACGTCGCAGGTGACGTAGACATCCGGCAGGAAGTGCATCTCGATCTTGATGACGC
CGTCGCCCTGGCAGGCTTCG
>r342.1 |SOURCES={KEY=8c1b976a...,bw,5147845-5147995}|ERRORS={}|SOURCE_1="bcq" (8c1b976ac150da4581101744fba310641e33826f)
CTTCGGCATGTTGAGCGACCGCGATCAGAAGAGCTTGTACCCGGGCGATCGCGGACTTGAGCAGA
TCGCAGCGATGCAGAACAAGTCCACGACTTGGCCGTCATACTGATGACGCTCGCCGATTATCTGC
GTGACGGCGCGGCTCGACCC
>r343.1 |SOURCES={KEY=8c1b976a...,bw,2352201-2352351}|ERRORS={}|SOURCE_1="bcq" (8c1b976ac150da4581101744fba310641e33826f)
GACGACATCCCGCTCATCCCCGTCCATCCACTCGACCAGCCCGTCGCCCCGGCCGTCGCGCTCGA
CCGCGCGGCGCAGATGATCCTCGCGGCCAAGCGCCCGCTGGTGATGATCGGTGCCGCCGGCAACC
GGCCGCGCCTAGTCGAGCCG
>r344.1 |SOURCES={KEY=8c1b976a...,fw,1961336-1961486}|ERRORS={}|SOURCE_1="bcq" (8c1b976ac150da4581101744fba310641e33826f)
GACGCATCGCATGGATGATGCGCCGGTGGACCGGCTTCAAGCCGTCGCGCGCATCCGGCAAGGCG
CGATGCATGATCGTGGAGAGCGCATAGGCGAGATAGCGTTCTTCGAGCGCCGATTTCAGATCGAT
GCGCTCGGCTCCATCCTCCG
>r345.1 |SOURCES={KEY=8c1b976a...,bw,4938728-4938878}|ERRORS={}|SOURCE_1="bcq" (8c1b976ac150da4581101744fba310641e33826f)
CTTCGTAGCCCTTGACGATGGCCGCGACCTCCGGGTCCGGCGTCGCCGAGCGGGAATCGTTGACG
CGGAAGGTCGGGCTCCACGTCACCTGCCGCGCCGCGCCCTCGCCCTTGATGCTGACCGCGATGTC
GATGGCCGTGACGTAATTGC
>r346.1 |SOURCES={KEY=8c1b976a...,fw,2879558-2879708}|ERRORS={}|SOURCE_1="bcq" (8c1b976ac150da4581101744fba310641e33826f)
TGGTCGAGCCTCAGCGAGGCCGAGCGACTGGCGATCATGGCGGAATTGCCGGAGCGGCTGCGGGA
GCGGGAGCCGGCGATTGAAGCTGAACGGCCGCAGTTCGTCATTGCGAGCGCAGCGAAGCAATCCA
GGAGGACCGGGTGAGACGTT
>r347.1 |SOURCES={KEY=8c1b976a...,bw,449036-449186}|ERRORS={}|SOURCE_1="bcq" (8c1b976ac150da4581101744fba310641e33826f)
CCTTCGGCTCGGGCAGGCGCTCCATCAACCGCACCATGTCGTAGCCGAGATAGCCGAAGACGCCG
GCCGCCATCGGCGGCAGCCCTTCCGCCTCGGGGATCGCGCTTTCGACCAGCAGCGAACGCAGGCT
CTCGAAGGCCGGGCGCGGAT
>r348.1 |SOURCES={KEY=8c1b976a...,fw,3021579-3021729}|ERRORS={}|SOURCE_1="bcq" (8c1b976ac150da4581101744fba310641e33826f)
CGGAACAATCTCAAGCCCAGCAGCCAGAGCAGCAGGCGCTGCAGGTAGTTGAGGAGGAGATAGAG
GCCCGCCGCCACCGAGAAGACCTCGATGCTGCGGAAGGTGTCCGAGTTAATGTCGGAGACGACGG
CCGTCAGTTCCTGCGCGCCG
>r349.1 |SOURCES={KEY=8c1b976a...,bw,4496412-4496562}|ERRORS={}|SOURCE_1="bcq" (8c1b976ac150da4581101744fba310641e33826f)
GGCGGCTGAAACCGTGAACAGAACGATCACGGCTTTCGCGTCGTCGGGCCAGTGGCGCATCATGC
TTCGTCTCCCATCGAGGAAGGCGTCGCAATAGTCATGCCATTTAACGGAGCCATGACAGGTGGCG
CGTGGCGAGCGGTCGCGTAT
>r350.1 |SOURCES={KEY=8c1b976a...,bw,2307463-2307613}|ERRORS={}|SOURCE_1="bcq" (8c1b976ac150da4581101744fba310641e33826f)
GGTGCGGGCTTTGTGCGGGGTCTTCTCGGCGCCGGCCACGCCATCGCGGGCAAGCGCCTCACCCT
CGTCGGCGCGGGAGGGGCGGGCGTCGCGATCGCCGCCGCGGTCCTGCAGGCGGGGGCATCGGCAG
TGTCGGTCGTCGATATCGAT
>r351.1 |SOURCES={KEY=8c1b976a...,bw,274459-274609}|ERRORS={}|SOURCE_1="bcq" (8c1b976ac150da4581101744fba310641e33826f)
TTCGCCGGCATCTGGGAGGGGTTCTGGGCTGCGGGGCTGATCAACCCGCTGCTGCTGCCGCCACC
GCATCTGTTCCTGCAGGATATCCCTGGAACGCTGCAGTATTTCGACCGCTCCAACCGGATCGGCA
GCGTCTCGACAGGCGGCGGC
>r352.1 |SOURCES={KEY=8c1b976a...,fw,255786-255936}|ERRORS={}|SOURCE_1="bcq" (8c1b976ac150da4581101744fba310641e33826f)
CGTGGAAATCAGTGTCGCTGCTGGCATAGGCTGTGCCGTCCTGCTCGCGATGCGCCGTTTCCATG
ATCGTCAGTACGGTTTTGAGCTCCGCCTCGGTATTCTCCGCGGCGCCGTCGAGGCAGAGCATGAC
CGCCTCGGTTTCCAGCATCA
>r353.1 |SOURCES={KEY=8c1b976a...,fw,4453415-4453565}|ERRORS={}|SOURCE_1="bcq" (8c1b976ac150da4581101744fba310641e33826f)
GCCGCGGATCGAGCGGACGCACTCGCCGACCCTCGCCTGCTCGAAAAGGCTCGGCTCCGACGGCG
GATCGAGCGCATAGCCCGTCACATCGGCGCCGAGCGCGTGCAGCCACAGCGACAGCCAGCTGCCC
TTGAAGCCGGTATGGCCGGT
>r354.1 |SOURCES={KEY=8c1b976a...,bw,2629116-2629266}|ERRORS={}|SOURCE_1="bcq" (8c1b976ac150da4581101744fba310641e33826f)
TGGTCAGCGAAATGTCCACCAGCGAGCCATCCTTCCGGCGGCGCCTGGTCTCGAAATGCTCCACG
CGCTTGCCGCTCTGGATTTTAGCAAGGATCAACGGCTCCTCATCGAGGCGATCCTGCGGGATCAG
AATCGTGATCGACTTGCCGA
>r355.1 |SOURCES={KEY=8c1b976a...,fw,807151-807301}|ERRORS={}|SOURCE_1="bcq" (8c1b976ac150da4581101744fba310641e33826f)
CGATCGCGCAGGCGCTTCCGGGGGTCAACGTCACCAATATGGCGATCTGGATCGGCTACAAGCTC
GGCGGGCGCAACGGCGCCATCGCCTCCTGGCTCGGCATCATCGTGCCGGCCGCCATCGTGATCAC
GCTGATCAGCACCGTCTTCA
>r356.1 |SOURCES={KEY=8c1b976a...,bw,1936940-1937090}|ERRORS={}|SOURCE_1="bcq" (8c1b976ac150da4581101744fba310641e33826f)
CTCGGCGGTGTCGTGCGCGAGCAGCGGCTGGTGGATCGCACCGTCGATGAGCTTCTCGCCAAGGA
CTGGCCGCTGAAGCGCGTCGAGGCGGTCGTCCGCGCCGTCCTGCGTGCCGGCGCCTATGAGCTTG
CCTTCCGCAAGGACGTGCCG
>r357.1 |SOURCES={KEY=8c1b976a...,fw,3550552-3550702}|ERRORS={}|SOURCE_1="bcq" (8c1b976ac150da4581101744fba310641e33826f)
CCGGCGACGAGCTGGTCGCGCATCGCCAGCAGATAGTCGTCCTGCAGCTCCGGGCGGTCATGCGT
ATCGCAGAGAATCATGACGTAGCCGGCATCGCGCAGCGCGGCTTCGGTCGAGACGGCGATCGCGG
CCATGGCGGGGTTGTCGAGA
>r358.1 |SOURCES={KEY=8c1b976a...,bw,3865285-3865435}|ERRORS={}|SOURCE_1="bcq" (8c1b976ac150da4581101744fba310641e33826f)
TTCAATTCTTGCAGGACGATTTCTTCCGGATAGCGGCTCCTCGTTGCCCTCCCGTGACCGAGTCC
GGATCCATCCCGTCCCGTCGATTGCCGCTGCTAGTACATCAAACACCGCTGATGTCTTCATGCTA
CCAGACTGAGGCTTAGTCCG
>r359.1 |SOURCES={KEY=8c1b976a...,bw,2622811-2622961}|ERRORS={}|SOURCE_1="bcq" (8c1b976ac150da4581101744fba310641e33826f)
CTTGGCCAGGTCGGGAATTCACCCGTACGGATCGCCGCGCTGCGCGTTGGGAAGGTCGCGATCGA
ATCTGCGAATCCGGTGTGCCGCGGCAGGAAACCCCTCGGAGTAACCGCCAGCTCGGCAACATCGT
CGATCTGGTTGCCAGAGCAT
>r360.1 |SOURCES={KEY=8c1b976a...,fw,2845971-2846121}|ERRORS={}|SOURCE_1="bcq" (8c1b976ac150da4581101744fba310641e33826f)
CTGTTGCTCCGTCATCCGACCGCCATTCCGGCCGCCGCGTTGCGCGCCTCTTCGCACAGGCAGGC
CCTCCCGGACAATCCGCAAGCGATGTCGCGGGCTGGCTGCGACGCGCCGGACATGCGAGAGAAGC
CGGCCATGCCTCGGGATCCT
>r361.1 |SOURCES={KEY=8c1b976a...,fw,523340-523490}|ERRORS={}|SOURCE_1="bcq" (8c1b976ac150da4581101744fba310641e33826f)
GCGGCCTCTTCAACGCGGACGAGATCCGCTATGATTTCTATCGCGATTCCAACGCGCTGTTCGAG
GCGTTCAAGGCGGGTCTCTACGATCTCCGGCTCGAAGGCGACCCGACCCGCTGGATGACCGGCTA
CGACATCCCGGCCGTCCATG
>r362.1 |SOURCES={KEY=8c1b976a...,fw,297037-297187}|ERRORS={}|SOURCE_1="bcq" (8c1b976ac150da4581101744fba310641e33826f)
GCTCTCCGCCACCGACATTTCGAGCGGCCGCTCTCCCGCCAGCCGGTCCATCAGCCCCATCTGGC
GGAGATAGCGGAGATGGCGCGGAATCGAGCGCGACTTAATCGCGATGACGCCGAAGCGGTCCGCC
CGCGTCAGCGCCGTGAGCAC
>r363.1 |SOURCES={KEY=8c1b976a...,fw,779397-779547}|ERRORS={}|SOURCE_1="bcq" (8c1b976ac150da4581101744fba310641e33826f)
TGCGGCAACGGCCAGCTTTCGCTCAAGCTCGGCAAGTTCGGCGCCTTCGTCGGCTGCTCGAACTA
TCCGGAATGCCGCTATACGCGGCCCCTCTCCGTGCCCGCCGCCGATGGCGAGGCCTCGGCCGAGG
GCGGCCAGGGCGCACCCGGC
>r364.1 |SOURCES={KEY=8c1b976a...,bw,2284402-2284552}|ERRORS={}|SOURCE_1="bcq" (8c1b976ac150da4581101744fba310641e33826f)
ACGGTCGGAACCTCGTCCTGGCAGTAGACGCCCACGCGCCAGCCGCGCTCGACGAGAAACAGAGC
AAGTTTCTCCGCAAAGGTCTCAAAACCGCCATGCGCTGCCGGAATCCCGCGTGTTCCAAGGATCA
GCAGGGTGGGAGGAGTGTCC
>r365.1 |SOURCES={KEY=8c1b976a...,fw,1354362-1354512}|ERRORS={}|SOURCE_1="bcq" (8c1b976ac150da4581101744fba310641e33826f)
CTGCGGCGGACGCGCAGGCCCGACCCGATGTCGCCCCTCCGGCCGATGCTCCCGCCATGCGGGAG
AAGCCGAACACCAGGGCGGAATTGCCACCGCCGGCGGATACCTCGACGGCGGCTTGAAGCGTCAT
CCCGGCCGCAGCGAAGCGGA
>r366.1 |SOURCES={KEY=8c1b976a...,bw,1513931-1514081}|ERRORS={}|SOURCE_1="bcq" (8c1b976ac150da4581101744fba310641e33826f)
GCGACCAATGGGGTCTCGGCGACATCGGCCTGAGCCGACGCAAAGCTGTAGAGCTCGGGCTCGAG
CGCATCGTCGGGCGGATTAGCATCGGCGCTCACGACAGGGCCTCCATCAGTGCTTGCAGCGAAGC
ACGGTGGATCGCAGCGGGAT
>r367.1 |SOURCES={KEY=8c1b976a...,bw,1457854-1458004}|ERRORS={}|SOURCE_1="bcq" (8c1b976ac150da4581101744fba310641e33826f)
ACATCCACGCCCATCCCGAACTCGGCCTGGAAGAGCAGCGCACCGCCAAGCTCGTCGCCGACAGC
TTGCGCGAATGGGGCATCGAGGTCACCGAGAAGGTCGGCCAGACCGGCGTCGTCGGGGTCATCCG
CGGCAAGCAGCCGGGCGAGC
>r368.1 |SOURCES={KEY=8c1b976a...,bw,3227215-3227365}|ERRORS={}|SOURCE_1="bcq" (8c1b976ac150da4581101744fba310641e33826f)
CGCCGAGACGCAATCCGGCCGCAGCGCCCCCGATGCCGTCAAGGCGACCGCAGCGCGCCTGCTGC
AACGGGTCGACACGCTGCATCACGACGTCCAGTCGGTGCAGGATCGCGCCCGCCTGCTGCAGGAC
GAGATCGCTGCCCGCTCGGC
>r369.1 |SOURCES={KEY=8c1b976a...,fw,829141-829291}|ERRORS={}|SOURCE_1="bcq" (8c1b976ac150da4581101744fba310641e33826f)
TGCGCGGCTTGCCCGCCGTCTCGACCAGCTTCTCGATGACGTGCTTGGGCGCCGGCAGGTCGGGA
TTGCCCATGCCGAGGTCGATGATGTCCACGCCCTTGGCGCGCTCGGCGGCCTTGATCTTGTTGAC
CTGTTCGAAAACGTAAGGCG
>r370.1 |SOURCES={KEY=8c1b976a...,bw,3083665-3083815}|ERRORS={}|SOURCE_1="bcq" (8c1b976ac150da4581101744fba310641e33826f)
GCGGTGGCGGTGCGCTCGGCCATGCGGCGCTGCTCGGAGATGTCGACGACGATGCCGACGAGATG
ATGCGAGTGGGTGCGGCGATCGACGACGAGCTCGGCGCGGGCCTTCAGCCAGATCCACTCGCCAT
GGACGTTGCGGACCCGGAAA
>r371.1 |SOURCES={KEY=8c1b976a...,bw,1597032-1597182}|ERRORS={}|SOURCE_1="bcq" (8c1b976ac150da4581101744fba310641e33826f)
AAGAGCTACGATATCGCCTATACGCGCGACCACACGCCGGCGCAGGCGCGCTTCCACCATGTCAC
CTATGCAGTGGACCAGCGCGAGCACATCCTGGAGGCGGCCGATCTCTTCCTGGAGAACGGCGTCT
TCATCGAGACCGGCCCGCAC
>r372.1 |SOURCES={KEY=8c1b976a...,bw,3280137-3280287}|ERRORS={}|SOURCE_1="bcq" (8c1b976ac150da4581101744fba310641e33826f)
CGGCACAAAAGTAACCGACATCTTAATGGCTCATGCGCAAGGCGCATAACGGAATTGAGGCAGAG
CCTCTGTAAGCGGCAGACCGCCTGGCTTATATGCACTGCACAACGAGATTGTCGCTGTGGGCACC
GCCCCGCTCCGGAATACACG
>r373.1 |SOURCES={KEY=8c1b976a...,bw,5429066-5429216}|ERRORS={}|SOURCE_1="bcq" (8c1b976ac150da4581101744fba310641e33826f)
CTGCCATGCGCTGTCTCGGACCCGGATGACGGGTCGCGGTTAGACATCCATGACGATAAGGGTGG
TATTTCAAGGATGACTCCACCAGAGCTGGCGCCCCGGCTTCAAAGTCTACCACCTATCCTACACA
TGCCGACACGAATGCCAGCG
>r374.1 |SOURCES={KEY=8c1b976a...,fw,2375069-2375219}|ERRORS={}|SOURCE_1="bcq" (8c1b976ac150da4581101744fba310641e33826f)
ATCGTGGCGTATTGCTTGTCGGCGGTGACGGTGGTCACGATCTGCGCGCCCTCGACCGCTTCCAT
CGCGGTGGTGCATCGGGTGATCCGAAAACCGTGGCGCGCGAGGTTGCGGGCGCATTTCTCGGTTG
CGGCCGGATCGACGTCATAG
>r375.1 |SOURCES={KEY=8c1b976a...,bw,114014-114164}|ERRORS={}|SOURCE_1="bcq" (8c1b976ac150da4581101744fba310641e33826f)
CGGCCTGCCGATCGATCTGCTGGTCATGCGCCGCGATGCCGAAGACCTCGAGCTCAACCGCCGCA
TCGAGGCCGGAGAACCCTATTTCCACGATCTGCGCGAGCGCTGGTCCGCCGCGCTGCGGGCCGCC
CACATGGCGATTCCGCGCCC
>r376.1 |SOURCES={KEY=8c1b976a...,bw,567323-567473}|ERRORS={}|SOURCE_1="bcq" (8c1b976ac150da4581101744fba310641e33826f)
ATTTCCTGCCCATTCTGCGCGACACGCCCAAGGAAGCGGAGATCGTCTCGCACCGGCTGATGCTG
CGCGCTGGCATGATCCGCCAGGAATCGGCCGGCATCTATGCCTGGCTGCCGCTGGGCCTGCGCGT
GCTCGACAAGATCTGCAAGG
>r377.1 |SOURCES={KEY=8c1b976a...,fw,750076-750226}|ERRORS={}|SOURCE_1="bcq" (8c1b976ac150da4581101744fba310641e33826f)
GTCCGTCGAGAACCTCGACCTCGAGCGAGCAGGCGGAAGGGCAATCATGCGGGCAGACCGAGGGG
CGGATCTCGACGCGGGGCATCTGGTTCATGGAGCTTTTCTAATCCATCGCGTGGCGGCGCGGGAG
CCGAAATTCGCGACAGGCCG
>r378.1 |SOURCES={KEY=8c1b976a...,fw,2310539-2310689}|ERRORS={}|SOURCE_1="bcq" (8c1b976ac150da4581101744fba310641e33826f)
AGACCGGCACGCCGGCGACGCGGGAACGGAGGGCGGGAAGCGGGCTGTGTTTGCGACATGGGCCG
GATAGCCTCGCGGACTTACGTCCTGATGGGTTCGTCTGGTCGCTCCGGTGATAAAGCGTTAACCC
TAATGCATTGTTAACCAGCC
>r379.1 |SOURCES={KEY=8c1b976a...,bw,652000-652150}|ERRORS={}|SOURCE_1="bcq" (8c1b976ac150da4581101744fba310641e33826f)
CGCGGCGCTCGAGGATGGCAGCCAGCTCGTGCTGCGCCTCGGCCCCGACGATGCGGTGCCGGCCA
TCGACGAGGCCATCGTCGCCGGCTGGCCGCGCGACAAGGCGGTGCTGGTCGCATGAGCGCCGTAA
GCGTCACGAGCGCGCCGGCG
>r380.1 |SOURCES={KEY=8c1b976a...,fw,4743332-4743482}|ERRORS={}|SOURCE_1="bcq" (8c1b976ac150da4581101744fba310641e33826f)
GCAGCAGCACCGGATGCCGCGCGCGGCCGGCGGCCCAGCCGGTCACCATGCGGAAGAAGCCCGAG
AGTCGCAGATTGGCGACCACGATCATCATGCCGAGCAGCAGCGTGATGGTGTCGAGATCGATCGC
CCGGTAGGCGTCCTCGAGCG
>r381.1 |SOURCES={KEY=8c1b976a...,fw,4434715-4434865}|ERRORS={}|SOURCE_1="bcq" (8c1b976ac150da4581101744fba310641e33826f)
CAGCCGGATTGATCGCATGGGTCGAGACCGTGCCCATCGTCAGCGTGTAGCCGTCCGCCGGAGCC
CGCGCCACGGCGGCGACACCGGTATTGCCGCCCGCCCCGGCCCTGTTCTCGACGATGAACCTGCC
GCCGAGGCGTGCGCCGAGCC
>r382.1 |SOURCES={KEY=8c1b976a...,bw,3731727-3731877}|ERRORS={}|SOURCE_1="bcq" (8c1b976ac150da4581101744fba310641e33826f)
TCAGGGGCTGGAGCTGAAGCCGATTCCGGGCGTCCCCGTCGACCCCAAGGCCGTTACGGTCGCGA
AGGCGAACGGCACGACGCCGGACCCGCTCGGCGCGGGCATGCCGGGCGCCGGCCATATGCCGCGG
CAATCCTTCGAGGTCCTGTC
>r383.1 |SOURCES={KEY=8c1b976a...,bw,1880207-1880357}|ERRORS={}|SOURCE_1="bcq" (8c1b976ac150da4581101744fba310641e33826f)
TTCGAGTCCCTGATCCCGCGGGGAACGATGGGTCGTCCCGAGGAAATCGCGGCGGTCGCGCTGTT
TCTGGCGTCAGACGATTCGAGCTTCGTGAATGGGCTGGAATTGTCCGTCGACGGCGGCTTCTCGG
CCATCTGAATTCGCGCTCGA
>r384.1 |SOURCES={KEY=8c1b976a...,bw,3932995-3933145}|ERRORS={}|SOURCE_1="bcq" (8c1b976ac150da4581101744fba310641e33826f)
CGGGCTTCGCCGCGATGATGCCTTCCCAGCCCAGCGTCGGCCATTCGGCCTCGGTCTGGATGGCG
TTGCGACCGCCGAGCAGGTCGGCGATGAAGCCCGAGGCGCCGTTCTTGCCGCCGAGATAGGCGTC
GGCGGAGGGAGAAGGGCTGG
>r385.1 |SOURCES={KEY=8c1b976a...,bw,3379388-3379538}|ERRORS={}|SOURCE_1="bcq" (8c1b976ac150da4581101744fba310641e33826f)
GCGTATTTCAGGTTCACGCGATGGGCGATCTCGCCGCGCATATAGCGCTTATTGGCTTCGAGCGC
CTTGAGCACCGGCTTAACGTCCTGCCCGCCGAGCGGCATGATGTAGGCCGTGGCGAGCTTGAGAT
CCGGCGAGAGACGGACTTCG
>r386.1 |SOURCES={KEY=8c1b976a...,fw,1534345-1534495}|ERRORS={}|SOURCE_1="bcq" (8c1b976ac150da4581101744fba310641e33826f)
CGTTCCGCGAGCTGGCCCACGAACTTGCGTTGCGCATAGTCGTAGCGGCCGAGGCAGCCGTAGAC
CTGACACCAGATCGAGTACATCTGGGCGCTGCTCTCGGCGTAGGGGTGACGCGTCACCAGCGTAT
CCGCAGTCGTGACGACGAGC
>r387.1 |SOURCES={KEY=8c1b976a...,fw,1000129-1000279}|ERRORS={}|SOURCE_1="bcq" (8c1b976ac150da4581101744fba310641e33826f)
CGCTGACCGTGGCCGAGCCGATGATGGTCGGCATCCTCGGCGGGGGCTTGAGCCATATCCGGCTC
GCCGATGGCAGCCATCGCGTCATCGACAACCTCTCGACCGCGCCGGGCCGCGCCACGCCCGACAT
GTATGACTGCCTCTCCGACG
>r388.1 |SOURCES={KEY=8c1b976a...,fw,2111109-2111259}|ERRORS={}|SOURCE_1="bcq" (8c1b976ac150da4581101744fba310641e33826f)
CTCATAGATCTTCTGCTCTTCGGTTGGCCGCAGACAGTAGGGCACCTTGATGACGCAGATTCGGT
CGATGAAGGCCTCGTTGTTCTTGTTGCTCTTGAAGCTCTGCCACTCCGCCTCGTTGGAGTGCGCG
AGGATGACGCCGGAGAAGGG
>r389.1 |SOURCES={KEY=8c1b976a...,bw,97554-97704}|ERRORS={}|SOURCE_1="bcq" (8c1b976ac150da4581101744fba310641e33826f)
GCACCGGACCCTGGAGCGCGCCAACGCGGCGGCGGCCGACATCGCGCTTCAGGTCGGCTCGGCGG
AAGCCACGGTCAGCAAGGCGCTGGAAGCGCTGCGCAAGGCGTCCTGAGGGCCGCGATCGGCCGCC
TCAGCCCTCGCTCACCGCCT
>r390.1 |SOURCES={KEY=8c1b976a...,fw,1581590-1581740}|ERRORS={}|SOURCE_1="bcq" (8c1b976ac150da4581101744fba310641e33826f)
CAGCCGTCGAGCGCGCTGCGGAGGTGCAATGGACAGGGAAGGACGTGCAGGATCGGCTGCTCTCA
CTTTCCCTCGGTTTCCTCATGCCAACCGAGAACTTCCCGAGCACCGGCCCGAGGACGATCGGCAT
GTTGGGCGCCGGCGGGGCGA
>r391.1 |SOURCES={KEY=8c1b976a...,bw,5029999-5030149}|ERRORS={}|SOURCE_1="bcq" (8c1b976ac150da4581101744fba310641e33826f)
GCAGCCTTCGTCGGCATCGGCGCCTATACCACTGGGGCAACGCTCACGATCCTGAACTGGCCGTT
CCTGCTCGCCCTGCTGGCCGGCGGCGTCATGGCCGGCCTCGTCTCGATCATCTTCGGCTACATCA
CTCTCCGGACCAAAGGGCCG
>r392.1 |SOURCES={KEY=8c1b976a...,fw,168438-168588}|ERRORS={}|SOURCE_1="bcq" (8c1b976ac150da4581101744fba310641e33826f)
ATCAGCCGCGTGTCGATTGTCGTGCCATGCTTCGCGTAGACTGCGCCGTCGACCGCCGCGGTGAA
GACGACAGTGCCGCGCTCCTGCAGACGGACGAAGGCGTCGCGCCACGCCGGCGTTTCCGGGCCGA
AGTTCGCGCCGGTGATCGCG
>r393.1 |SOURCES={KEY=8c1b976a...,fw,2875839-2875989}|ERRORS={}|SOURCE_1="bcq" (8c1b976ac150da4581101744fba310641e33826f)
TGGCGCTCGAATGCAGCGGGCTGGCGCGCGTCGACTTCTTCCTCGACCGGCAGAGTGGCGAATTC
TACTTCAACGAGATCAACACCCTGCCCGGCTTCACCGCGATCAGCATGTACCCGAAGATGATGGA
GGCTTCGGGCATGGCCTATC
>r394.1 |SOURCES={KEY=8c1b976a...,fw,760561-760711}|ERRORS={}|SOURCE_1="bcq" (8c1b976ac150da4581101744fba310641e33826f)
CAAGACGCCGCAGATCTACGCCGATATCGACCGCACCAAGGCGGAGATGCTCGGCGTGCCCGTCA
CCCGCATCTTCGAGACGCTGTCGATCTATATGGGTTCGGCCTATATCAACGACTTCAACCTGCTG
GGCCGCACCTTCCGCGTCAC
>r395.1 |SOURCES={KEY=8c1b976a...,bw,1420332-1420482}|ERRORS={}|SOURCE_1="bcq" (8c1b976ac150da4581101744fba310641e33826f)
CGATAGCCGATCGTGACCTTGAGACTGTCGGTCCGAGGCGAGCCGCCGCCGCCCTCCAGCCGGAC
CTTGTCGAGGCCGGCCTGCGTGAAACGCGCGCTGGTGAAGTCCGCGACGACATCGGGCTGGATGT
AACGAGTCGGGTCGTGCACC
>r396.1 |SOURCES={KEY=8c1b976a...,fw,2459330-2459480}|ERRORS={}|SOURCE_1="bcq" (8c1b976ac150da4581101744fba310641e33826f)
CGGAGCAGATCGCCGCGCTCGGCCTCGGCGCGCCGGCCTTCGTCTTCTCGACGACGCATACCGAC
ACCCATCTCGCCGGCATCGTCGAGCTGCTGGCGCCGCAGGGGCGGCTCGGCCTGATCGATGATCC
CAAGACGCTCGACGTCACCC
>r397.1 |SOURCES={KEY=8c1b976a...,fw,1381521-1381671}|ERRORS={}|SOURCE_1="bcq" (8c1b976ac150da4581101744fba310641e33826f)
TCGACCGAGAGCGAAACGTCGTTCAGCGCCTTCAGATCACCGAAGAACTTGCTGACATTGGCGAC
GGTGACGATGGCGGTATCCGCATCCGCCTGGTTCTGCACCGCGCTCATGCCGGCTCCTCCTCGAG
CTTGACGGTGCGTTTCGCCC
>r398.1 |SOURCES={KEY=8c1b976a...,fw,2943384-2943534}|ERRORS={}|SOURCE_1="bcq" (8c1b976ac150da4581101744fba310641e33826f)
TGCATCGGTCCCGCGCCTTCAGAGGCCGAAGACGCCCGGCAGCCCGCCGATGTCCTTGATCTCGA
CATAGCCGTAATAGGGGTTCGCCGGCTCGTGGCCGCGATTGACCCAGACCTTGTTCTTGATGCCG
AGGTCATGCGCGGTCATCAG
>r399.1 |SOURCES={KEY=8c1b976a...,fw,397135-397285}|ERRORS={}|SOURCE_1="bcq" (8c1b976ac150da4581101744fba310641e33826f)
GGTGGTCGACGGCTTCGTCGAGCGAACGCGTCGCGAAGCTCAGAGCTGAGAATGCCGTTGTCGCG
GCCTTGTCTCCGATCTGCGTGAGCAACTTCCAGAAGCAGCCCAATGCCGATGCCGCCCTTGCCGA
GCTGAAGAAGATCAGTTCGT
>r400.1 |SOURCES={KEY=8c1b976a...,fw,36165-36315}|ERRORS={}|SOURCE_1="bcq" (8c1b976ac150da4581101744fba310641e33826f)
TCGACCTGCAACAGGCCGTCGGAAACTATTTCCACGACGTCTTCGTCAACAACATCGACTGGTGG
GTGCTGCTCGGCGTGGTGGCGCAGGGACTCTTCACCATGCGCTTCGTCGTGCAATGGCTGGCGAG
CGAGAAGGCGAAGCGCTCTG
>r401.1 |SOURCES={KEY=8c1b976a...,bw,982687-982837}|ERRORS={}|SOURCE_1="bcq" (8c1b976ac150da4581101744fba310641e33826f)
TCGTACGTGAGCTCGCTCAGACGCTCGGCAAGGAAGTGCGCCTCGTGCTCGAAGGCGAGAACACC
GAGGTCGACAAGACGATCATCGAGGAGCTCGCCGACCCGCTGACCCATATGATCCGCAACTCGAT
GGATCACGGGCTGGAGACGC
>r402.1 |SOURCES={KEY=8c1b976a...,fw,1182156-1182306}|ERRORS={}|SOURCE_1="bcq" (8c1b976ac150da4581101744fba310641e33826f)
GCGGAAGGCGAGAGCGCCGTGCGCCATATCGTGCCGCGCGCGGTCATCCTGCGGCCCTCCGTGAT
GTTCGGCCCCGAGGACGATTTCTTCAATCGTTTCGCCTCCATGGCGCGGATGATGCCGGTCCTGC
CGCTGGTCGGGGACGGCAGC
>r403.1 |SOURCES={KEY=8c1b976a...,fw,562210-562360}|ERRORS={}|SOURCE_1="bcq" (8c1b976ac150da4581101744fba310641e33826f)
TAATGATGCTTGACGTAGTCGATCACCTCTTCACGCCGGTTCTGGCAGAAGTCGATGTCGAAGTC
CGGCATCGAGACGCGATCCGGGTTGAGGAAGCGCTCGAACAGCAGGCCGAAGCGCAGCGGATCGA
CGTCGGTGATGGTCAGCGCA
>r404.1 |SOURCES={KEY=8c1b976a...,bw,3595825-3595975}|ERRORS={}|SOURCE_1="bcq" (8c1b976ac150da4581101744fba310641e33826f)
CCCAATTTCCAGCCCCAGCGCATAGCCGAAGCCGCCCTTGCCCTTGGCGAGCTGACGCCCGGCCG
TCGTGGAGGACAGGTCGCTGTCGAACCAGTTCAGCTTGGTCTGCGCATCGGCATAGAAGCCTGAC
GCGCCGTACCAGGTCAGCGC
>r405.1 |SOURCES={KEY=8c1b976a...,bw,4433570-4433720}|ERRORS={}|SOURCE_1="bcq" (8c1b976ac150da4581101744fba310641e33826f)
CGGCGGCGATGGCGCTCAGGGCCTGACCGGATTGCCGGGCGAGCGCGAGCGTCGCCAGGATGGGC
AGCATGGCGTCGCGCGTCGGCAGGGCGGGTAGGCGGCGGCCGTCACGCTCGACATCCGAGCCGAG
CAGCACGCCGCCATTGGCCT
>r406.1 |SOURCES={KEY=8c1b976a...,bw,811310-811460}|ERRORS={}|SOURCE_1="bcq" (8c1b976ac150da4581101744fba310641e33826f)
TGATTCAGTCGTCCTTGGGCTGGAGAGCGACCGATGATGGGCGAACGAACAGTGGGGCAAGAGGC
GCTGTTCTATGAGTTCAGCCTGGAGCGGCATGTCCCAGCCAACCACCTGCTTCGTGCGATCGACC
GCTTCGTCGATCTGTCCGGC
>r407.1 |SOURCES={KEY=8c1b976a...,fw,2087024-2087174}|ERRORS={}|SOURCE_1="bcq" (8c1b976ac150da4581101744fba310641e33826f)
AACACCGGCGACCCGAAGACGACGACCACCGGCCCGGCCTCCATCGATCCGGATACCGGCAAGCC
TTACGGCCTCGATTTCCCGATCGTCGGCGTCCGCGACTTCGTCGAGGTCCAGAAAGCGCTGGTCG
AAAGCCTCGGCATCAAGAAG
>r408.1 |SOURCES={KEY=8c1b976a...,fw,945185-945335}|ERRORS={}|SOURCE_1="bcq" (8c1b976ac150da4581101744fba310641e33826f)
CTGCTCGTTCGGCAGCGTCGCCAGCAGCGCGAGCCGGGCGGTGATCGCGATGAACAGCACCGAGA
AGCCGAGGATGACGAGGCCGACGCGCGGCTGCGCCTTCTCGCCACTCATATGGAAGACGTCGCGC
AGCCAGGCGAGACGCGAACG
>r409.1 |SOURCES={KEY=8c1b976a...,fw,5266017-5266167}|ERRORS={}|SOURCE_1="bcq" (8c1b976ac150da4581101744fba310641e33826f)
TCGTCGCCGGCTGTCAGCATGGGAATGCCGCGCGAGAGGAAAAGCGTCGCCAGCAGGGCGCGGAT
ATCGCGGTTGCGAGCCTCCGTGACGGCCGGATCGGGGCTCGCGCCCTCGATGCCGTTGTTCCAGC
TATGGCTGTCATTGTCGCCG
>r410.1 |SOURCES={KEY=8c1b976a...,bw,5345838-5345988}|ERRORS={}|SOURCE_1="bcq" (8c1b976ac150da4581101744fba310641e33826f)
TCTACATGCTCAAGCTGCACCACCTGGTCGACGACAAGATCCACGCGCGTTCGATCGGTCCGTAC
TCGCTCGTCACCCAGCAGCCGCTGGGCGGCAAGGCGCAGTTCGGCGGCCAGCGCTTCGGCGAAAT
GGAGGTCTGGGCGCTCGAAG
>r411.1 |SOURCES={KEY=8c1b976a...,bw,2126477-2126627}|ERRORS={}|SOURCE_1="bcq" (8c1b976ac150da4581101744fba310641e33826f)
CCGCTCCAGCTCCTCCAGCCGGAAGGCCTCCGGCCCATGCGCGTCCCAGGCGGCCTGAAGCCCGC
GATGGGTATGGCTGCGGTGGCGCAAGGTGAAGCGCAGCCGGTTCTCGATGCTGCCGAGATCGGTC
GCGCGGCCGACCCAGCGCTG
>r412.1 |SOURCES={KEY=8c1b976a...,bw,5434955-5435105}|ERRORS={}|SOURCE_1="bcq" (8c1b976ac150da4581101744fba310641e33826f)
AAGTTCTCGCCTGAGGTGCGACACCGATGCTCGTCATGGTCGGACGGCTCGACGAGGGCATGAGC
CATCTCATCCTGCTCGCCGTCCCGCTCTTCATCTTCCTCGGCGCTCTGATCGAGATGACCGGCAT
GGCGCGCGCGATGATCCAGT
>r413.1 |SOURCES={KEY=8c1b976a...,bw,3902888-3903038}|ERRORS={}|SOURCE_1="bcq" (8c1b976ac150da4581101744fba310641e33826f)
CCGCGGCCATGGCGGCGCTCAAGGACAATGCCTGGGCGACAAGCTGGTATCTCGATGAGCAGGTC
GAGGGCCTTTATCGGAACCGCATGTTCTATTCCGACGTGGTCGCGGAATATGAGCGACTGGTGCG
CGGGCTCGACCTCGTGCTCG
>r414.1 |SOURCES={KEY=8c1b976a...,bw,1040024-1040174}|ERRORS={}|SOURCE_1="bcq" (8c1b976ac150da4581101744fba310641e33826f)
GGACGGCCTCCGTCATGCTGCGGGCGCTGGCGACGGGCGGCGTGCCGACCTATGCGCATTACCCC
GACGGGTTCCGCACCAAGCTCGGCCGCGCCGCGCTCTCCGACGAGCTCAGCCTGGCGGCGGACGT
GACCTGGGAGGATGTGAAGC
>r415.1 |SOURCES={KEY=8c1b976a...,bw,3387592-3387742}|ERRORS={}|SOURCE_1="bcq" (8c1b976ac150da4581101744fba310641e33826f)
GGCTGCTCTTCGCCGAGCGGCTGGCAGCGCTGCCCTTCGCCCTGATCATCGTGGCGGAGGTGCTG
TGCTGGCGGCCGGTCGAGGTCGTCGCCATCGTCAATAACGGGCTCAGGCGCTTCCGGCAGGCGGC
GCTGCTCGTGATCATCGGCT
>r416.1 |SOURCES={KEY=8c1b976a...,bw,3099248-3099398}|ERRORS={}|SOURCE_1="bcq" (8c1b976ac150da4581101744fba310641e33826f)
TGGCGATCTGGCGGGCCGGGGATACCGGCCTCTTCGATCTCGCGGGCTTCGTCGAGGCCCCCTCG
ATCGTGGGTGAGACGCTGACCGACCTTCCGGCCGGACCGCTTTGGCGCAGCGACCGGCACGCGGT
TCTGGAGGTGAAGCTGCGGG
>r417.1 |SOURCES={KEY=8c1b976a...,fw,2682481-2682631}|ERRORS={}|SOURCE_1="bcq" (8c1b976ac150da4581101744fba310641e33826f)
GCCGCTGCTGCAAGGCCTGAGCCTGCCCTATCTCGGCATTCAGTCGCCGACCTATCTGCGCGAGG
CCAAGAGTACCACGAACACCGTCGTCGGCTCCGGCCCCTTCGTGCTCGAAAGCTTCACCAAGGGC
AGCGGCAGCCGGCTGACCAA
>r418.1 |SOURCES={KEY=8c1b976a...,fw,1249627-1249777}|ERRORS={}|SOURCE_1="bcq" (8c1b976ac150da4581101744fba310641e33826f)
ATCCGGATCGTTGTCGAGGATGATCTCGAGCCCGGTCGCCTGCGCGACGGCCAGCGCATGGGCGG
CAAGCCCGGCCCGGGTCGGCCGGCTGTAATAGGGCATGCGCAGCAGCAGGGCCGAGGCGCCAGCC
TTCTCCGCCGCGACGACCGC
>r419.1 |SOURCES={KEY=8c1b976a...,fw,3348470-3348620}|ERRORS={}|SOURCE_1="bcq" (8c1b976ac150da4581101744fba310641e33826f)
GGCCGCGTGAGCCGCGCCGGAGGAGGCATTCTGTGATTCCGTCAATCGCCACGGTCTGTGTCTCG
GGCACGCTTCAGGAAAAGCTCGAGGCCATCGCGGCGGCCGGCTTCACGGCGGTCGAGATCTTCGA
GAACGATCTGATCGCCTTTC
>r420.1 |SOURCES={KEY=8c1b976a...,bw,5264042-5264192}|ERRORS={}|SOURCE_1="bcq" (8c1b976ac150da4581101744fba310641e33826f)
GGTGGTGCGGTAGTACGAGAAGTTGTCGATGCCCTTGAAGGAGAGCGTCGGCCCGAGTTCGTTGC
CCTCGGCGGTATGGTTGTAGACCACGTCGAGGATCACCTCGATGCCGGCATCGTGGAAGCGGCGC
ACCATGTCGCGGAAGGAGGC
>r421.1 |SOURCES={KEY=8c1b976a...,bw,1584945-1585095}|ERRORS={}|SOURCE_1="bcq" (8c1b976ac150da4581101744fba310641e33826f)
GCAGGCATTGCGCGTGCTCGAAAGGACCGCGCTGATGGCGCCGGAGTTGCAGCGCGCAGTGGTCT
TGAACAGGCTCCATGGAGCTTTCGACGCCGCATCGTCCACGCCTCAGGGCCGCAGGAAAGACGCG
CTCCTTTCCCACAAGGGTCT
>r422.1 |SOURCES={KEY=8c1b976a...,fw,634906-635056}|ERRORS={}|SOURCE_1="bcq" (8c1b976ac150da4581101744fba310641e33826f)
ATCAGCGCCTCGTCGAAGAGCGCGGCGTCCATCAGCTTCGGCGGCTTCGGGACCAGCAGCGGGAA
TTCGCTCTGAGCGAGAATGTCGCGCTCAAGATCGACGCCGGGCGCGATCTCGGTGACGGCGATGC
CGTCCGCCGTCAGTTTCATC
>r423.1 |SOURCES={KEY=8c1b976a...,fw,2005486-2005636}|ERRORS={}|SOURCE_1="bcq" (8c1b976ac150da4581101744fba310641e33826f)
TCGACCTCCCTTTTGTTGCGGCGCAGCATAAGGGCAAGTCCGGGGAAACCAAAATCAGCCTTTCG
GCGAGGGCACCTGTCCGGCCGGTGCAGCGGCGAAAGCCGCGGCCTATTTCCGGCTGGCGAGGACG
ACGCCGAGAATGGTCACCGC
>r424.1 |SOURCES={KEY=8c1b976a...,fw,4992241-4992391}|ERRORS={}|SOURCE_1="bcq" (8c1b976ac150da4581101744fba310641e33826f)
TCGAACCGGAATGGGGAAGCTGGTTCCCGGTGATCGGATGCGTGAACTCAACAGTTAACGAAAGC
TTGCCCCGGCACGGTTAACAGCCGGTAAATCACCCGGCAGAAACTGCCGCCCCGGCAGGAACGGC
CGCCCGGTCTCCCCGGCGCC
>r425.1 |SOURCES={KEY=8c1b976a...,fw,955720-955870}|ERRORS={}|SOURCE_1="bcq" (8c1b976ac150da4581101744fba310641e33826f)
ACGACGACGGCCGCGCCGTAGTTGCGGCAGATGCGGGCATGTTCGAGGAAGGCCGCCTCGCCCTC
CTTCATCGAGATCGAGTTGACGATCGGCTTGCCCTGGATCGTCTTCAGCCCGGCCTCGATAACAT
GGAACTTCGAGGAATCGACC
>r426.1 |SOURCES={KEY=8c1b976a...,fw,798050-798200}|ERRORS={}|SOURCE_1="bcq" (8c1b976ac150da4581101744fba310641e33826f)
TCGATGTCGTCGCGGTCCCATTCGATGAAGGTGCGGTCCGCCATCGCGGCATTGCCGATCGGCAC
GGTCTCGTCGAGGCGTCCGCGCGACAACACGAAGCCGCCGACATGTTGCGAGAGATGGCGCGGAT
AGCCCAAGAGCCGGGTGGCG
>r427.1 |SOURCES={KEY=8c1b976a...,bw,1260875-1261025}|ERRORS={}|SOURCE_1="bcq" (8c1b976ac150da4581101744fba310641e33826f)
CTCGGTGGCGGCGGCGACGGACTGGACGTCGAACAGCGTTCCATAAGCGTCGAAAACCAGGGCCT
TGATCGGCATGGACATCCTCCGTCCGGGGCTAGGTCTCTGATCGTTTGCCTTCTTAGCACTCGCA
TCGGCGGCGCAGCACATGGT
>r428.1 |SOURCES={KEY=8c1b976a...,fw,4958427-4958577}|ERRORS={}|SOURCE_1="bcq" (8c1b976ac150da4581101744fba310641e33826f)
ACCAGTACTTTGTCGAGCGCGGCGAGCCAGATCTCGTAATAGCTCGCCGAGAGATACTGGGCCGG
CGGCAGGCTCTCGCGATGATGACGGATCTCGTCGATGCTCCAGGCGCCCATCGCACCGGCCGCGA
CATTGATCGCGAGCACGCGC
>r429.1 |SOURCES={KEY=8c1b976a...,fw,4729649-4729799}|ERRORS={}|SOURCE_1="bcq" (8c1b976ac150da4581101744fba310641e33826f)
GTCGGCCTGATTGGCGAAGTCCACATACATCTTCGTGTTCTCGTAGTGTTCGCCGGCCATGCCGT
CGAGGAGATTGGCCTCGTCCGACTTCGCCAGTCCGAGCGCATCGGCCTCGCGCGCGAAATGCTCA
TTGGCTTCGACATTGGCGTT
>r430.1 |SOURCES={KEY=8c1b976a...,bw,871770-871920}|ERRORS={}|SOURCE_1="bcq" (8c1b976ac150da4581101744fba310641e33826f)
ATGGCGTCGATGTCGCACATACGGTCGAGGAGGCGGTGGCGCTGGGCCAGAGGCTGGGGCGGGAG
ATGAACGCCCATGCCGTCATCATCGGCGGCGGCACCGAAATCTACGCCCAGATGCTGCCCCTGGC
CGACAGGCTCGAACTGACGC
>r431.1 |SOURCES={KEY=8c1b976a...,fw,4611860-4612010}|ERRORS={}|SOURCE_1="bcq" (8c1b976ac150da4581101744fba310641e33826f)
CTCGCGATGCTTGGTCAGCGGCGTCGGCACGGCGATGACGATGGCGTCGACGTCGCGTAGCTCGT
CGAAATCGGTCGTGGCCCGGAAGCGCTCGTCCTTGATCGCGGCGTTGATCGCCTCGGTCGGGATA
TGCTTGATGAAGCTCTCGCC
>r432.1 |SOURCES={KEY=8c1b976a...,fw,4023729-4023879}|ERRORS={}|SOURCE_1="bcq" (8c1b976ac150da4581101744fba310641e33826f)
CTCGGCGCGACGGTCGAGGAGGCCGATCCCGGCTTCGCCGATCCGATCGAAACCCTGATCACCCT
ATGGGCATCGGGCGCGGCGCTGGCACTGCGCGACACCGATGCTGCCGGTCGGGCGCGGATGGATC
CGGGCCTCGTCGCCGTCGCC
>r433.1 |SOURCES={KEY=8c1b976a...,bw,1509473-1509623}|ERRORS={}|SOURCE_1="bcq" (8c1b976ac150da4581101744fba310641e33826f)
TCTCGCCGTTGTCGTGCGCACGGCGCAGTGCAGAACGGGCGGTCGAAATCCTGCGGCTGATCGTC
CCGATCGTCTTTCCTTCCGCGAGCCAACGATCGCGCAGGCCTTCCCAATCCTTCGGTACGATGGT
GACGACCTTCTTGTCGGCAA
>r434.1 |SOURCES={KEY=8c1b976a...,fw,756792-756942}|ERRORS={}|SOURCE_1="bcq" (8c1b976ac150da4581101744fba310641e33826f)
GCGCGTTCATCTCTAACCTTTCGGCTCTCAAACTCGGCTACGCGTTACGCTTTCGGCGAACGGGC
GGCAAGGGTCACGGCGCGCAAGGATCACAGTGCGCGGAGGTCGCCGCGCGCAAGACGCATTCCTC
GCGCCAGGGCCTCGACGCGT
>r435.1 |SOURCES={KEY=8c1b976a...,fw,4721744-4721894}|ERRORS={}|SOURCE_1="bcq" (8c1b976ac150da4581101744fba310641e33826f)
CGCCGAGGCCGGCCTCACCGCCATGCCCGGCATCAAGGTGCCCTGTCCCTGGATCGGCCAGGCGC
CGGCCGCCTTCGAATGCCGCCACCACACCACGCTCGGCATCGGCAGCTCGCGCGAGATCATCCTG
GGCGAGATCGTCTATGCGCA
>r436.1 |SOURCES={KEY=8c1b976a...,bw,5256011-5256161}|ERRORS={}|SOURCE_1="bcq" (8c1b976ac150da4581101744fba310641e33826f)
CCGATGCCCTGTCCGGCCCAGGCCGTATCCGTCGCGAGTTGCCCGAGCAGCAGGCAGGGAACGGG
ATTGGGTGGTTGTCCAGTGCGAATTGCGCGAGGCAGGATCGAAGGGACAGCCCCCGTCGGTGCAA
GACCATAATATCCGACGACG
>r437.1 |SOURCES={KEY=8c1b976a...,bw,3039486-3039636}|ERRORS={}|SOURCE_1="bcq" (8c1b976ac150da4581101744fba310641e33826f)
GTCGACGAGCAGCGCCGCGACTTCGCCGATGCCGATATCATGCGCCGAGATGCTGGGATAGCGCA
CATAGTCCATGACCCGCGAGAGGAAGCTTTCGCGGTTGGCGTCGATATGGTCGAAGACAGCGGTC
AGCGCCGCATCGGGCTTTTG
>r438.1 |SOURCES={KEY=8c1b976a...,fw,5132059-5132209}|ERRORS={}|SOURCE_1="bcq" (8c1b976ac150da4581101744fba310641e33826f)
ACTGGGCGACGAAGGCGACGGCGCCGCTGCCGCAAAACTTCGTCCATGCCGAATGGATCACCCTG
CACGACAATCCCGACTTCCGCGATTTCGTCGCCTTCCTGCGCGCCGAACTCGACCGCGTCGGCCC
GGCCGAGGCGGCGTTGAGCC
>r439.1 |SOURCES={KEY=8c1b976a...,fw,2404362-2404512}|ERRORS={}|SOURCE_1="bcq" (8c1b976ac150da4581101744fba310641e33826f)
AGCAACTCGCCGGCGATCTTGGGCGAGGTGTCGAAGCGCAGCGGATAGGAGCCGATGATGTAGCG
CTTGGCCTCCTCGACCTCGTGCTCCGTCGGTCCTTCGGTCGCGAGCTTCAGCATCTCCTCGCGGA
TCACGGTCATCGACTCGGCC
>r440.1 |SOURCES={KEY=8c1b976a...,fw,92233-92383}|ERRORS={}|SOURCE_1="bcq" (8c1b976ac150da4581101744fba310641e33826f)
GCGAGCGGCAGGCGATCTCGTCCTCACGCAGCGCTTCCCAGGCGCGCCCGACCGGCAAGCGGCGC
AATCGCAGCGTCACGAAGGCCGTCAGCAAGGCCAGGCACAGGATCAGATAGTAGAGGAAGATCGT
TCGGTACAATGGTGAGAATT
>r441.1 |SOURCES={KEY=8c1b976a...,bw,3519605-3519755}|ERRORS={}|SOURCE_1="bcq" (8c1b976ac150da4581101744fba310641e33826f)
CGCGCCCGAACGCCGCCATCCTCTACGCGACGCTGGCGAAGGGGCCGAAGCTGCCCTTCGACTAT
CAGGTTAATTCGACCCGCCATTTCATGCGCGAGCTCAACCGGCTCGGCGTCACCGGCGCGATCGA
TGCCGGCGGCGGCTTCCAGA
>r442.1 |SOURCES={KEY=8c1b976a...,bw,2460000-2460150}|ERRORS={}|SOURCE_1="bcq" (8c1b976ac150da4581101744fba310641e33826f)
GAGCAGGGGCAGGCTCATGAAGCCGAAGGCGCTCGCCGCCGCCAGCAGCAGGAGAAGCGCCGCCC
GGAACAGGCTGACGCCGACCATCGTCGTCGCATGCCGCCAGCGATCGGTGAGGGCTCCGGCGAAC
AGGCTGCCGAAAAGCAGGGC
>r443.1 |SOURCES={KEY=8c1b976a...,bw,4090939-4091089}|ERRORS={}|SOURCE_1="bcq" (8c1b976ac150da4581101744fba310641e33826f)
GCAGCGGCCCTTCAGGAAGTTCATCGCGGGCGATCCGATGAATCCAGCCACAAACATGTTGGCGG
GGTTGTTGTAGAGCTCAAGCGGAGCGCCGACCTGCTCGACAATTCCATCATGCATGACGACGATC
TTGTCAGCCATGGTCATGGC
>r444.1 |SOURCES={KEY=8c1b976a...,bw,3826812-3826962}|ERRORS={}|SOURCE_1="bcq" (8c1b976ac150da4581101744fba310641e33826f)
GGGGCGCCCCGGCGGCCCGCGTCGCGACGGGCGGCCCGAAAATCGTCCGGCTGCCGCGGCAGCGG
GCGAGGGTGCCGCTCAGCGCCAGGAACGTCCGAACCAGGACCAGCGCCCCCGCCGTGACGAGCGT
CCGCGCTCCGATGAGCGTCC
>r445.1 |SOURCES={KEY=8c1b976a...,bw,3122373-3122523}|ERRORS={}|SOURCE_1="bcq" (8c1b976ac150da4581101744fba310641e33826f)
CATGGATCGCGCTGACGCCCTTGGTGTTCTGCGCCGTCAGCGCGACGATGACGCTGGCTCCGTAG
ACCTGATGCGCCGCGAAGGTCTTGAGGTCCGCCTGGATTCCGGCGCCGCCGCTCGAATCCGAGCC
GGCGATGGTGAGAGCGATGG
>r446.1 |SOURCES={KEY=8c1b976a...,bw,4001791-4001941}|ERRORS={}|SOURCE_1="bcq" (8c1b976ac150da4581101744fba310641e33826f)
CGGTGATGGCGCGCTCGCGCATCTCCCAGCGCTCGCGATAGTCGCGCGGCTCGATGCCGCTGGCG
GCGCGGGCCATCAGGCGCCAGGCGGCGGCATTGCCGGAATCGGCGACCACGGCGGCATTGGCGAG
CGGCAGGGCGCCGCGCGCAT
>r447.1 |SOURCES={KEY=8c1b976a...,bw,787955-788105}|ERRORS={}|SOURCE_1="bcq" (8c1b976ac150da4581101744fba310641e33826f)
TTGAACAGGAAGGCGATCTTGCTGCCGGCCGTGCCGAGCCGCAGGTCGGAGGCCATGGCGACGAT
CGCGCCGGCTCCCGCGCAGATGCCGTCGATCGCGGCGATGATCGGCTGCGGGCAGGCGCGCATCG
CCTTGACCAGCTCGCCGGTC
>r448.1 |SOURCES={KEY=8c1b976a...,bw,781772-781922}|ERRORS={}|SOURCE_1="bcq" (8c1b976ac150da4581101744fba310641e33826f)
TATCGGAGAAGAACGTAGTTTGGGTTCTCCCAGCATGGCCGGACGCATCGTCACGCGCCGCGCAT
CCCGTTGCCTCGGGGTGTGGCGGAACGAGCATGCGCGCCTGTCGAGGCCGGGCGTGGCGTTGGCG
TATCGAGAGTGCGGGCAATG
>r449.1 |SOURCES={KEY=8c1b976a...,fw,3389461-3389611}|ERRORS={}|SOURCE_1="bcq" (8c1b976ac150da4581101744fba310641e33826f)
CGTTCTGGCGAGCCTGCTGATCGCGCCGAAATACACCTCGACCGCGCAGCTCTTCATCGACCCGC
GCGATCTGCGCGTGCTCCAGAACGACGTCTCCCCGAACACTGTCGGCAGCGACCCGACCTCGATT
CTCAGCTATCTCGAAAGCCA
>r450.1 |SOURCES={KEY=8c1b976a...,bw,4388100-4388250}|ERRORS={}|SOURCE_1="bcq" (8c1b976ac150da4581101744fba310641e33826f)
GTGACGAGCGAGAGCGGCAGGGCCTGGATCCGGTCGGCGCCGGTGCGAAACACCAGCATCGTGGT
GCGCTCCCCACTCGCCATCGGCGCCGGCGCGGCTTCCGCCTCGTCATCGGCTGCGTCGGAACCGG
CCGCGCCGACGAGCCGGGCG
>r451.1 |SOURCES={KEY=8c1b976a...,fw,4073817-4073967}|ERRORS={}|SOURCE_1="bcq" (8c1b976ac150da4581101744fba310641e33826f)
AGGTGGCGATGATCGCCGGCAGCCTGAGCTACCGCGCCCATGAAGAGCGCGAAATGGGCTTTCTC
TACCTCTTTCGGGAACGTTACCCAGCGATAGAGGTCGTCGGGCTGCGCGAGGGCCATGACGAGGA
GGCGCGCAACTACCGTCAGA
>r452.1 |SOURCES={KEY=8c1b976a...,fw,2762583-2762733}|ERRORS={}|SOURCE_1="bcq" (8c1b976ac150da4581101744fba310641e33826f)
GCTGGCCCGCGCGCTCGCCCGCAAGCCGGCCCTGATGCTGCTCGACGAGCCGTTCTCGGCGCTCG
ATACCGGGCTGCGCGAGAGTGTCCGGCAAGCTGTCGCGCGCGTGCTGGCCAAGGCCGGCATCACC
ACCATTCTGGTCACCCACGA
>r453.1 |SOURCES={KEY=8c1b976a...,bw,1021462-1021612}|ERRORS={}|SOURCE_1="bcq" (8c1b976ac150da4581101744fba310641e33826f)
GACGAAGATTGATCGCACGCGGCATACTATAACCTTAGGAATAGAGTGCTGCCGAATTTCTATTG
GACATAATACCATACCCGTCCCTAGCGTCGTCAACACGGCGGAACAGATGGCTGGGACGTTGCAG
GGCCAATTCCGGAAAGATCG
>r454.1 |SOURCES={KEY=8c1b976a...,fw,4459692-4459842}|ERRORS={}|SOURCE_1="bcq" (8c1b976ac150da4581101744fba310641e33826f)
AGGATCAATGCCGCCGGCGGCCCATCAGACTTGACCGGCGGCTCAGCCTCCGAAATCACCTGAGC
GCTCGGTCCGAGGCTTTGATAGATCTCGCGCAGCGTCGGCGCCTTGGACGAGGCCGCGTCCGAGG
CCCGTCCCCGCTCCTGCAGA
>r455.1 |SOURCES={KEY=8c1b976a...,bw,3501464-3501614}|ERRORS={}|SOURCE_1="bcq" (8c1b976ac150da4581101744fba310641e33826f)
GGCGAGGCGGCGTGGCTGCTGACCGATCTGCTCGGCCGGGAGATGGGGCAGGTTGTGGAAGAAAG
CCCAGGCGCGTTTCGGATCCAGCCCGCCGGTCATGCGGTGCAGACGATGGCGAGCATGAAGCTCG
AACCCTATCGGACACTGGAT
>r456.1 |SOURCES={KEY=8c1b976a...,fw,2257827-2257977}|ERRORS={}|SOURCE_1="bcq" (8c1b976ac150da4581101744fba310641e33826f)
ACACCTCGGGCTTCGTCTACTACGTCTCGATGACCGGCGTGACCGGCGGCGCCATCGCCGATTAC
GGCGCGGTGGGCGATGCCGTCACCCGCATCAAGCGCCACACTGGCCTGCCGGTTGCGGTCGGCTT
CGGCGTGAAGACCGCGACTG
>r457.1 |SOURCES={KEY=8c1b976a...,bw,2021106-2021256}|ERRORS={}|SOURCE_1="bcq" (8c1b976ac150da4581101744fba310641e33826f)
AGAAGGCCAACAACGTCAAGGTCGTGGTCGTGCCCGGCACCTCGGCCGATATCCTCGCCAAGGCG
ACCGCGGCCAAGGATAAGCCGCAGATGCATGTCATGTTCCTCGATGACGGCGTCATGGTCCGCGC
CATCGGCGCCGGCCTCTGCG
>r458.1 |SOURCES={KEY=8c1b976a...,bw,4937073-4937223}|ERRORS={}|SOURCE_1="bcq" (8c1b976ac150da4581101744fba310641e33826f)
CACGACGACCCCGCCTATATCGGCGCGCTCGCCCGCTCGATGCGGGCATCGCTGGCCAGGCTCGA
TTTCGAGCCGGAGGTTATCCTCTGCTCCTTCCACGGCATGCCGAAGGACTACCTGCTCAAGGGCG
ACCCCTATTACTGCCAATGC
>r459.1 |SOURCES={KEY=8c1b976a...,bw,5368469-5368619}|ERRORS={}|SOURCE_1="bcq" (8c1b976ac150da4581101744fba310641e33826f)
ACCGCGCCGGCGTCGAGCGGGTGATGGGCTTCTGCACCCCCGAGGAGCTGGAGGAGTTCTTCCGC
TCGGTTCCGGATTTCGAGCACATGCTCGTGCGCTCCGGCATCATCCTGATCAAGTACTGGTTCTC
GATCACCGACGAGGAGCAGG
>r460.1 |SOURCES={KEY=8c1b976a...,bw,1022245-1022395}|ERRORS={}|SOURCE_1="bcq" (8c1b976ac150da4581101744fba310641e33826f)
GAAAATCCAGCGGGATGGTCGGCTCGAACGGGCGCACCACGACCTGCTTCTCCACGCCCGCGATG
AAGAGCGGATGCACCAGCGAGACCCCGAGCCCCGCCGCGACGAAATGGCAGAGGGTCGAATTGGA
GTCGGCGGTCAGGACGACAT
>r461.1 |SOURCES={KEY=8c1b976a...,bw,1663505-1663655}|ERRORS={}|SOURCE_1="bcq" (8c1b976ac150da4581101744fba310641e33826f)
CATCACCGGGATAGACATTAAAATCCTGTAATTCTGCATGCGGCGCCGGCCGAACTTCTATGCTC
GCACCGGCCTTAACCATGGCCGGCTCTTGTAAGGAAGGCGAAACCCCCTCATATTCCCTCCATCG
CGATGATTGTGCGCGAGGAC
>r462.1 |SOURCES={KEY=8c1b976a...,bw,4375815-4375965}|ERRORS={}|SOURCE_1="bcq" (8c1b976ac150da4581101744fba310641e33826f)
GGGAATGGCGAAGACGATTTGCCGCTGCCGCTCGCTTTGGCCACTCACGCGAGCGCGCCCTCGTA
GCTGGCGCGGGCGAGGTCGGTCTCGTGGAGGGTGACGCGGATGCGGGCGAGCCCGGCCCCGTCGG
CGCCGAGCGCGCCGGATTTG
>r463.1 |SOURCES={KEY=8c1b976a...,bw,4905026-4905176}|ERRORS={}|SOURCE_1="bcq" (8c1b976ac150da4581101744fba310641e33826f)
TGAGCGGCCGGGTTCCCAATCGCACGATAGCAGGCTCCAGCGTGTCATGGCGTGCGCAGGGGGTA
GAGTCAGGCACCACAACCGTACGATGGCGAGATAAAAAGCCGCGAGGTGCGGCGTCGGTCGGTCG
TGTTGTTTCAATAGGTTATG
>r464.1 |SOURCES={KEY=8c1b976a...,bw,4254327-4254477}|ERRORS={}|SOURCE_1="bcq" (8c1b976ac150da4581101744fba310641e33826f)
AGCGTGCCGCCGGCCTTGTTGAACAGGCCGATGGCGCGCGGATTGCTCACCACGGCGCGAGCCCG
GGAGGCGATCAGCGCGTAGCCCATGGCGTTGGCGAAGGCGAGGCCGATGAAGGTCGTCTCGAAGA
TCAGCATCTGCGTCCAGAAA
>r465.1 |SOURCES={KEY=8c1b976a...,fw,1606731-1606881}|ERRORS={}|SOURCE_1="bcq" (8c1b976ac150da4581101744fba310641e33826f)
GCGGCACCGCCACCAGCCCGCCGGCCTCGACCGCGTCGAGCGCGAGCTGAGGGACGATCGCGTAG
CCGATGCCGGAGCGCACCAGGCTGACCGCCGTGACCACCCGCTGGACCTCGTAGCGCCAGGTCAG
GCTCTCGCGCCGTGCGCCCA
>r466.1 |SOURCES={KEY=8c1b976a...,fw,5213213-5213363}|ERRORS={}|SOURCE_1="bcq" (8c1b976ac150da4581101744fba310641e33826f)
GCGAGCTTCCGCGTGATCCTGCCGCTGGCCGCGGCGCCGGGCGCCGAGACGGTGCCGATCCCGCA
CTGGCCGGAGCAGCATGTCCTGCTCGCTTCTCCCGCGCCCTTCGCGGCGCGCTTCCTGTGGGAGT
CGATCCGGGCCACGGGCGCG
>r467.1 |SOURCES={KEY=8c1b976a...,bw,3104532-3104682}|ERRORS={}|SOURCE_1="bcq" (8c1b976ac150da4581101744fba310641e33826f)
ATTTTCCGACCGGGCGCGGCCTCGGCCTGATGGGTGAGCGCGGCGCCGAGGCGATCATGCCGCTC
TCGCGCGGGCCGGACGGACGCCTCGGCGTCAGAGCCGGCGGCGGGGCACGCCCGCTCAACGTCAC
GGTGCAGGTCTCGACACCCG
>r468.1 |SOURCES={KEY=8c1b976a...,bw,1819295-1819445}|ERRORS={}|SOURCE_1="bcq" (8c1b976ac150da4581101744fba310641e33826f)
TTGCGATGCCGGCAGGGCAAATATGGCAGTAATATCAGTAGTTTAGATGTTTTCTAAACTGCGAG
GCCGCAAGGCCCCATGGTGGAAGGCGTTTCGATGAGCGTTCTGGTGAGCAAGGATCGGGAGCAGG
CTGTCGCGGCGGAGCATATC
>r469.1 |SOURCES={KEY=8c1b976a...,fw,3445895-3446045}|ERRORS={}|SOURCE_1="bcq" (8c1b976ac150da4581101744fba310641e33826f)
GCGATCGCCTCGGCCGCCTTCAGCGTCTCGGTCAGCAGGTCGGGGAGCGGCACGACGCGCGCGAC
GAGCCCGGAGCGCTCGGCTTCCTCGGCATTCATCATCCGGCCGGTGAGGATCAGGTCCATCGCCT
TGGCCTTGCCGACCGCCTTG
>r470.1 |SOURCES={KEY=8c1b976a...,fw,3412373-3412523}|ERRORS={}|SOURCE_1="bcq" (8c1b976ac150da4581101744fba310641e33826f)
ACCGGTTGAGGCTCCGCTGGAAAAGCCCTGCTGACCGACGCGCTGGAGACCCGCCCGCGCAGCGG
TCTCAGCCTTTATGGCTGACGCGCCAACGCCCGAGATTGCGCCCCTCCGGCGGTCCGGACTGAAC
CGCCTCGATCTGCGCGAGCA
>r471.1 |SOURCES={KEY=8c1b976a...,fw,661643-661793}|ERRORS={}|SOURCE_1="bcq" (8c1b976ac150da4581101744fba310641e33826f)
CCTCGATCTCCTTGATCATCTGCCGGATGTTCTGGGTGAAGAAGCTGCTCTCCGGATAGCCCGAG
GCCATGGTCCAGTTGGTCTGGGCAGCGGCAGGAGCGGCGAGCCCGATGCTCAGGGCAAGGGCGGC
GGAGGCGATCAAAGCTCTAC
>r472.1 |SOURCES={KEY=8c1b976a...,fw,1069995-1070145}|ERRORS={}|SOURCE_1="bcq" (8c1b976ac150da4581101744fba310641e33826f)
ACCCAGAAGGGCATCCAGATCGAGCATGCCGTGGTCGAGGGCGCGAACCACTTCTTCGACGGTCG
CGTCGAGCAGCTCATGGAGCAGGTCGGCGTCTATCTCGACGGCAAGGTCGGGCCGGAGATCATCA
AGTCGGAGCAGGAACAGGCC
>r473.1 |SOURCES={KEY=8c1b976a...,fw,2333752-2333902}|ERRORS={}|SOURCE_1="bcq" (8c1b976ac150da4581101744fba310641e33826f)
TCGCGCAGGCCGGCCTCGGAGGCTGCGAGCCCCTCAGAGATCATCGCATACCAGCTTCCCTCCGG
CGCCTCGCCCTTGGCTTGCGCGGCACAGACGATCAGCCGGTCCTCGGCGCGGGTCATCGCGACAT
AGAGCAGGCGGTGATGCTCC
>r474.1 |SOURCES={KEY=8c1b976a...,fw,3344334-3344484}|ERRORS={}|SOURCE_1="bcq" (8c1b976ac150da4581101744fba310641e33826f)
GCAAGATCAAGAACAGTGGGCCGATCTCGTCGCAATCTGGCTTTCAGCTTGACGAGACAGGCTCC
GACGGAGGGAGGCGCCGCAAATGCGCAACGAGAATTCGAGCCATCAGGGCGGTTCGTTCTACCAG
CGTGATCGAAGCTGGCATCC
>r475.1 |SOURCES={KEY=8c1b976a...,bw,3135028-3135178}|ERRORS={}|SOURCE_1="bcq" (8c1b976ac150da4581101744fba310641e33826f)
CCGGCGACAAGACCCGGCTGGGCGCTGTCTCCACCAAGGATGCGCCGACGATCGCCGAGCTGGAG
AAGCTCGGCGTACATATCATCGACCTCTCGGAGGTGTCTTCGGGCGACAGCCTGAACCACGCCAA
GTTCGCTTCCTCGCCGAAGG
>r476.1 |SOURCES={KEY=8c1b976a...,fw,3716183-3716333}|ERRORS={}|SOURCE_1="bcq" (8c1b976ac150da4581101744fba310641e33826f)
CAGAATGGCTTGCCATTCGGAGGCGGGGCCATGACAACCCTGCCGCTCCACGCGTTAGTTAAGCC
GCCGCGCGCGGCTCGACAACCGCCAAACCTGCGAAAAACCCATGTCCTCTCGACAGGCGGCCACA
ATGGGGCCAGATTCCTCTCC
>r477.1 |SOURCES={KEY=8c1b976a...,fw,3067388-3067538}|ERRORS={}|SOURCE_1="bcq" (8c1b976ac150da4581101744fba310641e33826f)
GCGGTCGCCACGACGAAGCCGGCGGCATAGCTCAGCCCGCTCGCATCCTCCGGCAGTTCCGCGCC
ATGGGCATGGCCATGGAAGATCGCGAAAGCAGCGCAGATCGCGACACCGGCCGCCAGCGGCGGCG
TCAGGTTGAAGGCGATGGCG
>r478.1 |SOURCES={KEY=8c1b976a...,fw,1452215-1452365}|ERRORS={}|SOURCE_1="bcq" (8c1b976ac150da4581101744fba310641e33826f)
TTGCCCCTTCCGATCCCGGTTCCGTTGGCGATGGGCGCGCCAGGCGAAGGTTACCCTTGGCCCTG
GTCGATCTATCGATGGCTTCAAGGCGAGCCTGCAACGACCGGCGATATTGCCGACCTGCCTGCTT
TGGCCCGATCATTGGGCTCC
>r479.1 |SOURCES={KEY=8c1b976a...,fw,5314443-5314593}|ERRORS={}|SOURCE_1="bcq" (8c1b976ac150da4581101744fba310641e33826f)
AAGCCGTCCGGCAGCGCTGCATCGCCCTCTTGAAGGATGTCAGGATCGCCGATCCCGAGCGGCGC
CTGGCCATGTATCCGCACCAGTTCTCGGGCGGGATGAAACAGCGCATCGTCATCGCGATCGCGCT
CGCCCAGGACCCGCAGGTTC
>r480.1 |SOURCES={KEY=8c1b976a...,bw,1940515-1940665}|ERRORS={}|SOURCE_1="bcq" (8c1b976ac150da4581101744fba310641e33826f)
GCGCTGGCCGAGACGCTGAAGGCGAAGGGCTTCGACCTCGTCACCGGCGGCACCGACAACCACCT
GATGCTGGTCGATCTGCGCTCGAAGAAGCTGACCGGCAAGGCGGCGGAAGCGGCGCTCGGCCGCG
CCCACATCACCTGCAACAAG
>r481.1 |SOURCES={KEY=8c1b976a...,fw,2680889-2681039}|ERRORS={}|SOURCE_1="bcq" (8c1b976ac150da4581101744fba310641e33826f)
TCAAGATCCTTCCCGGCGTGCTCGTCGTCGTCGGCGACAGCGTCGAGGAAGCCCGCGAGAAGCGC
GCCCTGCTCGATTCCTTCGTCCATTACGACAGCGCCATCGCCTCGCTGTCGATCGCGCTAGGCCA
TGATGCCTCGGGCTTCGATC
>r482.1 |SOURCES={KEY=8c1b976a...,fw,3398273-3398423}|ERRORS={}|SOURCE_1="bcq" (8c1b976ac150da4581101744fba310641e33826f)
CTTCGTGCTCGGCGTCGCGGCGGTCGTCTTCGCGCCGCAGCGGCTCAAGCTGAAGCTCGGCGTCG
CCATGCTCGTCCTGCTGCCGCCGCTCGGCATCTGGCTGCTCTCCGGCGGCTTCGGCCTGCGCCAT
GTCGAGACGCGCGACTGGGG
>r483.1 |SOURCES={KEY=8c1b976a...,fw,480554-480704}|ERRORS={}|SOURCE_1="bcq" (8c1b976ac150da4581101744fba310641e33826f)
GCACGGCCCGGCCCTAGGAGGCCGCGGCCAGCGCGGGAGTCGCGACCTGAGCGCAAGCCGCCAGA
TAAATCGCCGCGACGCGCTCGATGCCGGCCTGATCGGCGGCGTCGAACCGGGCCACGGAGGGGCT
GTCGAGATCGATCACCCCGA
>r484.1 |SOURCES={KEY=8c1b976a...,fw,2106878-2107028}|ERRORS={}|SOURCE_1="bcq" (8c1b976ac150da4581101744fba310641e33826f)
ACCGAGCGACACGGGCACGCCGCCCGAAACCTTCCAGAGGACGCCGGTACCCGCCCAGATCATGC
ACTCGAGGGCGTGCCGGCGGCCGATACGCTCGTCATCGTTACCGTGCTGGGTCATGTCGATCTCC
TGCGTCGCCGCCAGTGGCAG
>r485.1 |SOURCES={KEY=8c1b976a...,bw,163288-163438}|ERRORS={}|SOURCE_1="bcq" (8c1b976ac150da4581101744fba310641e33826f)
AAACGCGCCTTGAGCCGGACCTCGAGGATCTGCTCTGGTCAACGGTCAATCTCTTCCACCGCGCC
GTCGATCGCATCGAGCGCGAACTCGACGATAACGAACAGGCGCAGCGGCGCAGCCAGCGCGAGCA
GAACGGCTCGGAAGTGAAAT
>r486.1 |SOURCES={KEY=8c1b976a...,fw,2155540-2155690}|ERRORS={}|SOURCE_1="bcq" (8c1b976ac150da4581101744fba310641e33826f)
GCGGTGCCGCCGGAATTCGGCCGCCACGCCCATCACTGGCTGATCCTGCACGGGCGCTACACCTG
CAAGGCGCTGAGGCCCGAATGCGGGCGCTGCATCCAGAACGACCTCTGCGACTCCGCGGACAAGC
GCGTCACCTGACGCTTCGTC
>r487.1 |SOURCES={KEY=8c1b976a...,fw,2103542-2103692}|ERRORS={}|SOURCE_1="bcq" (8c1b976ac150da4581101744fba310641e33826f)
TATGTCGGCGACTCGTGCGGCGAATGCGGCAACTTCACCCTGGTCCGCAACGGCACCTGCCTGAA
GTGCAACACGTGCGGGAGCACGACCGGCTGTAGCTAGTTACTCCGTGTATTGATTGTGAAGAGAG
AGGCATAACCTTGCCTCGAT
>r488.1 |SOURCES={KEY=8c1b976a...,bw,4240600-4240750}|ERRORS={}|SOURCE_1="bcq" (8c1b976ac150da4581101744fba310641e33826f)
GCTACAATGGTGCGGATTCATACGCCTTGGCGATCTCGCTCCTCTCCGATCGGCTGCGCGGCAAG
CCGGGCGTGCAGGGGCAGTGGCCGACCGACGACCTGCCGCTGTCGCGCGAGCAGCGGCGCGAGCT
CCAGCGCCTGCTGATCTCGC
>r489.1 |SOURCES={KEY=8c1b976a...,fw,1773185-1773335}|ERRORS={}|SOURCE_1="bcq" (8c1b976ac150da4581101744fba310641e33826f)
AATACATCACCGACGAGATCGGCGGCATGTCCGAGGTGCTGGTGGTCGGCGCGCTGCTCGGCCAG
ATGAAGCTGGTCCGGCCGCTGGCCGAGCGCGCGGCCGCGCTGTTCGGCCTGTCCGAGAACGAAAA
GCGCATGCTCAACGAGGTGC
>r490.1 |SOURCES={KEY=8c1b976a...,bw,4841266-4841416}|ERRORS={}|SOURCE_1="bcq" (8c1b976ac150da4581101744fba310641e33826f)
GGCACCGAGGGCACCATCGAATTGCGCAAATATGTCGATATCGCCGGCCGGCCGGGCACCGACCA
TGTCTTCCTCGTCGACAAGGCCGGCACCCGCCATATCGACGCCTCACACGAGCCGCTGACCTATT
TTCGCGACCTGATCGTGGAT
>r491.1 |SOURCES={KEY=8c1b976a...,fw,718170-718320}|ERRORS={}|SOURCE_1="bcq" (8c1b976ac150da4581101744fba310641e33826f)
ACTGCGAACCAGGCCCGCTTGGACAGGACGGAAGGCCGCGCAGCGAGAAACGGCCGCACCAGGAG
ATGGACCAGGACAAGCGCGACCGTGGCGAGCAGCGTCAGGGGCAAAGCCGCCAGCGACAGGGCTC
GCACCCCGAGCAGCACCGCG
>r492.1 |SOURCES={KEY=8c1b976a...,fw,986416-986566}|ERRORS={}|SOURCE_1="bcq" (8c1b976ac150da4581101744fba310641e33826f)
GCCAGCGCCTTCACCGCGGCCGCGATGACCGCAAAGCCCCTGCCAGCCTCGCCGCTGCGCGCCGC
CTCGACACCGGCATTGATCGCCAGCAGCTGGATCTCGCGGGTGATCGCCTGGATCGCGTCGCTGG
AGGCGCGCGCCTTATGCGCG
>r493.1 |SOURCES={KEY=8c1b976a...,bw,3634730-3634880}|ERRORS={}|SOURCE_1="bcq" (8c1b976ac150da4581101744fba310641e33826f)
CCGCTGGCCCGCCATCGTCGAGGCGATCAGGGTCGCCAAGGGTTTCGAGGTCGCGCTGGGCGCGG
CGCTCGGCGACGATCTCGACGCCGCCTCCGACACGGCCGCGCCAGCGCATTGGCGCGAGACCGGC
TCCGGCGCAGGCGACCCGGC
>r494.1 |SOURCES={KEY=8c1b976a...,fw,4476914-4477064}|ERRORS={}|SOURCE_1="bcq" (8c1b976ac150da4581101744fba310641e33826f)
CCGAATTCGAAGACCAATGGGGCGGGCGTCTGGTCCTGCTGAAGCAGGCGAAGACGGCTGCCGAG
AACATGCCGCGCCTCGACAGGGCCGTGGCGATCAGGGCGCGTCAGGCTCTGACATCGACGGCGGA
ATGGGGCGCTCGCAACACCC
>r495.1 |SOURCES={KEY=8c1b976a...,bw,1323351-1323501}|ERRORS={}|SOURCE_1="bcq" (8c1b976ac150da4581101744fba310641e33826f)
CCAACGCGATCTCCTCGGTCATCGTCGTCGGCGCGCTGCTCGCCGTCGGCGTCGAGGCTCTTCCG
GCGCTCGGCGACGGGCCGATCTGGGCCAAGATCTTCGGCTTCGTCGCCCTCGTGCTCGCCTCGGT
GAACATCTTCGGCGGCTTCC
>r496.1 |SOURCES={KEY=8c1b976a...,bw,719617-719767}|ERRORS={}|SOURCE_1="bcq" (8c1b976ac150da4581101744fba310641e33826f)
ATCGCTGCCACTCCCGAATTCACCTTCAAGGTCGCGGCCCGCGACGGCGCAGCCCGCACCGGCGC
GATCAGCATGCCGCGCGGCGTCATCCGCACGCCGGCCTTCATGCCGGTCGGCACGGCCGCGACCG
TCAAGGGCATGTATCCCGAG
>r497.1 |SOURCES={KEY=8c1b976a...,fw,1310360-1310510}|ERRORS={}|SOURCE_1="bcq" (8c1b976ac150da4581101744fba310641e33826f)
GCCGCCGCGACCGGCGCCGTCCAGGACGAGAAGAGCTCCTGCGAGATAGAGACGCATCGCGAAGC
CCGGGCTCTCGGCGCGGGCAACGAATCCGAACGAGCTGAAGCGCGCCAGCACCGTACCGCCGGCA
TGCGCGATCGCGGCCGCAGC
>r498.1 |SOURCES={KEY=8c1b976a...,bw,4734443-4734593}|ERRORS={}|SOURCE_1="bcq" (8c1b976ac150da4581101744fba310641e33826f)
GCCGGATCAGCCATCTGCACACCGTTGCCAACGAGGATGAGATCTCGAATCTGGTTGATCCTCGG
CCGTTCAGTGACAAGCGCCAAGCCGACTCCTGGCATGGAAGCCGCCCGAGCCAGCGCCTCAAGAT
CAGCCGCAGGAACGGGGCGT
>r499.1 |SOURCES={KEY=8c1b976a...,bw,4838721-4838871}|ERRORS={}|SOURCE_1="bcq" (8c1b976ac150da4581101744fba310641e33826f)
ACTCGCCTGGCTGGCCGAGGAGGAGGAAGCGAGCTTCCGGGCGCTGGCCAGCGTGCTGGAGCCGA
AGGACTGGCTGAATTTCCGCCTCACCGGCCGGCAGGCGGGCGACCCCGTCTCGATGGCGCGGCTG
ATGGCCTGCACCGAGGTGGC
>r500.1 |SOURCES={KEY=8c1b976a...,fw,1221924-1222074}|ERRORS={}|SOURCE_1="bcq" (8c1b976ac150da4581101744fba310641e33826f)
GGCGAGGCGCGCGGCGTCGGCCTGATCGGTGGCGCCGAGCTGGTCAAGGACAAGCAGACCAAGGC
CTCCTTCGAGGTCAAGAAGGGCGTCGGCGCCAAGGCCGTCTCCTTCGCGCTGCAGGAAGGCCTGA
TCACCCGCGCCATGGGCGAC
>r501.1 |SOURCES={KEY=8c1b976a...,bw,3388884-3389034}|ERRORS={}|SOURCE_1="bcq" (8c1b976ac150da4581101744fba310641e33826f)
CGCGGAGCGCGGCATCGGCCGGCATCTTCCAATCGATCACGTCGAGTTCGGTGATCTCGACATCG
AGGCCGAGCTCGTCGAGATCGCGCATGAAGCGCTGCAACCCGTCGGTATCGACCTGCTTCTCGGC
ATAGAGATGCGCCTGCATGC
>r502.1 |SOURCES={KEY=8c1b976a...,fw,5283695-5283845}|ERRORS={}|SOURCE_1="bcq" (8c1b976ac150da4581101744fba310641e33826f)
GCGCCTCCTGCCATGCCACGCCGGGACAGAGTGATCGCACGCGGCTCGGCGGCGGGCTGGCGCTG
GCCTCGCCCTTCGGCACCTTCCACGCGCCCAACATCTCGCCGCATACGCGCGACGGCATCGGCAA
CTGGGGCGTCCAGGATTTCG
>r503.1 |SOURCES={KEY=8c1b976a...,bw,3098244-3098394}|ERRORS={}|SOURCE_1="bcq" (8c1b976ac150da4581101744fba310641e33826f)
TCCGACGAGATGCGCGACGCCGTCGCCGATGGCAGGGTGATCCAGCCCGCCGAGGCCTCCCGCCA
CGCGCGCCATGCGGCGCCGGGCGAGGTCGTCCGCATTCGGCTCTGTCGGCAAGGCGAGGAATTCG
TGTATGTCGTGACGACGTTG
>r504.1 |SOURCES={KEY=8c1b976a...,bw,144421-144571}|ERRORS={}|SOURCE_1="bcq" (8c1b976ac150da4581101744fba310641e33826f)
CTACGTCGAGGCCGGCATCATGTCGGCCGACCAGGCCGAGCTGCTCCGCGCGGCCGTGCGCGACC
GAAAGAACGTGCTGGTCGCCGGCGGGACGAGCACCGGCAAGACGACGCTGGTCAACGCGATCCTC
GCAGAAGTCGCCAAGACCGG
>r505.1 |SOURCES={KEY=8c1b976a...,fw,2337640-2337790}|ERRORS={}|SOURCE_1="bcq" (8c1b976ac150da4581101744fba310641e33826f)
GCGGCGGCCAGACCGTCTCGTTCAGCCCACCCAGCACGATATGGTCGGCTTCGAGCAGGCGCGCC
TCGAGCAAGCCCCAGATGGCGACGCGCGGATGGCCCGGCGCCTTGCGCGCGACTGCGCGCTCGCC
CAGCAAGCCGTCGAGGATCG
>r506.1 |SOURCES={KEY=8c1b976a...,fw,1587983-1588133}|ERRORS={}|SOURCE_1="bcq" (8c1b976ac150da4581101744fba310641e33826f)
GCTGATGATCCCGGCCGCGCTCCTCGTGCGCCGTCCGCCCGCGCTCGATCACGCCGAGGCCGGGG
CGATGACGGAGGGCCCGCAAGAAGGGATGACGGTCCGGCAGGCCGTGCGCTCGCCGCAGTTCATC
ACGCTGATGCTGGCGAACTT
>r507.1 |SOURCES={KEY=8c1b976a...,bw,4563835-4563985}|ERRORS={}|SOURCE_1="bcq" (8c1b976ac150da4581101744fba310641e33826f)
CATCGCGCATCGGGTTGGCCAGCGGCGGCACCGCCGAATAGGCGCTGTTGCCGATGACAAGCGCA
ACGCGGCGCTCGGGAACGGCGGCATGGGCTGCTGGGGCAAGCGCCACAGCACAGAGCACCAGCGC
AAAGGCCACGGCCATTCGGG
>r508.1 |SOURCES={KEY=8c1b976a...,bw,1704066-1704216}|ERRORS={}|SOURCE_1="bcq" (8c1b976ac150da4581101744fba310641e33826f)
GTCTACTGGCTCGCGACCCGGATCTTCGAGATGCCGGCGCACTGGTCCGGCGTCGCCGTGCTCTT
TGCCGCCTGCCCCTGCGGGATCAACGCCTATCTCTTCGCCGAGCGCTATCGGCAGGGCGTGGCCG
ACGCCTCGAGCGCGATCACC
>r509.1 |SOURCES={KEY=8c1b976a...,fw,4328616-4328766}|ERRORS={}|SOURCE_1="bcq" (8c1b976ac150da4581101744fba310641e33826f)
GCTTGCCCCAGGCATTTCAGGACCAGAGCCTGCAAGAGATGGCCGGGTCAAGCCCGGCCATGACG
CGCGGTGCGGTGCCCTCAGGCCTCGCCCATCGTTTCCAGCATCGCGCCTTCGAGCCCTTCCTTGG
CGGTCTTGCCGGCCCAGACG
>r510.1 |SOURCES={KEY=8c1b976a...,bw,1211589-1211739}|ERRORS={}|SOURCE_1="bcq" (8c1b976ac150da4581101744fba310641e33826f)
CGCGACGCTCTCGCGCCTGCTCGGCTCCTTCACCAAGCGCAAGCGCGTACGCGCGCTCGGCCACA
CCGATTTCACCCTGAAGGGCCAGCGCCTCGCCGTCATCGACGACAGCGCCTTCGAGCGCGACCCG
GTCAACCTGCTCCGGCTCTA
>r511.1 |SOURCES={KEY=8c1b976a...,bw,150634-150784}|ERRORS={}|SOURCE_1="bcq" (8c1b976ac150da4581101744fba310641e33826f)
GTCGTGCGTCCACCGGACGCCCTGGCCCAATTCCTCTCCGACCGCCGTTATTTGCCCAAGGGCGT
GCCCATGCTGAAGCGTGTGCTCGCGCTTCCAGGCCAGACGGTATGCCGCCGCCAGCGCACCATCA
CCGTCGACGGCATAGCGATG
>r512.1 |SOURCES={KEY=8c1b976a...,fw,1123926-1124076}|ERRORS={}|SOURCE_1="bcq" (8c1b976ac150da4581101744fba310641e33826f)
CTTCGTCTACGTGCTCGTCAACCTGGCCGTGGACCTCATCTACACGCTCGTCGATCCGAGGATCC
GCTATTGAGCTCGTCCACATTTCACGCCGGGGCCGCATCCATGCGCGCGGAGGGCTCGCGGCTTT
CGGCGGCCCTCAAGCAGATG
>r513.1 |SOURCES={KEY=8c1b976a...,bw,1626167-1626317}|ERRORS={}|SOURCE_1="bcq" (8c1b976ac150da4581101744fba310641e33826f)
GCAGTATCAGGGAAGCTGCCACTGCGGGCGGGTCGCCTACGAGGTCGAAGCTGATCTCGGGCAGA
CGCTCACCTGCAACTGCTCCTACTGCCAGCGCCGTGGCTCGATTCTCGCGTTCTCGCCCGCGAGC
TCATTTGCCCTGACCAAGGG
>r514.1 |SOURCES={KEY=8c1b976a...,bw,4953143-4953293}|ERRORS={}|SOURCE_1="bcq" (8c1b976ac150da4581101744fba310641e33826f)
ATCTCGAGGACAAGGGCTGCGGCATGATCGACATGGCCGGCCTCGCCCAGAAGGGCGGCGCCGTC
TTCAGCCACGTCAAGCTCGCGCCGAGACCCGAGGACATCCACGCCATCCGCGTCACGGCCGGACA
GGCCGATCTCGTTCTGGGCT
>r515.1 |SOURCES={KEY=8c1b976a...,bw,3316520-3316670}|ERRORS={}|SOURCE_1="bcq" (8c1b976ac150da4581101744fba310641e33826f)
GCCGATCGCCGAAAGCGTCGAGGCGGCGCGTCGGCTCTGCGATGCCGCCGAGGCGAAAAATGTCC
CGGTGTTGGTCGGCCATCACCGCCGGCACAATCCGGCGGTCGGGGCGGTGCGCCAGGCCATAGCG
GACGGCCTCATCGGCAAGCC
>r516.1 |SOURCES={KEY=8c1b976a...,bw,4605492-4605642}|ERRORS={}|SOURCE_1="bcq" (8c1b976ac150da4581101744fba310641e33826f)
TTTTTCCGTCCAGGCTGAATCGAACGACCGGGCTCCGTCTAGAGGCGTTGCTGCTCACCATTGAG
GACTTGCTTGATCTGCGCAACATGGCGCGCAGGATCGAAGAAATCCTGCGCCTTCTTGGCTCCGG
CGGCGCCTAAGCTCTCACGC
>r517.1 |SOURCES={KEY=8c1b976a...,fw,949010-949160}|ERRORS={}|SOURCE_1="bcq" (8c1b976ac150da4581101744fba310641e33826f)
CGGCCGAAGCCGAAGGCGGTTCGATCTCTGTGGCGCTTTCCCTGGGGTCGCCCCCGCCGGACGTT
ATCCGGCACCGTGTTTCCGTGGAGCCCGGACTTTCCTCCCCCGCAAGCGGGAGCGGCCGTCCGGC
CGACTGGCGAGGGGGAGATG
>r518.1 |SOURCES={KEY=8c1b976a...,fw,4616720-4616870}|ERRORS={}|SOURCE_1="bcq" (8c1b976ac150da4581101744fba310641e33826f)
CGATTTCCAGAACGGTCTTCGCCGAGAAGGCGATGCCCGCGCGCCACATTTCGGAGGGCGTCCAG
ACCGTGCGGACAGCGGTGCCGATCAGGATGGCCAGCACCAGGGCTTCAAGCCAGGCGCGGCCCGT
GGCGAAGGCCTCGATATGCT
>r519.1 |SOURCES={KEY=8c1b976a...,fw,1858497-1858647}|ERRORS={}|SOURCE_1="bcq" (8c1b976ac150da4581101744fba310641e33826f)
GCGCTCGCCGTTCTCGGCCCTCAGCGTCTTGGAGTCGAGCAGGCCGATGATGCGGTCGGAATCGC
GCACCGATGAGACTTCCGGATTGGTCACGACGATGGCGATGTCCGCATGGCGCATGGCCAGCGTC
GCCCCGCGCTCGATGCCGGC
>r520.1 |SOURCES={KEY=8c1b976a...,fw,114276-114426}|ERRORS={}|SOURCE_1="bcq" (8c1b976ac150da4581101744fba310641e33826f)
TGTGCTCGCCGATCTGCAGGAAGGGTGCGTCGATGCCGCATTCGATGAAGTTGCCGGCGCCGTAG
ATCATGAAGAGCCGCATCGGCTGGCCCTTGATCTGCCCGCCGAACAGCATGGACATCTCGAACTT
GACGCCGGCCTCGTCGAGCG
>r521.1 |SOURCES={KEY=8c1b976a...,bw,2213057-2213207}|ERRORS={}|SOURCE_1="bcq" (8c1b976ac150da4581101744fba310641e33826f)
GAGCCGGGGCAGCCATGGTCCAGGTCACGGGAAACCTCGCGTGAACGATCGAGCTTGCAGGCGAC
AGCGGCAGCTTTTGCTGTCACGATGGCAGCGGCATCAAACGACTTTGATGCTATTGTATTTGTAA
CAGCGGTAACATTCAAGGAG
>r522.1 |SOURCES={KEY=8c1b976a...,bw,898824-898974}|ERRORS={}|SOURCE_1="bcq" (8c1b976ac150da4581101744fba310641e33826f)
ATCTCGCGCATCTGGGCGGAGATGCGCACGAGCACCGCGACCTCGGCGAGGTTGTGCTTCTTCGA
TTGCATCGCCTCGATCTCGTCGGAGATCAGGCGGGCCTCCTCCTGGCTGTCCCAGGCGCCGGTGA
TGGTGACCTTCTCGCCGAGT
>r523.1 |SOURCES={KEY=8c1b976a...,bw,3003401-3003551}|ERRORS={}|SOURCE_1="bcq" (8c1b976ac150da4581101744fba310641e33826f)
ATCGTCGAGGCGAGGGGCGAAGCCGACATGGCAGCGTTCGGCATAGGGCGAGCCGACGCAGAGCA
CCCGCAGCGTCATCAGCCCGGGCAGTCGGCGGAAAACGGCCTCGCCGAGCGCACGCAGCGGCCCC
TGGAGCGGCGTGTCCAGACG
>r524.1 |SOURCES={KEY=8c1b976a...,fw,4277906-4278056}|ERRORS={}|SOURCE_1="bcq" (8c1b976ac150da4581101744fba310641e33826f)
CGGCTTGGCCGGCTGCGCGGCCTGGTTCTGGCCGGATGGTTTGACCTCAGCCGGCGCCTGAGCAA
CCTCCATCTGGCCGGACATCGCCCCCGCTCCGGCAACCTGCATGCCCGCGGATTGCGCTCCCGGC
GATACAGCCTGCGCCTGCTG
>r525.1 |SOURCES={KEY=8c1b976a...,fw,1373328-1373478}|ERRORS={}|SOURCE_1="bcq" (8c1b976ac150da4581101744fba310641e33826f)
ACTTGCCGTCATGCTCGGGCCTGCGCCCTAAGCATTTGGTCTTCCGTCATGGCCGGCCTTGAGCC
GACCATCTCATGCCGTTTTGCCGTCGCTTCCTCGGGGACGTCATGGTCGGGTCAAGCCCGACCAT
GACGTCCCCGGAAAGGCGCC
>r526.1 |SOURCES={KEY=8c1b976a...,bw,3363784-3363934}|ERRORS={}|SOURCE_1="bcq" (8c1b976ac150da4581101744fba310641e33826f)
GGCGTTGACGTTCTGGCCGATCAAAGTGACGTCGCGCACGCCGGCTTCCGCCAGCCGCTCGACCT
CTGCCACCACCTGTGCCACCGGCCGCGAGAACTCGGCGCCGCGCGTATAGGGCACGACGCAGAAA
GCGCAGAACTTGTCGCAGCC
>r527.1 |SOURCES={KEY=8c1b976a...,bw,490037-490187}|ERRORS={}|SOURCE_1="bcq" (8c1b976ac150da4581101744fba310641e33826f)
TCTCTGGTCGAGTGTCGCGTTCAAGACGTGGATGCTCGCCACAAGGGCGAGCATGACGGCTGTGG
AAGGGCGTGGGAGCGTTCGGCGGGCGTCGGTCGCCTCAGGCCGCTTCCGCGAGGCTGGCCACCGC
CGCCGCGACACCGCCGGTGC
>r528.1 |SOURCES={KEY=8c1b976a...,bw,5048734-5048884}|ERRORS={}|SOURCE_1="bcq" (8c1b976ac150da4581101744fba310641e33826f)
TCGCCTCCGGCTTCGACAGATCCATCGTCACGACGCGCAACGGCACGCCGATCTGGATCGCGGCG
AGACCGATGCCCGGCGCGTCGTACATGGTCTCGAACATGTCCGCGACCAGCGCCTTGATTTCCGG
CGTGACGGCCTCGACCGGCT
>r529.1 |SOURCES={KEY=8c1b976a...,bw,5453413-5453563}|ERRORS={}|SOURCE_1="bcq" (8c1b976ac150da4581101744fba310641e33826f)
AGGGATCGTAGTGTCCCCAGGGCGGTGCCCCGAAGCCTCCCGGGAGTGGATCGTGACGTAGACGC
GACAAGGCGATGAGCCGAACTGGCGTCGAAAGGGCTCGCGGCGAAGGATGGCCGCAGGCCCGATA
AGCGCGGCCCGGAGACTTAA
>r530.1 |SOURCES={KEY=8c1b976a...,bw,3991773-3991923}|ERRORS={}|SOURCE_1="bcq" (8c1b976ac150da4581101744fba310641e33826f)
GACGACGCGCGTCTTCGGGTGGATCGGCAGGAAGGGCGAATAGGTCGCGGCCCGCTCCTCGCGCA
AAGTCGGCAGCATGATCTTCATCACCGCATCGTAGCGGGCGAGCTTCTTGAGCAGCGTCGCATCG
AACTCCCCGGCGCGGTACGA
>r531.1 |SOURCES={KEY=8c1b976a...,fw,1464402-1464552}|ERRORS={}|SOURCE_1="bcq" (8c1b976ac150da4581101744fba310641e33826f)
GCCCTGCCCCGGTCGCCAGCGTATTGCCCATAAGCGCTATCGCGATGTTTCCGCCGGCCAGCCGC
TCGCCCATGATGCCGGAGCCAATGACGATGGCGAGCAGGGCCATCGTTCCCAGCCCCTCCGCTGC
CAGGCGGCGCGCCAGCGTCG
>r532.1 |SOURCES={KEY=8c1b976a...,fw,2431579-2431729}|ERRORS={}|SOURCE_1="bcq" (8c1b976ac150da4581101744fba310641e33826f)
CTCCGAGCCGGTGCAGGCCGTGACCGGCCTCGGCGATCTGCCGACCGGGCTGGGCAGCGCCGGGC
TGCGCAAGGCCGCGCTCGATGGCGACGCACGCGCCGTCTACGAACTGGCGACACGCGCCGCCGAC
GGCCCCACCGGCTCGCGCGA
>r533.1 |SOURCES={KEY=8c1b976a...,bw,863592-863742}|ERRORS={}|SOURCE_1="bcq" (8c1b976ac150da4581101744fba310641e33826f)
TCTCGGGCGCATGGGCGCGGGCTGCGATGTTTTCGGTATGGACTTCGTGGTACATAGCCGTCCCG
GTTCGAGCGGGCGCAACGCTAAGACAGGCAGGTTGAGAAACCGTTCCGCGATGGACGCGATTTTT
GCGTAATCGTGTCAATCATT
>r534.1 |SOURCES={KEY=8c1b976a...,fw,2867740-2867890}|ERRORS={}|SOURCE_1="bcq" (8c1b976ac150da4581101744fba310641e33826f)
TCGGCGAAAGGCCATTTGCGCCGGTCGCCCTGGAACTGGTCGGCAGCGACCTTGGCGAAGCGCGG
ATCATGGATATCGCCGCCGCCAGCCCCGGCATAGCGGGCCCTGAGCCGCCCGAGCTTGTCCTGAT
CCATGAGCCCCTCTCCCTTG
>r535.1 |SOURCES={KEY=8c1b976a...,bw,5362464-5362614}|ERRORS={}|SOURCE_1="bcq" (8c1b976ac150da4581101744fba310641e33826f)
CGTCAAGCGCTCGGCCCCGCCGATCACGGTGCCGCGCTTGGTCCGGCGCGTCACCATGCTGAAGA
GGTTCTTGAACGGGTCGGTGGCGCAGACCGGCGCATCGGAGCTCGCGGCGGCGTGCAGGCCGGCA
TCCACCCATTTGCGCATCGG
>r536.1 |SOURCES={KEY=8c1b976a...,bw,711970-712120}|ERRORS={}|SOURCE_1="bcq" (8c1b976ac150da4581101744fba310641e33826f)
GCGAAGCCGCACAGCCCCAGCACGGGGATGAGGGCGCCGAGATCATGGCCGGCGGCCGGCTTCAG
CTCAGACATAGGCCAGGTTTGGCGACGGGCGGCCCTTGGCGAGACGATCGAAACCCTGCAGCTCG
GCGATCAGGCTCTGGAACTC
>r537.1 |SOURCES={KEY=8c1b976a...,fw,4143203-4143353}|ERRORS={}|SOURCE_1="bcq" (8c1b976ac150da4581101744fba310641e33826f)
CCGGCGACAAGATCGTCTACACCAAGTTCAAGGACTACAAGCCGCGCTCCGAGCCGGCATCCGGC
CTGGCCGGCGGCAAGGTCGTCCATATCGACCGCGTCGAATGGCTTGCGGTCAGCGACCAGCAGCA
GGCGGTCAACGCGCTGCTGG
>r538.1 |SOURCES={KEY=8c1b976a...,bw,659838-659988}|ERRORS={}|SOURCE_1="bcq" (8c1b976ac150da4581101744fba310641e33826f)
CGGCCGACATGTTCCAGGGGCTGGCGCCCTGGGTGTCACGGCTGCCGGGCCGGTTGCTCCACGTC
AACGTGCTCGGCTGCGGCATCATGGCGGCGGTCGCCGGCTCCTCGGCGGTGACCTGCGCCACCAT
CGGCCGCATCAGCGTGCCCG
>r539.1 |SOURCES={KEY=8c1b976a...,bw,3410313-3410463}|ERRORS={}|SOURCE_1="bcq" (8c1b976ac150da4581101744fba310641e33826f)
ATCTGGGACCTGTTCGTGCGGATGCCCAATCTCGCCTATGAGCTCGCCTGGCTCGGCTCCCGCGA
GGAGTCCATGATCGACGACAACCTGACCTCGGTGGGCCAGCGCAATGCCAGCGAGCGTATCGCGG
CCCTCGTCATCACGCTCTAT
>r540.1 |SOURCES={KEY=8c1b976a...,bw,849502-849652}|ERRORS={}|SOURCE_1="bcq" (8c1b976ac150da4581101744fba310641e33826f)
CTTTCGTCCCTTCGAGCATCGGGTCCGGTTCGAGGCCGGTGAGCCCTGGCACGCCCTCGGTCATG
TAGAGCTCGTAGAAGGTCAGCCCCGGATTGGAATCGATCTCCACCACCTTGGGCGTGACGTCGAA
GGATTTGAACACCGACTTGC
>r541.1 |SOURCES={KEY=8c1b976a...,fw,2923408-2923558}|ERRORS={}|SOURCE_1="bcq" (8c1b976ac150da4581101744fba310641e33826f)
GGTTGATCGAGGCCATGGCCAGCCGGCCCGTACGACTGTCAGTGGTGCGCACGTTCAGAATACCG
CCGCCGCCCGCCGGGCCGGCGGGCAGGCGATCAGGCATCGCGCGCGAGAAAGCTCCGATGACCAT
GCCTTGAATGCGTGCGCAGG
>r542.1 |SOURCES={KEY=8c1b976a...,fw,199996-200146}|ERRORS={}|SOURCE_1="bcq" (8c1b976ac150da4581101744fba310641e33826f)
CGAGATGGGCGTCGTCCCGGAAAGCGGTGCAGGTTCGGGCAGCGAGATCGGACATGTCGGAGGCT
CCTGGCGTTGCGGCGCTTCTAGCGACATATCCGATGTCTGGCAATATGACCCGGGTAAAATTAAT
CGAGCGAGGCGGGCTTGCCC
>r543.1 |SOURCES={KEY=8c1b976a...,bw,3393283-3393433}|ERRORS={}|SOURCE_1="bcq" (8c1b976ac150da4581101744fba310641e33826f)
ACCGCATTCTCGATGTCGATCTCGGCCACGACGACGGCCTGATCCGGGTCGGCCGGCATTTCGCC
ATGGCGCATGAAGCCGATCGCCGTCACCTCATGGCCGGCCGCGCGCAGCGACGAGAGGATCGCGG
CATTGGCGATCTCGAAACCC
>r544.1 |SOURCES={KEY=8c1b976a...,fw,3065822-3065972}|ERRORS={}|SOURCE_1="bcq" (8c1b976ac150da4581101744fba310641e33826f)
GGCGCCGAGGCGGCGATGCGGGCGCATCTGCGCACCGTCTTCGCCACGATCGACGCGATCGCGAA
GGACCATGCCGACGCCTTCGACGATTCCAGGCTTGTCCACGAGGCGAGCTGAGACGCGGCGCCCA
CCACCCGACGACACCATACC
>r545.1 |SOURCES={KEY=8c1b976a...,fw,66704-66854}|ERRORS={}|SOURCE_1="bcq" (8c1b976ac150da4581101744fba310641e33826f)
GCGCGAAATCGGCGCCGGCGGCTGCCGCCGCCTCCATGCCGAGGCGGCGATAGGGCGTTTCCCCG
TCGCCGCGGGCCCAGGGCTTGTCGCCGCCATTGGCGAGGTCGAACAGGATCGCCTGCGGCACGAT
CGGGATGCGGAAGCCACCGG
>r546.1 |SOURCES={KEY=8c1b976a...,bw,1839969-1840119}|ERRORS={}|SOURCE_1="bcq" (8c1b976ac150da4581101744fba310641e33826f)
GCCATGGTCGATCCGCTCCTCGTCGATTTATCCCGCCTGCAGTTCGCGCTGACGGCCCTCTATCA
TTTCCTCTTCGTGCCGCTGACGCTCGGCCTCTCCATCCTGATTGCGATGATGGAGACGGTCTATG
TCATGACCCGCCGGCCGATC
>r547.1 |SOURCES={KEY=8c1b976a...,fw,3175930-3176080}|ERRORS={}|SOURCE_1="bcq" (8c1b976ac150da4581101744fba310641e33826f)
TGATCGTGATCGTTTCCGCTATGGTTCTGGGGCTTTCGGCTGCCGCGCAGGCCCAGACCGCGCCG
ATGAAACCTGCGGCGCCGGCCGTCGCGGCATCTTCGGACTCGCCCGTGCCACGGGCCGAGCGCGC
CAAGGCGCGGCAGGATTGCG
>r548.1 |SOURCES={KEY=8c1b976a...,fw,420808-420958}|ERRORS={}|SOURCE_1="bcq" (8c1b976ac150da4581101744fba310641e33826f)
GCTTTCGACATCGGCCCGTACTCGCCCCGGCGCTTCAAGTTTGGGCGGATCGAGCCATGAGGGCC
GGCATGGTTGGCTGCGTCAGCTCGGGCCAAGCCGCCCGCTTCCAAGCTCAACAGCCCCATCGATA
ACCAAGACATTGCAGGACAT
>r549.1 |SOURCES={KEY=8c1b976a...,bw,4770598-4770748}|ERRORS={}|SOURCE_1="bcq" (8c1b976ac150da4581101744fba310641e33826f)
AGCATGCCGCCCCAGGGTACGACGCCATAGGTGACGAAGAGCACCGAGGTGGCATAGGCCCCGAT
GCCGAAATAGAGCGCGTGGCCGAGCGAGATCTGGCCGCAATAGCCGCCGAGGATGTTCCAGCTCT
GCGAGACGGCAGCGTAGAGC
>r550.1 |SOURCES={KEY=8c1b976a...,fw,3663698-3663848}|ERRORS={}|SOURCE_1="bcq" (8c1b976ac150da4581101744fba310641e33826f)
CTCAAGGTCTTCCTGCCGCCGATCGGCTCGATCACGGCCTATGTCATGGGCGAGGTTTCCGCGCT
CGCCGATCCGAAGAGCCGCATCGCCTGCCGCGTCCATGACGAATGCAACGGCTCGGACGTCTTCG
GCTCCGATATCTGCACCTGC
>r551.1 |SOURCES={KEY=8c1b976a...,fw,50957-51107}|ERRORS={}|SOURCE_1="bcq" (8c1b976ac150da4581101744fba310641e33826f)
GCGGCCGGTTCCTCGACATCGACCGTCATCTATGCCCATGCGGGCTGGCCCGGCGTGTGCGCCGC
GGGCGCGCTGATCAGTCTCGCGACACTGGCCTTCTGGGCCCTCACGCTGAAGTCGACCCCGGAAG
CCGCGACGAGACGGATCTCC
>r552.1 |SOURCES={KEY=8c1b976a...,fw,3956703-3956853}|ERRORS={}|SOURCE_1="bcq" (8c1b976ac150da4581101744fba310641e33826f)
AAGGCCGCGCAGCTCCTCGACGAAGGCTTCAGCCGCTGGGGCGGCACCGGCACCAACCTTGCCTC
GATGCCGCCGAGCGGCACGCGCGCCCCGAATGTCTGCGACGAGATCCGCCGTCGCGGCGGCGGCG
TGGCGCTGGCTGATGATGCC
>r553.1 |SOURCES={KEY=8c1b976a...,fw,343815-343965}|ERRORS={}|SOURCE_1="bcq" (8c1b976ac150da4581101744fba310641e33826f)
GCTGGGGTACCGACCTAACCAACGATCTCGTCGGCTGCTCGCCGGACGGTTCGCGCGCGCTCGAT
CCGATGTCGCTGGTCTGCAAGGTCACCAAGGCGAACGGGCGCCCGGCGGTGAAGCTCTCCGACAA
TCCCGAGAAGGTCTCGGGCG
>r554.1 |SOURCES={KEY=8c1b976a...,fw,1142625-1142775}|ERRORS={}|SOURCE_1="bcq" (8c1b976ac150da4581101744fba310641e33826f)
CCGGTCAGCATCGAGACGACGTCGCGCCCCTCGAACAGGCCGCGCGTATTGCCCTGGCGCACGAG
ATTGGTCAGGTCGACGGCGAAGGTGACGTTGAAGATCGCCTCGGGCTTGGAGGCCTCGAGCGCCT
GCACGGTCGCGCCGGCATCG
>r555.1 |SOURCES={KEY=8c1b976a...,bw,5333911-5334061}|ERRORS={}|SOURCE_1="bcq" (8c1b976ac150da4581101744fba310641e33826f)
TTCGCCCATTTCGGCCCTGGCAAATATCCGTTCAAGCTGGCATCGCCCGCGGTTCATTTCCGCGA
GCGAGCGTCTCAACGAAGACAGCACGTCAGCCGACCCAAATCGGGCGGTAGCCATTCCGCAGGGC
AGCGATGGCACTGGCGGCCA
>r556.1 |SOURCES={KEY=8c1b976a...,fw,2273407-2273557}|ERRORS={}|SOURCE_1="bcq" (8c1b976ac150da4581101744fba310641e33826f)
GCTCGACTGGCCGCTCGCCAGCGTGCCGGCCGGCGTCATTCGCAAGGACGAGACTCCGGAAGCCG
AGAAGGAGATCGTCGGGCAGCTCGCGCGCTATGCGGTGCTCGCCGCCGAACCGATCCGTCGCGAG
AAGCTCATCAGGACCGATGG
>r557.1 |SOURCES={KEY=8c1b976a...,bw,4526400-4526550}|ERRORS={}|SOURCE_1="bcq" (8c1b976ac150da4581101744fba310641e33826f)
CGGCGAGTCCCTGTCGCCCCGCCGCCGCCTCGACGCCGAGGCCGAGCGAGGCCTGCTTGCCGCCG
ATCAGCTCGATATAGACCTCGGCCAGGATCTCGGAGTCGAGCAGCGCGCCGTGCTTGGTGCGGCG
GCTGTTGTCGATGCCGTAGC
>r558.1 |SOURCES={KEY=8c1b976a...,bw,1813861-1814011}|ERRORS={}|SOURCE_1="bcq" (8c1b976ac150da4581101744fba310641e33826f)
CGCCGACCGAGCCGAGCAGGCGCAGCGACTTGCGTTTCGTCTTCTTCACCGGCTCCTCGCCGGCG
CCCATCAGCGAGCGGATCGCGGTCGGGGCGGTGTAGAAGGTGTTGACCTTGTGCTTGTCGATGAC
CTCCCAGAAGCGCGAGATCG
>r559.1 |SOURCES={KEY=8c1b976a...,bw,4150028-4150178}|ERRORS={}|SOURCE_1="bcq" (8c1b976ac150da4581101744fba310641e33826f)
CCGCGCGACCAATGGACCCACGCCCCGTTCGACCCGGTGATAGAAGGCGACTGGATGTATGGCCG
CGGCAGCGCCGACATGAAGGCCGGGGCCGGAGCGAACCTGGCCTGCCTCGACGCGCTCAGGCGCA
TCGGCCTGCAGCCGGCGGCG
>r560.1 |SOURCES={KEY=8c1b976a...,bw,1103705-1103855}|ERRORS={}|SOURCE_1="bcq" (8c1b976ac150da4581101744fba310641e33826f)
GGGCCGGCTGGTGAAGCCGGAGGAGGTCGCCGCGACTGCCGCTTTCCTGCTCTCGGAAGGGGCCG
CGAGCATCACCGGGCAGCAGATCGTCGTCTGCGGCGGCGCTTCGCTCTGAAAGGCGGCATTCTGA
GGCTGAGACTCCGATTCAAC
>r561.1 |SOURCES={KEY=8c1b976a...,bw,1153796-1153946}|ERRORS={}|SOURCE_1="bcq" (8c1b976ac150da4581101744fba310641e33826f)
GCTTCCAGTCGCCGTAGGTATCGCATTGCAGCTCGACGAAATTGCCCTCGGGATCGCGGTAATAG
ATCGAGATCGTCATGCCGTGGTCGAGGCTGAAGGCCGGCAGGATGCCCTCGTCGCGCAGCCGGGC
ATAGGACGACATCAAATCGT
>r562.1 |SOURCES={KEY=8c1b976a...,bw,107335-107485}|ERRORS={}|SOURCE_1="bcq" (8c1b976ac150da4581101744fba310641e33826f)
GCCGGTGCGCAACTGCTTCTCGACGAGTTCGGCCAGCGGATCGGCCGCGATCTCGCCCTGCCGCA
CCAGCCGCTGCGCGCCGCTCGCGAGTTCGGTCACCAGCACCGCCGCGCGCCGCGCTGCGCGCTCG
TCATTGAGCGCGGAGAGGAT
>r563.1 |SOURCES={KEY=8c1b976a...,fw,4822715-4822865}|ERRORS={}|SOURCE_1="bcq" (8c1b976ac150da4581101744fba310641e33826f)
AGATAGAGCGAGAGACATGCCGCATCGGCCTCAGCATGAGGTAGGGCACCTTGAAAACGTAATGA
TTTTTTACGATCAGATCGTCGTTGCGAGCCACTAGTTGGTCGAACAGCGTCTTGATCTGCTTCTT
GGTCGTCATTGTCTCGGCCT
>r564.1 |SOURCES={KEY=8c1b976a...,fw,3135772-3135922}|ERRORS={}|SOURCE_1="bcq" (8c1b976ac150da4581101744fba310641e33826f)
GCTTGTGGCTGCGCGGCACGGTGATCTCGAGCTTCGCGAAGGCCAGCTTCGGGGCGCGCTCGCCG
TCGAAATAGACCGGCGCCGCCGAGGCTTCACGGGTGGTGGCGACGTAGATCTCGACCTTTCCGGC
GATGTCCTGCCGAGGCGCCT
>r565.1 |SOURCES={KEY=8c1b976a...,bw,3885838-3885988}|ERRORS={}|SOURCE_1="bcq" (8c1b976ac150da4581101744fba310641e33826f)
GGGCGTTCCAGCCCCGGCCTCTCCGGTCGCCACAGCATCCAGCAGGGCCTGTCGCGGCTGCTGGC
GGGGACGGGGCTGAGCTATCGCTTCTCGGGGCCCGCCAGCGTGACGATCGCCTGGGCCTCGGGCG
GAGCGACACCGTCCGTACCG
>r566.1 |SOURCES={KEY=8c1b976a...,bw,2175903-2176053}|ERRORS={}|SOURCE_1="bcq" (8c1b976ac150da4581101744fba310641e33826f)
GGCTCGTCGGCGTCACCCGCGGCTCCCTGCCGCGCCGCGCCTTCGGGACTGTGCTGGCCGTGCTG
GTCGCGCTCGGCGCCGGCTGGTTCACGGTCGAGAACGCCGTGCCGGGCACCAATGCGGAGGCGCG
GGCTGGGGATATCCAGGCCT
>r567.1 |SOURCES={KEY=8c1b976a...,fw,4843590-4843740}|ERRORS={}|SOURCE_1="bcq" (8c1b976ac150da4581101744fba310641e33826f)
TGGCATCGACGCTGACGAGGTCCGGCACGGCGAAGCCGTCCATGGTCCCCTCGGCCCGGAACAGT
GCATTGAAATGTGCCCAGAGCTGCGGATTGCTGGCGAAGGGACCGCTGACCGCGATGCGGGCCGG
AAACAATAATCGGCAGGCAT
>r568.1 |SOURCES={KEY=8c1b976a...,bw,4765483-4765633}|ERRORS={}|SOURCE_1="bcq" (8c1b976ac150da4581101744fba310641e33826f)
GGCTGAGCCAGGTCTGCGCGATGGTCTCCGACACGCCCAGCCTGACGATGCCCTTCATGGCGACA
GCCGAGCCGACCTCGGCCAGCATCTCCGTGCGCAGCAGCAGAAAGCGCTCCGCATATTGGACGAG
CTTGCGGCCCTGATGGGTCA
>r569.1 |SOURCES={KEY=8c1b976a...,bw,2820329-2820479}|ERRORS={}|SOURCE_1="bcq" (8c1b976ac150da4581101744fba310641e33826f)
CGGATGGCACCAATCCGGCCTGGGGCGCCTGCGGCGGCGAATGGGTCGCGCGCGAGGACGCCAAG
CTCAACGCGACCTGGAAACGGCTCTACGGGGCGAGCGAGCCGAACACGAAGAAGGACCTGCTCGA
GGAGCAGCGCGCCTGGAACG
>r570.1 |SOURCES={KEY=8c1b976a...,fw,2249270-2249420}|ERRORS={}|SOURCE_1="bcq" (8c1b976ac150da4581101744fba310641e33826f)
GCGCCATCTGTCGCACGATCCCAGACAGTCCCTTGCGAGGCGGTGCAACATGAAGAAGCTTTTCG
CAGTCGCGTGCTGCCTGCTCCTGACGGGGTGCGGAGGGTTCGTGTTCCCCGGCCCGGAGCAGAGC
GCTCCGATGGAGTGGGGAGG
>r571.1 |SOURCES={KEY=8c1b976a...,fw,1136305-1136455}|ERRORS={}|SOURCE_1="bcq" (8c1b976ac150da4581101744fba310641e33826f)
GGGAGCGGGACCGCGACAGCCGCGTCGTCTCGACCCCGCATTTCGGCGACATCACCGCCCGCCTC
TGGGACAAGCTGCGGGTCGAGGCACTGAAGATCATGTCGTCGGGACAGGCCTGAGCCATGTCGGA
GAAGCGCCTGCGGTTCCTGG
>r572.1 |SOURCES={KEY=8c1b976a...,fw,4107562-4107712}|ERRORS={}|SOURCE_1="bcq" (8c1b976ac150da4581101744fba310641e33826f)
ACCTCAAGGTCGGCTACACCGTCGGCTACGGGACGAAGGACCACTACATCTTCCCGCTCTTCTGC
GTGCTCGCCGGCCTCTATGGCGAGGGACGGCCGGTGCGGCTCGCCAACGACCGCTTCGAGCAGTT
CCAGACGGGCCTCAAGCGGC
>r573.1 |SOURCES={KEY=8c1b976a...,fw,2216743-2216893}|ERRORS={}|SOURCE_1="bcq" (8c1b976ac150da4581101744fba310641e33826f)
AGGGCTTCATCATGCGCAAGAACGGGGTGAAGATCGAGTTATTCGACAACCTCAAGGGCATGTTC
GGCAAGAAGCCGGCGACCACACCCGCCGTGCCCGCACCGCCAAAGCCTGCCAACGGCAACAAGAA
GTGAGACAGCGAAGGGCGGG
>r574.1 |SOURCES={KEY=8c1b976a...,fw,2131184-2131334}|ERRORS={}|SOURCE_1="bcq" (8c1b976ac150da4581101744fba310641e33826f)
TGGACCAGACGGAGCGTGCCGAGCGCGCCGCTCGCGACCAGCGCGCGCGCCTGCCGCACCAGCGG
ATAGCCGGTGTAGTTGTGGGTGACCACGAAGAGCCTGCCGCTCTCGCGCACAAGGGCGGCGAGAT
CGCGCGCCTCCGCCAGCGTC
>r575.1 |SOURCES={KEY=8c1b976a...,bw,1729292-1729442}|ERRORS={}|SOURCE_1="bcq" (8c1b976ac150da4581101744fba310641e33826f)
GAGGCGATGTCGCTTGCCGACCGGATCGTCGTGATGCGCGACGGCCGCATCCTGCAGGTCGGCGC
GCCGATGGATCTCTACAACCGGCCGGCGGACATCTTCACCGCGCGCTTCATCGGCACGCCGGAGA
TGAACATGATCGACGGGATT
>r576.1 |SOURCES={KEY=8c1b976a...,fw,3978454-3978604}|ERRORS={}|SOURCE_1="bcq" (8c1b976ac150da4581101744fba310641e33826f)
CGCGCAGCCTTGCCGCCGGGGGCGCATCGTCGGCGGAAGGAGCGAGATCGTTCGCAGCCGTGCCC
AGCGGCACGGCCACGCCCTTGGTGCGGATATTCTCCTTGATCGTGCCGGGCACACCGTCGAGCGC
CAGCGCCTCGCCCCTCAGCC
>r577.1 |SOURCES={KEY=8c1b976a...,bw,2954486-2954636}|ERRORS={}|SOURCE_1="bcq" (8c1b976ac150da4581101744fba310641e33826f)
GCGTCGGGTCGAGGATGCGGTTCGCCTCCATCGGCGTCGGCGCGTCGAGCCGCCAGCGCGCCAGG
GTCTCGTGGCCGGCGCGCCAGCCTTGCAGGCCGCCGATGGCGAGGTTGCGCCAGCGCCGCAGGAA
CATCGGCACGAACTGGCGTG
>r578.1 |SOURCES={KEY=8c1b976a...,bw,175181-175331}|ERRORS={}|SOURCE_1="bcq" (8c1b976ac150da4581101744fba310641e33826f)
CCTCTGCATCACCGGGGGCGAGGCGCTTTACGCCGACATGGGACACTTCGGGCCCGGCCCCATAC
GCCTGTCCTGGTACGCGATCGTGCTGCCGTCGCTGCTGCTCAGCTACGCCGGACAGACCGCCTTG
CTCATCCAGAAGGGTACGAT
>r579.1 |SOURCES={KEY=8c1b976a...,bw,4225603-4225753}|ERRORS={}|SOURCE_1="bcq" (8c1b976ac150da4581101744fba310641e33826f)
GACCAGGATGATGCGGTAGCCCTCGGCCTTCAGCGTCTTGCAGGCCTGGGTGCCGGAATAATCGA
ACTCGCAGGCCTGTCCGATGATGATGGGGCCGGCGCCGATGATCAGGATGGACTTGATGTCTGTG
CGCTTGGGCATGATCTCGAC
>r580.1 |SOURCES={KEY=8c1b976a...,fw,3038395-3038545}|ERRORS={}|SOURCE_1="bcq" (8c1b976ac150da4581101744fba310641e33826f)
CTGCCGATGGTCGACATGGTCACGATCGGCGCAGGCGGCGGCTCGATCGCGCGGATCGAGAACGG
CGCGCTTCAAGTCGGCCCGCAGAGCGCCGGTGCCGAACCCGGTCCCGCCGCCTATGGACGCGGCG
GCTCGCTCGCCACGGTGACG
>r581.1 |SOURCES={KEY=8c1b976a...,fw,5105048-5105198}|ERRORS={}|SOURCE_1="bcq" (8c1b976ac150da4581101744fba310641e33826f)
GCTGGTCGGCATCGCCGTCTTCGCGATCTGCGTCTGGCTCTCCGCTGTCGGAGCCGAGGTCAGGC
TCGGCACGCTCATCGAGAATATCCACCGCTTCCCGAACTATATCTGGCAGACGCTGCCGACGCTG
CGCCTCGCCAGCCTCGGCTC
>r582.1 |SOURCES={KEY=8c1b976a...,fw,197634-197784}|ERRORS={}|SOURCE_1="bcq" (8c1b976ac150da4581101744fba310641e33826f)
CGCCTTGGTCAAGGCGAGGAGCGCATCGCGCACTTCGTCGTAAAGGAGCTGGGCTCGCGAGCTTC
CTTGCTCGGCGAAGGCCCGCAGGTTTCGCTCCTCGCGACGCAGGGCGCTGACCCAGGAAACATGC
AGCATCAGCACGATGGGCAG
>r583.1 |SOURCES={KEY=8c1b976a...,fw,4228555-4228705}|ERRORS={}|SOURCE_1="bcq" (8c1b976ac150da4581101744fba310641e33826f)
GACGACAAGCCGCGCATCGTGCCGGCCGTGCGCATCCTGGCCGATCTCGGCTTCCGCATCCTCGC
CACCGGCGGCACGCTCCGGCTGCTGCAGGAACAGGGCATCGACGCCGCCCGGATCAACAAGGTCC
TGGAAGGCCGCCCGCACGTC
>r584.1 |SOURCES={KEY=8c1b976a...,fw,3136812-3136962}|ERRORS={}|SOURCE_1="bcq" (8c1b976ac150da4581101744fba310641e33826f)
GCGCCGGCCTCGCCGCTCTGGTCGACTCCGGTCGTCACCATCTCCGGCCTGACCGGGGAAGGGCT
CGATGCGCTCTGGAGCAAGATCGAGGACCATCATCACCGCTTCGAGGCAAAGGGGCTGATCACCG
AGAGGCGCCGGCGGCAGGAT
>r585.1 |SOURCES={KEY=8c1b976a...,fw,3683633-3683783}|ERRORS={}|SOURCE_1="bcq" (8c1b976ac150da4581101744fba310641e33826f)
AGCCGGCGGAGAGAAAGGCGAGGGAAAGTGCCTCGGTCGCCTTGCCCTGCTTGGCCATCGGATGG
CCGTCGAAGGTCGTGGCCACGGAAGAGGGCTCGCCCGGGATGTTGAACAGGATCGAGGTGGTCGA
GCCGCCGAACAGCGCCCCCC
>r586.1 |SOURCES={KEY=8c1b976a...,fw,2327096-2327246}|ERRORS={}|SOURCE_1="bcq" (8c1b976ac150da4581101744fba310641e33826f)
GTGATCGACCATGAGACCAGCCCGACCAACCGGAACAACGCCGTCTTCGCGGTCAACCCACTCGG
CAAGGTGCCGGTTCTGATCACGCCGGAAGTTGGCGCGATCTTCGATTCGCTGGTGATCTGCGACT
ATCTCGACCGGCTTCATGCC
>r587.1 |SOURCES={KEY=8c1b976a...,fw,1811576-1811726}|ERRORS={}|SOURCE_1="bcq" (8c1b976ac150da4581101744fba310641e33826f)
GGTCGCGCGCGGTTTCGCCGAACTGCGCCGCTTCGGCGAGGCGCATGGCGCCGATCCCGAGACGT
TGATGGGCCTTTCGGGATTGGGCGACGTGGTGCTGAGCTGCGCCTCGCCGCAATCGCGCAATTTC
GCCTATGGTCTGGCGCTGGG
>r588.1 |SOURCES={KEY=8c1b976a...,fw,1212005-1212155}|ERRORS={}|SOURCE_1="bcq" (8c1b976ac150da4581101744fba310641e33826f)
GAACAGGCCAGCCGCGACGAGCTCGCGCACATCCTTCACCCGGTAGGCGTATTTCGCGATCCAGA
ACAGCGTGTTGAGATCGCGCAAGCCGCCCTTGCCATCCTTGACGTTGGGCTCGACCAGATAGCGC
GAGGTGCCGGCGCGCTGCAC
>r589.1 |SOURCES={KEY=8c1b976a...,bw,4869559-4869709}|ERRORS={}|SOURCE_1="bcq" (8c1b976ac150da4581101744fba310641e33826f)
GACGCCGGCGATGAACTCGGCGCTGCAACCCAGGCGGGCTAGGTCACAGGCACCGCGGTAGACAC
TCTCGCTTCGCGATTTATGTCGCGGATTTGGGCCACCGCGCGGGCGATCCAGGTCGTCCCCGTTC
TCCAGCAAGCTGAGTGTTGC
>r590.1 |SOURCES={KEY=8c1b976a...,bw,4386724-4386874}|ERRORS={}|SOURCE_1="bcq" (8c1b976ac150da4581101744fba310641e33826f)
CACGCTGCGAAAGACGATGTCGTCGGAAGCGGAGGCGCTGGGCGAGGCGAGGGCGGCGGCTTCCT
GGGCCTTGCCGTGGCGCGCGAGATAGGCCGCGACAGGATCGACGAACACCTCGTCGGGCGGCGAC
TGGACCAGCTCGGCCTTGGC
>r591.1 |SOURCES={KEY=8c1b976a...,bw,1058698-1058848}|ERRORS={}|SOURCE_1="bcq" (8c1b976ac150da4581101744fba310641e33826f)
TGCAGCATCTCCTCGAAATGGCGGCGGTTGGCGAGGCCGGTCAACGGATCCGTCAGGGCTTCGGC
GCGCGTCGATTCCAGCGCCTCGCGCAGGTTGCGGATCTCGTTAGAGCTGTTGCGCAGCTCCGCTT
CGAGCTGGGTCTTGCGCGTC
>r592.1 |SOURCES={KEY=8c1b976a...,fw,5347424-5347574}|ERRORS={}|SOURCE_1="bcq" (8c1b976ac150da4581101744fba310641e33826f)
TGGTTCGAGCGCTGGAACTTCTGCAGCCGGTAGATGTCGACGCCGGGCTTGGTCGGGTCCATCTC
GTCGGAAGCGCGGATGACGATACGGGTCGCGTCGACCTGGTCGACGACGCCGGAACGGCGGGCCG
CGATCGCGGCGCCCGAGTCA
>r593.1 |SOURCES={KEY=8c1b976a...,fw,2811838-2811988}|ERRORS={}|SOURCE_1="bcq" (8c1b976ac150da4581101744fba310641e33826f)
CGCTGGGAAGCCAGCGCGGGCGCTGCGCTGATTTAGGGCCTTCCCGCCGCGAGGGAAAGAGCGGA
AGGCCGCGGCGCTCCGGCGCGGCCCCCTTCATCCCCGGAAAGACGAAATGCCGGGCGGCCCGGCC
TCAATGCGCGGGGTGCCAGA
>r594.1 |SOURCES={KEY=8c1b976a...,fw,4758164-4758314}|ERRORS={}|SOURCE_1="bcq" (8c1b976ac150da4581101744fba310641e33826f)
ATCCTGCGGTGGCGTCGCGAGCCGGGGCAGCACCGAGACGCCAAGACCGCGCTCGACCAGTCCGA
GCGACGTCGTCAGGTGGTTGACTTCGAACTTGAACGTCAGCCCCACGCCCTCCTTGGCGAGAGCG
CTTTCCAGGATCATGCGGTT
>r595.1 |SOURCES={KEY=8c1b976a...,bw,3496245-3496395}|ERRORS={}|SOURCE_1="bcq" (8c1b976ac150da4581101744fba310641e33826f)
GTGGTGCCGGAGCTCGGCGTGATCGCGATGATGTCGTCGGCCAACACATCGACGGGCGGCCGGCC
AGGCGAAGCGGCATCGATCAACCGGGAAAACTCTCCCGGGCCGTCGCCCCCGCGCCAGACCAGCT
TGAGCTCCGGCAGCCGCGCG
>r596.1 |SOURCES={KEY=8c1b976a...,bw,404581-404731}|ERRORS={}|SOURCE_1="bcq" (8c1b976ac150da4581101744fba310641e33826f)
GCGTGATGCTGATCGATACGCATTGCCATCTCGACTTTCCGGATTTCGCCGAGGACCTGCCGGCC
TATGTCGCGCGGGCCGAGGCCGCCGGCGTCGGCCGGATGGTGACGATCTCGACGCGGGTGGCGCG
TTTCGCGGACTATGCCGGAA
>r597.1 |SOURCES={KEY=8c1b976a...,bw,2453336-2453486}|ERRORS={}|SOURCE_1="bcq" (8c1b976ac150da4581101744fba310641e33826f)
TGGATGTTGACCTCGATCACGCCGGGATCGGGCGTGACCTTGATGACGTCGAGGCGGGGGTCGAA
GGGGGGCGCGTAGCCTTCGATATGCACGGGCAGGCCGGTTTCCTCGGCCGTGGCCTCCACCGAGG
CGACGAGGTCAAGATAATCT
>r598.1 |SOURCES={KEY=8c1b976a...,bw,4568964-4569114}|ERRORS={}|SOURCE_1="bcq" (8c1b976ac150da4581101744fba310641e33826f)
CGCCGTCTTCATCGGCGGCGGCCTGACGGAGGAGGCGCTGTTCGAGGCCGCCTGGGCGGCGCTCA
AGCCGGGCGGCCGGCTCGTCGCCAATGTCGTCACCCTCGAGGGCGAGGCGAAGCTCGCCGCGCTC
CATGCCGAACATGGCGGGTC
>r599.1 |SOURCES={KEY=8c1b976a...,bw,226177-226327}|ERRORS={}|SOURCE_1="bcq" (8c1b976ac150da4581101744fba310641e33826f)
CCAAGGCCGCGCCGGGAGAGCGCGTCATCGTCTATCTCGAACATCTCGGCCGGATCGAGGGCACT
TGCGTGCGGACCACGATGGAAGGGTTCGCGATGACGATCACCGCGACCAGCCGCAAGCGCGAGAA
ATTCACCGCCCAGCTCACCT
>r600.1 |SOURCES={KEY=8c1b976a...,bw,4267116-4267266}|ERRORS={}|SOURCE_1="bcq" (8c1b976ac150da4581101744fba310641e33826f)
ATCAGCCTGCCTCTGGCATCGATCTCGCCGGGCTCGCCTCCCAACGCGGCGAATGTGGCGTCGTA
GAACTCTCTCGCCCGCTCCAGGTCGTTGCTGCCGATCATGACGTGAGTGAACATCGTTTTGTCTC
CAAAGAGGGCCGGTGCGAGA
>r601.1 |SOURCES={KEY=8c1b976a...,fw,3951344-3951494}|ERRORS={}|SOURCE_1="bcq" (8c1b976ac150da4581101744fba310641e33826f)
CCGAGCGTCTCCAGCGCCTTCATCGCCACCACGCCGACGCGCGGCTCCTGCCGCGCCGCATGCTG
CGCCCGGCGGGCGCCGAACAGGTTGAAGGCGTCGCTCGTATCGGGCCCCGCCTGGCCATTCGCGA
CGCGCCCCTTCTGGGCCATG
>r602.1 |SOURCES={KEY=8c1b976a...,fw,1432073-1432223}|ERRORS={}|SOURCE_1="bcq" (8c1b976ac150da4581101744fba310641e33826f)
CCGCCGTGATCGAAGGCCGGAAACTCCAGGCTCCGGCGCTCCAGCAAATGGTCTCGGATCAATTA
ACCTGAGGACTCTCCCTCAGGTCGGAGGAGAAAAGGGTCTCAGGTCACGCGGCAGCGACGTAGTA
CTGTACCTCAAGCATGATGC
>r603.1 |SOURCES={KEY=8c1b976a...,fw,1065852-1066002}|ERRORS={}|SOURCE_1="bcq" (8c1b976ac150da4581101744fba310641e33826f)
GCGCTTCTTCTCACCGCCGGAGAAGCCGACATTGAGCGGACGGCGCAGCATGTCCTTGGCGATGC
CGAGCTTGTCAGCGGCGGCGTTGACCTGCTTGATGAAGTCCGGCGTCAGAAGCTCGTCCTGCCCG
CGCGCCTTGCGCTGCGCGTT
>r604.1 |SOURCES={KEY=8c1b976a...,bw,2612444-2612594}|ERRORS={}|SOURCE_1="bcq" (8c1b976ac150da4581101744fba310641e33826f)
CGACGCTGGCGTTGATCGCCATTCTCTGCGTCTTCGGCTCGATCATCGGCATGCAGCTTCTGGTG
TCGCTCGGCATCACCGCGAACACCTCGCTGATCGGTGCGCTGGCGGCGATGGCACTGGCGCGGGT
GCCGCTTGCCATGTTCGCCC
>r605.1 |SOURCES={KEY=8c1b976a...,fw,1043491-1043641}|ERRORS={}|SOURCE_1="bcq" (8c1b976ac150da4581101744fba310641e33826f)
AGGTTGAAGTGCTGGAAGACCATGCCGGTGTTCGAGCGGAAGCGCGCCTGCTCGCGGGTGGCCGG
CAGCTTTGAGCCGTCGCCGAAGGAGAAGCTGTCCTCGCCGATGCGGATGCGGCCGCCCTCGGGCA
TGACGAGCAGGTTGAGGCAG
>r606.1 |SOURCES={KEY=8c1b976a...,bw,2335241-2335391}|ERRORS={}|SOURCE_1="bcq" (8c1b976ac150da4581101744fba310641e33826f)
TGGCTTCCTACCAACGCCAGAAAAGCCTGCGCTCGCTGCTCGACTATGACGACCTGATCGCGCGG
ACGCGCTCGCTGCTGGAGCGGGTCGAGGCCGCCTGGGTGCTCTACAAGCTCGATGCCGGCATCGA
CCACATCCTGCTCGACGAGG
>r607.1 |SOURCES={KEY=8c1b976a...,bw,3715369-3715519}|ERRORS={}|SOURCE_1="bcq" (8c1b976ac150da4581101744fba310641e33826f)
AACGGGGCCTCGCGGCCCCGTTTTTGTTTGCCGCTCCGCGACGGCTTCAGGCGGCGACGTTGCGC
AGGAACTGGTCCACGGTCGAATCGAGCCTCTGGGCCTGCGTCGCCACCTCGCCGGCCGCGCCGCG
GACCTGCTCGGCCGAACGGC
>r608.1 |SOURCES={KEY=8c1b976a...,bw,1502237-1502387}|ERRORS={}|SOURCE_1="bcq" (8c1b976ac150da4581101744fba310641e33826f)
GGGGCGGCCGGCGCGGGTGGAACGATGGTCGCGGGGGCGCTCGCCTCGGCCGGGGGCCTCAATTC
GGCCGGGCGCTGCGGCGGCTTCGGCACGAGTCGCGGTCGCGGCGGCTCGCGCTCCTCGCGTGGGT
CGACGCGGGCGATATTCGGC
>r609.1 |SOURCES={KEY=8c1b976a...,fw,2925486-2925636}|ERRORS={}|SOURCE_1="bcq" (8c1b976ac150da4581101744fba310641e33826f)
CGGCGCCGAGGACGCCGATGGTCGCGAAGGCATCGGTGATCGTCGCGCGCTCGCCACCGCGCCCA
TAGCAGGCCGGCCCAGGAGTGGATCCCGCGCTTTCGGGCCCGACGCGTAAAACGCCCAAAGCATC
GACGGAGGCAATCGAGCCTC
>r610.1 |SOURCES={KEY=8c1b976a...,bw,748797-748947}|ERRORS={}|SOURCE_1="bcq" (8c1b976ac150da4581101744fba310641e33826f)
CCGCGAGGACCTGTTCACCGTCGTCCACGAGCAGTTCATGACCGAGACGGCGGCCATGGCCGACA
TCGTCCTGCCGGCGACGCAGTTCATGGAGCATGACGATCTCTACCAGGGCGGCGGCCACCAGCAC
ATCATGTGGGGCGGCAAGCT
>r611.1 |SOURCES={KEY=8c1b976a...,bw,2909262-2909412}|ERRORS={}|SOURCE_1="bcq" (8c1b976ac150da4581101744fba310641e33826f)
CTCATCACGAGCCGCACCGGTGCAGTGCCGCCGCCGGAGGCGTGAGCGCTGCATCGAACGGACGC
CCGGCCGCCGAGGGCGCAGCCTTTCGGGGAGAAAGACCATGATCCGCATCCTCGTCATCAATCCG
AGTTCGAACGAGGCTGCCGC
>r612.1 |SOURCES={KEY=8c1b976a...,fw,1805635-1805785}|ERRORS={}|SOURCE_1="bcq" (8c1b976ac150da4581101744fba310641e33826f)
GACCTGCAGGGTCACCATGCCGTTGTCCTGGCCGCTCTGGCCGTCCTGATCACAATCCATGCCGT
CGCTATAAGGTGCATGACGGCCGGCCGCACGCCTTTTCCGCGAACACCCATCGTCATGCCAGGGC
TTGACCCGGTATCGTCTCAG
>r613.1 |SOURCES={KEY=8c1b976a...,bw,653661-653811}|ERRORS={}|SOURCE_1="bcq" (8c1b976ac150da4581101744fba310641e33826f)
GAAGCTGATGCCGGAGGCGATCTCGCCCGAATTCATGGGCACGGACGTCTATTCGACGATCTTCG
CCTACCGGACCGACAAGGTGAAGAACGCGCCTGCGAGCTGGACCGACTTCTTCAACGTCGAGAAG
TTCCCGGGTCGCCGCTCGAT
>r614.1 |SOURCES={KEY=8c1b976a...,bw,3880569-3880719}|ERRORS={}|SOURCE_1="bcq" (8c1b976ac150da4581101744fba310641e33826f)
GGGATGCCGTCGTCGTCGGCATCGGCTATCCGACCGAAGGCGCCTATGACAGCGTGCGCCGCTCC
TGGGACTACGGTCCGCCGCCCGGCCAGGTCTACCCGCCGCACACGGCCGGGGGACCCGATGTGCG
CACGGGCGGCGCCGGGGCGT
>r615.1 |SOURCES={KEY=8c1b976a...,fw,1003800-1003950}|ERRORS={}|SOURCE_1="bcq" (8c1b976ac150da4581101744fba310641e33826f)
GAGCTGCGGCAGGCCGTGCGCCCGCAGCATCACCGCGCCCATGAGCAGGCCGGTGACGGCGCCGG
CCGCGGCCCCGACCAGGATCAGCAGGAAAGGCTCGGTCACGCCGTTGAGGCAGGCGATGCCGGCG
GCATAGGCGCCGGCGCCGTA
>r616.1 |SOURCES={KEY=8c1b976a...,bw,273493-273643}|ERRORS={}|SOURCE_1="bcq" (8c1b976ac150da4581101744fba310641e33826f)
GCCTTCTCTGCGACGGCGAGGCGATCGTCGAGCCCTCGGCTGAGAGGGGTCTGATATTCCAGGAA
GCCTCGCTGTTTCCCTGGCTGACGATCGCCGACAATGTCGCCTTCGGCCTGTCGATCCAGCATGT
CCTGCCGGAGCGGCGCCGGG
>r617.1 |SOURCES={KEY=8c1b976a...,fw,931096-931246}|ERRORS={}|SOURCE_1="bcq" (8c1b976ac150da4581101744fba310641e33826f)
GGTCGGGTCGAGCCCGCCCTTCTCGAGCAGCGTCGCGACCAGCGAGGTCGTGGTCGTCTTGCCAT
GGGTGCCGGCGATGGCGACACAGCTCTTGAGCCGCATCAGCTCGGCCAGCATCTCGGCCCGGCGC
ACCACCGGCAGGCGATTCTC
>r618.1 |SOURCES={KEY=8c1b976a...,fw,4661498-4661648}|ERRORS={}|SOURCE_1="bcq" (8c1b976ac150da4581101744fba310641e33826f)
GAATGGCAGCGAGCACTCCGCCGGCTGCGAATACCCATGGCGGCGAGCCATGGTGCATATGCGGC
ACCCTCTCGAGGACCGCCCGAGACAACGCACAGCGTTCATCCACGAACGCGCGCACTTCCGCCTG
CCGGCGTTCTATGCGGGCGA
>r619.1 |SOURCES={KEY=8c1b976a...,fw,481431-481581}|ERRORS={}|SOURCE_1="bcq" (8c1b976ac150da4581101744fba310641e33826f)
GGAGGAGCCGGGTGCGGCGCTGCTGCGCGAATTGCAGGAGGAATTGGGGCTGACGGAGCGCCGCG
AAGCGCTGAGCTTTCTCGGCAGCTTCGCGGCGCCTGCGGCCAATGAGCCTGGCTTCACGGTGGAG
GCCGAGATCTTCCGGCTCGT
>r620.1 |SOURCES={KEY=8c1b976a...,bw,5184422-5184572}|ERRORS={}|SOURCE_1="bcq" (8c1b976ac150da4581101744fba310641e33826f)
CAGGATGTCGGAGGGCTTTCCGAGCGCGAGCTCGCACGGGTCCGCGGCGGCCGCATCGCCCTGAT
CTTCCAGGATCCGGCCAGTGCGCTGAACCCGGTGCAGCGCATCGGCACGCAGATCGCGGAAGTGC
TGCGCCTGCATCGTGGCCTG
>r621.1 |SOURCES={KEY=8c1b976a...,fw,2755651-2755801}|ERRORS={}|SOURCE_1="bcq" (8c1b976ac150da4581101744fba310641e33826f)
CAGAATCTGGGCGCGGGACCGTTCACGACCTTCTGGCGCGTGACGCTGCCGAGCATCCGGCCAGG
CCTCGTCGCCGCCGCGCTGTTCGGCTTCGTCACCTCCTTCGGCAACCTCGAGATGAGCCTGTTCC
TGGTCGGGCCGGGCCGCACG
>r622.1 |SOURCES={KEY=8c1b976a...,fw,2793698-2793848}|ERRORS={}|SOURCE_1="bcq" (8c1b976ac150da4581101744fba310641e33826f)
CGTCCTGCGTTCGAGAAGGAGTTTGCCGATGTCGAGCAACAGAATTCCGCCGGAAGAGGCGCAAT
TGCGGGCCCAGAGCAGAGCGACGCTCGCAGCGCAACGCCGCGCCGAGGCCGAAACGGCCCTGGAA
GCGTTGCGGGTGGAACAGAT
>r623.1 |SOURCES={KEY=8c1b976a...,fw,4063393-4063543}|ERRORS={}|SOURCE_1="bcq" (8c1b976ac150da4581101744fba310641e33826f)
CTCGGCGATCGTGCGCCGCGCCAAGTGCTCGGTGCTGGTGGTGCGCCAGGCCTGAGCCGCATTCC
GGCCGCAGCGTTGCGGCGGTCGAACCTCAGGACTTCGGCTCGCGCCCCGGCACGAGATCGTCCGG
CACCTCGCCGGTCGCGAGTT
>r624.1 |SOURCES={KEY=8c1b976a...,bw,4074898-4075048}|ERRORS={}|SOURCE_1="bcq" (8c1b976ac150da4581101744fba310641e33826f)
TCCTTACATTGCACGTGTCAACGAAATTTTGGAAAATAGTCATGCGCCAAAATCACGAGACGGTG
AAGCGGTCCCGCGGACGCCCCCAGAAGCGGTGCGATGCCGACACGCTCCATCTCATCGTTGAAGC
GGCCGATCGCGAATTTCAGT
>r625.1 |SOURCES={KEY=8c1b976a...,fw,2722030-2722180}|ERRORS={}|SOURCE_1="bcq" (8c1b976ac150da4581101744fba310641e33826f)
GGATTCGGTGCGCGTGTTGGGATTGGCCTGAAAGCCCTGGATCTTCTTCTTGCGACCGTAGCCGG
CCTCGGTCTGGTAGATCGGCATGAAGGGCAGATCCCGCCGCACGAGTTCCTGGATCTTGTTGTAA
ATCGGGCGGCGCGCCTCCGG
>r626.1 |SOURCES={KEY=8c1b976a...,fw,3092549-3092699}|ERRORS={}|SOURCE_1="bcq" (8c1b976ac150da4581101744fba310641e33826f)
AGGGGCTTGTCGTAGAGCCTGACGGCGAGGCCGTCATCCTGTGCCTCGCCGAGGCTGACATAGGC
CTGGCTCAGCCAGTCCGTGCGGATGCCGGCCTCCGTCGTCGGCATCGCGCGGGCCGTGTAGACCC
GCTTCGAGGCCTCCAGTGGC
>r627.1 |SOURCES={KEY=8c1b976a...,fw,282474-282624}|ERRORS={}|SOURCE_1="bcq" (8c1b976ac150da4581101744fba310641e33826f)
CACCCGCCCGCCTGTGACGATGACGGTGATGCCGGGATGGGCGCGCAGCGCGATCGCGATGTCCA
GGCCGTTGGTGACGACCACCACGTCGGTCAACGTTTCGGGGAGGTTGTGCGCCAACGCCAGCGTG
GTGGTGCCGGAATCCAGGAT
>r628.1 |SOURCES={KEY=8c1b976a...,bw,4350570-4350720}|ERRORS={}|SOURCE_1="bcq" (8c1b976ac150da4581101744fba310641e33826f)
CTGGATCGAGGCCGGCTGCCCGGCCGGCATGGATGAGCAGATGGGGTTTGTCGGAGAGATCGTAA
GGTCAGCCCGGTAAGCGCCGGTTCCCCCATGCCCCGCTTGGCGAGGCTGCGCGCCTTACGGCCAG
CGCACCGTCGGCGGCATCGA
>r629.1 |SOURCES={KEY=8c1b976a...,fw,1871277-1871427}|ERRORS={}|SOURCE_1="bcq" (8c1b976ac150da4581101744fba310641e33826f)
ATGACTATGCTTTGTTCTGGAGAAGGCCGGGATCATGCATTAGCATGACGTAGAGGTTGCCGGCA
GCCTCTAGGGAAGCCTCATGATCCTCGTCGCCAGACTCTGCGGCCTGATCCTCCTGCTGCTGTCC
GGCCTTGCCCTGGCCGAGAC
>r630.1 |SOURCES={KEY=8c1b976a...,fw,4115850-4116000}|ERRORS={}|SOURCE_1="bcq" (8c1b976ac150da4581101744fba310641e33826f)
CGCTCACGGCCGCAGCAAAGCCCGTCGTCGACCAAAGATCGATGAGAGCTGACTGCCTTCGACCT
GTGACAAGCTCAGCGTGAAGAAGCGGGTTCAGCTGCATCGAATTGGATCAAGCTGCAAAGACCGC
CTCCAATAGCATCGATCGTT
>r631.1 |SOURCES={KEY=8c1b976a...,fw,3564335-3564485}|ERRORS={}|SOURCE_1="bcq" (8c1b976ac150da4581101744fba310641e33826f)
GGCTTCTTCAGCGTGAGCTTGACGGTGTGGTCGTCGACCTTCTCGACCGAGGCGAGGCTCGGCTT
CACGATCTCGTCGAAGAACTGGTAGTTGCCGTTGCTGACCTTGTTGTAGGGATTGGCGGGGTCGA
GCATCCGGCCGAAGGAGAAC
>r632.1 |SOURCES={KEY=8c1b976a...,bw,1787846-1787996}|ERRORS={}|SOURCE_1="bcq" (8c1b976ac150da4581101744fba310641e33826f)
CGCAATGCTGAAGTTGATGTCCTTCAGCACCTCCGGGCCCATGCCGTAACGCAGGCCGACATTCT
CGAAACGAACCAAGCCGTCTTCCTCGTCCCATAGCGCACGGCCGGCAGAAATCCCGGCCGGCGCA
GCAATGCTATATCGTAAGCG
>r633.1 |SOURCES={KEY=8c1b976a...,fw,4217642-4217792}|ERRORS={}|SOURCE_1="bcq" (8c1b976ac150da4581101744fba310641e33826f)
TCGCCCGCTACAAGCCCTTGCATGTCGCGGCCTGGAACATGGCGATCGGCGGCTTCGTGCTGCTG
CCCTTCCTGCCCTCCGCCATCGCCCAGGCCCAGGTCGCCCCGGCCGTCTCCTTCTGGTCGGTGGT
TTATCTCGCCGTCGTGCCGA
>r634.1 |SOURCES={KEY=8c1b976a...,fw,520020-520170}|ERRORS={}|SOURCE_1="bcq" (8c1b976ac150da4581101744fba310641e33826f)
GCCGCCCCACCTGGAGAAGGTGCGCGCCAAGGTCGGCGAGCTCGCCGGGCAGGTCGATATCGTGC
TCGGCAATCTCGAGGATGCGATCCCGGTCGAGGCCAAGCAGGCGGCGCGCGACGGCTTCATCGCC
ATGGGCAAGGCGGCCGATTT
>r635.1 |SOURCES={KEY=8c1b976a...,bw,3159735-3159885}|ERRORS={}|SOURCE_1="bcq" (8c1b976ac150da4581101744fba310641e33826f)
TGGCGAAACGAACCTTGCGGCCGTCTTCGAGCACCTTGAAACCAACGCGGGTCGCCTTGCCGTCC
TTCGGATCGGCGACAGCGATGTTCGACAGGTCGATGGTGGCCTCTTTCGAGATGATGCCGCCCTC
TGACGTCTGCGACTGCTTGG
>r636.1 |SOURCES={KEY=8c1b976a...,bw,2595145-2595295}|ERRORS={}|SOURCE_1="bcq" (8c1b976ac150da4581101744fba310641e33826f)
CCGCCTCGCTGTCCTCGTGCAGCGTCACGCCTTCCCGCAGCAGCTTCTGCCGCAGGATCATCACC
GCCTCGGCATCATGCTCCGGCAGAATCCCGGCAGGGCAGATCAGCGCGACGGTGCTGCCGAGGCG
ACGGAAAGCCTGGGCGAGGG
>r637.1 |SOURCES={KEY=8c1b976a...,fw,1053637-1053787}|ERRORS={}|SOURCE_1="bcq" (8c1b976ac150da4581101744fba310641e33826f)
AAGCAGGCGCGCAACCGCGCCAACCAGGCGATCCTGCCCTTGCGCGGCAAAATCCTCAACGTCGC
CAACGCCACGCGCGAGAAGCTCAACCAGAACCAGCAGCTCGCCGACCTGATCCTGGCGCTCGGCT
GCGGCATCGGCACGCAGTTC
>r638.1 |SOURCES={KEY=8c1b976a...,fw,1536935-1537085}|ERRORS={}|SOURCE_1="bcq" (8c1b976ac150da4581101744fba310641e33826f)
AAACGCCCAGAACGTCTCGACGACCTTCTGGATGACCGCGTCGCGCGCACCAGCGAGATAGCCCG
ACAGCGCTCCGATCAACACCCCGACGACCCCCGACAGCACGACCACCGACCCGGCGATCGCCAGG
GAAATGCGCGCGCCAGAGGT
>r639.1 |SOURCES={KEY=8c1b976a...,fw,2645390-2645540}|ERRORS={}|SOURCE_1="bcq" (8c1b976ac150da4581101744fba310641e33826f)
GGCCGCGAGGACGATGATCCCGTCGACCGCGTCGTCATAATCGGCGTCGCGCAGCAATTCGCAGA
GGTCGCGCCTGAACACGTTCCCGGAGGTCGGCGGGCTGACATAGACGCCGGTCCGGCGGACACGC
TCGCTCAGATCGCTCGTCAT
>r640.1 |SOURCES={KEY=8c1b976a...,bw,1789882-1790032}|ERRORS={}|SOURCE_1="bcq" (8c1b976ac150da4581101744fba310641e33826f)
CACCCAGCGGCGGGTCTCGATCGCGTTGCCGATGGTATTGCGCGCGCGGTAGTCGAGATCGACGC
AGCAGGCGAGCAGGTCACGCGATGCCGGGTTGAGCCGGGCGAGCTCCTCGCGGCTGGTCTTCTCG
TTGACGCCGCTGATGAGGAG
>r641.1 |SOURCES={KEY=8c1b976a...,bw,3370029-3370179}|ERRORS={}|SOURCE_1="bcq" (8c1b976ac150da4581101744fba310641e33826f)
ATTGCGGGTGCAGCAGCACGTCGATCTTGCAGGTCTTCCAGTGGAAGCCGGCCTGCTCGTAGCCG
ATGTTGCGGATCGCCTTGCGGGCCGCCGACTTCACCTTCGACTTGATCTGCTTCTCGTCGAGATG
GGTGCGGACCTCGCCGGCGA
>r642.1 |SOURCES={KEY=8c1b976a...,fw,518823-518973}|ERRORS={}|SOURCE_1="bcq" (8c1b976ac150da4581101744fba310641e33826f)
GGCAGGCGTGGAAACCTGATCGCAGCCGCCACGATCGCGACGATCGCCACGCAGGAAGCGGCGAC
GGCGAAGTCGTCATAGGCAGCGTGGTAGTTCGCCCTGTACCACTGCGTCAGTTCGAGAGCTTGAT
AGATGGCCACGGCCGTGGTG
>r643.1 |SOURCES={KEY=8c1b976a...,fw,63045-63195}|ERRORS={}|SOURCE_1="bcq" (8c1b976ac150da4581101744fba310641e33826f)
CGGTGACGACGCCGTCGCCGGGGATCTTCTCGGCCTTGTCCATGCCGAAATCGACGCAGCGATGC
TGCACGAACATGTCGAACTCCTCGAAGGAGTCCTTGTCGAGCAGCAGCTCGATGCGCTCGCGGGC
GGTGAGCTTGCCACGCTTGT
>r644.1 |SOURCES={KEY=8c1b976a...,fw,2236352-2236502}|ERRORS={}|SOURCE_1="bcq" (8c1b976ac150da4581101744fba310641e33826f)
CGCCGCGCTGAAGCATGTGCCCTATCTCGAGGCCGACTGGAGCGAGGGCATCAAGACCAATATCT
TCGGCTCGGTGAACGTCGCCGACGCGGCGATCGCCGCCGGGGCGAAGACCTTCGTGATGATCTCG
ACCGACAAGGCGATCGAGCC
>r645.1 |SOURCES={KEY=8c1b976a...,bw,2428093-2428243}|ERRORS={}|SOURCE_1="bcq" (8c1b976ac150da4581101744fba310641e33826f)
TCGGCCTCGGTCGGCGGCCTGCATCTCAGCCGCGATCAGATCGTCGAGCAGCTCGAGCTGCTGCG
CAGCCAGCGCGCCGAGATCGAGGACGCCATCAAGGAGCTCGAGGGCTCGCTCACCCGGCTCAGCG
CCGCCTGAGATCGCATCGCG
>r646.1 |SOURCES={KEY=8c1b976a...,bw,4791156-4791306}|ERRORS={}|SOURCE_1="bcq" (8c1b976ac150da4581101744fba310641e33826f)
CGCCGCCTGCTGCTCGCCCGCGACGGTGCCTCGCTGGGCGGCGAGGATGAGGTGGCCCTCACCGG
CACGCAGACGGCCCTGCCCGCCGCGGCCCGCTTCCATCTGCATCCGCATGTCCGCGCCAGCCTTG
TCCGCGAGGGCACCGGCGCC
>r647.1 |SOURCES={KEY=8c1b976a...,fw,3080656-3080806}|ERRORS={}|SOURCE_1="bcq" (8c1b976ac150da4581101744fba310641e33826f)
ACTGGACCGGCAACCGCATCACCTGCCGCGACTGGTTCCAGCTCTGCCTGAAGGAGGGCCTCACC
GTCTTCCGCGACCAGGAATTCTCTTCCGACGAGCGCTCGCGTCCGGTGAAGCGCATCGCCGATGT
CCGCACGCTGCGCTCGACCC
>r648.1 |SOURCES={KEY=8c1b976a...,bw,2159312-2159462}|ERRORS={}|SOURCE_1="bcq" (8c1b976ac150da4581101744fba310641e33826f)
GCGTATAATAAATCGACCAAGCGCCTCGTGCGCGAGGCGTAGTGGTTGGATGATCTTCACCGATG
GAGGTGATCATGTTGACCGCGAATACGAACATCAGACGGTCGCAGGACTGGCTAAACCTGATCCT
TGCCGCGCTGCTGTTCTTCT
>r649.1 |SOURCES={KEY=8c1b976a...,fw,3003872-3004022}|ERRORS={}|SOURCE_1="bcq" (8c1b976ac150da4581101744fba310641e33826f)
GCGCTCTACGAATCGACCCGGCAACAGAGCGGCCTCGACTATGGCGACCTCGAAGTGCTGCCGCC
CGGCTATTTCAGCGGCCTGTCGCAGGCGCTCGGCGCGCGGGTCGTCTTCGCGCTCTACTGGATCG
GCGCGGAACTCGCCGCCTTC
>r650.1 |SOURCES={KEY=8c1b976a...,fw,808040-808190}|ERRORS={}|SOURCE_1="bcq" (8c1b976ac150da4581101744fba310641e33826f)
GGGCTGCTTCGTCCTTCTGCACATGGCGGCGCTGATCTGACACGCCGCGCGTAGCCTGAGGGGTG
TCATCGCCTGACGCGGACAACCATCTCCCTGCAGGCAAGAACGAGAACGATATCGCCAGCCCGGG
CCTCAACTGGGATCGAGCTG
>r651.1 |SOURCES={KEY=8c1b976a...,fw,3695097-3695247}|ERRORS={}|SOURCE_1="bcq" (8c1b976ac150da4581101744fba310641e33826f)
CGGCGAGGTTCAGCTCCGTGGTCGTGCCCTGCGCGACGCAGACCGAGGCGCCGTTGAGATCCTTG
ACGGTGTTCACGCCGAGCTTCTTTCGGACGATGAAGCCCTGGCCGTCGTAATAGTTGACCGTGGT
GAAGCTGACACCCTGGCCGA
>r652.1 |SOURCES={KEY=8c1b976a...,bw,3392695-3392845}|ERRORS={}|SOURCE_1="bcq" (8c1b976ac150da4581101744fba310641e33826f)
ATCGTCGTCGAGAACGAGGGCCAGGAACAGGCCGGCGCGCAGCGCGCGAAGACGCTGCTCGAAGC
CGGGCTGTTCAAGGGCCTCGTCATCGTCGAGCCGCGCCAGGGCAACTGCAAGGCCTATAACGCCG
CCTGGCGCTGCGCGCTGACA
>r653.1 |SOURCES={KEY=8c1b976a...,fw,5255450-5255600}|ERRORS={}|SOURCE_1="bcq" (8c1b976ac150da4581101744fba310641e33826f)
TTTGAACGTCTTTCATCAAGACAGTCGGGCTGCGAACAGAGCCGATAATAGCGTATTGCGTTTGG
CGCTACAAGCGGCTATATTTCAGTCAAGGAGAATGGTCATGGCTGCCACCGTTGAACGCAAGGAA
TACCCGATCTCGATGCGCCT
>r654.1 |SOURCES={KEY=8c1b976a...,bw,129119-129269}|ERRORS={}|SOURCE_1="bcq" (8c1b976ac150da4581101744fba310641e33826f)
CTCCGATCCCGAGTATCGCGAGGATCGTGCTCTCGCTCATGTTTGGATACAGCACCGATGCGGTC
AGGATGATTGACAGCATCACGAGGACACCGACGACGGCGCCGGTGAACAGGTTCATCCACCGCCC
ATTGATCCACGGACCCAGAA
>r655.1 |SOURCES={KEY=8c1b976a...,bw,786781-786931}|ERRORS={}|SOURCE_1="bcq" (8c1b976ac150da4581101744fba310641e33826f)
CGATGGTGTCGAGCCCGCTCGCGACCATGTCGGTATCGGCGTAACCGGGGCAGACGGCGTTGACG
GTGACGCCGGAGCGGGCCGTCTCCAGCGCCAGCGACTTCACCAGCCCGACCACGGCATGCTTCGC
CGCCACATAGGCGCTGACAT
>r656.1 |SOURCES={KEY=8c1b976a...,bw,4442557-4442707}|ERRORS={}|SOURCE_1="bcq" (8c1b976ac150da4581101744fba310641e33826f)
ATCATCGCCTATGTCGACGACTTCAAGCTACTGATGATCCTGTGCCTGGCAGCCTTGCCGTTCCT
CGCGCTGCTGCGCACGCCGCGCCAGCAGGCGGCCCCGTCCGACGATCACGCGATGGTGATGGAAT
AACGCTGCTGCCGAGCGGCC
>r657.1 |SOURCES={KEY=8c1b976a...,fw,4978460-4978610}|ERRORS={}|SOURCE_1="bcq" (8c1b976ac150da4581101744fba310641e33826f)
CGCGATGACGAGATCGTTGCGCTCGATCTTCGCCGCCAGCAGGGCGTCGCAGAGCGCGACGAACT
GGGCATAGGATTTGGAGGCTTCACCCGGCGGGATGGTGATCCGGGTCGCCGCGATGCCTTCCTGC
TGCAGGCAGGTCTCGAAGGC
>r658.1 |SOURCES={KEY=8c1b976a...,bw,4048532-4048682}|ERRORS={}|SOURCE_1="bcq" (8c1b976ac150da4581101744fba310641e33826f)
TCGCGCACGGCGAGCGTCCCGTTGCCGAAGCGCTTTGAGACCCCGCGCAATGCGACGAGGGGCAT
GGTGGCCTCGTCCAAGACCGATCGACCCGCGACGCTCAGGGCTTGCCCACGCCCTTGTTGATGAA
GTCGAGCGTATAGGCCTTCT
>r659.1 |SOURCES={KEY=8c1b976a...,fw,2716723-2716873}|ERRORS={}|SOURCE_1="bcq" (8c1b976ac150da4581101744fba310641e33826f)
CGGGGTCTGCACGACCGACGATCTCGCGCTTTCCGTCCTCGCCACCGTGATCGGGAAGCGGCCGG
AAAAGGGCTGGATCATGGTCGATGCCGGCTGGATGGCTCTGTCGCGAGACCGCGGCACGGCGGCC
CAGCGCGTCGACCAGGGCTA
>r660.1 |SOURCES={KEY=8c1b976a...,fw,5303462-5303612}|ERRORS={}|SOURCE_1="bcq" (8c1b976ac150da4581101744fba310641e33826f)
TGGAGCGCGCCGCTTTCGTCCCGCGCGCCGACGACGCGGCCATTGCGCGTTTCCAGCCCGGTGAT
CCTGACGCCGGTCTTGAGCGCGGCACCGTAGCGCTGGCGCGCGGCACGCAGCATGGTGCCGGCAT
AGAGCACAGGATCGACCCAG
>r661.1 |SOURCES={KEY=8c1b976a...,bw,1321465-1321615}|ERRORS={}|SOURCE_1="bcq" (8c1b976ac150da4581101744fba310641e33826f)
GAGGAGGTGTCGGTGACGACCGCCGATGGCGAGCGGCTCGTCGCCTGGGCGGTGGCGCCGCGGGG
CGACAAGCCGGTGCTGCTCTATTTCCAGGGCAATGCCGGCAATCTCGGCGGGCGGGGCCGTGCAG
AGAGGCTGAGGGCGCTGACC
>r662.1 |SOURCES={KEY=8c1b976a...,fw,3513834-3513984}|ERRORS={}|SOURCE_1="bcq" (8c1b976ac150da4581101744fba310641e33826f)
AGCGGCAGCAATGCGATGCCCAGACCCGCCAGTGCGGCATCCCGCATCATGTCGCCGTTGTTGAC
CCGCAGCGCCGGGCGCCCGCGCACGCTGATAGCGCCTTCCGGCCCGCGGAACCGCCAGTCGCCGA
CGCCGCGGTTCGTGTAGAAG
>r663.1 |SOURCES={KEY=8c1b976a...,bw,4898352-4898502}|ERRORS={}|SOURCE_1="bcq" (8c1b976ac150da4581101744fba310641e33826f)
CTCGCCGGTGATGTCGACGAAGGCGCGGAAACCGTTGATCTTCGGGTTCGGCACCAGGAAGGCGC
GATCGATCTTGCCGCGGGTGATCGACGGCACGATCTCCACCTTGTCCGGCTGCTTGAGATGGTAG
TCGAGATCGCCGCCGGCGAA
>r664.1 |SOURCES={KEY=8c1b976a...,fw,4266062-4266212}|ERRORS={}|SOURCE_1="bcq" (8c1b976ac150da4581101744fba310641e33826f)
GGCGATGTGCTGACACCCGGCGTCAGCGGAGGCGCGACCGGCCGGCGAGCGCGCATCTAGAGCGC
CGCTAGGCGTCCCCCGTTTCCTTCGTGCCCGTCGGTTCATGCGTCGGGGCGCCCACCTCGCCTTC
GCTCATCCGCTTGAGGCGGC
>r665.1 |SOURCES={KEY=8c1b976a...,fw,5155831-5155981}|ERRORS={}|SOURCE_1="bcq" (8c1b976ac150da4581101744fba310641e33826f)
GGTACCATGAAGCCGCCCTGGGTGTCGTTGTCCATGCGCATTTCGGCGCGCAGGTCGCTGCCCTC
TCCCTGCTCGGCACCGACATTCTCGACGAAGGTGAGGCGCTGATCGTTCGACCGGAAGCGCACCG
CATGCATGAACTCGCCGAAG
>r666.1 |SOURCES={KEY=8c1b976a...,fw,1866287-1866437}|ERRORS={}|SOURCE_1="bcq" (8c1b976ac150da4581101744fba310641e33826f)
AGCGCAGCTCGCGAGCGGCTTCCATTGCGCTGGCCTATCCGCGGTCGCGGCCCGTGCCAGGATTG
GCAGCGTCGGATCGGTCGCGCTGCTCACGCTTCTCGCAGGCTGTGCCCAGAGCAACGCTCCCGGA
CAGGTCTTCGACTATGCCCC
>r667.1 |SOURCES={KEY=8c1b976a...,fw,3542486-3542636}|ERRORS={}|SOURCE_1="bcq" (8c1b976ac150da4581101744fba310641e33826f)
GCGATCTGGGGTGGCGGCTGCGTCGACGTCTATTCGCCGCGCGGCGAGCGGTTGCGCAGCATCGC
GATGCCGGCGCGCCAGCCGAGCTGCCCGGTTTTCGTCGGGCCGCGCTTCGACCGCCTGCTGGTCA
CCTCGGCCCATGAGAACATG
>r668.1 |SOURCES={KEY=8c1b976a...,bw,2906955-2907105}|ERRORS={}|SOURCE_1="bcq" (8c1b976ac150da4581101744fba310641e33826f)
CCGTCGGGCCGAAGACATCGAGCACCTCCGGCAGGGTCGGGATCGTCTCGCCCAGCGTGTCGTCG
AGCATCACCTTCGCGAGCGCGGCGCGCGAGAGATGCGCGACCGGGCCCTTATGGTCGGTGGTGCG
GTCGAGCAGCGGATCGTGGA
>r669.1 |SOURCES={KEY=8c1b976a...,bw,4193499-4193649}|ERRORS={}|SOURCE_1="bcq" (8c1b976ac150da4581101744fba310641e33826f)
CGCTTTGCTCCGATTGATGATCGAGAGCTGTCCTGCCGTCGCTCAGGCTGGTGATGACCCGCAGG
CCCCACTCCCGATTGGCACCGAAGCGCCGGGCGAAGTCGAGCTGACCGCCGGGCCGCGCATTCGA
AGCATAGTTTAGCGTGACGC
>r670.1 |SOURCES={KEY=8c1b976a...,bw,3537214-3537364}|ERRORS={}|SOURCE_1="bcq" (8c1b976ac150da4581101744fba310641e33826f)
CACAGGCGGGATGCCGGCACGCTCGATCGCCAGGGCCAGGAACACGGTCGTGAAGCCGATCACCG
CGCCGACCGAAAGATCGATCCCGCCCGAGATGATCACGAAGGTCATACCGACCGCGACGATGCCG
AGAAAGGCATTGTCGGTCAG
>r671.1 |SOURCES={KEY=8c1b976a...,fw,664803-664953}|ERRORS={}|SOURCE_1="bcq" (8c1b976ac150da4581101744fba310641e33826f)
ATCTCTTCGGCCGCACCGTGAAGGGCCTCGCCGCCGAGATCACCGTCTGGTCGGTCAATGCCCAT
ACGCCGCAGGAAGCGGTTACCCCGGTTGCGGCGGTCTCTCAGATGCGCGACGCGCCGGCCGAAGG
CAGCCGCTCCGTCTTCGATG
>r672.1 |SOURCES={KEY=8c1b976a...,fw,1852937-1853087}|ERRORS={}|SOURCE_1="bcq" (8c1b976ac150da4581101744fba310641e33826f)
CGACCGCGAATATCGCGTGATCAGCGCGCTCGCCCAAACCGATGTGCCGGTGCCCCCCGCCCTGC
TCTATTGCGACGATCGCACCATCCTCGGCACGCCCTTCTACCTAATGGAGAAGGTCGAGGGCCGC
GTCTTCCACGACTGCACTTT
>r673.1 |SOURCES={KEY=8c1b976a...,fw,2631108-2631258}|ERRORS={}|SOURCE_1="bcq" (8c1b976ac150da4581101744fba310641e33826f)
CGACCATGCACGACCTCACGCTCTGCGTTCATCATCCGGCGGTCAATGAGGAGGGTTACGCCTCG
CTCGCCGTGCCGACACACCGCGCTTCCACCATCGTCTATCCCGATGGGGCGAGCTTCATGGCCCG
CAAATATCGCGGTTTCGACG
>r674.1 |SOURCES={KEY=8c1b976a...,fw,2215533-2215683}|ERRORS={}|SOURCE_1="bcq" (8c1b976ac150da4581101744fba310641e33826f)
TCCTGGGACAACGGCCAGGGCCTGACCTTCAAGCGCATCCTCAGCGTCGACGACAACGCCATTTT
CACGATCCGCGACGAGGTCGAGAACAAGGGCTCGGCGGCAGCCACCCTCTTCCCCTACGGACAGG
TCGTCCGGCAGGGCAAGCCG
>r675.1 |SOURCES={KEY=8c1b976a...,fw,2834482-2834632}|ERRORS={}|SOURCE_1="bcq" (8c1b976ac150da4581101744fba310641e33826f)
ACGACCTCGCCGAGCGGTCCGAGCTCGGCTCCGACCTTTTCCAGCCCGAGCCCCTTCGTGTTGGG
ACGGCGCCCGGTCGCGACCAGAACGACATCGGCCTCGATCGGTGCGCCCGTCGCGCAATGGGCGC
GGCGGCTGCCGTCCGGCAGT
>r676.1 |SOURCES={KEY=8c1b976a...,fw,5039073-5039223}|ERRORS={}|SOURCE_1="bcq" (8c1b976ac150da4581101744fba310641e33826f)
GCCGCTGTCGGAGCCCTCGACATCCTGCCAGTGCATTACTCGGACCTGCCGAATACGTTGGCGGG
CCAGGTCGACGTGCTCCTTTTGCAGCTAGCAGAGCACCCAGATGACGGCAGACTCAGCCTCTCTT
GCACCAGCGACTACGTCGAG
>r677.1 |SOURCES={KEY=8c1b976a...,bw,5110092-5110242}|ERRORS={}|SOURCE_1="bcq" (8c1b976ac150da4581101744fba310641e33826f)
AGCGGGGCGGAGGCCTTGCGAGGCTCGGCCTCCCCGCCTTCTTCCATCAGCGCGAAATCGAACAG
CCGGTGGGTGTAGTCGTAGGTCGGGCCGAGCACCTGCCCGCCGGGCAGATCCTTGTAGGTCGCCG
ACACCCGGCGGCGGATCGCC
>r678.1 |SOURCES={KEY=8c1b976a...,bw,2740223-2740373}|ERRORS={}|SOURCE_1="bcq" (8c1b976ac150da4581101744fba310641e33826f)
GCTTCGGCGGGCTGAGATAGCGCTCGCCGCTATCGGCGACGATGGCGACGATCGTCTTGCCGGCA
TTTTCGGGCCGCCTTGCGAGCGCCGTGGCGGCGAACAGCACCGCGCCCGACGACGTCCCGGCCAG
GATGCCTTCGCGCTGCGCCA
>r679.1 |SOURCES={KEY=8c1b976a...,fw,211057-211207}|ERRORS={}|SOURCE_1="bcq" (8c1b976ac150da4581101744fba310641e33826f)
GCGCCTGGCGCAGGACGACGAGGTTGATCTGCCTCCCGCTCGATACGGGGTAATGGACGGCATGG
CGTTGCGGGCCGAGATGCAGGGTCACGCGCGGCTTTTCGCCCGCGATGCCGGGAGCTGTCGCCGT
CGGCACCATGGCGCGCCAGG
>r680.1 |SOURCES={KEY=8c1b976a...,bw,5390410-5390560}|ERRORS={}|SOURCE_1="bcq" (8c1b976ac150da4581101744fba310641e33826f)
GTCCCGGCGCACGGGTCGGCACCGGCTCCTTGCGCCGGCGCGCGCAGATCCTGAGCCTGCGGCCG
GACGTGACGGTCGTGCCGATCCGCGGGAATGTCGGCCCCCGGCTGGCCAAGATCGAGGGGGACGA
CGCCCTCGATGCCGTGATTC
>r681.1 |SOURCES={KEY=8c1b976a...,fw,2882255-2882405}|ERRORS={}|SOURCE_1="bcq" (8c1b976ac150da4581101744fba310641e33826f)
CCAGCCATGAGTGTGGCCGCGAACGGAGGCACCGTCGAACAGCTTCTCGTGCAACAGTGTCAGGA
TCGTGCCGTCGCCATCCGGCTTCAACGTAACCGTCACGCGCGAGACTCGTTCCGGCGTCGTCACC
CAGGACCAGCTGAAGACGAG
>r682.1 |SOURCES={KEY=8c1b976a...,bw,2820845-2820995}|ERRORS={}|SOURCE_1="bcq" (8c1b976ac150da4581101744fba310641e33826f)
CAGGGCGTGCCGCGCATGCTGGAAAGCGACTGGAACGGCTACAACGTCGCCGATGTCGAGAAGCT
CTTCGGGCTCTATGGCGAGACGACGCGGGCGCGCTACCGCAACCGGGTGCTGCCCGCCGACGTCG
CCTTCGCCTTCGTCTACGCC
>r683.1 |SOURCES={KEY=8c1b976a...,bw,4546557-4546707}|ERRORS={}|SOURCE_1="bcq" (8c1b976ac150da4581101744fba310641e33826f)
GAGCGGCCATGCTCCGGCGTCGAGGCATGCGAGGTCTCGCCGGTGAGCACGATCCTGATGCCGCG
CGAGGCGCAGTTCGCCGCGCCTTCCGAGATGCGGGCATGGCCGACCGGCACGCCCGGGCGATTAT
GCAGGGAAAAAGCGTAATCG
>r684.1 |SOURCES={KEY=8c1b976a...,bw,599191-599341}|ERRORS={}|SOURCE_1="bcq" (8c1b976ac150da4581101744fba310641e33826f)
ATGCCGGGCCGCGGCGCGGAACCGGTAATTCGCGTCCGATTCGGGCGCGAGGCGGATCGCCTCGC
TGAAGTCGGCGATGGCACGGGCCGTATCACCCCTGTTGAAATAGGTCAGGCCGCGGACGGTGCGC
GCCTTTTCCAATCCCGGGGC
>r685.1 |SOURCES={KEY=8c1b976a...,bw,1310679-1310829}|ERRORS={}|SOURCE_1="bcq" (8c1b976ac150da4581101744fba310641e33826f)
AGGATTATGCCGTGCCGGCGACGATCGAGGATGTCGGAGTGCTCGACGAGATCGGCGCGGTGCTG
AAGGGCAGGGGGCTGGGCTGACCACGCACATCGCCGTTGCGTGAGGTTTCGCAACGGCAATACAA
CTTCACGTTGAATTTACGGT
>r686.1 |SOURCES={KEY=8c1b976a...,bw,5385862-5386012}|ERRORS={}|SOURCE_1="bcq" (8c1b976ac150da4581101744fba310641e33826f)
ATCATCTCGGCGGCGCGGCTCACCGTGCCGTATTCGATGACCGCCTTGAAGGCTTCGACCTGACG
CAGGTTGAGCCGCCGAACCATCGCATAACCCTGAAGAATAGGAACCAGCAAAAAACGACTTTGAC
GAAATACAAGATGGCTCCCT
>r687.1 |SOURCES={KEY=8c1b976a...,fw,1048153-1048303}|ERRORS={}|SOURCE_1="bcq" (8c1b976ac150da4581101744fba310641e33826f)
GGGCATGCCGGAAATCTCGCTGGCGGAACGGGGGGAATCGCCCGAGCCGCCTGAGGCCTGGCAGT
CCGGCGACGAGGCGCGCGGCGGGATCGATATCGGCGCGCGGCTGCTCAAGCTGCGCAAGAGTCGC
GGCCTGACCCTGCAGGACGT
>r688.1 |SOURCES={KEY=8c1b976a...,bw,4074002-4074152}|ERRORS={}|SOURCE_1="bcq" (8c1b976ac150da4581101744fba310641e33826f)
GTTGATGACGGCATCCATCACCCCGTCGATCAGGAGGCTACGCGTCTCCGGCGTCAGCCCGTGGC
CGACGAAGACCACGTCGTTCTGCCGGCCAGCCTCCTTCAGGGCGCGTGCAATTCCCTCCGGCCCG
CCACCGATGTTGTAGATGCC
>r689.1 |SOURCES={KEY=8c1b976a...,fw,1927909-1928059}|ERRORS={}|SOURCE_1="bcq" (8c1b976ac150da4581101744fba310641e33826f)
CGTGACGGCCTTGAGCTTCGGGTGCTGCTCGACCAGAGGCAGAACCTCCTTCTCGTCGCCGAAAA
TGACGAAGCGCGCATCCGGGCGTCGTTCCAGCATCAGGGCAGCGCCGGGAATGGCGACGGAAGGG
CCGTGGTCCCCGCCCATCGC
>r690.1 |SOURCES={KEY=8c1b976a...,bw,1464513-1464663}|ERRORS={}|SOURCE_1="bcq" (8c1b976ac150da4581101744fba310641e33826f)
CGAGATCTGCCGGCCGCTCGCCGAGAAATTCGCGCAAGCGGCTTGCTGCGCCCATGACACCGCCT
CAGCGTAACTTCGCCATGCACGCGGCGGTCAGCCCCATTGCGGATGCGACGCTGGCGCGCCGCCT
GGCAGCGGAGGGGCTGGGAA
>r691.1 |SOURCES={KEY=8c1b976a...,fw,4977370-4977520}|ERRORS={}|SOURCE_1="bcq" (8c1b976ac150da4581101744fba310641e33826f)
GCTCCAGCGCGCCATCAATCTGTGCCTGGGTGCCGCCGCCTCGACGCTCGGCATGACCGTGCCGG
CCGTGCTGCTGATCGGCGTCTTCACCGGCCAGCCGGTGGTGCTCGGCCTGTCGGCGACCAATATG
GTGATCGCCGCGATGACCCT
>r692.1 |SOURCES={KEY=8c1b976a...,fw,3000983-3001133}|ERRORS={}|SOURCE_1="bcq" (8c1b976ac150da4581101744fba310641e33826f)
CGCTGCTAGACCAGCTCTTCACCCGCGTCGCAACGGCCTGAACGCCGCAGAGGCCACCTTGCGAT
TGCGCGTGATCGATCTCGACGCAGGCGTGGCGGCTCAGGAGCCGCTGCGCCGGCGCATCGATGCG
GGGGCCGCAACCCGCATCGA
>r693.1 |SOURCES={KEY=8c1b976a...,fw,1732868-1733018}|ERRORS={}|SOURCE_1="bcq" (8c1b976ac150da4581101744fba310641e33826f)
CACGCCGATCGGCGGCGGCTGGTAGAACCAGCGCCAGACCCAGGCCATCGCCGCCGCCGTCGTGA
GATAGGGCAGGAAGTAGAGTGCCCGGATCAGCCCGTGCAGGAAGGTCACCCGGTCGAGATAATAG
GCGATGGCGAAGGAGAGCAG
>r694.1 |SOURCES={KEY=8c1b976a...,fw,496295-496445}|ERRORS={}|SOURCE_1="bcq" (8c1b976ac150da4581101744fba310641e33826f)
CGAAGAGCCATTATCGCCTCGTAGCGCGTCTCTGCATCATCGTCTGACAATAGGCGCTCTGCGGC
CTCAGCAGGCAACAACCCACGTCTTCGTAGAATAATTGACGAAATACGCCGAACACCTGAACTAG
AATGCGAAAGCCCTTCCAGC
>r695.1 |SOURCES={KEY=8c1b976a...,fw,1704207-1704357}|ERRORS={}|SOURCE_1="bcq" (8c1b976ac150da4581101744fba310641e33826f)
CCAGTAGACCAGCAGCGGATGGAGGCCGAGCTTGAGGCCGCTGAGCACGGTCGGCAAAGCGAGGC
CCGATTCCAGCCCGTAGCGGCGCATGGCGATGCCGAGGCTGATCAGCGCGCAGGGCACGGCCGCA
CCGGCCAGCAGATCGACCAG
>r696.1 |SOURCES={KEY=8c1b976a...,bw,4814823-4814973}|ERRORS={}|SOURCE_1="bcq" (8c1b976ac150da4581101744fba310641e33826f)
GCGTGACGGAGGCTGCGCGCGAGGCCTTTCCGCTCGGCGCCGTTGCCGGCGAAACCTGGCGCGGG
GCGCGGCCGACCTTGCCGGATTCACTGCCGATGATTGGCGAGGCGCCTGGTAATCCCGGCCTCTG
GCTCGCCTTCGGCAACCAGC
>r697.1 |SOURCES={KEY=8c1b976a...,bw,2945418-2945568}|ERRORS={}|SOURCE_1="bcq" (8c1b976ac150da4581101744fba310641e33826f)
GCGCACGCTCGGCGAGCTCGGCCGCGAGCCTGATCGCCGGTTCGGAGCCCAGGCCGAAATATCCC
GTGGCATAGGCGAGCTCGCGCATCTGGTTCGCCGCGGCTTCGACGATGCTCTCCTGCCCGTAGCC
GGCATTGACGCACCACAGCC
>r698.1 |SOURCES={KEY=8c1b976a...,bw,2398443-2398593}|ERRORS={}|SOURCE_1="bcq" (8c1b976ac150da4581101744fba310641e33826f)
TGTGGTAGAGCCAGAGCCGGGTGCGCTCGCGCGCCGGCAGCGGCTCGCCATCGACCAGCACGACG
TCGGTCGGCTTGACGTCGAGGGCGGGGCTTTCCAGCACCGTGCCGTTCACGCTGACGCGGCCCTC
GGCGATCATCGCTTCGCTGT
>r699.1 |SOURCES={KEY=8c1b976a...,bw,1262549-1262699}|ERRORS={}|SOURCE_1="bcq" (8c1b976ac150da4581101744fba310641e33826f)
TGCCGGCTTGCTCGGCAATGGCGCCAACAGGTTGAAGCGTCGCGGCGCGCGCGATCTCGATATCG
GTGGGCATCCGTCCTCTCGGAGACTGTGCTGGCCCGCGCGCCTCCCGGGCGGGGCGTCGCGACAC
TGGCCGGAAATGCTGGGCGC
>r700.1 |SOURCES={KEY=8c1b976a...,fw,264232-264382}|ERRORS={}|SOURCE_1="bcq" (8c1b976ac150da4581101744fba310641e33826f)
GCGGCGGATCTTGGCGACCTGCTCGGCATTGGAGATGGCGAGCTTGCCGCGGCCGATGAACAGGC
TGTCCTCCAGCCCGACGCGGACATTGCCGCCCATCATCGCGGCCTGGGTGCAGAAGGCCATCTGG
TGGCGCCCGGCCGCGAGCAC
>r701.1 |SOURCES={KEY=8c1b976a...,fw,2712765-2712915}|ERRORS={}|SOURCE_1="bcq" (8c1b976ac150da4581101744fba310641e33826f)
GCTGGGCGCCCATCTGCACCAGAACTGCGCCGTGCGCGGTCTCGACATCGCAAACGGGCAGGTCA
AGGGCGTATGGACGGAGCGCGGACTCGTGCAGGCCGACGCCGTCGTCCTGGCCGGCGGAGCCTGG
AGCTCGCGCTTCCTGCGTCG
>r702.1 |SOURCES={KEY=8c1b976a...,bw,5007739-5007889}|ERRORS={}|SOURCE_1="bcq" (8c1b976ac150da4581101744fba310641e33826f)
GGCTCCCGCGCATCATTTCGGCAATCTCACCGGCCTGCTGACGGCGATCGCGACGCTGGGCTTCG
ACGATCTCTCGACGGCGATGGAGGCCGCGGTCGCGGCGGCGCAGGAGGCGGGGACCAGCCGGCTC
GCCGCGATCGCGCGGGCCTA
>r703.1 |SOURCES={KEY=8c1b976a...,bw,3849759-3849909}|ERRORS={}|SOURCE_1="bcq" (8c1b976ac150da4581101744fba310641e33826f)
CGCTTCGGCGAGCGGGCCAATCTGGTCTTCGGCTGGATCTTCGCGGGCCACCAGCTCGGCGCCGC
CTTCGCAGCCTATGGGGCGGGCTTCAGCCGCACGGCCTATGACAGCTACCTGCCGGCCTTCTTCA
TCGCCGGGGCGCTGTGCCTG
>r704.1 |SOURCES={KEY=8c1b976a...,fw,4217881-4218031}|ERRORS={}|SOURCE_1="bcq" (8c1b976ac150da4581101744fba310641e33826f)
GCGATGCTGCTGGGTTTCCTCTGGCTCGGCGAGGTGCCGACGCTGTTTGGCCTGATCGGCGGCGT
CATGGCACTGGCCGGGGTCGTGGTGGTCAACCTGAAGCGGTGATCAAAACCCCTTCGCCGCCAGC
GCCTTCTCGTCATCGGCGAT
>r705.1 |SOURCES={KEY=8c1b976a...,bw,4178886-4179036}|ERRORS={}|SOURCE_1="bcq" (8c1b976ac150da4581101744fba310641e33826f)
ATCACGGATCGCACGCGCTGGCTTATTCTGAACTCGCCCTCGAACCCCTCCGGCGCGGCCTATTC
GCATGACGAACTCGCGGCGCTCGCCGCCGTGCTGATGCGCCATCCCAAGGTCTGGATCCTGACCG
ACGACATCTACGAACACCTG
>r706.1 |SOURCES={KEY=8c1b976a...,fw,1705602-1705752}|ERRORS={}|SOURCE_1="bcq" (8c1b976ac150da4581101744fba310641e33826f)
GACGCGGCGGGTCTCGCCGTTGACGGTGAGGCTGGCGGAGAGGATCTCGGACCGCTCGCCTTCCT
CTTCCTCGGTGTAGATCACTTCCAGATTGTCGCCGCCATGGATGCGCTGCTGGAAATCGAGATCA
TAGGAGAAGATGCGCACGAG
>r707.1 |SOURCES={KEY=8c1b976a...,bw,3597051-3597201}|ERRORS={}|SOURCE_1="bcq" (8c1b976ac150da4581101744fba310641e33826f)
GCCTTTCGATCAGCGCCGTCGGGCCGTTCCACGTCACGGAGATGCTGGCCGCCTTCAACCAGGCC
TATCCGGAGATCGAGCTCGCCGTGAAGCTGGGGAACTCCGCCGAGGTCCTCGACGATCTCGCCAG
TTACCGATGCGACGTGGCCG
>r708.1 |SOURCES={KEY=8c1b976a...,fw,4500997-4501147}|ERRORS={}|SOURCE_1="bcq" (8c1b976ac150da4581101744fba310641e33826f)
GCATGGAAGGCCCGCTCAAGGAACTCGTCGAGGGGCTGAACGAGATCAACAGCGTGGTCGACGGA
GCGACGACGGAGTTCGCTGGGGTTCTGCAGGCGGTGGCCGGCGGCGACCTGACGCGGCAGGTCGA
GGGCGGCTATCGCGGCCGCT
>r709.1 |SOURCES={KEY=8c1b976a...,bw,3135309-3135459}|ERRORS={}|SOURCE_1="bcq" (8c1b976ac150da4581101744fba310641e33826f)
CGACTTCCTCGAAGCGAACCTACGCGGCATCACCCGGGACATCGGCCCGGGGCGGATGGACATCC
TCGCCCATTCGATGGGCACGATCCTGACGCTCGAAACCTTGCGCCAGGCGGCGATACGCGGCGAC
GGCGCCTTCGGCGGCAAGCT
>r710.1 |SOURCES={KEY=8c1b976a...,bw,2519125-2519275}|ERRORS={}|SOURCE_1="bcq" (8c1b976ac150da4581101744fba310641e33826f)
AAGGAGCTGAACCTCGCCGGCACGATCGTGCTGGCCGACCAGGACGCGGCCGTGCGCCAGCGGGC
GCGCGAGCTCGATCTCGGCCATGCCGTCGCTGATACGGCGGCCGAGGCGGCTGATGGCGCCGATC
ACATCATCCTCTGCGTGCCG
>r711.1 |SOURCES={KEY=8c1b976a...,fw,1724704-1724854}|ERRORS={}|SOURCE_1="bcq" (8c1b976ac150da4581101744fba310641e33826f)
GCCGCGCCGGCCTCGACTATTTTCGGTCACGACAATTCCAGTCCTTGACAGTATCGTAATTCCTG
AAATACGATACCATTCAGTTTCGGAAATATGCAAGCGCGTTCACCGGCCGATCGCCGGCCCGAAC
ACGAGAGATCCATGCAACGA
>r712.1 |SOURCES={KEY=8c1b976a...,fw,4677342-4677492}|ERRORS={}|SOURCE_1="bcq" (8c1b976ac150da4581101744fba310641e33826f)
GTAGGCCGCCCACCTGAGAATGGCTCCTTCGGCCGTATGCAACTTTGCCGACCGTCCTGGCGAGC
CAGCTCGGTAGCTGGGGCGCGACCGCGACGAGTTCGCCGAACGTGGAAGACGGCAACTTGCGCTT
CAACGTCATCAAGGCGGCTT
>r713.1 |SOURCES={KEY=8c1b976a...,bw,3481631-3481781}|ERRORS={}|SOURCE_1="bcq" (8c1b976ac150da4581101744fba310641e33826f)
CGCGGCGCCCCGAGACTCTCGTCGGGGAGATGCCCGGGTCGAGCCCGGGCATCTCCCCTGAAGCT
TGACTCAGTGCCCCTTGTGCTCGCCCTCGCCGCCCTTGGCGGCGATCGAATCCACCTTGAACTCG
ACATCGACCGTGCCGGCCTT
>r714.1 |SOURCES={KEY=8c1b976a...,bw,2717942-2718092}|ERRORS={}|SOURCE_1="bcq" (8c1b976ac150da4581101744fba310641e33826f)
GATACGGCGAAGCGCGCCCGGCCGCCGAACAACAGGCGGTTGTCGGGGGTCGTCCGGAAATAGTT
GACGAGGTTCCTGGTATCGACCGCGTTACGGCGGCGCGGCGTCAGCTTGTCGAGAAGGTCGACAG
GCAACGGCTCCGTCACGATC
>r715.1 |SOURCES={KEY=8c1b976a...,bw,4114584-4114734}|ERRORS={}|SOURCE_1="bcq" (8c1b976ac150da4581101744fba310641e33826f)
GGCACCGCGGGTCTTGCCGGGACGGTAACCTTGCTTGCCTCAGCGCTCGGCGGCTGGGGGGCCGG
CTATCTCGCCGACCGCATCGGCCGGGTCCGTACCCTGCAGCTGACGATCATCTGGTTCTCGTTCT
TTTCGCTGCTCTGTGCGTTC
>r716.1 |SOURCES={KEY=8c1b976a...,fw,2736235-2736385}|ERRORS={}|SOURCE_1="bcq" (8c1b976ac150da4581101744fba310641e33826f)
GAGCACCTGGCGGCCTTCCTCGGCGAGGCCCATCGGGCAAGCAAGCTGCATGTTCCGAACCCGAC
ACTGGCGGCGAAGCAGTTCCTGAGCCTCGTCAGAGGCGATCTCGACATCACGCGCCTGCTGCTGC
CTGCGGCGGTGCCGAGCCGG
>r717.1 |SOURCES={KEY=8c1b976a...,bw,78948-79098}|ERRORS={}|SOURCE_1="bcq" (8c1b976ac150da4581101744fba310641e33826f)
GAAGGACCAGTATGGCAAGACCCCCGACACGATGGACTACGCCAAGGTCGAGGCCGAGATCGTCG
CCAAAGCCGGACCGCGCCCGCAGGCGACGGTCTCCCAATATTGCGACCATCTCGACTACCTGGCC
AAGCGCATCGGCCACGACCA
>r718.1 |SOURCES={KEY=8c1b976a...,bw,2675822-2675972}|ERRORS={}|SOURCE_1="bcq" (8c1b976ac150da4581101744fba310641e33826f)
CGGCGCGTGTCGGGCGCGAGGCTGCGGGCCAGATCATCGGTCTCGGCGGTGACGACGCCCAAGGC
GAGCAGCGCCGAGGTGCCGCCGGCGGCACGATAGGCCGACAGGGCTTCACCCATGGCGGCCTCGT
CGCCATGGATATGGCCGGGA
>r719.1 |SOURCES={KEY=8c1b976a...,bw,5192343-5192493}|ERRORS={}|SOURCE_1="bcq" (8c1b976ac150da4581101744fba310641e33826f)
ATAGGCGCAGAAGCCGCCATAGGCAGGCAGATAGCGTTCGGGATCGGCCTCGAACAGTGCCTTGT
GCTCGGCGCTGGCGAAGCGCCAGAGCGCGCCGCCATGCCGGACCGAGAATTCCGGCTTGCCCAGC
CGCGGCCCGCCGTCGCGAAA
>r720.1 |SOURCES={KEY=8c1b976a...,fw,5376578-5376728}|ERRORS={}|SOURCE_1="bcq" (8c1b976ac150da4581101744fba310641e33826f)
ACGCCGCCGTGCCGGGGCAAGCCCGGGACGACGGCGCGATCCTGCGAGAGGCCGGTCCGTTCAGC
GAATGACGGACCGGTTCGCGTGAGCGCCCGCCCGCAGGATGGCGGCCGGGCGTCGTTGCATCAGG
CGATGTCGAAACGGTCGAGA
>r721.1 |SOURCES={KEY=8c1b976a...,fw,590640-590790}|ERRORS={}|SOURCE_1="bcq" (8c1b976ac150da4581101744fba310641e33826f)
TGATCTCGGTCTATGTCGCGCTCGTCGTGATGCAGGCCCTGCTAACGCCGCTGCTCGCGCTCATC
GGGCTCGCCGACACGCTGTTCGGCCTGCGCAAGCGTTCAGCGTCGCCGCCTCCGCCTACCCAATC
CTGAAAACCAGACCAGACCT
>r722.1 |SOURCES={KEY=8c1b976a...,fw,5442369-5442519}|ERRORS={}|SOURCE_1="bcq" (8c1b976ac150da4581101744fba310641e33826f)
ACAGCGAGGGCACGACAAGGCCGACGCCCTTGCCGGATCGTGTCGGCGCGAAGCACAGCACATGC
TCCGGCCCGTCATGGCGCAGATAGCCGCGATCGTAGCGCCCGAGCACGACGCCATCGGGACCGAG
AAGACCCGCGCCTTTCACTT
>r723.1 |SOURCES={KEY=8c1b976a...,bw,2254997-2255147}|ERRORS={}|SOURCE_1="bcq" (8c1b976ac150da4581101744fba310641e33826f)
CGCCCGGCCTGAAATTCTGTCCGCCGATCTGAGCCCGTTGTTGCTCGACTGCGCCGCCTGGGGCG
TCGCCGACCCGACGACGCTGGCCTTCCTCGATCCGCCGCCCGCGCCCGCCCTCAAGGAGGCGCGC
GGTCTTCTGGAGGCGGTCGG
>r724.1 |SOURCES={KEY=8c1b976a...,bw,5169125-5169275}|ERRORS={}|SOURCE_1="bcq" (8c1b976ac150da4581101744fba310641e33826f)
GCGCCGCTGCCGGTTTTGGGCTGCGTTTCCACCTGCAAGACAGCTACTCCCTGGCCCTTCCCCGG
CCGCCGGCGAACTGGAATATTTCTTCCATTGCCGATCCTTTTGAAATAAATGTTACGTACGGGGC
GCAGTCTATGCAAGAGCTTT
>r725.1 |SOURCES={KEY=8c1b976a...,fw,22796-22946}|ERRORS={}|SOURCE_1="bcq" (8c1b976ac150da4581101744fba310641e33826f)
CTGCCCGAAAAGAACGGCTGACGACCATGCCTTCGCTGCCTGTCGGGCGAGCCCTGCTGCTCGCC
TGCTTCCTCGCGCTGCCGCTGGGCGCTTGCGTCGCCGACGGGGGCGACACCAGCGCCGGCCGCGC
TTCGGTCCTCGCGACGACGA
>r726.1 |SOURCES={KEY=8c1b976a...,fw,1189087-1189237}|ERRORS={}|SOURCE_1="bcq" (8c1b976ac150da4581101744fba310641e33826f)
CGCTCGCCGGCAACACGGACGGGATCGTCTATCAGGACGGGGACGGCCGGTGGCACGAGGAACTG
GCGGATGGCCGCGACCGGCCTTCGACGCAGGTCATCGACGAAAGCTGAGCCTGTTGCCACGCCTC
AGCGCGAGGTGAAGAAGGTC
>r727.1 |SOURCES={KEY=8c1b976a...,fw,862840-862990}|ERRORS={}|SOURCE_1="bcq" (8c1b976ac150da4581101744fba310641e33826f)
AGGCGTCGGAGCCGATCAGATGGGTCGGAACCTGGCCGGTGATGACGACAACCGGGATCGAGTCG
AGCAGCGCGTCGGTCAGGCCGGTGACGGCATTGGTCGCGCCGGGCCCCGAAGTGACCAACACGCA
GCCGACCTTGCCCGGGCCGG
>r728.1 |SOURCES={KEY=8c1b976a...,fw,3218812-3218962}|ERRORS={}|SOURCE_1="bcq" (8c1b976ac150da4581101744fba310641e33826f)
GGGCAGGATCGCGATCCCCATTCCAGCACGGACCATGCCGACGGCCGTGGACATGTAGGTCGCCT
CCGCGGCAACCTCCGCCACCAGCCCCTCAGCCGCGATGGCGGCATCGACCACGGCCCGCACGCTG
GTCGCCCGCGACATCAGGAC
>r729.1 |SOURCES={KEY=8c1b976a...,fw,1038836-1038986}|ERRORS={}|SOURCE_1="bcq" (8c1b976ac150da4581101744fba310641e33826f)
GGCTATGCGGTCGAGTTCTGCAAGCGCATCATCGAGGACATCAAGACCGAGCTGAACCTGCCCGA
GATCAAGATCAAATACGTGCCGATGACGATCCAGAACCGGCAGGCGCTCGTCGCCAACGGGACGA
TCGACCTCGAATGCGAGGGG
>r730.1 |SOURCES={KEY=8c1b976a...,bw,1019400-1019550}|ERRORS={}|SOURCE_1="bcq" (8c1b976ac150da4581101744fba310641e33826f)
CGAAAGCGCGGCACCAGCGACCGGCACCTCGCTCGACGCCGCGCGGATCGAGACGCGCCAGGTCT
ATTTCGGTCCTGATCGCGGCTGGGTCGAGACGCCGATCTACCGGCGCGCACTCCTGCCCGCCGGC
ATCCCGTTCGCGGGGCCGGC
>r731.1 |SOURCES={KEY=8c1b976a...,fw,5025208-5025358}|ERRORS={}|SOURCE_1="bcq" (8c1b976ac150da4581101744fba310641e33826f)
GTCATGCTGCCTCCGGTCAGATCGAGCGGCGCGAGGTGATGCCGCCATCGACGGTGATGATGGTG
CCGGACGTGTAGGCGGAGCGCGGCGACGCGAGGAAGGCGAAGAGGTCAGCCACCTCGCGCACGCT
CGCTGCGCGGCCAAGCGGAT
>r732.1 |SOURCES={KEY=8c1b976a...,bw,251581-251731}|ERRORS={}|SOURCE_1="bcq" (8c1b976ac150da4581101744fba310641e33826f)
TTCTACGCGCTGTTCTTCCTGACGCAGACGCTGAAGATCGACGGCACGACCGCCAACCTGCTGAT
CGCGCTCGGCCTGCTGCTCGGCACGCCGTTCTTCATCTTCTTCGGCTGGTTCTCGGACAAGATCG
GCCGCAAGCCCATCCTGCTC
>r733.1 |SOURCES={KEY=8c1b976a...,bw,5395970-5396120}|ERRORS={}|SOURCE_1="bcq" (8c1b976ac150da4581101744fba310641e33826f)
GTGATGGGCATGTATCCCGACCGCGCCAAGGCGGTGCAGTTCTCGAAGCCCTATTCGGGCCTGAA
GATCATCCTGCTCTCCAGCAAGAAGAACAAGATCGAGACCATCGAGGATGCCCGCAACCTGCGCA
TCGGCGTGCCGCGCGGCGCC
>r734.1 |SOURCES={KEY=8c1b976a...,bw,4272896-4273046}|ERRORS={}|SOURCE_1="bcq" (8c1b976ac150da4581101744fba310641e33826f)
ATGCCCTGGCGCTTGTCGAGCTCGTTGAAATACTCGACGCCGAATTCCTTGGCATTCTTCGCCAG
AGCCTCGACCTGGATGCGGCTTTCCTCTTCGGCGATGCCCTTGGAACGGTCGGTCGTCGGGATGT
TGTGGTCGACGACGGCGAGC
>r735.1 |SOURCES={KEY=8c1b976a...,fw,291063-291213}|ERRORS={}|SOURCE_1="bcq" (8c1b976ac150da4581101744fba310641e33826f)
TTCTGCGCGGCATCGAGCGAGGCGCCCGTCAGCAGGCCGGCGGCGAACAGGATCGGCAGCCCCTC
CGTATTCTGCAACGAGGGGATGATCACGCGGCCCTTATACGTCGCATCGAACAGCTCGGCCCAGG
AGACGGGCGGCGCCTTCACC
>r736.1 |SOURCES={KEY=8c1b976a...,fw,1974092-1974242}|ERRORS={}|SOURCE_1="bcq" (8c1b976ac150da4581101744fba310641e33826f)
GGCCAGGGCACGCAGATCGGGCCGGGCGTGCAGATCCTGACGGCCGACCATCCGCGCGATCCCGG
CGAGCGTGCGCGGATGCTGGAATTCGGCCGGCCCGTCGGCATCGGCCGCAACGTCTGGATCGGCG
GCGGCGCGATCATCCTGCCC
>r737.1 |SOURCES={KEY=8c1b976a...,fw,4869192-4869342}|ERRORS={}|SOURCE_1="bcq" (8c1b976ac150da4581101744fba310641e33826f)
GCCCACGGCCGTTGTTGCCTCAGGCGGCGGCCGCCAGGCCTTCTGGCTCCTGCGCGAGCCGCTGC
GTGATCTAGCGCTGGCTGAGCGCCTCAACAAGGCCATCGCGGAACTCTGCGGTGGCGATCATTGC
TGGAACAGCGACCGCCTCAT
>r738.1 |SOURCES={KEY=8c1b976a...,bw,331331-331481}|ERRORS={}|SOURCE_1="bcq" (8c1b976ac150da4581101744fba310641e33826f)
GAGCTGCTCGCGCGCCTCCAGCAGCTTGGCGGTCGCCGGGATCTGGCGGGCGACGGCCGCGGGGT
TGAAATCCTCGAACTTGGTGAACTTCAGCGCGACGGAGAGCTTCTCGCTTTCGTCCTCGCCGAGC
TTGTTGGACACGTTGAAGGC
>r739.1 |SOURCES={KEY=8c1b976a...,bw,1476340-1476490}|ERRORS={}|SOURCE_1="bcq" (8c1b976ac150da4581101744fba310641e33826f)
TCGTCCGAAAACAAGTTCGGCGTCTCCTTCGAGGAGGTCGGCCGGCTCTATGGGCGGGCGGCGAA
CATGCCGGGCGTGCGGATCATGGGCCTTGCCGTACATATCGGCAGCCAGATCCGCGAGATCGACG
CCTTCGAGGCGGCCTATTCC
>r740.1 |SOURCES={KEY=8c1b976a...,fw,3070016-3070166}|ERRORS={}|SOURCE_1="bcq" (8c1b976ac150da4581101744fba310641e33826f)
ATCGCGGCGTTATCGCGGCAAGGTCTTGATCTCGGCGTCGAACTTCTTGAGCAGGCGCGAGCGCT
CGGCCGGCGAGCCCCAGCGCGGCGTGTCGTAGTCGATCAGCTTGATCTCCGAGAACTTCGGTGCA
TCCGGCGAGAGCAGCGCATT
>r741.1 |SOURCES={KEY=8c1b976a...,fw,2618459-2618609}|ERRORS={}|SOURCE_1="bcq" (8c1b976ac150da4581101744fba310641e33826f)
TGAGGCTGACGTCGGAAAGGCATGAATTTTTCTTGCGGAAGCTCAGCCTTGGTATCGAGCTGTCG
CCGGAGGACAGGGCAGTGCTCGCCGGGCTTTGCGAGACGCTCGGTAAGACCAGCTATTCGCCGGC
GCCCGCCGCCGGCTTGTCGT
>r742.1 |SOURCES={KEY=8c1b976a...,bw,4258700-4258850}|ERRORS={}|SOURCE_1="bcq" (8c1b976ac150da4581101744fba310641e33826f)
GCGGCCGGTCTTGCCGCGCTCGGTCAGCACCGAGAGCGCCCGGCCCATCCGGGCCGCGAGGTGCC
GCTGCTGAGCCGTCGCGGCGGCCGCACGCAGCCTCGATGCCCGCTCCGTCACGATCTCGCCCGGC
AGTTGCGGCATGCGCGCGGC
>r743.1 |SOURCES={KEY=8c1b976a...,bw,1117060-1117210}|ERRORS={}|SOURCE_1="bcq" (8c1b976ac150da4581101744fba310641e33826f)
CAATATTCCGCCAGTTCGCGGCAGGTCATGAAACGCACGCCGGGCGTCGCCTTGGCATAGGCGAG
GAAGCGGTCGACGGCAGCTGCCCGTGCCGGGGTTCCGGAACCACCGCCTGCGCGCGGATGGACCG
TCAGGTGGACGTAACCGTCG
>r744.1 |SOURCES={KEY=8c1b976a...,fw,2055698-2055848}|ERRORS={}|SOURCE_1="bcq" (8c1b976ac150da4581101744fba310641e33826f)
GTCGATGTGGGGCCCGGCGGCGACGGCGGAGAACGACTTCGCCTATCAGTGGCTGCCGAAGCTCG
ACGTGCCCGGCTACGACGTGCTGCGCACCTTCGAGCTGATGAGCCAGGGCAAGGTCAACGGCTAT
TTCTGCCAGGGCTTCAACCC
>r745.1 |SOURCES={KEY=8c1b976a...,bw,3021605-3021755}|ERRORS={}|SOURCE_1="bcq" (8c1b976ac150da4581101744fba310641e33826f)
CTGTCGACCGGCATCACCTCCGCCATCGGCGCGCAGGAACTGACGGCCGTCGTCTCCGACATTAA
CTCGGACACCTTCCGCAGCATCGAGGTCTTCTCGGTGGCGGCGGGCCTCTATCTCCTCCTCAACT
ACCTGCAGCGCCTGCTGCTC
>r746.1 |SOURCES={KEY=8c1b976a...,fw,3147889-3148039}|ERRORS={}|SOURCE_1="bcq" (8c1b976ac150da4581101744fba310641e33826f)
ACCACGCTGCGCCTGCGCGAGATCTATATCGACTTCGCCCGCAAGGGCGGCGTGCTGGGCTGAGC
CCCCCGCCGGGATCAAAAACCGCCGTCATTCCGGACAAGCCGCGATAGCGGCGCCGATCCGGAAT
CCATCATAGGACGCTGCGCT
>r747.1 |SOURCES={KEY=8c1b976a...,bw,4145724-4145874}|ERRORS={}|SOURCE_1="bcq" (8c1b976ac150da4581101744fba310641e33826f)
GCGGAGGCGGCGATGAAGGTGCCCTGCACGATCAGCGGCGCGGTGGTGTTGGGCAGGATGTGGCG
GATCATCAACTTGGGCACACGCGTGCCGGCCATGATCGCCGCCTCGACATAGGGCTCCTCGCGAA
CCGAGAGCACGATCGAGCGC
>r748.1 |SOURCES={KEY=8c1b976a...,fw,4982438-4982588}|ERRORS={}|SOURCE_1="bcq" (8c1b976ac150da4581101744fba310641e33826f)
CCGGCGCGATCATCGCGGGCAAGACCAACACGCCGGAATGGGGGGCGGGCGCCAATACCCGCAAT
GCCGTCTATGGCGTGACCGGCAATCCCTTCGATCCGACGAAGAGCGCGGCCGGCTCGTCGGGCGG
CTCGGGCGTCGTGCTGGCGA
>r749.1 |SOURCES={KEY=8c1b976a...,bw,1556470-1556620}|ERRORS={}|SOURCE_1="bcq" (8c1b976ac150da4581101744fba310641e33826f)
TGGTCGGCAATCGGGCCGTCCGAGGGCCGCAACGCAGGGTCTCGCATGTGATTGGATGCCACGGC
GCCGGTCAGCCGCCGCGGAGGCTCACATGGACGTTCTTCTCCTGGGTGAACGCGAGGAGCTCGCC
CAGGCATTCCTCGCGGCCCA
>r750.1 |SOURCES={KEY=8c1b976a...,bw,4828979-4829129}|ERRORS={}|SOURCE_1="bcq" (8c1b976ac150da4581101744fba310641e33826f)
CAGCGAGGCCATCGAGCGCGCCGGGCTCGCCGCGCGCAACACCGCCGAGCGCCTCGCCCAGGCTG
GTTTGGAGTGCCCGGTCATCAGCGGCGCCGGCACCGGCACCTATGAGCTCGAGGCGCAATCGGGC
ATCTGGAACGAATTGCAATG
>r751.1 |SOURCES={KEY=8c1b976a...,bw,3585984-3586134}|ERRORS={}|SOURCE_1="bcq" (8c1b976ac150da4581101744fba310641e33826f)
TCCGCCACGAGCTCGAAGCCGATATCGAACCGTTCCGCGGCGTGCTGCTCGGCCTGTTCTTCATG
GCGGTCGGCATGTCGCTCGATCTCAAGCTGGTCGTCGAAAACGCATTGCTGCTCGCCATCGCGGT
GCCGCTGCTCGTGCTGTTCA
>r752.1 |SOURCES={KEY=8c1b976a...,bw,3091691-3091841}|ERRORS={}|SOURCE_1="bcq" (8c1b976ac150da4581101744fba310641e33826f)
CGAGGTTCAAGCCATGACGACACAAATCACCCCGAAGAAGACCTTCCTGCGCCGCGGCGCCCTTC
TGGCCGGGACTGCCATTCTCGGCATCGGCCTCGCTGCCGGCATCGCCGACCGCGCCTTCCTGCAG
AACGACCTCGCTTTCGCGCA
>r753.1 |SOURCES={KEY=8c1b976a...,fw,783821-783971}|ERRORS={}|SOURCE_1="bcq" (8c1b976ac150da4581101744fba310641e33826f)
GCGGCCGCCCGAGCGCGACGAGATCGGCGCGGCCGGCGGCAATGATGGTGTTGACCTGATCGGCG
GAGGTGATGTTGCCGACGCACATGGTCGCGACCTCCGCCTCGTTGCGGATGCGGTCCGAGAACGG
CGTCTGGAACATGCGGCCGT
>r754.1 |SOURCES={KEY=8c1b976a...,fw,3126206-3126356}|ERRORS={}|SOURCE_1="bcq" (8c1b976ac150da4581101744fba310641e33826f)
GGTGACGAAGGGTGTCGCGCCCAGATCCTGCGCTGCCTCTTCCAGCGAGCGATCGAAGCCCGCCA
GCCGCGATTGCACGACGATGCAGGCGAAGCCGAGGCTGAAGGTCGCGTGCGCGACGGTCACGGTC
CAGAAGCCGCGCTCGACATC
>r755.1 |SOURCES={KEY=8c1b976a...,fw,3132675-3132825}|ERRORS={}|SOURCE_1="bcq" (8c1b976ac150da4581101744fba310641e33826f)
AGTCGGTCGAATCCAACTTCGCGCTGGCGACGATCAAGAAGCGCTCCGGCCTGCCGCCGATCTGA
ATGATCCTCAGGGGCCGAGCAGTTCTGGCGCGGCCGCCCGGGCCATGCGGTCCTGCTGATGGGCC
ACGCCCGGCACGGTGATCTC
>r756.1 |SOURCES={KEY=8c1b976a...,fw,4419722-4419872}|ERRORS={}|SOURCE_1="bcq" (8c1b976ac150da4581101744fba310641e33826f)
TCACCATGCAGCCCAGCGAGAGCGTGCCACGCACGGTCCCAGTGGTTTCCGAGGCGACGGTGTAG
AGGCTCTCGGCCTGGGCCACGACCCGCTTCGCCTCGCTCAACAGCGCGCGGCCGACCGGTGTCAG
CGACAGGCCCTGGGCATGAT
>r757.1 |SOURCES={KEY=8c1b976a...,fw,553995-554145}|ERRORS={}|SOURCE_1="bcq" (8c1b976ac150da4581101744fba310641e33826f)
GGCGGAGCTGGCCGCCTGGGAAGAGAAGCTGGAACAGCTCGGCATCGCCGTCGAGGGGCGCATGC
AGTGGGGCGGCGGCGGCAAGAGCCTCTATTTCCGCGATCCGGACGGGCACATGCTCGAGCTGGTG
ACGCCCGGCCTCTGGCGTAC
>r758.1 |SOURCES={KEY=8c1b976a...,bw,1610055-1610205}|ERRORS={}|SOURCE_1="bcq" (8c1b976ac150da4581101744fba310641e33826f)
TGGGATAACATTTAGGAAGCGGGAATGGCCAAGCGTACGAAATCCAAAGCTCTCGATACCGAGTT
CACGATGTTCGATGTCATCTATGAGGATGGGTCGAGAACCTCCAACCGACGCGTTCCGACAGCGC
TGCTCGGGGGGCTTGATGGC
>r759.1 |SOURCES={KEY=8c1b976a...,fw,4107872-4108022}|ERRORS={}|SOURCE_1="bcq" (8c1b976ac150da4581101744fba310641e33826f)
GCAGAGCGACTTCTCGGCCGCCGCCTTCGCGTCGCGGGCGGTCGAGGCCGGTTCCACGCGCGGCT
ACGGCACGCTCCAGTCGATGTCGGCGACCGAAATGATGGTCGACGAGGCGGCGGAGCTGCTCGGG
ATCGATCCGATCGAGCTCCG
>r760.1 |SOURCES={KEY=8c1b976a...,bw,363592-363742}|ERRORS={}|SOURCE_1="bcq" (8c1b976ac150da4581101744fba310641e33826f)
CCGCCAACATCAAGCTGACGCATCCGGAGGATTTCATGCGGACCGGCGCCGGCAACGGCAAGCTG
CTCGTCACCCGCGTCGGCACGGGCTACGATGTCCACGCCTTCGGGCCGGGCGATCATGTCTGGCT
CGGCGGCGTCAGGATCGGCC
>r761.1 |SOURCES={KEY=8c1b976a...,fw,3107443-3107593}|ERRORS={}|SOURCE_1="bcq" (8c1b976ac150da4581101744fba310641e33826f)
GCGCAGCTCTGGAAGGAGCGCCCGATGCGGATCGCGAACTGGTTTCTCGGCTTCGGCCTGGCTTG
CGGAGCCGGGCTCGCTCCGGCGCAGGCCGTCGTCGGCGGGCAGGAGGGCGGCCCGGCCGAAGCCG
CGACCCTGATGGTGTTGAAC
>r762.1 |SOURCES={KEY=8c1b976a...,fw,3542343-3542493}|ERRORS={}|SOURCE_1="bcq" (8c1b976ac150da4581101744fba310641e33826f)
ACACCCGCGAGAACGCGCTCTATCGTGTCGTGCTCGACCCTGCGACCGGCCTCCCGGTCGAGGCG
CCCGCGATCCTGCACAAGCGGGAGGCCGCCGGCGGCCTCGACGGCGCCGTCACCGATGCGCAGGG
CCTGATCTGGTGCGCGATCT
>r763.1 |SOURCES={KEY=8c1b976a...,fw,393270-393420}|ERRORS={}|SOURCE_1="bcq" (8c1b976ac150da4581101744fba310641e33826f)
GCCTGCGTCCCTACCCTCGATCGTGAGCCCGCTATAAGCCAGCCCGCCGAACGGCCCGAGACATG
TCCTAGAAGCGCGCGAGTGCCTGCTTCTGGGCCTCGTCCAGCGCGGTCTTCGGGGCGACGCCCGC
GACGATCACCTTCTCGACGG
>r764.1 |SOURCES={KEY=8c1b976a...,bw,1479834-1479984}|ERRORS={}|SOURCE_1="bcq" (8c1b976ac150da4581101744fba310641e33826f)
GTGCGGCGAGCGAGACGCTGGTGCCGGGGATCGGCTTGCGCTCCTGCGCAACGGCCGGCGCCAGC
GCCAGCCAGGCGATGCAGGCGAATGCGACGGCACCGGACTTGCCGAGCCGGGACTTGCCAAGCCG
GGACTTGCCGGATCCGGAGC
>r765.1 |SOURCES={KEY=8c1b976a...,bw,1167229-1167379}|ERRORS={}|SOURCE_1="bcq" (8c1b976ac150da4581101744fba310641e33826f)
CGCGTCAGCGTCGACCAGGCGGTCTCCAAGCTGAACCCGCTCGTGACCCGCGTGAACCCGGAATA
TCTCGTCGCCGAATTGCTCTATTCGAGCCTGACGCGGCTGAAGGTCGATATGAGCGCGGAGCCCG
ACCTCGCGGAGTCCTGGACG
>r766.1 |SOURCES={KEY=8c1b976a...,fw,1032617-1032767}|ERRORS={}|SOURCE_1="bcq" (8c1b976ac150da4581101744fba310641e33826f)
CGGCAGCAGCACCGCATCGTGGCTGGCCTGACTCAATTCCATGATTTGCGCCCGCTGTGCCAGCG
CCTCGGCGAGGGGGGAGCCTGCCCCGACGCCGGCCAGGGTCTCGATCAAAGTCATTCCATCCTCC
GCGCAAGGCGGGCGTCTCGT
>r767.1 |SOURCES={KEY=8c1b976a...,bw,3078061-3078211}|ERRORS={}|SOURCE_1="bcq" (8c1b976ac150da4581101744fba310641e33826f)
TGGTTGCCATCACCGAGAGGATTGCCGCACGCTGCTTGATCTGGGCGATCTGGGCGGGCGTTGCG
CGCTCAGGCGGTGCCGTCACCGGTCCGTCTTGCGTTGTGGTCATGGCTCGTCCTGCTTGGCGCCC
CTTGGAACGCGGAAGCTCTT
>r768.1 |SOURCES={KEY=8c1b976a...,fw,4023275-4023425}|ERRORS={}|SOURCE_1="bcq" (8c1b976ac150da4581101744fba310641e33826f)
CGGCATCACCCGCAATCCCTGGAACATCGGCACGGGGCCGGGCGGCTCTTCTGCGGGAGCGGCAT
CGGCTGCGGCGCTCAATCTCGGCTGCATCCATATCGGCACCGACGGGGCCGGCTCGGTCCGTATC
CCTGCCGCCTTCACCGGCGT
>r769.1 |SOURCES={KEY=8c1b976a...,bw,1195440-1195590}|ERRORS={}|SOURCE_1="bcq" (8c1b976ac150da4581101744fba310641e33826f)
CCCTCTTCGAGCGAGGCGACGAGCTCGGAACGAGCCTCGGCGCGGGTCTCTTCGAGGACGGTGCG
GCGCGACACGACGATGTTGCCGCGGCGGCGATCCATCTTGAGGATCTCGAAGGGCTGCGGCTGGC
CCATCAGCGGGCCGACGTCG
>r770.1 |SOURCES={KEY=8c1b976a...,fw,3578585-3578735}|ERRORS={}|SOURCE_1="bcq" (8c1b976ac150da4581101744fba310641e33826f)
GCCGGAGCGCCCATGGCTCGCGATGTGTCCGACTCGACTCCGATCGGCTCCAAGGAGGAGCTGAT
TTCCTGGATCGCTGCCGGCGAGAAACCGGAATCGCGTTTCCGGATCGGGACGGAGCACGAGAAAT
TCCCGTTCTACCGGGAGGAC
>r771.1 |SOURCES={KEY=8c1b976a...,bw,4479281-4479431}|ERRORS={}|SOURCE_1="bcq" (8c1b976ac150da4581101744fba310641e33826f)
CGCTCTGCCGGGAACGCAGGCTCGTTTCGCCTGCGAGCGGTTGATTGTTTTGTCTCGTGGTTGTG
AGTGGGAGATCGACGATGGCCTGCGGAGACAATAATTCCGGGAAATTGGAAGCCGGCTCTCTCTC
CCTTCAGCAGCAAATGCTGA
>r772.1 |SOURCES={KEY=8c1b976a...,fw,4751496-4751646}|ERRORS={}|SOURCE_1="bcq" (8c1b976ac150da4581101744fba310641e33826f)
CGGAATGACCTGAAATATATTTCGTGCCGGCCTGGACGGAGATGTCGACGCCCAGCGTCAGCGGC
TTGAAGAAAACGCCGCCGGACCAGGTGTTGTCGACGACGGTTACGATGCCTCGCGGCCTGGCCGC
GGCGACGATGGCCGTGATGT
>r773.1 |SOURCES={KEY=8c1b976a...,fw,4044777-4044927}|ERRORS={}|SOURCE_1="bcq" (8c1b976ac150da4581101744fba310641e33826f)
GCAGGAATGCGTGACGATGACGTCAGGTCCCGTCGCCGCCGCGGCATCGCGCAGCGGCGGATAGA
GCACGCTGTCGCCGCACCAGTAGAGCGTCGGCTCGCCCGGCGCCTCGAAGCTCAGCCCCATCACC
GGCCCCATCTTATCGACCAC
>r774.1 |SOURCES={KEY=8c1b976a...,fw,5314185-5314335}|ERRORS={}|SOURCE_1="bcq" (8c1b976ac150da4581101744fba310641e33826f)
GCGAATCCGGTTCCGGCAAATCGACCTTGCTGCGGGCTATCGGCACGCTCGCCAATCCACAGGAG
GTCGCGATCACGGAAGGAGCGATCGGCATCGGCGGGCAATCCGCGCTCGGGCTTTCCGCGACGGC
CCTGCGCGAGCTGCGCCGAC
>r775.1 |SOURCES={KEY=8c1b976a...,fw,3169061-3169211}|ERRORS={}|SOURCE_1="bcq" (8c1b976ac150da4581101744fba310641e33826f)
GCCGCATGAGTTGCACGACATGTCGGTGAGGAACTGCGAGCGTCGAGACGGGTATAATGAAGGAT
GCCCGGCTGGCCGCTGCAACTCCGATTTTGGCAGGCGGCTTTTGTTTTACGACGAGGACAGCATG
ATCGAACGCTTCTCAGGACA
>r776.1 |SOURCES={KEY=8c1b976a...,bw,2521140-2521290}|ERRORS={}|SOURCE_1="bcq" (8c1b976ac150da4581101744fba310641e33826f)
CGCTCAGCCATAAGGGCCTCCTGCCGCTCGACACCGTCGAGAGCGTCTGGCGCATCATCATCGCC
ACCTTCACCTATGTGCAGGCGCCTTATTCGGTCCATGCCGATGTTTCGGGCGGCGACCCGGCGAT
GCGCGATTCCGCCCGCTTCC
>r777.1 |SOURCES={KEY=8c1b976a...,fw,2335595-2335745}|ERRORS={}|SOURCE_1="bcq" (8c1b976ac150da4581101744fba310641e33826f)
CAGGGTCGCCATCATCCTGCCCGGCGAGCAGCGCGCGCAAGGTCGCGGCGAAATCCTGCCGGGTC
TTGCTGCCGGCGGCGAGCGCCTCGATCAGCGCCTGCAGGCCGGGCAGCGCGGTGAATTCCGAGCG
AAAAGCGGCCTTGACCGCAT
>r778.1 |SOURCES={KEY=8c1b976a...,fw,2252959-2253109}|ERRORS={}|SOURCE_1="bcq" (8c1b976ac150da4581101744fba310641e33826f)
AGGACGCCATCAGCAATGGCGCGATCGGCAAGATCGCCGTGACCTATTTCGAATGGGCCGGCGGC
AATTTCCAGCACATCGTGCGGCCCTGGAAGATCATCGACGGCCCGGCCGCCGCCAATGCCTTCGC
GGAGGAGCTCGGCGAGGCGC
>r779.1 |SOURCES={KEY=8c1b976a...,fw,1738715-1738865}|ERRORS={}|SOURCE_1="bcq" (8c1b976ac150da4581101744fba310641e33826f)
AGCAAGGGGTCACTCATGAGCGCACGTTGAAGCTGCGGCGCAGCCGGTCGCCGACGAGGTTGAGC
GAGACGATCAGCAGCACCAGCGCGATGCCGGGGAAGACCGCGATCCAGTATTCGCCGGAGAGCAG
GAACTCGAAGCCGTTGGCGA
>r780.1 |SOURCES={KEY=8c1b976a...,bw,570234-570384}|ERRORS={}|SOURCE_1="bcq" (8c1b976ac150da4581101744fba310641e33826f)
GCGAGCGCTTCCGCCAGCTCGGCCCGCTGGCGGGAGAGCTGCAGCGCCTTGTCGGGCTCGCGCGA
AAAGGCGCCGTTGGCGAGCGCGGCATCGACCTTCTCGATGAGGCCCGTCAGCTTGGCGATGCGTG
CCTCGGCGAGGTTGAGCTTC
>r781.1 |SOURCES={KEY=8c1b976a...,fw,583347-583497}|ERRORS={}|SOURCE_1="bcq" (8c1b976ac150da4581101744fba310641e33826f)
GAGCCGTCCCGGGAATGTCTCAGGGCATCTTGAGCTGCGGCAACTGCTTAGGCGAGTTGAGATCG
AAGGTCTTGTTCAGCAGCGGATCGCGCGGGGTGCCTTCCGAGGCGTCGAAAGCCCGGGCTCGGGT
GCCCGCCACGCCGCCGGCCG
>r782.1 |SOURCES={KEY=8c1b976a...,fw,4627410-4627560}|ERRORS={}|SOURCE_1="bcq" (8c1b976ac150da4581101744fba310641e33826f)
CCGGCATCGTCATCGCCTCGGAGGCCGGCGCCCATATCAATGACTTCTTCGCCGGCGAAGGCATC
GCCAAGGGCAATCCGATCCTGTGCTGCACGCCGGCTCTGGCGCCGGCTCTGAAGGAGATCACCGG
GGTCGTTTAGCCGGCACGCT
>r783.1 |SOURCES={KEY=8c1b976a...,bw,1374634-1374784}|ERRORS={}|SOURCE_1="bcq" (8c1b976ac150da4581101744fba310641e33826f)
GCTCGACGGCACGATCGGCTGCATGGTCAACGGCGCCGGCCTCGCCATGGCGACGCTCGACATCA
TCCAGCTCTACGGTGAAAGCCCGGCGAACTTCCTCGACGTCGGCGGCGGCGCCAGCGAAGAGAAG
GTGACGGCGGCGTTCAAGAT
>r784.1 |SOURCES={KEY=8c1b976a...,fw,3116550-3116700}|ERRORS={}|SOURCE_1="bcq" (8c1b976ac150da4581101744fba310641e33826f)
GGCTTCGCACACGCTCAAATTGATAACGCTTCGCAACTGCATTGACAGGCACCGGAGCGCTCTAT
AAGGCTTATTGCAAATAAGTTGCAGCAAGGTCAGACCATGTCCCAGGGCGCTCCGGAATCCTCGT
CGATCTGGCTTCGATCGCGC
>r785.1 |SOURCES={KEY=8c1b976a...,bw,4316602-4316752}|ERRORS={}|SOURCE_1="bcq" (8c1b976ac150da4581101744fba310641e33826f)
CGAAGCTGGCATTGGTCAGTTCGTTGCCGTCGTTGCCGTCGCCATCCGCGAAGCGCAGCGGCGTC
GCCTTGGCGGGCTCGTTCTCGGGCATGACGAAGAACGACGACGACAGATTGTAGGCTCCGCGCGA
GCAGGCGAGCGCCACCAGGG
>r786.1 |SOURCES={KEY=8c1b976a...,fw,151649-151799}|ERRORS={}|SOURCE_1="bcq" (8c1b976ac150da4581101744fba310641e33826f)
GGCGTCCGCATCGCGTGGTCGGGATGCGAAGCCGCCGTTCGAACGCCGCGCCGTCATGGTGCGAG
CCTTTCGGTCTCGACAGCGAGGGAGGCGATCTCGCGGGCAGCGGCGCTCGTCGCGCTTTGCTCGA
AGGCGAGCTGACCGGTGCGC
>r787.1 |SOURCES={KEY=8c1b976a...,bw,472381-472531}|ERRORS={}|SOURCE_1="bcq" (8c1b976ac150da4581101744fba310641e33826f)
CCGCCTTTGGCGAAGGTCACATGGGCGCGCTCGGTCGCGAGATTGACCGCGACCGACTCGACGCC
CGGCACCGCCGCGATGGCGCGCTCGACCCGGCCGACGCAGCTCGCGCAGGACATGCCCTCCACGG
CCATGTCGAGCGTCGCCAGC
>r788.1 |SOURCES={KEY=8c1b976a...,fw,4537982-4538132}|ERRORS={}|SOURCE_1="bcq" (8c1b976ac150da4581101744fba310641e33826f)
TGTCTCGGCTGCGCGGCGCAATGCCGGTGGCGAGCTGGCCGAGAGCCTGAAGAACCTGGCTGAGC
TGCATCGGTCCGGTCTCCCTGAAAATGAGAAAACCCTGCGCCCGCTCTGGTGAGCGGAACAGGGA
TTCGACGACGAGCACGCGCT
>r789.1 |SOURCES={KEY=8c1b976a...,fw,1462949-1463099}|ERRORS={}|SOURCE_1="bcq" (8c1b976ac150da4581101744fba310641e33826f)
CTTCGGCGTGGAGGTGCAGCTCTCGCAGATCATGCTGTTTCTCTATCTCGTGGTCGGCGCCATCG
GCGTCATCCTCGGCGGCATGATCGGCGACCGGATCGGCCGCGACCGGGTGATCTGGCTGTCGATC
CTGGGCTCGCTGCCCTTCGC
>r790.1 |SOURCES={KEY=8c1b976a...,bw,2746016-2746166}|ERRORS={}|SOURCE_1="bcq" (8c1b976ac150da4581101744fba310641e33826f)
AGCGCAGCGGGCGACGAAGCCCGGCATGCGCACCGCTCCGGACCAGCGCATCTCCGGGGGCGAGA
AGATGCGGGCTCCGGCGCGCAGGCGGATGAAGTCGATCAGCGACCAGATCGCGGCATCGTCCAGT
TGCGCGCTCGGCGGCATCGG
>r791.1 |SOURCES={KEY=8c1b976a...,bw,4280457-4280607}|ERRORS={}|SOURCE_1="bcq" (8c1b976ac150da4581101744fba310641e33826f)
CACCATGCGCGTGACGCCCGAGGACGATACCGGCGCCAAGGCCGTGAAGGTCTCGGTGCTGCCGA
ACTTCTTCGACGGTACCGAGGAGGAGATCCCCTGGGAGCTGCGCAAGCACACCGACGAATTCACC
TTCGGCTACGCGCTGACGGT
>r792.1 |SOURCES={KEY=8c1b976a...,bw,4253017-4253167}|ERRORS={}|SOURCE_1="bcq" (8c1b976ac150da4581101744fba310641e33826f)
CGAGATTTTCCGCGACGCGGGCGGAATCGAGGCCTGCTGCCTCGACGCGCCCGCCGAAGCTGCCG
CCGGCGTCATGGGAGAGGGCGTTCTTCGCGACCATGGCGTCGGCCTGGCGCTGGGCCATCGCCAT
CAATCGCGGATCGGGCCGGA
>r793.1 |SOURCES={KEY=8c1b976a...,bw,5154099-5154249}|ERRORS={}|SOURCE_1="bcq" (8c1b976ac150da4581101744fba310641e33826f)
GAGAGTTCGCCGGAGGGCAAGCGGGCCCGGTCCGAGTATCTGCAGCTCGAGGCGGGGCAGCGTCA
GGCTTCCGAGGCGGCCGAACGCCAGCGTGCGGAGGCGGCGCGGATGGACACCGAGCGGGCCCAGC
GGATCTCGGACGAGATCGCC
>r794.1 |SOURCES={KEY=8c1b976a...,fw,4641519-4641669}|ERRORS={}|SOURCE_1="bcq" (8c1b976ac150da4581101744fba310641e33826f)
CCCGAAACGTCGACGGCAAGGTCATCCTCTATGCCGACCACGTCACCGGCTCGATGGAGCGGGCG
CTGGCCGAGACCAACCGCCGCCGCGAGAAGCAGCTCGCCTACAATGCCGAGCACGGCATCACGCC
GCAGACGATCAAGCGCGCCA
>r795.1 |SOURCES={KEY=8c1b976a...,fw,1245494-1245644}|ERRORS={}|SOURCE_1="bcq" (8c1b976ac150da4581101744fba310641e33826f)
TTCGGCCGGCAGGAGGCGCTCAAGTTCTTCGGCCGGCCGCAGGCGCTGCCGCCCGCGGTTCTCGC
CTGGCTCGAACCGCTCGACACCGAGACGGCGCAGGCGCGTTTCCTGGCGCGCTTCGGCGAGCTTA
CTGCGTCAGGCGGACCTGGC
>r796.1 |SOURCES={KEY=8c1b976a...,fw,4307655-4307805}|ERRORS={}|SOURCE_1="bcq" (8c1b976ac150da4581101744fba310641e33826f)
ACGTGCCTCGCTGTCGGCGAAGAGAATCGGTCCGCAATCGGCCGTCGAAATGCCGAGCGCGACAT
TCTGCGAGATCGACACCATCGCATCCGCCCGGGGTTTTTCGCTTTGCCAAGGGCCGGTGACAACG
GCGACATCGGGTGAATGCAC
>r797.1 |SOURCES={KEY=8c1b976a...,bw,3158673-3158823}|ERRORS={}|SOURCE_1="bcq" (8c1b976ac150da4581101744fba310641e33826f)
TTCTGCTTGTCGCTGACGACGACGCCCTGCAGTACGCGCTTAGGCATGATTCTCTCCTCACGCGC
TCGCTGCGACGGTCTTCGACCGCTGCAGCGTCTTGATGCGGGCGATGTCCTTGCGCAGTTCGGTG
ACACGCGCGGTGTTCTCGAG
>r798.1 |SOURCES={KEY=8c1b976a...,fw,551908-552058}|ERRORS={}|SOURCE_1="bcq" (8c1b976ac150da4581101744fba310641e33826f)
CGACCGCGTTGCCCCGGCTGACGATCGAGAACCATTCATAGGCGACGATACCGGCGACCAGCACC
CAGACCAGCCGGAACGGCCAGCCGCCCCACAGCGTCAGGGCCAGGACGACGGCTGCGAGGACGAG
CGCCGAGACGACGCGCCGCT
>r799.1 |SOURCES={KEY=8c1b976a...,bw,5350936-5351086}|ERRORS={}|SOURCE_1="bcq" (8c1b976ac150da4581101744fba310641e33826f)
GCGGCGAGCCCTCGAAAGCTTGTCGCCTACCGGAGAGAGCCCAGTGGATAAAGCGGCAAAGAAAG
ATGCCGTCGCGTCGCTGAACGATGTGTTTGCGAACACTTCGGTCGTCGTCGTGGCCCACTATGCG
GGCTTGACCGTGGCCCAGTT
>r800.1 |SOURCES={KEY=8c1b976a...,fw,1679218-1679368}|ERRORS={}|SOURCE_1="bcq" (8c1b976ac150da4581101744fba310641e33826f)
GATGCCCATCAGCGTGCCGACCGTGGTGTGACCGGACGGATAGGCGCCGGAGTTCGAGATCTTCA
CCACCGGCTTGACCAGCGGGCTGAGCTGATGCGGGCGCGGGCGCTTCCACGAGTCCTTGGCCGGA
TCGACGACGGCGCCTTCGGT
>r801.1 |SOURCES={KEY=8c1b976a...,fw,1675572-1675722}|ERRORS={}|SOURCE_1="bcq" (8c1b976ac150da4581101744fba310641e33826f)
CCGCGCAGGTCGCAGCCCTTCAGCAGCAGCAGGTTGAGCGGGATCTTGGGAATCGTGCCGCCGGC
GAAGCCGACGACGAGATAGCGACCCTCCCAGGCCATCGACCGCAGCGCCGGCTCGGCCAGATCGC
CGCCGACCGTGTCGTAGAGC
>r802.1 |SOURCES={KEY=8c1b976a...,bw,1066657-1066807}|ERRORS={}|SOURCE_1="bcq" (8c1b976ac150da4581101744fba310641e33826f)
CGAAGATCATCGCCAAGGGCATCGCGGCCGGCAAGTCCGACTCGACCTATCGCGGCATGGTGTCG
GCCCATCGCAAGGCGACGGGCGCGCGCAACTTCACCAACTGCGACTCGCTGCTGATCGGCGACCA
GTGCGGCGCGCACACCATCC
>r803.1 |SOURCES={KEY=8c1b976a...,bw,2712472-2712622}|ERRORS={}|SOURCE_1="bcq" (8c1b976ac150da4581101744fba310641e33826f)
GAAGCCGTATTCCCGGGCCTTCTGGCTCCACGTCTCCCAACGCGCCAGTTCGGCCGGGTCCCGCG
TGGGATAGAAGCAGCCGGCGCGACGGAAGCCGAGATCGGTGCCGATCTCGGCGTTGAGCTCACCC
CAGCGCTTCAGGCTGTAACC
>r804.1 |SOURCES={KEY=8c1b976a...,fw,441253-441403}|ERRORS={}|SOURCE_1="bcq" (8c1b976ac150da4581101744fba310641e33826f)
GAAGGCGAAGCAGAGCTCCTCGATCGCCTCGGTCGGCGCCTCGATGTCGCGCTCGATCTCCTCCA
GCGTGAAGGCGAAGGCGGCGCTCTCGTCCCAATAGGTCTCGCCGTCGATGGTGTGGAAGGCGAAG
CCCAGCCGCTCGACCTGCGC
>r805.1 |SOURCES={KEY=8c1b976a...,fw,5064678-5064828}|ERRORS={}|SOURCE_1="bcq" (8c1b976ac150da4581101744fba310641e33826f)
ACCGCCGGCCGGCGCTTCTGGCGCGCGGGCGGATCAAGACGGCGCTGCGGCGCTGGTTCGAGGCT
GATGATTTCGTCGAGGTCGAGGCGGCGATCCTGCAGCTTTCGCCCGGCAACGAGACGCATCTCCA
CGGCTTCGGTACGACGCTGA
>r806.1 |SOURCES={KEY=8c1b976a...,bw,868234-868384}|ERRORS={}|SOURCE_1="bcq" (8c1b976ac150da4581101744fba310641e33826f)
CCGCGACATCAGCCAGGGGCCGTACGACACCTATATCCAGACCGACGCGGCCATCAACAAGGGCA
ATTCCGGCGGCCCGCTGTTCAACATGGCCGGCGAGGTCATCGGCATCAACACGGCGATCCTATCG
CCGACCGGCGGCTCGGTCGG
>r807.1 |SOURCES={KEY=8c1b976a...,bw,3429652-3429802}|ERRORS={}|SOURCE_1="bcq" (8c1b976ac150da4581101744fba310641e33826f)
TCTTGGCGCCATCGAAATGCTCGGTCAGGCGCTCGGCGAAATAGAGCGGCGAGGGCCGGCCGACA
TAGTGCTTCAGCCCATAGGCCATCTCGGCGTGATAGGCCGGGTCGGCCTTGGCGGCGTTGTAGGC
TTCCTCCAGCTCGAGGATCA
>r808.1 |SOURCES={KEY=8c1b976a...,bw,1995347-1995497}|ERRORS={}|SOURCE_1="bcq" (8c1b976ac150da4581101744fba310641e33826f)
CCAAGCGCGTCCGCGCCGGCCAGGTCTTCATCAATGGCTATGGCGCCGGCGGCGGCATCGAACTG
CCCTTCGGCGGCACCGGCAAGAGCGGCCATGGCCGCGAGAAGGGTTTTATCGCGCTGGAAGAGTT
CGCGGTGACCAAGACCATCG
>r809.1 |SOURCES={KEY=8c1b976a...,fw,3184778-3184928}|ERRORS={}|SOURCE_1="bcq" (8c1b976ac150da4581101744fba310641e33826f)
CCGACGCCATCACCTGCAACCCGGTGGTGAAGGCCTATGGCGCGGAGGCGCGCGAGGATCTGCGG
CTCGCGACCGTCGTGGCGAAGTGGAGCCTGAGGACGCGGCGCGCCTGGATGCGCGGCACCTGGGC
CGGCACCGGCCAGCTCGTCG
>r810.1 |SOURCES={KEY=8c1b976a...,bw,1952391-1952541}|ERRORS={}|SOURCE_1="bcq" (8c1b976ac150da4581101744fba310641e33826f)
CAATCCGCCCAGCGCCGCGCCCGGCACCGAGCCGATGCCGCCGAGGATGGCCGCGACCAGCGCCT
TGAGGCCGAGCGAGAAGCCGCCGGCGAAGCCCATGCCGCCATAGATCACCGTGACGATGACGCCC
GCCATGCCGCAGAGCGCGCA
>r811.1 |SOURCES={KEY=8c1b976a...,bw,1273479-1273629}|ERRORS={}|SOURCE_1="bcq" (8c1b976ac150da4581101744fba310641e33826f)
GCCTCGGCATGGACATCGACGATGACGGCATCCGCGACCTCGCCGAGCGGGCAAGCGGCGAGCTC
GCGCTCGACGGCGGCGAAGGGGTCGTCCAGCGGGTCCATGAAGAGCCGGCCCATGACGTTGACGA
CGAGCACCCGGGCGCCGTTG
>r812.1 |SOURCES={KEY=8c1b976a...,bw,3650370-3650520}|ERRORS={}|SOURCE_1="bcq" (8c1b976ac150da4581101744fba310641e33826f)
GCGGACCGGCTTCAGATCCTTGCCGATGGCGCTGTCGCGCCAGCTCGTCTCGATCTCGACGACCT
CGTCATGCTTGCGGCCCGCCTGCAGCGCCGGCACCAGCTTGTCCGCCGCGAGCATGCCCGACAGG
ATGGCGTTGTGGCTGCCCTT
>r813.1 |SOURCES={KEY=8c1b976a...,bw,3218019-3218169}|ERRORS={}|SOURCE_1="bcq" (8c1b976ac150da4581101744fba310641e33826f)
AGGTGCCGCGCGCTTGCTGGCATGCCGGGCCACATCCGCAAGGCACGCTTCTCGGCTTCCGCCAT
GATCTCAGGCCCCAGATGCGCCAGCAGCCGACCATCCCAGTCCGCCGCCGAATGGCCGTCTCCAT
GCGTCGCTTCGCCCAGAAAG
>r814.1 |SOURCES={KEY=8c1b976a...,fw,2525958-2526108}|ERRORS={}|SOURCE_1="bcq" (8c1b976ac150da4581101744fba310641e33826f)
CGAGACCCGGCGTCAGGTTGAGGCCGCCCGAGCCGCCCGAGACCTTCGGCAGCTTCGCCAGCGCC
TGGTCGACAAGCTGCAGCGCGAGGCGCGACTGGCCGCCGGCCCGGTCGATGAGACCTGCCGCCAT
GCCTTCGTTGTCGTCGAGCA
>r815.1 |SOURCES={KEY=8c1b976a...,fw,449449-449599}|ERRORS={}|SOURCE_1="bcq" (8c1b976ac150da4581101744fba310641e33826f)
CTCGACATGGTGGCGAAGGCGAAGGAGTACATCCGCGCCGGCGACATCTTCCAGGTCGTGCTGTC
GCAGCGCTTCGAGGCCCCCTTCGCGCTGCCGCCTTTCGCGCTCTACCGGGCGCTGCGCCGCGTCA
ACCCGGCGCCGTTCCTCTGC
>r816.1 |SOURCES={KEY=8c1b976a...,fw,1211080-1211230}|ERRORS={}|SOURCE_1="bcq" (8c1b976ac150da4581101744fba310641e33826f)
GCCAGGCGACGGTCTCGGTCTGGCCCGGCGTCAGCCCGAGGCGCGGGCCGAGCTTGCGGGCGATG
CGCGCGCCGGCGAGCGAATGGTCCTCCGGCCGGCCCTTGGCGATGTCGTGCAGGAACAGGGCGAC
ATAGAGCGCCCGCCGGTTGG
>r817.1 |SOURCES={KEY=8c1b976a...,fw,3261884-3262034}|ERRORS={}|SOURCE_1="bcq" (8c1b976ac150da4581101744fba310641e33826f)
CAACCCGCAGTTCAAGACCTTCTACGATTCCTTCCTGCCCTATTGGAAGAAGGAGCAGCTCTGGT
TCCGCATCGCGGAGCTGCCCTTCGACGCCTTCAACGCGCAGAACTTCCAACAGATCAAGTGAGGC
GGTCGGCACTCCGCCGTTCC
>r818.1 |SOURCES={KEY=8c1b976a...,fw,3101012-3101162}|ERRORS={}|SOURCE_1="bcq" (8c1b976ac150da4581101744fba310641e33826f)
CGGCGATCGCGACGAGATGCCCGGTCATCGGATAGCCGCTCGCATCGCGCAGGCGCGTCAACCCG
ATCAATTCCGAACCGATGACGAAGCCTTCGACGCCGCCCGCCGCCTGCGCCAGCATGGCGCAGTG
CATGACCAAGCGGCGATAGG
>r819.1 |SOURCES={KEY=8c1b976a...,bw,2770949-2771099}|ERRORS={}|SOURCE_1="bcq" (8c1b976ac150da4581101744fba310641e33826f)
TCCGCCCCTCGCGCGACGACGATGTCGAGCCCATGCTGGCGATTTATCGCCGGCATATCCGCCAC
GGCATCGAGGCCGGTGTCGAGGATACCGGCACCCCGCAGCCGGACGATCTGCGCGACCGGCGCAA
GAACCTGCGCAACCGCAAGC
>r820.1 |SOURCES={KEY=8c1b976a...,bw,4523800-4523950}|ERRORS={}|SOURCE_1="bcq" (8c1b976ac150da4581101744fba310641e33826f)
CGACCAGCATGTCGCGGCGGGTGACGCTGCCCGAGGCGAGGATAAGTGGCGCCGGCGATAGCCAC
AGCCGCGTCATGTCGCGATGAACTTCATACGGTGGTCGCGCAGCAGATCGAGGATCGAGGCGGCC
GTCTCCTCGATCGAGCGGCG
>r821.1 |SOURCES={KEY=8c1b976a...,fw,3660755-3660905}|ERRORS={}|SOURCE_1="bcq" (8c1b976ac150da4581101744fba310641e33826f)
CCGGCGCCAGCCTGCGCTGGGTACGCCCGCTGCATTCGATCCTCTGCACCTTCGGCGCCGAGACC
GAGGACACCGAGATCGTGCCCTTCGAAGTCGACGGCATCGTCTCGGGCAACGTCACCCATGGCCA
TCGCTTCCTCGCGCCCGGTC
>r822.1 |SOURCES={KEY=8c1b976a...,bw,3513963-3514113}|ERRORS={}|SOURCE_1="bcq" (8c1b976ac150da4581101744fba310641e33826f)
GATCGCGGATTCGCGCCTCGTCGCCTGGACCCTGGCGCCGAGCCGGCGGGCTCTCGTCGCGTCGC
CGGACTATCTCGCGCGGCGCGGGACGCCCGGCTCATTGGCCGAGCTCGATGGGCATGACGGCATC
TTCTACACGAACCGCGGCGT
>r823.1 |SOURCES={KEY=8c1b976a...,fw,5108276-5108426}|ERRORS={}|SOURCE_1="bcq" (8c1b976ac150da4581101744fba310641e33826f)
GCCGCACAGGGCTCCGCCTCCCCCTCCACCATCTCGGCCGAGAGCATGCGGCTCGTGCCGACGAT
GCCGAGCTTGCCGAAATTGGTCCGCATGCTGACGCGCCGGCCGATCGGATAGGGCACGCGCCGCG
CGCTGACCTGCGTGCCGCGC
>r824.1 |SOURCES={KEY=8c1b976a...,bw,1976181-1976331}|ERRORS={}|SOURCE_1="bcq" (8c1b976ac150da4581101744fba310641e33826f)
CGATGTACGAGCCCAGTCACTTCAAGGTCGAGGACCGCGCGCAACTGCATGCGGTCATCCGCCAG
CATCCGCTCGCCACGCTGGTGACGGTGGGCGAGGGCGGCCTGATCGCCAATCCCGTGCCCTTCGT
CCTGCATGAGGATATCGGAG
>r825.1 |SOURCES={KEY=8c1b976a...,fw,3702982-3703132}|ERRORS={}|SOURCE_1="bcq" (8c1b976ac150da4581101744fba310641e33826f)
ACCCATCGCCTGGCGCTCGACCATGCCGAGCGCGTCATCCGCCTCGCCACGCTCGACATCGCCCC
GACGCGGGAGATGTATGCCAACACCACCGACGCTTTCGCCCGCGCCTATTGGCACTGGTTCTTCC
TGATCCAGCCCGCGCCCTTC
>r826.1 |SOURCES={KEY=8c1b976a...,bw,4452158-4452308}|ERRORS={}|SOURCE_1="bcq" (8c1b976ac150da4581101744fba310641e33826f)
TGGCGGCCATACGATGTCGTTTCGTCACGAGCCGGGCTTAACCTTCGATATCGGGCCGCACATCT
CCTTCACCAAGGACGAGCGCATCCAGGAGTTGTTCGCCGACAGCGTCGATCAGCTTTACGAAACC
ATCCAGATCAACCTGAACAA
>r827.1 |SOURCES={KEY=8c1b976a...,bw,3528822-3528972}|ERRORS={}|SOURCE_1="bcq" (8c1b976ac150da4581101744fba310641e33826f)
CTCGGCTGCGCTCGCCCGGGACGAGGAAGCGCGAAAGGCGACGCTTCCCTTGCGAAACACCGCGC
GCTGGAACCTCGCCCGTACCGATGCAGACCTCGCCTTTCCGCAGGCTGCCGACAACTTCTCCTGC
GCACTGGGCGTGAAGATCGA
>r828.1 |SOURCES={KEY=8c1b976a...,fw,3045128-3045278}|ERRORS={}|SOURCE_1="bcq" (8c1b976ac150da4581101744fba310641e33826f)
CTGACCGGCATGCCGGCGCTCAACCTGCCCTGCGGCTTCTCGTCCGGCGGGCTGCCACTCTCGCT
TCAGTTCGGTGGCCGCCCCTTCGACGAGGCGACCGTGCTGCGGGCCGGCGACGCCTATCAGCGCG
CCACCGCCTGGCACCTCGCC
>r829.1 |SOURCES={KEY=8c1b976a...,fw,4041135-4041285}|ERRORS={}|SOURCE_1="bcq" (8c1b976ac150da4581101744fba310641e33826f)
TTCCTGCTCTATTCCAGCGACGATCCGGCCGAAGTCGCGGCGGTTCAGGACAAGCTTGGCCGTGA
GAAGGCGGGGGGTGTCGTCGAGGATGCCTTCGCCGAAATCGCGCGACTGTTGTCGAAGGGTGGCG
TCACGCGCCTGCTCGTCGCC
>r830.1 |SOURCES={KEY=8c1b976a...,bw,4415905-4416055}|ERRORS={}|SOURCE_1="bcq" (8c1b976ac150da4581101744fba310641e33826f)
GCTTGCGCAGCCGCACGACCTTGAAATAGCCGCGGCCGATATGGACCGTGTCGTAGCGCCCGGTC
CGCGCTGCCCAATCCGTCAGGCGGCTGACCTTGAAGTCGCTGCTCCAGCCGATCGCCCGCGCCAG
CGGCGCCACGGCCGCCCAGA
>r831.1 |SOURCES={KEY=8c1b976a...,fw,5123485-5123635}|ERRORS={}|SOURCE_1="bcq" (8c1b976ac150da4581101744fba310641e33826f)
CGCTCGCCGCCATCGCCGCCGGGGGGCGCTGCACCTGGTTCCTGACCGCCTCCACGCCCGCGACC
GCGCGCAAGACCTGGATCGCCGGCTCGCTCGAGCCGCGCGGCACGCTGCATGTCGATGCCGGCGC
AGCCCGGGCTCTGCGCGGCG
>r832.1 |SOURCES={KEY=8c1b976a...,bw,226126-226276}|ERRORS={}|SOURCE_1="bcq" (8c1b976ac150da4581101744fba310641e33826f)
GGATCGAGGGCACTTGCGTGCGGACCACGATGGAAGGGTTCGCGATGACGATCACCGCGACCAGC
CGCAAGCGCGAGAAATTCACCGCCCAGCTCACCTGGCTCGCCAATCGCGAGGAGCTCGGCCTGCC
CGAGGATCGCCGGCACGAAC
>r833.1 |SOURCES={KEY=8c1b976a...,bw,5010387-5010537}|ERRORS={}|SOURCE_1="bcq" (8c1b976ac150da4581101744fba310641e33826f)
CGGCCGTCGCGAGCACGACGACGGCGTCCTTGTAGACGGAAGGATCGACGGTTCCGGCCAAGGCC
TGCCCTTGCGATTCGATGGAGAAGCGGATGCCTCGTCATTCTTGCGATTCGTGGGTGCGATGCAC
AACCTTCGAATTGCGGTGGT
>r834.1 |SOURCES={KEY=8c1b976a...,bw,691028-691178}|ERRORS={}|SOURCE_1="bcq" (8c1b976ac150da4581101744fba310641e33826f)
CCACGAGATCGCCGTCGCGATCCCGGGACTTCACCTCGCAGAGCAGGACCGGGGGCAGGGCGCCG
CGCGGATGCACCGGGCGCTCCTTGCCGTCGCCGCCGATCTCGCCTTCCTGCTCCATCTCACGCAG
CAGGCGCTTGAGCCAGATCT
>r835.1 |SOURCES={KEY=8c1b976a...,fw,354940-355090}|ERRORS={}|SOURCE_1="bcq" (8c1b976ac150da4581101744fba310641e33826f)
GGACGAGGTCCAGCGGATGCGCGAGGAGCATGATCCGATCGAGCAGGTCCGGGCCCGGCTGGTCC
GCGAGTTCAAGGTCGGCGAGGACGAGCTGAAGGCGATCGACGCCAAGGTGCGCGAGATCGTCAAC
GACGCCGCCGAATTCGCGAC
>r836.1 |SOURCES={KEY=8c1b976a...,bw,2332737-2332887}|ERRORS={}|SOURCE_1="bcq" (8c1b976ac150da4581101744fba310641e33826f)
TGCCCGGCGACTGGCGCTGGGCGACGCGATTGCTGATCGCCTGGGATGTCGGTACGGTCCTCTAT
CTCGTTCTGCTCGCCTCGACCATGTTCACCGAGAGCGTCGATGAAATCCGGGCGCGGGCCGAGCG
GCAGGACGAGGGCGCCTTCG
>r837.1 |SOURCES={KEY=8c1b976a...,fw,1924044-1924194}|ERRORS={}|SOURCE_1="bcq" (8c1b976ac150da4581101744fba310641e33826f)
GAGCTGGCGCGTCTCAAGCCGCTGGTCGAGGGCGACAGGATCATCGGACGGGCAGAAGCCGTCAC
AGCAACCGGCGCCGAATCCCCAGCTTGACACCGTCCGTCCGGCGGCGGTCGCCCCCGGATTTGGC
GGGCGGTGCGAGCTTGCCCT
>r838.1 |SOURCES={KEY=8c1b976a...,fw,1425696-1425846}|ERRORS={}|SOURCE_1="bcq" (8c1b976ac150da4581101744fba310641e33826f)
CGGCGGGCGCAAAGGCCTTGTCCGCCGGGATTTCGGCGACCTGCTTGTACAGGTCCCACTCGCCC
TTCGACTCCTCCGGCTTCTTGGCCTCGAAGACGAACATCGGCCGCATCACGCGCCCGTCCGGCCG
GATCGAGCCGTTCGTCGTCA
>r839.1 |SOURCES={KEY=8c1b976a...,fw,4119003-4119153}|ERRORS={}|SOURCE_1="bcq" (8c1b976ac150da4581101744fba310641e33826f)
GCGACGCGCATTGGATCAGGCGCCAGCTCCCGGAGGGCGCGACGCTGACGGACGTAACCTCGGCC
TATGCCGTGCTCTCGCTTGCCGGGCCGAAGGTCACCGAGATCCTGGCCCGCCTCTCGCCGACCTC
CTTCGACCTTGCCGATTTCC
>r840.1 |SOURCES={KEY=8c1b976a...,fw,1085123-1085273}|ERRORS={}|SOURCE_1="bcq" (8c1b976ac150da4581101744fba310641e33826f)
GAAAACGCCGCGCCGCTGACCTTCGAGACGACGGAAGCGGTCGCATCGGCCGACGAGGCCGCCTC
GTCCGAGAATCAGGCCGAGGCCCGCAAGCCTTCCGACCACGAGGACGGCGACGACGAGGATCATG
GTGACGAGGCCGAAGAGGCT
>r841.1 |SOURCES={KEY=8c1b976a...,fw,3482845-3482995}|ERRORS={}|SOURCE_1="bcq" (8c1b976ac150da4581101744fba310641e33826f)
CTCGGCGATTGCCTGACCTGGTTCGACTGCAGCCTGCACCAGCGCGTCGATGCCGGCGACCACAT
CGTGCTGATCGGACAGGTGCAGGCATTCGGCACCAGCCCCTCCGCGCCGCTGGCCTTCTGCCGCG
GCCGCTATGCGGCGGTGAAG
>r842.1 |SOURCES={KEY=8c1b976a...,fw,1989876-1990026}|ERRORS={}|SOURCE_1="bcq" (8c1b976ac150da4581101744fba310641e33826f)
TGAGCTGGAAGGCGCGCAGGATCACCTTGAGCGGCAATTCCGGCAGGATCGGCCCGTCATTCGCG
GGGATCGTCCCGGCGGGCGGCGGCGCCGGCCGGCGCAGGATCTCGAGCTTGCCGATCTCCAGCCG
GTCGACATCGAGCCGGCGCA
>r843.1 |SOURCES={KEY=8c1b976a...,fw,4170529-4170679}|ERRORS={}|SOURCE_1="bcq" (8c1b976ac150da4581101744fba310641e33826f)
CGCTTCCTTGATCAGCACCGCCATCGGCTCGGCAACGGTCGCGTTGCCGGCGTCGAAATACAGCG
TCGTCGAGAACGGGCCGCCGGCCGCATCGACCAGGGCCTTCGCCTTGGCAACGTCGGAGGTGTAG
GGGAAGGGCTGCGGCCAGGC
>r844.1 |SOURCES={KEY=8c1b976a...,fw,2378187-2378337}|ERRORS={}|SOURCE_1="bcq" (8c1b976ac150da4581101744fba310641e33826f)
CGGCCGCAGCGGACTGATGCTGCCGGCGCTTTCGCTCGGCCTCTGGCAGAATTTCGGCGAGACCG
GTGCCCGTGCCAATATGCGCGAGATCTGCCGCACGGCCTTCGACCTCGGCATTACCCATTTCGAC
CTCGCCAATAATTACGGCCC
>r845.1 |SOURCES={KEY=8c1b976a...,fw,3708703-3708853}|ERRORS={}|SOURCE_1="bcq" (8c1b976ac150da4581101744fba310641e33826f)
CAATGCCCGCATCCTGAAGGCCGCCAAGGCCGCCGGCTTCGACAACGCGCTGGTGCTCGACATGC
TCGGCCATGTCGCGGAGACGGCGACCTCCAACATCTTCCTCGCCAAGGACGGCGTGGTGAAGACG
CCGGTCCCGAACGGCACCTT
>r846.1 |SOURCES={KEY=8c1b976a...,bw,3621221-3621371}|ERRORS={}|SOURCE_1="bcq" (8c1b976ac150da4581101744fba310641e33826f)
TCCTGTCAAGGCGGACCGCGCCCCGATGCCGCACTTCAAACCCCACCTCGCGTGCTTATGCCGCA
CGACATGAGGCGCAGCCGGCATTGTCCCTCTGGCGCAAGCGTGATCTTTGATTTATCGCAATCCC
GAAGAGCAGGGCGACCTCAC
>r847.1 |SOURCES={KEY=8c1b976a...,fw,2390289-2390439}|ERRORS={}|SOURCE_1="bcq" (8c1b976ac150da4581101744fba310641e33826f)
TGAGGCGCTGGACGATGCCGTCCTTCCAGGCCACCGCCTGCTTCAGGTCGAGCTTCGGCTCGGCC
GCCGTCAGGCCGAAGGGCGTCTTGCCGGCCGCTGCTTCCGCCGCCTTCTCGAACTCCTCGGCGAC
ATGGATCATCGCCTTGGAGG
>r848.1 |SOURCES={KEY=8c1b976a...,bw,372916-373066}|ERRORS={}|SOURCE_1="bcq" (8c1b976ac150da4581101744fba310641e33826f)
TGCGCCGATCCGCCTCGATCTGGGTCTCGCCGGGGCCGCCGAGGAAGCCGAAGCCGCCGCGCTGG
CGCTCAAGGTGGGTCCAGGACCGGACGAGCCGGCTCTTCTGGTAGTTCAGATGAGCGAGCTCGAC
CTGCAGCGTACCTTCCTTGG
>r849.1 |SOURCES={KEY=8c1b976a...,fw,3493342-3493492}|ERRORS={}|SOURCE_1="bcq" (8c1b976ac150da4581101744fba310641e33826f)
CGACATCGACGACACCATGGTGTGCGGAGACCTTTCGCGGGGCTGTCCAAGCTGTAGCAGCTTCG
TCCGGCGCCTCAACCCGCGCCCGGGCCGAACGTTCCGGCGAAGCGCTGCTTGAGGAGGTTCTTCT
GGATCTTGCCGAGCGTATTG
>r850.1 |SOURCES={KEY=8c1b976a...,bw,1183724-1183874}|ERRORS={}|SOURCE_1="bcq" (8c1b976ac150da4581101744fba310641e33826f)
CGCCGGCGACCTATCACCTGCTCTCGGCCCGGCGGCTCAAGCTGATGAAGCCCGATGCCATTCTG
GTGAACACCGCGCGCGGCGAGATCGTCGACGAGACGGCGCTCGCCCGGATGCTGGAAGCCGGCGA
GCTTGCCGGCGCCGGGCTCG
>r851.1 |SOURCES={KEY=8c1b976a...,bw,4630834-4630984}|ERRORS={}|SOURCE_1="bcq" (8c1b976ac150da4581101744fba310641e33826f)
GAGGCCGAACTCGCCGGCCTCGACGCGCCCGACGATATAGGCGGTAGAGAGGTTGTACTCGGCCG
AGACGAGGAAGATCACGGCGCTGACCGCCGTCATCGAGCGCACGAAGCTGTAGACCAAGGCGGAA
ACCAGCGCCGGCTTCAGCAG
>r852.1 |SOURCES={KEY=8c1b976a...,fw,1627578-1627728}|ERRORS={}|SOURCE_1="bcq" (8c1b976ac150da4581101744fba310641e33826f)
CCGATCTGCGTCTCGACGGCGCAAGCCAGCCCCTCGGCTGTCAATGGCTCGGCGCCCGACAGCCG
CAGGCACAGGGCAAGCCCCGCCCGTTCCAGCGCCTCGGCCCGGACAGCCTGCTCCGTCTCCGCCC
CCGCATCGAAAGGCACGACG
>r853.1 |SOURCES={KEY=8c1b976a...,bw,4355448-4355598}|ERRORS={}|SOURCE_1="bcq" (8c1b976ac150da4581101744fba310641e33826f)
GAGAAGGTCAGGGGCAGGGCGCCGAACATCTCGCGTCCCTCCCTAGAAGCCGGAAGCGCCGCGCG
CGGCGGCAATGAGGCTCGCGACGCGCAGCACGCCCTCGCTCGCCGGCCGGTCGGTGCGGTGGAGC
GTCAGGGTCCAGCCGGCCTT
>r854.1 |SOURCES={KEY=8c1b976a...,fw,1774825-1774975}|ERRORS={}|SOURCE_1="bcq" (8c1b976ac150da4581101744fba310641e33826f)
ACGGCTACGACATCATCCGCGACTATCGCGCCGCCCGCGCGACCATCGGCCTCGTGCCGCAGGAA
TTGACCACCGACGCCTTCGAGACGGTCTGGAGCACGGTCAGCTTCAGCCGCGGCCTGTTCGGCAA
GCCGAAGGACCCGGCCTTCA
>r855.1 |SOURCES={KEY=8c1b976a...,bw,155724-155874}|ERRORS={}|SOURCE_1="bcq" (8c1b976ac150da4581101744fba310641e33826f)
TCCTCATTGTCGACAGCAACGTCCTGGTCCGCACACCGCTCGCCGAATATCTCCGCGAGTGCGGT
TATCAAGTGCTGGAAGCCACCAATTCTGTAGAAGCCAAAGAGGTATTGAACAACACGGCTCGTCC
CATTGACGTCGTGCTTATCG
>r856.1 |SOURCES={KEY=8c1b976a...,bw,1436476-1436626}|ERRORS={}|SOURCE_1="bcq" (8c1b976ac150da4581101744fba310641e33826f)
AGATCAGCGAAGTGGTCCACGCCACCACCATCGCCACCAACACCGTCATCCAGCGCAAGGGGCCG
CCGACCGCGCTCATTACGACGAAGGGCTTCCGCGACGTCATCCTGATCGGCCGCCAGAAGCGCTA
CGAGCTTTACGACAACATGG
>r857.1 |SOURCES={KEY=8c1b976a...,bw,5005154-5005304}|ERRORS={}|SOURCE_1="bcq" (8c1b976ac150da4581101744fba310641e33826f)
GAAGGCTGCGCATGAGGTGGACGTCGATGACGGCGTGATCCGGCAGGGCGATGTCGCCATCCTGC
CCGAGAGCGAACCGGTCGATGCGGCCGAGCCGGCGGCCGTGCCGGTGGCGAAACGAGCTTTTTCC
TGGGGCTCGCTCTTCGTTGC
>r858.1 |SOURCES={KEY=8c1b976a...,bw,832359-832509}|ERRORS={}|SOURCE_1="bcq" (8c1b976ac150da4581101744fba310641e33826f)
AATCAATGGCGAGCATTCCGGCGCGCAGAACGAGGAGACCCGCATCGCCTTCCAGACCGGGCAGC
TCGACGCGGTAATCTTCACCGTGACCGAGTCGATCTCGCTGCATCGCGGCGAGATGCCGGGCGGC
GAGCGCGAGCGGGCGCTGGT
>r859.1 |SOURCES={KEY=8c1b976a...,fw,3877028-3877178}|ERRORS={}|SOURCE_1="bcq" (8c1b976ac150da4581101744fba310641e33826f)
CAGCCCGTCCTTGTCGATGGCATAGTTCAGCGCCTGCCGGACGCGGAGATCGTCGAAAGGCTTCT
TCTTGGTGTTCATCAGCACGAAATCGGTGCGGAAGACGTTGGCGACAGCCGTCTTGATCTTGCCG
TCGCGCCCCAGCGCCTGAAG
>r860.1 |SOURCES={KEY=8c1b976a...,bw,3893185-3893335}|ERRORS={}|SOURCE_1="bcq" (8c1b976ac150da4581101744fba310641e33826f)
CGGGCTCGCTCGATATTCGCTCGGGATTCAAAATGTGAGAGAGACAAGATGGGAGCAGGCCGCCC
AACGGCGTGCTCGCGCCTCGTTTCGGCAGCGCTCCGGTATGGATCGCGGTCAAGTCCGCGATGAC
CACTGGGGCCATCGCTCGTT
>r861.1 |SOURCES={KEY=8c1b976a...,bw,1582189-1582339}|ERRORS={}|SOURCE_1="bcq" (8c1b976ac150da4581101744fba310641e33826f)
CATTATACCAATACCAATGCCCTGACGCGCGACATGCATCCCAGCGAAGCCGGTTTGAGTGAAGT
CATCCGCGTCCAGAAGGCGAACGGCATCCTGCCCACGACCGCGTCGAACCAGACAGCGTCCTATT
TGGACCTCCGCTATCTGGCC
>r862.1 |SOURCES={KEY=8c1b976a...,fw,476684-476834}|ERRORS={}|SOURCE_1="bcq" (8c1b976ac150da4581101744fba310641e33826f)
AGGCCATGGTGCATGTCGCCAAGGCGATGGCGGCGACCGGCGCTGCCGTGCTGAGCGACCCGGCC
CTGATGGAAGCGGCCAAGGCCGACCACAAGGCCCGGCTCGGCAAGGAAGGCTACACCTCGCCGCT
GCCGCCCGAGGTCAAGCCGC
>r863.1 |SOURCES={KEY=8c1b976a...,fw,5309636-5309786}|ERRORS={}|SOURCE_1="bcq" (8c1b976ac150da4581101744fba310641e33826f)
CTGGCCGTCGCTTTCCAGAGCCTGGGTCAGCTTGCGGCGGAACTCGTCCTCGGGGCCGAGCGCGA
TGATCCTCTCATTCGCGAGATCGGATGCCTCGATGAAGGGCTTGCCCGCGAGCCGATGCCCTTCC
GGCAAGGCGATGACCCCTTC
>r864.1 |SOURCES={KEY=8c1b976a...,fw,4003633-4003783}|ERRORS={}|SOURCE_1="bcq" (8c1b976ac150da4581101744fba310641e33826f)
TCGGTCTGACCGACGAATCCTTCGATCCCATCCAGACCGAATTCGAGGAGAGCGCCACCACCGAC
GCCGCCGGCAAGGCGACGATCTCCAACCCCGTCCAGCAGGCCGAGACCAACCGCCCGCTCGAGGT
CGAGATGACAGTGCGCGTCG
>r865.1 |SOURCES={KEY=8c1b976a...,fw,4940417-4940567}|ERRORS={}|SOURCE_1="bcq" (8c1b976ac150da4581101744fba310641e33826f)
GACATCGCGTCGACCAGCCCGGCCGGCTCGGCATAAATCTCGGCCTTCAAGGTCATGGTGTCGAC
CTCGTCGGCGCGGCCGACAACGAGGCGGAGCTTGGCGATCTCGGCATGGCGCCTGGCGATCTCGG
CGACCTGCTCGGGGCGCACG
>r866.1 |SOURCES={KEY=8c1b976a...,bw,1788775-1788925}|ERRORS={}|SOURCE_1="bcq" (8c1b976ac150da4581101744fba310641e33826f)
CGAGCAGCTTGTCGGATTCCGCCTTGGGCACGGCACGCACGCTCTCGATGCCGTCGAGCGCCTGG
GCCATCGCCACGGCCTTGGCGACGTCTTCCTCGATGTTGCGGCGCGCCTCCGGGCGGATCTGGAT
GGTCATCTCGTCGGAGACGG
>r867.1 |SOURCES={KEY=8c1b976a...,fw,2440907-2441057}|ERRORS={}|SOURCE_1="bcq" (8c1b976ac150da4581101744fba310641e33826f)
AGGTTCATCGCGCGCCGGACGCGCAGATCGGCGAAGGGGTTGCGGCCGCCAGCCTCGGTTCCGTG
CGGCGCCGGCGAGGCGACGTCGAAGCCGAGGAAGATCGTCCGGTTCTCGACACCCGTCGTGACGG
TGAGGCCGGGCCGGGCGCGC
>r868.1 |SOURCES={KEY=8c1b976a...,bw,3699294-3699444}|ERRORS={}|SOURCE_1="bcq" (8c1b976ac150da4581101744fba310641e33826f)
CATCCTCCGCGATCTCGGCGCCCAGCGCGGCGATGCCGCCGCGCGCGTCGAGGAAGGGCTTGTTC
CAGAGCATCGACTTGCCCTGCGCGAAGCCCAGCCCCAGCGCCTCGCCGACATATTGCCAGCGCGC
CTGGAAGGCGTTGAGGAAGG
>r869.1 |SOURCES={KEY=8c1b976a...,fw,2519709-2519859}|ERRORS={}|SOURCE_1="bcq" (8c1b976ac150da4581101744fba310641e33826f)
GATGGCGGCTCCGTTGACGTTGAAGGGGCCGCGGATGCGCTCCAGCGCGTCGATGACATGGGCAG
GCCCGTAGAGCCAGCCGATGCGCAGATTGGCGAGGCCGTAGATCTTCGAGAAGGTTCGCGTCATC
ACGACGTTCTCGCTCTCGGC
>r870.1 |SOURCES={KEY=8c1b976a...,bw,3028887-3029037}|ERRORS={}|SOURCE_1="bcq" (8c1b976ac150da4581101744fba310641e33826f)
GGGTGAACCGGACCGTACGGTCGTCGATCGCCTTCACCTCCTTGATGCTGGCGACGAAGGGCTTG
TACATCGGCGATTTGTTGCCGAAGGCCGGCGCCTGGAAGGAGAACACCACGTCCTCCACCGTCAG
CGGCTTGCCGTCATGCCATT
>r871.1 |SOURCES={KEY=8c1b976a...,bw,27557-27707}|ERRORS={}|SOURCE_1="bcq" (8c1b976ac150da4581101744fba310641e33826f)
CTCACCATGGAGCAGGCGTTCGGCGAGCAGAAGCAGTCCACGACCTATCGTGACATCCGCTTCAC
CGACATCCGCGACGGCAAGATCGCGCATGGCGAATCGGGAAGCGCCAGCCTCAGCGCCCTGGGTG
GCCCTGCCGGGGCGATGAAG
>r872.1 |SOURCES={KEY=8c1b976a...,fw,2199133-2199283}|ERRORS={}|SOURCE_1="bcq" (8c1b976ac150da4581101744fba310641e33826f)
GGCGCCCTCGCTCGCGATCCTCGTTGTCGTGTTCGCGCTCAATGTCCTCGGCGACGGCCTGCGCG
ATGCCATCGACCCGAAGCTGAAGGGCGAGCGATGAGCGGCCCCGTCCTCTCCGTCGAGAACCTCC
AGACCGCCTTCCGCGTCGGC
>r873.1 |SOURCES={KEY=8c1b976a...,fw,3593366-3593516}|ERRORS={}|SOURCE_1="bcq" (8c1b976ac150da4581101744fba310641e33826f)
CCTACCACTATGATTAACCATTGAATGCTAGCCTTTTGCAACCGGCGGTAGCGATTCGCTCTCGG
CATGATTCTCCGCGTGAACACGTGCCTGTGCGGGGAATATCGACGAATAGGGCGACATCATCGGG
TGGGGGCTGAACATTGACGA
>r874.1 |SOURCES={KEY=8c1b976a...,bw,4052557-4052707}|ERRORS={}|SOURCE_1="bcq" (8c1b976ac150da4581101744fba310641e33826f)
GTCCAGGTTGAGGCCATCCATGATGACCTTGTCACCGAAGGCGACCTTGAGGTCGCGCACCCGGA
TGACGGCGTCCGGCTCGCCCCGCCGGCCGGGTTCGCCCTCATGTCCGCGCCGAGCGGCCGCCGCG
CGGGAGATCTCGTGCTCGCC
>r875.1 |SOURCES={KEY=8c1b976a...,bw,1869436-1869586}|ERRORS={}|SOURCE_1="bcq" (8c1b976ac150da4581101744fba310641e33826f)
GCTGCAATTGCTGCTCGGCGACTACACCCATGCGCCGCATGATCCGCCCGTGATGTCGCCGAAGA
TCACGATCAATGTCCGCTAGCTGAGGGGCTTTCGTCTGAAGATGGCCTGGTTACGCGTCCTGATC
GCCGTCGTGCTGCTGCCGAT
>r876.1 |SOURCES={KEY=8c1b976a...,bw,691591-691741}|ERRORS={}|SOURCE_1="bcq" (8c1b976ac150da4581101744fba310641e33826f)
GATGGTGACGAGCGGCAGCTCGCGCCAATCCTCGCGGCCCTTCAGGCTCGCGAGCGGCGCCTCGG
CGGCTTCCTTGAGGGCCGCCGGCGGGAATTCATGCGGGATGCCGTGGGCATGGATCGCGATCAGG
CTGACGGCGCGCTCGGATTT
>r877.1 |SOURCES={KEY=8c1b976a...,fw,1703352-1703502}|ERRORS={}|SOURCE_1="bcq" (8c1b976ac150da4581101744fba310641e33826f)
CTTGCGTCTCTGCAGGCCCGAGGGCTGGTGTACCCCTGTTTCTGCTCGCGGCAGGAGATCAAGGC
GGCGGTGGCTGCGTGCGAGGCCGAAAACGGGAAATCCTGGCCGGTCGATCCGGACGGCGCGCCGC
TCTATCCCGGTTTTTGCAAG
>r878.1 |SOURCES={KEY=8c1b976a...,fw,688628-688778}|ERRORS={}|SOURCE_1="bcq" (8c1b976ac150da4581101744fba310641e33826f)
TCGTGTCGGAATAGCTGTCGGCGGCGAGGCGCGTGAAGGCCTCGTCGGCAGTCTGCGCGAAGGAG
GCGATCGAGGCCGCGACCAGTGCGACGACGATCACTCCGAGATGCAGCAGGCGATAAAGGAAGGA
CATCAAGACCGGCTTCCGCA
>r879.1 |SOURCES={KEY=8c1b976a...,fw,3793523-3793673}|ERRORS={}|SOURCE_1="bcq" (8c1b976ac150da4581101744fba310641e33826f)
GATCTCCTTCGGGCTGGCGCTGCTGCTCGCCATCATCATCGAAGGCGCCTGGGAGATCACCGAGA
ACTCGCCGGCCGTGATCGAGCATTATCGCTCGGCGACGATCTCGCTCGACTATTACGGCGACAGC
GTCCTGAACTCGGTCAGCGA
>r880.1 |SOURCES={KEY=8c1b976a...,fw,2527514-2527664}|ERRORS={}|SOURCE_1="bcq" (8c1b976ac150da4581101744fba310641e33826f)
AACGCTGCGGGAAGGCGACGCCCTCATGCCGTCCGAGGCGCCCGCGGAACTCGGCATCGCCTGAC
CATCCCGGAGAGCACCGCAGACAAGAAAAAGGGCCCTTGCGGGCCCTTTTTTATCTCTGATGGTC
CGATGCTCCGAACTTACTCG
>r881.1 |SOURCES={KEY=8c1b976a...,fw,1188128-1188278}|ERRORS={}|SOURCE_1="bcq" (8c1b976ac150da4581101744fba310641e33826f)
CAAGCTCGATGAGGCCTGGGGCGGCGATCCCGAGCGGAATACGCTCGATTTCCTCGTCCACGCCA
TCGGCTTCTCCGACAAGAACGAGCTCAAGGGCCTCTACGCCGACACCAGCCGCGAGAATTTCTCG
CGCACCATGGTGATCTCCTG
>r882.1 |SOURCES={KEY=8c1b976a...,bw,1258631-1258781}|ERRORS={}|SOURCE_1="bcq" (8c1b976ac150da4581101744fba310641e33826f)
CAGGTGCCGAGATCGAAGTAGCCGTTGAACAGCGTGACCAGGGAGGTCAGGTTGCCCTTGTAGGT
GTTGGTCTGGTTGCCGTTGTTGAAGGGGTTGAAGACGATGTCGTTCACCCCGATCTGGCCGGCGC
CGCGATACTCGCCGGTGACG
>r883.1 |SOURCES={KEY=8c1b976a...,fw,3765735-3765885}|ERRORS={}|SOURCE_1="bcq" (8c1b976ac150da4581101744fba310641e33826f)
CCCCGCGTCCGAGCCGGATCTTCGAGACGATGGTCCAGCGTTGGGACATCCTGCTGCGCTTCTGC
CTGGAGACGCTCTGGACCACGATCATCGGCTTCGCGCTGGCGATCGGCTTCGGCCTGCTGCTCGG
CCTCGCCATTGGCGCATCGC
>r884.1 |SOURCES={KEY=8c1b976a...,bw,3775751-3775901}|ERRORS={}|SOURCE_1="bcq" (8c1b976ac150da4581101744fba310641e33826f)
ATGCGGATGGGCGAGCCAGCCCTCGAGATCGAAGCCGGCCGCCGCCGGATGACCGCGGCGCATCA
CGACGAGATAGCTCTCCCGAAGCAATTCGCGGCGGGTGAAATCGGCCTCGACGACCGGGAAGACC
GAGATCGCCAGATCGATGGT
>r885.1 |SOURCES={KEY=8c1b976a...,fw,3596651-3596801}|ERRORS={}|SOURCE_1="bcq" (8c1b976ac150da4581101744fba310641e33826f)
ACCCGGCTGGACTCGCGCTGTTTCAGCACGACCACATGCGCGTAAGTGTAGACTTCGGCACCTTC
GATCCGGATCAGTTTGAGGTTCTCGTCCGGCACGAATTCGGCTTCGGAAACATAGCTGATGCCGA
GGCCATGGATCACCGCCTCG
>r886.1 |SOURCES={KEY=8c1b976a...,fw,4799112-4799262}|ERRORS={}|SOURCE_1="bcq" (8c1b976ac150da4581101744fba310641e33826f)
TATGCATGCGAAAGCAGCCATAGGAGGCGGCGCTGCCGATCGTCGTCGGCATGTTGGTGCCGTGG
ATGGCGTATTGGCCGCCGGGGCCGAGGCCGATGACGCGCGCGCCCATCGGGTTGCGCGGCGAGCC
GCCGGGAATGACGTCCGGCA
>r887.1 |SOURCES={KEY=8c1b976a...,bw,823153-823303}|ERRORS={}|SOURCE_1="bcq" (8c1b976ac150da4581101744fba310641e33826f)
TGAGGTCCGGGTTCTGCTCCGAGCCCGACAGCGCGAATTCCTTGGCGATGATGCTGCGGCTGAGC
ACGAACCAGGAATGACCATGGCCGGTCTTCATGATGTGTTCGAGCGTGCCCAGCGTGTCGAAGCC
GGGAAAGAGCGGCACCGGCA
>r888.1 |SOURCES={KEY=8c1b976a...,fw,2773669-2773819}|ERRORS={}|SOURCE_1="bcq" (8c1b976ac150da4581101744fba310641e33826f)
CCGATCCGGAAGGCTAGAACCGCTTGGTCGAGAGCACGTCGAAGGTCTTGCCGATCGTCGCGACG
GCCTTGTCATAATCGGCCAGCGACAGGCAGGCGATCAGGGCGTCGATGATGGCGAGCTGGGCGAT
GCGGCTCGTCATCGCCTCGG
>r889.1 |SOURCES={KEY=8c1b976a...,bw,3646794-3646944}|ERRORS={}|SOURCE_1="bcq" (8c1b976ac150da4581101744fba310641e33826f)
GCAGGCTCTCGATCAGTTCCAGGCCGGCGCGACCGTTGAAAACGGGCACCTGCCCTTCCGTGAGC
TGAATGACGCGCTCGATCTCGACGGCCGATCCCTCGCCCTTGAGCAGGCTGATGTTCGGATATTC
GCGGGTCAGCACGCGGATAT
>r890.1 |SOURCES={KEY=8c1b976a...,bw,3602493-3602643}|ERRORS={}|SOURCE_1="bcq" (8c1b976ac150da4581101744fba310641e33826f)
CATCCGCGATGTGGCAGAATTCATGGAAGAGGATCTCGTTCGGCTGAGCGCCGGGCGCCAAACTG
CCAGAAAAATTTTTCGGCGAAAACTGAACGGTTGAATTGGCGTTTTGCTCCCCAGACAGGAACGG
GAATATATTAACGTTCCCCG
>r891.1 |SOURCES={KEY=8c1b976a...,bw,1109833-1109983}|ERRORS={}|SOURCE_1="bcq" (8c1b976ac150da4581101744fba310641e33826f)
TGCCGGGCGACACCGTCTTCGTGAAGCTGCGCGCCGGGCAGTACGACGCCGTGGTCGCGATGTAT
CACGATCAGGGGCACATCCCGGTCAAGCTGCTCGGCTTCAACGTCAATCCCGAGACCGGGACATG
GGATGCGCTGTCGGGCGTCA
>r892.1 |SOURCES={KEY=8c1b976a...,bw,1517051-1517201}|ERRORS={}|SOURCE_1="bcq" (8c1b976ac150da4581101744fba310641e33826f)
ATCCGTTCCTTCGCCGCCTCGCTCCAGCGGCGCCGACGCCCGGTCTCGACAATCTCAAGCCGCTC
GAAAGCACTGTTCGTATGCCTGTCCATACGTCCTGTGCTCAACGATCTGCACCACTCCTCGCAAG
GCGGCTCTCACCGGACGGAT
>r893.1 |SOURCES={KEY=8c1b976a...,fw,946199-946349}|ERRORS={}|SOURCE_1="bcq" (8c1b976ac150da4581101744fba310641e33826f)
GGTGCGCGCCGCCGGGCTCGCCCCTGACGATGCCGGCGACGAGATCGGCAAGCTGCTTCGTTGTG
GCCAGCGGCGCCTTGCGGCGCGCCTCGATCACGGCCCGCGCCACGGCGCGCGAACGGCGCTCCTC
GCCATAGTGATAGAAGATAT
>r894.1 |SOURCES={KEY=8c1b976a...,bw,2905349-2905499}|ERRORS={}|SOURCE_1="bcq" (8c1b976ac150da4581101744fba310641e33826f)
TCCACGAAGCCGCCATCACGACCAGCGCCAGCGCATGCCAGGAGTTGCGGTTCGGGTCCCAGTCG
AGACCCAGCCCCTGCAGCATATGGGCGACGGGGCCGACACGGGGATTGAACAGGAAGGCGAGCAT
GATGCCGGCGATCGCCGGCG
>r895.1 |SOURCES={KEY=8c1b976a...,fw,1489062-1489212}|ERRORS={}|SOURCE_1="bcq" (8c1b976ac150da4581101744fba310641e33826f)
CCTATGGCCGCTCCAAGCTGATGAGCGAATGGATGCTGCAGGACGCCGCGAAGGCCCATGGCTTC
TCCTACATCGCCCTGCGCTATTTCAACGTCGCCGGCGCCGACCCGAAGGGGCGTTCCGGCCAGTC
CTCGCCCAACGCCACCCATC
>r896.1 |SOURCES={KEY=8c1b976a...,bw,970633-970783}|ERRORS={}|SOURCE_1="bcq" (8c1b976ac150da4581101744fba310641e33826f)
CGCCTCCCGTCATTGCGAGGAGCGAAGCGACGAAGCAATCCAGAGGGGCTGCGTGCGACGTCCAG
CCCTATCCCCTGGATTGCTTCGCTGCGCTCGCAATGACGGCTGCGGCAGACTCGTCGCTTCAATT
CATCATGCAGAAGCCGCCGA
>r897.1 |SOURCES={KEY=8c1b976a...,fw,1010728-1010878}|ERRORS={}|SOURCE_1="bcq" (8c1b976ac150da4581101744fba310641e33826f)
ATGAATTTTACCGCGACGATCGCACGATCATTCCACGAAGCGCGCCGCGAGGCACGGCCTCTCGC
GGCTTTTCCCGGCGAATTGCCTAGCAATCTCGCGGAAGCCTATGCCGTGCAGGAGGCGGCGATCG
CGCTGTGGCCCGAGCCCGTG
>r898.1 |SOURCES={KEY=8c1b976a...,fw,4733045-4733195}|ERRORS={}|SOURCE_1="bcq" (8c1b976ac150da4581101744fba310641e33826f)
TTGCATGGAGGCGAGATCCGCATCGAGGATGCGCCGGGTGGAGGCGCACTCGTCCGTCTCATTTT
TCCCGATTCAAGTTCCTCTTGAGGGATAAATGGCGAGCGCATCTTCTTGTTTGTATCAATTTCGC
ATCAATCTAAGCGTACCGCC
>r899.1 |SOURCES={KEY=8c1b976a...,fw,3981355-3981505}|ERRORS={}|SOURCE_1="bcq" (8c1b976ac150da4581101744fba310641e33826f)
GGTGACCTTGAGCCTGGGATCGGCCTGGAGCTGCGGCACCGCCTCGGGCGCCGAGAGATTGGTGT
TGGCGTCGACATCGCCGGCCCGCAGCGCCGCGACCTGCGCCTGTGGATCGGACATGAAGCGGAAG
GTCGCCTTCGCCAATGACGG
>r900.1 |SOURCES={KEY=8c1b976a...,bw,5201939-5202089}|ERRORS={}|SOURCE_1="bcq" (8c1b976ac150da4581101744fba310641e33826f)
AGGCGCGAGATGCCGCGCCCTGCGCCGCTCATCCCGCTCGATCTCCTGGCGAGCCGCCCCTTCCG
CATTTCGGTGATTGCGTCCGTGTGCTGCTTCGCCGGTCAGATGGCGAGCTATATCGCGCTGCCCT
TCTACTTCCAGCACAGCCTC
>r901.1 |SOURCES={KEY=8c1b976a...,bw,4178466-4178616}|ERRORS={}|SOURCE_1="bcq" (8c1b976ac150da4581101744fba310641e33826f)
CGCCGCGACAGGATCGTCGCCGGGCTGAACGCGGTGGAGGGGCTGTCCTGCCGTGTGCCCGAGGG
GGCCTTCTATGCCTTCCCGTCCTGCGAGGCGCTGCTCGGGAGGCAGGCCCCGGACGGACGCCTCG
TCGCGACCGACGAGGATTTC
>r902.1 |SOURCES={KEY=8c1b976a...,bw,5346188-5346338}|ERRORS={}|SOURCE_1="bcq" (8c1b976ac150da4581101744fba310641e33826f)
TCAGATCCTTGAGACCCATCTGGGCTGGGCGGCCGCTGGTCTCGGCAAGCAGATCGGCAAGGCGC
TCGACGCCTACAAGAAGACGAGCGACTTCAAGGCGCTGAAGGCTCAGTTCGACGCCGTCTACGAG
GATAACGAGATCATCGCCTC
>r903.1 |SOURCES={KEY=8c1b976a...,bw,1421864-1422014}|ERRORS={}|SOURCE_1="bcq" (8c1b976ac150da4581101744fba310641e33826f)
CGGTGCTGGTGGAAGCCTAGCGGCAAGCCGGCTGTCTCAGCCGGCCGAGCCTGCCATGATGCCGC
CGTCGATCGAGAAGGCGCTCCCGGTGCAAAACGAGGCCTCGTCGCTGAGCACGAAGGCGAGCAGC
GCCGCGACCTCATCGGGCGT
>r904.1 |SOURCES={KEY=8c1b976a...,fw,2062335-2062485}|ERRORS={}|SOURCE_1="bcq" (8c1b976ac150da4581101744fba310641e33826f)
GCTCACCAAGACCGATCTCGTCGGTGCGGAGCGGATCGCCACCGTGCGCAACGAGGTCGCCAACC
TGCTCGCGGACACGCCCTTCGCCGACGCACCGATGCTGCCGGTCTCGACCGTGATCGGCGACGGG
CTCCCGGAATTGAGCGAATT
>r905.1 |SOURCES={KEY=8c1b976a...,fw,1059959-1060109}|ERRORS={}|SOURCE_1="bcq" (8c1b976ac150da4581101744fba310641e33826f)
CCGCGACATGGTCACCAGGGCCGGCTGGAGCGCGCAGGAGGCCGAGGAGACCGCCGACCACCTCG
TCCTCGCCAATCTGAGCGGCCATGACAGCCACGGCGTCGGGATGATACCGCTGTATTTCCAGTCC
CTTGCCGACGGAAACCTCAA
>r906.1 |SOURCES={KEY=8c1b976a...,bw,5261735-5261885}|ERRORS={}|SOURCE_1="bcq" (8c1b976ac150da4581101744fba310641e33826f)
TTCGACGATGGCGAGGCGCGCCGGCTTTTCGCCGCCAGCGATTTCCTGCTGATGCCCTCGCGCTT
CGAGCCCTGCGGCCTGAGCCAGATGTATGCCCAGCGCTCCGGCGCGCTGCCGATCGCCTATCGCA
CCGGCGGCCTCGTCGACACC
>r907.1 |SOURCES={KEY=8c1b976a...,bw,3053348-3053498}|ERRORS={}|SOURCE_1="bcq" (8c1b976ac150da4581101744fba310641e33826f)
ACGGTCAGGTCCTCGATCTCGACGAGGGGGGCAAGGAACGACCCTGGCTGGGACGAAGTCGCTTG
TGTCAATGGACCACTCCTTCCGTCGGGGCCGCGCTGTGCCCGGAACCGGGACGATGGGCATGGCA
GGCGACGGGATGGGCCTCAC
>r908.1 |SOURCES={KEY=8c1b976a...,fw,728849-728999}|ERRORS={}|SOURCE_1="bcq" (8c1b976ac150da4581101744fba310641e33826f)
GACGGCGTGCTGGTCGTGCGCCACGAGCCGATGCTGAGCGGCACCACCGATGTCGCCGACCGCCC
GGAATTCGCCGGCCGCAAGACCACCCGCAAGCTCGACGGCATCGAAACAGCGGACTGGTTCGCCA
ACGACTTCACGCTGGCCGAG
>r909.1 |SOURCES={KEY=8c1b976a...,bw,4995392-4995542}|ERRORS={}|SOURCE_1="bcq" (8c1b976ac150da4581101744fba310641e33826f)
CGGCGGTGAAGTAGTTGACGGGGTTGTCGACCGCGCTGTTGACCTTCTTGCCGGTCGCGAGCTTG
AGCTGGGAGGCGGCGGCCTGGGCGGCGGTCGACTGCAGCGACGAGAGAGCGGAACGAACGCCCGA
GGAGAGAGAAACGGCCATCT
>r910.1 |SOURCES={KEY=8c1b976a...,fw,4710038-4710188}|ERRORS={}|SOURCE_1="bcq" (8c1b976ac150da4581101744fba310641e33826f)
TCGCCGGGCGCTTCTTCTGGGCCTCGCTCTCGGACAAGCTCGGCCGCAAATTGACCTATGCCACC
TTCTTCGGGCTCGGCATCCTGCTCTACGCGCTCGCGCCCTGGGCGGCGCATGCCGGGTCGCTGGC
GCTCTTCGTCGGCTTCTTCT
>r911.1 |SOURCES={KEY=8c1b976a...,fw,1076870-1077020}|ERRORS={}|SOURCE_1="bcq" (8c1b976ac150da4581101744fba310641e33826f)
GCACGCGAGAGGCGATCGACTTCAACCGGCTCCGTCCTGATTTCGCCGCCTGCGGCACCGAGATC
GTCGGCGTCTCGCCTGACCCGGCCACGCGGCACGATCGCTTCAAGCAGAAATACGAGCTCGACCT
GACGCTCTTGGCCGATGAGG
>r912.1 |SOURCES={KEY=8c1b976a...,fw,4974228-4974378}|ERRORS={}|SOURCE_1="bcq" (8c1b976ac150da4581101744fba310641e33826f)
AGGTGCGCGGCCTGCGCTCGACCATCACGAGCCTGCTCAACGCGCAATTGCCGGTGCTGTCCTGG
TGGGCGGTGGCGAATGTCGCGACCCGGGCCTCGGCGACGCTGACGGTGCTGGCGATCTTCATCGT
CGGCACCTGGCTGCTGATGC
>r913.1 |SOURCES={KEY=8c1b976a...,bw,4426732-4426882}|ERRORS={}|SOURCE_1="bcq" (8c1b976ac150da4581101744fba310641e33826f)
AAGGATTGGCCCTTCTCACCAGTCGATGGGGTCGGAGATCGTCGGGCGGCGGCCCGGCGTGGTCT
CGCGTAGCATCGAGCCGATCTTGCGCTTGTATTCATCCCACGAAGAAAGGATGCGTCCGCATTTG
GTGCAGGTCACGTCGCTGTT
>r914.1 |SOURCES={KEY=8c1b976a...,fw,3230661-3230811}|ERRORS={}|SOURCE_1="bcq" (8c1b976ac150da4581101744fba310641e33826f)
GGCGCTTCAGCATCTGGGTGATCTCGACGGAGATGCGCGCGCCGCTGACCACGACGATTCCCTTG
GCGAAGGGGTGGTTGTTGGCGAGAATCTGGACCTCGTCCATCTCGCTGGCGTTGAGCTCGATGAT
CGCGCCGCGGCCGAGTCGCA
>r915.1 |SOURCES={KEY=8c1b976a...,bw,97258-97408}|ERRORS={}|SOURCE_1="bcq" (8c1b976ac150da4581101744fba310641e33826f)
ACCTTGGCGCCCCCCTTGGCGAAGCCGGCAATGCCCCCCTCGCCTTCGCCCTGGATGCGGTAGCC
GTTGGGCGGGTCGAGATCGGTAAGCTCGACCTTGCCCTTGAAGGTCGCCTTCACCGGGCCGAGCT
TGACCTTCACCACCGCCGAC
>r916.1 |SOURCES={KEY=8c1b976a...,fw,2139927-2140077}|ERRORS={}|SOURCE_1="bcq" (8c1b976ac150da4581101744fba310641e33826f)
GATCGCCAAGGTGCTGGTGCATTCCCGTGCGCGCCGGCAGGGGATCGGCGAGGCGCTGATGAGCC
GGGCCGAGGCCATCGCCCGAGAAAGGGGACGCAACCTGCTGGTGCTCGACACGGATGAGAACGGT
GCCGCGCGAAGGCTCTACAA
>r917.1 |SOURCES={KEY=8c1b976a...,bw,798332-798482}|ERRORS={}|SOURCE_1="bcq" (8c1b976ac150da4581101744fba310641e33826f)
CGATATCGACGTCGATTTCGAGCACGAGCGGCGCGAGGAGGTGATCCAGTGGATTTATGAGAAAT
ATGGCCGCCATCGCGCCGGCATCGCCGCGACCGTGATCCATTACCGGCCGCGCAGCGCCATCCGC
GAGGCCGGCAAGGTGCTGGG
>r918.1 |SOURCES={KEY=8c1b976a...,fw,3545843-3545993}|ERRORS={}|SOURCE_1="bcq" (8c1b976ac150da4581101744fba310641e33826f)
CCGGCGACGCTGATCTGCCTGGCGCTGGGCGGCCTGATCGGGGCCGCGCAGGGCTACTGGGTCGC
CTATTTCAAGATACCGTCCTTCATCGTCACGCTGGCCGGCATGCTCGTCTTCAAGGGGCTGGCGC
TGGCGATCCTGCAGGGCCAG
>r919.1 |SOURCES={KEY=8c1b976a...,fw,518510-518660}|ERRORS={}|SOURCE_1="bcq" (8c1b976ac150da4581101744fba310641e33826f)
GGCCCTGAGCCTAAAACCCGGGCGCGATCAGTTGGCAATCCCCGCCCGCGGCCGCGCCCCATTCG
CTGGAAGCAAGGCGCCGGCCGCGGCCAGCCCGGTCAGGGTGGACTTCGTCCAGCTCTGAGCCGGG
CGTTCCACAAAACGCCAGAT
>r920.1 |SOURCES={KEY=8c1b976a...,fw,1260707-1260857}|ERRORS={}|SOURCE_1="bcq" (8c1b976ac150da4581101744fba310641e33826f)
ATGCGGACTGCTCGCCCAGAAGCGATCGAAATTCGGCGTCTTCGCCAGCTTGATCGCGTTGTTCT
CGGCATCCTCGCGCCAGCCCCAGCCATCGAGGATCATCAGCATCACGGGACGAGGCGGCATCGGC
TTGACCTTCGGCATTCAGGA
>r921.1 |SOURCES={KEY=8c1b976a...,fw,2714153-2714303}|ERRORS={}|SOURCE_1="bcq" (8c1b976ac150da4581101744fba310641e33826f)
AGGGCAAAGTCTCCGCCGCGCTCCCTTCGCTGCCTCGCTTGAACGGGCATTTCGAGGAGCTCGCA
CCGGGACGATTGGCGGAGATCGCAGCTCTCGACCTCGCGGCGTTCGGAGTGGACCGACTGCCTCT
GCTCGAACTCCTCGCCGAAC
>r922.1 |SOURCES={KEY=8c1b976a...,bw,4469142-4469292}|ERRORS={}|SOURCE_1="bcq" (8c1b976ac150da4581101744fba310641e33826f)
ACCCGGCGAGCGCAAGCTCGGCACCGAATTTCTGATCTTCCGCGAGATGGCCGGTTGCGAGATCG
AGCCGGGTGACGAGGGCGAAGGGCAGCGCCATGCCGGAGCCCATCAACTGGCAAGGCCAGCCGAG
ACGCGCGGAGCCCAGCGGCC
>r923.1 |SOURCES={KEY=8c1b976a...,fw,4424469-4424619}|ERRORS={}|SOURCE_1="bcq" (8c1b976ac150da4581101744fba310641e33826f)
TTGGGGAAAAGATGGCGGATCAGCTCGCGCAGCACGATGCCGAGCGCAACCGTCGCGACCAGCGC
CATCATCGCAGGCGCATTGCGGAAACGCTGGATGACGAGCAAATCGAGCAGGACGCCGAGCAGCC
CGGTGAGCGCGATTGCGAGG
>r924.1 |SOURCES={KEY=8c1b976a...,bw,5031285-5031435}|ERRORS={}|SOURCE_1="bcq" (8c1b976ac150da4581101744fba310641e33826f)
AAGGCGGGCATCGAGAAGGCGCAGTCGATCGATCCCAAGAAGGTCGCGGCCGTGATGGCCGATGT
CTCGTTCACCTCGTTCTACGGCAGCAAGGTCGATTTCTATGGCACGGACACTTACGGGTCCCGCC
AGCAGATGCGCCTGCCCGTG
>r925.1 |SOURCES={KEY=8c1b976a...,fw,1673700-1673850}|ERRORS={}|SOURCE_1="bcq" (8c1b976ac150da4581101744fba310641e33826f)
GCCGCCGGGCTGGACCTCACAGTTCCGCGAGATCGTGCTCGATATCGATGCCGGATTGCATGATC
TGCGCGGGTTGGGCGAGGCGGCGGCGCTGCTCGATCCGGCCGACTATGCGCAGAGCCAGTTGCTC
GGCGAACACCTGAGGGATGC
>r926.1 |SOURCES={KEY=8c1b976a...,fw,4129522-4129672}|ERRORS={}|SOURCE_1="bcq" (8c1b976ac150da4581101744fba310641e33826f)
GGGTCCATCGGGTCGCCGCATTTCAGCTTCCTGGCCTTCTCGACGACGAGCTTGGCGAAGGCGTC
GGCGACGCTCTCGACCACCAGGATGCGCTTCACCGCCGTGCAGCGCTGGCCCGAGTTCTTGGTCG
CGCCGGTGACGGCGAGTTCG
>r927.1 |SOURCES={KEY=8c1b976a...,fw,3818275-3818425}|ERRORS={}|SOURCE_1="bcq" (8c1b976ac150da4581101744fba310641e33826f)
GAAAGTACGCCAAGCTGAAGAAGGCGGACCTGGGCGCGACCGCGGCCCGGCTGGCGAACGCACGC
GCATGGCTACCAGCCACGCTCCGCGGCGAAGTCTTCGATGCCGTGCTGCCGGCCGAGCCGGAGGC
CGAGGACCAGGACGAGCAAG
>r928.1 |SOURCES={KEY=8c1b976a...,fw,1450695-1450845}|ERRORS={}|SOURCE_1="bcq" (8c1b976ac150da4581101744fba310641e33826f)
CGAGCATCGCGAGGAGCATGTCGCCGGCTATGGCGCGACCCCGGCCGAGGCCTATGCGGCCGAAA
TCGCCGCGATCGCCCCCGGCATCGTCTCGGATATCTGCCTGCCGGCGGATGAGGGCGCCAATCTG
CCGGATGCCGCAGGGCTGGA
>r929.1 |SOURCES={KEY=8c1b976a...,fw,768273-768423}|ERRORS={}|SOURCE_1="bcq" (8c1b976ac150da4581101744fba310641e33826f)
CGCGATAGCTGGGCGCGCCGTTGTCGATCGGACCGCCGGCGGCCGGTGGCCGCTGATAATTGTAG
TTATAGTTGCCGCCCCGGGAATACGGGTTGGCCTGATAGCTCCCGCCACGGCCGTAGTCATTGCC
GTAGGGCATGTCCTGCGCGA
>r930.1 |SOURCES={KEY=8c1b976a...,bw,3880292-3880442}|ERRORS={}|SOURCE_1="bcq" (8c1b976ac150da4581101744fba310641e33826f)
TCCCGCCGCCTTTCGCGACTGGATCGCCATCAGCCCGGCGATCTGGTGGGAACAGCACAATGTGC
TGCGCTTCGCCGCTGCGCCGGAGGGAGCCGTTCGTGTCTTCCTCGGCGTTGGAGAATACGAGCAG
GCCCTTGCGCCCTTCCAGAT
>r931.1 |SOURCES={KEY=8c1b976a...,bw,2891995-2892145}|ERRORS={}|SOURCE_1="bcq" (8c1b976ac150da4581101744fba310641e33826f)
GAAATGCACGGCTTCCGCCACCTCTTCGGCCTCGATCAGGCCGCCACGGGCGCGCTCGGCGTCGA
GTTTCTCCTGCGGCCAGTCCGCGATCAGCGCCGTTACGACAGGCCCGGGCAACACGGCGCCGACC
CGCAGGCCGTGCGGGATGAC
>r932.1 |SOURCES={KEY=8c1b976a...,fw,5445681-5445831}|ERRORS={}|SOURCE_1="bcq" (8c1b976ac150da4581101744fba310641e33826f)
CTCGGATATATCCACGTCAAAGGGCTCCCCACGATGGACGCCACCGAGGCTATCTTCAGCCACCG
GAGTGATCTTCACATTGTTGCCACTTCCAATGCCGCGCAACGCTGCGGCGATGTCACCGTAAGAC
ATCACAGTGATTGCCGTTGC
>r933.1 |SOURCES={KEY=8c1b976a...,bw,2947846-2947996}|ERRORS={}|SOURCE_1="bcq" (8c1b976ac150da4581101744fba310641e33826f)
AGGTCAGGCGGTTGTAGAAGGCGCAGCAGCGGACATAGTCCGTCGAGAGCGAGGCCTTCGCCGGG
TCGAGCGTATCGGCGGTCGAGGAGGACCAGCCGGCCGCCTTCAGGTTGCCGCCCTTGACGGGCGT
CGCCGCGAGCGCGGAGGTGG
>r934.1 |SOURCES={KEY=8c1b976a...,fw,3539928-3540078}|ERRORS={}|SOURCE_1="bcq" (8c1b976ac150da4581101744fba310641e33826f)
CGGCGTCGCCCATTTCGACACGCTGGAGGCGCTCCTGGCCGAGGCTCCCGAAATCGAGGCGGTGG
CGCTGTGCACGCCGCCGCAGGGCCGCCGCGCCCAGGCGGCGCAGGCGCTCGCAGCCGGCAAGCAT
GTGCTCCTGGAAAAGCCGCC
>r935.1 |SOURCES={KEY=8c1b976a...,bw,835222-835372}|ERRORS={}|SOURCE_1="bcq" (8c1b976ac150da4581101744fba310641e33826f)
AGACAACTGCATAGACCGCATGCGTCGAATCCCCGCTGTGCTTCGCCAAGGCTAACAAATCTCGT
GCCAGGGAGAATCGCCAAAACATGGTTTGCACTTCGTTAATGACAGGTGTGGCGCCGTCGCCACT
TGTTGCAGGCGGCCGTCACT
>r936.1 |SOURCES={KEY=8c1b976a...,bw,327922-328072}|ERRORS={}|SOURCE_1="bcq" (8c1b976ac150da4581101744fba310641e33826f)
TCTCACCCAATGGTCGACGGTGCGGCGCCTGCGCACCGGCAAGGTCGAGCTCAAGGACTATGATT
TCGAGAAATCGGGCTCCGACCTCACGGCGCGCGCCGAGGAAGGCTTCCCCAAGGCCAAGTCCTAT
GAGGCCTACGACTATCCGGC
>r937.1 |SOURCES={KEY=8c1b976a...,bw,4887078-4887228}|ERRORS={}|SOURCE_1="bcq" (8c1b976ac150da4581101744fba310641e33826f)
CGCGATCGTCGCCTTGAGCCGTCCGACGCCGCCTTGCGCCGCTTCCTTGAGCCGCATCCCGGTTC
GCGGCGAGTCGGGAGTGAGCAGGAACATCGGCGCGACGAAGACGATGAACCATAGCGCCGTCAGC
GGCCCGGAGAAACGGTCGCC
>r938.1 |SOURCES={KEY=8c1b976a...,bw,1148978-1149128}|ERRORS={}|SOURCE_1="bcq" (8c1b976ac150da4581101744fba310641e33826f)
ATGGCAACTGGCCGGGCGTGGGGGCCGCCTGGTCGGCCTGGGTCGCGGATGTCGCGGTCAATCGC
GCGACCGGGGAGGTGACGGTCAGCCGCGTCGTGGTCGGCCAGGATACCGGGATGATGGTCAACCC
GGCTGGCGTGCAGCACCAGA
>r939.1 |SOURCES={KEY=8c1b976a...,bw,5332509-5332659}|ERRORS={}|SOURCE_1="bcq" (8c1b976ac150da4581101744fba310641e33826f)
CCATGTCGCCCGTGACGCAGGCGCGCGCCGGCGCATTATCCGGATCGACCCAGCCGTCCCAGACC
TCGTTCATGGCCTTGTAGTCGTCCATCGACTTCAGCCAGATGATGCTCGACAGGATCTTGGTGCG
GTCACTGCCGCATTGCGCGA
>r940.1 |SOURCES={KEY=8c1b976a...,bw,1647756-1647906}|ERRORS={}|SOURCE_1="bcq" (8c1b976ac150da4581101744fba310641e33826f)
CAGGCGCTCGGCCCGGCGGCTGACGGTGCGGGCGAGATGCAGATGGGTCGCGGCCGGCGTGCCGC
CCGGCAGGACGAAGGAACGCAGCGGCGCCAGCGTCCCGTTGAGCCGGTCGATCTCGTTTTCGAGC
CGGTCGACCTGGGACTGGAC
>r941.1 |SOURCES={KEY=8c1b976a...,bw,4502113-4502263}|ERRORS={}|SOURCE_1="bcq" (8c1b976ac150da4581101744fba310641e33826f)
GCCGGAGCTCGTTGGCGACGAGGTCGAACTTCAGCGTGATCTTCGAGGTTCCGCCGAGCGTCGAG
CGATCCTCGATCCGGACGGAGAGGATATCGCCGTCGACGCTGGCACCGGTGATGGTGCCTTCGCG
GTTGAGATCCATCTTCTCGC
>r942.1 |SOURCES={KEY=8c1b976a...,fw,2709383-2709533}|ERRORS={}|SOURCE_1="bcq" (8c1b976ac150da4581101744fba310641e33826f)
TCGGAAACCGACCAGACCGAGGACCTCAAGGCGATCACCGTGCCGACGCTGTTGCTGCACGGCGA
AGACGACCAGGTCGTTCCGATCGCAGCCTCGGCTTTGAAGGCGGTCAAGCTGCTGCCGAACGGCT
CGTTGAAGACCTATCCCGGT
>r943.1 |SOURCES={KEY=8c1b976a...,bw,4624988-4625138}|ERRORS={}|SOURCE_1="bcq" (8c1b976ac150da4581101744fba310641e33826f)
GCGTCGAGATCGGCGAGATCGACACGGTGGAAGAGCGCCTCGCAGCCCGCCGCGCGCAGGCTCGC
GGCGACCGCCTCGCCGCGCGCGGCATTGCGCCCGGTCAACAGGATGGCGCGGAGGCCGCGGCCGG
CGAATTCATGGGCGATCGCC
>r944.1 |SOURCES={KEY=8c1b976a...,fw,3887400-3887550}|ERRORS={}|SOURCE_1="bcq" (8c1b976ac150da4581101744fba310641e33826f)
GCTCCCAATGCGGAATGTCGTTTCCGGTCAATCGTGCTCGCGCAGGCGGCGGGCGCAATGCAGGG
CGGCGGCGCGCAGATGCTTCTCGACCATGTTGCGCGAGATGCCCATCCGCCGTGCAATCTCATCC
TGCGGAAGCTCGTCGAAACG
>r945.1 |SOURCES={KEY=8c1b976a...,fw,361881-362031}|ERRORS={}|SOURCE_1="bcq" (8c1b976ac150da4581101744fba310641e33826f)
CTCGGCGAGGAGCGGAACGAAGTTCTCCAGCTCATGGACGATCTGCGCTCGGCCGAGGTCGACTT
CATGACCATCGGACAGTACCTCGCGCCCTCGCGCAAGCACCATGCGGTGATCCGCTTCGTCACGC
CGGACGAGTTCAAGAGCTTC
>r946.1 |SOURCES={KEY=8c1b976a...,fw,243065-243215}|ERRORS={}|SOURCE_1="bcq" (8c1b976ac150da4581101744fba310641e33826f)
CCGCTGGCGAGGCCGTTGATCCGCACGATCAGCAAGGGGCGCTTCGGCAGGGCGCGGGCCGCCTG
CAGGAAGTCGCGCGTGATGGTGCGAGCCTGTGGCTTGGCGTCGAGCGCGATGGAGTCCTCCAGGT
CGAGGATCAGCGCGTCGGCG
>r947.1 |SOURCES={KEY=8c1b976a...,bw,3866862-3867012}|ERRORS={}|SOURCE_1="bcq" (8c1b976ac150da4581101744fba310641e33826f)
GGCGCCGTCGTTGTGTCGAGCACGTCATGACACATCTCGGCGTCTCAGAGCGGCTGGCATGTCGG
GTTCTGGGGCAGCATCGCTCCACGCAACGGAAGATCCCGACTGGGCAAGATGATGAGGCCGCGTT
GACGGCCGACATTGTCGAGC
>r948.1 |SOURCES={KEY=8c1b976a...,bw,4549979-4550129}|ERRORS={}|SOURCE_1="bcq" (8c1b976ac150da4581101744fba310641e33826f)
ATGGTCGCGCCGGACGCATAGGTGACGAAGAGGTTCCAGCCGCCCTGATCCGGCGGGCCCTTGTT
CTGCTGGCGGGTGGTGACGGCGCCCCAATCGGCGAACTGGACCTCGACATTGAAGCCGACCTTCT
TCAGCGAATCGGCCGCGACC
>r949.1 |SOURCES={KEY=8c1b976a...,fw,3020820-3020970}|ERRORS={}|SOURCE_1="bcq" (8c1b976ac150da4581101744fba310641e33826f)
CAATGCTGCGGCGGCACCGCGCAGCCAGTGTCCGAACCTGTTCGTCATCGTCGTCATCCCCTTTT
TTGCTTCGACGGATTGCGGTCTCAATGGGTGCGAACCTGGCGCTGCTCCAGCCATTCTGAGAGCA
GCGTGAAGGGCAGGCACATC
>r950.1 |SOURCES={KEY=8c1b976a...,bw,4826224-4826374}|ERRORS={}|SOURCE_1="bcq" (8c1b976ac150da4581101744fba310641e33826f)
TTTCCGCGACGGCGACCAGCATACCGAGCGCGGCAAGGTCGAAATGGCCGTTCATCATGTGCCTC
CGTGAGACGCCGATCATCCATCGATTTTAAGAATGGTTAAATCAGTATAATCCGTTTTTCCGATG
CGAAAAAGCGTCCTATAGCA
>r951.1 |SOURCES={KEY=8c1b976a...,fw,4743238-4743388}|ERRORS={}|SOURCE_1="bcq" (8c1b976ac150da4581101744fba310641e33826f)
GTCAGCGTGATGACGATCGGGGCCATCACCAGGCAGATCGCATCGTTGACGAGGAAGGCGGAGAG
CACGCCGGTCGTCATCACCACAACCGAGAGCAGCAGCACCGGATGCCGCGCGCGGCCGGCGGCCC
AGCCGGTCACCATGCGGAAG
>r952.1 |SOURCES={KEY=8c1b976a...,fw,4764633-4764783}|ERRORS={}|SOURCE_1="bcq" (8c1b976ac150da4581101744fba310641e33826f)
AACGGGCTCTATCACGGCCTCGGCGGGCGCCCGCTCGACGGCATGGTCGGCGATCTCGACTATCT
GTTCCGCACCGGAAAGGAGCTCGGCCTGCCCTTCATCGGTATCGGCGACGGCGGCAACGAGCTGG
GCATGGGCGTGCTTGCCGAG
>r953.1 |SOURCES={KEY=8c1b976a...,bw,5301176-5301326}|ERRORS={}|SOURCE_1="bcq" (8c1b976ac150da4581101744fba310641e33826f)
ATGAGCCACATGATCCCGCGTGAGCAGATCATCAAGAACGTCGTTGCCGGCTTCGGCAAGCCCGG
CACGGTGCCGATGCCCTTCACCTCGGAATTCTACGACCAAGACCTGCTGAAGCCGATCGCCTACG
ACTTCAACCTGGCGAAGCAG
>r954.1 |SOURCES={KEY=8c1b976a...,bw,5273926-5274076}|ERRORS={}|SOURCE_1="bcq" (8c1b976ac150da4581101744fba310641e33826f)
TTGGCGTCGAACGGAATCGTCACCGACCCCGAAAGCCAGGGCCAGCACAGGACGACCCATGCCAC
AACGAAAGCGATGGCCGCCAGCAGGTAGCCGGCGCCCCTTGCATTCACCAAGCGTCTCAAACGGA
CCCCCACGGTCCCAAGGCGC
>r955.1 |SOURCES={KEY=8c1b976a...,bw,3227238-3227388}|ERRORS={}|SOURCE_1="bcq" (8c1b976ac150da4581101744fba310641e33826f)
CTCCATGTCTTGTTCCGGCGCTTCGCCGAGACGCAATCCGGCCGCAGCGCCCCCGATGCCGTCAA
GGCGACCGCAGCGCGCCTGCTGCAACGGGTCGACACGCTGCATCACGACGTCCAGTCGGTGCAGG
ATCGCGCCCGCCTGCTGCAG
>r956.1 |SOURCES={KEY=8c1b976a...,bw,1964454-1964604}|ERRORS={}|SOURCE_1="bcq" (8c1b976ac150da4581101744fba310641e33826f)
GATGTATTCGGGCGATGTGGTCAAGGCCGTCTACCCCGATCTGGAGCCGGAGAAGCGCACGGCCG
GCGAGCCCAAGCCGGCCGCGGCCACGGCGAGCGGCAAGGGCTGGTTCGAACTCGGCAAGGGCGAG
AACCTGAAGTTCAAGCTGCC
>r957.1 |SOURCES={KEY=8c1b976a...,fw,4469847-4469997}|ERRORS={}|SOURCE_1="bcq" (8c1b976ac150da4581101744fba310641e33826f)
GCGCTGGCCCGGCTCGCCATTTCCCTCGCGATCGCGATGGGGTGCTGCTCACCCGCCCTGGCGAA
TAATGCGTGCGGCGCCGGCAGCGGCAGGCAGCCCTGCACATTCACGCTCGGCCAGCGGCCCTTCG
CGGCGAGCTCCTCCTGGAAC
>r958.1 |SOURCES={KEY=8c1b976a...,bw,1814927-1815077}|ERRORS={}|SOURCE_1="bcq" (8c1b976ac150da4581101744fba310641e33826f)
GGATGCGCGCGCGCAGGCCGATCTCTGCTTCGCCAACATCGCCGCGATCCTCGCCGAGGCGCGGA
TGACGCTCGCCGATATCGTGCGGATCAATGCCTATGTCACCGACCGCGCCCATATGAAGGGCTAT
ATGGATTCGCGCGACGCCCA
>r959.1 |SOURCES={KEY=8c1b976a...,fw,2441534-2441684}|ERRORS={}|SOURCE_1="bcq" (8c1b976ac150da4581101744fba310641e33826f)
CGGCTGCCATCCTGGAAAACCACGCCTTGGCGCAGCTTGAACTCCCAGATCGTCGGGTCCTCCGG
CAGCATCCGCCAGGACACCGCCAGAAGCGGGCCGAGGCGCCCTGTCCGATCGCGCTCGGTGAGAC
CTTCATAGATGTTCTGGACG
>r960.1 |SOURCES={KEY=8c1b976a...,fw,2398519-2398669}|ERRORS={}|SOURCE_1="bcq" (8c1b976ac150da4581101744fba310641e33826f)
GCCGACCGACGTCGTGCTGGTCGATGGCGAGCCGCTGCCGGCGCGCGAGCGCACCCGGCTCTGGC
TCTACCACAAGCCGCGCGGCCTCGTGACCACCAACTTCGACCCGGAAGGCCGCCCGACCGTGTTC
GAGGCGCTGCCGGAAGACCT
>r961.1 |SOURCES={KEY=8c1b976a...,fw,1846991-1847141}|ERRORS={}|SOURCE_1="bcq" (8c1b976ac150da4581101744fba310641e33826f)
TCGCCACCGGCGATATTGTCGATCGATTCGTAGCCGATGTCGCGCACGATGGTCGAGGCGGCGAA
ATCCATCAGCGCCGAGCGCAGGCGCGGATAGGAGATGATCTTGCGCGAGTCGGTATAGACCGGAC
TTGCCCAGCCGGAGGTGAAG
>r962.1 |SOURCES={KEY=8c1b976a...,fw,5447185-5447335}|ERRORS={}|SOURCE_1="bcq" (8c1b976ac150da4581101744fba310641e33826f)
CGGCATCTCCCCGACGATTACGGCAAATGGAACAGCGTCTTCCGCCGCTACCGGCGCTGGCTGGA
GGTCGGCGTTTTCGACGCCATGCTGGAAAGCCTGGCGGAGATGGTCGAGCGAGACCCCTCCGCCG
ACATGATCGACTCAACCATC
>r963.1 |SOURCES={KEY=8c1b976a...,fw,334853-335003}|ERRORS={}|SOURCE_1="bcq" (8c1b976ac150da4581101744fba310641e33826f)
GGCCGCCGAGTATATTCCGGCGCCGGCGCCGTTGCAGGCGCTCGGCTTGCGCACCGATCAGCGCG
CGCTTGCGGGGTTGCGCCTGACCCTGACGCACCGGGTGATGGCGGACCCCGAGCAGGAGCCGACT
CCGGCCCAGGCCTTGAAGAA
>r964.1 |SOURCES={KEY=8c1b976a...,bw,2908791-2908941}|ERRORS={}|SOURCE_1="bcq" (8c1b976ac150da4581101744fba310641e33826f)
TCCGGCAGATTTCCATAGATATCTCGCATCTGCAGCCAGGTTTCCGGTGCGGATCTGGCTTGTTG
CGCCTGCTGGTTGAGCCGCGACCACTCCGGGTCATTGGGCCCAATGGCTTGCCCGCTTTCGGTTT
CGCCATAGCAGTAGCGGCAC
>r965.1 |SOURCES={KEY=8c1b976a...,fw,4725595-4725745}|ERRORS={}|SOURCE_1="bcq" (8c1b976ac150da4581101744fba310641e33826f)
ATGGGACGAAGGCGTGATGCCATCGGCCGTTCCCAGCGAGCTCCTCGCACAGGGATCGTAGTGTC
CCCAGGGCGGTGCCCCGAAGCCTCCCGGGAGTGGATCGTGACCACCTCAGGCGAGAACTTGTTCG
TCGTCTTGTTCGTCATAGCC
>r966.1 |SOURCES={KEY=8c1b976a...,fw,5099643-5099793}|ERRORS={}|SOURCE_1="bcq" (8c1b976ac150da4581101744fba310641e33826f)
CGGTTGATCTCGGCGACCAGATCCTGCTGCTTGCGCTCGCGCTCCTCCCAGGGCTTGAGGCGGGC
GAAGGCGATGGCGCGGGTCACATCGGGGAAGCCGACGATGACGAGGTAGGTCTCGACCTCCTGGA
TGTTCTTGAAATAGGTCTCG
>r967.1 |SOURCES={KEY=8c1b976a...,fw,1803911-1804061}|ERRORS={}|SOURCE_1="bcq" (8c1b976ac150da4581101744fba310641e33826f)
CTCGACCACGTCCTGCTCGTTGACGCCGAGCTTGGTCGCGATCTGCTTGACCTGGTCGGGGCGCA
GATCGCCCTCGCCCAGCGCCGCGATCTTGCTCTTGGCCTTGCGCAGGTTGAAGAACAGCTTCTTC
TGATTGGCCGTGGTGCCCAT
>r968.1 |SOURCES={KEY=8c1b976a...,bw,5436136-5436286}|ERRORS={}|SOURCE_1="bcq" (8c1b976ac150da4581101744fba310641e33826f)
CAGAACTCAGGAGATTTCTGAGCGCTTCACGCACGGAAAGATCATCGTCGACGACGGCTACCGTG
CCGCCCACAACGACGGGCTGTTTCGACTGTCTCATAGTATTTTCTCCCTGTCGCCAGGCAGAGTA
AAACAAAAGGTAGCGCCGCG
>r969.1 |SOURCES={KEY=8c1b976a...,bw,3755408-3755558}|ERRORS={}|SOURCE_1="bcq" (8c1b976ac150da4581101744fba310641e33826f)
GACGGCGTGTGACCTTCTTCAGACGCCGCCCTTCACGCCCTGCGGTGGCTTGCTATCGGCCGGGA
CGAAGAAGTCCGGCATCAGCGGCACTGACGGGTCGACGCGGTAGGGCGTGAAGTCGGTTACCCCC
TCGCCGGCCATGAAGCTGTC
>r970.1 |SOURCES={KEY=8c1b976a...,bw,416644-416794}|ERRORS={}|SOURCE_1="bcq" (8c1b976ac150da4581101744fba310641e33826f)
CCGACGAGTTCCATGTTCTTCACGACGGCGTTCTTGATGAAGCCGCTGTCGCGTTCCCTGCTGAT
CCAGCCATCCACGAATTCGCGCCAGGACTGATCGGCCTCACGCCGGAAGCCCGCATTCGAGGTGG
TGAAATCGGCCGGCGTCGGC
>r971.1 |SOURCES={KEY=8c1b976a...,bw,1669086-1669236}|ERRORS={}|SOURCE_1="bcq" (8c1b976ac150da4581101744fba310641e33826f)
ACGCAGCGTGACATGGTAGTCGGGCGGCTCGATCCAGCGCGCGCCCGACAGGCCGCCGCGATGCA
GCGTCAGCTCGGATGCGACATCGGCGGGGATTTCCAGAGCGATGAACAGCCTCGGCATGAGTCGA
TTCCTGCCAAGCGATTGTGA
>r972.1 |SOURCES={KEY=8c1b976a...,bw,5241350-5241500}|ERRORS={}|SOURCE_1="bcq" (8c1b976ac150da4581101744fba310641e33826f)
GGTGTCGCCCTCCGGTCCGACCACGAACAAGGGCGGCATCTCGCCCTGTCCGATGCCGCGGGGGA
ATTCGATGAACACCTGCTTGCCGTCATCGAAGGCGCGCAGCGGCCGCCACGGTGCGCGGTCGCCG
GTCACCTCGTAGCGGAAATT
>r973.1 |SOURCES={KEY=8c1b976a...,bw,3370825-3370975}|ERRORS={}|SOURCE_1="bcq" (8c1b976ac150da4581101744fba310641e33826f)
CGGCCGAAATGGCCATAGGCCGAGGTCTTGGCATAGATTGGCTTGTTGAGGCCGAGATGGTTGCG
GATGCCGTTCGGCGACAGGTCGACCAGCTTGCCGAGCACGTCCTCGAGCTTGGCTTCGTCGACCT
TGCCGGTGCCGTGCAGGTCG
>r974.1 |SOURCES={KEY=8c1b976a...,fw,3619791-3619941}|ERRORS={}|SOURCE_1="bcq" (8c1b976ac150da4581101744fba310641e33826f)
GTCCAGCCCGTGCCGACGCCGTTGGCGCCGGGCGCGCCGGGCACGAAGAGCGAGATGACGAGCAG
CACGAAGCCGGCCACCGTCAGCCAGAACGAGATGTTGTTCATGCGCGGGAAGGCCATGTCCGGCG
CGCCGATCATCAGCGGCACG
>r975.1 |SOURCES={KEY=8c1b976a...,fw,5410349-5410499}|ERRORS={}|SOURCE_1="bcq" (8c1b976ac150da4581101744fba310641e33826f)
TCCAGCCGCGATTGTCGACGCGGCCCTGGCTGGTCGCGAGCCGCGGGTCACCAAGCCAAGCTTCG
CGGCCAAAGGCGCGGCAGAAGCCTTCCCAATGTTCCTCGCCGACGATCGAGATGAAGATCTTGTC
GCCGCTCTTCGTGTCGAACA
>r976.1 |SOURCES={KEY=8c1b976a...,fw,5008685-5008835}|ERRORS={}|SOURCE_1="bcq" (8c1b976ac150da4581101744fba310641e33826f)
GCGCTCGACTACGCCCTCGATCCGCGCCTGTTCAACGGCGACAATGTCTGGCTCAAGCCGCTGAA
GTTCGAGATCTCGGTCGCGATCTACCTCTTCTCCTTCGCGCTCATCCTGCCTTTGACCGGTGAAG
CCTTCCAGCGCTCGTGGCTC
>r977.1 |SOURCES={KEY=8c1b976a...,fw,2659751-2659901}|ERRORS={}|SOURCE_1="bcq" (8c1b976ac150da4581101744fba310641e33826f)
CACGACGAAGCCGCTCAGCACGAAGAAGACCGAGACCGCGAAGGTCCCGTTCCAGAGCACGGCGA
AGGGCGTATAGGCGACCCAGTGCGCGCCTGGCTGCTGTTCCGGTACGAGCCATGGCGTCAGGGCC
GACATCAGGTGGAAGATCAC
>r978.1 |SOURCES={KEY=8c1b976a...,fw,5378159-5378309}|ERRORS={}|SOURCE_1="bcq" (8c1b976ac150da4581101744fba310641e33826f)
ATCCGGGCGAAGGTCTCGCGGATGAAATGCGCCGCCGAGACCGGATCGCCATTGGCGCCCGGACC
TTCCGGATTGACGTAGATCAGGCCCATCTCGGTGGCGCTGAGCGGCGCGTCGAACTTGTCGAGCG
GGCGGTGCGTCAGCCAGGCC
>r979.1 |SOURCES={KEY=8c1b976a...,bw,2840043-2840193}|ERRORS={}|SOURCE_1="bcq" (8c1b976ac150da4581101744fba310641e33826f)
GCGCAGACCGCGTCTCGACCGTCGTGCTGCCGAACTGGCTGGTGCGCCTCGTCGCCCGCTTCAGC
GCGACGGCCCGTCAGGCTGCGACGCCTGAGCTCGGACGGAAGAAGACCGCGACGGGCGCCAAGGC
GATCGCCATGCTCGGCTGGC
>r980.1 |SOURCES={KEY=8c1b976a...,fw,3707522-3707672}|ERRORS={}|SOURCE_1="bcq" (8c1b976ac150da4581101744fba310641e33826f)
CCGCGCCGTTACGGCATCGACCTCGTCATGCCGATCTTCTTCGCGGCGATGATCGTGCCGCTCTG
GCGCGGCCGGCGCGCTGCCGTTCCCTGGGTCGTCGCCGGTATGGTCGCCCTGCTGACGGCGAAGC
TCGTCGACGGCTACGCCTTC
>r981.1 |SOURCES={KEY=8c1b976a...,bw,232131-232281}|ERRORS={}|SOURCE_1="bcq" (8c1b976ac150da4581101744fba310641e33826f)
ACCGCCGCCCTCTATGCCGAACTGCTCAAGACCGCCGTCCCCGAACTTGGCGAGAAGCTGGAGGA
ACGGGTCAAGAGCTATGGCGAAAGCCGTCTCGTCTGCGGCTTCCATTACGAGAGCGACCTCGTCG
CCGGCGACAAGGTCGGCCGC
>r982.1 |SOURCES={KEY=8c1b976a...,bw,3695700-3695850}|ERRORS={}|SOURCE_1="bcq" (8c1b976ac150da4581101744fba310641e33826f)
TTTCAGGAAGCAAAGCACGATCGCCACGGCAGCCCTTATCAGCCGGGCGATCGAAGGCCGCGCGT
ATCGCAGAAAAGAAGCCGGCTGGCAAGCGAAAAGCCGGCTTCTGGGGAAAACCGCGGGCAAAGCC
CCGCCGAAACAGCGCGTGGC
>r983.1 |SOURCES={KEY=8c1b976a...,bw,2311945-2312095}|ERRORS={}|SOURCE_1="bcq" (8c1b976ac150da4581101744fba310641e33826f)
CCGGGTAGAGTTGCTTCGCCAGCGCATAGCTCAATCGCGCCGCCTGGCATTCGCCGCCTTCCGGG
CGGCCGGGTTTGGTTGTGGGGTTCCAGCCATAGATGTCGAAATGGGCGTAGGACTGCGTGCGTTC
GACGAAGCGGTTGAGGAAGA
>r984.1 |SOURCES={KEY=8c1b976a...,bw,4530846-4530996}|ERRORS={}|SOURCE_1="bcq" (8c1b976ac150da4581101744fba310641e33826f)
CATCTGGGCGAGCGTGAGGCCGCGCTGCTGCCGCAGCTCGCGCACGCGCCGGCCGAAGGGCGTCA
CGGCCCGAACTCCCTGAGCCGCCGCAGGCGTACATAGAGCGCGCCCGAGCCGCCATGGCGCTGCT
CGGCCTCCTCGAAGCCCAGC
>r985.1 |SOURCES={KEY=8c1b976a...,fw,808447-808597}|ERRORS={}|SOURCE_1="bcq" (8c1b976ac150da4581101744fba310641e33826f)
TCGCCAAGCCGGCCAGAACGATCAAGGTCGGCGCCGTGATCCGCGCGCTCGAGGGCCCGATTGCA
CCGATCGCCTGCGCCAGCCGCTCGGCCTTCAGCATCTGCGAGGATTGCGGCGACATCGACAACTG
CCCGGTGCGCTCCGTCATGA
>r986.1 |SOURCES={KEY=8c1b976a...,fw,1926866-1927016}|ERRORS={}|SOURCE_1="bcq" (8c1b976ac150da4581101744fba310641e33826f)
TCATCGGCTGCGACATGGCGCTGGCGGATGCCGGTGCGCTGGACGATCCACTCGTCGCTGGTGTC
GACGCGCGTGGCGAGTTCGGCATTGGTGACGATGCGGGCCGGAAGATAGGAGCCGCAGCCGACGA
CCTGTGAGCGCAAGATGGAC
>r987.1 |SOURCES={KEY=8c1b976a...,fw,4357586-4357736}|ERRORS={}|SOURCE_1="bcq" (8c1b976ac150da4581101744fba310641e33826f)
GCGGGCTCGCGCCCGAACCGGCCCGGGCCCAGACCGCCCCCGCGCAGCCTCCCTCCGCAACGCAG
TCGGCCGCCCTTCCGCCAATCCCGCGCGAGCTCCTCGCCAATGGCGCGATGACGCGGCTCGCCTA
TGTCGTCACCGGCGACAGGG
>r988.1 |SOURCES={KEY=8c1b976a...,fw,767811-767961}|ERRORS={}|SOURCE_1="bcq" (8c1b976ac150da4581101744fba310641e33826f)
GTTCTGGGACGAGCGGATGTCGACGCTTGCGGTCACGCGTACCCTGCTCGACGCCGACGCCTCGC
GGGCCAAGCGCGCGGCCGTGGTCGACAAGATGGCGGCCGCCTACATCCTCCAAGGCGCGCTCGAC
CGGCTGGCGCGACTGGCCGA
>r989.1 |SOURCES={KEY=8c1b976a...,fw,2086099-2086249}|ERRORS={}|SOURCE_1="bcq" (8c1b976ac150da4581101744fba310641e33826f)
ACCGGGCGCGCCGGCATCAACCTGAAGCAGGGCGAGATCGGCGGCGTCGCCCTCTCCGAGCTCCT
GCGCCGGGCGGAGCGAAACCCGTCGCTTCTCCTGCGCGACTGGCGCCAGGGCAAGACGCCTTTCG
ACACGCTGGCCGCCAATGCC
>r990.1 |SOURCES={KEY=8c1b976a...,bw,3121289-3121439}|ERRORS={}|SOURCE_1="bcq" (8c1b976ac150da4581101744fba310641e33826f)
GGGCGACGCGCCGGGCAAACAGGTCGGGCAGGCCGAGCGCCGCGGTGAAGGGCTGGACGGTGAGC
GAATCGGCGCCGCCGACACCGGCGGAGAAGGCCGCGACGGTGCCGCGCAGCAGATTGACCCAAGG
GTCGCGCCGGGTCAGCGAGC
>r991.1 |SOURCES={KEY=8c1b976a...,fw,3303761-3303911}|ERRORS={}|SOURCE_1="bcq" (8c1b976ac150da4581101744fba310641e33826f)
CCGTTCTTCTGCCGAGAGATTGTCGACCTCGCTGGCGAAGCCCGGAAACACCACGCCCGCCGCGC
CGGCGCCCAGCGCGAAGGCGGTCACGCGCCCCAGTGCCGCGGGGTCGATCGCGCCACTGGCGGCA
AAGGGCGTCGGCAGGACGGG
>r992.1 |SOURCES={KEY=8c1b976a...,bw,2735752-2735902}|ERRORS={}|SOURCE_1="bcq" (8c1b976ac150da4581101744fba310641e33826f)
GAGCGCGCGGGCGGCCGCCAGGATCGAGCCGACCTTGCGATCGCGCTGGGTCGGCGCGAGGCCGG
CGCTCCGAGGATCTCGAGTTCCACCGCCTCGCGGCGGGGCGCGTGTGGTCATTGATTTTTCTCTA
AACTGAACCGTTCAGTTCAT
>r993.1 |SOURCES={KEY=8c1b976a...,bw,4268094-4268244}|ERRORS={}|SOURCE_1="bcq" (8c1b976ac150da4581101744fba310641e33826f)
CGGCAAGCCGGAGGAGACGCTGGCGCTGACCTGCGACATCGCCGAGCCGCGGCAGGTCGCGGCAG
CCTTCGACACGCTTGTAGCGCGCTTCGGGCGGCTCGACGCGCTGGTCAACAACGCCGGCACCGCC
GTGTTCAAGCCGCTGCTGGA
>r994.1 |SOURCES={KEY=8c1b976a...,fw,1366197-1366347}|ERRORS={}|SOURCE_1="bcq" (8c1b976ac150da4581101744fba310641e33826f)
AGGCAAAGCGGCGCGCTCATATTGAGCAGGCGGAAGGCGGATGCATCCGGAAGCGTGGCGAAACC
CAACGTCACTTCCGCACCTCCCGCATCGGCCCTCCGCTACTGGATATCGGCCCGCCCTGTGCCCC
GCAAGCGCAACCGCCGCAGG
>r995.1 |SOURCES={KEY=8c1b976a...,bw,2857969-2858119}|ERRORS={}|SOURCE_1="bcq" (8c1b976ac150da4581101744fba310641e33826f)
CCCGAGGTGATGACGAGCCGCCCGGCGCTGTAGGTGCCGCGCTCCGTGCGCACCACCACGCCGCC
CTGCGCCGTCGGCGTCCAGTCGATGAGCGGCTCGTTGGTGCGGATCTCGGCGCCACGCGCCTGCG
CCAGCCCGACATGGGCGTAG
>r996.1 |SOURCES={KEY=8c1b976a...,bw,812410-812560}|ERRORS={}|SOURCE_1="bcq" (8c1b976ac150da4581101744fba310641e33826f)
TGAACCCGATTGGACTGGATCGCGGGGTTAGGAAAGAGCGAGGAGATCAGCAGCAGCTCGGCTGC
CTGGTAGCCGGTTTCTTCTTCCAGTTCCCGGCGAGCGGATACCTCCGGACTGCTGTCATTCGCAT
CGACGGTGCCGGCAGGCAGT
>r997.1 |SOURCES={KEY=8c1b976a...,bw,4179465-4179615}|ERRORS={}|SOURCE_1="bcq" (8c1b976ac150da4581101744fba310641e33826f)
CGATTGCAAGACATTTGCGCAGCGGATTTGGAACCGGTTCATTGACTCTGATCTCGCATATGCAA
GCATTTGGATGGCATTGATTTAGGATTGATGAACATGTTCCAGAGCGCTGAGCGCCTCGGCCGGG
TGAAGGCCTCCCCGACCGTC
>r998.1 |SOURCES={KEY=8c1b976a...,bw,1649400-1649550}|ERRORS={}|SOURCE_1="bcq" (8c1b976ac150da4581101744fba310641e33826f)
GCGCGCCGGCTTCCCGCGACGTCGACGACGATCCGCCCTTCGACATCGACGACGCGCAGGACCTG
CGCGACCTCAACGCTCCGCGCGTCGCCGCCCCCGCTCCCGCGCCCAAGCCCGGCAAGCGCATGCA
GCGCGAGGCGCAGCCCTCCT
>r999.1 |SOURCES={KEY=8c1b976a...,fw,552369-552519}|ERRORS={}|SOURCE_1="bcq" (8c1b976ac150da4581101744fba310641e33826f)
CCGGATCGATCCGCCCGGCCGCGGCATCGGCCGCGAGTTGGCGCGCTGCGCGGACGATCTCGTCG
CGCGAGCCGTAATTGAAGGCGATCGCCAGGATGAGCCCGGTATTGCCGCGCGTGCGCGTCTCGGC
ATGCTCGACCAGGCGGCGCA
>r1000.1 |SOURCES={KEY=8c1b976a...,fw,3762434-3762584}|ERRORS={}|SOURCE_1="bcq" (8c1b976ac150da4581101744fba310641e33826f)
GGCAATGCCCGCGAGCTCTGTCTCGGCCTGGAAGTCGTGCTGCCCGACGGCCGCATCTGGAACGG
CCTGCGCCAGCTCCGCAAGGACAATACCGGCTACGATTTGAAGGACCTCTTCATCGGCGCCGAGG
GCACGCTCGGCATCATCACG
