# Supplementary material for: Rapid phylogenetic and functional classification of short genomic fragments with signature peptides
Source: BMC Res Notes. 2012 Aug 28;5:460. doi: 10.1186/1756-0500-5-460 (PMC3772700; doi:10.1186/1756-0500-5-460)
Supplement: Additional file 4 — Synthetic data produced from draft genomes of four soil bacteria. This file contains a zip file of the 16 synthetic data sets used to compare sensitivity, specificity, and throughput of our method to three types of BLAST-based methods. (TAR 6400 kb) [file 1756-0500-5-460-S4.tar › syndat/bcq.300.fna]

>r1.1 |SOURCES={KEY=8c1b976a...,fw,4511311-4511611}|ERRORS={}|SOURCE_1="bcq" (8c1b976ac150da4581101744fba310641e33826f)
CAAGACCATCGACCGCGGCAGCCGCGACCACCTCGCAGGCCTGCTCGGCGGTGACCGCCAGACGT
CGCGGCGCGAGATCGAGAAGCTCCTGCTCTATGTCGGCAACGATCCCTCCGTCACGGAGGCCCAT
ATCGACGCCATCGTCGGCGACACCGCCCAGCGCGAGCAGGCCATGCTGGTCGATGCCGTCTTCGC
CGGGAAGCTGCCAGTGCTCGACCTGGCGCAGGCCAAGCTTTTCAGCGAGGGGCTCGATCCCGGCG
TGATGCTCGGCGCCGTGCTGCGGCAGGCCCTGGCTCTGCT
>r2.1 |SOURCES={KEY=8c1b976a...,bw,3858290-3858590}|ERRORS={}|SOURCE_1="bcq" (8c1b976ac150da4581101744fba310641e33826f)
GCTCGGCACGCTCGCCGACCGGCGCGGCCGCAAGGTGGCGCTTTCGCTGACGATCCTGCTGATGG
CGCTCGGCACCGCGATGATCGCTTTCGCGCCGACCTACGCAACAGCCGGCGCCTGGGCGCCGGCG
ATCATCGTGCTCGCGCGGCTGATCCAGGGCTTCTCCGCCGGTGGCGAGATCGGCGGCGCCACCGC
CTTCCTGGTCGAGCATGCCCCGCCCGAGCGCCGCGGGCTCTATGCGAGCTGGCAGCAGGCGAGCC
AGGCCGGTGCCCTGCTGCTGGGCTCCCTGACGGGCGCGCT
>r3.1 |SOURCES={KEY=8c1b976a...,fw,4485332-4485632}|ERRORS={}|SOURCE_1="bcq" (8c1b976ac150da4581101744fba310641e33826f)
GAGACGGCGTTGAAGGCGCTCGGCAACGGGCTCTTCGGTCTCGACTGGCCCGTCAGCGCGATCCA
GCAGGGCGTGATCTTCGACTATCGCCTCAGCCGGGCGCTGATGGCGGGGTTGTGCGGCGGCGCGC
TCGCTCTCTCAGGCGCAATCCTGCAGGCGCTGCTGCGCAATCCCCTGGCGGAGCCTTACGTTCTC
GGCATCTCGGCGGGAGCCTCGACCGGCGCCGTCGCGGTGCTGATCCTCGGCGTCAGCATCGGCGG
CACGGCGCTGACGGTCTCGGCCGGCGCCTTCATCGGCTCC
>r4.1 |SOURCES={KEY=8c1b976a...,fw,4672373-4672673}|ERRORS={}|SOURCE_1="bcq" (8c1b976ac150da4581101744fba310641e33826f)
GGCCACTATCCGCATCGCCGGCGCGCATCGTGATCGCGAAACTGGAGAAGCTGGCGACAATCTCC
GGCACCGAACGATAATTACGCTTCAATCGACCGCGATTGCCACCGGCGAAGTCCTCCTTGCCGAA
CCGGGTTATGTTGAAGGATGAGGCACCGCGAAACCGGTAGATCGACTGCTTGGCGTCGCCGACCA
TCCAGAGATTGCGGCCGTCGGGCCGCAGTGCGCTCAGCAGCCGCACGCTGCTGCGGTTCACGTCC
TGATACTCATCCACCAGGACATGATCATATTGCGCCTGCA
>r5.1 |SOURCES={KEY=8c1b976a...,bw,4558560-4558860}|ERRORS={}|SOURCE_1="bcq" (8c1b976ac150da4581101744fba310641e33826f)
ACCGACGTCTACTGGACGATGTCCGGCGAAGTCGTGCTGATGACGCTGGTCGGGGGGCTCGGTAC
CGTCTTCGGCCCGATCGCCGGCGCGGTCGTCATCGTCGCCATGCAGAACTACCTCGCCAGCCTCG
GCTCCTGGGTGCTCGTCGTCCAGGGCGGCATCTTCGTGCTCTGCGTCCTGCTCTTCCGCGAGGGC
ATCGTCGGCCTCGTCGCGAAATGGATCAAGAAGCCGCTTTGACGCTTGAGAGCGGCGGGATCAGC
GGATCAGCTGAGAGATCGCCCTGAACTGCGGATGCTCGGC
>r6.1 |SOURCES={KEY=8c1b976a...,bw,2496855-2497155}|ERRORS={}|SOURCE_1="bcq" (8c1b976ac150da4581101744fba310641e33826f)
TCATCGACCGGCTTCGGTTGGAGTGGTTCGGCCGGTTTCGTGCTGCGGCGGTCAGGAGTCCCTCA
TGTTGCCCTATGTCTTCCGCCGGCTGCTGCAGGCCATCCCCATCCTGCTTGCGGTCGCGGCGCTG
ATCTTCGTGCTGTTCAGCGTCATTCCCGGCAACTTCGCCACCAGCCAGATGGCTGACGGGCGCAG
CAATGTCGATGCCGAGACCATTGCGCGCATGAACGAGCAGTTCGGGCTCAACGACCCGCTGCCGC
TGCGCTTCGCGAAATATGTCGGAGGGCTCGCGGTCTTCGA
>r7.1 |SOURCES={KEY=8c1b976a...,fw,290818-291118}|ERRORS={}|SOURCE_1="bcq" (8c1b976ac150da4581101744fba310641e33826f)
CCGGCTGCGGCGCGCCCTTGATGACGGCGATGCCGGAGGGCATGGCGAAAACGCCTTCCTTGGGT
GCAGCCAGATCGATCGGCGCGCCGGCGGCCTTGCGCTCGAGGCAGTAGGACGACATGGCGGGGCC
GATCAGATGGGCCTCGCCCTGCTCGAGCAGGTTATAGGCCTGCGGCTGCTGGGTGTAGATCGTGA
GCAGGTTGGCCTTGAGGGTCGCGAGCTTCTTGAAGCCGATATCAGTGTCCTTCTGCGCGGCATCG
AGCGAGGCGCCCGTCAGCAGGCCGGCGGCGAACAGGATCG
>r8.1 |SOURCES={KEY=8c1b976a...,bw,1081160-1081460}|ERRORS={}|SOURCE_1="bcq" (8c1b976ac150da4581101744fba310641e33826f)
GCCGGTGCTGGGCGATGTGGCGCCCTGGCGGCTCGCCGTGGTGCTCGACGCCAACGGCGACAGCG
CCAGGCTCGGCCTGCATCCGTTGCGCGACAATGCCGGCAACCTCAACACCCGCCGCGAAACGGTC
ACGCTAGCTGCGGACGGAATCAAATGGACCCGCCGTGGCCGTGTCTCGCAGGTGGTTTCGGCCGG
CGATGTCGTCTATGTCGAACCAATCGAGAACCGGCCGGGCTATGCCCGCCTGCGTCAGCTGCCGG
AGGTCAATGGCGCCATTGTCGTGATGGACCCGTTCTCCGG
>r9.1 |SOURCES={KEY=8c1b976a...,bw,1228299-1228599}|ERRORS={}|SOURCE_1="bcq" (8c1b976ac150da4581101744fba310641e33826f)
ATCGCCTTCACCGTGCTGATGATCGCGGCGCTACGCTGGGCGATCCTGCCGCGGGTGACGAGCGG
CTCCTATTCGATCCATTCCGGCTTCTACGCCCGCAAATGGACGGTGGCGCTGGCCACCGAGGTGA
CGCTGGAGACGCTGTCGTCGCTCTTCGCCACCATCTATATGCGGGCCTGGTACCGGCTGATGGGC
GCGCGGATCGGGAGCGGGGCGGAAATCTCGACCAACCTCTCCGGCCGCTACGACGTGACCGGCAT
CGGCGCCGGCAATTTCATCGCCGACGAGGTCGTGTTCGGC
>r10.1 |SOURCES={KEY=8c1b976a...,bw,1895047-1895347}|ERRORS={}|SOURCE_1="bcq" (8c1b976ac150da4581101744fba310641e33826f)
CGGTCGATGGCGAGGAGCGGTATGCCTGCCAGATGACCGAGCTGCCGGCGGCCACGACACGAATG
AGCTGGCGCGACCCGAGGCACTACTGGCGTGAACTGCGTTCGGGCAATGTCCGGCTCGGCCCCTT
CATCGTCGCCGTCGCGCTCGCGCTGTTCAACACCGTGCAGCGCAAACTCCGCGGTGCCGAGGCGC
CCTACCGCGAGCCGACAGACCGCAAGACCAGTCCAAAGGAAGTGCTCGACCTCCAGCCGGGAGAG
ATCGTGCGCGTGAAGACGCGACGGCAGATCGAAGAAACCT
>r11.1 |SOURCES={KEY=8c1b976a...,fw,1989654-1989954}|ERRORS={}|SOURCE_1="bcq" (8c1b976ac150da4581101744fba310641e33826f)
TCGAGATCAGGCCGCCGGCCGGCTCGTCGAGCTTGGCTGCCAGCCTCAGCCGCGTGCTTTCCGGC
ACGAAGGACAGGTCGACATTGAAGTTCCCGCCCATATCGAGCCGCCGCGCCTCGAATTTGAGGTC
GAGGCCCTCATTGGGGGGGCCAAGCCGCGCGGCACCGGTCGCGCCAAGCCGTGCCGCCGCACCGA
TGACCGGCTCGCCGAGCACGAGTTCGTTGAGCTGGAAGGCGCGCAGGATCACCTTGAGCGGCAAT
TCCGGCAGGATCGGCCCGTCATTCGCGGGGATCGTCCCGG
>r12.1 |SOURCES={KEY=8c1b976a...,fw,2623635-2623935}|ERRORS={}|SOURCE_1="bcq" (8c1b976ac150da4581101744fba310641e33826f)
CGGACTCTCTTCACCCGCTTCATCCCGGCCGAGCGCGAGGGTGACGGGCGCGGCACATGGCAGCG
CTATTATCGGAGATGGCCGGAGGTCACCTTGGAAAGGGCCGGCGTCGAAGCCGTCCAGCTCCTGC
CCTCTCTGGAGCGGTTCGTTCCGCCCGCGCATGTGCTGGACAAGAAGGTCTACTCACCCTGGAGC
GAAGGCCGCCTCGATCACTTCATGGCGGAGCGTGAAATCGATACGGTCATCGTCACCGGCGGCGA
GACCGATGTCTGCGTTCTCGCGACCGTGCTCGGAGCCGTC
>r13.1 |SOURCES={KEY=8c1b976a...,fw,3586575-3586875}|ERRORS={}|SOURCE_1="bcq" (8c1b976ac150da4581101744fba310641e33826f)
AAAGCCCGAACCGCCAGCCGACCAGGCCGATGACGGTCGCGCTCACGGCCATCTGCGCCAGTCCC
GAACCGAGAATGTCCCGCCGCATCGAGTAGAGGCGGGAGGGTTGCAGCTCGAGGCCGACCAGGAA
CAGCAGCAGCACCACGCCGATCTCGGCCGTGCCGCGGATGGCGTCGGGATCCTTGATGACGCCGA
GCAGCGAGGGGCCGATCACGACGCCGGCCGCCAGATAGCCGAGCACCGCCGACAATCCGAGCTTG
CGGAACAGCGGAACGGCAATCACCGCGCCGGTGCAGAAGG
>r14.1 |SOURCES={KEY=8c1b976a...,fw,4190062-4190362}|ERRORS={}|SOURCE_1="bcq" (8c1b976ac150da4581101744fba310641e33826f)
CCCAATGCCATCGCCCCGATCATCGTCGCGGCGACCTTGAATGTCGCCCACGCGATCCTCGCCGA
AAGCTACATCTCCTTCCTCGGCTTCGGCATCCAGCCGCCGACGCCGAGCTGGGGCAATATGCTCG
AAAGCGCGCAGAGCTATCTCACCAGCGCGCCCTGGCTCGCCATTTTTCCCGGCATCGCCATCACG
CTCGCCGTGACGTCTTTCAATTTCGTTGGCGACGGACTGCGCGACGCGCTTGATCCGAGAATGGA
TCTGCCCTGAAAAGGATGGCTGAAGTTCCGCTGAGGAGGC
>r15.1 |SOURCES={KEY=8c1b976a...,bw,5359985-5360285}|ERRORS={}|SOURCE_1="bcq" (8c1b976ac150da4581101744fba310641e33826f)
CGGCCGACGCAGTGCCGGTACGCGGCCGACGCCTCGGCCACCGTCAGTGCTTGGAGACGTGCTCG
GGCTTGCCCTTGCGCTTGGTGGAAGCCATCTTCTCCAGCTCGCTCTCGCTCATCGATTTCTCCAT
CGACTTCGAGGCGCCCTGGAGCTTGCTCTTCCTCATGTCGCCGCGCTTGGCCGCAAGCGCGGCTC
CGGCGGCCTTCTGCTGGGCAGCGGATTTGGCTGGCATCTCGTCCTCCTCCATCGGAAACAGCGGA
TGAACCCGCTGATCCGGCCAAGAGTTCCGCGAAGGACTCG
>r16.1 |SOURCES={KEY=8c1b976a...,fw,2972925-2973225}|ERRORS={}|SOURCE_1="bcq" (8c1b976ac150da4581101744fba310641e33826f)
ATCGCCTTCAATGCCGCGCCCGGCACGATCGCACCCGAGGGCAAGGACTACAGCGCCTACGCCAC
GGCACTGTCGGAGATGATCAAGCAGGGCGGCCTGCCGCTCGACGACCTGTTCGAGCGCGTGCGCC
TGCGCACCAGCGAACTGACGGGCGGCGCCGAGGTGCCCTGGCAGGCCTCGAAGGTGCAGGTGCCT
TTCCTGTTCTTCGAGCGCACCAACGCCGCGCCGCTGGACCAGAACCGCTTCGTCGAGCTTCGCGA
CAAGCCGATCCGGGGCTTCGACGCGCGCGACGCCTATCTT
>r17.1 |SOURCES={KEY=8c1b976a...,fw,3955298-3955598}|ERRORS={}|SOURCE_1="bcq" (8c1b976ac150da4581101744fba310641e33826f)
CTCCCCCAGCTTCCAGGAGACGACGATGACGCCGGCGGTCGCGATCGCGATGGCGAGGAATTTGA
GCGGGCTGAGCGCGTCGCCGAGCAGCAGCGCGCCGAAGATCGCGACCTGCACCGGCTCGGTCTTG
GTGTAGGCGGTGGTCACGGCGAAGGAGCGCTCGCGCATCGCCGCCAGCATCAGCGCAGTCGCCGC
GATCTGCATCAGCGCGCCCCAGGCGGTGTAGCCGAGCGAGGCTGGTCCGATCGAGGGCGGCAACG
TCCGCAGCCCGAGGCAGGCGGCGGCGAGGAAGACCATCGC
>r18.1 |SOURCES={KEY=8c1b976a...,fw,1795171-1795471}|ERRORS={}|SOURCE_1="bcq" (8c1b976ac150da4581101744fba310641e33826f)
CTCGGCGATCTCGGCGTCGGTCGCGTTCTGCGCATAGAGCGCCGTCGCCTCCTTCTCGAGGAAGA
GCCGGAACTGGAAGGCGTTGCGGATCAGGTTCAGGTCGACATGGGCGACCTGCATGCCGCGCTGC
GGCACGGTCTTGATCAGCCCCTCCGCCTCGAGCCGCGGGATCAGCTCGCGGATCGCGCCGAGCGG
AAAGCCGGTCATCGCCACGAGCTCGCGCTGGGTCACGAACTGGCCGGGCTTGATCTCGCGCGCCA
GCAGCCGCTCGGTGAAGGAGGCATAGGCGCGCTCCCTCAG
>r19.1 |SOURCES={KEY=8c1b976a...,bw,1118909-1119209}|ERRORS={}|SOURCE_1="bcq" (8c1b976ac150da4581101744fba310641e33826f)
GCCGACGGCCTGCAGCATCGACTGGAGATAGATCGCCGTATCGCTCATGATCGGCGAGGCCTTGC
TCGTGATCAGGACGATGCGATCGCCCTTGTAGCCGGAGGCCTTGATCAGGGCGCGCGCCTTGTCG
GGATCGTATTCGGCGCCGTCTCGCTCGACCTGGCCATAGAAGCGGCTGGTCAGCGGGATCAGCGA
GGGGGAAGCAATGCTTTCATCGTCCAGAACGGCCTTTGCCAGGCTTTTCCGGTCGATGGCGTGGC
TGATCGCCTGGCGGATCCGAGGATCGGCAAGCACCGGATC
>r20.1 |SOURCES={KEY=8c1b976a...,bw,5275803-5276103}|ERRORS={}|SOURCE_1="bcq" (8c1b976ac150da4581101744fba310641e33826f)
AGGGGTGCCAGACATCGTTGAGCACGACGAAGCCCGCGGCCGGCGTGGTGACCTCGACCTCGACT
TCGGTGTTGCGGTATTTCGTCAGCTTGACCTCGGCCTGCACCGCGGCCGGTCCCTCGGGCGCGGC
GACCGGCGGCTCGGCGTCGAGCAGCACCGCCTGCTGCGGGTCGATGTCGGGCCAGCGGCCCGAGA
GCTTCATGCTCTCGAAATCGGCGAAGGCCCAGCCGCCGACGAACTGCACGCGCGGCAGGGCGTTC
GGGTTCTCGTAGACATAGCCCTGCTTGGTCCGGGCGAGCA
>r21.1 |SOURCES={KEY=8c1b976a...,fw,4064512-4064812}|ERRORS={}|SOURCE_1="bcq" (8c1b976ac150da4581101744fba310641e33826f)
AAGTAGAAATGCTCGAAATGCTTGAACTCGGCCCGCGCCGCCGAGAACAGCTCCTCGGCCAGCTC
GACATGCCAGTCCATCGAGCCGCCGACATCCAGAAAGAGCAGCACCTTCACGGTGTTGTGCCGCT
CTGGCCTGAGCTTGACGTCGAGATAGCCGTGCCTGGCCGTCTCCGTGATCGTGTTGTCGAGGTCG
AGCTCTTCGGCTGCACCCGTGCGGGCAAAGCGGCGCAGGCGCCTCAGCGCGATGCGCAGGTTGCG
CACGCCGAGCTCGCGCGTGTCGTCGAAATCCTTGAAGTCG
>r22.1 |SOURCES={KEY=8c1b976a...,fw,4219189-4219489}|ERRORS={}|SOURCE_1="bcq" (8c1b976ac150da4581101744fba310641e33826f)
AGTCAGGCGCCCCTGGCGGACGAACCCCTTGAGCAGTCGCGGCAACAGCAGCATCGGCGATCCCC
GTTGACCCCGCGAGTCGCGGGCAGCCCGACGAGCTAATCGCAAACGGCGTCGCGCCGAAAGCCCT
GTGGTTGCGGAGCGGCCCGGCTTTCGCTTACTCGTCGCAAGGAAGAGGCCGCACCCGGCCCGAGG
ATCGAGCAACCCATGTCCTGGCGCGATTTCTGGAACGGCGAGCATGCGATCTACGTCTCGCCACG
CCACAAGGCCCTGCATTACCGCGGGATCGCGAGCGACCTG
>r23.1 |SOURCES={KEY=8c1b976a...,bw,3535076-3535376}|ERRORS={}|SOURCE_1="bcq" (8c1b976ac150da4581101744fba310641e33826f)
CCGCCGTCGCGATGGGGCGGGCGCACATGGGTTGCCTCGCTGAGCTCGTGTCCGAGCATCATGGT
GACGAGGTCCATGCGCGGCATCTCGGCGACAGCAGCCGTTCCGGCGAGCCGGCCGTTGCGCAGCA
CCGTGATCCGGTCGCAGATGGCATAGACCTGATCGAGGAAATGGGTAACGAAGACGATGCCGATG
CCGCGCGCCCGGAGCTGGCGCATGACGGCGAACAGCACCTCGACCTCATGGGCGTCGAGACTCGC
GGTCGGCTCGTCGAGGATCAGCACGCGCGCCGAGAGGTCC
>r24.1 |SOURCES={KEY=8c1b976a...,fw,220100-220400}|ERRORS={}|SOURCE_1="bcq" (8c1b976ac150da4581101744fba310641e33826f)
CGATGACGAGGCCGAGCAGGCCGAAGCCGTGGTTCGAATATTTGAAGCGCTGAGAGGCCGGAAAG
ACCGGCGGCTCGGCGAGGTCGTCAAGAAGTTCGGCCCTGTCGCAATAGGGCTTGCGGTCGAAGAA
CTGGCCATTGTCCGGCCCGTCGCGCGTCAGCCCGGCGCTGTTGGAGAGCACCTGGCCGATCGTCA
CCGCCGCGATTTCGGGATGCAAGCCGTCGATGAAGGAGCCGACCCTGTCGTCGAGCCGTAGCCGG
CCGTCCTCGACGAGGCGCAGGATGCCGGCACCGGTGAAGC
>r25.1 |SOURCES={KEY=8c1b976a...,fw,3838133-3838433}|ERRORS={}|SOURCE_1="bcq" (8c1b976ac150da4581101744fba310641e33826f)
GGGCCTCGCCTTCGCCGCCGATATCGCGGCGCGCGCCAATGACGGCGTCGCGGTGCGCCGCCTCG
GCGAGCGCGAGCGCGGCGAGATCCTCGCCGCCTATCAGGCGAACGAGAACAAGCCGTTCTGGATC
GACGCCAAGGGCTGGACCGCCGCCGGCAAGCGCATCGTCGCCCAGCTCGAGCACGCCGCCGATGA
TGGCCTGCGCCCGACCGACTACGCCCTTCCGGTCTTCGAGCTGAGCGACAAGGCCAAGCTCGCCG
AGGCCGATGTGCGGCTCTCGGCGCTCGCCGTGCTCTATGC
>r26.1 |SOURCES={KEY=8c1b976a...,fw,273022-273322}|ERRORS={}|SOURCE_1="bcq" (8c1b976ac150da4581101744fba310641e33826f)
CGGCGACCTTGATGGTCTGGCCCACGGCTCAGACCACTTCCTGCTCGGCGAAGGCACGGTCCACC
TCGTCGGCGAGCAGATCGGCGAACTGGTCGCGATAGGCGTGATAGCGCGGGTCGCGGCTTTGCCG
CGGCCGCGGGAGTTCGATCGGCACGATGGTCTTGACCCGCCCTGGCCGTGCGGTGAAGACCACGA
CCCGGTCGGCAAGCGAGATCGCCTCGTCGATCGAATGGGTGACGAGCAGGATCGAGGCACCGCTG
TCGCGCCAGATCTGCAGCAGGAAATCCTGCATGCGCGCGC
>r27.1 |SOURCES={KEY=8c1b976a...,fw,1767990-1768290}|ERRORS={}|SOURCE_1="bcq" (8c1b976ac150da4581101744fba310641e33826f)
TCTGGCTGCTCTGCCCGATCGTCCTCTACCAGATGGCGCGCATCTGGTTCATGGCCCGCCGTGGC
GGCATGCCCGACGATCCGCTGGTCTTCATGATCCGCGACTGGCGCAGCCAGCTCATGGGCCTCGT
CGTCATCGCCATCATGGTCCTGGCGACGATCCTGCCATGACCGTCCCCCGCGGCGCGTATCGCTC
CTGGGGCGGGCTCTCGGCGCAGGGCAGCGAGATCGTCGATGCGGCGGACTGGATCGAGCGGCCCG
ATCGCTTTCGCCGCCCCGTCCTCGCCTATGGCAATGGCCG
>r28.1 |SOURCES={KEY=8c1b976a...,bw,549898-550198}|ERRORS={}|SOURCE_1="bcq" (8c1b976ac150da4581101744fba310641e33826f)
GCCGCGCGCGCGCCGCAGGACGTCGCCGAGGCGCTGGCTGTTGACCATGACGCACGCCAGCGGGC
TGCCTTGCTCTTGTCGCGAGCGCCATTCGCTGCCACCTAGGGGAACGTAGCAGGAGAGTTCGATG
GAAATCTTGGGGTCGATCGGCAGCGCGGGCCATTTCGTGCTCGGCTATCTCGTGCCTTTCCTTTT
CGTTCTCACCCTGGTGGTCTTCGTCCACGAACTCGGGCATTTCCTGGTGGGCCGCTGGTGCGGCG
TCGATGTGAAGACCTTCTCCATCGGCTTCGGGCGCGAGAT
>r29.1 |SOURCES={KEY=8c1b976a...,bw,4263387-4263687}|ERRORS={}|SOURCE_1="bcq" (8c1b976ac150da4581101744fba310641e33826f)
GTGCCGGTGCTGATTGGCGCGGCCGAGCGCGGCAATGGCGTGACGCGGCTCCTGAAGGCGCTGAG
GCATGAGGCCCCGACGCTCAGCGAGACGCGCGGGCGGGTCGGCATCGTCGAGAACGGGCCGCCAT
TGGCGCAGGTGATGAAGAGCTGGCATGCGGGGCAGGGTGGCAAGGTTTCGCTCGCCCGGGTCATG
CGCGGGCGGCTGGCCGAGGGCGACGTCGTCACCTCTTCCGCCGGCGTCGAGGCGCGCATTGCCGG
CATCGTCTCCCTGAAAGGCAGCGAGCAGAGCCGCAAGCCC
>r30.1 |SOURCES={KEY=8c1b976a...,bw,5227722-5228022}|ERRORS={}|SOURCE_1="bcq" (8c1b976ac150da4581101744fba310641e33826f)
ATCCTATAGATCACGAGGCAAACTTGACGCATCGATACCCGCTCGGCACCCGTTCAAGGGAACTA
CTGACGTTCATCGATGGGCTATGGCGCCTCGTTAGGTCTGGAACGCTTCCCTTGCTGATCTGAAC
CGCCCCGGCTTCACCGGAGGCCATTTGGTTTAAGTCACGCCGCCATTTGCTGTTCACCGAGCATG
ACGTAGTAGCGCGCCTCGGCGTCCTTAGGAAGCGCAGAAGAGGCGCCGCTCAGCGGCGGCGCCGT
CTCGATGGGCGGTTTATAGGCGGGACCCCCGAGACATGTC
>r31.1 |SOURCES={KEY=8c1b976a...,bw,5334666-5334966}|ERRORS={}|SOURCE_1="bcq" (8c1b976ac150da4581101744fba310641e33826f)
AACAGTCATCGGGGTTGTATGCGCAGACGATGGCGGAGCGCGGCTTCGTCACTCTGGCCTTCGAT
GCATCGTTCACCGGCGAAAGCGGTGGCGAGCCCCGCAACGTTGCCTCGCCGGATATCAACACCGA
GGATTTCAGTGCCGCCGTCGACTATCTCGGGCTTCATCCCTCCGTGGACCGCGAGCGGATCGGCG
TCATCGGCATTTGCGGCTGGGGTGGCATGGCCTTGAATGCGGTCGCCGTGGACAAGCGGGTGAAG
GCCGTCGTCGCCAGCACGATGTATGACATGACCCGCGTCA
>r32.1 |SOURCES={KEY=8c1b976a...,fw,514125-514425}|ERRORS={}|SOURCE_1="bcq" (8c1b976ac150da4581101744fba310641e33826f)
TTCAGCGTGTCGAGCGACTTCATGAAGGTGTCCTTGCCGACGCCGTCATAGACCACGTCGCAGAG
CTTGCCGCCGGTGATCTCCTTCACCCGCGCCGCGAAATCCTCCTCGCGATAGTTGATGACGTGGT
CGGCCTTGTGCGCCTTCGCCAGCTCCGCCTTTGCCTGCGAGCCGACAGTGCCGATCACGGTCGCG
CCCAGAGCCTTGCCCCATTGGCAGAGGATCAGGCCGGTCGCCCCGGCCGCCGCATGGACCAGGAT
GGTGTCGCCCGGCTTCACCTTGTAGGTCCGGTGCAGCAGG
>r33.1 |SOURCES={KEY=8c1b976a...,bw,3277310-3277610}|ERRORS={}|SOURCE_1="bcq" (8c1b976ac150da4581101744fba310641e33826f)
GTGGCCCTGCACCTCGCCATTCGGCTGGCCTTCGAGCAGGTCGCGCCACCATTGCATCCTGACCT
CGCCCGGCAGCGGCTCGCTGACGAGCGCCCTCACCCGCGCGATCTCCTGGCTGAAGGCATAGAGC
GCGAAGAGCCCGTGGCGGCGCGCCTCAGGCGCGTAGAGCGTCGCGATATAGCGATCCTGATCCTG
CTCCCGAACCAGCGCCGCGCAATGCGCATAGGCCTCCGGCAGGCGCGCAGGCACCCTATCGTCGC
GCTGATCTGTCTGAACCTGCGGTGTCGTACCGTCTCGGCC
>r34.1 |SOURCES={KEY=8c1b976a...,bw,947740-948040}|ERRORS={}|SOURCE_1="bcq" (8c1b976ac150da4581101744fba310641e33826f)
ATCTATCAGGCGAGCCATGCCTTCAACCGCGTCTACCGGCCGGTGCTGGCCGAGCTCGGGCTGAC
CTATCCGCAATATCTCGTCATGCTCGCATTGTGGGAAGATGACGGGCCGACGGTGAAGGCGCTCG
GCGAAAGGCTGATGCTGGATTCCGGCACGCTGACGCCGCTGCTGAAGCGGCTCGAGAGCGCGGGC
ATCCTCCGCCGCGAGCGTGACGCGGTCGATGAGCGGCAGGTGCGCATCCATCTGAGCGAGAAGGG
CGAGGCCCTGCGGGCGAGGGGGCGTCGCGTTCAGGAGGCG
>r35.1 |SOURCES={KEY=8c1b976a...,fw,755137-755437}|ERRORS={}|SOURCE_1="bcq" (8c1b976ac150da4581101744fba310641e33826f)
CGGCGGCTTCGGCGTCACGGATGACGAGGTCGGCGGGGGTCATCCCAATCGTCCAGCTTGCGCAG
GGAACACCGCGATCATCCCGGATTTGACCCGGGATCCAGGCCGGAGCGCTTCCGAAAAAGCTTCA
AGCATGGATCCCGGATCTCCGCGTCGCAGCGTCCGGGATGACGGCGTATTCGATCACTCGATCCC
CAGCTTCTTCTTCAGGATCTCGTTGAGGGCCTGTGGGTTGGCCTTGCCGCCGGAGGCCTTCATTG
CCTGGCCGACGAACCAGCCCAGCATGGTCGGCTTGGCCTT
>r36.1 |SOURCES={KEY=8c1b976a...,fw,1572302-1572602}|ERRORS={}|SOURCE_1="bcq" (8c1b976ac150da4581101744fba310641e33826f)
CTTTCGCAGCCGGGAATCCGGCCGTCGCAGCGAGCCTCAAGCGCAATCTCGTCGCCCAGTCGGCG
CAGGGCTATGCCGGGGCCGGCGCCGCCATCCGCGACATGGACGTGATCGGCCGGCTTCCGGGCAT
CGCCGGCCCGGTGCTGGTCGTCACTGGCGAGCGCGACGTCTCGACGCCCCTCGCCGGCCATGGCG
AGAAGCTGCTGGCCGCCATTCCCGGCGCGAGCCATGTGCATCTCGACAGCTCCCACCTCCCGCCC
ATCGAGGCTCCCGCGGCGCTGGTCGGAGCGTTGCGCGGCT
>r37.1 |SOURCES={KEY=8c1b976a...,fw,2222984-2223284}|ERRORS={}|SOURCE_1="bcq" (8c1b976ac150da4581101744fba310641e33826f)
GCTTCAAGGGGCTGGCGCGGGCGCTGAGGCAGGCGCTCGAGGTCGATCCGCGCGAAGGCGGCCGC
GTGCCCTCGACCAAGGGCGCGCTCTGAGGAGGCGAGGATGGCATTCTACACGGTGATGACGCCGC
CCTCGGCCGAAGGCGGCGAGAGCGAAGCGGTCGAGCGGGCACGCCTCGTTCCCGACAGCTTCTCC
TGGGGCGCGTTCCTGCTTCACGGACTCTGGCTGCTCGGCCAACGGCTCTGGCTGGCGACATTGCT
GCTCGTGTTGGCCTGGGCTGCGATCTTCTTTCTCCAGACG
>r38.1 |SOURCES={KEY=8c1b976a...,bw,4662963-4663263}|ERRORS={}|SOURCE_1="bcq" (8c1b976ac150da4581101744fba310641e33826f)
CTTGGTGAGATCCTTGACCCGGCGCGCGCCGATCAGCGGGATGATGTGCCGCTCGATACGGCCAG
TGTCGGTGACGATGGTGGTGGGCTTTTTCGGTCGCCCGCCCTTACCCAGAATGAGGCCCGCGTTC
AGATCAGCGGTATAGAGGGCGCAAAGCTCCTTGACCGTGATGGCCTTGTGATCGAGCTGACGTTC
TTCGGAAGGGTTGTCGCCGCGCGCGACGCGCCCGAGTTGGACCTTCGCTTCTTGCCGGGCTGTCT
CCGGCGTCCACACGCCATGCAGGCCGATGGTGTAGCGTCG
>r39.1 |SOURCES={KEY=8c1b976a...,bw,3972559-3972859}|ERRORS={}|SOURCE_1="bcq" (8c1b976ac150da4581101744fba310641e33826f)
GCCGGCGACGGAATCGCGGTGCTGGGGCCGGCGGAAGCGCCTCTGGCGGTGCTGCGCGGGCGCCA
TCGCATGCGTCTGATCGTCAGGACGACCCGCGAGGTCAACCTGCAGGACTATCTGCGCGCCTGGC
TGAAGCGCGGGCCCAAACCCAAGGGGTCGGTCCGGGTCGCGGTCGATGTCGATCCGCAGAGCTTC
CTGTAAAATTGCTGAAAGCCGTGGCCCAATCGCCACTTCCATGGTCGAACTAGCGATTGCGTGCC
CCGGAACCACATGCTAGTGCACCGCCACATTTTGGTCGCG
>r40.1 |SOURCES={KEY=8c1b976a...,fw,2855460-2855760}|ERRORS={}|SOURCE_1="bcq" (8c1b976ac150da4581101744fba310641e33826f)
GCGAGCTGGGCGCTCAGCGTGCATCAGGTGCAGGGCCTCTACGAGCCCCAGCGCCTCGAACAGGC
GGCCACGCTCTGGCAGCAGGCCTTCCGGAAGATGAACGTCGCCGTGAGCTGGGACCGGCTGTAGT
CAGAGCCGGTAGGCCGTCCTGACCCCGCCCCAGTGGCGGCCGCGCACCCTGATGGGCGCGCCGAT
CTCGCTGAACGCTTCCAGCCCGCGGCCGAGATCCTGCAGCGAGCGCTGCACGAGGAAGGGGCGCA
CCGAACGGCCGAAACTGATGCCGACGCGGTCGTCATAGAT
>r41.1 |SOURCES={KEY=8c1b976a...,fw,3625556-3625856}|ERRORS={}|SOURCE_1="bcq" (8c1b976ac150da4581101744fba310641e33826f)
CCAGCGCGGCTTCGTGCTGACGCTCTCGACGCGCGAGCAGCATATCCGCAGGGACAAGGCGACCT
CGAACATCTGCACCAATTCCGGCCTCTGCGTGCTGGCCTTCACCATCCACATGACGCTGCTGGGC
CAGGCCGGCCTCGCGCGCCTTGCCGAGGTGAACCACGCCAACGCCGTGAAGCTCGCCGACGCGCT
CGCGGGCGTCGAAGGCGTGAAGGTGCTCAACGACAGCTTCTTCAACGAGTTCACCGTGAAGCTGA
AGAAGCCGGCCGCCGAGGTCGTCGAGGTGCTCGCCGCCAG
>r42.1 |SOURCES={KEY=8c1b976a...,bw,3370138-3370438}|ERRORS={}|SOURCE_1="bcq" (8c1b976ac150da4581101744fba310641e33826f)
ATCTGGGTGACGCCGACCGGCTTGCCGTTCTCGTACTTGACGGTGACCTGGCTCTTGGCGTCGGG
GCCGAGCTTGGCGGCGTCGCCCTCGCCCTTCTTGCGGGCGAGCGTCAGCGTCTCCAGGATCTTGT
GGGCGTAGTAGATCGGCGCGGGCAGCAGTTCGGGCGTCTCGCGGCTGGCATAGCCGAACATGATG
CCCTGGTCGCCGGCGCCGACATCCTTATTGCCGGACTCGTCCACGCCCTGGGCGATGTCGGCCGA
TTGCGGGTGCAGCAGCACGTCGATCTTGCAGGTCTTCCAG
>r43.1 |SOURCES={KEY=8c1b976a...,bw,3892242-3892542}|ERRORS={}|SOURCE_1="bcq" (8c1b976ac150da4581101744fba310641e33826f)
GCAGGCGAGGTCGAGAATGGCCGCTTCGCGGGCACGCAATGACAGCCGGCGCTCGCCCTGCTCGA
TCACGGCCCGGCCATCGGCCGGCCTGACCAGCACATAGCGCGGTAGATCGACAGCGCCTGCGACG
GGCCAAAGCCAGCGGGCCGCCGGCTCGAAACAGGACATCAGGCCGATATCCGGCCGGGTGGTCAG
GACGCAGCGCGCGCCGAAAGGCAGCGCCGGCTCGGTGCGGAGATCGCGGCGCCCGAGAACGCGCC
CCAGAATCTTGTGCGCGATCGCGCGCGCCTCTGCCTCGGC
>r44.1 |SOURCES={KEY=8c1b976a...,bw,5034897-5035197}|ERRORS={}|SOURCE_1="bcq" (8c1b976ac150da4581101744fba310641e33826f)
GCCGTCAGCGCGGCGTAGCGCGCAACCATGTCCGGTCCCGTCATCATCTCTGCGATGGCTAGTTC
ACGCGGCAGCGCCGCAGTCTCCAGCGTTCCCATTCCGCATTATCTCCGTGGAGCGCGTATTGCCC
GGCCTTGTGTCATCGCGCCCAGATCGTCCGGATCTCGCCATTGAGAACGTCCTGCCCCTCGACGC
TCAGGACGACGCCGAACGTCACCCAACCGCGTTCCTTGCGGCGTTCTTTCGAGAGGCAGCTGACC
TGCGCTTCGAGTTTGTCGCCGGCCTTCGCCGAGCGGCCGA
>r45.1 |SOURCES={KEY=8c1b976a...,fw,4755099-4755399}|ERRORS={}|SOURCE_1="bcq" (8c1b976ac150da4581101744fba310641e33826f)
CGAAGCTCATGGAGTCCTCGTCGCTCAAAAGGCTGGGCCGGGCCGGTCAGACGCAGCTGGATTCT
TGGATCAGCGCGGTCAGCTCACGGACGCTGTCGAGATCTTCGAGCCGCATGAGCATGTCGAAGCT
GGCTTCGATTCCTGCGGCCGTCAGCGCGCGGCCGGCGCAATCGGTGTATTTCGCCCGCAACATGC
CGTCCGGCAGCGGGGCTTCCGGCCCACGGCCGAGAGGGGAAGACACCGACGCAGCGAGGCGGGTG
CCATCGCTCAGGACGACGACGATTTCAGCGCCATAGTCGT
>r46.1 |SOURCES={KEY=8c1b976a...,fw,4517751-4518051}|ERRORS={}|SOURCE_1="bcq" (8c1b976ac150da4581101744fba310641e33826f)
CGTCATGAACGAGCTTTTCGTGAACATCAAGGTCGATCGCGAGGAGCGCCCGGACATCGACCATG
TCTACATGAGCGCGCTGCACAGCCTCGGCGAGCAGGGCGGCTGGCCCCTGACCATGTTCCTGACG
CCGGATGGCGACGCCTTCTGGGGTGGCACCTATTTCCCGCCGGAGCCCCGCCACGGCCGGCCATC
CTTCACGGCCGTGCTGCGACAGCTTTCCGCGATCTTCCAGCGCGAGCCGGAGCGAATCGCGAGCA
ATGCCGCGGCGATCCGTGAAGCGTTGCAGCGGGCCGAAAC
>r47.1 |SOURCES={KEY=8c1b976a...,fw,5181584-5181884}|ERRORS={}|SOURCE_1="bcq" (8c1b976ac150da4581101744fba310641e33826f)
GGTACGTCGCCCGGCGTCATCGCGCCGAGGCCGGGCAGGCCGTACTGATCGGCCTCGAGCGTCGA
TTTCAGGATGAACATCAATTCCGGCTGGCGCTCGGCATGGCCCGTATTCATCAGGTTCAATGAGA
GCGTGCCCGCGACCTCGCCCTCGACGCCGTTACGGTCGCGCGAGAAGACATGGCCGATGATGGGA
TGCTCCATCAGCCAGCTTGCGATGCGCTCGACTTCGCCGCGCGCGCCCTCGCGCAGGCGGATTTC
ACCGCTCATCCCGCCGGTGGCGACAAGGGTGGCGCCGTTG
>r48.1 |SOURCES={KEY=8c1b976a...,fw,4884780-4885080}|ERRORS={}|SOURCE_1="bcq" (8c1b976ac150da4581101744fba310641e33826f)
CCCCATTTAAGGGGCGGCCGCGTCGCGGCCGCCAATTGCTGAAAACACGCGAATCCGAACGTCGG
AACGACGGCATCACGAAGGGCGACCCATGCTGGTCAATGGCGAGGCGGCCGAGCAACCCGGCCTG
ATCAAGGACACCACCACCCAGGGCTTCCGCCAGGACGTCATCGCCGAATCGATGCAGCAGCCGGT
GCTGGTCGATTTCTGGGCGCCGTGGTGCGGGCCGTGCAAGCAGCTGACGCCCGTCATCGAGAAGG
CGGTCAAGGCCGCCGGCGGCAAGGTCAAGCTCGTCAAGAT
>r49.1 |SOURCES={KEY=8c1b976a...,fw,5164252-5164552}|ERRORS={}|SOURCE_1="bcq" (8c1b976ac150da4581101744fba310641e33826f)
ACGACCGCCTGCTTGCCGCCGAGCGCGGTGGCGATTTCCTGCATCCGGTCGCTCACCCAGTTCGA
CATGCGGATGTCGTTGTCCGGGAAGTCGAAGGTGACGCGCAGCAGCGGCCGGCCGAAGCGGTCCT
TATAGGTCGGGTCGAGGTCGAGATAGTTGCCGCGCGTCGCATAGGAGGAGCCCTGCGACGAGAAG
GTCAGGGTGTTGTTGTAATACTGCTTGGTCGCCTTCTTCCAGGCCGAGCCCCAGCGCGGCGTGCC
GGGCGGCACGGGCCGGTACTGGATCGGGCGGCCATTCGTC
>r50.1 |SOURCES={KEY=8c1b976a...,bw,3135358-3135658}|ERRORS={}|SOURCE_1="bcq" (8c1b976ac150da4581101744fba310641e33826f)
TCATGCGCCGCCCGGCCGGCCAGCGCGACGTGCTGGTCTTCGTCCATGGCTACAACACCAATTTC
GCCGACGCCGTCTATCGTTTCGCTCAGATCGTCTACGACTCCGGCTTCAAGGGCGTGCCGGTGCT
GTTCTCCTGGCCCTCGCGCGGCCAGCTCCTCGCCTACCCCTACGACCGCGAAAGCGCCTATTACT
CGCGCGACTTCCTCGAAGCGAACCTACGCGGCATCACCCGGGACATCGGCCCGGGGCGGATGGAC
ATCCTCGCCCATTCGATGGGCACGATCCTGACGCTCGAAA
>r51.1 |SOURCES={KEY=8c1b976a...,bw,2227005-2227305}|ERRORS={}|SOURCE_1="bcq" (8c1b976ac150da4581101744fba310641e33826f)
GCCCGCACCCAGCGAGACGACCTCGCGCGCGAAGGCGACGGCCTCGATGCCGGTGGCGTTGCGCC
CGCCATGGGTGAAGATCTCCCAGCGGCCGGGCGAGACCTGCTTGGCGTCGATCGCGACCGTGATG
CACTGGGCGCCGAACTTCTCCGCCGCTTCCTTGACGAAGAGCCGGTTGGTCACGGCGGCGGTGTT
GATCGAGACCTTGTCGGCGCCGGCCAGCAGCAGCGCGCGGATATCCTCGACCTTGCGCACCCCGC
CGCCGACGGTGAGCGGCATGAAGCAGGCTTCGGCTGTGCG
>r52.1 |SOURCES={KEY=8c1b976a...,bw,2749783-2750083}|ERRORS={}|SOURCE_1="bcq" (8c1b976ac150da4581101744fba310641e33826f)
CATCACGCCGTTGAGCAGCGCCTGCAGCAGCTGGGTCACGCGATCTTCACCAGGACGAGCTTGCT
GCCCTGCACCTGCTCGTAGCGGAACTTGGAGTCGATGATGTCACCGATCGCGTCGAAGTCGCAGG
GGCCGCTGGCGCCGTCGTAATCGACCGGCTGCTTGGCGGCGATGGCCTTCAGCCCGTCGATGGCA
TTGTCGACCTTCACGCCGCCTTGCGCCTGGCTGACCTTGCGCACCGCATCCTTGATCGCCGTGCC
CGACGAGTCGCCGGCAAAGGCGATCGCCATCAGCACGAGG
>r53.1 |SOURCES={KEY=8c1b976a...,bw,3843990-3844290}|ERRORS={}|SOURCE_1="bcq" (8c1b976ac150da4581101744fba310641e33826f)
GGTCCGTCCGGCGCTGCCCGGTCGCGAGCGAGCCTCGTTCAACGGTGGGTGCGGAACCGCAGCTC
GTCGTCGATGAAGGTCTTCTCCGCAAAGCCGGCCTCGTTGGAGCCGAAGGGCATCTGGGCTTTGA
GCTCCCAGGAGGCCGGGATGTTCCATGTCTTGGCCACGTCGGCATCGACGAGCGGATGATAGTGC
TGAAGGCTCGCGCCGATACCGGCGTCGGCAAGCGCCGTCCACACCGCCAACTGCGCCATGCCGGT
CGAATGTTCGGACCAGATCGGGAAGTTGTGCGCGTAGAGC
>r54.1 |SOURCES={KEY=8c1b976a...,fw,2994658-2994958}|ERRORS={}|SOURCE_1="bcq" (8c1b976ac150da4581101744fba310641e33826f)
ATCCAGCAGGGCAAGCCGACGCGGGTGCAGGCGCTCGATGCCGCCCCGCTCGACCGCTTCTACCG
CTTCGCCGTGCGCGGCCGCGCCAATGGCCTGACCGAGGCGGTGGAGCTGCGCCGCATCCTGGAGC
CGCCGATCGCGGCGCACAGCGCCGAGCGCCGCACCGCCGAGGATATCGAGAAGCTCGACCTCATC
CTCGCCCGGATGGAAGATGCGCTTGGCAACGTGCCGCGCTGGATCGAGGCCGATCTCGATTTCCA
TGAGGCCGTCGCCGCCTCCTCGGGCAACCGCCTGCTGGAT
>r55.1 |SOURCES={KEY=8c1b976a...,fw,2153028-2153328}|ERRORS={}|SOURCE_1="bcq" (8c1b976ac150da4581101744fba310641e33826f)
CCGTGCGCGCCATCCGGAGCTGGGAGGCGGCGAACCGGCGCAAGCTCAACGGCTTCTTCACCCTC
GACTTCGTCGATCCGATGAACCGCCTGCTCTACCGCACGCCGCCGCGCGCCGTGCCGGTCGGTGC
CGATCCCGGTCGCAGCACGCCCGAACTCGACTCCGATACGCTCGCGGAACTCGCACGCACGGACG
CCATCCTGGCGCCGAAATGCCCGCCGACCACGGCCCGCGCCATGCTGCGCGAGCATTTCGGCAAG
GCGCTCGAAGGGCGCGAACGCATCGCGCTCGCGCCCTGCT
>r56.1 |SOURCES={KEY=8c1b976a...,bw,638199-638499}|ERRORS={}|SOURCE_1="bcq" (8c1b976ac150da4581101744fba310641e33826f)
ATAGTTGAAGTCGTCGCCGGTATACATGACCACGCCTTCCGGCAGGCGGCGGCGCATCTCGATCT
CCTTGCCGGCATCGAGCAGCGAGATCTTGATGCCGTCGATCTTGTCGGCGTGCTCGCGGATCAGG
GTGAGCACCGTCTCCATCGCCGGCTCGAAATCGCGGTTGCCCCAGTAGCCGGCGAGCGCCGGGTC
GAACATCTCGCCGAGCCAGTGCAGGATCACCTTGCCGCGGCACTGCCGGATCAGGCGGCCATAGA
CGGCCAGATAGTCGTCCGGTCCCTTCGCGACGCGACAAAG
>r57.1 |SOURCES={KEY=8c1b976a...,bw,129837-130137}|ERRORS={}|SOURCE_1="bcq" (8c1b976ac150da4581101744fba310641e33826f)
TTCGACGGCGGGCTCGCTCGGACTTCCAAATGCGCCACGACCTCCTCGAAAGGCGCGACGAAAGG
CGAAACGCCGCGAACGCGCCACGCCTGTTCAGAAACCCCTCCCGCACAAGAATGCGCGCGACCCT
CACAACCCAGATCGCACCGAACAGGCAGGCCCGTTCTTCCAAGTGACGCGCGATTGACCGCGGAG
AGCGCATCAGCGCTTCCCGCCGGTTTCGTTGCGACCGAGCCTTTGCCGGATTCGCACGTGGCTCT
GGTCCACCCATGCGAGAGCGGATCGCGCAAACGGGCCTTT
>r58.1 |SOURCES={KEY=8c1b976a...,fw,1742176-1742476}|ERRORS={}|SOURCE_1="bcq" (8c1b976ac150da4581101744fba310641e33826f)
GGCGTGAGGTCGTGATAATGCGGATCGACAGCCGTCGGCTCGGAGGCCAGCGCAATGCGCAGGGT
TTGCGCGGAGACCGCCGTGGTGGACAGGCACGCAACCGCAAGGGCCGCGCGGAACAAGGATGTGC
GCATGACGATAACCGCTCCCGCTTGTCGTTTTGACAGGTTTATTTTCGTCGAGTAGCAAACATGA
AAATTTTTGAACGTCAACCGGTCGGAGGCACATGTCCCAGGGCTTGAAGCCGTCGACGGATCTCT
CGAACCGGATCGCGCAGATCTACCCGTCGCTCAGCAGCGG
>r59.1 |SOURCES={KEY=8c1b976a...,bw,1320379-1320679}|ERRORS={}|SOURCE_1="bcq" (8c1b976ac150da4581101744fba310641e33826f)
TCGACATTGAGGGCTGCGGTGAAGTCCTCCAGCGCGGCATCGTATTTGCCGAGCGCGTTCAGGCT
CTGGCCGCGCGCCACATAGGGCGGGGCGGTGTAGGGGTTGCGGTCGATCACCGAGTCGAAATCGG
TGACGGCGTGCTGGTGCTGGCCTTCCTTCTGATAGACGAGGCCGCGCGAATGGAAGGCTTCGGGC
GATTCCGGGTTCAGCCGGATCGCGGTGTTGAGGTCGCTGAGCGCCTGCTGCAGGTTGCCTTGCTG
GCGCAGCAGATTGGCGCGGGCGACATAGGCCGGCCCGTAA
>r60.1 |SOURCES={KEY=8c1b976a...,bw,1730149-1730449}|ERRORS={}|SOURCE_1="bcq" (8c1b976ac150da4581101744fba310641e33826f)
GTCAATCTCAGCCGCTCCTGCGCCACGATCACCGAGCTTGCCGACTGGCTGGTGCGCAGCGAGGG
GCTGTCCTTCCGGCTCGGCCACGAGATTGCCGCCGATGTCGCCCGGGCCGTCGTGGCCATGGCCG
GCGATTTGCCGACCGACGGCTATCCGGCCTTCACCACGGCTTTCGAGCACCATGTCGGGCGCAAG
CCGGCGGCGGATGCGGCCGAATTCGCCCGGATGGTCTCGCCGGAGCATTTCGTCGCGGTTCGCGA
CCGCTTCGGCGGCCCGGCGCCGGCAGCGCTCGATGCCGCC
>r61.1 |SOURCES={KEY=8c1b976a...,bw,3783511-3783811}|ERRORS={}|SOURCE_1="bcq" (8c1b976ac150da4581101744fba310641e33826f)
CCGTCGCCCACACCGCCGACATATCCGGCCGGCGGCTGATGACCGGGCGGGCGCGCTCGACGATC
TATGCGCTGGCGCTCGGCGTCTACTGCACCTCCTGGACGTTCTACGGCTCGGTCGGCTTCGCCAA
CCGCGCAGGCTTCGATTTTCTCGGCATCTATGTCGGGCCCATCCTGGTCATCGGCTTCGGCCATC
GCTTCGTCGCGCGCATCGTCGGCATCGCCAAATCGCAGAATATCACCTCGGTCGCGGATTTCGTC
GGCGCGCGCTATGGCAAGAGCGAGCGCGTGGCGGCGCTGG
>r62.1 |SOURCES={KEY=8c1b976a...,fw,2970389-2970689}|ERRORS={}|SOURCE_1="bcq" (8c1b976ac150da4581101744fba310641e33826f)
TGAAGCGGATGAGGAAGGCCGAAGCACGCGAGCTCGCCAAGGCGATGCTGGCCAGGGTCGGCCTC
TCCGAGAAGCTCGACGCCTATCCCGAGCAACTCTCCGGCGGCCAGCAGCAGCGCGCGGCGATCGC
CCGTTCGCTCGCGATGCAGCCCAAGGTGATGCTGTTCGACGAGGTCACCTCCGCGCTCGATCCGG
AGCTGACCGGCGAGGTGCTCAAGGTCATCGAACAGCTCGCCGCGGACGGCATGACCATGGTGATG
GTTACCCATGAGATGGGGTTCGCGCGAGGCATCGCCGATC
>r63.1 |SOURCES={KEY=8c1b976a...,fw,5031331-5031631}|ERRORS={}|SOURCE_1="bcq" (8c1b976ac150da4581101744fba310641e33826f)
TAGAAATCGACCTTGCTGCCGTAGAACGAGGTGAACGAGACATCGGCCATCACGGCCGCGACCTT
CTTGGGATCGATCGACTGCGCCTTCTCGATGCCCGCCTTCAGAGCGTAGACGGAGTCGTAGAAGC
CAATCTGGATCGAGTTGAGCGACTCACCAAGGACGCCCCGAGCCTCTTCGTTCGTGGCCTTCTGC
TGGCCGGTCATGGCCGGGCTGTCGAAGGTGATGGCCGCACCCATGTAGACGTCTTCGATCGCCTT
GCCGCCAGTCGCCTTGAGCCCGTCGATACCGGTGCCGACT
>r64.1 |SOURCES={KEY=8c1b976a...,bw,1423521-1423821}|ERRORS={}|SOURCE_1="bcq" (8c1b976ac150da4581101744fba310641e33826f)
CTCTTCCGATCGGGTCCGTCGCCGGCCGGGCTGATCGTCTATCTGCATGGTGGGGGCTGGATGAT
CGGCACGCTGAACGATTACGACGCGCTCGCGCGGACGCTGGCCGCCGAGAGCGGGTGCGCCGTCC
TGTTGCCCGATTACCGGCTCGCCCCCGAGCATCCGTTCCCGGCAGGGCTGGAGGATGCCGAGGAT
GTGCTCGTCCGTGCTGCGCTTGCGGGCGAAGCGTTGATCGGGACGAGCCTGCCGCTCGTCGTCGC
CGGCGACAGCGCCGGCGGCAATCTCGCCACGGTCGCGGCG
>r65.1 |SOURCES={KEY=8c1b976a...,fw,4167055-4167355}|ERRORS={}|SOURCE_1="bcq" (8c1b976ac150da4581101744fba310641e33826f)
TTTTCCGGCTCGGCCTTGCCCATCAGCTTGGCGAGGAGCGCACCGGTCGCGGCCCGCGGATATTC
CTTGACCAGATTCTCGACCTGCATCAGGGGACCGGCCTCGGCCGCCGGTTTCGGCTCAGTCACGG
CTGTCCTGGCTTCGGCGGGCACGGTTTGCGGCGCGTCGAGCAGCAAGTCTGCGAGGCTCGTGCCC
AGTCGCGGCGTCGCCTGCATCAGCCTGCGGGTGTAGGGATGCTGCGGGTTGCGGAAGATCTCGCT
GGCCAGCGCGGTCTCGACCACCTTGCCCTTTTCCATCACG
>r66.1 |SOURCES={KEY=8c1b976a...,bw,3838817-3839117}|ERRORS={}|SOURCE_1="bcq" (8c1b976ac150da4581101744fba310641e33826f)
AACTCCTTCTTCAGGATCGAGGGCGGCACGTACCAGGACGGGTTGACGATGACGTGGTCCATCTT
GTGCGAGAAGATCGGTGTCGCCGAATCCGGCTTGCCGATGATCGCGCGGGCCTCGTGGATCACCT
GTCCGTCGCGGATGACGCGCACGCGCATCTCGGGCACGTTGACCATGATGTGCTTGGCGCCGAGA
TCCGGCGGCAGCCAGCGCCAGCGCTCCATCTGGGCGACGATGTCCTCCTCGCCCCTTGCCGTCGC
GGGCTTGCCGAGTGCGGCGAGGGTGCGCTCGCTGAGGATG
>r67.1 |SOURCES={KEY=8c1b976a...,fw,70218-70518}|ERRORS={}|SOURCE_1="bcq" (8c1b976ac150da4581101744fba310641e33826f)
GTGGACGCCTTCGTCCTGCAGATAGAATTGGAAATAGTCGGCGAAAATGGAGAGTTCGGCGCTGT
GCAATATCGTCATGCCCGGAAGCTCCCGCAGGATTGTGACGGGAATGGGTTCGCCGCCGCCATGG
CGGCTACGGTGGCAAAGACACTGTTCACTGCCAGGACGGGCATAAAAAAGGGGACGGCAAAGATG
CCGTCCCCTGTGTTCCGATATCGGCGGCGGCCGGAAGCCGCCGCGACCGCATCAGCGCGAGTAGA
ACTCGATGACGAGGTTCGGTTCCATCTGCACCGCATAGGG
>r68.1 |SOURCES={KEY=8c1b976a...,fw,63672-63972}|ERRORS={}|SOURCE_1="bcq" (8c1b976ac150da4581101744fba310641e33826f)
AGCGTGCTTTCCGGCTGCTGCGCGAAGACGACGCCCTCTGCCAGCAGGAAGCGGGCGCCGATCAG
TGCCTCGATGTCGGCGAGAATGGGCTGCCAGACGTCGTTCTGGCGCGCGACCAGTGCCTCGGGCT
CGCCGGCGCGATAGCAGAGCGCGTCGGAGCCGGCATAGCGGACGATCTCGGCGCGCACGGCCTCC
TCTTGATCCGCGACGCCGTCCAGCGCCGAATTGACGAGCCGGGTCAGCGGCATCTGTGCCGGGTC
GATCCGTTCGGCCTGCCGTTCCCACTCGGCCGCGAGGGCC
>r69.1 |SOURCES={KEY=8c1b976a...,bw,955846-956146}|ERRORS={}|SOURCE_1="bcq" (8c1b976ac150da4581101744fba310641e33826f)
CAGGCTCGCGGGGCTGGAGCCCTTCACGCTCGACGAGACCATCCCCTTCGTCAATATTGGCGAGC
GGACCAACGTCACCGGCTCGGCGAAGTTCAGAAAGCTCGTCACGGCCGGCGACTACGCGGCGGCG
CTCGACGTGGCGCGCGACCAGGTCGCCAACGGTGCGCAGGTCATCGACATCAACATGGATGAGGG
CCTGCTCGATTCCGAGAAGGCGATGACGGAGTTCTGCAACCTGATCGCCTCGGAGCCGGATATCA
GCCGCGTTCCGATCATGGTCGATTCCTCGAAGTTCCATGT
>r70.1 |SOURCES={KEY=8c1b976a...,fw,2405946-2406246}|ERRORS={}|SOURCE_1="bcq" (8c1b976ac150da4581101744fba310641e33826f)
CTCCTCCTCGACGCAGAGCCTGCGATAGAGCCGCGAGGTGGTGCCCCCGCCCAGGATCTCGGCGA
CGAGCTCGAGCGCGAAGACCTCCTCGGCATTGCCGCTGGTATAGGTCGGCGTCAGCCAGCCGCGG
CGCAGGGAGGGCTGCTGCACGCGCGGATCGTTGAGCTGGACGCGGCGCGAGGCGCGCGGATCGGG
CTCGATCGGGCGCTCACGCACGGGGGCAGCGCCGCGCGCGGCGATCCTGCCATAGGTCTCCTCCG
CGAGGCGGCGCACCTCGGCGGAGTCGGTATCGCCGGCGAC
>r71.1 |SOURCES={KEY=8c1b976a...,bw,5145421-5145721}|ERRORS={}|SOURCE_1="bcq" (8c1b976ac150da4581101744fba310641e33826f)
CCGCAGGCCTGGGTAGGCGTCAGCGGCGCGATCAGTTTCGGGGGCCCTGTTGCCGACCCGCTCGG
CGGCACCCGCGGCCGCGCTGTCACCTTCGCCGCCGATAGTGGGAACCTTTATGGGCAGGCCGTGG
TCGATGGGGCTCTCGCGGGTCGCACCTTCACGCTTTCGGCCTATGTTCGAGCGCCCTCCGGCAAG
GACAAGATTGCGCTCGTCGCCGAAACCGGCATCGCGACCGATGCCAACGAGGTGACGCTGACCAG
TTCTTGGCAGCGCGTCAGCAAGACCGTGACGGTCAGCCTC
>r72.1 |SOURCES={KEY=8c1b976a...,fw,886298-886598}|ERRORS={}|SOURCE_1="bcq" (8c1b976ac150da4581101744fba310641e33826f)
CGAAGGACGCAGCCTCGCCGCCCTGATCGCCGAGATCGACACCGCACGCGGCGACATCAATCTCT
CGGCAGCCCTGCGGCTGCACACCCTCGCGCATTTCCGCCGGCTGGCCGAAAGCTCCGTCTGAGCG
ATTGCGAGCCATTTCAACGGCTTGATGAAGAACCTGGAATCAGCGCGCGAAGCGGCTGAATCGGT
TTCTCAATTCAACGGCACGCTGCGCGGCGGTGGCACGGGCGCAATCTGGAAGGGTGGTGGAAGCG
CCGAAGCCCCCTGCCCGGGCGGCGTCTGCACGGTGCCCTC
>r73.1 |SOURCES={KEY=8c1b976a...,fw,3873855-3874155}|ERRORS={}|SOURCE_1="bcq" (8c1b976ac150da4581101744fba310641e33826f)
GACCAGATCTGCGTTCCGGCAGGCATGCCGCCCGCGAGATAGCCCGTGACCTGATAGGCACCTCG
CGGCAGGAAGGGACTAGCGAGATCGCGGGCGAGTAGATTCTGGACCTTCTCTCGGCTCGCCTCGG
TCAGCACCGAGCCATGGAAGATCGCATGCATCAGACGGGCCATGGCAATCGGCGTGAGCGCATTG
TGCCCGGCCGGCGAACAATCGAGGCCGATCTTTTCACGGCCATAGCGCAGGTCGTCCATCAGCTT
CTGATTGAGGTTGATGCCGACTAGCTCCGGCCAGCCGAGC
>r74.1 |SOURCES={KEY=8c1b976a...,fw,1577324-1577624}|ERRORS={}|SOURCE_1="bcq" (8c1b976ac150da4581101744fba310641e33826f)
TCGCGGAGGTGCTGCTGACCCACCGCCTGGTCTCGCGTGGTCAGGCGCGGGCGCGGGCGATCGAT
CTGCTGCGCCAGGTCGGCATCCCGGATCCGGCCCAGCGCGTCGATGCCTACCCCCATCAGCTGTC
GGGCGGCATGCGGCAACGCGTGGTCATTGCCATCGCGCTGGCGGGGGACCCTTCGATCCTCATCG
CCGACGAGCCGACGACGGCGCTGGACGTCACGGTCCAGGCCCAGATTCTGGAGCTCCTGCGCTCG
CTACGCGATCAGCGCGGGATGGGAACGATTCTGATTTCGC
>r75.1 |SOURCES={KEY=8c1b976a...,fw,3549722-3550022}|ERRORS={}|SOURCE_1="bcq" (8c1b976ac150da4581101744fba310641e33826f)
CGGCATTGGATGCCTCGGGCTGGAGGCATGAGCACCTGCCGTTCCACGAAACCACTCATCCTATA
TTGCGGCAGTCGTTGCAGAAGGGGGCGGTGAAGCCGCCGCCATCCCCGCACTTTTGAGGGTCGAC
AGAAGCGGCCGCCCGAAAGCCGAACGGCGCATCGTCGGGATCGCGTTCTGAAGCCGGTGCTCGCT
TGCTCTATGGCTTTGCCGCCAGCGGTTCATGCGGCACGTGGATCTCGGATGTCGCCGCGCCGCTC
CATTGCAGCCGCAACTGCTCCAGCACATGCCGGCCGAAGA
>r76.1 |SOURCES={KEY=8c1b976a...,fw,776554-776854}|ERRORS={}|SOURCE_1="bcq" (8c1b976ac150da4581101744fba310641e33826f)
TTCCTTCACGGCATAAACCTGCTCGGGTCCGGGAAAGCGTCGGGCTCGAACCTCGGCGGCGTAAT
CCGCCACGGCCTTGTCGACGCCCTCGGCGAGGTTGCCGAAGAGCTTGACGAATTTCGGCACGCGC
CCGGTCAAGCCGAGCATGTCGTCGAGCACGAGCACCTGCCCGTCGCAGGCGGCCGAGGCACCGAT
GCCGATGGTCGGGATCGCGATCCTGGCGGTGATCTCCGCCGCGAGCGGCTCGGCCACGGCCTCCA
GCACCACCGCAAAGGCGCCGGCCTCGGTCACCGCCACGGC
>r77.1 |SOURCES={KEY=8c1b976a...,bw,4417138-4417438}|ERRORS={}|SOURCE_1="bcq" (8c1b976ac150da4581101744fba310641e33826f)
ATGACGCCGTCCGCGCAGGATTCCGTGCGTCCGACGAGGATCATGCCCTGCGCGGCGAGGCGGCG
GAAGTCGATGGTGTGGCCGCCCTGCGCGCCGCTGACGGCGATGGTGACGTGTTCCTTGCCGGGTT
CGCGCGCCGCGGCGTCCCATTTGCCGAGCACGCCCAGCCACCAGCAGAAATCCCGGCCGCGATAG
GCCCGCGGCGGCCGGTCATGCGGGCCGACCGAGAGATAGACGCGCCGCCCCGCCTGCATCAGCTC
TTCGGCGATCTGCGCGCCGGAGGAGCCGGAGCCCACGACC
>r78.1 |SOURCES={KEY=8c1b976a...,bw,1148582-1148882}|ERRORS={}|SOURCE_1="bcq" (8c1b976ac150da4581101744fba310641e33826f)
ATCCGGTGCTGAGCTTCCCGGAGCTGCCGGCCATCGATGTGATGCTGATGGATCGGCAGCAGGAG
CCGCCGCTCGGTGCCGGTGAATCCGCCTCGGTGCCGAGTGCGGCGGCCATCGTCAACGCGGTCTA
TGATGCGACGGGAGTGCGCTTCCGCGAATTGCCGCTGACGCCCGAGCGTGTGCTGGCCGGGCTCA
ACGGGCGCCCGGCACTGGCCCCGCCGCCCGCGCGGGGAGGCCGACGCGGCCTCGGCTTCTGGGCC
AGAATCGGCGGCATGGCTGCGGCCGCCGCGACGTTTGCGG
>r79.1 |SOURCES={KEY=8c1b976a...,fw,776166-776466}|ERRORS={}|SOURCE_1="bcq" (8c1b976ac150da4581101744fba310641e33826f)
GGCCGGCGCATCCAGTCCGTGCCCGGCGGCGGGCATTGGGGTGGCGGGCTCTTCATCGGCGCCCG
CGACCATGCCCGCTTCGGCCTGCTGATCGGCCGCAAGGGCGAGTGGAACGGGCGGCAGCTCGTTT
CCCGCAACTGGATCGAACGCTCGCTGACGCCCTCCCCCACGCTCGGCAATTACGGCTATCTCTGG
TGGCTGGCGCGCGGCCCCGCGGCGCGGCCCGGCGTTCCCCAGACCGCGTTCTCGGCGCTGGGCGC
CGGCAGCAACGTGATCTGGGTCGAGCCGGAGCGCGACATC
>r80.1 |SOURCES={KEY=8c1b976a...,fw,3824114-3824414}|ERRORS={}|SOURCE_1="bcq" (8c1b976ac150da4581101744fba310641e33826f)
CGCATCTCCTTCTCGGCGCCGGACGGCTTCAGCCTCGAAGCGGCGCAGGACATGGTCATCGGCGT
CAGCGCCAATGGCGCGCAGGCCCTGCGCTTCGACTCCGTGACGCTCAAGCCCGACCAGACGCTCG
AATCCTATGTCGCGGCCGGTTGGATCGAGGGTGTCGAGACGACCGGCATCGAGAAGATCGAGATG
GGCGGGCAGCCCGCCGTCATCGCCCATGGCAAGGGCACGGATTGGACGTTCCGTCTGGCGGCCGT
GCAGTTCGGCGACCGCGTCTACCGCTTCATCCTGGCAGCG
>r81.1 |SOURCES={KEY=8c1b976a...,fw,2293915-2294215}|ERRORS={}|SOURCE_1="bcq" (8c1b976ac150da4581101744fba310641e33826f)
GGATGCATGATGATCTCATGCGGGAACACGAAATCGAAGAACTCGCGGAAGCTGCGCTCCTTCGT
CGTCCTGAGATAGGCGACCAGCGCGCTGACGAGCGCCGTCAGCAGGAGCATTCCGGTCGCGATCA
GGCTCGTCGCCGAGATCTTGTCGAGGATCTTTCCGACGAAGTCGGTCATTTGCGCAAACATCGGC
ATCTCAATCATCGATGCGGGGCCACATCTTTGGCACGCAGGTGATTAAGGCTTCGGCCGATGCGA
TGAAAGACCGTTGCTCAGGGTTAAGCCATTTCTGGTTAAG
>r82.1 |SOURCES={KEY=8c1b976a...,fw,4859124-4859424}|ERRORS={}|SOURCE_1="bcq" (8c1b976ac150da4581101744fba310641e33826f)
TTGACCATGATGATGTCTTCCAGCGCGACGCCGGCGCCGTCGGCGATGCCGCGCATCTCCTCGAT
GTAATGCGCGCCGAAAGCCTCGATCTCGCGGGCGAACTCGCCGATCAGGGCCGATTTGGCCTTGG
CGTCGTAGCCGAGATCGCCGAGTTGGCCGCCATAGAGCTCGATCGAGCGCTTCACGCGGCTCGGC
ACGGCCGCGCCATGCTGGCGGCCGCGCTCATAGGGCGAGCCGGAGACATCGACGAAGGGGCAGGG
CTGGACCATGGCGTGGGGCCTTTCGGATATGCTGGCCTGG
>r83.1 |SOURCES={KEY=8c1b976a...,bw,4854609-4854909}|ERRORS={}|SOURCE_1="bcq" (8c1b976ac150da4581101744fba310641e33826f)
GAAACGCTGCGGCTCACACCGGCACAGCCAGTGGCGGCACCAGCGTAGCCCCCTTGGCGACATGC
GTCGCGACCAGGGCGGCAAGGCGGCCGGCGTCGCGCGCCTTCAGGGCCTCCATCATCGCATAGTG
CTCGCGGTCGCTGCGCAGCAGAGATTCATGCGAGCTCCACACCGTGATCCGCGAGCCGCGCCCGC
GATCGCGCAAGGCCCAGATCGTCTCCTGCAACACGGCATTTCCGCAGAAGGAGTACATCAGTTGA
TGGAAGGCGTGGTTGATCTCGCTCTGCTCGGTGCGGCTGC
>r84.1 |SOURCES={KEY=8c1b976a...,bw,2926437-2926737}|ERRORS={}|SOURCE_1="bcq" (8c1b976ac150da4581101744fba310641e33826f)
AAGCAAAGGGCTCCGTCTGGTTCGCGACGCACGAGGAGATTTGCCGCTATTGCGCTGATGAAGCC
GGTCTTGGCGCTCCGATCCCGTCAGCCACCAACAGCCGGAGCTGACGGATGGGCTATCGCATTGG
CGTCGACATCGGCGGCACCTTCACCGATTTCAGCGTGCTCGACGAGGAGACCCTGAATCTGCGGA
CGCTCAAGGTTCTGTCGCGCCCGGACGCTCCAGGGGCTGAGGTCCTTCAGGGGCTGGATGAGATC
GAGAAACGCTTCGGCATCGCGCCTTCGCAGGTCAGCTACT
>r85.1 |SOURCES={KEY=8c1b976a...,fw,4776666-4776966}|ERRORS={}|SOURCE_1="bcq" (8c1b976ac150da4581101744fba310641e33826f)
GCGTCGCCGCGCTGATCACGGACGGCGTGGTGCGCGACGTTGCCGGCGTGCTCGGCACGGGGCTG
CCGGTCTGGTGCCAGGGGGCCGCGGCGCCGCCTTCCGTGGCCGGGCTGACCTTCGTGAACTGGCA
GGAGCCGATCGCCTGCGGCGGCGTCGCCGTCTATCCGGATGATCTGATCGTGGTCGACGATGACG
GCGCCGTGCTGATTCCGGCCGCGCTGGTCGACGCGGTGGTCGAGCTCGCCCCGGAGCAGGAGCGG
CTCGAGGGTTGGATCATGAGCGAGGTCGAGAAGGGCGCGG
>r86.1 |SOURCES={KEY=8c1b976a...,fw,1996570-1996870}|ERRORS={}|SOURCE_1="bcq" (8c1b976ac150da4581101744fba310641e33826f)
CCACGCTCGGCCGCGGTCAGCCTGCCCCAGGCGCCGTCGAAGGCGGCCCGCGCTGCCGTCACGGC
CGCGTCGATATCGGCGGCGTTGCCGCAGGCGATGCGGGCGAATTCCTCGCCGGTGGCGGGGTCGA
GCTTGGCGAGGGTTTCGCCTGTCTGGCCAGCGACATAGCGGCCATTGATGAAATGTCGATTCATG
GTGGCTCCCGATCACTCCGGGCGGTTCATTCGGTCCGGGCGGATTCGCGGCGCAAGCTGGCGCCT
CGGGCGTGAATTCACAAGATGCTCTTGCGTCGGGGGCCCT
>r87.1 |SOURCES={KEY=8c1b976a...,fw,3456861-3457161}|ERRORS={}|SOURCE_1="bcq" (8c1b976ac150da4581101744fba310641e33826f)
CCGTCCTTGGCGCTGACCTGCGGGGACTTGTCCCGCATGTCGAGCTCCATGTTGAAGAGATAGAC
GCTTTCGATGGTGGTGACGGTGAGCTTCGGGTCGCGCTTGAGCGTCGGCACGTCGGAAGCCGGCG
CGCGCACGATGATGTCGACCTGGCCCGCCTTGAGCTGCGCGACGCGGGCGGCGTCGTTCGGCAGT
TCCTTGCGCACGACCTTGGCCCAGGGCTCCTTCGGGCCCCAATAGCCGTCGAAGCGCTCGAGCAC
GAGCTGGTCCTTCGGCGTCCAGGACACGAATTTATAGGGG
>r88.1 |SOURCES={KEY=8c1b976a...,fw,1253159-1253459}|ERRORS={}|SOURCE_1="bcq" (8c1b976ac150da4581101744fba310641e33826f)
AATCCTACCACCTGCAACTGCCCTGAGAGATTGAAGCGAAGCCATGGATTTCATGCCCTGCCTGA
CCGAAGCCGTCGCACGCTATCGCAGCGAGGTCGCGGGCTCCCGCGAGCATCTCTCGCTGCTGCGC
TGGCAGATCGAGCAAGGCCATGCCCTCGACCGGCGCGAGACCTTTCCCGGCCACGTCACCACCAG
CGCCTTCGTGCTCTCTCCCGACCACGCCCGCATCCTGCTGATCGACCATGTCGTCATCGGCCGCT
GGCTCCAGCCCGGCGGGCATTGGGAGGAGGCCGAGCACTT
>r89.1 |SOURCES={KEY=8c1b976a...,bw,3543528-3543828}|ERRORS={}|SOURCE_1="bcq" (8c1b976ac150da4581101744fba310641e33826f)
AGGACGGCACGACCTTGACGCCGTTGTTGTAGGTCTTGGTGTCGTTGACCTTGACCTCCTTGCCC
GACAGCATCGCATCGACCATGTCGGCGGTGACGCGGGCGAGTTCGCGGGTGTCCTTGAAGATCGA
GGCATATTGCTCGCCGGCGATGATCGACTTCACCGAAGGCACCTCGGCATCCTGGCCGGAGACGA
TCGGCATCTTCTGCCCGCCCGACCCGTAGCCGACGCCCTTCACCGAGGAGAGGATGCCGATCGAG
ATGCCGTCATAGGGCGAGAGCACGGCATCGAGCTTCTTGT
>r90.1 |SOURCES={KEY=8c1b976a...,bw,4950060-4950360}|ERRORS={}|SOURCE_1="bcq" (8c1b976ac150da4581101744fba310641e33826f)
AGCCGTCCGGATCCACCACAAAGGCCGCGTAATAATGCGGCCCGTAATGCGGGCGCAGGCCAGGC
GCCCCATTGTCCCGCCCGCCATGACGGAGCGCGGCCTCGTGAAAGCGAGCGACGGCCGCGCGATC
GGGCGCCGCGAAAGCGAGATGGAACCCCGGCCCCGGCGGCTTCTGTCCCTCCGGCCTGTGCTTCA
GCGCGAGCCTGTCGCCGCCGCCAGGAGCGCCGTAGCCAACTGCCTGCCCTGTCTCGCCTGGGCGC
AGATCCTGCCAGACCCTGACATAGCCGAGCGGCGCCAGCA
>r91.1 |SOURCES={KEY=8c1b976a...,fw,4105135-4105435}|ERRORS={}|SOURCE_1="bcq" (8c1b976ac150da4581101744fba310641e33826f)
CGAAGTGCCGCTCGACGAAGACGAGCAGGCCCTGCTCGACCAGCTCAAGCGCAGCGATCTCTATG
ACGACGATGGCGCAGCGTTGCGCGACATCCTCTTCAGCTGGTGGGAGGAAGAACAGCTCGCCCGC
TGATTTCGAATCTTAATAACCTTCATGATACCAAGTCGAAGAGGGGATGACCGAGATGACATGCG
CTGCGAAAGCGCTCCGTGCGCGCCATTATCCGGCCATGCTGCTTGCGGCACTGCTCTCCGCGACG
GCCCCCGGCGCGGCGGTCGCGCAGGAGGTCCCGGGATTCA
>r92.1 |SOURCES={KEY=8c1b976a...,bw,3720808-3721108}|ERRORS={}|SOURCE_1="bcq" (8c1b976ac150da4581101744fba310641e33826f)
AAGATCATGTCAGGGCCGGCCTTGATATTGTTCATGCTATGTTCCCATTCTGCGATTGCGCGAGT
GATGGCGCGAGATCCGGGGAATAGGATTATATTCTTATATCCGCCTTGGCAAGCCTGCGCGCTCG
GTTATCCCCGCGAACGGCGGCAAGAAGCGACCAGCAAGAAACGACCGGCACGAAACGATCGGCAT
GAAAAAAGCCGCCGGAAATCCGGCGGCTTCTGTCGATGAAATTCTGCTTCGTCCCGCGTCTCAGC
GACGCTTGCGACGCTGCTGGCCCAGGCCCATCTTCTTCGC
>r93.1 |SOURCES={KEY=8c1b976a...,fw,4405151-4405451}|ERRORS={}|SOURCE_1="bcq" (8c1b976ac150da4581101744fba310641e33826f)
GGGCCGGCGCTTCATGATCGCCGCGACCTATGCGCTCTCAGGCCTGCTCCTGACCGGCACCGGCT
ATCTGTTCTGGCGCGACTGGCTCACAGCCTCCCATCTCACCCTGTGCTGGAGCGTCGTCTTCTTC
TTCGCCTCGGCAGCGGCGAGCTCGGCCTATCTCACGGTGTCCGAGACCTTCCCGGTCGAGATGCG
GGCGCTCGCCATCGCCGTGTTCTACGCGATCGGCACCGGCGCGGGCGGCATCGCCGGCCCCTGGC
TCTTCGGCATCCTGATCGACACCGGCTCGCGCGGCAGCGT
>r94.1 |SOURCES={KEY=8c1b976a...,bw,2270614-2270914}|ERRORS={}|SOURCE_1="bcq" (8c1b976ac150da4581101744fba310641e33826f)
TCCGGCCTTGAACGCCCAGGCCTTCCGCAACGACATCTGCGCCCTGGCACCGATGGGCCTGATCG
ATTGCTCCAAGCTGTTCATCGACGTCAAGGTCTACACGAACTTCGCCGGTGCGAGCTCCGGCACG
ACCAGCCCCATCGCCAATGGCGCGCTGAACACCAACGGCTTTGCCTATAATCAGCCGCAGCCCGG
CCAGATCATCGTGGCCCGCGCCGTGCTCGATTATCGCCTGTTCCTGACGGCCTGGGCTTCGACCT
CGCTGGCCAATATCGGCGCGGGCCACCGCGCGCTCGTCGC
>r95.1 |SOURCES={KEY=8c1b976a...,bw,1544519-1544819}|ERRORS={}|SOURCE_1="bcq" (8c1b976ac150da4581101744fba310641e33826f)
TGGAAATCCAGGGCATGCCACGCGCCGAACGCGAGGAACTGGCGCGGCATTACATCGATCTCGTC
GGTCTTACGGGCTTCGAGGCGAGCAAGCCCGCAGCCCTGTCGGGCGGCATGCGCCAGCGCACGGC
GATCGCGCGCACGCTGGCCTTCAAGCCCCGCGTGCTGCTGATGGACGAACCGTTCGGGGCGCTGG
ACGAGCAGACTCGCCTCCTGCTCGGTGATCGGGTGCTGGCGATCCATACCGAATTGCAACAGACG
ACGCTTCTGATCACCCACAACATCACCGAGGCGGTTCAAC
>r96.1 |SOURCES={KEY=8c1b976a...,bw,1616369-1616669}|ERRORS={}|SOURCE_1="bcq" (8c1b976ac150da4581101744fba310641e33826f)
TTTGTGATGCCCAACCCCTGGGATCTCGGCTCGGCGCGCTGGCTGCGCGGGCAGGGGTTCAAGGC
GCTGGCCTCGACCAGCGCGGGCTTCGCCTTCACGCAAGCGCGGGCCGATCAGGATGTGCCGCGCG
ACATGATGCTCGCCCATCTCGCCGAATTGGTGAAGGCGGTGCCGGATCTGCCGGTCAATGCCGAT
TTCGAGAACGGCTATGCCGATACGCCCGATGGCGTCGGGGCCAACGTCAAGCTCTGCGTCGCGAC
AGGCGTCGCCGGACTTTCGATCGAGGATGCGACCGGGCGC
>r97.1 |SOURCES={KEY=8c1b976a...,fw,4060005-4060305}|ERRORS={}|SOURCE_1="bcq" (8c1b976ac150da4581101744fba310641e33826f)
GCGCCCGACCAGTGCACTGGCCTGCTCGTCGAGCAGGCTATGGACGGCCTCGCCGGTCTCGTTGA
GGCGCGTGACCAGTTTCCCGCCCTGCTCGTTGAAGAGGCCGTTTACCCGGTCGGCAACCTCGGTG
ATGCGGTGGGTCAGCGTGTCGCCATGCTTGTCGACGGTGGAGCCCAGCGTCTCGCTGGCGTCGCT
GACGCGCAGGATGATCGCTTCGCCACGCTCGCGCAGCACGTCGTCGACCGATCGGACGGTTTCGT
TGAGACGGCTGACCAGCGCGTCGCCATGCGTGCCGATGAG
>r98.1 |SOURCES={KEY=8c1b976a...,bw,5096679-5096979}|ERRORS={}|SOURCE_1="bcq" (8c1b976ac150da4581101744fba310641e33826f)
TTGCGGCAATGCCACGCCATGGGCGGCGCAGACCGCCTCGATCCGCGCGACCTTGCCGAGGATCT
CGGGCGGGGCGGGCTTGTAGTTGTAATAGGCGCCTTCGCGGGCGCCGGTCGCGAGGATGCCGGAA
TTGAAGACGCCGGCCAGCATCACCGCGATGTTCTTTTCCAGCGCCAATGGCAGGAAGCCGTCGAG
CGCGCCCTGCTCCAGCAGCGAATAACGCCCGGCCAGCATCATCACGTCGAAATCGCCGGCGCGGG
CGAAGCGCTCGCACATCTCGGCTTCGTTGACGCCGACGCC
>r99.1 |SOURCES={KEY=8c1b976a...,fw,940931-941231}|ERRORS={}|SOURCE_1="bcq" (8c1b976ac150da4581101744fba310641e33826f)
AAGCGAAGACCCTGTCGATGCCGTTCGTGACGAGCGGCTCCGCCAGCCCCTTGTGCAGCTCAGGC
CCGCTCGGACCGAGCTCGAGCATGTCGCCGAGCACCGCGATGCGCCGCCCCCTGCCCTCGACCGG
CAGGCGCCCGAGATTCTCGATCGCGGCCCGCATCGAGGCGGGGTTGCCGTTATAGCTTTCGTCGA
GCAGCGTGAAGCGTCCGCCCGGCATCTGCAGCACCTGTCGCGCGCCACGTCCCGCCGGCGGCCTG
AGGTCAGCGAGCGCCAGCGCAGCCAGCGCGAGATCGGCGC
>r100.1 |SOURCES={KEY=8c1b976a...,fw,2016055-2016355}|ERRORS={}|SOURCE_1="bcq" (8c1b976ac150da4581101744fba310641e33826f)
CTTCCTGGCGGCGCAACCGCGCCAGAACGCCCCATTGCGCCCGTGTCGTTCCGTGCTCCCGCGCA
CGTTGATCGACATAGGTCCTCATCAGGCGAGAGGTTTCGACAAGCTGAAACATCAGCTCCCGCCG
CAGGGGGCGCTTCATGCATAGGCCTCCGTGATTGTAAGCCTGCTCATAGTAAGTCAGATTGCGGC
GGTTTTATAGTCACGATTTCGCAACTGCGAGAAATTGCCCGACCATGCCAGGCGCGGCACCGGGC
CGAGCCAGAAGGGCGGCCTCCGCCCGACACGGCGTGGCCC
>r101.1 |SOURCES={KEY=8c1b976a...,bw,2625452-2625752}|ERRORS={}|SOURCE_1="bcq" (8c1b976ac150da4581101744fba310641e33826f)
GCGCTATTATCGGCTCAGCCTCCTCAGCCAGATCAAATCCGCGCCGGAATACCGGATCGCCGAGG
ATGTGCGCCTCGCGATAGAGCCACTCGTCGAGATGACGATCGGTTTGCTCACGGCATTCGTCACC
GCCGCCACTTTTGCAACCGTGCTCTGGCAAGTCGCGGGCTCTGCCGAATTGACGATCATGGGCCA
TACCGTTTTCGTGCCGTTCTACATGGCCCTGGCTGCAATCCTCTATGCGGGGCTTGCAACGCTCG
CAGCCTATGTCGCGGGCCACCCTCTGGTGCGGCGGGTTGC
>r102.1 |SOURCES={KEY=8c1b976a...,bw,1866852-1867152}|ERRORS={}|SOURCE_1="bcq" (8c1b976ac150da4581101744fba310641e33826f)
GTCGAGCGTTCGAGACGTGAGTGAATCGAGCGTTCCGAGGCCCGAAAAGACGGTACCCGCTCCGC
CGGGAACGAAGCCAAGTGCACGGTTGACGCCGAAGGATCCAGCGGCCGAGTAGGATGCGACCTTG
TTGAGCTCGCGCGAGAGCGGGATGAAATGAGTGTAGGGATCGACGCGTAATGCCTCGGCCAGACG
TCGCTTCTCTTTCGGTCTGTCGACGAACTTCTCAAGCAAGTTCTCGTTCTCGCGCTCCGGCCGTC
GCTTCTCCGGCTTGCCGAACGTGGTGACGAATTCGCCAGC
>r103.1 |SOURCES={KEY=8c1b976a...,fw,2459202-2459502}|ERRORS={}|SOURCE_1="bcq" (8c1b976ac150da4581101744fba310641e33826f)
GATCGCGATCCAGCTCGCGCGCCGGCTGACCGACGTCACGGTGATCGCCACCGCCTCCCGCCCCG
AGACGCAAGCCTGGGCCAGGGAGCTCGGCGCCCATCATGTCGTCGACCACACCAAGGCGCTGCCG
GAGCAGATCGCCGCGCTCGGCCTCGGCGCGCCGGCCTTCGTCTTCTCGACGACGCATACCGACAC
CCATCTCGCCGGCATCGTCGAGCTGCTGGCGCCGCAGGGGCGGCTCGGCCTGATCGATGATCCCA
AGACGCTCGACGTCACCCTGCTGAAGCGCAAGAGCCTCTC
>r104.1 |SOURCES={KEY=8c1b976a...,fw,1330969-1331269}|ERRORS={}|SOURCE_1="bcq" (8c1b976ac150da4581101744fba310641e33826f)
GGATATTGGCCTTGAGCACCGCCTGTGAGGCATTCGCGTCGAGGCCGGTAAACCAGACATATCCC
TCGCGCCCTTCGGTGTTCTCGGGCGTCTGCGCCCTGTCGAAGGCGGCGATGAAATCCTGCGCCAT
CAGCAGCGGGTTTACCAGCACGCCCTTGGCCGACATCGGATGGGCGGTGACGCCGGTGAAGACGA
TCTCGGCGCCGGCGGCATTGAAGTTCTCGTAGACGACTTCGCCGAGTTCGCAGCTATCGATCGTA
TAGGCGAAATCGCAGGGGAAGCGGGCGAGATCGAGCGCCT
>r105.1 |SOURCES={KEY=8c1b976a...,fw,2963294-2963594}|ERRORS={}|SOURCE_1="bcq" (8c1b976ac150da4581101744fba310641e33826f)
GGATCGCGACGGTGGTGTCCTCCTGCGCCACCACGGCCGGGCCGGTGAAGCGGCTGCCGGGCTTC
AGCTCGGCGCGGCGATAGAGGCCGACCGCGCGGCGGGCGCCGCCGGTATGGACCGCGATCTCGCG
TTCGGGCTCTGCTTGTTCGTCGACCTCATCCCATTCGGGGAAGGTCAGCGCCGGGCCGGCGCCGA
TGGCCGAGAGGCGCAGATTGACGATCTCGACGCGGCCCTGCGCATCGTCGAAATCGTAGATGCGC
GCATGCGTCAGGTGGAATTCCCGCGCGATCGCTTCGGCGT
>r106.1 |SOURCES={KEY=8c1b976a...,fw,3754834-3755134}|ERRORS={}|SOURCE_1="bcq" (8c1b976ac150da4581101744fba310641e33826f)
GGCCGCCGAGATCGAAGCGGCTGGCGGCAAATGCCTGCCGCTGATGGTCGACGTCCGCGACGAGC
AAAGCGTCGCCGAGGCGATCGCCAAGACGGCCGAGACCTTCGGCGGCATCGACATCGTCGTGAAC
AATGCCAGCGCGATCCAGCTCACCAACACGCAGATGACCGACATGAAGCGCTTCGATCTGATGCA
TCAGATCAACACGCGCGGCACCTTCATGGTCTCGAAATACGCCATTCCCCATCTGGAGAAGGCGG
AGAACCCGCATATCCTGATGCTCTCGCCGCCGCTCGACAT
>r107.1 |SOURCES={KEY=8c1b976a...,fw,768060-768360}|ERRORS={}|SOURCE_1="bcq" (8c1b976ac150da4581101744fba310641e33826f)
GGAAGGATTTTCCGTCCCGGTCCGGGTCGTGGCTGGTATCGGAGTGCCGGCGAGGCTGTCAGAAG
CCGCGCTTGATGGCCCGCTTCTGCGCCTCGCGCTGGTTCCGGATCGCGCGTTTCTGCTGCTCGAT
CGACATGCCGTAATAGGGATTGCCGCGCCGGCCGTAAGCGCGTCCACCGCCATAGGCCGGCCCGC
CACGATACCCCGGGCCGCCGCGATAGCTGGGCGCGCCGTTGTCGATCGGACCGCCGGCGGCCGGT
GGCCGCTGATAATTGTAGTTATAGTTGCCGCCCCGGGAAT
>r108.1 |SOURCES={KEY=8c1b976a...,bw,2053318-2053618}|ERRORS={}|SOURCE_1="bcq" (8c1b976ac150da4581101744fba310641e33826f)
TGCGCCGCAATTGCTCGCCGGTCAGCGACGAGCGCCGGCGCGGCTCGCGGCGCCGGACCTGGAAG
AGATCGATCAGCAGGGCGAGCACGAGCCCGTCGCCATAGAGGTCGTGCCGCCGCTCCGGCTCCGC
GCATTCGGCTGCGATCATCCGCGCCAGCGCCATGATGCGCTCGTCGCTGAACATGATGCGGGGTT
GCGCGAGGATGGCCCGGTCGAGCGGCTCGGCGAGCCGTTCCGCGATCTCCTGCGCGTCGAAATGC
AGGTCGAGATGCTTCAGCCGCAGCCGCTCGTCGATGCGCG
>r109.1 |SOURCES={KEY=8c1b976a...,fw,3871629-3871929}|ERRORS={}|SOURCE_1="bcq" (8c1b976ac150da4581101744fba310641e33826f)
AGGTAGCACCGAACTGGACGCGCTTGTCGAAGAGCGGCTGCTCGAAGCCGATGTCCCAGCCCTTG
CTCTCCTCAGGCTTGAGGTTCGAGTTGCCGAAGAAGTTGAAGCCCGGCCGGTAGTCGATGAACAG
CTCGGCGAGCGTCGGCGCCTTGAAGCCGGTGCCATAGCTCGCCTTCAGCTTCGTCTCGGTGCCCG
GCACGATATAGGCCGGCGCGATCCGATAGGTGGTGTGACCGCCATAGCTGTCGTCGTGATCGTGG
CGGATGTTCGCTGCGAGGAAGAACCGATCGGCGAAGCTGA
>r110.1 |SOURCES={KEY=8c1b976a...,fw,3174120-3174420}|ERRORS={}|SOURCE_1="bcq" (8c1b976ac150da4581101744fba310641e33826f)
CGTCCTGCAGCGCATCACCAAGCGCGATCCCGTCGAGGCGGGCGGCTGGAGTTGCTACGTCACTT
ATTGGTCAGGGCTCGATCTCGGCTCACCCGCGACCAACTCGCCGCTGCGCGGCAACGGCGTCAAG
GCAGGCCCCGGCTGGCCCACCAGCCCCGAGATCGAAGCCTTGCGCGCGCAATGGCTCGAGACGCC
CGATCTCGCCGGGCAGAAGGCGATCGCGGAGAAAATTCAGCTCCAGGCGATGCAGGACGTGCCTT
ACGTTCCGGCCGGGCAATATTTCCAGCCGGTTGCCTATCG
>r111.1 |SOURCES={KEY=8c1b976a...,bw,3383073-3383373}|ERRORS={}|SOURCE_1="bcq" (8c1b976ac150da4581101744fba310641e33826f)
TCGGCGTCGTCGCCGGCATCCTCGCGGCGCAGGCGCTGCGCGATGCCGGGATCGGCCTGCCCTTC
CCGATCGAGGTCGTCGCCTTCGGCGATGAGGAGAATGTCCGCTTTCCGACGCATCTCTCCACCTC
GGAGGCGCTGGCCGGCCATTACGATCCGGCCTGGCTCGAGGCGCGCGACAGCGAGGGCGTAAGGC
TCTCCGACGCGCTCGTCGCCTTCGGCGGCAACCCGGCCGGCATCGCTTCGCTAACCCGCAAGCCC
GGCTCGATCCGGGCCTATCTCGAAGTGCATATCGAGCAGG
>r112.1 |SOURCES={KEY=8c1b976a...,fw,5244335-5244635}|ERRORS={}|SOURCE_1="bcq" (8c1b976ac150da4581101744fba310641e33826f)
GATTCAAACGCTCAAACTGTCCGACATTCTAACAAGGTCAATAATCGTCTTGGCCTGCATCTTCT
GCATGAGATGGCTACGGCGAACCTTCACCGTGATCTCGCTAACATTCAGGTCGGCGGCGATTTGT
TTATTGAGGAGGCCCTTTACAACGAGCTTGAAAACGTCTCGTTCGCCGGGCGTCAATGTCTCCCA
ACGCGCATTCAAATCCAGCGAACGCGCTTCGCTCTCGCGCCTTCGCCGGTCTTTTTCGATCGCTT
GTTGGATAGCATCCAGCAGGTCTTGGTCGCGAAACGGCTT
>r113.1 |SOURCES={KEY=8c1b976a...,fw,3925805-3926105}|ERRORS={}|SOURCE_1="bcq" (8c1b976ac150da4581101744fba310641e33826f)
AGCGGAACTGCGATCCGCCAGATCGGTGTAGAAGGTGGCGTAGAATGAGCCGCCACCCCAGAGCG
GCCGCGTATAGCTCGCATTCACGATCCGGTTGGCGCGCCCCAGCGCCGGCTTCACATGGGCGAAG
CCGAGGCTGACCGCTCCGCCCAGCAGCGGCACCGGCACGCCGATCGAGACCCTGTCGAGCGCGCG
CGGCGGCAGAAGCATCCGCTCCCATCTGTCGCCGCTCAGCGTCGGCGAGCCCGCCGTCGCGACAT
AGTCGGTGACGCCGCCGCCCAGCCCCGGGAACGGAACGCC
>r114.1 |SOURCES={KEY=8c1b976a...,fw,4952221-4952521}|ERRORS={}|SOURCE_1="bcq" (8c1b976ac150da4581101744fba310641e33826f)
TCGGCGATCAGCCGGCGCTCGGTGCGGCGTTCCTGCGTGTAGCCGAAGAGATCGAAGGCGGTGCC
GCGCAGGCCCTTGAATTTCGCCAGCAGCGAGAAGGCCCCCATCATCCACGGCCCGAAGCTCATCT
TGCGCGGCAGGCCGGTGTTCGGATCGCGCCTGGCCAACAGCGGCGGGGCGAGGTGGAATTCGTAG
CGCAGCGCTTTGCCATCCTTGCCGTCGGCCTCGAAGGTCGCGGCGAGCTGCTGGCGGAAGGCGCC
GTCGCTGTAGAGGCGCGCGACCTCGTATTCGTCCTTATAG
>r115.1 |SOURCES={KEY=8c1b976a...,bw,4479440-4479740}|ERRORS={}|SOURCE_1="bcq" (8c1b976ac150da4581101744fba310641e33826f)
CTCGACGAGGTCAGCGTGAAGTTCGACACCAACCGGAGTCTTCTCGTGGAGGCCAAGGTGACCGT
CCCGACGCTGATCGGAAACTCCGACGGCCCTGTCGAGACCCGCAGCCTGACGGTCGTCCGCATCC
AGGACGGAAAGTCCGAGACGATCGACGCGCCGGAGAGCATGGAGCTCCTGCCCGGAGACGTGCTC
AGGGTCCAGCGGAGCATCATCCCCGGAGGAGGGCTCGGCATCGCCGGTCCGCTCGAGCAGACCAA
CATGATGATGCCGGCCAAAGTGAAGCAGTAACGGTTCGGC
>r116.1 |SOURCES={KEY=8c1b976a...,fw,4358348-4358648}|ERRORS={}|SOURCE_1="bcq" (8c1b976ac150da4581101744fba310641e33826f)
ATGCGCTGACCGGCAACTACAAGGCCGACCAGGTCCATGTCCCGGCTCTGCTCGAGAGGCTGGGG
CAATAGCCATGTGGAGCTTCTCCTTCGCCCCGCTGATCCCGCTGCCGCTTTTGATCGGCCTCGCC
GTGCTGGCGGCCGTCTCCGCAGGCGCGGCCATCGTGCTGGCCGGCCGCAGCGCCATCCTGCGCGC
GCTCGCGCTGGCGGTGCTGGCCATCGCGCTCGCCGACCCCTCCCTGGTCTTCGAGGACCGCGAGC
CGGTGAAGGACGTCGTCTCGGTCGTGGTCGACCGCTCGGC
>r117.1 |SOURCES={KEY=8c1b976a...,bw,5187180-5187480}|ERRORS={}|SOURCE_1="bcq" (8c1b976ac150da4581101744fba310641e33826f)
ACCTCGCCACCGGGGATGCCGAAGGCATGGGTCGCGCCTACCACTGCCAGCCCGGCGGCGATGAT
GTCGGCACCGGTGACGAGCCCGTCCGGAGCGATGCCGGCGGCGCGGGAAGCGGATATCGGGTCGT
GGCGCATAGGCATCTCTCCGGCGACCCGCGAGGGCGGCATTGCCAGTGAGATCGCAGCCGGAGCA
GCGCCGGTTACATCCTCACGGAGATGTGAGCCTGGCGCCGGCGGCCAGAGGCGCGGGCTCGGCCG
GCATCGTCAGGCGCCAGGCGCGCTCGACCCAGGCCACATC
>r118.1 |SOURCES={KEY=8c1b976a...,fw,4079539-4079839}|ERRORS={}|SOURCE_1="bcq" (8c1b976ac150da4581101744fba310641e33826f)
AATGGCGCAGGCTGGGCCAAGAAGGTGACCGGCGCCGCGACGATCGGTGTCGGATCGGTAGGCCT
CGACAACGATGTTGTGAACAGCGCCTTCGCCGGCAAGGGATCGACTTCGGCCAGCCTGGATCGCC
TTGTCGAGCGACTGGAGCGGGACGAGTTCGACTTGATCGCTGTAGGCCGGGCACTGCTGAGCGAT
CCCCAGTGGGTGGCGAAGGTCGAACGAGGCGATCACGGGGCCTTGAAGGGGTTCGATGCCGCGTC
CCTGGCCGAACTGGTATAATGGTTGCCGCGGGCGGAGGTG
>r119.1 |SOURCES={KEY=8c1b976a...,bw,4991171-4991471}|ERRORS={}|SOURCE_1="bcq" (8c1b976ac150da4581101744fba310641e33826f)
CAGTCATGCTCCAGATAGCGCCATTTGCCCTTCAGCACATAGCCATGCACCGGCAGCGGGTGGCG
ATGGCGCGAGAGCACGCCGGCGCGGCGGACCTTGAGCAGGTTCATCCAGTAGCCGCGCGAGACGC
AGAGGAGCAGGGGGCGGAACCAGACATTGTCGTCGACCGGTACCCAGACGCGCTCATCCGTCGGG
ATGACGTTCGGGACGATCAGCTCCGGCGGCGATTCCTTGGGCTGAGGATGGCGATAGGGCGTCCA
GCGCTCTTCCTGTGTGGCCGTGACCGGCATGGGACTCGTC
>r120.1 |SOURCES={KEY=8c1b976a...,fw,5173262-5173562}|ERRORS={}|SOURCE_1="bcq" (8c1b976ac150da4581101744fba310641e33826f)
CTGTTCATGCTGTTCATCGAGCGCTTCCTGCGCGCCGATGTCCTCGCCAAGGTCGGTGCCTGAAC
GGCATCGGCCGATTGTCCGGCGCCTCCGGCGGGCGTAAGCGCTTGTCGATGACGATCGGTCAGAG
ATTAGCCTTCGACCTGCGCCAGCTCGCGGTCTTCTGCGCCGTCGTCGAGACGGGCAGCATGACCA
GGGGCGCCCGCCAGCTCGGCCTGACGCAATCGGCCGCCTCGCAGCTCGTCGCCGCGCTGGAGAAG
GCGATGGGCGTTCCGCTGATCGACCGCGATATCCGCCCGG
>r121.1 |SOURCES={KEY=8c1b976a...,fw,3280644-3280944}|ERRORS={}|SOURCE_1="bcq" (8c1b976ac150da4581101744fba310641e33826f)
CGAAGGCATTTCCCCGCCTGGCGGCGCGGCCCGGGGCTTGCTGGGCATATGGATCACATCCGGAG
GATGCCATGTCGGTCGCCATCTCCAGCCGGTCTCCCGCACCGGCTTCCACATTCCCGCTCGGGAC
GCGTTCAACGAGCACCGCCGCGACGGAAGCGGATGGCAAGGCGGGCGACGCTTCGGCCTCCTCCT
CGGTCAAGGCCGACTTCCTGAAATTCGCGCGGATGAGCCCGGAGGAGCGGGTTCAGCAGGCGGTC
CTGTCGAAGCTCGGCATGACCGAGGAACAGTTCAACAAGC
>r122.1 |SOURCES={KEY=8c1b976a...,fw,3676195-3676495}|ERRORS={}|SOURCE_1="bcq" (8c1b976ac150da4581101744fba310641e33826f)
CCAGCCCGGTCGCGGCCGAGGCGTAGAGAAGAGCTTCTTCGGCAACGTCGCGGCGCGTCTCCAGC
TCGCGGATCGTCATCGCGAGATAGGCTTCGCGCAGCTCTTCGATCGGCTTGAAGCTGGGCACGAT
CATGCGCGTGAAGCTTGCCGTGGTGAGGTCCGCTTGGCCGGCATCGAGCTGCGCCCGCGTCGAAT
CGATCAGCAGCAAACCGTCCCGGATGAAGGCATGGGCGGTGTCCTGGCTGGCCCGCACCACCTGC
TCCGTGCCGCTGGTGACGATCTGCTGCTGGATGTTCTCCC
>r123.1 |SOURCES={KEY=8c1b976a...,fw,1394166-1394466}|ERRORS={}|SOURCE_1="bcq" (8c1b976ac150da4581101744fba310641e33826f)
TTTACCGGCATGAGCTCGACCTTGGTGTCGGGCGAGGCGGAGCGCGCGCCGGGCTCGACATTGAG
TGCGACCTTCTCGAAGGCCGACGCCGCGGCGTGGACGACGATGACGCTCTTCAGCCCATCCTTGC
CGACCCAGCGCCCGAGCGCCTGCGCCTGGTAATCCAGCAGCGTCTGTGCGCCGACGATCAGGGCG
CGCGCCGGCTCGTACCAGTCGAGCGCACCGCCATAGGGCATGACATAGGGCACGCCGGCCTGCTG
AAGATAGGGAAAGGTCGCCGCGCTCGGGCCTGTCGCATAG
>r124.1 |SOURCES={KEY=8c1b976a...,bw,1995562-1995862}|ERRORS={}|SOURCE_1="bcq" (8c1b976ac150da4581101744fba310641e33826f)
CAAGGAGTTCTCCAAGCTCAGGGCCGGCACGCCGGAGATGGACCTCGATTGCGGCCCGGTCATCA
ACGCGAAGCAGCGCGGCCGCGTCCAGAGCTTCATCGACCAGACGCGCGAGGCCGGCGTCCCGGTG
ATCGCCCAGGGCCAGATCGCGCAGGGTGTGCCGAATGGCGGCTTCTATGTCACGCCGACGCTGTT
CGGCCCGGTGCCGCGCGGCAACCGGCTGGAGCAGGAGGAGGTCTTCGGGCCGGTCTTGGCCGCCT
TCCCCTTCGAGGACGAGGAGGACGCGATCAAGGCCGCCAA
>r125.1 |SOURCES={KEY=8c1b976a...,bw,4012455-4012755}|ERRORS={}|SOURCE_1="bcq" (8c1b976ac150da4581101744fba310641e33826f)
GAGGCCGACGCGCGACAGCCTGATCGGCAATCTCGCCCGCATCCCGCTGGTGGTGCTCACCGCCG
GCAGCTTCTTCTATTCGGTCTCGGTGCTGCCGCTGGCCGAGGCGCTGACGCTCTCCTTCCTCGCC
CCGGTCTTCGTCGCGCTGCTGGGCGGGCTTCTGCTCAAGGAGAAGATCGACAAGCGCGTGCTGCA
GGCGCTCGCCTTCGGCCTCGCGGGCATGCTGGTGATGGTCTGGCCGCGGCTGCAGGGCCATGTCA
GTGGCGCGGGGCTCGGCGTCGCCGCCGCCCTGTTCTCGGC
>r126.1 |SOURCES={KEY=8c1b976a...,bw,3680920-3681220}|ERRORS={}|SOURCE_1="bcq" (8c1b976ac150da4581101744fba310641e33826f)
CAGGCTTGGCCGGCTGTACCGGAGAAGGAGTCACGGCGACCGGAGGAACCGGCTTTGCAGCCACG
GCTACCGGCACGGGCTGCGGGGCAGCGGGTGCGGGCGGCGCGGCTTTCGCCTCGGCCGGTGCCGA
GGACAAGGCTTTGACGGGAGGCAGGCTGACCGGAGCTCTGGCGGTGGTCCGGGTCGGAGGCGGCT
TGGCCATCACGGCTCTCCTTCAACGGCTGGCAGGCAGAAGCCGGGCACCCTGCCCGGCTGGTCGC
GCGTCGGAGCCGCCGCCGAAACGGCAGCCTTCAAAAGGGC
>r127.1 |SOURCES={KEY=8c1b976a...,fw,641892-642192}|ERRORS={}|SOURCE_1="bcq" (8c1b976ac150da4581101744fba310641e33826f)
CGCAGGATGGAGAGGCCGTCCTGCCCCGGCAGGCTGAGATCGAGGATGACGAGGTCATAGGCCTG
CACCGCCAGCAGCTCGGCGGCGGTGGTGCCGTCCTGCTCCCAGTCGACGGCGTGGCCGATCTTCT
CGAGCCGCATCACCACGGCTTCGGCGATGTCGGCGGTGTCTTCCACGACGAGCACGCGCAAGCGG
ATCGGCCTCTAGTTTTTCGAGTCAGGCTGGAGTCAGTCCCGCAGGCTATCACTGTCGGCAAGCGC
CCATAAGTGCGCTCGGGAAACGAAAACAAGGGACGGTGCA
>r128.1 |SOURCES={KEY=8c1b976a...,bw,2635294-2635594}|ERRORS={}|SOURCE_1="bcq" (8c1b976ac150da4581101744fba310641e33826f)
CGCAATCTCGCCGTGCTGTTCATCACCCATGATCTGCGCGTCGCCGCGCAGATCTGCGACGAGGT
GATGGTGATGCAGCGCGGCCGCGTCGTCGAGGACGGGCCGGCCGCCGAAGTGCTGGCGCGGCCGC
GCCATGAGTATACACGGGCCTTGATCAACGCGGCGCCGGGGCGAGACTGGGATTTCGCCACCGGG
CGCCGCATCGCCGGAGCCGACGCATGATTGCCGCCAGCCTCGTCCAGCTCGACGTCCAGTCTTTG
GCGCCGGCCGAGAACTTCCGCCGCATCCACGACTTCGTCG
>r129.1 |SOURCES={KEY=8c1b976a...,fw,5214838-5215138}|ERRORS={}|SOURCE_1="bcq" (8c1b976ac150da4581101744fba310641e33826f)
CGACGGCACCGACCCTGACGCGCTCGCCTTGCCGCTGAGCTTCCTGCACCACCATGCCCGCTCGC
AGGGCGAATGGAGTGCTGAGGCGCATCCCGAGCATCTCGTCGGCATGGACCGGCTGCCCGCGGAG
ATGGTCGACTACAAGCTCGCGCTGAAGCAGATGCCGCCGCTGATCAAGGGCTATCTCAGGCTCGG
CGCCCGCTTCGGCTCCGGCGCGGTCATCGACCGCCAGTTCGGAACGACCGACGTGCTCGTCGTGC
TGCCCGTCTCGGCGATCGACAGGCGCTATGCCCAGTATTA
>r130.1 |SOURCES={KEY=8c1b976a...,fw,3978186-3978486}|ERRORS={}|SOURCE_1="bcq" (8c1b976ac150da4581101744fba310641e33826f)
GGGTCGATCGGCACGCGCCCGAAGCTCGGCTTCAGACCCACCAGCCCGCACCAGCCCGCCGGCAG
GCGGATCGAGCCGCCGATATCGGTGCCGACATGCAAGGGGCCATAGCCCGCAGCCCCGGCCGCAC
CGGCCCCGGCGGAGGAGCCGCCCGGATTCTTCGTCACGTCCCACGGATTGCGCGCGAGCCTGTGG
AAGCTCGACAGCCCGGAGGAGAGCATGCCGTAATCCGGCATCGTCGTCTTGCCGAGGATGACGCA
GCCGGCCTCGCGCAGCCTTGCCGCCGGGGGCGCATCGTCG
>r131.1 |SOURCES={KEY=8c1b976a...,bw,2276434-2276734}|ERRORS={}|SOURCE_1="bcq" (8c1b976ac150da4581101744fba310641e33826f)
ACCGTCGAAGCGCCGACGCCGCCCTTGGCGCCGGTCACGGCGATGACGCGCCCGAGATGGCGGGC
CTCCGGCGCGATATAGAGCTCCGACAGGGTGCGCAGCACGTCGAGCGTTTGGAGCGGAGCGATGA
GATATTCGCTGACGCCACGCCGGATCAGGTCGCGATAGAGCTGGACGTCGTTGACATGGCCGATG
ACGACGACCTTGGTGCCGGCATCGCAGCTCTCCGACAACGCGTCGAGATTGGCGACCAGCGTCGC
CGGATCGGAGACGGTTTCGAGCACAATGACATTGGGCGTG
>r132.1 |SOURCES={KEY=8c1b976a...,fw,1458451-1458751}|ERRORS={}|SOURCE_1="bcq" (8c1b976ac150da4581101744fba310641e33826f)
ACCCCGGCCTTGCGCCGGGGTTTTGCATTTGCGCGGGCCGCTTGCGTGAGGCAACGCGGAACAAG
CAGGGACACCTCGCTCATGGCGAATGTTGTGGTGGTCGGCGCCCAGTGGGGCGACGAGGGCAAGG
GCAAGATCGTCGACTGGCTCTCCAGCCAGGCCGATGTCGTCGTCAGGTTCCAGGGCGGCCATAAT
GCCGGCCATACGCTCGTCATCGACGGCGTCGTCTACAAGCTCTCGCTGCTGCCTTCCGGCATCGT
CCGCCCCGGCAAGCTCTCGGTCATCGGCAACGGCGTCGTC
>r133.1 |SOURCES={KEY=8c1b976a...,fw,1540695-1540995}|ERRORS={}|SOURCE_1="bcq" (8c1b976ac150da4581101744fba310641e33826f)
CGCCGGCTTGGCCGGCAGCGGCCAGCCCGTAAAGGGTCGATCGCCCAAGTAGCACCGCATCAGCG
CCCAGAGCTACGGCTTTGACAATGTCCGAGCCACGCCGCAACCCTCCATCGACGAGGACGCGTCC
CCGTCCGCCGATTGCAGCGACGACGTCCGGAAGTGCGTCTATGGTCGCTGGGACACCATCGAGCT
GCCGGCCGCCGTGGTTCGAAACCACCACCCCGTCTGCCCCGGCCTCAAGCGCGCTGACGGCGTCG
GCCGAGGCCAGGATGCCCTTGACCAGGAGCGGCCCCTCCC
>r134.1 |SOURCES={KEY=8c1b976a...,bw,4688251-4688551}|ERRORS={}|SOURCE_1="bcq" (8c1b976ac150da4581101744fba310641e33826f)
GGCGATAATAGCAGTGCGGGTGGAAATACAGATTTCCGGCTCCACGGAGATCCGTAATGCCGCGT
TGCCGGAGATACGCCGCGACGATTGTGCCCGCAATCGGCTGCGACATGCGGATGAGGCGCCGTGC
GGCTTCGGGCGATCCATGTGGTGCGGGCGCCAGCGGCTGGAAGGCGGAGGGTTCCGGCGCTGGTG
GTGGCATGCTGAGGAAGAGCCGAGCCTCGTCGGCGACATCCTTGAAGTCGATGAGGCCGCAGCTC
TCGCGGATGACGTCGAGGAGGTCTCCATGCTCGCCGGTAG
>r135.1 |SOURCES={KEY=8c1b976a...,bw,1539239-1539539}|ERRORS={}|SOURCE_1="bcq" (8c1b976ac150da4581101744fba310641e33826f)
GCGCACGACCTACGGTTCGAAGCTCTACGAGGAGAATGTTCCGGCCGCGGACGAGCATCTGGTCG
CCAATCTCCGCCGCCAGGGCGGCATTGTTTTCGCGAAGACCAACACGCCGGAATGGGGCGCGGGC
GGTAACACTTTCAACCCGGTCTACGGCGTCAGTGCAAACCCCTTCGATGTAGCGCTGACGTGCGG
CGGCTCCTCGGGCGGCTCCGGTATCGCCCTTTCATTGGGCATGATGCCGCTCGCACACGGCTCGG
ACAATGCGGGCAGCTTGCGCATCCCGGCGTCATATTGCGG
>r136.1 |SOURCES={KEY=8c1b976a...,bw,5323926-5324226}|ERRORS={}|SOURCE_1="bcq" (8c1b976ac150da4581101744fba310641e33826f)
CTACAATGCCGAGGTGCTGAACGGCCCCTATCTGCGCGCCGTCGGCATCGCCGAGGACACACCCG
TCGTCGGCCTGCCGCAGAGCTCCGAATTCGTCCGCAGCATCCGCGAGGGCGACGACACCGTTCCC
TATGACGTGCTGCGCAACGAGGTGCTCGCCGCCGCGGGCGATCTCCTGAGCCGGCATCCCGATGT
CGGTGCCATTGTCGGGGAGTGCACCAACCTGACGCCGTTCAGTGCCGATATCGCCGAACGCTTCG
GCCTGCCGGTCTTCGACGCGGTCACGATGGTCAATACCTT
>r137.1 |SOURCES={KEY=8c1b976a...,fw,143068-143368}|ERRORS={}|SOURCE_1="bcq" (8c1b976ac150da4581101744fba310641e33826f)
TCGACGTTCGGCATCGACCAGCGCCGAAACGGGATCCGGAAATTGAGTTGACGGATACCTGTGCG
CCGGCACGCGCTGGGCCTCAATGAACACGGCCCAGCCGGAGCCAAGGCGACGCAACGCATTATTG
AGACGCGACGTGATGGCCACCAACTCGGCGGGCGTGGAAGAATCCAAGTCTGGACCGCGAAAGCG
TGCGGTGCGCTGGAAGGAGCCATCCTTGTTGAGAACAACGCCCTTGGCGACGAGCGCCGCCCACG
GCAGGAAGTCGGCGAGGCTCTGGTTATGGCGACGATACTC
>r138.1 |SOURCES={KEY=8c1b976a...,fw,4462152-4462452}|ERRORS={}|SOURCE_1="bcq" (8c1b976ac150da4581101744fba310641e33826f)
TCTCCCTGGCTCCGGTCCAAATCGGGTTGCGTTGCTCGCCTGCCCGGCCTGCCTCGCGGATCGGC
CGCAACCAGAGCTCGACCTCCTGGCGCCACAACGCCGGAACCGCGGCGGCGGCCCGGACCTGTCC
GATCCGGTCCGTCGCGCGCGGCGCCATCAGCGCGGCGGCCGCGCGCGGCAGCTCCCGCCACCGCC
CATGCCTGACGGCGAGCGAGGTGAAGATGGACGCTGCCCGCCACCGTGCCCCCGCGCGCAGGAGC
TGCTTGGCGAGATAGCGTTCATGTCCCGCTTCGTCTGATG
>r139.1 |SOURCES={KEY=8c1b976a...,fw,1018847-1019147}|ERRORS={}|SOURCE_1="bcq" (8c1b976ac150da4581101744fba310641e33826f)
GAGACCGAGCCGGGCACGGCGCCGCCGACATCGGTATGGTGGCCGATATTGACCACGAAGGCGAT
CAGCTCCTCGCCGTGGAACACCGGCGTCGCGATGGCGATGTCGGGGAGATGCGTGCCGCCGGCCG
CGTAGGGGTCGTTCGAGATGAAGGCGTCGCCCGGGCGGATTTCGGCGCGCGGATAGCGTGCCAGC
AAGGCTTCGACGACGCCCATCAGCGAGCCGAGATGGACCGGGATATGCGTCCCCTGTGCGACCAG
CCGGCCCTGCCCGTCGAACAGCCCGACGGAGAAGTCGCGG
>r140.1 |SOURCES={KEY=8c1b976a...,bw,1887004-1887304}|ERRORS={}|SOURCE_1="bcq" (8c1b976ac150da4581101744fba310641e33826f)
TCCGGCCCCATGAGCCATAGCCCTGGCCCCAGACTGCGAAGCGGTCCGTCTGCGGCAGAGGCATT
GGCCCTTTCACGCTCGGGGCCAGATCCGCGCTGTAGCCGTAGTTCAGCGTGACCGAGCCGACGCT
GCCGAAGGCCGAGCGCAGCCGGTCGTTGACTGCCGCACGCAGCAACCAGCTGTCTTCGATCAGGG
CGGTCTTGGCAGAGGCGTGGATCTCGCCGGAGAGCTGGTTCAGGGCGCGCTGTGCCGCATCGATG
CTGGCCTGGTTGTAGACGCCGCTCTGGACCGGATCGCCGC
>r141.1 |SOURCES={KEY=8c1b976a...,fw,447285-447585}|ERRORS={}|SOURCE_1="bcq" (8c1b976ac150da4581101744fba310641e33826f)
ATAGCGAGCAGAGCTATGTCGCGCTCCAGCGCGCTACCATCCTGCGCCAGCAGATCGCCGAGATG
ATCAGCGGCGGCTTCACCGTCCCGGTCGCCCTGCAGGAGATCGGCAACCGTCTGCGCAACGAGAA
GCGCGCCGTCGCCTTCGCCCGCATGCCGGCGAGCGCTGCCGGCGAGATCGCCGCTCCGACCGAGG
ACCAGCTCAAGGCCTTCTACAACGAGCGCAAGATTGCTTTCCGCGCCCCGGAATACCGGACCGCC
TCCGTGCTCGCGATCACGTCCGATGCCGTCGCCGACCCGG
>r142.1 |SOURCES={KEY=8c1b976a...,fw,3286824-3287124}|ERRORS={}|SOURCE_1="bcq" (8c1b976ac150da4581101744fba310641e33826f)
CAGAAAGGCGATCGCGGCCGTCGAGCCGCCGAGCAGGAACAGCGCGGCGGTGAGCTTGGTGGCGC
GGCCATAGACGCGGTCGATCGACATGAACAGCACGGAGCCGATCGGTCGCGTCAGGAAGGCGAGG
GCGAAGATGCCGAAGGAATAGAGCGTTCCGGTCAGCGGGTCGGCGAAGGGAAAGACCAGCTGGGG
GAAGACCAGCACGCAGCCCAGCCCGAAGACGAAGAAGTCGAAATATTCCGATGTCCGGCCGATGA
TGACGCCGAGCGCGATCTCGCCCGGGGTGACGTGATCGCG
>r143.1 |SOURCES={KEY=8c1b976a...,bw,2271059-2271359}|ERRORS={}|SOURCE_1="bcq" (8c1b976ac150da4581101744fba310641e33826f)
TGCCACGGGTCGCAGCGGCGCGCCGCCGCAATGAGCGGCTGGCGGGCCATCCGCCTTTGGTAAAC
GAAGTCTTCCCGCTGCTTTCGAGGAAGCTCGTCGGGCTCTAACCGATCCGAAATTCTTTGGCTGT
AAGACGTCCGCATCGGGCGAGGGCTCGAGAGCAGCAGCGGATTGCGGATCGGATGACATCTCTTC
CCCCCCATGCCGACGACGATGGACCTCGCGGTCGCGGCAGGATGCGGCTGATCGGGAGGTTCCGG
CGCGCGCAGGACGGCGCCGCCGCCATCGAGTTCGGCATCG
>r144.1 |SOURCES={KEY=8c1b976a...,bw,4810372-4810672}|ERRORS={}|SOURCE_1="bcq" (8c1b976ac150da4581101744fba310641e33826f)
AGAGGGCGCGGGCAAGGCTGATGACATGGCCGCCATAGATCAGCCTCTTGCCGAAGCGGCTGCCC
TGCGCGGCATGGGCGTCGAAATGCACCCGCGCCGTGTTCTGGTAGAGCCGCGTGGCGAGCTGATG
CTCGGCCTCCTCGACGGTCATGCCGTCGACATGGTCGATCTTCTCGCCCACCGCATAATCGCCCC
AGCGGAAGCGCGAGCCGGCCAGCGCATCGTCATGGCCGGCGAGATCGAGCGGCGGGCAGCCCTCG
CCCAACACGTCCGGCAGGACCGCCTTGGCCAGCTCCGGCA
>r145.1 |SOURCES={KEY=8c1b976a...,fw,5118234-5118534}|ERRORS={}|SOURCE_1="bcq" (8c1b976ac150da4581101744fba310641e33826f)
CGGTCAGCGCATAGACGCGTCGCTCGATGCCGGCGAGCTTGCCGGCAAGGCCGGCCAGCGCGATC
GGCTTCAATGCAATGCAGTGCAGGATGTCCGGCTTCTCGGCCGCGATGATCCGCTTCAGCGCCGT
GACCTGCCTGAACAGCGCGCGCGGATCGAGGCTGCGCCGCTCCGCTTCCAGCGCGATCAATCGCG
CCCCTGCCGCCTCGATCACGCGCCGGTGGTTGCGCTCGCGGGCGATGACCGCGACGTCGAGGCCC
ATCTCGCGCGCCGCTCGCGCCATCGGCAGGAAATGCGAGG
>r146.1 |SOURCES={KEY=8c1b976a...,fw,1580803-1581103}|ERRORS={}|SOURCE_1="bcq" (8c1b976ac150da4581101744fba310641e33826f)
AACTTCACCGCGCGCGGTGAAGTCGGTGCGTCGGTATCCGTGACCATCCGCGGAGAGACCGTCGT
CGATCTCTGGGGCGGAAACACAGATGCCGCGCAAAAGGAGCCCTGGCAGAAGGACACCATCTGCT
GTGTCCAGTCGGTCTCCAAGGAAATTACCGCCCTCGCCTTCCACATGGCCGTCGACCGCGGGCTG
ATCGACGTCGATGAACTCGTGACGACGTACTGGCCGGAGTTCGGACAGGCGGGAAAGGAAAAGAC
AAAGGTTCGCTGGTTGCTGGACCACCGCTGCGGTATCCCG
>r147.1 |SOURCES={KEY=8c1b976a...,fw,4596520-4596820}|ERRORS={}|SOURCE_1="bcq" (8c1b976ac150da4581101744fba310641e33826f)
CCGTTGCCTCTCGGTGTTCGTCGACTATGCGGGCACGTTAAAGAAGATTTCGTTCCCGCGCCTGT
GCTTACCGATCATCGTTTGGGGCGGCGCGCTGGTCAACCATGTGCTGCTCCTGCTGTCCGTGGTC
GTGGTCTTCGCTTTCTTCGGACATTTTCCGAGCTGGGCATGGCTTTCGGTCGTCCTCGGCATCGC
GTTGATCTCGATGCTTGCTTTCGGTCTCGGCATGATGCTTGGGATCTTCCATGTCTTTTCTCGGG
ATGTCGGCCAGGTCGTCGCGGTCCTGTTGCAAATCTGGTT
>r148.1 |SOURCES={KEY=8c1b976a...,bw,1896858-1897158}|ERRORS={}|SOURCE_1="bcq" (8c1b976ac150da4581101744fba310641e33826f)
GCGCATGCTGCCGCGCGGCCCGCTCTTCCGCCAGATCCTCGGCAATCTGCGCGTCTACAAGGGCG
CCGAGCATCCGCACGCCGCCCAGTCGCCGGAGGCGCTGGACGTCGCCGCGCTCAACAGCAAGAAC
AAGAGGGTCTGACCATGGCCGAGGTTCTTCAGTCCCTCTCCCAGCTTGGCGACGTCGCCAAGCCC
GCCCAGCCGGAAGCTCCGGTCCACGTCAAGAAGGTCGATGCGCAGGGCCGCGCCTATGCCACCGG
CAAGCGCAAGAACGCCATCGCCCGCGTCTGGATCAAGCCC
>r149.1 |SOURCES={KEY=8c1b976a...,fw,4205592-4205892}|ERRORS={}|SOURCE_1="bcq" (8c1b976ac150da4581101744fba310641e33826f)
TACGGCGGGACACGACCCGTTAGAGCATTTTCGAGCGAAGTGGATGCCGGTTCGCGTGAAGAAAA
TGCATAAAAGCAAGGAGCTAGGGCATTTCCGCGATTCAGAGAAACGCGGAGATGCCCTAGCGCGC
CTGCCAGAAATAGAGCTGGCCGCCATGCCTGTTGCCAGCCAGCCTGTCCTCCTGCGCGACGATCG
TGGTGCCGTCGAACAGGTCCCAATGGTCGCCACTTGTCCATTGGAAGAACAGGAAGGAGTGTTTC
TTGTCGCCGCTCGTCTGGTAGCAGTTCTCCAGATAGAGCA
>r150.1 |SOURCES={KEY=8c1b976a...,bw,512073-512373}|ERRORS={}|SOURCE_1="bcq" (8c1b976ac150da4581101744fba310641e33826f)
GCTGGTGTCCTGCGAGATCACCAGCAATTCCTTAACTCCGGCCTTGGCCAGCTTCTCGGCCTCGC
GCAGCACGTCGCCGATCGGCCGCGAGACCAGGTCGCCGCGCAGCTTCGGGATGATGCAGAAGGTG
CAGCGATTGTTGCAACCCTCTGAAATCTTGAGATAGGCGTAGTGCCGCGGCGTCAGCTTCACGCC
CTGGTCGGGCACCAGATCGACGAACGGGTCGTGCTTCGGCGGCACCGCCTGGTGCACCGCCGAGA
CCACGCTCTCATAGGCCTGCGGGCCAGTGATCGCGAGCAC
>r151.1 |SOURCES={KEY=8c1b976a...,bw,4754675-4754975}|ERRORS={}|SOURCE_1="bcq" (8c1b976ac150da4581101744fba310641e33826f)
CTTTCTTGACGGCATCGAGCGCGCGCTGGAGATTGCCGCCGATGCCGGCCCCGCGACCAAGATCG
GCCGCCACGGGCGCTGCCACCCGCTGCAGGCCGCTGTCATCAACGGTACGGCGGCGCATGCTCTC
GACTTCGACGATTGCAGCACCACCATGGGTGGTCACCCTTCGGCGCCGGTCGTGCCCGCGCTGCT
TGCGCTCGCGCAGGATCGCGGCTCTTCCGGACGAGCTGTCCTGTCGGCCTATCTCGCAGGCGTTG
AGCTGGAATTGCGGCTCGCCAGGGCGGTGATGCCGCATCA
>r152.1 |SOURCES={KEY=8c1b976a...,fw,2170255-2170555}|ERRORS={}|SOURCE_1="bcq" (8c1b976ac150da4581101744fba310641e33826f)
GGGCAGCAGAAGCTGAAGAACGCCCGCGTGCTGGTCGTCGGCGCCGGCGGGCTCGGCGCGCCGCT
GATCCAGTATCTGGCCGCGGCCGGCATCGGCAAGATCGGCATCGTCGACGACGACGTGGTCTCGC
TCTCGAACCTGCAGCGCCAGACCATCTTCACCACCGACGACATCGGCAAACGCAAGGCCGTGGCG
GCCGCGAACTTCATCCGCCGGCTCAACCCGAATGTCGTGGTCGAGGAACATGTCACCCGCATCGA
CCCGCACAATGCCCGCGCGATGATCGCCTTCTACGATGTC
>r153.1 |SOURCES={KEY=8c1b976a...,bw,4156747-4157047}|ERRORS={}|SOURCE_1="bcq" (8c1b976ac150da4581101744fba310641e33826f)
CGGGCGCGATGCCATAGTCGCCGAGCCGCAAGAGCCGGGCCGGAAGCGACGTGACGAGGTCGAGG
CATGTTTGGAAACGGTCCGGCCCGCATTGCGCGACGTTGGCGTAAAGATTGGCCATACGCAGCAG
CGAGGCATCGCCAAACGGCGTGAACGGGTTCAGGACGTTGTTCGTCGCGACCGTGCAGACCACGC
CCTGTTCGATGAGCAGATGCACCGGCGTTACTCCACGCGGCCGCCCGTGCGTCACCTCTCTGCCG
GTGAGATAGAGATCGGTCGCCGGCAGCACGGTGAGGCCGA
>r154.1 |SOURCES={KEY=8c1b976a...,fw,414168-414468}|ERRORS={}|SOURCE_1="bcq" (8c1b976ac150da4581101744fba310641e33826f)
CAGCCTCAAAGCCTGGATCGATCACATCGTGCGCAAGGGCGTAACGCTTGGCTTTGACGGCAAGG
GGCTGCTGATCGGCAAGAAGGCCACCGTGGTGCTGGCATCCGGCGGCATCTATGGCGAGGCCTCG
CCCATCGACCACCTCAATTTTGCCCCGCGATACCTCACGGCCATTCTCAACGTCCTCGGCATCGC
CGATGTGAGGATTATCCACGGTGAAGGTGCCAAGGCCGTGGATATGGGTGAAGCAACGATGGACA
GGTTCATCGACGCCGTCGTTCCGAAACTCGATCGTGCTGC
>r155.1 |SOURCES={KEY=8c1b976a...,bw,885839-886139}|ERRORS={}|SOURCE_1="bcq" (8c1b976ac150da4581101744fba310641e33826f)
TCTCGCGCTCGGCCTCGCTCAGGTTGCGCTCGGCCTTGCTGCGGCCGAAGCCGATGCGGTTCTGC
TCGGCCGTCTTTTCCGCATCCTCGCGCGCCTTCTGCTTGCGGAAGCGACGGAGGTTGACGATCTC
GGCCATGGCGAAGCCTCCGTTCAGGCGGGCTGCAGCATCTTCTCGGGCTTGACCGTTTTGTCGAA
CAGGTCCGCGGCGACGCCCGCCTTCAGCGCTTCCTCGCGCAGCGTCGTGCCGTTGTGATGGGCCG
CCTTGGCGATGCCGGCCGCCTTGTCGTAGCCGATCGCCGG
>r156.1 |SOURCES={KEY=8c1b976a...,bw,4918235-4918535}|ERRORS={}|SOURCE_1="bcq" (8c1b976ac150da4581101744fba310641e33826f)
GCATCATTGACCTCGGTGATCTCCGGCACGCCGCGCGCCGCCGCCTTGCCGGTGGCGAAGAGCAT
CAGCGTGTCCGAGGTCGAGGTGTCGCTGTCGACGGTGACGGCGTTGAACGAGCCCTTCACGCCCT
TCGACAGCAGCGCCTGCAGCACGGGCGCGGCTACGGGTGCATCGGTGAAGACGAAGGAGAGCATC
GTCGCCATGTCCGGCGCGATCATGCCGGCGCCCTTGGCGATGCCGGCGATCACGACCTCCTTGCC
GTCGATCTTGGCCTTGCGGGTCAGCGCCTTCGGGAAGGTG
>r157.1 |SOURCES={KEY=8c1b976a...,bw,96320-96620}|ERRORS={}|SOURCE_1="bcq" (8c1b976ac150da4581101744fba310641e33826f)
GGACCTGCGCGCCCTATCAGGCCGGACACCGCCCCGTCGCCGGCACGGACGTCGCCTGGGGCGAA
TCCAATGCCGTCGTCTTCTGCAATTCGGTGCTCGGCGCGCGTACCAACCGCTATGGCGACTTCCT
CGACATCGCCTGCGCCATCAGCGGGCGCGCGCCGGATTACGGCCTGCACCGGCGGCAGAACCGCC
TGGCATCGCTGTTGATCGACACGACCGGGCTGTCGCCGGAGCTGCGCCGTTCCGACGTGTTCTAT
CCGGTGCTCGGCACGATCCTCGGCCGCCGCGCCGGCAGCG
>r158.1 |SOURCES={KEY=8c1b976a...,fw,2973784-2974084}|ERRORS={}|SOURCE_1="bcq" (8c1b976ac150da4581101744fba310641e33826f)
ACCCGGCCTCGCAGAGCGTGGTGGTGACGAGCCCGCAGGGCCAGTCCCTGCCTCCCCTGCCGCCC
ACGGTGACGGGGGGCGCCCCGGCAGCGGCACCTCCGGCAGGGGGACCGGCGCCGGCTCCCTCCTC
GGGCCTCCAGCAAATGATCCAGGCGCATCCGGTCGCTTCCGCCGCGATCGCGGCAACCGCCGCCG
CGCTGCCGGCCGCCGCCCTGTTGCGCGCCCGGCAACAGCAGGCGCAGCCTCCGCACGCCGCGGCG
CCGGCCGCGACGGGGCCCCAGCCCGGTGCGCCGCAGGGCT
>r159.1 |SOURCES={KEY=8c1b976a...,fw,1603323-1603623}|ERRORS={}|SOURCE_1="bcq" (8c1b976ac150da4581101744fba310641e33826f)
AGACCTTTTCGTTGACGACCAGCTCCTGGGCGAGGCGCCGCGTCGCATCGGCGTTACCGGCATCG
TCCTTGAGGATCACTTCGAGCTTGCGACCGCCATGGGTGGCGCCTTCCCTGGCGAGGAAGAGCTT
CACCGCGGCATCGATCTGCTTGCCGGTCGAGGCGAAAGGCCCCGTCATCGGCAGGATCAGGCCGA
TCTTCACCGCCTCCTGCGCCAGCGCAAACCCGCTCGTCGAGGCGGCCAGCGCCAGCCCGAGCATG
CCACCGAGTAACGTCCTGCGAACCGTCATGTCCGTTCCCT
>r160.1 |SOURCES={KEY=8c1b976a...,fw,120143-120443}|ERRORS={}|SOURCE_1="bcq" (8c1b976ac150da4581101744fba310641e33826f)
GCTCGACTTCGAGACGGGCGCCGGACTCCGAAACATTTCGCACCATGCAATTGATGACCGAGGAT
TGCTGATTGAAAATTATTCGGCCTGCGAGGAGTGTGCGCCGGCGCGGAGAGTTGCGGCGATCGTT
TGCAGGGACATCCCGCCGACCGCTGGAATTGTTTATCGGATTGCTCATGTATCGAGCAGCCTCAA
ACGTTCAGAGAGCCTATGAACTGTCGAGTGCCACCGTTCATAGGGTTGCATTGATTTCAATTCCT
TCCCGCGATTTAGCTAGCCCTCCCGAGGGCACCAAGTCGT
>r161.1 |SOURCES={KEY=8c1b976a...,fw,3668651-3668951}|ERRORS={}|SOURCE_1="bcq" (8c1b976ac150da4581101744fba310641e33826f)
AGCCCTGCGCCTGCGCGCCGCCGGCGAAGGCCAGCGCCGCGGTGGCGGCAAGGCCGAGAACGAGC
TTCTTCATTGGCATTCCTCCCTGAGATTATTGACGATGAGAGTGGAGGGGTGCCGCCGGGGCGGC
AACCCCGTCATTCGGTGAAGACTTCGTCGCGCTTCTTCGAGATCGAGGGCAGCAACGCGACGACG
AGCACGAGCACGGCGACGACGAGCAGCCCGGCGGAGATCGGGCGCTCCACGAAGGTCACGAACGA
GCCGCGCGAGATGATCAGCGCCTGCCTGAGCTTTTCTTCC
>r162.1 |SOURCES={KEY=8c1b976a...,bw,536169-536469}|ERRORS={}|SOURCE_1="bcq" (8c1b976ac150da4581101744fba310641e33826f)
CGCCAGCGTCGGCGGCGGGCAGGGCGGGGCGGTCGCGGCCGCGCTCGTCACCGGCAAGCGCGGCC
TCATCACCGAGGCGTCGAACAACGATCTGCGCGCCGCCGGTATCTATCATATCGTCTCGATCTCC
GGCCTGCACATGGTGCTTGCAGCCGGGACGATCTTCTGGCTCGTGCGGGCTCTGCTGGCGCTGTC
GCAGACGCTGGCGCTCGGCTGGCCGGTGAAGAAGATCGCGGCGATCGCGGCGATGATCGGCGCCA
CCGCCTATTGCATCTTCTCCGGCAGCGACGTCGCGACGGA
>r163.1 |SOURCES={KEY=8c1b976a...,fw,960250-960550}|ERRORS={}|SOURCE_1="bcq" (8c1b976ac150da4581101744fba310641e33826f)
ATCGCGCCAACGAGGCCGACTTCGCCAAGATCAAGCTGCGCCAGCGCGTCGCCGTCGATATGACC
GATCGCTCGCTCGCCAGCGAGATGATCGGCCAGCCGGTTGCGATGCCCGTCGCGCTCGCTCCCAC
CGGCCTCACCGGCATGCAACACGCCGACGGCGAGATCCTCGCCGCCAAGGCCGCCGCCAAGGCGG
GCGTGCCCTTCACGCTCTCGACCATGAGCATCTGCTCGATCGAGGATGTCGCGAACCACACCAGC
GCGCCCTTCTGGTTCCAGCTCTATGTGATGAAGGATCGCG
>r164.1 |SOURCES={KEY=8c1b976a...,bw,39792-40092}|ERRORS={}|SOURCE_1="bcq" (8c1b976ac150da4581101744fba310641e33826f)
GGCGCATCCCCCGGGATGCGAGTCCGGCCTGCCGCGTTGGGTCGAGTCTCCGGTTTTGCGTCTGT
CGCGTTCCCTCGCTTTCGGTATCGGGCTGACCGCGCTTGCGCTTGCGGCCGGTCTGAATGCGCCT
GCTCTTGCTGCCAGCGCCACGCTGCGCGGCGAGGCGATGCCGGCCGGCTTCGGCCGCCTTTCGCT
CGCCTTCGACCAGCCGACGCAGACGCGCGTGCGCGTCGCCAACGGGGTGCTGATCGTCGCCTTCG
GCGATCCTGTCACGGTCGATGTCGCGAAGGTCGCGCGCGA
>r165.1 |SOURCES={KEY=8c1b976a...,bw,2365093-2365393}|ERRORS={}|SOURCE_1="bcq" (8c1b976ac150da4581101744fba310641e33826f)
GGTGAGCACCAGCCGCTCGTCGCCGACACGTCCCACCACGCGCAACCGCGGCAGGTCGATCCCGC
ACAGGTTGTCCACCAGCTCTTCCGGTTCCGGCATGCGCGCCGGCTCCTCGCCGATCAGATCGACG
AGCAGCCTGACGACGACGGCCGGCGTTGCCGGCTCCGGCGTCAGGCCGAGGCCGCGGCGCTCGAC
GATGCCTTCCAGCGGCGCGACCGCCCGGGCCACCAGCCGGTCGCCTCTTGCCGTCAGGGCGGTGC
GATCATCGGCCACGAGCCGGCCGAAGCGGCCGGCCTGGCC
>r166.1 |SOURCES={KEY=8c1b976a...,fw,3131876-3132176}|ERRORS={}|SOURCE_1="bcq" (8c1b976ac150da4581101744fba310641e33826f)
CTCGAGGATTTCCATATTGGGATGGTTGAAGCGCGAATAGACCAAGCCGGGCTTCTCGCCGGGCT
TCGGCTGGCGCCGGCCTGAGGTGAAGTCGAAGAAATCCTTGCCCTGCTGGGCGTTCTCGAAAACG
AAGGTCGAGGTCAGGAAGACCGGCGGCTTCAGCGATCCCTCCGACATGGCCGGCGAATAGCCGAA
GCCCATCATCAGCGTCTCGGGATGGAGCTTGCGGTTGGCGATCCGGTCCTTGTGGTAGTTGTCTG
CGCTCATGGCTTTCTCCCTCGGCTCCGGCCTGGCCGCTTT
>r167.1 |SOURCES={KEY=8c1b976a...,fw,524972-525272}|ERRORS={}|SOURCE_1="bcq" (8c1b976ac150da4581101744fba310641e33826f)
ATCACCGAGCGGCCGTCGCTCCAGGTCGTGGATGCGGCGACGATGGCCGGGCCGCTCGTCGTGCC
CGAGCGCGACGTGCTCGGCAAGGCGCTGGAGCTGTCGCGGCTCTTGAAGCCGGTCACCTCCTCGC
GCATCGTCACGACCATGGTCGGGGGCGACCTCGCGGCGCTGGCGAGCGGGCCGGGCATGGCGATG
CTGACGGGGGTCGAGCTTTTACCGCTCGGCCTGTTCAACCTCGGCGATCTGCAGGCCTGCATCGA
GGGCGGCCGCCATGTCCATCTCGTCCTGCCCGGCGAGATG
>r168.1 |SOURCES={KEY=8c1b976a...,bw,1418058-1418358}|ERRORS={}|SOURCE_1="bcq" (8c1b976ac150da4581101744fba310641e33826f)
CCGCGACGTGCCGGTCCATGCGCTGAAAGGCGGCATCCTCGTCCTGCTCGCGGATGGCCTTGAGG
ATGACGGTATGGGCCTTGACCGCGATGACACGCAGTTCCGGCGTGGTAACGTGCTGATAGTCCAT
GGCGTCGCGGATTGGCGTCGAGATCGCCTCCATCAGCGCCATTAGGGGCTCGTTGCCGCTGGCGC
GGGCGATGGCCAGGTGCCAGTCGAGATTGACGTTCTTGTAGTGCGCGACATCGTCGACCGACGCG
ACGAACTGCTCGTGCAGCTCCTCCATCTCCGCCAGCTGCT
>r169.1 |SOURCES={KEY=8c1b976a...,bw,3420565-3420865}|ERRORS={}|SOURCE_1="bcq" (8c1b976ac150da4581101744fba310641e33826f)
CACGGCATCGAGCGACAGGAAACCAGCGTCATGGCAAGAACGACATCTCCGAAACGTTCGGCGGC
CGCGGCCGTCAAGGACGCCAAGGCCGGGATCGAAGCCGGCACCGAGGATGTCGCGCAGAAAGCGC
GCCGCGCCGGTGCCCGTGCCAAGCGTCAGGCGAGCGCGCTCGAGGAGACCCTGACCCGCAGCGCC
GAGGATATCGCCGCAACCGTCAGCGACCGGCTGCGCTCCGTCGGCGTCGATACCGACCGGATGGT
CGACGTCGCCAAGGAACAGGCGACCGAATTGCAGAAGCTG
>r170.1 |SOURCES={KEY=8c1b976a...,fw,3540315-3540615}|ERRORS={}|SOURCE_1="bcq" (8c1b976ac150da4581101744fba310641e33826f)
CAACGCCTTGTCGATCCTGACGCGCATCCTGCCGCGCCCGCTGTTCCTCACGGGAGCCACGCTCG
CCTTCCCCGAGAACCGCGCCGCCCCCATCGCGGCCGAGCTGGATTTCACGGATGCGACCGGCCTG
CCCATCCATGCCGTCTTCGACTTCCTCCAGACCGGCCCGCAGAGCTGGGACATCGCGATCGACAG
CGCCGGCGGCCGGCTGCTGCTCTCCTCGGGCGGTGCGCGGCTGACGCGTGACGGCGCGGTGCTGG
TCGATGAGAAGGAAGCCGAATATGCCGGCATCTACCGGCA
>r171.1 |SOURCES={KEY=8c1b976a...,bw,1517059-1517359}|ERRORS={}|SOURCE_1="bcq" (8c1b976ac150da4581101744fba310641e33826f)
CGGGCTCGGCGGTCACAACCGCCGGAACAAAGCCGGGCGCTGCGTCGTCATTCCGGGCCAAGAAC
GCATGCCGCCAGATCAGCAGCAGCGACCGCGAGATGTTGTGCCGCCGAGCCGTCGCCGAGATCTG
CCGCGGCCCGCTCAGGCTCTCCAGAACGATCCGTTCCTTCGCCGCCTCGCTCCAGCGGCGCCGAC
GCCCGGTCTCGACAATCTCAAGCCGCTCGAAAGCACTGTTCGTATGCCTGTCCATACGTCCTGTG
CTCAACGATCTGCACCACTCCTCGCAAGGCGGCTCTCACC
>r172.1 |SOURCES={KEY=8c1b976a...,fw,712158-712458}|ERRORS={}|SOURCE_1="bcq" (8c1b976ac150da4581101744fba310641e33826f)
CGACCCTCGCCGCCGAATTCGGCCAGAGCATCCACCAGATCGCCTTCCTGGTGACGGCCTTCGCC
GGCTGCTATGCGCTCGGCCAGCCCTTCCTCGGTCCGATCGCCGACTCGGTCGGGAAGCTGCGCAG
CATCTCGACCTGCCTCGCCTTGCTGTGCGTGCTGTCCGGCCTCGCGGCCTTCGCCACCAACTACT
GGATGCTGTTCGCGCTGCGTGCCGGAGCCGGCGTGATGGCGGGCGGCGTGATCCCCGCCGCGATG
GCGGCGATCGGCGATAGGGCTCCGATGGCCGAGCGGCAGA
>r173.1 |SOURCES={KEY=8c1b976a...,bw,996399-996699}|ERRORS={}|SOURCE_1="bcq" (8c1b976ac150da4581101744fba310641e33826f)
TTCGTCGACGGCACCGAGAACCCGGCCGGGCCGGACGCGCTCAAGGCTGCCATCATCGGCGACGA
GGACGCCGATTTCGCCGGCGGAAGCTATGTCATCGTGCAGAAATACCTGCATGACCTGGCAGGCT
GGGAGAAGGTACCGGTCGAGCAGCAGGAGAACATCGTCGGCCGCTACAAGCTCTCCGACATCGAG
CAGGCCGACACGGTCAAGAAGCCCTATGCCCACAACGTCCTGACCAGCATCACCGAGGATGGCGA
GCCGGTCGACATCCTCCGAGACAACATGCCTTTCGGCAAA
>r174.1 |SOURCES={KEY=8c1b976a...,fw,3083881-3084181}|ERRORS={}|SOURCE_1="bcq" (8c1b976ac150da4581101744fba310641e33826f)
CCGGATCGTGCTCTGCAACGCGAAATACCAGCAGCTCCACCAGCTCTCGCCCGAGGCGCTGCAAC
CCGGCACCAGCCATGACGAGATCATGGCGATGAGCGCCCAGCCCCATATCGACCGCGAGCCGATG
CGCGCGCAGCGCGGCGCAGCCTCCTACGAAGCCCGCCTTTCCGATGGGCGCTGGCTGCAGATCAA
CGGGCGGCGCACCAAGGACGGCGGCTCGGTCTCGGTCGGCACCGACATCACCAAGCTCAAGCAGC
AGGAAGAGCGGCTGACGCAGTCCGAGCACCAGCTCCTGAT
>r175.1 |SOURCES={KEY=8c1b976a...,bw,1848028-1848328}|ERRORS={}|SOURCE_1="bcq" (8c1b976ac150da4581101744fba310641e33826f)
GACGTGCTCGGCATGCATTTCTTCAGCCCGGCCAATGTGATGAAGCTGCTCGAAGTGGTCAGGCC
GAAGGGCGTGGCGGACGATGCGATCGCGACTGCCGTCGCGCTCGGGCGCAAGCTCGGCAAGGTGC
CTGTCGTCGTCGGAAACGGCTTCGGCTTCGTCGGCAACCGGATGCTGGAGCAGCGCACGCGCGCG
GCCGAGCGTTTGCTCGTCGCGGGCGCGTTGCCCTACGAGGTCGACCAGGCGCTGGTCGATTTCGG
CTTCAAGATGGGCCCCTTCGCCATGGCCGATCTCGCCGGC
>r176.1 |SOURCES={KEY=8c1b976a...,bw,3700031-3700331}|ERRORS={}|SOURCE_1="bcq" (8c1b976ac150da4581101744fba310641e33826f)
AAACCAGCATGCCGTTCGACTCGACGCCGCGGATGACGCCCTTGCCGAGCGTGATCTTCTTGCCG
GGAATGTAACTGCCCGGCGGCGAGAACACGCCCTTCATGCCGGTGCGGGCGTTCGGCGCGCCGCA
GACGACCTGCACGGGCTCGCCCGTGCCGGTGTCGACCATGCAGACGCGCAAGCGGTCGGCATTCG
GGTGCTGCTTCGCCTCGATGACATAGGCGATGGTGAAGGCCGAGAGCGCGGCGGCGCGATCCTCG
ATCGCCTCGACCTCCAGGCCGATGCGGGTCAGGGCATCAG
>r177.1 |SOURCES={KEY=8c1b976a...,fw,2734321-2734621}|ERRORS={}|SOURCE_1="bcq" (8c1b976ac150da4581101744fba310641e33826f)
GATATCGACCTGGCGCGAGATCAGGCGGCCGAGCACGCGAAAGCCGCGATCGGTCTGGAAACGCG
GCTGGATCGTGCCCGCAAAGCCGACATCCTGGTCTTCCTGCGGCTTGACCACGACGGAAAGGACC
GGGCGCGGCACCGTCTTCGCCTTGGTGGCGTCGCCCTCGGCATTGCAGCCGGCCAGCGCGCAGAC
GACGGCCGCTGTGGAGAGGAGAACGAGCGCGCGCCTCATTTCTTGGTCTCCTCGCGGGGCTGCGC
ATCCGGCAGCAGCGGCTTCACGATCTGGCCCGGCCTGAGC
>r178.1 |SOURCES={KEY=8c1b976a...,fw,809272-809572}|ERRORS={}|SOURCE_1="bcq" (8c1b976ac150da4581101744fba310641e33826f)
TATCCTGATGACCATGCACGGCGACGGCATGCTGAACGGCAGCCTCCAATAATTCGCCTTCACTA
TCGGCGCTGATCGCGATCGAGCAGTTCATCTGGCTCGGGAATGCGCGGCAGTCTACGAACTTGCG
TCCCATGACATCCTCCCCGCTTGGAAGATTTCAAGCACCCTTCCGGTGAACGAGGGCTGCTTAGC
TCCCATTTTACGCCTAGGCAGGATGCTTGGCAAAAGACACAATGCAGGCTGCTGTTCCTCATTTC
GGCCTCTCCGAAGAAGGAACATAACTAGAACTTCAAATCA
>r179.1 |SOURCES={KEY=8c1b976a...,fw,2578133-2578433}|ERRORS={}|SOURCE_1="bcq" (8c1b976ac150da4581101744fba310641e33826f)
CTCAAGGACGAGCAATGCAAGCCGATCGCGGAGCGCAATGGCGGGGCGACCTGCCGCGACCTCGA
ATGGAACTGGCTCGGCACCGACGACCAGGGCCGCGATGTCGTTGCGCGATTGATCTACGGCTTCC
GCATCTCCGTGCTGTTCGGACTGATCCTCTGCGCCTTCTCCTCGGTGATCGGCATCGCGGCCGGC
GCGGTGCAAGGCTATTTCGGCGGCTGGACGGATCTGATCTTCCAGAGGCTGATCGAGATCTGGAC
CTCGATACCGGCGCTCTATCTGCTGATCATCGTGGCAGCG
>r180.1 |SOURCES={KEY=8c1b976a...,bw,4270178-4270478}|ERRORS={}|SOURCE_1="bcq" (8c1b976ac150da4581101744fba310641e33826f)
TGCAATTCGATGATCGCGGCCAGCATCAAGCAGACCATGGCGACGGCAAGGAGCCAGCCGAGCCA
GGGCGCCTCGAGCCACCAGTAGAGGCGGCCCAGGCTGAGCGCGACGGCGATGCTGCCGAAGCCGA
TGGCGATCAGCAGATAGCTGACGATGTCGAAGGGGCCGATCCATTTGATGCGCGGCGGCGTCGCC
AGCGGCAGCGCGTAGACGAAGCCGAAAGCCAATAGGGCCAGCCCCATCTCGATCATGGTGAGGCT
GTGGAAGCCGCCGAGATCGAGCAGATAGGGCGAGATCAGC
>r181.1 |SOURCES={KEY=8c1b976a...,fw,4322434-4322734}|ERRORS={}|SOURCE_1="bcq" (8c1b976ac150da4581101744fba310641e33826f)
GAGCACGCGGCGCGCCGCAATAGCGAGTTCACGGCCGGCCTCGCTCGGCATGAAGCGGCGGGTCG
AGCGCGTGATCAACCGCTGTCCGACGCGATCCTCCAGCGCCGCGAGCGCGCGGGTCACGGCCGGG
CGCGAGCGGCGCAGGCGTCGCGCCGCGCCGGCAAGGCTGCCGGCCTCGATGATCGCGACGAAGAT
GGCGAGCTCGTCCAGCCGGTCCATGTCACTGTTTCAGATTTTGGAATTCTGATTTCAATCAATAG
CAGATTTCGCCCGAATGGTGAAATGACGATCTTATCCCCG
>r182.1 |SOURCES={KEY=8c1b976a...,bw,1811445-1811745}|ERRORS={}|SOURCE_1="bcq" (8c1b976ac150da4581101744fba310641e33826f)
AGCCGGGCTCCTGCCCTGGCCCAGCGCCAGACCATAGGCGAAATTGCGCGATTGCGGCGAGGCGC
AGCTCAGCACCACGTCGCCCAATCCCGAAAGGCCCATCAACGTCTCGGGATCGGCGCCATGCGCC
TCGCCGAAGCGGCGCAGTTCGGCGAAACCGCGCGCGACCAGCGCGGCGCGGGCGCTCTCGCCGAA
GCCGAGTCCGATGACGATGCCGGCGGCGATGGCGAGCACGTTCTTGGCCGCGCCGCCGATCTCGA
CGCCGCGCGGATCGCCCGAATGATAGATGCGGAAAGCGGG
>r183.1 |SOURCES={KEY=8c1b976a...,fw,870236-870536}|ERRORS={}|SOURCE_1="bcq" (8c1b976ac150da4581101744fba310641e33826f)
GTAGAACACGGCCGCGACGGCGACGAGGACGACGACAAGAGCCGCCCGAAGGAAGGAACCGTTCA
TCGGGTCGCTCCCTGCTGCTGGCCGCCCCGGGCGGGTAGCCTCTGCAATTGGTCGAGCGGCAGAT
AGGGCACCACGCCCTGGCCGTTGCCCGTCGAGTCGAGGATGATCTTGTCGGTTCCGCCCATCACG
CGTTCCATCGTCTCCAGGAAGAGGCGCTCGCGCGTCACGCCCGGAGCATTCTTGTACTGCTCGTA
GACCGCGTTGAAGCGGCTGGCCTGACCGCGCGCTTCCGCC
>r184.1 |SOURCES={KEY=8c1b976a...,fw,673661-673961}|ERRORS={}|SOURCE_1="bcq" (8c1b976ac150da4581101744fba310641e33826f)
GGCACGTCAAGGATGCGGGCGAGCGTCTGCGCGAGCAGCGTCTTGCCCGAGCCGGTCGGCCCGAT
CAGCAGGATGTTCGACTTCGCCAGTTCGACGTCGTTGTGCTTCGTCGCGTGGCTCAGGCGCTTGT
AGTGGTTGTGGACCGCCACCGAGAGCACCTTCTTGGCGTGCTCCTGGCCGATGACATAGTCGTCC
AGAACCTTGCGGATCTCCTTGGGAGTCGGCACGCCGTCCTTCGACTTCACCAGCGCGGATTTGGA
TTCCTCGCGAATGATGTCCATGCAGAGCTCGACGCATTCA
>r185.1 |SOURCES={KEY=8c1b976a...,bw,3516338-3516638}|ERRORS={}|SOURCE_1="bcq" (8c1b976ac150da4581101744fba310641e33826f)
GACGGAGCCTATGGCTGGGGCATCACCGAGGACACGGCCGACCCCGAGAAGCTCGTGGAGTGGTT
CATGGTCTCGTCCTGGGCCGAGCATCTGCGCCAGCATCGCCGCGTCTCGAAGGCCGATGCCGATA
TCCAGCAGGACGTCAGGCGCTTCCATGCCGGGCAGGAAGGGCCGGTCGTCCGCCACTTCCTCCAT
GTCGATCCGCCGGCCCGTCCTGCCGATGCCCCTGCAGGAACGAAGGCCTGATGCGGTCGCGCCAT
TCAACCACTCACGAACAGGAGAGCCCTATGACGAAATATC
>r186.1 |SOURCES={KEY=8c1b976a...,bw,4543529-4543829}|ERRORS={}|SOURCE_1="bcq" (8c1b976ac150da4581101744fba310641e33826f)
AATAGACGAGCTTGCAGAAGGGCCGTTCCCAGACGACGCGCTCCTCGACCGGAACCTTGACGCCG
TTGATCGTCGTCTCGTCGAGGCCGAAGGCCGGCTTGCCGTAGCGGCGGGTCATGCGCTCGAACAA
CTCGCAGGACGCGGCGACGCTGCGGCCCATCGGCGTATAGGTCAGCGGATTGGCGGGGTTCTTGA
ACGCCAATTGCATCGCGTCCGAGACGCCGCGCATCGGGCTCACCAGCATGTGAACCGCTTCATAG
GCATGATAGGCAAACGACATGGCGGCCCCGTACATGCGAT
>r187.1 |SOURCES={KEY=8c1b976a...,fw,645031-645331}|ERRORS={}|SOURCE_1="bcq" (8c1b976ac150da4581101744fba310641e33826f)
CGAACCCCAACGGGTTTTCAGATGCCGAAGGGCGCGGTCTCCTCTGGGGCCGCGCCCTTTTGCAT
GGTAGCCATGGTCGTTGGCTCGAAAATTGAAACCGGGCCTCGATACGCGACGGAAGAGTGACGGC
CTGATGCATGCGAGAATTCCCGGACACCGGGCAGAGACGCTCGGCCCGGCGCTGACACCGACAGA
TCCGCGCTCGCTGCGCCGTTTCGAGGATGAGCGCTTCCTGACGGGACAGGGCTTCTATCTCGACG
ACGAGGCAGTCCCCGATGCGCTGCACGCCATGGTGCTGCG
>r188.1 |SOURCES={KEY=8c1b976a...,bw,3989164-3989464}|ERRORS={}|SOURCE_1="bcq" (8c1b976ac150da4581101744fba310641e33826f)
CGGGAAGTTCCAGCTCGGCGGCGTCGCCGGCTCGCTGCTCGCGGCGGTGGTGGTCAGCCAGGTCG
GCGTCACCATCGATAACGGCATCAAATCGGTGCTGTTCGCGCTGTTCATTTACGCGGTGGGTTTC
GAGAGCGGGCCCCAATTCTTCCGTTCGCTCGGGCGCCAGTCGATCCGCGAGATCGTGATGGCGGC
GGTGCTGGCGGTCAGCGGGCTTGCGACCGTGGTGGTGCTGGCGCGGATGTTCGGGCTCGACAAGG
GCCTGGCGGCCGGCATCGCGGCCGGCGGGCTGACGCAGTC
>r189.1 |SOURCES={KEY=8c1b976a...,bw,4174544-4174844}|ERRORS={}|SOURCE_1="bcq" (8c1b976ac150da4581101744fba310641e33826f)
TCATCGACGGCGAGCCTGGCAACCATCGTCGACACCTTTGCCGAGAACGTCCGCCGCTTCCGCGC
CGGGGCCGAGCTTCTGAACGAGGTCGACACCGTCGCCGGCTACTGAACTCCACCCCGCACACCAG
CACGACAGGAGAGCGACCATGACCAGACTGCGTTTCCTCGCCAAGGCAGCGTTCACGGCCGCTTT
CGGCCTGGGCCTCGCCGCCGTCCCTGCCGCTGGCATCGCCCAGGAGGCCAAACGGCCCAAGCTCG
ACTTCGCGGGCTCGGTGACCTGGCTCGGCATGGTCCCCGT
>r190.1 |SOURCES={KEY=8c1b976a...,fw,3691005-3691305}|ERRORS={}|SOURCE_1="bcq" (8c1b976ac150da4581101744fba310641e33826f)
GAGTCCGGCCTCAAGCTCTATACGCTGCTGTCGGCCGACGGGGCACCGATCCTCGTGACCGATAC
GCGCGAGGCCGCCACGGCCAATGCCTGGGAGCATGACCTCAAGATGGTCAGCGTCCACTGACGCC
GGCTGGCTGAATTCAGGAGGCGGTCGCCACCCCGGCGACCGCTGCCTGCAACCGGGCGATGTCGG
CGGGTGACGAGAGGCGGTGATCGCCGTCCTTGACCAGTGTCAGCACCACCGGGTCGCCGCTCAGA
TGTTCCACCAGCTTGAGCGCCTGCAGCCAGGGCACGTCCG
>r191.1 |SOURCES={KEY=8c1b976a...,fw,1315148-1315448}|ERRORS={}|SOURCE_1="bcq" (8c1b976ac150da4581101744fba310641e33826f)
CGGCACCCATGTCTGCCTGCGCCAGGTCCGGGCCAAGGCGATGTATGACGCGCTCGCCGACCATG
GCGTGACCCATCTCTGCGGCGCGCCGATCGTGATGTCGACGCTGCTCAACGCCCCGGAAGAGGAG
CGCCGCGACTTCCCGCAGACCGTTTCCTTCTTCACCGCCGCCGCCCCGCCGCCCGAAGCGGTGCT
CGCCGGCATGAAGCAGGCCGGCTTCGAGGTCACCCATCTCTACGGGCTGACCGAGTGCTATGGCC
CGGCCGTGGTCAATGAGTGGAACGACGACTGGGACACGCT
>r192.1 |SOURCES={KEY=8c1b976a...,fw,1084960-1085260}|ERRORS={}|SOURCE_1="bcq" (8c1b976ac150da4581101744fba310641e33826f)
CGCCGACGAGACCGTCTCGGCCGAGATCGAGACGGCCGGCGAGAGCGCTGGCGAACATGTCGAGA
CCGACGGCAAGCAGGCCGCCATGGTCAATGAGGGCGCGCCGGCTTTCGGCGAGTCCTTCGCGCCG
GCCATTGCCGAATCGGCGACTGAGGACGCCGTCGAAAACGCCGCGCCGCTGACCTTCGAGACGAC
GGAAGCGGTCGCATCGGCCGACGAGGCCGCCTCGTCCGAGAATCAGGCCGAGGCCCGCAAGCCTT
CCGACCACGAGGACGGCGACGACGAGGATCATGGTGACGA
>r193.1 |SOURCES={KEY=8c1b976a...,fw,4414272-4414572}|ERRORS={}|SOURCE_1="bcq" (8c1b976ac150da4581101744fba310641e33826f)
ATGTCGGGCGGCGTGGATTCCTCGGTCGTGGCCGCGTTGCTGAAGCGTGAGGGCTATGACGTGGT
CGGCGTCACGCTGCAGCTTTACGATCACGGCGCGGCCGTCCATCGGGCAGGCGCCTGCTGCGCCG
GCCAGGATATCCATGATGCCCGCCGCGTCGCCGAGACCATCGGCATCCCGCATTATGTGCTGGAT
TACGAGAGCCGCTTCCGCGACGCCGTGATCGAGCGCTTCGCCGAGAGCTATCTCGCCGGCGAGAC
GCCGATCCCCTGCGTCGAGTGCAACCGAACCGTGAAGTTC
>r194.1 |SOURCES={KEY=8c1b976a...,bw,4028466-4028766}|ERRORS={}|SOURCE_1="bcq" (8c1b976ac150da4581101744fba310641e33826f)
GTGCGGGCGGGTTGTGCTTGGGCGTGTTGTAGCCGAGCACGATCAGCTCCACGTCCTGCAAACCC
ATGACGCGGTAGCTCTCGGGCCAGCGCCGGTCGTTGCAGATCATCATGCCGATATGGGCGTCCAT
CGTCCGCCAGACCGGCCAGCCGAGATTGCCGGTCTCGAAATAGCGCTTCTCGAGATTCTGATACG
GCGCATCGGGCCGATGCTCCGGGTGGCCGGGCAGATGGATCTTGCGGTACTTGCCGACGATGGTG
CCGGTCTTGTCGACCAGGATCGCGGTGTTGAAGCGCCGCT
>r195.1 |SOURCES={KEY=8c1b976a...,fw,3168603-3168903}|ERRORS={}|SOURCE_1="bcq" (8c1b976ac150da4581101744fba310641e33826f)
CCGGCCGCCGCTTCTCAGCCCGGCCGCCGCGCCAGCTCCCCGGCGAGGTCAAGCAGCGCGTCGAC
AGGCTGGGTCGGCAGATCGGTTTCCGGCGTCACGCCATAGAGCCCGAAGATGAACTGCGTGGTCT
CGTCATGCTCGGCCACGCCCATCGTCCAGCCGGCGAAAAGACGTTCCGCGACGGGCGCTCGAGAG
AGAACCTGCAGGCCAGTATGGCGCGGGTCCGCTTCGATCCGGGCATAGGTTTCACTGAGGCGAGC
AGCCTCGCCTTCCAGCACCTGCGCGAAGGCGCCGCGCGTG
>r196.1 |SOURCES={KEY=8c1b976a...,bw,3911388-3911688}|ERRORS={}|SOURCE_1="bcq" (8c1b976ac150da4581101744fba310641e33826f)
GCCCTCGCTCGGCCGCTGGTGGGCCGGCAAGGCCGCGAGCCGCGACGGCCTGCGCAACTGGGTCA
TCGAGCAGCTCGCCGGCCTGTCCGAGCAGGGCCGGCTTCTCGCCGTCGAGATGCAGCGCCGGGCG
CCTCTCGCCGTCCAGCATGTCCGCCGCAACGACGATCTGCCCGCCGCCGAGCTCGATCTCGCGGT
CTGCAACCGGGCGGGCCTGCTGATCGGCGGCTATCTGCGCGATCCCGACGATCTCCTGGAGGAGG
TGCTGCTGCATCGCGGCACCGGCGAGCCGATCGCCATGCT
>r197.1 |SOURCES={KEY=8c1b976a...,fw,1785745-1786045}|ERRORS={}|SOURCE_1="bcq" (8c1b976ac150da4581101744fba310641e33826f)
TCATAGGACAGTCGTTAAGACGCTCGCCTACCCGATCGAACGCTCGATCACCTTCAGCACCGTGG
CGCGCAGCTCGGCAATGGTGAAGGGTTTCGTCATCACCTCCTCCACGATCGCCTCGAGGCTCTTC
GCCCGCTCGCGCTGCTCGGCATAGCCGGTCATCAGCATGATGGTCAGCTCCGGGAACTGCTGCTT
GGCGGCGAGCGCCAGCGCGATGCCGTCCATCAGCGGCATGCGGATATCGGTCAGCAGCAGGTCGA
AATGGCCCTGCTCGGCGATGAGGATGTCGAGCGCCTCGGC
>r198.1 |SOURCES={KEY=8c1b976a...,fw,341768-342068}|ERRORS={}|SOURCE_1="bcq" (8c1b976ac150da4581101744fba310641e33826f)
GCGGTCGTGCTCGTAGAGCTTCGGCACGACGATGTGGCTGCCCTGCACCATGCGGACGCCGGCCT
TGGCATTGGTGTGGATGACGCCGTTCAGCACCTCGCCGACCCAGGGGCCGGCTGCGTTGATGAGC
GCCTTCGCCCAGATGTCGAAACGGCCTTGCGGCCCTTCCGCCGTCAGGCGCCACAGCCCGTCCTC
GCGGATCGCGGCGGCGACGCGCGTGCGGGTGTGGATCGCGGCGCCGCGCACGGCGGCGTCCATGG
CGTTCAGCACGACGAGGCGCGCATCCTCGACCCAGCAATC
>r199.1 |SOURCES={KEY=8c1b976a...,fw,3657962-3658262}|ERRORS={}|SOURCE_1="bcq" (8c1b976ac150da4581101744fba310641e33826f)
GGAAACTCACCGGGCTCGGCCTCGCGTCAGGGTCATACGATGCTGTCGCGATGAACCCGCCCTTC
TATCCACCCGGCGGTACGCGGGCGTCGCCGGTGCCGAATCGCAAGGCCGCCCATGTCGCCGAGGG
CGATCTGGCAATCTGGCTGCGCACCGCCAGGCGCCTGCTGAAGCCGGGCGGGCTGATCGCGATCA
TCCATCGCGCCGAGGCCTTGCCGGAATTGCTCGCCGGCCTCGAAATCGGCTTCGGCGCGCTCGCC
ATCCGGCCGGTCCATGCCTTCGCCGAGCGCCCGGCGATTC
>r200.1 |SOURCES={KEY=8c1b976a...,fw,3133448-3133748}|ERRORS={}|SOURCE_1="bcq" (8c1b976ac150da4581101744fba310641e33826f)
GGCAGGATTTGGCCGCGCATGCCGCCGGCGTATAGGTCTCGACGTCGATGGCCTTCCAGACGGGA
TCGTCGAGCGTCCATTCTCCGCGTCCCACATCGGCGAAGAGCCCCGGCGTCGCCGCCATCGCCGC
CGCTGGTCCGAGCCAAACGGCGAACGCGAGCAGAACCGCGCCGAGGCCTCTGGAAACCCGCATTC
AGCTCTCGCCGCGATCCATGGCGCGGCGGACGACCTGCGTAACCTCGCTATCCGAGAGGAAGAGG
TCGTGCCTGAGCAGGCTCCAGCCGCGCCCGGCCGTGTCGG
>r201.1 |SOURCES={KEY=8c1b976a...,bw,1521965-1522265}|ERRORS={}|SOURCE_1="bcq" (8c1b976ac150da4581101744fba310641e33826f)
GCATCGATGTCCGATCTGCGAGAGCCTCCCCGCACAGCAGGAAAACCTGGTAAGCCATGCGACCT
TCAGCCAGAAGCGGCTTGACCACGCGTCGAAGGAGGTGGATTCGCTCAGGGACGAACTGCAGAGG
CTGGATCAGGAGCTGGAAGCCGCGGCGAAAGTTCTGCGCGGCCACATCGAGGAGCGCGGGGCCTC
GGTCGAGGAATTGAGTGCACTTCAACGCAAACTCGCGGCGTTGCAGCGCCAAGCTTCCCCTGACG
TGCTTGACGCCCTGGTCGCTGACGACGAAGAGCAGGTTGC
>r202.1 |SOURCES={KEY=8c1b976a...,bw,2944803-2945103}|ERRORS={}|SOURCE_1="bcq" (8c1b976ac150da4581101744fba310641e33826f)
CTCGGCGGTATCGACGCGCAGGAAGGCGCCCGGCCGGCTGGCGATCAGGAAGCTCATGAGGCTCT
GCGCCTCTTTCAGGGTCTTCGCGACGACCGGGCCGATCACCTCGCCGCGGCCGAACGGGCGCAGC
GCGGCATAGCCGACGATCCGGCCGGCTTCGCGCAGGACCACCATTCGCCCGGCCTCCGCCAGGAG
CCTGAGCAAAGGACGGCGATCCATCCCCAGCGCCTCCAGGTCGAGTGCGGCGATCGTGGGGAAGG
TCTCCGCACCGACCCACTCCAGCTCCATGGCTTCGTTCGC
>r203.1 |SOURCES={KEY=8c1b976a...,fw,3366363-3366663}|ERRORS={}|SOURCE_1="bcq" (8c1b976ac150da4581101744fba310641e33826f)
AGCTTTCCCGACCATTTCCGCCATCTCGTCATCCACGGGCTGCTGCACCTGCTCGGCGAGGATCA
CGAGACCGAGGCCGAGGCGCGCCGCATGGAAGCGCTCGAGGTCGAGGCGCTCGCGCGTCTCGGCA
TTGCCGACCCTTACGCCGATGCCGAGCTCGTGACCGAGCCGGCCCCGTCTTTCTCAGAACATTCA
CGGCCATGAGCGACGACAGTCGACAATCCCAGAACGAAACCGCCGGCCGGGGCCTCGGCCACTGG
CTCGGCCAGTTCCTCGACCGGCTCGGTCTACGCGGCGGCG
>r204.1 |SOURCES={KEY=8c1b976a...,bw,2847855-2848155}|ERRORS={}|SOURCE_1="bcq" (8c1b976ac150da4581101744fba310641e33826f)
GCGCACGGTCTTCGCCGAGGTGCCGCCACGGGTGGAGTACGCGATTACGGAAAAGGCGCTGGCGC
TCGGCCCGACGATGGCCGCGCTGGCGGTCTGGTGGGAGGAATACGGTAAAACTGTTCCCGGAAAA
ACCGGGCCGGGCCGGAAGCGCAAAGACCGCTAAGAGCCGAAAGCGAGCCTTGCCGCAAACTTATC
CTCGCCCTTACACACAGCGCCTATTCTCGGGCCACCTCATCCCCGAGGGGCAGCCATCCGGAGGC
GTGCCATTGGCCGGGATGAGGGCGGCGCCTGCGCAAATGA
>r205.1 |SOURCES={KEY=8c1b976a...,fw,3875418-3875718}|ERRORS={}|SOURCE_1="bcq" (8c1b976ac150da4581101744fba310641e33826f)
GCGGCTCATTGGCTCATTCCAGCCTGATACGCGGATCGGCGAGCGCATAAGCGAGATCGGTCGCC
AGATTGATCAGCACGACGAGGACGGCGAAGACGATGGTGAGCCCCTGGATCAGCGGATAGTCGCG
GGAGAAGATCGACTCGACGAAGAGCGAGCCGAGCCCCGGCAGGGCGAAGACGGTCTCGATCACCA
CCGTGCCGCCGATCACCCAGCTCGTATGAGCGCCAAGCACCGATATCGATGAGATCAGCGCATTG
GGCAGCACATGGACGCCCATCAGCCGGCCCGTGCCGGCGC
>r206.1 |SOURCES={KEY=8c1b976a...,bw,3400396-3400696}|ERRORS={}|SOURCE_1="bcq" (8c1b976ac150da4581101744fba310641e33826f)
GGAAGGCGCCCTCGAAGGTGACGATGTGGTAGCGCTCGGGATGGCCCTTCGCGGCATGGTATTTC
CGCGCCATCTTGATGGCGCACTCATTGGCCTCGGCCCCCGAATTGGTGAAGAACACCCGCTCGGC
GAAGGTTGCCTCGCAGAGCCGGCGGGCGAGGCGCTCGCCTTCCGGCGCCGCATAGAGGTTCGAGG
TGTGCCAGATCTTGCCGGCCTGCTCGGTCAGCGTCTTGACCAGATGCGGATGGGCGTGGCCGAGC
GCATTGACGGCGATACCGGCGCCGAAATCGAGATAGCGCG
>r207.1 |SOURCES={KEY=8c1b976a...,bw,3104730-3105030}|ERRORS={}|SOURCE_1="bcq" (8c1b976ac150da4581101744fba310641e33826f)
CCGATTTCGACTCCGTCCGTCTTTCCGATCTGCGGACGATGGATTCCCTGACTCAATCCCTCAAC
CGCTCTTCGCAAAGCTTTGGTAAATCGATCGTAAATGCCTTTTCGCGCGGTGTCGTCGAAGGCAA
GCGCTTCGAGGACGTGTTGCGCGGTGTCGGGCGCTCGCTGACCGACGGCCTGCTCAAGAATGCGC
TGAAGCCGCTGCAGACCGGCATCTCCAATCTGCTCGGAACGGGTATCAAAAGTCTGACCGGCCTG
TTCACCGGCGGTTTCGGTTCGCTCGGCGGTGGGGCTTCGA
>r208.1 |SOURCES={KEY=8c1b976a...,fw,2090080-2090380}|ERRORS={}|SOURCE_1="bcq" (8c1b976ac150da4581101744fba310641e33826f)
CGTCCTCGCGCATGCGATAGGAGATCGCCTCCCCCGGCGCGAGCACGGTCGGCTGCGGATCGGCC
AGCGCCGCGCCCGGAAGCCAGGCTTCCCGGAGGGCCGGGATGCTGATCGCACGCCAGACCTTTTC
CGGCGGCTCGTCGAGCCGATATTCCAGGACGAGAGCGCCGGAGGGCTCTTCCAGATCACCTGCGC
TCATTGGTCCATCTCCTTGAGCAAGCCCTTGAGAGCCTCGATGCGCTGCGGCCAGTAGGCGCGAT
ACTTCGCCAGCCATTGCGCGATCAGCGCAAGACCCTCGGG
>r209.1 |SOURCES={KEY=8c1b976a...,fw,2816087-2816387}|ERRORS={}|SOURCE_1="bcq" (8c1b976ac150da4581101744fba310641e33826f)
CCCGTTCAGCGTGCCCTGGATCTGGCGCACTCCGGCCTCGACCGCCGCCAGCGAATTGGCGACGG
CGCAGCCGCAATCGTCATGGGCGTGGATGCCGAGATGGTCGCCCGGCACGACCTTGGCGACCTCG
CGCACGATAGCCCCGATCTCGTCGGGCAGCGTGCCGCCATTGGTGTCGCAGAGCACGACCCAACG
GGCACCGGCCTCATAGGCCGCGCGGGCGCAGGCGAGCGCATAATCGGGGTTGGCCTTGTAGCCGT
CGAAGAAATGCTCGCAATCGAGCATCACCTCGCGGCCAGC
>r210.1 |SOURCES={KEY=8c1b976a...,fw,648514-648814}|ERRORS={}|SOURCE_1="bcq" (8c1b976ac150da4581101744fba310641e33826f)
GCAGATCGACCGCATGGGTGGTGAAGCGCGCCTTCTTGCCGAACAGGGCGGCGCGGGCATTCGCG
GCCGTGCGCAGCCAGTTCAGCCGCTCGCGGTTGCGGCCGGCGATGACGACCGCGACGGGTTCGTC
CGCCGTCGCGGCAATGTCGAAGGCGATGCGCGCGGCGAAGCCGCCGGTGCCGGAAACCAGAATGT
CGCAGCCGGCCATGTCAGCGCCCCGTCGCCATCGCCGCGCGGTCCCAGCAATCATCGAGCCGAGG
CGAGAGCTTGTGCTTCATGATGCGCTGGCTCGCCGTGCGT
>r211.1 |SOURCES={KEY=8c1b976a...,bw,1289917-1290217}|ERRORS={}|SOURCE_1="bcq" (8c1b976ac150da4581101744fba310641e33826f)
GGGGCGGTCCGGCCCGACCCCGCGCGAGGCGGGCAGGACGGTCCGACAAAGGCAAGCGCAGATGA
CTTCGAAAGGACGGCTGGATTAGGCCCGGCGCTCGCCTTGAGTCAATTCGCGGCGGGCGGTTTCG
TGCCTCGGAAGGCGCGGCGCAGGGTCGTTTCCGCAAGCTTTGCCTCAGCGCATGTGGACAAGCCC
TTGGCAATCGCAGGTTTCCTGCGGCCGGGATTCACGTTTCCCACGCTTCTGCTGTAAATTCAGGC
ACGAATCGCGTGAGCCGGCTTCGATCTGAAAGGAGAGCGA
>r212.1 |SOURCES={KEY=8c1b976a...,fw,5275858-5276158}|ERRORS={}|SOURCE_1="bcq" (8c1b976ac150da4581101744fba310641e33826f)
CGTGCAGTTCGTCGGCGGCTGGGCCTTCGCCGATTTCGAGAGCATGAAGCTCTCGGGCCGCTGGC
CCGACATCGACCCGCAGCAGGCGGTGCTGCTCGACGCCGAGCCGCCGGTCGCCGCGCCCGAGGGA
CCGGCCGCGGTGCAGGCCGAGGTCAAGCTGACGAAATACCGCAACACCGAAGTCGAGGTCGAGGT
CACCACGCCGGCCGCGGGCTTCGTCGTGCTCAACGATGTCTGGCACCCCTGGTGGCGCGCGCAGG
TCGACGGCGTCGACACCGAGATTCTCAAGGCCAATGTGCT
>r213.1 |SOURCES={KEY=8c1b976a...,fw,2100318-2100618}|ERRORS={}|SOURCE_1="bcq" (8c1b976ac150da4581101744fba310641e33826f)
ATGACGAGCTGCGCTTCATGCTCGCGACCCAGCGCGTCGCGCCGAACTCGCCGCAATGGTTCAAC
ACCGGCCTGCATTGGGCCTATGGCATCGACGGCCCCAGCCAGGGCCATTTCTACGTCGACTTCAA
GACCGGCAAGCTGGTGAAGTCGAAGTCGAGCTACGAGCATCCGCAGCCGCATGCCTGCTTCATCC
AGGGCGTGCAGGACGACCTCGTCAACGAGGGCGGCATCATGGATCTCTGGGTCCGTGAAGCCCGC
CTGTTCAAATACGGCTCCGGCACCGGCTCGAACTTCTCGA
>r214.1 |SOURCES={KEY=8c1b976a...,bw,3175940-3176240}|ERRORS={}|SOURCE_1="bcq" (8c1b976ac150da4581101744fba310641e33826f)
ACCTCGTCCTTGCAGGCGGCTCGGGCCGCGACCGCGGTCGGCTTGCCGTCCCGCGTCACGCCGTC
CTGCGCATAGAGCTGCACGCCCGGAAACTTGCCCTGCATGCACTGCCGCATCGCCGCGCGCAGAT
CATCTCCCGACAGCGCGACGTTCTCGGCAACGCAATCCTGCCGCGCCTTGGCGCGCTCGGCCCGT
GGCACGGGCGAGTCCGAAGATGCCGCGACGGCCGGCGCCGCAGGTTTCATCGGCGCGGTCTGGGC
CTGCGCGGCAGCCGAAAGCCCCAGAACCATAGCGGAAACG
>r215.1 |SOURCES={KEY=8c1b976a...,bw,572073-572373}|ERRORS={}|SOURCE_1="bcq" (8c1b976ac150da4581101744fba310641e33826f)
TGATCGGCGAGAGCGGCAAGGGCCAGCGCGAGGTGCAGGTGCTCTATGCCGAGCCTGGTGGCCGC
GAGCTTTATCTGTTCACCGACAACAGGTTGGGCCGAATCGTGAAGCCGGGCGGGGAGGGCTGAGC
GGCGTCTGCTCGGCCGTCATCCCCGGGCTTGCCAGTCGAGCCCGGTGACGGCACTCTCAATTCAA
CAAGGCGTTCAGCGGATCTAGACCGGCGTATGTTCTCGTCGGGCAGCAGGACATGGGAAGCGACC
AGAGATGATCATGGACGGTAGGAATGCCGATTCCGGCAAG
>r216.1 |SOURCES={KEY=8c1b976a...,bw,4051270-4051570}|ERRORS={}|SOURCE_1="bcq" (8c1b976ac150da4581101744fba310641e33826f)
AGGCGCGCATGCGCCGCTTGCGGCATGCGTCCGGCGATCTCGCCGATCAGCTTCTCCAGCCGCGG
CGCCCGGTCCGCGCTCCAGGACCCGGCCAGCGCGACTGCGAGCGTTCCGGCATCATCGCGGAAAA
TCGCCTGAGGCTCGGCGGTGTCAACGCTCGGCATATGCCCGTGATGTCCCTCACCCGGCCGAGCG
GCACTCCTGCCGTTTCGGCGTCGCTCAGCGTCGGAATCCACCCCTTTGCCTTGTATTGCCGCGCC
GGGGACGCTTGGCAAGCCGGACAGCCCCCGTGCGGCATTA
>r217.1 |SOURCES={KEY=8c1b976a...,fw,4526886-4527186}|ERRORS={}|SOURCE_1="bcq" (8c1b976ac150da4581101744fba310641e33826f)
AGGCCATCGCCGCGTAGACATAGCCCTTCGGCACATGGACGCCGAAACCCTCTGCGATCAGCATG
CCGCCGATCATCAGCAGGAAGCCGAGCGCCAGCATCACGATGGTCGGGTTCCTCTCGATGAACCG
CGCCAGCGGATCGGCGGCGAGCAGCATCGTCAATACCGCGACGATCACCGCGATCACCATCACCG
GGACATGCTCGGTCATGCCGACCGCGGTGATGATCGAGTCGATCGAGAAGACGAGGTCGAGCAGC
AGGATCTGGACGATCACCCCGCCGAAGGTGACGCCGGCCG
>r218.1 |SOURCES={KEY=8c1b976a...,bw,3968876-3969176}|ERRORS={}|SOURCE_1="bcq" (8c1b976ac150da4581101744fba310641e33826f)
CTGCCGGAGATCCTGAACGCGCTCGAGACCGACAACCTCGGCAACCGCCTCGTCCTCGAGGTCGC
CCAGCATCTCGGCGAGAACACGGTTCGCACCATCGCGATGGACTCGACCGAAGGTCTGGTTCGCG
GCCAGTCGGTCACCGACACCGGCGCCCCGATCGCCGTGCCGGTCGGCGAGGAGTGCCTCGGCCGC
ATCATGAACGTCATCGGCGAGCCGGTCGACGAAGCCGGCCCGATCCTGACCACTGCCACCCGCGG
CATCCATCAGCCGGCTCCGGCCTATTCGGAGCAGTCGACC
>r219.1 |SOURCES={KEY=8c1b976a...,bw,1816416-1816716}|ERRORS={}|SOURCE_1="bcq" (8c1b976ac150da4581101744fba310641e33826f)
GCTGTTCGGGAGATGATAATGGCTCGATCAACACAAGCTCGCGGCAAGGCCGGCCGCGGGGAAAT
TCGCCGGCTCTGGCTGGCGGAACGCGATCTCTTCAGGGAGCATCTGCTCAGGCTCGATCCGCTGA
CGCGCCAGCAGCGCTTCGGCACGGCCGTGAACGATGCCTTCCTCGAGAATTATGCCACGACGACC
TTTGGGGTCGGCGGGCTGGTCTATGCCTATGTCGAGGACGGGGTGGTCCGCGGCGCGGCCGAGTT
GCGCGGTCTCGACGACATCGTCGCGCAGACAGGCGAGGCC
>r220.1 |SOURCES={KEY=8c1b976a...,bw,2772570-2772870}|ERRORS={}|SOURCE_1="bcq" (8c1b976ac150da4581101744fba310641e33826f)
AAGGAGGCGGCCCAGATCTTCGGGGCGGAGAAGACCTACTTCGTCCTCAACGGCACCTCGACCTC
GAACAAGGTCGCGCTCGCCGCGCTGGTCACCGATGGCGACCTCGTCCTGTTCGACCGCAACAACC
ACAAGGCTGCCCATCACGGCGCGCTGCTGATCGCCGGCGGCATTCCGGTCTACATCCCCACAGTG
CGCAATGCCTGGGGGCTGATCGGCCCGATGCGCTGGGAGAGCTTCGACGAGGAGGCGCTGCGCGA
GCGCATCTGCACCAATCCGCTGGTCAAGGACCCGGATGCC
>r221.1 |SOURCES={KEY=8c1b976a...,fw,4101068-4101368}|ERRORS={}|SOURCE_1="bcq" (8c1b976ac150da4581101744fba310641e33826f)
CGCCTTCCGGTCCGGCTGACCTCAGGTGACCGATCCCTCGATGCCCTCGACGAGATAATTCGCGG
TCTCGAGTTCGGGCGCGTAATTGCCCAGCGCGCTGCCCGGGGCGACGATCACGTTGCCCTTGTTG
TCCCTGATCGGGCCGGCAAACATCGGCTGCCCCGCCCTCAGGGCCGCGATCGCTTCCGTGGCGGC
CCGGCGTGCCTCCTCGCTCGCGCCCGCGCCGAAGGGCGTGCTGGTCACCATGTCCTTGTCGTACC
CGCCGATCGCGACGTTCGGCAGCGGTTCGCCTCTGGCGAG
>r222.1 |SOURCES={KEY=8c1b976a...,fw,1558528-1558828}|ERRORS={}|SOURCE_1="bcq" (8c1b976ac150da4581101744fba310641e33826f)
GCCCCATGCGCCTGCTCTAACGCATGGCGCCTCAGTCGATGTCTCTGCCCCCGGAAGGCGCGTCC
GCCAGATTTCGCTGCACCTGCGCCAGGCAACTGATCAGGCGAGCCCTTTCTTCGCCGCTCATCCC
GGTTGTCGCGCGCTCGATGACTTCGTTGGCGCAGGGTATCAGTTTCGACTGCAGCGAGCGGCCAC
GTTCGGTCAGCCTGACGCAGAGCTTCCGCCGGTCGTGCGGATCCCGCTCACGGGTCACGAGACCG
GACCTCTCCATTGTCGCCAGCGCGGACAGCGTCGTCGGCT
>r223.1 |SOURCES={KEY=8c1b976a...,fw,8738-9038}|ERRORS={}|SOURCE_1="bcq" (8c1b976ac150da4581101744fba310641e33826f)
GCCGAGCGCGATGTCGAGCCCGAGCGAACCCGTGGAGATCGTCTCGATCTCGATCGAAGGCGAGT
TCTTGCCGAGCCGCATGATCGAGCCCTTGCCGAAGGCACGTTCGATCTGGGAGAGCGCCGCATCG
AGCGCCTTGGCCTTGTCCATCGAGGAGCCTTCCACGAGCTTGAGATTTGCCTGATTCACGGTTCG
GGCTCCTTATGGCAGGGCTGCAGAGACATCTCAATGCGTCTTGACAGGAGAATGGTCACGCTTTG
TTCCTGTCGGCAAGTTCTTTTTTTGTTCCCGTTGCGGGTA
>r224.1 |SOURCES={KEY=8c1b976a...,bw,1037113-1037413}|ERRORS={}|SOURCE_1="bcq" (8c1b976ac150da4581101744fba310641e33826f)
TGCCGCGCCCTCTCCGAGGCAGGGGCTGTGAAGAACTGCTCCTTGGGCGTGTCCTCGACGATCTC
GCCACGATCCATGAACAGGACGCGATCCGCAACGCGTTGGGCGAAGCCCATCTCATGGGTGACGA
CGATCATGGTCATGCCTTCGAGGGCGAGCTCCTGCATCACCTCGAGCACCTCGTTGATCATCTCG
GGGTCGAGCGCCGAGGTCGGCTCGTCGAACAGCATCGCCTGCGGGTTCATCGCCAGGGCGCGTGC
GATCGACACGCGCTGCTGCTGCCCGCCGGAGAGTTGCGAC
>r225.1 |SOURCES={KEY=8c1b976a...,fw,1575283-1575583}|ERRORS={}|SOURCE_1="bcq" (8c1b976ac150da4581101744fba310641e33826f)
CCGGGCGATCCGGCCGCGCTGCTTGCCGGGCAGTCGGCATCGGCTCAGGTGGTGTCGCAGCTGCG
GATCGAGATGGGGCTCGACAAGCCCTGGATCGTCCAGCTGATCCACTATTTCGGCGATGTCATCG
TCGGAGACCTCGGCCGGTCGATCATCTCGAACCGCCTCGTGCTCGAAGAACTGATCGAGGCTTTC
GGCCCCACCGCCGAGCTGGTGCTGACCGCTTTGCTCGTCGCCGTGCCGGTCGGCATCGGACTGGG
CGTCGTCGCGGCTGTGCAGCGCGGCACGATCATCGACCGA
>r226.1 |SOURCES={KEY=8c1b976a...,fw,2801745-2802045}|ERRORS={}|SOURCE_1="bcq" (8c1b976ac150da4581101744fba310641e33826f)
CCGCTGGCCTTCCGCATCTGCCTGCCGGCGCTGAACAACAACCTCGTCAATCTCGTGAAGACGAC
CACCCTCGCCTATGCGATCGGCGTGCCGGAACTGCTCTATGCGGCGTCGCAGATCTGGTCCGAGG
TCTTCAACGTCCGTGAGATGATGAACGTGCTGCTGGTGACCTATGTGCTGCTGGTCGCCGTGCTG
GTCTGGGTGATGCATCGCTGGGAGAAGGCCATGCGCATTCCGGGCTACATGCCATGAAGACCGGC
GCCACCGACCTCCCCGTCCTGAAACCATTCCGCGCAGCGC
>r227.1 |SOURCES={KEY=8c1b976a...,bw,1213080-1213380}|ERRORS={}|SOURCE_1="bcq" (8c1b976ac150da4581101744fba310641e33826f)
TGCCGTTGATCTTGCCGATCAGCGCGGCGGCGCCGGCGGTCGAGCCGAAATCGATCGAGCCGGCA
TTGAGGAATTCGAGCGCCTTGTTGGAGCCGGCCGAGAAGACCCAGCGGACCTTGATGCCGTCGGC
CTCCAGCGCCTTTTCCAGCGTCCCACGCTCCTTGAGCACGAGGCTCACGGGATTATAGGTCGCGT
AATCCAGGCGGATCTCCTTGGGCTGGGCCAAGGCGGGGGTGGCGAGCGCGGCGACCGCCAGGGCC
GCGAGCGCAAGACGGCGGGTGATGCTGGTCATCGGATGAT
>r228.1 |SOURCES={KEY=8c1b976a...,bw,4627091-4627391}|ERRORS={}|SOURCE_1="bcq" (8c1b976ac150da4581101744fba310641e33826f)
GATGTGCAATTCGGCATAGGCGTCGCTGCTGCCGTTCGCGACATGGCAGAGGCCGAGCGTGCCCG
AGCCGCCGCGCCGGACCGCCGCACCTGCCGCATAGCTGCGGCCGATGGTCTCGACATAGCGCTGC
GCCGGGATACGGGTCGACCATCCCAGCTCGACCGAGGCGCGGGCAATGTCCGCCCCGCCCGAGAC
CTTGATCGCATCGCCGTTGAGGGTCGCGCCGGCGCCGCGCCGGGCGGCATAGACCTCGCCCAGCG
CCGGTGCGGCGACGACGCCGATCTCCGGCACCCGATCCGC
>r229.1 |SOURCES={KEY=8c1b976a...,bw,4011993-4012293}|ERRORS={}|SOURCE_1="bcq" (8c1b976ac150da4581101744fba310641e33826f)
CGGCGCCGGCATCCTCGGCGTCGCCGGTCATCTGACGCTGACCTCGGCCTATGCCCGGGCGGCGG
CCTCGAAGCTCGCGGCGATCGAATACACCGCGCTGATCTGGGCGAGCCTGCTCGGCTTCCACCTC
TTCGGCGAGGTGCCGCTCTACACGACCTATGCCGGGGCGGTGCTGATCGTAGCGGGAGCGGTGGC
AGTCAGCCGGCGCTAGGCCTCGCCGGGAATACGACGCAGGTCTCGGTGCCATGCGCGAGCAGCTT
GCCGCGCTCGTCGACGAGCTTGCCCTCGGTCGTGATGACC
>r230.1 |SOURCES={KEY=8c1b976a...,fw,3893913-3894213}|ERRORS={}|SOURCE_1="bcq" (8c1b976ac150da4581101744fba310641e33826f)
GCTCGGCAAGCTCGAGAAGGCCGGCATCGCGACGATCTTCGTCGATTTCCGCCAGGACCCGACCC
AGAACGTGCTGCCGAGCGTCCAGCTGCTGGGCCGCGTGCTCGGCCGCGAGAAGGAGGCGAACGCC
TTCTCCGACTACTTCCTGCAGCAGACCCGGCGCATCTATGCCCGCGTCGGCGCTGTTCCCGACAA
GAAGAAGCCGCTGGTCTTCATCGAGCGCGCCGCCGGCCTGCTGCCCTGCTGCGCCACCTTCGGCG
CCCTCAATTTCGGCCGCTTCATCGAGGAGGCCGGCGGGCG
>r231.1 |SOURCES={KEY=8c1b976a...,bw,3040973-3041273}|ERRORS={}|SOURCE_1="bcq" (8c1b976ac150da4581101744fba310641e33826f)
CTCGCGTTTCGGCGCACAATTGTACAAGCGCGCTTTGTAGCTCAGTCTCCATTCAAGCAATATCA
GAGCCCGTCACGGCGATGGCGCTCGAAGCATAATCATACCGTTCCAAATCCAACGATTATATTCA
GGTTCTGAATAATCCTCCAGAGAAGACAGTGGCAAATAGAGCGCTTACAGTGCCAACGACGCCGG
GACTTGGTGCGGAATCTATTTCGACGACGTTACTCTTTTCTGATTCTTCGACTATCGAGCGGAAA
TAGCCTGAGGTGGCGCAGGAACCGGTGATCAGAGGCCCTG
>r232.1 |SOURCES={KEY=8c1b976a...,fw,2321834-2322134}|ERRORS={}|SOURCE_1="bcq" (8c1b976ac150da4581101744fba310641e33826f)
TCCGATCCGGCCGGATGAGGCGCCTCGGCCGCGGCGGCCTGGCACCACTCGATGCTTTCGATGAA
GCCACGGGCGGGCGCGCTGCCCTGCCCATCCGCCGCCGGCCCCAGATACCAGTCGACCGGCTGCC
CCGCCGGGGTGTCGCGGTCCTCCTCGCGAATCCAGAGGCTGGTCGTCGCCTCCAGCGAGAGCTCC
TGCGCGAGGCCGCTCAAGATGTCGGCTTTCAGGGCCTCGAAGACGGAGGGCGCGAGAAAGCCCTC
GGCGAAAGGCTCGGCCTCGCCGTTCTCGTCGCGATAGCCG
>r233.1 |SOURCES={KEY=8c1b976a...,bw,2691476-2691776}|ERRORS={}|SOURCE_1="bcq" (8c1b976ac150da4581101744fba310641e33826f)
GCCGACAGCCGCACCGAGGCGCTGAAACAGGCGGAACGCGGCCTGAACGCCGTATTCGAGCGCTT
CGTTGCCAGCGGCCACCAACTCGCCGATCGCAGCCTCGCCGGCCTCATTCGCTCGCTCGACACCC
ATGTCGGAGCGCCGGATGACGTGATCGCGTCGCTGCAGGCCGATACGGTTCTGCCCCGCGCCACC
GACGTGGTCTTCCAGGTCCATTCCGTCGATCCGCCGCATCCGCTCGTGCTGCGCTCCATCGAGCT
CACGGCCGAAGCGGTCGCTCCCGCACTGGGCTGGAAAGAA
>r234.1 |SOURCES={KEY=8c1b976a...,bw,1492189-1492489}|ERRORS={}|SOURCE_1="bcq" (8c1b976ac150da4581101744fba310641e33826f)
GAGGCGGGCGTTCTGCACGGGCGGGACGCCGACCCAGATCAGCGGGATGCGCTTGGCCGCGAAGG
CGGTGGCGAGTGCGTCGACGCGGTCGCGATAGAGCTCCAGCCAGCGCGGGCTCAGAGGCTCCTGC
ACGATGTCGCCTTCGCGGATCGGCTGGCGGTCGTTGAGCCCGACCATCATGACCGCGATGGTGAT
CTTCTGGTCGCTGGCGAGCAGATCCGTGACGGCCTTCTGCCAATCGTAGAAATCGGTGCGGACGA
GGCCTGAATCCGGCTTTGTCCGGTGGGTGACCTCGACATC
>r235.1 |SOURCES={KEY=8c1b976a...,bw,3575940-3576240}|ERRORS={}|SOURCE_1="bcq" (8c1b976ac150da4581101744fba310641e33826f)
CGCGCCAGGCCGTCGCGCTCTGCTTCGCCCTGACGGCTGTGCTCAGCGGCATCGCGATCTGGCTG
GTCAATGGCGGTGTCTTCGCCTGGCTCGGCTTTGCCGCCTTCGTCGCCCATCTCGGCTGGCAGGT
GACGCGGATCGAGGGGGCGAGCGCGGCGCAGGCGCTGATGCTGTTCCGCTCGAATCGGAATGCCG
GGCTGCTGCTCGCCGCGGGGCTGGCGCTCGACGCGATCAGCCGGCACGCCTTCGCTTAATCGACC
AAGCGCTCATTGGCGAGGACGACCGGCAGATCGGCCAGAC
>r236.1 |SOURCES={KEY=8c1b976a...,fw,2407750-2408050}|ERRORS={}|SOURCE_1="bcq" (8c1b976ac150da4581101744fba310641e33826f)
AGCACGCCGACAACGATCGCGACATCGGCGATGTTGAAGATATACCAGCTGAAATTGCCCCAGTG
GAGATGGACGAAATCGACGACCGCCCCGTACCAGGCCCGGTCGAGCCCGTTGCCGAGCGCGCCGC
CGATGATCAGCGCCAGGCTGAAGACGGTGAAGCGGCTTTCAGTCCGCCACATCCAGCGCCAGAGC
CAGATCGCGGCGACGAAGGAGATCGCCACCAGGAGCCAGCGTCCGAGATCCGTGCCCTGCTGGAA
GAGCCCGTAGGAGATGCCGCGGTTCCAGGCGAGCACGATC
>r237.1 |SOURCES={KEY=8c1b976a...,bw,3993860-3994160}|ERRORS={}|SOURCE_1="bcq" (8c1b976ac150da4581101744fba310641e33826f)
GCAGATTCGCCGCCGTCTGGCGCTTCATGCCCTCGATGTCGCCCTTCGCGACGCCGAGCAGGCCG
TAGAGATCCCAGCCGACCTTGCGGCGGCGCGAGAGATAGGGCTCGCGGAAACGCTCGGGATAATA
GCGGTATTCCTCGGTGCCGGGGCGCTCGCCGGCCTCGAGCGCGGCGAGCAGGGCGGTTTCGAGCC
GCGTCCGCGCCTGCGGGCCGATCACGCGGAGCTTCCAGGGCTGCATATTGGTGCCGGAGGGCGCC
TGCGCCGCCAGATCGATCAGCCGGCGCAGCAAGGCAGGAT
>r238.1 |SOURCES={KEY=8c1b976a...,bw,1178086-1178386}|ERRORS={}|SOURCE_1="bcq" (8c1b976ac150da4581101744fba310641e33826f)
CGCCGCTCGAACATGCTCCCCATCACCGCGCGATGCTCGACAGGTCGCGCAGCGAGGATACCGGC
ACGATCGGAAGGATGATCCGCGAGGCACGCTGCCCGTCGCAGAAGACCGTGTTGCAGGCGATCCG
CCGCCGGCGCCCTCGCCCTTCCGGATCGAAGGTGTTGGGATTGACGTCGAATTTCGGGAAGTTCG
AGGAGGAGATGTCGAGCCTGATCCGATGCCCGGCCTTGAACAGCGCCGCCGTGGCGAAAGGCTCG
ATGGTGATGCGGAACGGAACCTCCGTTTCGATCGGCTCCG
>r239.1 |SOURCES={KEY=8c1b976a...,bw,440893-441193}|ERRORS={}|SOURCE_1="bcq" (8c1b976ac150da4581101744fba310641e33826f)
TGGGACTATATCCGGCGGAGCTGGCAGAGCGGCGAGCGCAATCTCTATGGCCGGCTCGACCTCGC
CTATGACGGGCATGGGCCGGCCAAGCTGCTGGAATACAACGCCGATACGCCAACCGCCCTGTTCG
AATCGAGCGTCGTCCAGTGGGACTGGCTCGAGCAGGCGATGGCGCGTGGCGCGCTTCCCCCCGGC
AGCGACCAGTTCAACTCCCTGCACGAGCGGCTGATCGCGGCCTTCGCCGGCCTGCGCACGCCGTC
GCCCTATCGCCTGCATCTCACCTGCGTCGAGGGCAGTGCC
>r240.1 |SOURCES={KEY=8c1b976a...,fw,2258302-2258602}|ERRORS={}|SOURCE_1="bcq" (8c1b976ac150da4581101744fba310641e33826f)
AAACGCCGGAAAATCTCTGGATCAAATGCCCGGATTCCGGGCAGATGGTCTTCCATAAGGATGTC
GAGGCCAATGGCTACGTCATCCCCGGCTCCGAGCATCATATGCGCGTCACCGCGCCGGAGCGGCT
GCGGCTGACCTTCGACGAAGGCAAGTGGCTCGATGTCGCCCTGCCCGAGGTCGCGATCGACCCGC
TCAAGTTCCGCGACGAGAAGCGCTATGTCGACCGGCTGAAGGATGCCCGCGCCAAGACCGGCGCA
CAGGACGCCTTCAAGGTCGGCTATGGCCGGGTCAAGGGCC
>r241.1 |SOURCES={KEY=8c1b976a...,bw,1882573-1882873}|ERRORS={}|SOURCE_1="bcq" (8c1b976ac150da4581101744fba310641e33826f)
ATCACCGTGGCTCACAAGGACCTGATCGGCCCCGCCGACCTCAGTGCGGTCAGCGGCGAATTCCG
GCTCCAGTAATGTCGATGTTTCGGTGGGCTTGATCCGGAGAAAAGGCTTACCAACATCATTGCAG
CCGCCGACAGCGCAAGGTGCTCGACGCGGCGCTCAACCAAACCGGATCCATGTTGCTTCCAGGAG
GATATGGCTATGGCAATGTTGGCAATCGCTCCCAACCAAGGGAGGGCTGCATGATGACATCCGAC
GATTTCGAGAGGCCGGTCGTGATCCTAACCGGGCTCGGGC
>r242.1 |SOURCES={KEY=8c1b976a...,bw,2327011-2327311}|ERRORS={}|SOURCE_1="bcq" (8c1b976ac150da4581101744fba310641e33826f)
GCGACGGCGTGCAGACGCAGCGCCTCCCAGCGCGTCGGCCCGCCGGGCGGGATCAGCCGCCGGCC
GGCATGAAGCCGGTCGAGATAGTCGCAGATCACCAGCGAATCGAAGATCGCGCCAACTTCCGGCG
TGATCAGAACCGGCACCTTGCCGAGTGGGTTGACCGCGAAGACGGCGTTGTTCCGGTTGGTCGGG
CTGGTCTCATGGTCGATCACCGCGAGCCGTTCGGCGAGCCCCGCCTCATGGGCGAAGACGATGAC
CTTGCGGGCATAGGGTGAGTGGCTCTGCGAATAGAGCGGC
>r243.1 |SOURCES={KEY=8c1b976a...,bw,366635-366935}|ERRORS={}|SOURCE_1="bcq" (8c1b976ac150da4581101744fba310641e33826f)
CGGCAGCAGGTCGAAGGCGTTGCCGTCCGGCATGACGACGTCGGTGATGATGAGATCGCCGAGCC
CCTGCGCGGCCCAGGTCCAAAGCGTTGCCGCCTGCCCGGTTGTCCTCACCTCATAACCGGCCCTC
GCGAGCGCCTGGTTGAGGACCGTGCGGATCGCGGCGTCGTCGTCGGCTACCAGAATGTTCCCGGT
CGGCATGTGTTCGCGCTGGCCTTACGTTGCCTGTCCCGGGCGCTGATGCAGGGGCAGGAGAATCC
TGAAATTGGTACGGCGGGGAACGGACTCGCATTCGACGAT
>r244.1 |SOURCES={KEY=8c1b976a...,bw,4463434-4463734}|ERRORS={}|SOURCE_1="bcq" (8c1b976ac150da4581101744fba310641e33826f)
CATCCGGGAATTGGGGCTCGAACAGCATGTCGAGATGGCGGGCTGGATGAGCAATGCGCAGGTGC
GCGCCGCGATACGCGAGGCGCGGGCCCTGGTCCTGCCGAGCTTCGCCGAGGGGCTGCCGGTCGTC
CTGATGGAGGCGCTGGCGCTCGGCCGCCCGGTCGTGACGACCTATGTTGCGGGCATCCCGGAGCT
GGTCACGGATCAGGTCTGCGGCTGGCTCGTTCCGGCGGGAAGCGTCGATCGCCTCGCCCGTGCCA
TCGGCGAGTGCCTGGACGCCCCGGACTCGCTCGTCCAGGC
>r245.1 |SOURCES={KEY=8c1b976a...,fw,1290201-1290501}|ERRORS={}|SOURCE_1="bcq" (8c1b976ac150da4581101744fba310641e33826f)
CGGGCCGGACCGCCCCGCCCGCCAGACGGAGCCACGAGATCACCATGACCACCATCGACCGCGCC
CAGCACGACAAGCTCGCCAATGCCATCCGCGGCTTGGCGATGGACGGCGTCGAGAAGGCCAAGTC
CGGCCATCCCGGCCTGCCGATGGGCGCCGCCGACGTCGCGACCGTGTTGTTCACCCGCGTGATGA
AATACGACGCCGCCGATCCGCGCTGGCCGGATCGTGACCGCTTCGTGCTCTCCGCCGGCCACGGC
TCGATGCTGCTCTACGCCCTGCTCTATCTCACCGGCACGC
>r246.1 |SOURCES={KEY=8c1b976a...,bw,1486027-1486327}|ERRORS={}|SOURCE_1="bcq" (8c1b976ac150da4581101744fba310641e33826f)
CGACGACGAGCGAGATCGTCGGGCTCGTGGTCGAGACCGGCTGCAGCTATTTCGAGAGCGTCGCC
TTTCCCGAAACCGTCGAAGCGGGCATCGCGGTGGAACGGCTCGGCACCAGCTCCGTGACCTATCG
CATCGGTATCTTCAGGCAGGGGAGCGAGCAGGCGGCGGCGCAAGGACGCTTCACCCATGTCTATG
TCGCGCGTGCGAGCCAGAAGCCGGTGCCGATTCCGGTGCCGCTCAGAGCAGCGTTGACTGCCATC
CAGAGCTGAAAACGGCGTCTCAGCCGCGAATGCGTTGTCT
>r247.1 |SOURCES={KEY=8c1b976a...,bw,205928-206228}|ERRORS={}|SOURCE_1="bcq" (8c1b976ac150da4581101744fba310641e33826f)
TCGTCCTCGAAATCGCCAGCGGCTCGGGCGAGCATGCGCTGCGTTTCGCGCAGGCATTGCCGTCT
TTGACCTTCCAGCCGAGCGATCCGAGCCCGGATGCGCGCGCCAGCATCGCCGCATGGAGCGCCGA
AAGCGGCCTCGCCAACATCCTGCCGCCGATCGAGATCGACGCCAGCGGCGATGCCTGGCCCGCCC
TCGCGCCGGCCGCGATCCTCTGCATCAACATGATCCATATCGCGCCCTGGAAGGCGACCGAGGGA
CTTTTCCGCCATGCGGGAGCCATGCTTGCCGGCGGAGCGC
>r248.1 |SOURCES={KEY=8c1b976a...,fw,2023752-2024052}|ERRORS={}|SOURCE_1="bcq" (8c1b976ac150da4581101744fba310641e33826f)
CAGAGCAGCGCTTGCGGCCAGTAGTCGATGCGGCCTTCGAGCGCAGCGAAGGCGGCGTGGAGCCG
TTCGGCCTTGCCGGTTTCGGAACCGTAGAGATCCTTGGTCGAGCGACCGTCCTGGACGAGGCGCT
GGCGGTAGATCTGGCCGCCGCAGGCCGGCGCCTCGTCGACGACCAACGGGCGCAGGCCCGCCGCG
ACGAGTGCCTCGGCGGCGCGGATGCCGGCGGGACCGGCACCGACGATCAGTGGCTGGCGGCGTTC
GCTCATGCCACCCTCGCCGTCCCGGTGACGATGTTCATGC
>r249.1 |SOURCES={KEY=8c1b976a...,bw,4733411-4733711}|ERRORS={}|SOURCE_1="bcq" (8c1b976ac150da4581101744fba310641e33826f)
CTAGGGGCTGCTTCGAAGAAACGCCACGAACCGGCCCTTCAATCTGCCGGCAATGATGTCGCCGT
AAGTCAGTACCGACTGAATCTCCAGACGCGCGCGCTTTCTGCGGATGAGCGTTTTCAGGAATTCT
GGCCAGTCTGAAATTTCAGGCAAGGACGCTATGGCGGTAAATGGCCCACTGATTGGGCAATTGTA
GTCCATTTGATTGGATTGGATCACAATCTCGCAATGATGGCCCTCATTCAGAAGGCGCAAATGTA
GAAGCGACCACGCGGCGAGGATTGCAACAGCGGAAGCACT
>r250.1 |SOURCES={KEY=8c1b976a...,bw,3155064-3155364}|ERRORS={}|SOURCE_1="bcq" (8c1b976ac150da4581101744fba310641e33826f)
AGCGCGCTCGACAGGTCGAGCTTGCCGAAATGGCCGAGCAGCACCTTGGTCTTCGGCTCAGAGAG
CGTGGCATCGTCGATGACGATGATGCCGGCATCCTTCGCCTTGGCCGAGAGCGCATGGCGCAGGG
CCAGCGCGCGGACCTTCTTCGGCAGCTCATGGCCATGGTCGCGCACGACCGGACCGAAAGCCTTG
CCGCCGCCGCGGAACTGCGGAGCCGAAGCCGCGCCGTGGCGAGCGCCGCCGGTGCCCTTCTGCTT
GTAGATCTTCTTGCGGGTGCGATCGACTTCCGAGCGGCCC
>r251.1 |SOURCES={KEY=8c1b976a...,fw,2134375-2134675}|ERRORS={}|SOURCE_1="bcq" (8c1b976ac150da4581101744fba310641e33826f)
CCGCGAAGGCTGGTCCAATCTCGATGCCATCGCCGACCGCTTTGCCGGGCATATGGAGCGGACGG
GGGTGAAACTGCTCTGGGGCACGGCCAATCTGTTCTCGCATCCGCGCTATGCCGCGGGCGCCGCG
ACCAATCCCGACCCGCACATCTTCGCCCATGCCGCCGCGCAGGTGCGCGCCGTGCTCGATGTGAC
GAAGCGGCTCGGCGGCACCAACTACGTGCTCTGGGGCGGACGCGAGGGTTATGAGACGCTGCTCA
ACACCGATCTGAAGCGCGAACTCGACCAGCTCGGCCGCTT
>r252.1 |SOURCES={KEY=8c1b976a...,bw,2100580-2100880}|ERRORS={}|SOURCE_1="bcq" (8c1b976ac150da4581101744fba310641e33826f)
GCCTTGAGCACGGCCTTCATATGCTTCTTGACGGTCTTGGAGCCGGTGACGAGGGCGGCGACCTT
CTGCTCCTCCTTCACCTTCCAGTCGATATAGGCCTCGATATCCGGATGGTCGGCATCGACCACGA
CCATCTTGGCGGCGCGGCGGGTGGTGCCGCCCGACTTGATCGCGCCGGCGGCGCGGTCGCCGATC
TTGAGGAAGGACATCAGGCCGGAGGACTTGCCGCCGCCGGCGAGCTTCTCGCCTTCGCCGCGCAG
CATCGAGAAGTTCGAGCCGGTGCCGGAGCCGTATTTGAAC
>r253.1 |SOURCES={KEY=8c1b976a...,fw,3996136-3996436}|ERRORS={}|SOURCE_1="bcq" (8c1b976ac150da4581101744fba310641e33826f)
CTCGGCCTCTCGCCCGAGGGCGGGTCGAGCTATCTCCTGCCGCTGGTCGCGGGCTCGAAGAAGGC
GGCGGAACTGCTGATGCTGGGCGAGGCCTTCGACGCGGGGACCGCCGCCGGGGCCGGGCTCGTCA
ATGCCGTGGTGCCGGAGGGCACGGCGCTGGAGCATGGGCTCGCCAAGGCGAAGGCGCTGGCGGCA
CTGCCGCCGCAATCGGTCGCCCTGACCAAGATGCTGCTGAAGCGCGGCTCTGCTGCTGCGGTGGC
CGAAACCATCGCGACGGAGGCGCATCATTTCGGCGAGCGC
>r254.1 |SOURCES={KEY=8c1b976a...,fw,1542476-1542776}|ERRORS={}|SOURCE_1="bcq" (8c1b976ac150da4581101744fba310641e33826f)
CCTGATAGGCGGCGAGCAGACCCGTCAAGGTCAGCAGCCTGATGGCACCCACGGACAACCCCCGG
TCCGCGGCCGCGGCGGGCGGCGTCATGCCGATCGCAACCATGCTTCGCTCCGTTCGATGACGAGA
AAGAATGCGCTGCTGAGCACGACGACGAAGACGATGGCGGAATACATCGAAGGAATGTCGTAGCG
ATCGTACATATCGGCTACGAGATAACCGAGCCCACCCAAACCGACGAGAAACTCGACCGCGACGA
TGTTGATCATCGCATAGATCAGCGCGAGCCGCAGTCCGAC
>r255.1 |SOURCES={KEY=8c1b976a...,bw,3610894-3611194}|ERRORS={}|SOURCE_1="bcq" (8c1b976ac150da4581101744fba310641e33826f)
CAACGACCGCCTGCCGGGGGCAAGCCGTTGACCGCGGCAGTGGACGGCAGGCGCGCCCTGCCTTG
CCCTCGCCACGAGCGGCCGATAGGACTTTTGCTTCAATATCGAACGATCATATCCCGCCTGGTAG
CCGAGCGCAGCTTGTCCATCTCCGAGCGAATTCTCCGGATCGGCCTCGCCGTCGCCGGTCTGGCC
TTGTGGTTCTGCTGCGCCGGCATCGGGCCGGCAAACGCCGTCGACGCCGTCCGCGTGCCGGTCGA
CGCGCCGGTCATCGACCTCACCCACATCGTCGAGCGCAAC
>r256.1 |SOURCES={KEY=8c1b976a...,bw,5349735-5350035}|ERRORS={}|SOURCE_1="bcq" (8c1b976ac150da4581101744fba310641e33826f)
CTCCGGGGCTGTTGCGTCGTTTCCGCGCTGGTGCGCGGGAGTTGTCGCGGGAGCGAGCCGCAACC
TTGCGGTGAAGCTCTGAACGAAGATGTGGGTCGGCGCCGATGCGCCGAACGGCTCACCCGGCGGC
CCGAGGCCGCCTCGGCCGGACCGCCGGGTGAGCCGTCCATGGAGCCGAAACCGATGGCGGACCTT
CCGAGGGCCGGCGGCGGTACAGGCTCTGAACGGAGAGGTTGGGACCTTACGGAGCGTGGCCGCCA
AATTGGCGGCGACTTGCCGGAAGATGCCCACAGAACGCGA
>r257.1 |SOURCES={KEY=8c1b976a...,fw,2141997-2142297}|ERRORS={}|SOURCE_1="bcq" (8c1b976ac150da4581101744fba310641e33826f)
GTCAGTGTCTGGTCGAGGCTGTGATGACTCGCCGCCGCCCGGATCTGGGCCTCGATCCGCTTGCG
CTCGTCGGATGTGAGGTTGCCGACCTCCATCATCGCATCGACGAAGAAGCGCAGCCCCCGTTCGG
TGGGCAGGCGCCCCGCCGAGGTGTGCGGCGCATAGATCAGCCCGGCAAGCTCGAGGTCGGTCATG
ACGTTGCGCACCGTCGCGGGCGAGAGCGCCATCGGCAGCAGGCGGGCGATGTTGCGGGAGCCGAG
CGGCTCGCCGGTCGTCAGGTAGCCGTCGACGATCTGGCGA
>r258.1 |SOURCES={KEY=8c1b976a...,bw,788934-789234}|ERRORS={}|SOURCE_1="bcq" (8c1b976ac150da4581101744fba310641e33826f)
GCGACCTTGAAGCCCTCGCCCGGCCCGCCGATGCGGTTTTCGAGCGGCACGCGGCAACCCTCGAA
GCGCAAGGTCGCCAGCGGATGCGGCGCGATCACCTCGATGCGCTCCGCAATGGTGAGGCCAGGCG
TATCGGCTTCGACCAGGAAGGCGGAGAGCCCGCGCGCGCCCGGCGCCTCGCCGGTGCGGGCGAAG
ACGATGTAATGGTCGGCGATGCCGCCATTGGAGATCCAGCTCTTCTCGCCGTCGATGCGGACATG
GCTGTTACCGTCAGCTGTCGCGGTCGTCGCCATGGCGGCG
>r259.1 |SOURCES={KEY=8c1b976a...,bw,3940464-3940764}|ERRORS={}|SOURCE_1="bcq" (8c1b976ac150da4581101744fba310641e33826f)
TTCGGACATGCTCGTCGCCAAGGACAGCCCGATCAAGAAGCTCGACGATGTCGCCGGCAAGACCG
TGATCATGCTCAAGGGCTCGACCCAGGCGAAATGGTTCGAGGACAACATGCCCAAGCTCGAGGGC
CTGAGGTTGAACACGGCATCCGATGCGCTGCAGGCACTGAAGCAGGGCCGCGGTGACGCCTATAC
GCATGATGCCGCCACGCTCGTGGTCATCGCCGCCAAGGATCCGAGCCTGCGGCTCGTCGGCGAGC
CTTTCGCCGTCTCGGACGCCGCCGTCGGGGTGCGCAAGAA
>r260.1 |SOURCES={KEY=8c1b976a...,bw,3007382-3007682}|ERRORS={}|SOURCE_1="bcq" (8c1b976ac150da4581101744fba310641e33826f)
AAAAGCTCGCTTTCCAGCAGCGTCTCGGGGATCGCCGCGCAGTTCACGGCGACGAAGGGCTTGTT
GCGCCGGGGACTGTTGAAATGGATCGCGCGGGCGACGACCTCCTTGCCCGTGCCGCTCTCGCCGC
TCAGCATCACGGTCGCGCGCGTCTCGCAGACCTCGGTGACCTGCTCGATCACCCGCCGGAAGGGC
GCGCTCGAGCCGATCAGCGTCTCGAAGCTGTAGCGTCCCTCCAGCTCGCTGCGCAAACGGTCGTT
GTCGCGCACGACGTCGGACAGCCGCAGCGCCCGCCGGACG
>r261.1 |SOURCES={KEY=8c1b976a...,bw,2264850-2265150}|ERRORS={}|SOURCE_1="bcq" (8c1b976ac150da4581101744fba310641e33826f)
GGGCCAGCCGAGGGACTGCGCGAGGACGAGCGCTTCATGCTCGTTGACGATCAGGATGTCGACGA
GATCGAGCAGCGCCGGTGCGGGCGCCCCGGCCGGTGCGAGGTTGAGGATGACGCGGCCACCCGCG
TGCTTCATCAGCCGCGCGGCCTCGAGGCAGCCATCCTCCGGCACCTCCCGCTGCAGCAGCAGGAT
GTCCTCGGACCCCAGGGTCATCTGTCTCAGGGCGTCGGGGCTGGCCTGCGCATTGGCGCCCGCGG
CGACGATGATCTGATTGGCGCCCTCGCTGTCGATGGCTAT
>r262.1 |SOURCES={KEY=8c1b976a...,fw,5090235-5090535}|ERRORS={}|SOURCE_1="bcq" (8c1b976ac150da4581101744fba310641e33826f)
TCAGCCGGTAATAGAGATCCTCGCGGAAATCGCCGCGCTGGGCGGGGTCGCCGAGATCGACCTTG
GTCGCGGCCACCACCCTGAGATCGACCTTGCGCGTGTCGTTGGAGCCGAGCGGCGTGATCTCGCG
CATCTCCAGCACGCGCAGGAGCTTGACCTGTGCGCTCGTCGGCATGCTCTCCAATTCGTCGAGGA
AGAGCGTGCCGCCGCTGGCATGCTCGATCCGGCCGATGCGCTTCTTCTGCGCGCCGGTGAAGGCG
CCGGGCTCGTAGCCGAAGAGTTCGCCCTCGATGACGCTGT
>r263.1 |SOURCES={KEY=8c1b976a...,fw,1188215-1188515}|ERRORS={}|SOURCE_1="bcq" (8c1b976ac150da4581101744fba310641e33826f)
GCTCAAGGGCCTCTACGCCGACACCAGCCGCGAGAATTTCTCGCGCACCATGGTGATCTCCTGCT
TCTCCTTCACCGAGGCGACGAAGCGGGCGGCGGAGCGCATGCCGCATGGCGGCAGCATCATCACG
CTGACCTATGGCGGCTCGATGCGCCTCATGCCGAACTACAACGTCATGGGCGTCGCCAAGGCGGC
GCTGGAGGCGAGCGTGCGCTACCTCGCCGGCGACTACGGCCCGCGTGGCATCCGCGTCAACGCGC
TCTCACCCGGGCCCGTCCGTACGCTTGCCGGCGCCGGCAT
>r264.1 |SOURCES={KEY=8c1b976a...,fw,549069-549369}|ERRORS={}|SOURCE_1="bcq" (8c1b976ac150da4581101744fba310641e33826f)
CAGATGCCCGCCATCGAGCATCGGCACGGGCAGCAGATTCATCAACCCGATCGAGACCGAGAGGA
TGGCCGCGAGGTTGATGAGCCCGAACAGGCCGCCATTCTGGGCGACCGCTCCGGACACCTGCGCG
ATCCGAATCGGACCCGAGAGCTGGTCGGTCGAGGCGCGCCCCTGCACCAGCTTGGCGACGTAGTC
ATAAGTCTGCGCGACGATGAACCAGCTTTCGGAGACGCCCTGCTTGACGGAATCGACCAGGCCGA
AATGCTGCGTCGTCCAGTCTTCCGGCCGGGGCGAAGCCTT
>r265.1 |SOURCES={KEY=8c1b976a...,bw,4717174-4717474}|ERRORS={}|SOURCE_1="bcq" (8c1b976ac150da4581101744fba310641e33826f)
TGGCCCTTCCTGCTCGGCACCGACCCGCAGGGCCGAGACGTGCTCTCCGCCATCCTCTACGGCTC
GCGCATCTCGCTGATCATCGGCTTTTCCGCCGTGGTCGTCTCGATGCTGATCGGCGTGTCCGTCG
GGCTCGTCGCCGGCTTCCATGGCGGGCGCATCGACAATCTGCTGATGCGCCTCGGGGATACCGTG
CTGTCGATTCCGACGCTCTTGATGGCGATCCTGGTCTCGGCGGTGTTCCGCGGCCTGCTGCCGCC
GGAACTGCGCGACCCCTTCGCCGCGATGGTGCTGGTGCTT
>r266.1 |SOURCES={KEY=8c1b976a...,bw,2607337-2607637}|ERRORS={}|SOURCE_1="bcq" (8c1b976ac150da4581101744fba310641e33826f)
CGAGCGTCGCGGTGCAGACCACGGCCTTGAGCCGCCCATCCGCCATCGCCGCCTCGACCTTGCGG
CGCTGCTGGGCGTCGAGCGAGCCGTGATGCAGCGCGATCGGCAGATTGTCGTCGTTGAGGTTCCA
CAGCGCCTGGAAGGCGAATTCCGCCTGCATGCGCGTGTTGACGAAGACCAATGTCAGCTTGTGCG
TACGGATCGCCTCATAGACCTCGGCCATCGCATGCAGGGTCGTATGGCCGGCGATCGGCAGGCGT
CGTTCCGTGTCGAGGATGCCGATGCGCGGCTTGGCGCCGC
>r267.1 |SOURCES={KEY=8c1b976a...,bw,4477179-4477479}|ERRORS={}|SOURCE_1="bcq" (8c1b976ac150da4581101744fba310641e33826f)
GCCATCAGATCGCTCTGCAGATGACCGACCTCGGCATCGGCGGTCGTCGAGTCGAGATCGACCAA
CACGTCGCCTGCCTTGACGCTCTGGCCGTCGCGGACCTTGATCTCGCGCACGACACCGGTCTCGA
AGGGCTGGACCATCTTGGTCCGGTCGCTGGGGATGATCTTTCCGGGCGCGACGGCGACGATGTCG
ACGGTGCCGATGCAGGCCCAGAGCAAGGCGGCGGCGAAGATGGAGACGATGCTCAGGCCGATGAT
GCGCCCGAGCGGGGAGGGCGGCGTCTCGACGATTTCGAGC
>r268.1 |SOURCES={KEY=8c1b976a...,bw,1747385-1747685}|ERRORS={}|SOURCE_1="bcq" (8c1b976ac150da4581101744fba310641e33826f)
CTCTCCGGCGGCCAGCAGCAGCGCATCGCTTTGTCCCGCGCCCTCGTCTACGAGCCCAAGGTCGT
GCTGATGGACGAGCCGCTGAGCGCGCTCGACAAGCAATTGCGCGAGCATATGCAGCTTGAGATCC
GCGCCTTGCATCGTGAACTCGGGCTGACGGTCATCTTCGTCACGCATGATCAGGGTGAGGCGCTG
ACCATGTCGGACCGTGTCGCCGTGCTCAATCGCGGCAAGATCGAGCAGTTCGATACGCCGTCGGG
CCTCTATGACAGGCCGCGCACACGCTTCGTCGCCGAGTTC
>r269.1 |SOURCES={KEY=8c1b976a...,fw,3814505-3814805}|ERRORS={}|SOURCE_1="bcq" (8c1b976ac150da4581101744fba310641e33826f)
GGCTCCTGACTCGCTCTGTCAGTACGGATTTTCCTGAGAAGCCCAATTGACTTTTTTCTGATTTT
CCGGATTTCTGTTCTCTGTCGCAACCCGATGGAGGCATTCCGATGCGCCACGAACGCCCGCTCCC
CGGCCAGCCGTCGCCGATCGAGGAGCTCAACGCCGAAATCTTCAAGCGCCGCACCCATGGTGCCC
AGGCCGTCCGCACTCGCGGCGATATCGGCGACGGCCGCCACATCGACGGAGACTTGAAGGCGGCC
GTGCTCGCCGACATGGTCAAGGTCCTCAACGAGAACCGCC
>r270.1 |SOURCES={KEY=8c1b976a...,fw,5404848-5405148}|ERRORS={}|SOURCE_1="bcq" (8c1b976ac150da4581101744fba310641e33826f)
CGCGCTCGGCGATCGCGACGACCTCCTCGAAATGATGAAGCTTCATCCTCGCGTCTCCCTCGCGA
AGAGCCTCAAGCGATATCAGATGATGATCGCTCCGGCATTCTTGTCATCTGTTCAGGTATATCTC
CCTCCGCTAGGCTCAGGACTCATTGATCAGAGCCAGAAGATGACGGTGGCTGCGATGCAGATGGC
CGAGAAGAAGGTGTGGGAACACCGGTCATAGCTTTCAACCGGGCCTTCCGCAACCGCTTCGGCGT
CGCACCGCGGCAACGTCGAAGCAGAGATCGCGCTTAAACC
>r271.1 |SOURCES={KEY=8c1b976a...,fw,1972073-1972373}|ERRORS={}|SOURCE_1="bcq" (8c1b976ac150da4581101744fba310641e33826f)
GAGGGCGCTTCGGCCTGGAAGATCTGGGAATGGCCCTCCACGGTTCGCTGGAACCGGATCTTCAG
CACCATCAAGTGAGCAAAGCGGCTGAAGGCGGGCGCAAGGCCCCGGACACGGCGCGGCTCGAAGC
CACGCTCGGACATCGTTTCAACGACAAGGCCCTGCTGGCGACGGCGCTCACCCATATGAGCGCCG
AGGAATTGCGGCTGGCGAGCTATCAGCGCCTGGAATTCCTCGGCGACCGCGTGCTCGGCCTCTCG
ATCGCTGACATGCTGTTCCGGCGCTATCCGCAATCCGAGG
>r272.1 |SOURCES={KEY=8c1b976a...,bw,2156610-2156910}|ERRORS={}|SOURCE_1="bcq" (8c1b976ac150da4581101744fba310641e33826f)
TGGTCGGCGAGGCTGCGGCGCTCCTGCGCCGGGTTGACCGGCGCCGAAGTGGATTCAGTCACAGG
CCTTGACCTTGCCGGGCGCGACGCCCTGGCAGACCGCCGATTTCGGCGCCCAGCCGGCGTCGATC
ACGACGTTGAGGTTTTCCTTCGTCACCGGCACGGGCGTCAGGAACAGCGCGGTCATCTTCTGCTT
GGACGGTCCCTGGTCCCAGCTCATCGATTTCGGAATCTCGGAAAGCTTGCTGCCGCCGGCGAGCT
TGATTGCGATCTCGGCGGCGTTGCGGCCAAGCTCGCGCGC
>r273.1 |SOURCES={KEY=8c1b976a...,fw,1086283-1086583}|ERRORS={}|SOURCE_1="bcq" (8c1b976ac150da4581101744fba310641e33826f)
CTCGATCCCCTGCCCGCACTGCGCCGGCGCCGGCATGATCCGCTCGACGCCCTCCGTCGCGCTGC
AGATCCTGCGCGCGCTGGAGGAGACGCTGATCAAGAGCGCCTCGCACAACCTCACCATCCGCACC
CGGCCGGAGGTCGCGCTCTACGTCCTCAACCAGAAGCGCGCGCATCTGGCCGATCTCGAAAACCG
CTTCGCCATCGCGATCACGATCTCGACCGATGTGAACCTGCTCGGCACCCGCTATTTCGAGCTGG
AGCGCGGCGAGTTCGTCGGCAATGAGGGCCGGGTCGTACC
>r274.1 |SOURCES={KEY=8c1b976a...,bw,50145-50445}|ERRORS={}|SOURCE_1="bcq" (8c1b976ac150da4581101744fba310641e33826f)
GCAGCACGATCGCCATCGTGAGAGCCGCAGAGACGAAATAGACCGTTCGCCAGCCGGACAGGTCG
GTGAGAGACCCGGCAACGGTTCGCGCCAGCAGGATGCCGAGGACGATCCCGCTCGTGACCACGCC
AACGATATGGCCGCGTTCCGACGGGCGCGCCAGGCTCGCGGCATAGGCGACCAGAGCCTGCGTCA
CGACGGCCAGAAGGCCCACCGCCGCCATCGAGGCGAGCAGCATCGCAGCCGAATGCGAGACACCG
ACACAGGCAAGAGCCAGCACGGACAGCAGGGACTGGCCGA
>r275.1 |SOURCES={KEY=8c1b976a...,bw,3077728-3078028}|ERRORS={}|SOURCE_1="bcq" (8c1b976ac150da4581101744fba310641e33826f)
GCTCAACGAGGATGAACGATGCGATATCTCCACACCATGGTCCGCGTGACCGATCTCGATCAGGC
GCTGGATTTCTACGTCAACAAGTTCGGCATGGTCGAAACCCGCCGGATCGAAAACGAGAAGGGGC
GCTTCACCCTGGTCTTCCTCGCCGCCTCCGACGATCTGGCCGAGGCGAAGGCCGGCGCCTCGCGC
GGCCGCCCGACGCTGGAACTGACCTATAACTGGGATCCGGAAACCTATACGGGCGGTCGCAACTT
CGGCCATCTCGCCTATGAGGTCGACGACATCTACGCGACC
>r276.1 |SOURCES={KEY=8c1b976a...,bw,469764-470064}|ERRORS={}|SOURCE_1="bcq" (8c1b976ac150da4581101744fba310641e33826f)
GCGCGCCGCTCAGATCGACGCCCGGCGCCAGCTCGACCTTGAGGGTCGTATCCTTGGCGCCGACC
AGGACGATCTTGTTGCCGAGCAGGCTGACGCGGGTATCCGGCTTGATCAGGTTCTTGCTCGCCGC
ATAGTCCATCCAGTCGAGATCGGCCGAGACGAAGAGGTCGGCCGGCGCACCGCTCTCGATCTGCT
TGGCGAGCACGTTGCTCGCGGCATAGGAGATCTTCGGCGCGGGCTTGCCGGTTTCCTTGACCCAG
TTGGCGGCGGCCTCGTCGAGCGCGTTCTTCATGCTCGCCG
>r277.1 |SOURCES={KEY=8c1b976a...,fw,4315277-4315577}|ERRORS={}|SOURCE_1="bcq" (8c1b976ac150da4581101744fba310641e33826f)
ACTACGAGGCGGCCTTCGCCAATGAGGCGGTGGTGCGCGCCGCGCTCGATCAGGTCCACGCCAAG
CCGCATGCCGCGCTCGGCAGTGCCCGCGAGATCGCCTTCTTTCCGCCGATGACCGGCGGCTGAGG
CCGCCATGACGCCCATCATCCGCATTCAGCACGAGGATTTCGACCTCTCGGACGAGATCGCGGCG
CTGAGCTACGGCCGCGCCGATATCGGCGCCGTCGTGTCCTTCATCGGGCTCTGCCGCGATGAAGC
CGGCACGCTCGCCGCGCTCGAGCTGGAGCATTATCCCGGC
>r278.1 |SOURCES={KEY=8c1b976a...,fw,4151766-4152066}|ERRORS={}|SOURCE_1="bcq" (8c1b976ac150da4581101744fba310641e33826f)
TCTGCCGGGCTTCCGCGACGATCGGCATCGTGCCGCTCGGACGGGTGTAGTGGACCATCATCGCA
CCGCAGCCCGAGCGGGCGCTGCGGGCGAGCGAGACCGCGGCGGCGAGATAGGGATCGGGCGGCGT
TCCGAGGGCCGAGCGCAAAATCCAGGTTTCGAGCGGCAGGTTGGCCGCGCCGAAGGACGTCATGC
TCGGCCGCGCATGGTCGTGCGCGTTGACGAGCGCCGGGATGATCAGCCGGCGCGGGCCGGAGATC
GCAGGCTGATCGACCAGGACGGCGTCGATCACGCCGTCCT
>r279.1 |SOURCES={KEY=8c1b976a...,bw,1714234-1714534}|ERRORS={}|SOURCE_1="bcq" (8c1b976ac150da4581101744fba310641e33826f)
CTCGTCATCGATGACGAGGATGTTGAGCGGCGGCCCTGGCCGGAGCCCCTGACGCGCCGCCGGCA
TCACACGCGGATGGCCCGGCTCGCCGGCCGCCCCGATCGGAATGGTGATCCAGGCGCGCGTTCCG
CCGCGTGGCCCCGGTTCGATGCCGAGACGAGCGCCAATCGCGGCGGCCAGCTCCTCGCTGATCGA
GAGCCCGAGGCCCAGGCCCTCTACGCCGGCCGTGACATGCTCCCGCTGTCGGGCATAGGGCTGGA
GCACCCGGTCCGTCAGCCGTGGTGAGATGCCCGGTCCGGA
>r280.1 |SOURCES={KEY=8c1b976a...,bw,3529457-3529757}|ERRORS={}|SOURCE_1="bcq" (8c1b976ac150da4581101744fba310641e33826f)
GGCGTCCGCCGAGATGCGCATCGAGCGCTGGAGCGTCCTGGTCGACGGGCAGTTCTCGCAGGTGA
CGACGGGTGGCAATCTGCCCGGCCCCTTCTTTTCCGCGCTGAAGCTGCGCTCGCAGACTACGACC
CTGCAGGGCTCGGTCTTCTATCGCGTCTATGAAGACACCGTTCTTGCGCTGGATGTGGGGGCTGG
CGTCCGGTTCTGGAACCTCGACACCAAGCTCGAAATCCTGCCCGGCCTCGCCAATCTTCGCATCG
ACCACCGTCAATCGCAGATGTGGGCCGACCCGATTCTCGG
>r281.1 |SOURCES={KEY=8c1b976a...,bw,430785-431085}|ERRORS={}|SOURCE_1="bcq" (8c1b976ac150da4581101744fba310641e33826f)
GCTCATCCCGAACTCCTACCTGCCCGATACCTATCTGCCGTATCCGATTCCCGGCTTCGGCCTCG
TCATCGCGCTGGTCGGGCTGACGCTGCTCGGCTTCCTGACCGCCAATCTCGTCGGGCGCTCGCTG
ATCAGCGCCGGGGAATCGATCCTCGGCCGCATGCCGGTGGTTCGCGGCCTCTACAAGGGGGTCAA
GCAGGTCTTCGAGACCATCTTCTCCCAGTCGGGCACCTCGTTCCGCACGGTCGGCATGGTGCAGT
TCCCGCAACCGGGCATGTGGTCGATCGTCTTCATCGCGCA
>r282.1 |SOURCES={KEY=8c1b976a...,fw,269009-269309}|ERRORS={}|SOURCE_1="bcq" (8c1b976ac150da4581101744fba310641e33826f)
CCGACATCGACCGCAGCAGCCTTGGCATACATTGCCCGATAGAAAGGCAGCCAGCGCTGCGCAAC
CGCCGAGGCCTGTTCGAGGGCTGGCTTGCGCCGCGCGAAGATTTCGCGGGCTTCCTGGCGCAGTG
CCGCTTCGTCGATCGTATGGAGTCTGCCGCCCTCGCAGACGATCCGGCCCGCAACCATCGTCAGC
ACGACCGAGTTGCCGTTCTCGCAATAGACGAGCTGGCGTCGCAGATCGTTCAGCGGCGTGAAAGG
CAGCGTGTCGAGATCGAGCATGACGAGGTCGGCCAGCCGT
>r283.1 |SOURCES={KEY=8c1b976a...,fw,1353704-1354004}|ERRORS={}|SOURCE_1="bcq" (8c1b976ac150da4581101744fba310641e33826f)
ATCCTGCCGTCGCAGGGGCGCGACCTGATCCTCGCCGGCGCGATCCTGTCGATCCTGCTCAACCC
GCTGATGTTCGCGCTGATCGACCGGCTCGGTGCCGACACCGGCGCCAAGCCCAAGCCCGCGGCCG
ACGCGCCCGAGGCCGATGCCGCGGCGCCCGCCGCCCAGCCTGCGCCGGCCGTGGAACCGGAGCGC
GACGTCATCCCGACGAGCCTGTCGAACCATATCGTGGTGGTCGGCTATGGCCGCGTCGGCAGCCT
GCTCGGCGCGGGGCTGCTGGCGCAAGGCGCCAAGCTCCTG
>r284.1 |SOURCES={KEY=8c1b976a...,fw,3209176-3209476}|ERRORS={}|SOURCE_1="bcq" (8c1b976ac150da4581101744fba310641e33826f)
GAGTAGAAGGCGGGCACGTCGAGCACGAGCAGGATGTTGACGACGAGCATCAGCACGTAGGCGCC
GAAGATCGTGCCGACGATGCCGCCGCGCCCGCCGCCCAGCACGGTGCCGCCCAGCACCACGGCCG
CGAACATCTGAAGCAGCATCGGATTGCCGACGAGCGGATCGCCCGAGCCGGTTTGGGCCGTAATG
AAGACGCCCGCCAGACCATAGAGCCCGCCCGCCAGCACATAGGCGAAGAACTCGTGCAGCCGGAC
GCTGAGCCCTGCGGCGCGGGCGGCCTCCCGGTCGGAGCCC
>r285.1 |SOURCES={KEY=8c1b976a...,fw,2705390-2705690}|ERRORS={}|SOURCE_1="bcq" (8c1b976ac150da4581101744fba310641e33826f)
CACCTGGGTGAACACCTGGGAGGACGAGAATGTCGTGAGCGTCGTCAAGGCGACCGGCCGCAAGC
AGCTGATCATCGCCGGCCTGTGGACCGAAGTCTGCGTCGCAATGCCTGTCATCCAGGCCGCCGGC
GAAGGCTGGGACGTGACCGTGATCACCGACGCGTCGGGCGGCATTTCGAAAGAATCTCACGAAGT
GGCCATTCAGCGAATGATCGCGGCCGGCGCGAACCCGATGACGGTGATGGCGCTCGCCGGCGAAT
GGCAGCGCGACTGGGCACGCACGGAGCATGTCGAAGAGCT
>r286.1 |SOURCES={KEY=8c1b976a...,bw,3850830-3851130}|ERRORS={}|SOURCE_1="bcq" (8c1b976ac150da4581101744fba310641e33826f)
GGACGGCATTCAGAGCCAGATGGAGCAGGAGCTCGGCCCCACCACCTTGGCGCTGCTGGAAGCCG
TCGCGGCGAACTGACGAAGCCTTTGTTTCGGACATAATGCGGGCATATGCCCTTAATGGAGATCA
CGATGGATCAGATCGTTCATCCGCCGTCCGGCCTTGCCGGCGCGCTGGGGCGCCGAGGCATTCAC
TATGGCTGGGTGGTCGCCGCCGTGACCTTCCTGACCATGCTGGTCACGGCCGGCGCGGTCGGCGC
GCCGGGCGTTCTGATCGGTCCGCTGGAGCGGGAATTCGGC
>r287.1 |SOURCES={KEY=8c1b976a...,bw,446284-446584}|ERRORS={}|SOURCE_1="bcq" (8c1b976ac150da4581101744fba310641e33826f)
ATCTCGCCATCGCGACGGAGGTCGCCCGCGGCTATGACGCCTCGCTCAAGGCCGCCGTCGACCTC
GCGATCTGCCCACCCTCGACACTGCTGTTCACCGCCACTGCCGCGCTGATCGGCTCGCGCATCGC
GACAGGCGGGCAGGATTGCAGCGTTCAGCCCGCCGGCGCCTTCACCGGCGAGGTCTCGGCCGCGA
TGCTGGCCGATGCGGGGGCGAGCTTCTGCATCGTCGGCCATTCCGAGCGGCGCACGCTCCATGGC
GAGGACAACGCCACCATCCGCGCCAAGGCCGAGGCCGCGC
>r288.1 |SOURCES={KEY=8c1b976a...,bw,3155112-3155412}|ERRORS={}|SOURCE_1="bcq" (8c1b976ac150da4581101744fba310641e33826f)
CGAGCGGCCAGGCCGAAGTTCGTATCGATTTCGGCGCCGCCGATGATCAGCGCGCTCGACAGGTC
GAGCTTGCCGAAATGGCCGAGCAGCACCTTGGTCTTCGGCTCAGAGAGCGTGGCATCGTCGATGA
CGATGATGCCGGCATCCTTCGCCTTGGCCGAGAGCGCATGGCGCAGGGCCAGCGCGCGGACCTTC
TTCGGCAGCTCATGGCCATGGTCGCGCACGACCGGACCGAAAGCCTTGCCGCCGCCGCGGAACTG
CGGAGCCGAAGCCGCGCCGTGGCGAGCGCCGCCGGTGCCC
>r289.1 |SOURCES={KEY=8c1b976a...,fw,3641115-3641415}|ERRORS={}|SOURCE_1="bcq" (8c1b976ac150da4581101744fba310641e33826f)
GAGCGCTGGCGGTCCCGGTACGCGAGATACCCATGACGCCAAGACCGTTACGCAACTTCAACGAG
GGCGATACTGGCGAGTCAGGGTAAAGGCCGGGTTTCCGGTTTGAAAAAAATGCGTCCCATTCTGG
GGCTGCAGTTTTTGCCTAGGCCATTGGCAAGAAAGAGAAATTCGTAAACGCACGTTAACCTGCGG
ACCTCCCGTTGGGGCAGGGGGTGGCGGCTTCGATGGGCTTGCGGCCTGCGGCCAACGTCATGCCC
GGGCCTGAACCGGGCATCTCCTGCCGAAGGAGGTTCTGGC
>r290.1 |SOURCES={KEY=8c1b976a...,bw,2557516-2557816}|ERRORS={}|SOURCE_1="bcq" (8c1b976ac150da4581101744fba310641e33826f)
GCGTGCCGTTCTCCTTCAGTGCCTCGTAGTATTTCCAGCCATCCTTGAGATTGCCGGTCAGCGTG
ATCGTGTGGATCAGCGCCGCGCCCGAGTTCAGCGGGCTCGGCATGGCGATCTGGTTCTTCGCCTC
CGGCCTGGTGAGGTCGAGCCAGCTCGTCGGCTTCATCGTGGCCTTGGTGTTGTAGACGATGCCGG
TGGTGATCAGCTTGGTCGCGAACCAGAACTTGGCCGGGTCGTGGATCCCAGCCGGATAGGCCGAG
ACGTCGGCCTTGTCGTACGCCTCAAGCCGGCCCTCCTTCT
>r291.1 |SOURCES={KEY=8c1b976a...,bw,1471004-1471304}|ERRORS={}|SOURCE_1="bcq" (8c1b976ac150da4581101744fba310641e33826f)
CGAGCTCAACGCGGTGATGGAAGACGAGGACGGGCCGAGCCGGGGCGCATCGACGCTGACCATGC
AGACGGCCAAGAACGTCTTCCTCTGGCCGGGGCGCTCCTACATCCGCAAGGGGCTGGAAATCCCG
CTCGCGATGGTGAGCGACCTCGCCTGGGGCAAGCCGCGCGTCATCGAGGTCTATCTCAACGTCGC
GGAATGGGGCGAGGGCCTGTTCGGGGCCGAGGCCGCGGCGCAGCACTATTTCCGCAAATCCGCGG
CCCGGCTCACCCCGGTGGAGGCGGCGCGTCTTGCCGGGGC
>r292.1 |SOURCES={KEY=8c1b976a...,fw,2670931-2671231}|ERRORS={}|SOURCE_1="bcq" (8c1b976ac150da4581101744fba310641e33826f)
GGAAGATATCGACTGGGTCATCCGCGTCGCTCGGAAGGCCGAGGAAGGGCTGTTCGACATGTTCT
TCATGGCCGACAACCTCGCCGGCCCAGAGCCCGGCGCGCAGGGCAAGGCCGGCGGGCTGGAGCCG
GTGACGCTGCTTTCGGCGCTGGCGGTCGCGACCTCGAAGATCGGGCTCGTCGGCACGATCTCGAC
CAGCTTCTCCGAGCCGTACAATGTCGCGCGTGCCCTGGCCTCGCTCGACCATATCAGCCGTGGCC
GGGCGGGCTGGAACGTGGTCACCACGCAATCCGACCGCGC
>r293.1 |SOURCES={KEY=8c1b976a...,bw,536656-536956}|ERRORS={}|SOURCE_1="bcq" (8c1b976ac150da4581101744fba310641e33826f)
TGCGTCTGCGACCCGCCGCTGCCGCAGTCTGCATCGCCTTCGCCGCGGCCTTCGCCGGCTTCGCA
GCAGGCGTCTGGCGCACGGCCGATATCGCCGCGCCGATGCTGGAGCGGCCGCGCATCGGCAAGAT
CACCGGCTTCGTCGAGAGCGTCGAGGCGCGCGATGCCGGCGCCCGCCTCGTCCTGGTGGTGACGG
ACATCGCCGGCGTGCCGCCCGAGAGCCGGCCGAAGCGCGTGCGCGTCAACATTCGCAGCGGCACG
GTCGCGCCCGGCGACCATATCGCCGGCACCGCGCGGCTCC
>r294.1 |SOURCES={KEY=8c1b976a...,bw,2043979-2044279}|ERRORS={}|SOURCE_1="bcq" (8c1b976ac150da4581101744fba310641e33826f)
CGAGGAGCTGGTTGCGGACCTGCATCAGCCGCTCATGGCCGGCGCCGGCGACGTCCTGCAGGTAG
AAATCGAAGCCCGACGTGTTGCCGAAGCCCTGCAGGGCGGGCGGTGCCAGCGCGAAGGCGAAGCC
GTCCTTCAGCGTGCGGAACGCGCCCATCGCGCGCCCGGCGATGGCCTGCGCCGTCGCCTGCTTGC
CGGGCCGCTGCTCGAAGGGCTTGAGCCGCACGAAGGCGAGGCCGACATTCTGCCCCTGGCCGCTG
AAGCTGAAGCCGCCGACCGTCAGGACGCCCTCGACCAGAT
>r295.1 |SOURCES={KEY=8c1b976a...,bw,148491-148791}|ERRORS={}|SOURCE_1="bcq" (8c1b976ac150da4581101744fba310641e33826f)
GCGGCCGCGCCGATGACGGCCAGGATCTGGTGATCAGCCGCGACTATATCAGCCGAGGAATCCGC
GACCGGGCCGCCGAGCGGATCACGCTCGAACTTGGTCCCCGCACTGAACAGCAAATCCACAGCGC
GCTTCAACGCGAGGTGGAGGCCGAGCGCTGGACAAGTCTCGATCGGGCGCTGCGCGACATTTCGG
ACGAATGCGGCGGCGTCGCAGATCTTCGGCCTGGTCCGAACGCCGAGGATCCGGAGCTGCGTCGC
CTGTTGCTCGGACGGGCGGCCAAGCTCGAACGTCTCGGCT
>r296.1 |SOURCES={KEY=8c1b976a...,fw,3625595-3625895}|ERRORS={}|SOURCE_1="bcq" (8c1b976ac150da4581101744fba310641e33826f)
GCATATCCGCAGGGACAAGGCGACCTCGAACATCTGCACCAATTCCGGCCTCTGCGTGCTGGCCT
TCACCATCCACATGACGCTGCTGGGCCAGGCCGGCCTCGCGCGCCTTGCCGAGGTGAACCACGCC
AACGCCGTGAAGCTCGCCGACGCGCTCGCGGGCGTCGAAGGCGTGAAGGTGCTCAACGACAGCTT
CTTCAACGAGTTCACCGTGAAGCTGAAGAAGCCGGCCGCCGAGGTCGTCGAGGTGCTCGCCGCCA
GGGGCATCCTGGCCGGCGTTCCCGTCTCGCGGCTCCTGCC
>r297.1 |SOURCES={KEY=8c1b976a...,bw,5241307-5241607}|ERRORS={}|SOURCE_1="bcq" (8c1b976ac150da4581101744fba310641e33826f)
CGGACACGCTTCTGGTTCTTGCCCGCGCCGAACCGCAGTTCGGCGGCGGCGAACAGTCGATCGAC
GATCATGTAGTTGCCGCGCACGCGATAGTTCACCAGCTCGGAGGTGTCGCCCTCCGGTCCGACCA
CGAACAAGGGCGGCATCTCGCCCTGTCCGATGCCGCGGGGGAATTCGATGAACACCTGCTTGCCG
TCATCGAAGGCGCGCAGCGGCCGCCACGGTGCGCGGTCGCCGGTCACCTCGTAGCGGAAATTGAC
ACGGGCGAGATCGATGCCGCCCGACACCGGCTGCGCGGCC
>r298.1 |SOURCES={KEY=8c1b976a...,fw,4967466-4967766}|ERRORS={}|SOURCE_1="bcq" (8c1b976ac150da4581101744fba310641e33826f)
CTCTACGATCTCTTCATCGGCCCCTTCGCCGAATTCGACTTCATGCGCCGTGCGCTCGTCGGCGT
GACGGCGCTGTCGGTCTCCGGCGCGCCGATCGGCGTCTTTCTGATGCTCAGGCGCATGAGCCTGA
CCGGCGATGCGATGGCCCATGCCATCCTCCCGGGCGCGGCCTTGGGCTATCTCGTCGCCGGCTTC
TCGCTGCCGGCGATGACGATCGGCGGGCTGGCCGCCGGCTTTGCCGTGGCTCTGCTCGCCGGTGC
GGTGGCGCGCGCGACGGTGCTGAAGGAAGACGCCTCGCTC
>r299.1 |SOURCES={KEY=8c1b976a...,fw,4015979-4016279}|ERRORS={}|SOURCE_1="bcq" (8c1b976ac150da4581101744fba310641e33826f)
TCGAGACCGTTCCGCAGGCTTTCGGGCAAGTCTTTCCGTTGAGAGAGTTGTGTCATGCGTCGAGC
GTTCATCCTCTCCTGTCTGGCTGTCGCCGGCAGTCTGGCCGTGGCCGATCCCGCCGCCGCGCAAG
GATATGGCTATCGCGGCCCCGACGATCCGATGCTGCAGGCGCAGCGCGGCCGCTCGAACTATGGC
GGCGGCTTCATCGAGATGCTGATGACCGGCCGCGATCCGACGCCCGCGAGCCGTGGCGGCGCGGT
CTATAACCGGCCGGGCGGCTATGCCTATGGCCAGGCGATG
>r300.1 |SOURCES={KEY=8c1b976a...,fw,4906802-4907102}|ERRORS={}|SOURCE_1="bcq" (8c1b976ac150da4581101744fba310641e33826f)
ACGCTGGCCGATGCGTTCCAGACGAGGCGGAGCGGCGTCGGTATGAACGCGGCGATGGCGACGCC
CATCACGGAGAAGTACGTCACCATGACATAGCCGAAGCGGGTCATCGCTCGCACTCCAGCCGCTT
CAGCCATGCCTGATGACGCTCGATCGTGTAGGCGCGCGGCTCGTGGCCGGCGCTCATCCGGTTGT
GGACGTGCCGCCAGTGATCGGGCGAGACCGTTTCAGGATCGACGCCGAGACGCTCGATGGCGTCG
ATCGCCTGCAGCACCTGCTCGACTTTGGGCCAGCCTTCGA
>r301.1 |SOURCES={KEY=8c1b976a...,bw,737520-737820}|ERRORS={}|SOURCE_1="bcq" (8c1b976ac150da4581101744fba310641e33826f)
GGGCGATCTCCGGGCGCGCCTGCAGCCATTTCGCCATCTCGATTCCGGCTGGCATCTGCTCCTTG
AGGCGGATCGCCATGGTCCGCATGCCGCGCAGCGTCAGGAAGGCGTCCTCCGGGGCGACGATGAC
GCCGAGCTCTTCCCAGGCCTTGCGCAGGGTCTTGTAGAGCTCGGGCGTGCGGGCCGAGATCGTGC
CGATCAGCACGTCGGAATGGCCGGCATAGTATTTCGTGCCGGCCTGGACCGAGATGTCGACGCCG
AAGGCGTGGCTGTCGAAATAGAGCGGCGTCGCCCAGGTGT
>r302.1 |SOURCES={KEY=8c1b976a...,fw,5261546-5261846}|ERRORS={}|SOURCE_1="bcq" (8c1b976ac150da4581101744fba310641e33826f)
CGCCCGCGCATAGACATCGGCATAGCGGAAGGTGGGGCGGCGCCAGTCGAAGCGCTTGGCCATGG
CGTGCTCGCGCATCTGCCGGAAGGCCCGCTTGGTGCGGAAGGCGTCGAAGGCGCGCACCACCGCC
GAGGTCAGGCCCTGGCCGGTCAGCGACGAGAACAGGAAGCCGGAGAGACCATCCTCGATGGTGTC
GACGAGGCCGCCGGTGCGATAGGCGATCGGCAGCGCGCCGGAGCGCTGGGCATACATCTGGCTCA
GGCCGCAGGGCTCGAAGCGCGAGGGCATCAGCAGGAAATC
>r303.1 |SOURCES={KEY=8c1b976a...,fw,1151357-1151657}|ERRORS={}|SOURCE_1="bcq" (8c1b976ac150da4581101744fba310641e33826f)
GGTCAAGGTGAAGGCGCGCGCGACAGGCCTCATCCCACCCTATCCGCGCCTGGAGAATGCAAGTC
CCGCGACACCCACCTGCCCCGAAAGTCATTCGTATACGAACGAGACAACAACGATTCCGGATCGG
CCGCAATCGTTATATCGTTGAAAACCTCATCGGCCGATGGGCGGCGTGACCAAGCCGAGGCCGTT
CAGTGCCCCTGGACCGAGGGCACCTTCTCGGCCGGCGGCGTGTTGCGGCTGCGGCCGGAGCGGAC
GAGGCCGTCGATCACCACCATGCCGATGCCCGGCAGGTCG
>r304.1 |SOURCES={KEY=8c1b976a...,fw,207207-207507}|ERRORS={}|SOURCE_1="bcq" (8c1b976ac150da4581101744fba310641e33826f)
CGCCGTTCGCGCCTGCCGGTGCAGGACGGCGAGTCGGATTCGATCGTCGGCGTCGTGGTGGTCAA
GGACACGATCGATTTCCTCGCCAGCGGCGACATGCAGGAATTGCGGGCGCTGGTGAACGAGGCGC
CGGTGGTGATGGATACCGCGGACGCGCTGCATGTGCTGCGTGAAATCCGCTCGAGCCGGGTGCAT
ATGGCGCTTGTCTTCGACGAATACGGTCATTTCGAGGGCATCATCACCCCGGGTGACGTGCTCGA
GGCCATTATCGGCGTCTTCCAGGAGGAGGAGGAGAGCGAG
>r305.1 |SOURCES={KEY=8c1b976a...,fw,1460973-1461273}|ERRORS={}|SOURCE_1="bcq" (8c1b976ac150da4581101744fba310641e33826f)
ACCGGAGCTGGATCGACCTGCCCGTGCTCTTCACCTCGGGCCGCCGCGGCATCATTACCTTCGAG
AAGGGCGTCTCGGGCGCCCAGACGCTGGGCGACGCCTTCGGCCGCTGGCAGTAGCCCCTTCCTTC
CGGCTCCGGAGACGCCCGGTCTCCACAAGGAGGGAGGCACCCGCGCCTCTATTTCCGGGATGGCC
GGCCGGCCCCGCTCGCCACCAGCGCGCCGATGACGATGAGCGCGCAGGAGGCCGCCAGCAGCCAG
CTCGCCTGCGCATAGCCGAACAGCACGAGCACCAGCGTCG
>r306.1 |SOURCES={KEY=8c1b976a...,fw,549574-549874}|ERRORS={}|SOURCE_1="bcq" (8c1b976ac150da4581101744fba310641e33826f)
AGGCCCGCGCGCTCGGCCGCGCTGCCGGCCACGATCTCGTCGACTCGCGGCGTCAGCACCTGCTT
GCCGAAGATGAAGGCCGAGCCGGCGAAGATCAGGATTGCCAGCACGAAATTGGCGATCGGTCCGG
CTGCGACGATGGCGGCCCGCTCTCCGATCGACTGCGCCGGGAAGGAGCGGGCGCGCTCCTGCGCG
GTCATCCGGCTCACGGCCTCATCGTCCGGCGCACTGGAGGCATCCGCGTCACCCGAGAACTTGAC
GTAGCCGCCGAGCGGAATCAGCGCGAAGCGCCAGCGCGTG
>r307.1 |SOURCES={KEY=8c1b976a...,fw,987292-987592}|ERRORS={}|SOURCE_1="bcq" (8c1b976ac150da4581101744fba310641e33826f)
ACCGCAGCCTTCACGATTTCGCGCCGCAGCCTGTTCGCCCTGAGCGCCGGTGTAGCTCTCGTCGC
TTCCGCCCCGAAGGTCTGGGCGCAGGCCGCCGCGCCGGCGGCTCCCGCGGGCCCCTTCTCGCTGC
CGAAGCGCCCTTACGAGGCCAACGCCCTCGAACCCCATATCGACGCGGCGACCATGGACATCCAC
TACAACCGCCACCACGCAGCCTATGTCGCGGCCCTGAACGGCGCCGCGAAGGACAATGGCGTCAT
CGCCAAGGCCACGGTCGGCGAGTTGCTGGCCGATCTCAAC
>r308.1 |SOURCES={KEY=8c1b976a...,fw,3661698-3661998}|ERRORS={}|SOURCE_1="bcq" (8c1b976ac150da4581101744fba310641e33826f)
CGGGCCCTCGGATCGCGTGCCGAGCGACCCGGTTTCGGCGGCGGTGGCGCTGGCCGACAAGCTCG
ACACCCTCGTCGGCTTCTGGGCCATCGACGAGAAGCCGACCGGCAGCAAGGACCCCTATGCGCTG
CGCCGTGCGGCGCTGGGTGTAATCCGGCTGGTGGTTGAGAATGGGGTGAGGCTGCCGCTGATTAA
GGTCGTCAAGGATGCCGACCTCCTCTCCTTCTTCCACGACCGCCTGAAGGTCATGCTTCGCGATC
AGGGCGCGCGGCATGATCTCGTCGATGCTGTGCTAGGCGA
>r309.1 |SOURCES={KEY=8c1b976a...,fw,336541-336841}|ERRORS={}|SOURCE_1="bcq" (8c1b976ac150da4581101744fba310641e33826f)
TGTCGCGCTGGGCGAGCAGGCCTTCCTCGACTTTCCCGCCTCGACCATCGCGGAGGCGGGCCGGG
ACGCGCAGGGCAGGCTTCGGCTCTTCGTGAAGTTCCTCGGCCTGCTCGGCCCGCAGGGCGCGCTG
CCGCTGGCGACAACCGAGGAGAGCTATCACTGGCAGCTCGCGCGCGACGATGCCTTTCCGCGCTT
CCTCGATATCTTCAACCACCGCTTCCTGCAGCTCTTTTACCGCGCCTGGGCGGATTCGCGGCCGA
TCGCGCAGCATGACCGGCCCGATCTCGACCGCTTCGCCGC
>r310.1 |SOURCES={KEY=8c1b976a...,bw,4922484-4922784}|ERRORS={}|SOURCE_1="bcq" (8c1b976ac150da4581101744fba310641e33826f)
CGGGCCCCGAAGCGACTCGGGCCGCGGTCGAGCATCTCGGCTATGTCCAGATCGACACGATCAAC
GTGATCGAGCGCTGCCACCATCATATCCTCTACGCCCGCATCCCCGCTTATCGCCGCAGCGACCT
CGCCCAGGCGCAATCGGTCGAGAAGAGCGTCTTCGAATACTGGACGCATGCGCTCTCCTATGTGC
CCACCCGCGACATCCGCTATTTTCTGCCGGAGATGAAGGCGCATCGCGAGGAGCCGAAGCGCTGG
TCGGCCGTCGGCTCCCGCGAGGAAACCCGCAAGCTGCTGC
>r311.1 |SOURCES={KEY=8c1b976a...,bw,1176489-1176789}|ERRORS={}|SOURCE_1="bcq" (8c1b976ac150da4581101744fba310641e33826f)
ATCGGAGACGTATTTGACGAACTCGCCTTCCGAGCCGTAGCGGCCGCGACAATCCTGATAGACCA
CCGCATAGCCGGCCCGGACGAAATGGGCGGCCACGTCGGAGCGCGCCATCGGGCTGGCCTCGCCG
CGGCCGATCTCGGCACGCGAGCGCTCGGCCTTGCCATAGGGCGTGCGCTCCATCACGACGGGAAA
AGGACCCGGGAGAGCGCGGCCGTCCCGCGCCGGAAGATGGATGTCGGTGGCGAGCCGGATGCCGT
CCCGCATCGTCACCATCACGTCCTTCAGCGTCACGACATC
>r312.1 |SOURCES={KEY=8c1b976a...,bw,1167100-1167400}|ERRORS={}|SOURCE_1="bcq" (8c1b976ac150da4581101744fba310641e33826f)
CCCCGCCGCGGCGGCACGCTGCGCGTCAGCGTCGACCAGGCGGTCTCCAAGCTGAACCCGCTCGT
GACCCGCGTGAACCCGGAATATCTCGTCGCCGAATTGCTCTATTCGAGCCTGACGCGGCTGAAGG
TCGATATGAGCGCGGAGCCCGACCTCGCGGAGTCCTGGACGAATTCGGCCGATCTCACCGAATGG
ACCTTCGTGCTCCGCAAGGGCCTGACCTTCCATGACGGCTCGCCTTGCACGGCCGCCGACGTGGT
CGCGACCTTCGAGGCGATCCTCGACCCGAAGACGGCTTCG
>r313.1 |SOURCES={KEY=8c1b976a...,fw,4524881-4525181}|ERRORS={}|SOURCE_1="bcq" (8c1b976ac150da4581101744fba310641e33826f)
TCTCGGTGCCGGCGGCGCTGCGCGTGGCGTCGCCTTCGGTCTCCAGTCGCGCGGGATCGGCCGCA
TCCTGATCGCCAACCGCAGCCGCGCCCGCGCCGACGAGCTCGCCGCAGCTTTCGGAGCGCCGCTG
GAGGTGATCGATTGGGAGCGCCGGAGCGAGGCCGTCGGGCAGGTCGATCTCATCGTCAACACGAC
GCCGCTTGGCCTGCAGGGCAAGCCGCCGCTGGAGATGGACCTCTCGGCTCTGCGGCCGGGCACCA
TCGTCGACGACATCAACTACGTCCCGCTGAAGACGGCGCT
>r314.1 |SOURCES={KEY=8c1b976a...,bw,2073261-2073561}|ERRORS={}|SOURCE_1="bcq" (8c1b976ac150da4581101744fba310641e33826f)
GCGCAAGGCGCAGCCATTTGCTTCGTCAGCAAGCTAACTACAGCGCAAGCCGCGTGCCAAGCAGA
ACCTTGCCATGGGGACAGGCAAACAGGCCCTCGCGCGGCAGGCCGGGAACCGAAATCCGGACCAT
GCCCTTGCGCGGAAGCCGCGGCTTCGGCAAGTCTCCGCCCGCTGCGCCGCAGAGCGCGGGATGGG
TTATCGCATCGGCTTCTTCCGGAAAGGGGATTTCGCTTTTCGGTCCGATGCTCATGGGACAGGGC
AGGAAGCAGAGCATGGCCGCCAGACATCTCCTCGCGATCG
>r315.1 |SOURCES={KEY=8c1b976a...,bw,2412783-2413083}|ERRORS={}|SOURCE_1="bcq" (8c1b976ac150da4581101744fba310641e33826f)
GAGCCGGCACCAAAGTCCAATTGCCGCAATGCTGCGAGTGCGAGATGGTTAGCACTCGCACAGGG
AAAGGGGCGGCGATTGCGCCGCGTCGCACAAAGCTCATGACAGTACAGCCGGTGCCGGGCGGGCT
CTACACCGTCCATGCCTTCGAGGATTTGGCGGTCGGCCAGAGCGAAAGCCTGATGCGGACCGTGA
TGGAGCGCGACATCGCGCTGTTCGCGGAGCTTTCCGGCGACGCCAACCCGATCCATCTCTGCGAG
CAATTCGCCGCCAGCACCAAATTCGGCCAGCGCATCGCCC
>r316.1 |SOURCES={KEY=8c1b976a...,bw,1355783-1356083}|ERRORS={}|SOURCE_1="bcq" (8c1b976ac150da4581101744fba310641e33826f)
CCTTCTGGCGGGCGATCAGCGTCGACGGCAAATATGGCGGCTCGGAACGCTCGCTGATCGACACC
ATGCTCGGCGCCTGGGGCAATAGCACGGGAACACCGCCGGGCATGCTGTTCTTCGAGATGTTTTC
GAAGGTGGCGAGCCCCTACGACGTCAATCCGCTCAACATCAATCCGCTGCGGGGCGTCGTCGCCG
ACCTGATCGATTTCGAGAAGGTCAGGGCGCAGGACGCCGTGAAGTTGTTCATCGCCGCCACCAAT
GTGCGAACCGGCAAGATCGCGGTGTTCGACGGCGAGCAAT
>r317.1 |SOURCES={KEY=8c1b976a...,fw,4063407-4063707}|ERRORS={}|SOURCE_1="bcq" (8c1b976ac150da4581101744fba310641e33826f)
GCCGCGCCAAGTGCTCGGTGCTGGTGGTGCGCCAGGCCTGAGCCGCATTCCGGCCGCAGCGTTGC
GGCGGTCGAACCTCAGGACTTCGGCTCGCGCCCCGGCACGAGATCGTCCGGCACCTCGCCGGTCG
CGAGTTCGCGCGGCCGGTTGAGCGAGATCAGCGGCCAGACCTGCCAACAGGACGCCGCCAGCAGC
AGCAGCGCGAGCAGCGCCGCGCTGGTCTGGCCTTGCCGGAAGGCATGCAGCGCGAAATACGCGAT
CATCGCCAGCGAGAGCGCGCCGACGGCAGCGACCCCGAGC
>r318.1 |SOURCES={KEY=8c1b976a...,bw,4291672-4291972}|ERRORS={}|SOURCE_1="bcq" (8c1b976ac150da4581101744fba310641e33826f)
GCCGCCAGCGTCCAGGAGGCCGAGGCGCTCCAGACCGTGGTAGCCATCACCTGTCCGATCGGGAC
GTCGGTGACGAGGATCATGGCGAGCAGGCCGACAAGGCCGAGACCAACCGCGATCCAGACACCGC
TGGCGAGGATGACGACGAGGAAGCCGAGCAGGACGATGGAGAGGATGGGAAGGCTCATCGCTCAG
ACGCCCCCGCCCTGCGCGACACGCTCGATCAGCTCTTCCGTCGTCTTCGGCGGCTCGGGCTCGTA
GGTCGGCCTGCCGCCGCGCGCCACGGTGACCCATTCCTCA
>r319.1 |SOURCES={KEY=8c1b976a...,fw,1091962-1092262}|ERRORS={}|SOURCE_1="bcq" (8c1b976ac150da4581101744fba310641e33826f)
GTCATCGGCAATCCGGAAGGCGACATCACGCTCGTCGAGTTCATGGATTACAATTGCAGCTTCTG
CAAAAGGGCGATGCAGGACGTGACCGCCCTGTCCAAGGCCGACCCGAAGCTCAAGGTGGTGCTCA
AGGACTTTCCGATCCTCGGCCCCGATTCGGTCGAGGCGAGCCGCGTCGCGATCGCGGTCAAGAAC
CAGCTCCAGGGAGCGAAATACTTCGATTTCCACAACAAGCTGATGGGCGTGAAGGGCCGCGTGAA
CGGCGCCAAGGCGCTCGAGATCGCCAAGGATTTCGGCGTC
>r320.1 |SOURCES={KEY=8c1b976a...,fw,925031-925331}|ERRORS={}|SOURCE_1="bcq" (8c1b976ac150da4581101744fba310641e33826f)
GCATGTCGACGGAGAGCTTGCCGCCGATCAGCCCGCGCGGATCGAGCACGCCCGGCACGCCGTCG
AGCGCATAGCCGGTCGGCAGGGCATGGAGCACAGCCTTGCCGGGGCGGATCGCATGGGTCGCGGC
GGTGGCGAGGACGCGCTTGACGTCGGCATCTCCGACCGAGCCGGAGCGCAGATCGACGCCGGCCG
CATAGTGCTGCGAGCCGATGCGCCCGCCGGTCAGATTGACGATGACCGACTGCACCTCGACCTTG
GCCATGCGCTCGGCCGCATCGACGGCGGCGCGGATGGCGC
>r321.1 |SOURCES={KEY=8c1b976a...,fw,39455-39755}|ERRORS={}|SOURCE_1="bcq" (8c1b976ac150da4581101744fba310641e33826f)
GAGGTCGGACGCCATCGCCGTGCCGGCAGGCGCCTTGAAGATCAGGCGCTCCAGCGTCGGCAGGC
TCGCGCTGCGCATCGACAGCATGGCCGCGGGCGCCGGCGGCTGTCGGCTCGCCTCCCTGGCCCTC
GCCTCGGCCAGGCGCAGGCGCTGGGTCAATTCCGCGATCACCTCGGGCGGCGGGCCGGGCAGCAG
GCCGGTCCAGTTCTGCGGCAGGAGGTCGATGAAGGCCTTGTCGCCGGCCTCGATCAGATTGGCCT
TATAGGGCTGCGTCAGCGCGAAGCGCATGCCGCGCCCGTC
>r322.1 |SOURCES={KEY=8c1b976a...,fw,2810220-2810520}|ERRORS={}|SOURCE_1="bcq" (8c1b976ac150da4581101744fba310641e33826f)
CACCACGACCGCGACGAAGATCGGCAGCACCATGTCGCGCGGGATGCGCGCGCCCAGCGTCTTGC
CCGCATAGCAGGGGATGCGCGAGATCGTCAGGAAGGCGATGAAGAGGATGTAGAGCCCGACGAAG
GGCGCCCCGTATTCCTGCACCGGCACGCCGATCGCCTGCAAATAGACCGGCAGCATGGCGGTGAT
GGCGCCGGCCGGGGCCGGCATGCCGACGAAGAAGTTCTTCTGCCAGTCGGGCCGGTTGGGATCGT
CGATCATCACGTTGAAGCGCGCGAGCCTGAGCGCCATGGC
>r323.1 |SOURCES={KEY=8c1b976a...,bw,2956867-2957167}|ERRORS={}|SOURCE_1="bcq" (8c1b976ac150da4581101744fba310641e33826f)
GACCAGTACGCCGCCATCGAGAAAGAGCACGCGGTCGGCCACCTCGCGGGCGAAGCCCATTTCGT
GGGTGACGACGATCATCGTCATGCCTTCGTCGGCGAGCGAGCGCATCACCGCGAGCACCTCGCCG
ACGAGCTCGGGGTCGAGCGCGGAGGTCGGTTCGTCGAACAGGATCGCATCCGGCCGCATGCCGAG
CGCGCGGGCGATGGCGACGCGCTGCTGCTGGCCGCCGGAGAGCTGGGCGGGGTAGGCGTCGATCT
TGGCGCCGAGCCCGACCCTTTCGAGGAGCTGCCGCGCCTG
>r324.1 |SOURCES={KEY=8c1b976a...,fw,1384307-1384607}|ERRORS={}|SOURCE_1="bcq" (8c1b976ac150da4581101744fba310641e33826f)
GGCGCGGGAATAGACGCGGCCCGGTGCCTGCATCAGGAATTCGAGCAGGCGGAACTCGGTCGGCC
CCAGATGCAGCTCGCTGCCGGCGCGGCGGACGCGCCGCGTGGTGCGGTCGAGCTCGAGGTCGCCC
GCCTGCAGCAGGCCCGCGACATGGCCGGGCTTCGCCCGGCGCAGCAGCGCCTGGATGCGCGCCGT
CAGCTCCGGCAGGGAGAACGGCTTCACGACATAGTCGTCGGCGCCGGTCGCGAGCCCGCGCACCC
GCTCGGTCTCCTCGCCGCGCGCCGTCAACATGATGATCGG
>r325.1 |SOURCES={KEY=8c1b976a...,fw,573887-574187}|ERRORS={}|SOURCE_1="bcq" (8c1b976ac150da4581101744fba310641e33826f)
TCGTCCTTGCCGGCGCCGTTCCAGCGCATGACGACGACGCGGCTCTCGCGGCGCGAGCCCTGACC
GACGCCGAGCAGTGCCCGCATGCCGATCTTCTTCAGATCCTTCTCGTCGAGAATCTCGACCTCGA
CGCCGAGCTTTTCGAGCTTCTTCGCACGATCGGCGAACTCCTCCGGATAAAGGACGTTCGGCGGC
TCGTTGACGAGATCGCGCGCCAGAACGACACCGGTAGCGATGGCATCCGCCGCTTTCAGGGCCTT
CTTCGCGGCCGCGGGATCGGCCACCCGGAGCGTGACCGCG
>r326.1 |SOURCES={KEY=8c1b976a...,fw,1616499-1616799}|ERRORS={}|SOURCE_1="bcq" (8c1b976ac150da4581101744fba310641e33826f)
ACCGCCTTCACCAATTCGGCGAGATGGGCGAGCATCATGTCGCGCGGCACATCCTGATCGGCCCG
CGCTTGCGTGAAGGCGAAGCCCGCGCTGGTCGAGGCCAGCGCCTTGAACCCCTGCCCGCGCAGCC
AGCGCGCCGAGCCGAGATCCCAGGGGTTGGGCATCACAAAGCAGCCGCTCTCATGCAGCTTGCGG
AAGGTTTCGACCTGCGGGGAATAGCTCATTTTAAATCGTTTCAGATCAGCGGGAGCTGCGGGCTG
GCATAGTGTCGAGCGCCGACCCGTTTGTCAGCCCCATCCG
>r327.1 |SOURCES={KEY=8c1b976a...,fw,2963656-2963956}|ERRORS={}|SOURCE_1="bcq" (8c1b976ac150da4581101744fba310641e33826f)
CGCATATCGGCCGAGAGCCTGAGATCGGCCGGTCCGGCATGGCCCTGGGCGGCGAGCCAGGCGCG
TCCGTCCTGCACCATCGCGGCGAAGGCCCGGTGAAGCTCCGGCAGCACACCCGGCGACAATTCGG
CGAAGAGCGTACGCACGAAATCGCCGCGCAGATCGGCGACGAGGCCGCCCAATGCCGAGACGACG
CCGGGGCGGCGCGGCGCGATCAGCCGGGTCATGCCGAGCTCGCGGGCGAGAAAGGCGCCGAGCAT
CGGGCCGCCCCCGCCGAAGGGCATCAGCGTGAAATCCTTG
>r328.1 |SOURCES={KEY=8c1b976a...,bw,5293115-5293415}|ERRORS={}|SOURCE_1="bcq" (8c1b976ac150da4581101744fba310641e33826f)
CCATGCCGGCCGGAAAGATCGCGAGCTGTCCAGCCGCGGCGGTGCCGCCTTCGAGTCCGATCTGC
AGATCGAGCTCGCCGTCGAGCATGAAATAGAACTGATCGAAGGGATGAACGTGCAGGCCCATCCC
ACTGCCCGGCTGTACGGCGGCCACGAAGGCCCTGAGCCGCTCCGAGCCGCGCTTGCGGTCGAGTA
GCGGCTGGGTCTCGAAGGCGCGCCCTTCCGCGGCATGGCCCTGATGAGAGCTGAAGGCATCGGAT
GAGACGCGATCCGCGAGCTCCGCGAGCGGCGTGCCAAGGG
>r329.1 |SOURCES={KEY=8c1b976a...,fw,1736246-1736546}|ERRORS={}|SOURCE_1="bcq" (8c1b976ac150da4581101744fba310641e33826f)
TGTACCAACCCGGATTGGAGGCCATCGCCGCCGCGAAGAGCTCGCCGCCCTCGATCGCCAACATG
CGATGCACGAACTGGCCGCCGGCCGAATGGCCGAAGATGCGGATGACCGGCTTGTCGATCGCGCC
GCCGGCACGCAGCGCGTCGAGCACGCGCTCCGGCACGGTGTAGAGCCACTGCCCGCGCGGAGCGA
TCGTCCCGTCCTCCGAAACGACAAGACCGTTATTGTAGCTCTCGGCCTTGGGGAACGCCTCGTCG
GGAAAGGTCGGCGCGACGATCAGCAGATTGTGCTTCTCGG
>r330.1 |SOURCES={KEY=8c1b976a...,bw,957162-957462}|ERRORS={}|SOURCE_1="bcq" (8c1b976ac150da4581101744fba310641e33826f)
AGCAGACGGCGAGTTTCGCCCGCAAGACCGGAGCCAGCGTGCCGCAATGGCTGGCCGACCGTTTC
GAGGGGCTGGAAGACGACGCCGCGACGCGCCGGCTGGTGGCGGCGGCCGTCTGCGCCGAGCAGGT
GCTCGACCTGATCGACCGCGGCGTCACCGATTTGCATTTCTACACGATGAACAAGGCCGACCTCG
TCTACGCCATCTGCCATCTCGTCGGCCTCAAGCCCGAGAAGCCGGCGGCGCAGGCCGTGGCGGCG
GAGTAGACTGATGTCCGACTACAAGCCAGCTCCGGTCGAT
>r331.1 |SOURCES={KEY=8c1b976a...,bw,4089855-4090155}|ERRORS={}|SOURCE_1="bcq" (8c1b976ac150da4581101744fba310641e33826f)
GGAGGCAATTCGGTACGGCCAGAGGGCAGAAAGCTCCTGCGCAGCGGCCTTTACCTGCTCCCCCA
CTCGTGGAACGACGAGGGGGGAAAAGCGATGGATCGGGCCGGCAACACTTACGGTGCCCACGACC
TGCTCGCCGACGCGGATTGCAGCCGCCACGGCGGCAACGCCCGGCTCGGCCTCTTCGATCGCAGT
GGCCCAGCCTCGCTCCTGCGTCTCGTCCAGGGCAGCCGAGAAAGTCTGCTTCGTCGTGATGACCC
GAGGACCTCCTTTGTCCGATGTCCCCAGCCCGCTGGCGAC
>r332.1 |SOURCES={KEY=8c1b976a...,fw,1459353-1459653}|ERRORS={}|SOURCE_1="bcq" (8c1b976ac150da4581101744fba310641e33826f)
CGAAGGCCCCTTCCCGACCGAACTCTTCGACGAGATCGGCGAATTGATCGGCCAGAAGGGTAAGG
AATTCGGCGTCGTCACCGGCCGCAAACGCCGCTGCGGCTGGTTCGACGCCTGCCTCGTGCGCCAG
ACGGTCAAGACCTCCGGCATCGACGGTATCGCGCTGACCAAGCTCGACATCCTCGACGGCTTCAA
GGAGATCAAGGTCTGCGTCGGCTACAAGCTCGACGGCCAAATCATCGAGCATCTGCCCGCCGGCC
AGAGCGACCAGGCCCGCGTCGAGCCGGTCTATGAGACGAT
>r333.1 |SOURCES={KEY=8c1b976a...,bw,432724-433024}|ERRORS={}|SOURCE_1="bcq" (8c1b976ac150da4581101744fba310641e33826f)
ACCTTCTACGACAAGAGCAACACGCAGGTGGAACGCCGCGCCCAGCGTGTCGCCGCCGGCGCCTT
CCTGGTCGAGAAGGGCAATCACCGCCATTTCATGGCCAAGGAGATCTACGAGCAGCCGGAGGTCG
TCGGCCACACGCTGACGCAGTATCTCGACATGGTTGCCGGCAAGGTGCGTCTGCCCTTCGGCGAC
AAGATCGACTGGAAGGGCCTCTCGCGACTGACGATCAGCGCCTGCGGCACCTCCTATTATGCTGG
CCTCATTGCGAAATACTGGTTCGAGAAGCTGGCACGCCTG
>r334.1 |SOURCES={KEY=8c1b976a...,bw,1449793-1450093}|ERRORS={}|SOURCE_1="bcq" (8c1b976ac150da4581101744fba310641e33826f)
CGGTCACGGCGAGCCGCGGCGATTTCCATGTCCTGACCGGCCTGCGCTTCGCGGCAGGAGACCTG
TTCATGATCCTCGCCTGTGTGTTCTACGCGGGCTACACGGTCGCCGTGCGCAATCGGCCTCCGAT
GCCGGGGCTGGTCTTCTTCACCGCGGTCGCCTGCTTCGCCTGCGTGATCTCGCTGCCGCTGCTCG
CGGCCGAGATCGCGCTCGGCCAGTACTACGCGCCGACGCCGAAGGGCTGGCTCATCCTCGCTTTC
GTCGTGATCGGCCCCTCGCTCCTGTCGCAGCTCGCCTTCT
>r335.1 |SOURCES={KEY=8c1b976a...,fw,4624454-4624754}|ERRORS={}|SOURCE_1="bcq" (8c1b976ac150da4581101744fba310641e33826f)
TGTCGTCGAACTGTTGGGCGTCGAGGATATTGCAGCCGGCCTCGAACAGCAGCGTCGAGACCGCC
GCGACGATGCCGGGCCGGTTGGGGCAGGACAGGGTGAGGATGGAGATGTGTTCGAGCATGGCTGA
TGCCGCCGGTTCGGCGGCCCTTCGGCAGGAATGACGGGGGATGGCGATGGGACGGGCGGCGCGCG
ACGCGCTGCCGTCAACCTCGGCCGTTGGCCGGGCGGGTGCCGGCTCTGGCCGGGCTCGTCGGGGC
TGGTGCCGTCATGGGCGTGGGGAACCGTTCCAGCGCGACC
>r336.1 |SOURCES={KEY=8c1b976a...,bw,2527909-2528209}|ERRORS={}|SOURCE_1="bcq" (8c1b976ac150da4581101744fba310641e33826f)
GCCGGCGACGGCCAGTCGCAAGGTGGCGGCCAGCGCTTCGACCGTCAGAACCGCCGCGAGCGCTT
CAACAACAACAACAACAATAACAACAACAACAATAACAACGAGCGTCGCTTCGACCGGCAGGATC
GTGGCGAACGCCGCTTCGATCGCAACGGCGAAGCCGGGCAGGGCGGTTACACGCCGCGTCCCGAC
GCACCGCGTTCCGACATTCCGGTTGGCAATGTCGGGGAGCCGGTGGCGCCCGTCGCTGCCGAGCA
GCCGCAGGCCGAGCGCTCCTTCGAGCGTCCGCAGCGCGCC
>r337.1 |SOURCES={KEY=8c1b976a...,bw,3594771-3595071}|ERRORS={}|SOURCE_1="bcq" (8c1b976ac150da4581101744fba310641e33826f)
TCGAGCCGGCCGCCATTGCCCACGTAATTGCCGTTGATCGTCAGCGTGCCGATCGAATTGCCGGG
CGCGATCGTGCCGCCCGGCTGGTTGATCGTGGAGCCGACCGTGCCGATGCCCTGCAGGCGGCCGC
CGATGACCTCCATCGTCCCGCCGAGGACGCCGTTCACGGCGAGCGTGCCCGCCAAGACGCTGCCG
GCGCCGGTGTAGGTCGCGCCGCTGTTGCCGGTCAGCTCCAGCTTGCCCAGGCCATCCTTGATCAG
CGCGCCCGCGCCGGTGAAGGTCGGGGAGATGCCGATATCA
>r338.1 |SOURCES={KEY=8c1b976a...,fw,1024011-1024311}|ERRORS={}|SOURCE_1="bcq" (8c1b976ac150da4581101744fba310641e33826f)
GCGCGCAGCCGGCGAGCAGGGCCGTGGCCGGCAGCCTTTCGAGCACGACGTCGAGCGCCGGGCGC
GCGAACTGGAAGGACTGGCCGAAATCGCCCTTCAGCGCATGGAGGAGGAAGGTCAGATATTGCTG
CAGCAGCGACTGGTCGAGCCCGAGCTGCGTGCGCAGCTCGTGCATTTGCGCTTCCGTCGCGCCGA
TCGGCAGCAGCAGCACGGCGGGGTCGCCGAGCAGCCGCGAGACGACGAAGACGATCGTGACCACG
CCCCAGATCGCGATCAGGCCTTCGCCGAGGCGGGAGGTCA
>r339.1 |SOURCES={KEY=8c1b976a...,fw,1187860-1188160}|ERRORS={}|SOURCE_1="bcq" (8c1b976ac150da4581101744fba310641e33826f)
CACCATCGTCATGAAGCGCCTGGAGGCGTGAGGGCGCCATGCTCCCCCTGATGCAGAACAAGCGC
GGCCTCGTCATGGGGGTCGCCAATCAGAACTCGATTGCCTGGGGCATCGCCAAGACCCTCCACGC
CCATGGCGCCGAACTCGCTTTCACCTATCAGGGCGAAGCGCTGGGCAAGCGTGTGAAGCCGCTGG
CGCAGAGCATCGGCTCGGACCTCGTCATCCCCTGCGATGTCGAGGACATCGCCTCGGTCGATGCG
ACCTTCGCCAAGCTCGATGAGGCCTGGGGCGGCGATCCCG
>r340.1 |SOURCES={KEY=8c1b976a...,bw,2304105-2304405}|ERRORS={}|SOURCE_1="bcq" (8c1b976ac150da4581101744fba310641e33826f)
GCGCTGAAATATCCGGCGCAGCTTTCCGGCGGCCAGCAGCAGCGCGTCGCGATTGCCCGCGCGCT
CTGCATGACGCCGAAGATCATGCTGTTCGACGAGCCGACCTCGGCGCTTGACCCCGAGATGGTCA
AGGAGGTGCTCGACACCATGGTCGGCCTCGCCGAGGACGGCATGACGATGCTCTGCGTCACCCAT
GAGATGGGCTTCGCCCGCAAGGTCGCCGACCGCGTGATCTTCATGGATGCCGGACAGATCGTCGA
GATGGGCAAGCCTGAGCCCTTCTTCGCGAACCCGCAGAAT
>r341.1 |SOURCES={KEY=8c1b976a...,fw,3307747-3308047}|ERRORS={}|SOURCE_1="bcq" (8c1b976ac150da4581101744fba310641e33826f)
TCGGCGTGAAGTCGATCCGCTTGTCGAACTTGATCTCGCCCTTGTCGTTCTTGACGATGTTGTAG
CCGTGCAGGCCGTCACCGTTCTTGTCGAAGTTGTATTCGCCCTCGGCGCCCTTGTGGCCGCGGAT
GGCAAGCATCGCCTCGCGGACCTTGTTGGGCTCGGTGGAGCCGGCCTTGTTCATCGCCATCGCCA
GGCAGGTGACGGCGTCGAAGGTCCAGGACGACTGGTTGTCCGGCGCGACCTTCCGCACCTCGCGA
TAGGCCTTGCCGAAGGCCTTCGAGGCGTCGCTCGAATCCT
>r342.1 |SOURCES={KEY=8c1b976a...,fw,2133202-2133502}|ERRORS={}|SOURCE_1="bcq" (8c1b976ac150da4581101744fba310641e33826f)
GACGCGACTGTTGTCGTCTCGCCCTTCACGCAGCGGCAGCACCTGCAGATTCGGATATTCGCGGG
CGATGACCTGCTCGAAGCCATATTGCCGCTCGATATGGTCACGCAGCGCCAGCGAGCCGGCGATC
AGCCCGACCTTGCCCGACCCATGCACGAAACGGCCGATCAGATTGGCGGCGGTGCGCCCGGCCGC
GACATTGTCGATGCCGACGAAATGGCTGCGCCGGCTCGACGGCAGATCGGAAACCAGCGTCAGCA
CCGTGACACCGGCCGCGACCAGATTGTTGATCGCCTCGAC
>r343.1 |SOURCES={KEY=8c1b976a...,fw,334978-335278}|ERRORS={}|SOURCE_1="bcq" (8c1b976ac150da4581101744fba310641e33826f)
CGACTCCGGCCCAGGCCTTGAAGAATCCGGCGAGCTGGTTCGCCGGCTGCCGGACGAAGGAGCTC
GCCTTCCATCTGCTCGGTGGGGAGGGCGATGCGGTCGCTCTCTACGAGCAGCTCTTCGCGAACTG
CGTCGGCATCCATTTCCGCCATCTCGACGCGTTCGGCGACCCGGTGGTGACGCTGGGCGAGGGCT
GCCGGCTGGAGCAGATCGGCTTCGACGAGAACGAGGCGCTGCTGCCGGCCGATACCCGCGTCTTC
CGCGGCTTCGAATTGCTGCACGAGCTGTTCTGGTTCCCGC
>r344.1 |SOURCES={KEY=8c1b976a...,fw,2972044-2972344}|ERRORS={}|SOURCE_1="bcq" (8c1b976ac150da4581101744fba310641e33826f)
ATCTCGCCGCCGAATTCTCGACCGACGAGGATTTCCGCCGCCGGGTCGAGAAGCTCCACCAGATG
GATGCCGAAGGCTGAGACCCGGATCCGGGAGCGAAACGATCCCGGTTTCCGGCTCCGTGAACAGC
GATCCAGCGGCGCGGGCCGCCGGCATCGGCGCCTCTTTTCTTGCGGCCGGCTTGCGGCCGGCCCG
TCTGCGCCGGATCCGGCCGGATCGCTCCGGGCTGAGCCCGATCGACCCGAAAAAGCCGCCGGGCT
GCCACGTTTCATTCAAATACCGTTCAGCCTGATGGGCACA
>r345.1 |SOURCES={KEY=8c1b976a...,fw,2902446-2902746}|ERRORS={}|SOURCE_1="bcq" (8c1b976ac150da4581101744fba310641e33826f)
GCACTTGCGCCGGTGGCGCACTGAGGATTCGATGGCCGACAACGACAGCAACCGCCTCGAGGACG
CCGCCCGCGCCGGCTGGCTCTACTACATCGCCGGCCGCACGCAGGACGATATCGCGCAGATCCTG
AACATCTCGCGCCCGGCGGCGCAACGCCTCGTCTCGCTGTGCCGCAGCGAGGGGCTGATCAGCTT
CCGGATGAACCATCCGATCAGCGCCTGCATGGACCTCGCCGCAAGGCTGCGCGACCGCTTCGAGC
TCTTGCATTGCGACGTCGCCCCTTCCGATGGCTCGCCGGA
>r346.1 |SOURCES={KEY=8c1b976a...,fw,2563503-2563803}|ERRORS={}|SOURCE_1="bcq" (8c1b976ac150da4581101744fba310641e33826f)
CGTCGTCGACGGCCGCGGCTTCAAGATGCAGGGCTACGAGAACGGCTTCTATGTCGGCGGCTGCC
TGTTCGACAACGTCACCAAGGACATGCGCATCTACAAGGAAGAGATCTTCGGGCCGGTGCTCGCG
GTCGTCCGGGCCGACAGCTATGACGAGGCACTGAAGCTCACCAACGACCACGAATACGGCAACGG
CACCGCGATCTTCACCCGCGACGGCGACGCCGCGCGCGACTTCGCCTCGAAGGTGCAGGTCGGCA
TGATCGGCATCAACGTGCCGATCCCGGTGCCGCTGGCCTA
>r347.1 |SOURCES={KEY=8c1b976a...,fw,13684-13984}|ERRORS={}|SOURCE_1="bcq" (8c1b976ac150da4581101744fba310641e33826f)
GCTCATTGCGGTCAAGTCCGTTTCCTTGCTGCCGTGCCCGTCCGGCGGGGAGAAGACTGGCGGCT
TAGGTTCATTCGCATCCGCTGTCGAGTTAGGCGCGGCGGCCCTTCAGGCGCAAGACGTAACCGAT
GACTTCGGCGACAGCCTGATAGTGTTCGACAGGAATTTCTTCGTCGATGCCGACCGTCGCGTGGA
GCGCGCGGGCGAGCGGCGGATTCTCGACGATCGGGACGTGGTGCTCGCCCGCGACCTCGCGGATC
TTGAGCGCGACGGCATCGACCCCCTTGGCGAGGCAGAGCG
>r348.1 |SOURCES={KEY=8c1b976a...,bw,2227239-2227539}|ERRORS={}|SOURCE_1="bcq" (8c1b976ac150da4581101744fba310641e33826f)
TTCCGCCATATGGGCCTTGGCCTGACCGATCGTGTAGGTGCCGAAATGGAAGATCGAGGCGGCGA
GCACGGCCGAGGCATGGCCTTCGCTGACGCCGGCGACGAGATCGTCGAGGTCGCCGACACCGCCC
GAGGCGATCACCGGAACCGAGACCGCATCCGCGATGGCGCGCGTCAGGCCGAGATCATAGCCGGA
CTTGGTGCCGTCCTTGTCCATCGAGGTCACCAACAATTCGCCCGCACCCAGCGAGACGACCTCGC
GCGCGAAGGCGACGGCCTCGATGCCGGTGGCGTTGCGCCC
>r349.1 |SOURCES={KEY=8c1b976a...,fw,1190158-1190458}|ERRORS={}|SOURCE_1="bcq" (8c1b976ac150da4581101744fba310641e33826f)
GAGCTTGGCGAGCAGCGTCGCCGGGGAGAGCTTCTGGCCGTCGATGGAGACCGCGTCGCCCTTCT
CGAAGCCGATGGTGATGACGGTCGGCTTGTCCGGCGCTTCCTCCGGCGAGATCGTGCGCGAGAAC
ACATAATCCGGCACTTCCTCGTTCGGGTCCTCGAGCACGCGGCCTTCCGAGGAGGCGTGCAACAG
GTTGGCGTCGACGGAGAAGGGCGCCTCGCCGCGCTTGTTCTTCGCGATCGGGATCTGGTGCTGCT
CGGCGAAGGCGATGAGCTGCTCGCGCGAGCGCAAATCCCA
>r350.1 |SOURCES={KEY=8c1b976a...,fw,2045410-2045710}|ERRORS={}|SOURCE_1="bcq" (8c1b976ac150da4581101744fba310641e33826f)
TGAGAGACGGATTCAGATTTCAGACGGAAACACTTGTGATTCCATCTGAAATCGTCCTGCACTCA
CTTACGCCAGCTCGCGCCGCCGACAGCGCTCTCAGGGCGCGAAGGCGAGCGGGCGACCCGTCTGC
GGATGCTGCAGCACCGTCATCCGCACGCCGTAGATCGCCTCGAGCTCGGCGGGACGCATGATCGC
GTCGGGCGCTCCGCGCGCGATCATGCGCCCCGAATGCAGGGCGACGATCTCGTCGCAATAGTTCG
CCGCCATGTTGACGTCGTGCAGCACGACGACCACGCCGAT
>r351.1 |SOURCES={KEY=8c1b976a...,bw,3561751-3562051}|ERRORS={}|SOURCE_1="bcq" (8c1b976ac150da4581101744fba310641e33826f)
CGGCAAATGGCTGATCGAGGCGATCAGCCGGCGCGACTATCCGGTCCTGCAAGGCGGAACCTTGC
TTCTTGGAATGGTGGTGATGAGCGTCAACCTGTTGGTCGACCTGCTCTACGGCCTGATCAACCCG
CGCATCAGGCACGCCAAATGACCCGCACTCCATTCGAGTCCCGCGCCCGCCGGAGCCGTCGCCCA
AGGAATTTTCGCCCATGAGCGCCGAAACCCTCGAAGTCCCTGCCGTCGCTGCGCCGAGCGGCGCA
CCGCCGCATCCCGTCCGCGAGTTCTGGAGCTATTTCAGCG
>r352.1 |SOURCES={KEY=8c1b976a...,bw,5390977-5391277}|ERRORS={}|SOURCE_1="bcq" (8c1b976ac150da4581101744fba310641e33826f)
GGCACTCGACCCGGAAATGGTCAAGGAAGTGCTGGACACGATGGTGTCCCTGGCGCGCGACGGCA
TGACCATGATCTGCGTCACCCATGAAATGGGCTTCGCGCGCCAGGTGGCCGATCGCGTGATCTTC
ATGGCCGATGGCGAGATCGTCGAGGAGAACGCGCCGGACGCGTTCTTCTCGAACCCGCGACACGA
GCGCTCACGTGCCTTTCTCGGGGAAATCCTCGCGCATCATTGAGCAGATCCGCCGGACATTGGCG
GCCTGCCCGCATTCAGTCGCGGCTCGTTCCCGCATGGCGG
>r353.1 |SOURCES={KEY=8c1b976a...,bw,4114603-4114903}|ERRORS={}|SOURCE_1="bcq" (8c1b976ac150da4581101744fba310641e33826f)
GATCACGCCGGTCGAGGATACCAGCCTGACCGGCTTCTACAGGGACATGACCGTTCCCGAGAAGC
GCACCTTCTGGGCCTGCGCGACGGGCTGGGCGCTCGACGGCATGGACTTCATGATCTATCCGCTG
GTGATCGGCACGATCATTATGCTCTGGCAGGTCGATGCCGGCACCGCGGGTCTTGCCGGGACGGT
AACCTTGCTTGCCTCAGCGCTCGGCGGCTGGGGGGCCGGCTATCTCGCCGACCGCATCGGCCGGG
TCCGTACCCTGCAGCTGACGATCATCTGGTTCTCGTTCTT
>r354.1 |SOURCES={KEY=8c1b976a...,bw,2888010-2888310}|ERRORS={}|SOURCE_1="bcq" (8c1b976ac150da4581101744fba310641e33826f)
TCATCGGCTTGACGCGTTCGATGATGGCGGAGACGGCGTCCTTGACCGGTTTGCGGCCGAGGACG
GCGAGCTGAACCTCCTCGAGGAAAGTCGCCTGGGCGCGGGCAGCCTCCGGGAAAGGCGGGAAGGC
GCCGCGCGCCGTCGCCAGCACCTTGGCTTCCACGGCGGCGAGCGCATTGCCGGCCTTCAGCTTCT
CGTCGGCATAGGTCGAGACCCGCACCGGGCCGTTGCCGTTCAACGCCATGCCGAGCGTCACGCGC
TTGCTGGAGACCTCTTTGATGAAGCTCCAGGCCAGCGCCT
>r355.1 |SOURCES={KEY=8c1b976a...,bw,4513276-4513576}|ERRORS={}|SOURCE_1="bcq" (8c1b976ac150da4581101744fba310641e33826f)
GTCCGCGCGTGATCGCGCTCGCAAACCAGAAGGGTGGCGTCGGCAAGACGACGACCGCGATCAAT
CTGGGCACGGCGCTGGCGGCCATCGGCGAGAAGGTGCTGATCGTCGACCTCGACCCGCAGGGCAA
CGCCTCGACGGGGCTCGGTGTCGACCGGCGCAGCCGCAAATCCTCGACCTATGACGTGCTCTGCG
GCGATGTCGGGCTCGGGCAGGCCTTGCAGCCGACGGCGGTGCCCGGGCTGTCGCTGGCGCCCTCG
ACGCTCGACCTCCTCGGCGTCGAGCTCGAGATCGCCTCGG
>r356.1 |SOURCES={KEY=8c1b976a...,bw,1809995-1810295}|ERRORS={}|SOURCE_1="bcq" (8c1b976ac150da4581101744fba310641e33826f)
CGGAGACGAGCAGCAGGAGATAGGGAAAGGCGAGATCGTCGGTGAGGCGTGCCGTCAGCGCATGG
GCCTCGAGATGGTTGACGGCGATGAAGGGCTTGCCCGTCGCGAGCGCGATCGCCTTGCCGGCGGT
GAGGCCGACCATGACGCCGCCGACCAGGCCGGGACCGGCGGCGGCGGCGACGGCGTCGATATCGC
CGGGCTTGAGGTCGGCATGGGCGAAGGCGCGCGCGATGATGCGGTCGATCGCCTCGACATGGGCG
CGCGCCGCGATCTCCGGCACGACGCCGCCATAGGCGGCAT
>r357.1 |SOURCES={KEY=8c1b976a...,fw,3881684-3881984}|ERRORS={}|SOURCE_1="bcq" (8c1b976ac150da4581101744fba310641e33826f)
TCGCTCCGGCCACACCGAGCATGGCGCCCGCGGCAAGGGCCGCGACGACCCGGGGAAGGCGCCAC
GGCAGCAGCGCCGCCAACCCATCTCCCCACGCGAAGGACCAGCCGCCCGACGGCGTGCGTCCAAA
TGTCAAAGCGAGGGCCAGGACAGCGGTCAGGGCCAGGCCGAGCCCGGCCAGCACGAGGGCAGCGC
TGCGGGCTCGCGGCTCGCTTCGCGGGGCGTTGCTGGCCTGCGGGAACGTCGTGCGTAGCCGCGGC
AGCATCCGGAGCAGCACCGGCGCTCCGAACAGGGCTGTGA
>r358.1 |SOURCES={KEY=8c1b976a...,fw,174245-174545}|ERRORS={}|SOURCE_1="bcq" (8c1b976ac150da4581101744fba310641e33826f)
AGCGAGCTTCCGGCCCTTGCAACGATAATATCGCGTGTCGCGAAATAAATGGCGTGATCGAGATC
GATCGACGGATCGAGACCCTTAACCCGCTTCAGAGCGGCGGTGAGGTCTGGTATTTCGACGAAGC
CAAAGCGCATCGTCACGCGCCAGATCCCGTCGGCAATCTTTTCTACGCCACAGCGCTCCTCATCA
TCGATGCGCGGCGATTCCTCGAACAGAATCGTCAAGGCGATTACCGACTGATGGAGGGCGCCCAT
GTGTTTGACGTGGTCGATCAGCAGCGGCGGGATTTTCTGA
>r359.1 |SOURCES={KEY=8c1b976a...,bw,2438119-2438419}|ERRORS={}|SOURCE_1="bcq" (8c1b976ac150da4581101744fba310641e33826f)
CGCGACGAGATCGCGAAGGCGGTCATGGCCGGCCTGCCCGTCCTGCTCGCCGTGCGCCATGATGT
CCTGCCGGCCTGGCGCGCTTTCGTCGGTGATGATTGGATCGAATTGGCGGTCGATGAGGAGCAGA
TCGAGCGCTGGGTGGTGGATGCGATGCGGCTTGCGGCCTGATCGGCGCGGGCTGATGGCGTCCTC
GCGCGCACCGTCATGAGCAGCGCCCCGCCTGCGCCTCCCCTCGGGCTTATCCTTGCCGGCGGCCT
CGCCCGGCGCATGGGCGGCGGCGACAAGCCGCTGAGGCTC
>r360.1 |SOURCES={KEY=8c1b976a...,fw,4164316-4164616}|ERRORS={}|SOURCE_1="bcq" (8c1b976ac150da4581101744fba310641e33826f)
CATTGCCCGATGCGGCCGAGACCTTCGCGGCGCAATACCGGCTGGCCGAGCTTGCACTCGCCGCC
AGGGCCGCGCTGAAGGGTATCGACGCGATGATGGTGCCGACGGCGCCGCGACCGGTCACTCTCGC
GGAGATGGCCGCCGACCCGATCGGCAGGAACTCGCTGCTCGGGCGCTACACCAATTTCGTCAACC
TGCTCGACATGTGCGCCCTCGCCGTGCCGGTGAGCCTGGCGAAGGATGGCACTGCGGCGGGCGTC
ACCCTCATCGCGCCGTCCGGCCGCGATGCGGCGCTGGCCA
>r361.1 |SOURCES={KEY=8c1b976a...,bw,1038044-1038344}|ERRORS={}|SOURCE_1="bcq" (8c1b976ac150da4581101744fba310641e33826f)
GCGGCCATGCAGTTCGGCATTCATCTCCGCGATGCTGGCGACCGGAAGCTGGTAGGAATAGGCAT
AATGCTCGCGGATCGTCCGGACCGAGACGCCGAAGGCCTCGGCGATGGCGAGCCGCTCCGCATCG
AGCGCCTCCATCACGCGCCCGACGGCGGTGGTGACGTTCTCGGCCTGGCCCCAGCTTTCGCCCCG
CTCCATCCGCGTCAGGTTGAACAGGGCGATGGCGAGATGGTTCTGCGGGTTGAGATTGCTCAGAG
CGATCGCCAGCAGCCCCTCGCGGACGACGAAGCGCTCGCC
>r362.1 |SOURCES={KEY=8c1b976a...,fw,2169948-2170248}|ERRORS={}|SOURCE_1="bcq" (8c1b976ac150da4581101744fba310641e33826f)
GATCGGCTGCTGCGCGAAAGCCGCCGCCGAAATCACCATGCCGGCCAGCGCCGCCGCGAAAGAAC
CCAAACGCATCGCATAGTCCCCTGTTGAAGCCGGGTGCCGTTAGCCGGCCCTCGATGGTGCCACG
ATGACATGGCTCGGCGGCGCGGCCAAGCTGGCGATGAGGTCAACTCTTTCGCAGGCGCGGCAACG
CGATGCGATTGCCGAAGAAGGCCATCCGGTCCTATCCTGTGGGATGATGCTGAACGACGACGAGA
TCGAGCGCTATGCGCGCCATATCGTCCTGCCGGAGATCGG
>r363.1 |SOURCES={KEY=8c1b976a...,fw,4926352-4926652}|ERRORS={}|SOURCE_1="bcq" (8c1b976ac150da4581101744fba310641e33826f)
TTCGTATCGCTCCCGAGCCTCGGCACAGCCACGGGCTCAAGGCAAGACGAAGGCCGCTTTTCGAC
TGCCGGCAAGGCAAGACTCCCGCAATTCCTTTGCTGGATCGCGCCCGAACCGGACGCCACGCCGC
GTCTTCACCGGCAAAGGCGACCTGAAGATGGCAGGGCCGCGCTTTTTCTCCGCTGCGCGGCTCTC
AGGACGAGGGCCCGTCTTCCCGAACCGGATCGTCAGCCCTTCTTCTTCACCTTGTCGCGGTTGCG
ATAGCTCGCATTGCCCAGCCCTGTGCCGATCGTGAGCACG
>r364.1 |SOURCES={KEY=8c1b976a...,fw,4602420-4602720}|ERRORS={}|SOURCE_1="bcq" (8c1b976ac150da4581101744fba310641e33826f)
GCGCGTAACGAGAATTTCTTCACGGCGATCTACACGTTGGTCCTTCGGCGTGATCACGCGATTGG
CGCTTATTCACAAAATACGAGCGGGCGTCCGTTCTCCACGATGCTGACATGCATTCCGACAACGT
ATTATGTGCTCCATCACATGATGGAAGAAAAGGGCGTCTGGCTGGGCTCGCCACAGGTCGTCGTC
AATATGAATGTCTCGTGGATGCGATACGCGCCGCTCTGGATCCTTGAGCGGATACCAGAGGTCTA
TGACGTCGCCGAACGCCGGGGTGTCTCCCCCGACGACATT
>r365.1 |SOURCES={KEY=8c1b976a...,fw,1083072-1083372}|ERRORS={}|SOURCE_1="bcq" (8c1b976ac150da4581101744fba310641e33826f)
CCCGTTCGGAGCGCGTATAGACGGTGGCACCCCGGACATCCTGGGCCTGCGTCAGCGAATCGGCA
TGGATCGAGATGAACAGGTCCGCCTTTTCGTCCTGCCCGATCTTCACCCGGTCGCCGAGCGACAC
GAAGCGGTCGTCGTCACGGGTCATCACCACGCGATAGCGGCCGGAGGCTTCGAGCTGCTGCTTCA
GCGCAAGGCCGAAATTCAGCACCACCGATTTCTCGGCAATCGAGGCGACGAGCGTACCGGGGTCG
ATGCCGCCATGACCGGGATCGATGACGATCGTGCGGCGCG
>r366.1 |SOURCES={KEY=8c1b976a...,bw,4326823-4327123}|ERRORS={}|SOURCE_1="bcq" (8c1b976ac150da4581101744fba310641e33826f)
GAAGATTCGCTCGGGGCCTTACGCGTGCAGGGCGCGGTGCTGCTGATGGCGCGCGTCTCCGACAC
CTGGCTGGATGATGACGAGCCGGAGCTGTCGAAGACCATGGCGCGGCTTGACCGCGAGCTGAAGA
CCGCTGGCCGCATCATGGCGCGGGTCGAGGATGTGCACCGGCTGACGGCGCCGTTCCGGGGGCTG
GCGCGGGCGATCTGCTCGGGCCGCCCGCTGAAGGCGCGGCGGCGCGAGCGGGCTTCCGAGCGCGG
CGAGGACAACGAGGATTACGCGCCGGCGATCTGACCGGCG
>r367.1 |SOURCES={KEY=8c1b976a...,bw,3742964-3743264}|ERRORS={}|SOURCE_1="bcq" (8c1b976ac150da4581101744fba310641e33826f)
ATACGAGACGGTTCCCGCCGTCTACACGCAGCGTCAGCGCAGGGTGATGGTGCGTCCCACTCAGG
TCGTGCGGGAGGAGATCCCCGCCGTCTACGAGACGCGGCAGCGCCAGGTCCTGGTCAGCCCCGGC
TCGCAGTACTGGTCCCGCGCCCGTTACTGAGCGCGGTATCGCAGCATCTGCTTGTCCGAAAACCG
GATTCCAGTTTTCGGGCCGATGCATCAGAGAGTTTCACGCAGACCCTTTATCCACGGAAACGACC
ACTTCAACCCCGGCCTCGGCCGGGGTTTTTTCTTGGGTGG
>r368.1 |SOURCES={KEY=8c1b976a...,fw,813294-813594}|ERRORS={}|SOURCE_1="bcq" (8c1b976ac150da4581101744fba310641e33826f)
GCCACATGACGAAGGCGACGACGACCGTCTGCCCCTGCGCATCGAGCACGCCGTAGGTGCCGAGC
GCAGCCGCAGCCGATTGGACGACGGTGCGGATAAAGCTGAGTATCTGTTCGTTCATGGCTCAGGC
TCCTTTCTTCGCGGCTTCGATCGCCTGCAGCGCCTTCATCGTTTCGCCGATCGCGATAGCGAGAT
CGGAAGCGGAGCGCGGCGGTTTCAGGTGCGGGCGGCTGCGATCGCTGCCATGAATTGGCGGTAGA
AGCTGGCGATCTCTTCCCAGTGGTCCGTGAGGTTGACGGT
>r369.1 |SOURCES={KEY=8c1b976a...,bw,3601657-3601957}|ERRORS={}|SOURCE_1="bcq" (8c1b976ac150da4581101744fba310641e33826f)
TTACGGAACGGCGTCATTCCGGCGCCCCGCGCCGCGCAGGCAAGAATGGCCGAGGTAGCCCGGTG
CCGCTTCCTTCATATGGACGACGCGTTGCGAGCGTGCGCCTTGCTGGCCCCGCTTCGACTATTGG
CGGACTCGGTGGATCAATGGTCCTGCCGGCCGCCGTCCTGAATGGCTTTGGATTTCCGGTGAATG
GCTCCCTCATTCTTGTGGGAGGTCACATCCGGAGTCGGCGGCTTGGCTTGCCGATTGGCGCTCGG
CACGCGACCTCGGCCTGTTGGAAGAGGTCCAGCCCATCGC
>r370.1 |SOURCES={KEY=8c1b976a...,bw,2006660-2006960}|ERRORS={}|SOURCE_1="bcq" (8c1b976ac150da4581101744fba310641e33826f)
ATGATGGACCGCTTCTTCGACAATTACGTCATGACGCCGATGCAGGCGATCGTCTTTGACCATCT
GCGCCCGGCTGACGATCGCGATCCCTACAGTGTCGCCAGGGCGCGCGAAGCGCTCGACACGGCCT
ATCGCTGGCTCGACGGCGCCATGGCCGGGCGAGAATGGGCGGCGGGCGACGCCTTCGGCCTGGCC
GATTGCGCCGCGGCCCCGTCGCTCTTCTATGCCGACTGGGTGCACGAGATCGACACGGCCTTTCC
CCATGCCCGCGCTTACCGGGCACGGCTCCTCGCGCGTCCG
>r371.1 |SOURCES={KEY=8c1b976a...,fw,1478826-1479126}|ERRORS={}|SOURCE_1="bcq" (8c1b976ac150da4581101744fba310641e33826f)
CTGCTTGAGGCCGGCGGTGATCGTCGCGACGTCTTCCTTGGTCAGGATGCCGGTTTCGGCCAGCA
TGGCGGCATGCGCCAGCGAACCGCGGATGTCCTGGCGCCAGAGCCTCTTGTCGAAATCGATGGAG
GCGTTGATCTCCTCCATGATGGCGTCGGGACCTGTGGCGAAACGCCCACCCCACATGCGGTTGCT
CACGGCGGTCTTTCCTGCTTTTGAGGACGCACGATGACGTCAGGAACGAAGATCGGACTGGCCCT
CGGGGTCGTGGCGGCGCTCGGCCTCGCTGGCGTGGCAGCC
>r372.1 |SOURCES={KEY=8c1b976a...,fw,1016797-1017097}|ERRORS={}|SOURCE_1="bcq" (8c1b976ac150da4581101744fba310641e33826f)
CGTCGACCATAGCCATAGCCGCGGCCATAGCCATAGCCGTCGCCACGGCCATAATAGCGCTGGCG
CGCCATGGTCTCCTGCATGATCATCAACCGCTCGCGCTTCGCCTCGGTCATCGCGAAGTGAAGCG
GCTGCCGGTCGAGCTGCTGGGCCAGGACCTGCGGCAGCGCTTCGTCTGCCCGGGCCATCGGCGCC
GCCGCCATGACCGAAGCGGCGCCAAGGATGGCCGCTGCCAAAACTGAATACCGACGCATGGGAAT
CTCCCTTTCTGCTGTCGGGCATTAAAGCCCTTGGTATTGG
>r373.1 |SOURCES={KEY=8c1b976a...,bw,4557287-4557587}|ERRORS={}|SOURCE_1="bcq" (8c1b976ac150da4581101744fba310641e33826f)
CATGAGATCGTCGATACGCAGCTCAACGACCCGCCTCGCTTCCGGCGGGAACTCGGCCGCATCGT
CTGATTACCCTCGCTTCCCACTTCTGAAGGACAAGCCATGCCCCAGATGATCTTTCTCAACCTGC
CCGTGAAGGATCTCCCAAGATCGACGGCTTTCTTCCAGGCGCTCGGCTTCTCCTTCAACCCGCAA
TTCACCGACGACACCGCCGCCTGCATGGTGATCAGCGACACCATCTTCGCGATGCTGCTGACCCA
CGCGAAATTCGAAAGCTTCTCGCCGAAGCCCATCGCCGAC
>r374.1 |SOURCES={KEY=8c1b976a...,fw,3832181-3832481}|ERRORS={}|SOURCE_1="bcq" (8c1b976ac150da4581101744fba310641e33826f)
CACCTGTTGCTGCCCTGGAGCCCCGCGAAGCCCGTGTCAGGCCGCGCCAAGATCCTGCTTCTGTC
CGGCTCCGCGCTGGCGGCCCTGGCGCTCGGCTGCCTGCCGGCGGGCGCGCAGCAGGCGCCGCGCG
CCGGGCTCAGGACGGGAACGCCGGCTTATGTCGCGCAGCCTCCCGCGCCGCCGGAACAGCCGCTC
ACGCCCGCCACCCCCGATCCGCAGGCGATCCGCGATCCGGCCTCCCTCGTCCAGGGCCAGCCTTC
CGCCATCTCCGGGCGCCAGCCGCCGCGTGCCAGCCGGCCG
>r375.1 |SOURCES={KEY=8c1b976a...,bw,2141770-2142070}|ERRORS={}|SOURCE_1="bcq" (8c1b976ac150da4581101744fba310641e33826f)
CCGACGAGCGCAAGCGGATCGAGGCCCAGATCCGGGCGGCGGCGAGTCATCACAGCCTCGACCAG
ACACTGACGGAGGCTTCCGCGCTGCTGTCAGGCCTCTCGCGCGGCGCCGGCGTCGTCGTCACCAC
CAAGGCCGATCCGCGGCTGAAGCACATCGAATTCGTCCGGCTCGATCCTGCCCGTGCCCTGGTGG
TGCTGGTTTCGGAAGACGGCGCGGTCGAAAACCGCCTGCTCGCCTTGCCGCCGGGCCTGCCCGCC
TCGGCCCTGACGGAAGCCGCGAACTTCCTCAATGCTCGCA
>r376.1 |SOURCES={KEY=8c1b976a...,fw,4118394-4118694}|ERRORS={}|SOURCE_1="bcq" (8c1b976ac150da4581101744fba310641e33826f)
TCGCTTCCGCCGGAGGCGCCGGCCGGGCGCTCGCGGAATGGATCGTCGAGGGCGAGGCGACCAGC
GATCTCTGGCCGGTCGACATTCGCCGCTTCGCGGATTTCAACAACAACCCGGCCTGGCTGAAGGA
CCGTATCAAGGAGACGCTCGGCCTTCACTACGCCATGCCCTGGCCGAACCGCGAGCTCGATACCG
CAAGGCCCTTCCGCCGCTCGCCGCTTTACGATCGCCTGGCGGCCAAGGGCGCCGTCTTCGGCTCG
AAGATGGGCTGGGAGCGCGCCAACTACTTTGCCCGCAGCG
>r377.1 |SOURCES={KEY=8c1b976a...,bw,625324-625624}|ERRORS={}|SOURCE_1="bcq" (8c1b976ac150da4581101744fba310641e33826f)
CTGATGGTCTTCTACGAGCGTGCCTGCGGCGCGCGCATGCACGCGGCCTATGTCCGGCCGGGTGG
CGTCCATCAGGACCTGCCGGTTTCGCTGATCCACGACATCGCCGAATGGTGCGACCCCTTCCTCA
AGGTCTGCGACGACCTCGAAGGGCTGCTCTCCGACAACCGCATCTTCAAGCAGCGCAACGTCGAT
ATCGGCGTGGTCGATCTCGAGACCTGCTGGAAATGGGGCTTTTCGGGCGTGATGGTGCGCGGCTC
CGGCGCGCCCTGGGATCTGCGCAAGTCGCAGCCCTATGAA
>r378.1 |SOURCES={KEY=8c1b976a...,fw,2084709-2085009}|ERRORS={}|SOURCE_1="bcq" (8c1b976ac150da4581101744fba310641e33826f)
GGGGCTGGCTGACTTTCGGCCCGTACCGATTCGGAAGTCCATGACCAGACGCGCCGCGTTTCTCG
CCTTCAGCCTCGTTGTCGCGATCGGCCTGCTCGGAGTGCAGTCCTGGAACCTCGCGCTCGGCCGG
GTCGAGCGGCGCGCCATCGTGGCGATCGAGGAGCGGACCGGCTTCGTCGTCAGGTCGCTCGAGCG
CGCCGAGATCGCCTTCCTGCCGCTGCCGCGCATCAGCCTGTCCAAAGTGGTCTTCTCACAGCGTG
ATGGCACCGTCGCCGGCGAGGCCCTCCGGGTCAGGGGCTA
>r379.1 |SOURCES={KEY=8c1b976a...,fw,541627-541927}|ERRORS={}|SOURCE_1="bcq" (8c1b976ac150da4581101744fba310641e33826f)
ACGGCGTTGGCGGCTGGGCTCGGGCCGGCCGAGCGCATGATGTTCTCGACCTCGGCGAAACCGTC
GAGCTGCACTTGCCGGTCGGGTCCCTCGATGAGCGCCGCCAGCATATGCCGGCTCAAGGCCTCCG
CCGTCGCATCGTCCTGAATGAACTCCGGGACGACATTCCGCCCGAGGATCAGGTTGGGCAGGATC
ACGCTTGGCAGTTTGACGAGCCGTCGGGCCAGTACGGCCTCCCAACCTGCCCCGCGATAGGCCGC
AACAGTCGGGACGCCGGACAGGGCCAGTTCGAGCGTGACC
>r380.1 |SOURCES={KEY=8c1b976a...,fw,1417229-1417529}|ERRORS={}|SOURCE_1="bcq" (8c1b976ac150da4581101744fba310641e33826f)
CCCGCCACGCCCGCGCCGGGATGGCGGGGCGCATCCGTGAGGTGACGGCGGCCTTCCCCATCCTG
ACCGAGCGGCGCACGCAGCTCGCCGGCAAGCTCTCCGGCGGCGAGCGCCAGATGTGCGCCATCGC
GCGCGCCCTGATGTGCCGCCCGTCGCTGCTCCTGCTCGACGAGCCGTCCGTCGGGCTCTCGCCGC
TGATGGCCGAGACCGTGCTGCAGGTGGTCGCCGGCCTGGCCCGCGACGAGGGCCTGACCGTCGTC
ATCGTCGAGCAGCGCGTCACCGAAGTGCTGGAGATCGCCG
>r381.1 |SOURCES={KEY=8c1b976a...,fw,3543081-3543381}|ERRORS={}|SOURCE_1="bcq" (8c1b976ac150da4581101744fba310641e33826f)
AGAACATGATCACCAAGGGCGCCAAGGTCCTGGTGATCGCGGCGATCGACGGCTCGACCCTGTCC
GACGTGCTGGCCCAGGCCAAGGCGCAGGGTATCAAGGTCGTGGCCTATGACCGGCTGATCAGGGG
CACGCCGAACGTCGACTACTACGCGACCTTCGACAATTTCCAGGTCGGCGTGCTGCAGGCTCAAT
CCCTGCTGAAGGGGCTCGGCCTGCCCGAAGCCAAGGGCCCGTTCAACATCGAGCTCTTCGGCGGC
TCGCCCGACGACAACAACGCCTTTTTCTTCTACGATGGCG
>r382.1 |SOURCES={KEY=8c1b976a...,bw,5371522-5371822}|ERRORS={}|SOURCE_1="bcq" (8c1b976ac150da4581101744fba310641e33826f)
GGAACTGCCTGACGGCTTTGAAGGCGGAAGGCGAATCCATTCTCGTCATCGACAAGAACGTCGAT
GCGCTGGTCCGGATCGCCGACCGCCATGTCGTGCTGGAGAAGGGGCGCGTCGTCTGGCGCGGCAC
CAGCGCCGAATTGCGCAGCGACAGCGCCGTGAAGGACCGCTTCCTGCACTTCTAGCAGCAGCGAC
CGCCAACCGCCGCCCGGTCCGCTGGCCGGCTTGATGAGGAGAGCAAGATCATGAAGCCGCTGACT
GCCGGCGTGACACGCGCCAATGAAGGCCTGGACGCGATTT
>r383.1 |SOURCES={KEY=8c1b976a...,fw,163811-164111}|ERRORS={}|SOURCE_1="bcq" (8c1b976ac150da4581101744fba310641e33826f)
AATAGTCGGCCCTTGAGGTTGCTGGACCGGGGCGCTTCTGGTCCGATCGCCCTCTAGAAGGCCAG
GGTGCGGACTCTTTCCGGCTTGCGGGGCCTCACCAGACCAACCATGGCGACACGCGAACCGTCGC
CCTTCATCCCGTCTCGGCGGCGTCAACGTGCATGAAGCGCGCGACGTCCTGCGGGATAAGTTCGA
TCCGCAAGGCTGCTGCCAGCACGTCGACGCCGATGCCGCGCAGATCCTCGTTGAAGTCGCCCCGC
CTCGGGGTCCAGGTGATCGCCTCGACCCCGGCCGAGCGGG
>r384.1 |SOURCES={KEY=8c1b976a...,bw,4866108-4866408}|ERRORS={}|SOURCE_1="bcq" (8c1b976ac150da4581101744fba310641e33826f)
GGTGCACGCGATACCCTGAGCGCCAAGCCGCTTGATCAGGTCGTTGAGCACGAAGATCGCCCGCT
CCACCGAACCCTCGGCGATCGACATCAAAGGGATCAACTCGCCGCCAACTTGGATGACGCCGGTT
CGGTCTGGCTTCGTCGAGCGCAACGCCTTGGCGAGAGGCAGAAGCAGGGCATGGGGTTTTACCAC
CGGCTGCCATATCACCGGTTCGGCTTTCACTCTGGCCACGGGCTCTCGCCGCGGCGGCGCTGGTT
TGGCAGCGGCGACGACTGGCTTCTCAACAGCAGCCAGCGG
>r385.1 |SOURCES={KEY=8c1b976a...,fw,2762424-2762724}|ERRORS={}|SOURCE_1="bcq" (8c1b976ac150da4581101744fba310641e33826f)
GCATCTCGATGTCGCCGGCAATCTCGGTTTCGGCATCCCGCGAAACGAGCCGGACCGCGCTGCCC
GCCTGCGCGAGCTGATGGAGCTCGTCGAGCTCGATGCCGCGATGCTGACCCGCAGGCCGCACGAG
CTCTCCGGAGGGCAGCAGCAGCGCGTCGCGCTGGCCCGCGCGCTCGCCCGCAAGCCGGCCCTGAT
GCTGCTCGACGAGCCGTTCTCGGCGCTCGATACCGGGCTGCGCGAGAGTGTCCGGCAAGCTGTCG
CGCGCGTGCTGGCCAAGGCCGGCATCACCACCATTCTGGT
>r386.1 |SOURCES={KEY=8c1b976a...,bw,449575-449875}|ERRORS={}|SOURCE_1="bcq" (8c1b976ac150da4581101744fba310641e33826f)
GCTGTAGCGCTCGATGAAGAAGGAATCGGTGACCTTGACCGTTCCGATCTCCGCGACGCGCCCGA
CATCGTTGCGGCCGAGATCGAGCAGCATCAGGTGCTCGGCGCGCTCCTTCGGATCGGCGAGCAGC
TCCGCGGCGAGGGCGTCGTCCTCGGCAGGCGTCGCGCCGCGCCGGCGCGTGCCGGCGATGGGGCG
GATCGTGACCGTGTCGTCGCGCCGCCGGACCAGAATCTCGGGGCTCGAGCAGACGATCTGGAAGC
CGCCGAAATCGAGGTAGCAGAGGAACGGCGCCGGGTTGAC
>r387.1 |SOURCES={KEY=8c1b976a...,bw,5002209-5002509}|ERRORS={}|SOURCE_1="bcq" (8c1b976ac150da4581101744fba310641e33826f)
GCGCTTGCTGGACACGATCGTCCAAAGCCAGCTCTGGCAGGAATCGGCGGGGTCCGGATACACCT
CCACCCGCGCGGGCGCGCTCTCCAATCTCGACCAGCTCTATGGCGCGCCGGGCAGCTCGACGGCG
CTCGATACGATTTACAACAACTTCACCAGCGCCCTGCAGGGCCTGCAGAACGATCCGTCGTCCTA
CAGCCTGCGCTCGCAGGTGCTCGACGCCGCCAACACGCTGGCGAAGCGGCTCAACGGGCTGTCCG
ATGGCGTGCAGGCCTTGCGCAGCCAGGCCGAGGCCGGCAT
>r388.1 |SOURCES={KEY=8c1b976a...,bw,4372428-4372728}|ERRORS={}|SOURCE_1="bcq" (8c1b976ac150da4581101744fba310641e33826f)
GCTATGTGTTGGCGATCCCCTTCGCGATGCTGACGGCGCTGCCGGCCGCCGGGGCCTGGCTGGCG
CGACATGGGCTCTGCGCCATTCCGGAGGATTTCGCGCCGCCGCCGGTGCTGGCGGCCATCGGGGC
GGGAGAGCGCGGATGAACGCCGTCGCCTATCCCAAAGGTACGGTGAAGGCGCTCTCGCGCAGCCT
GAGAATGCATTATGGCGACAAGGAGCGTCAGGCGGCGATGGACCGGCTCCACGGCGCCTTCCTGA
CGCCCGGCGACCTCGTCTTCGACATCGGCGCCCATGTCGG
>r389.1 |SOURCES={KEY=8c1b976a...,bw,3461890-3462190}|ERRORS={}|SOURCE_1="bcq" (8c1b976ac150da4581101744fba310641e33826f)
GTGCGGATGGTCGCCCGCGCTCATCACCGGCGCATCGTCGATGCGCACGAAACCGCTGTCCGGCG
CATAGATGCCGGCCGCGACGCGTCCGAGCGTCGATTTGCCCGAGCCGGATTCGCCGACGAGACCG
AGCGCCTCGCCGCGCTTCAGCACCAGCGTGACGTCGTCGACGGCCTGCACAGCGGCCGGTGCCTT
CGACAGGCCGGCCTTCTGCGCGAGCTTCCGGAACAGGCCGGGCGTCTGGGCAAAGCGCTTGGCGA
CATGCTCGATGCGGACGTAATGCACGGCGTCGCCGGTTTG
>r390.1 |SOURCES={KEY=8c1b976a...,fw,5265475-5265775}|ERRORS={}|SOURCE_1="bcq" (8c1b976ac150da4581101744fba310641e33826f)
AGGGCCTGCGCTTGCCGTAGAAGGCGCGACGGAACCGTCGCATTTTGGCGATGGGCGGCGGTCCC
TCACCCCGGCCCTTCTCCCATCCGGGAGGGGTTTCCCGCGCTCTTTCCTATGATGGTCTGGGGAG
TCGCCAGAGGCTGACACTACGGACCGGTAGTTCGCTGCCAACGCCGTCGGCCGAGGTGAGGAGCT
TCTCCCAGCCTTCCCCGGCCAGCGCCAGCGGCACGCCCTCCCGCCCTCGGTTGACCGCGACCAGC
AGGCTCTCGTCACGGCCGTTCAACAGCAAGCAGAAAGCGT
>r391.1 |SOURCES={KEY=8c1b976a...,bw,4978752-4979052}|ERRORS={}|SOURCE_1="bcq" (8c1b976ac150da4581101744fba310641e33826f)
GCGTCTCGGTCTGGCTGAAGGCCGAGCCGGACGTGCTGATGCGCCGCGTGCGCAAGCGCTCGAAC
CGCCCGCTCCTGCAGACGGCCGATCCGGAGGCGACGCTGCGCGCCATGCTGGCCCAGCGCGAGCC
GGTCTATGCGCTGGCCGATCTCACAATCCAGTCGCGCGACGAGCCCCATGAGGTCATCGTCGGTG
AAATTGTCGCCGCATTGGAACGCTACCTTGGCGTCGCGGCTGGCGGAGTCGCTGAATCATGAACG
CCACCATGTCCCGCGAAACCGGGGCCCGCATCGTCGTCCC
>r392.1 |SOURCES={KEY=8c1b976a...,fw,293172-293472}|ERRORS={}|SOURCE_1="bcq" (8c1b976ac150da4581101744fba310641e33826f)
ATGGTCCATGCCGAAAACTACGACGCCATCCGCTTCCTCACGCAGCGCCTGGAACAGGGCGGCAA
GATCGCGCCGAAGTTCCACGGCACCTCGCGGCCCATCCCGGTCGAGCGCGAGGCGACGCATCGGG
CGATCTCGCTCGCCGAGCTGATCGATGTGCCCGTGATGATCGTCCATGTCTCGAACCGCGAGGCG
ATGGAGGAGATCGCCCGGGCCCGCTCGCGTGGCCTCAAGGTCTATGGCGAGACCTGCCCGCAATA
TCTGGTGTTGACCGAGGCGGACATGGACGGGCTCAACATG
>r393.1 |SOURCES={KEY=8c1b976a...,bw,405961-406261}|ERRORS={}|SOURCE_1="bcq" (8c1b976ac150da4581101744fba310641e33826f)
CTGACGACCGCGATCCACTATACCAACGGGCCGCCGCATATCGGCCACGCCTATGAGATGGTGGC
TGCGGACGCGATCGCGCGCTTCAAGCGGCTCGACGGCTACGACGTCTTCGCCATGACCGGCACCG
ACGAGCACGGCCAGAAGGTGCAGCGCACGGCCGCTCAGAACGGTCTTTCGCCGAAGGCGTTCGTT
GACGGGATCGCGGCCCGCTTCCACGAGATGGAGCAGGCGCTCGGCTGTTCCTTCGACCGTTTCAT
CCGCACCACCGATCCCGACCACAAGATCTCGACCGACGAG
>r394.1 |SOURCES={KEY=8c1b976a...,fw,4820372-4820672}|ERRORS={}|SOURCE_1="bcq" (8c1b976ac150da4581101744fba310641e33826f)
CACGCCGATGATGGCGGCCTATCTGATGCGGCCGGTGAAACATGCCGATCCGAAGGATGGCTGGA
TCATGGGCGGCTATGTCGGGCTGCTGAAAACCACGCTGAAGAAGCGGCGCATCCCGTTCTTCCCG
CGCCTCGACGGCTCCGGCACGTGGCGGACCCTGCCATTCAACACCGCCTATGCGACGCTGCTGGT
CGGCTTCCTCTTCCTGTTCGGCTCGATCCAGGCGACGCAGCTCCTGCCGACCGGCTTTATCCCGG
ACGAGGACACCTCGCGCGTCGTCGCCTCGGTCGAATTACC
>r395.1 |SOURCES={KEY=8c1b976a...,fw,1454520-1454820}|ERRORS={}|SOURCE_1="bcq" (8c1b976ac150da4581101744fba310641e33826f)
GGACTGGGGCGACGTCGCGCTGACCCTGTCGACGACGCGCTCGGCCGGCGGCACCGGCGCGCCCG
ATCTCCAGCCGATGCAGATCGCGTTCTTCGAGCCGCCGGCGATCTATGAAAGCCGTTTGCGCAAG
GTTGCGCCTACGCCGATGGCCGCCGCCCGCGCCAAGGCGGAGGCCGAGGCTCTGGCCGAGCAGGC
AGAGGCAAAGGCCGCGTCGCAACGCGCCGCAGCGCCGCCCAGGCCGGCGGAAGTCCAGACCGCCC
GGATCGAAGCCGGCCCTTATCAGGCGAGCTTCCAGGTGCC
>r396.1 |SOURCES={KEY=8c1b976a...,fw,2065004-2065304}|ERRORS={}|SOURCE_1="bcq" (8c1b976ac150da4581101744fba310641e33826f)
CCTGCCTCCACGGCGCCGATGATCCGCGCGGCCGGGCACCCCGCCGCCTTGATCTGCGCGAGCAC
ATCTCCTGCCCGTTCCGCCTTGCAGGAGACCAGCAACCCGCCGGAGGTCTGCGGATCGGTGAGCA
GGTGCCGGCGCCACTCCGGCAACCCGGCCGGCAGAACGACGCCCTCGCCATAGCTCGCCCAGTTG
CGATGCGAGGCTCCGGTCACCCGGCCTGCCTGCACCAGCCTTTCCGCCTGCGACAGCAACGGCAG
ATCGGCAAGGCGAAGCTTCAGCGTCGCGCCAGAGCCGCGC
>r397.1 |SOURCES={KEY=8c1b976a...,fw,1640116-1640416}|ERRORS={}|SOURCE_1="bcq" (8c1b976ac150da4581101744fba310641e33826f)
AAGCCCGCTCTACGACCCGGCCCTCGCCTCGCTCTGGATCCAGCACGATCCCGGCCTCGCCAACC
AGCTCCTCGACGAGATCGGCCTGACCAAGCGGGACGATGACGGCGTGCGCCTCCTGCCCGACGGG
AGACGGCTCGAATTCACCATCGAGACCGCCGGCGAGAACACCGAGGAAACCGACATCCTCGACCT
GCTGAAGCAGAACTTCCTCGATGTCGGCATCAAGATCTATCCGCGCTCGAGCCAGCGTGACGTCT
TCCGGCGCCGCATCGTCGCCGGGCAGACCATCATGTCGGC
>r398.1 |SOURCES={KEY=8c1b976a...,fw,1039087-1039387}|ERRORS={}|SOURCE_1="bcq" (8c1b976ac150da4581101744fba310641e33826f)
TTACGACGACCTCAACGGCAAGATCGTGGCGGTGGCGACGGGCGGCACCAGCGAGCCCGACCTCA
AGAAGCTCGTGGCCGAGCGCAAGCTCAATCTGCGCGTCATCAATGTCGACGACCACGCCGCCGCC
CTGATCGCGGTCGAGACCCGGCGCGCCGATGCCTATTTCAGCGACAACGGCGCCTTCTACGGGCT
GATCAAGCAGTCGAAGAAGCCCGACGCGCTGGAGATCGTCGGCGACGAATACGGCTATGCGCCGC
AAGGCTTCATGGTGCCCAAGCTCAACCCGACCATCCTCTG
>r399.1 |SOURCES={KEY=8c1b976a...,fw,3350713-3351013}|ERRORS={}|SOURCE_1="bcq" (8c1b976ac150da4581101744fba310641e33826f)
TCAGCCCGGAGCGCCCGGCGCGCACCGTATGCACCAGCAGACCCGGCTCGATCGGCGGCGCGCGC
CGGCCCTGGGCATCGATGATCGCCTCGAAGGCCCGTGCCGCGGCTCCGCTTTCCAGCAGCGCGAC
GGCCCGCTCCCTGCCTGCCTCCGGGGAGCCGATGTCGGGATCCCATGCGAGGATGCGGCTGGCGA
AGAACAGGGCCTTCTCCAGCAGATCGGGTGGCGCCTGCGGGTCGCGGTTCAGGACCCATCTGACG
TCCCGGACTTCCAGCGCCGGGCCGATGCCGCGTCCGATCG
>r400.1 |SOURCES={KEY=8c1b976a...,fw,1495056-1495356}|ERRORS={}|SOURCE_1="bcq" (8c1b976ac150da4581101744fba310641e33826f)
GTTACGCAGCGCATCCTCCCAGCCGCCGGAATAGACCAGCTCGTTCCAGTCCGGGATCTGGTTGT
GCACCGGGCAGCCGGTCGGGCCGTGGCAGAAGGGGATGCCGCAATCCATGCAGCGCGCCGCCTGC
TTCTTGATATCGCGCTCCTCCTGCGGGAGCGTGAACTCCCGGAAGTGGCGAATGCGATCGCCGGC
GAGCTGATACTTCTGCTCCTGCCGGTCGTATTCGAGAAAGCCCGTGACCTTGCCCATGCCGTTTC
TCTCGCCCTGTGCCCGGGTCGCCCCGCGCGCATGCCTTAA
>r401.1 |SOURCES={KEY=8c1b976a...,bw,1939356-1939656}|ERRORS={}|SOURCE_1="bcq" (8c1b976ac150da4581101744fba310641e33826f)
GCCATCGTCACGCGCGATACGCCGGACGGGCCCATCGTGGTGGCGCGCGGGCTGACGCAAGCCGG
CGGGCGCCCGCATGGCGAGGCCCTGGCCTTCGCGCGGGCGGGCGCCGCATCGATGGGCGGCACGC
TCTATGTCACGCTCGAACCCTGCTCGCATCGTTCGCTGCGCGGCGGCATTCCTTGCGTCGAGCAC
ACGATTCTCTCCGGCGTGAGGCGTGTCGTCTCGGCCATAACGGACCCGAATCCCTTCATCGCCGG
TCTCGGCCATGCATTGCTGCGCACGGCCGGCATCGAGGTC
>r402.1 |SOURCES={KEY=8c1b976a...,fw,5258595-5258895}|ERRORS={}|SOURCE_1="bcq" (8c1b976ac150da4581101744fba310641e33826f)
TGCCGGCGCGGGTTGCAAGCTGGCGCAGGATGTCGTCGCTCATCGTGCGCTCCACACGAGGTCTG
TCATCGGAACCGGGCCGCCATGAGAAATCCAGCCACCACTAGCCGCCGGCACTTCCATGCTCCAG
CACGATCAGCGCCAGCGGCGGCAGGGTCAGCGAGAGCGATTGCCGCTGGCCGTGGGCGGGGATCG
CTTGCGCACGCGCCTGCCCGCCATTGCCCAGGCCCGAGCCGGCATAGATGTCCGCGTCGCTGTTC
AGCCGCTCGCGCCAGAGGCCGGTGGCGGGAACGCCGATGC
>r403.1 |SOURCES={KEY=8c1b976a...,fw,1115408-1115708}|ERRORS={}|SOURCE_1="bcq" (8c1b976ac150da4581101744fba310641e33826f)
CGCTGGTTTCAGCCGCATCAAACTGCAGTCCGTGCCCCGCCGAGCAGGGCGGAAAGCTCGCGCGC
GGCGCTGCGCACGGTTTCGATGTGGTTCGGCAGCAGGCTGTCGCTGACGCGTCCGGTCGGCGCCC
CGATATGGATGGTGGCGATGATTTTGCCGTCGCGCCCCATCACGGGCGCCGAGATCGAGATCAGG
TCCGGGCTGACCTCGCCATGGCTGACGTAATAGCCCTGCTCGCGGACCGCCGCGAGAATCTGCCT
GAGACGTTCGGGATCCACGCAGGTCCGCTCGGTGAACGCC
>r404.1 |SOURCES={KEY=8c1b976a...,fw,3423687-3423987}|ERRORS={}|SOURCE_1="bcq" (8c1b976ac150da4581101744fba310641e33826f)
CGCGCATCAGCGGGAACTGGGGAATGAGATCGGCCGGCGGCTCCGAGCGGTTGCCCTTGTAGGCC
GGGTAGATCGCCTTGCGGAACGAGTTCTCCGACTTGTCGAAGACGATGGCGAGATGGGTCGGCCT
GACGCCGAGCACGCCCTCGCGCACGAACTGAAAGAGCTTGGTGGCGAAGAGCCGGACCGCTCCGG
ACGGCAAGCCGTCAGAACGGGCATTGTATTTCCGGTCCTGGTTGATCGACTGGAAATAGGCCCGG
AAAATGAAGTTCGAGCCGTCGACCAGGAAGAGGTGGTCGC
>r405.1 |SOURCES={KEY=8c1b976a...,fw,3824709-3825009}|ERRORS={}|SOURCE_1="bcq" (8c1b976ac150da4581101744fba310641e33826f)
GCTCGGCAAACAAAAACCCGGCGGTCGCCCGCCGGGTTCGCATTCTGGGATCCGATAGGAACGGC
TCAGGCCGCTTCTTCCTGCAGATCGTCGTTGTCGCCTTCGAGCTCAGCATCCGCCTCGACGGCCT
CGCCCTTGCCGACCCGGCGCGGCGACTTGGCGAGCTGGCCCTCGATCTTCTTGAGCGCCTCGATC
TCGGTGACGTCGTCGACGACCGCGATCTCGCGAACCATGCGGTCGAGGGCGGCTTCATAGAGCTG
GCGCTCGGAATAGGACTGCTCGGGCTGGGCCTCCGAGCGA
>r406.1 |SOURCES={KEY=8c1b976a...,fw,1620723-1621023}|ERRORS={}|SOURCE_1="bcq" (8c1b976ac150da4581101744fba310641e33826f)
TGTTGCCGTCGCTGATCACCCTCGCGGCCTTCTTCTGCGCGTTTTATTTCCTGTCGCTGTGCCTG
CGGACCATCCCCGTCGGCATCGCCTATGCGATCTGGTCGGGCGTCGGGATCGTGCTGATCAGCCT
GATCGCGCTGGTGCTTTTCGACCAGAAGCTCGACCTGCCCGCGCTCGGCGGCATGGCACTGATCG
TCGCCGGTGTCATGGTGATCAACCTGTTCTCGAAATCGGCGGCGCATTGAAGGCTTGCTGCCGGG
CGTCATTCTCGGGCGAAGCACAGCTTCGACCCGAGAATCT
>r407.1 |SOURCES={KEY=8c1b976a...,bw,2105034-2105334}|ERRORS={}|SOURCE_1="bcq" (8c1b976ac150da4581101744fba310641e33826f)
CCGGCACGCCGGAGGCGGCCTTGATCGCCAAGGCGGACGCGGCCGCGTTTGAAACTGCGATCACG
CTGCTGCCGCACCCGTTTCGCGAGGTTCTCGTGCTGCGGGACGTCAACGGCCTCGGCTACCGGGA
GATCGCGGCGATGCTCCATGTGCCGCTGGGCACCGTGATGTCGCGGCTGTCGCGGGCGCGCGCAC
TGCTCGCGGCGCAGCTCGGGGGGAGCCGATGAGAAAAAATATGGAATTGCCGTCGGATCCTGCGG
ACCTTCAGTTGCTGCTTCATGCCCTGGTCGATGGCGAGCT
>r408.1 |SOURCES={KEY=8c1b976a...,bw,557998-558298}|ERRORS={}|SOURCE_1="bcq" (8c1b976ac150da4581101744fba310641e33826f)
GGGCTCTGGTCGCGCCATACGGTCGAGCCTGCCGCGACCGCGCAGGGCGGAGCGGCCGAGGTCGC
GATGATGGCGGCGTCTGCCGCGGCCGTCGATGCGACCTGCGCGGCGTGGCGTGGGCGTGGCATCG
CGATCCTGCAGGAGCCGACCGATCTCGACTTCGGCCGCACCTTCACGGCGTCCGATCCCGACGGT
CATCGCCTGCGCGTGTTCTGGCCGTTTCCGGCGGAAGGCTGAAGCGTCCGGCAGGTGTTTCCCGG
AACCTGCCTGGCAAGAACCGCTTGGCAAGAACCGCTTGGC
>r409.1 |SOURCES={KEY=8c1b976a...,fw,3164857-3165157}|ERRORS={}|SOURCE_1="bcq" (8c1b976ac150da4581101744fba310641e33826f)
CGGGCTATCTGACCATTGTCTGCCTTATCCCCGAGTTCATGATCACCTATGCTCAGATCCCGATC
ATCCTTTTGGGCGGCACCTCGCTGCTCATCGTGGTGACGACGACGATGGATACCGTGGCGCAGAT
TCACGGACATCTGCTGGCCCATCAGTATGAGGGGCTGGTCAAGAAGGCCAAGTTGCGAGGAGCGA
GGCGCTAAATGCGGTTGATTTTCCTGGGGCCGCCGGGGGCGGGCAAGGGCACTCAGGCGGCGCGC
ATCGTCGCGAAGCATGGCATTCCGCAACTCTCGACCGGCG
>r410.1 |SOURCES={KEY=8c1b976a...,bw,4131526-4131826}|ERRORS={}|SOURCE_1="bcq" (8c1b976ac150da4581101744fba310641e33826f)
TGCGCGCCTTCGTCGCCACGGTGTCGGATGTCCTTGATGAGATGGGCGTCGGCTTGAAGTCGGCC
GCTTGAGGAGGTGATGATGAACATGCATTCGAAAGTCGGGTCGGATGTCGTCGCGAACGGTCGGG
GTTATGCCCGGCCGCAGCGCCCGACGGTTGTGATCTGCATGGACGGCTCGGAGCCGGCCTATATC
GAGGCTGCCAGCGCCAAGGGCCTGACGCCGAACCTCGACCGGATCATGCGGACCGGCGCCAGCAC
ATACGCCTATTCGGTGATCCCGAGCTTCACCAACCCCAAC
>r411.1 |SOURCES={KEY=8c1b976a...,bw,1163071-1163371}|ERRORS={}|SOURCE_1="bcq" (8c1b976ac150da4581101744fba310641e33826f)
GCCCCGATCACCGGCTCGTCGAGACGAGCGCTCCCGCCACGACCACGCCGCTCGTAGAGGTCGAG
AAAGTCAGCGTGCTCTATGGCCGCAAGCCCTTCCTCGGCAACCTGCTCGGCCGGGCCAACACGCA
GTTCACCGGCAATCGCGAGGTCAGCCTGTCGGTGATGCCCGGCGAAATCCTCGGCATCGTCGGGG
AGTCCGGCTCGGGCAAATCGACGCTCGCCAAGGCGATGACGGGGCTCAACCGTTTCGAGGGAGAG
ATCCGCTTCGCCGGCCGCCGTATCACCGGCCTCTCCGACA
>r412.1 |SOURCES={KEY=8c1b976a...,bw,1865315-1865615}|ERRORS={}|SOURCE_1="bcq" (8c1b976ac150da4581101744fba310641e33826f)
CCACTCTCGTCTCCATACCATTCCGGGATCGCTGCGTGTTTTCACGCCGCGCGTGCTGCGTCCAC
GCTCGCGCAATTGCGCCAAGACCTCCCGGACATCCCGACCCCACCAGGATTATTCCGAGAGCGGC
GTGCCGTAACGGCATGCTGCCGCGTTTCTAGAGGCAGCTGTCCACTCGCGAAAGCGGTTTGCGAC
GGCCAGGAGGGCTTGCACTCGATCGAGGCCTGGCATGCAAGAACCCATTCTCAAACGGCCCGCCG
TCCTGTTGGGATCGGCGTCCTCGGGAGGAACGATCGCGGC
>r413.1 |SOURCES={KEY=8c1b976a...,fw,1807456-1807756}|ERRORS={}|SOURCE_1="bcq" (8c1b976ac150da4581101744fba310641e33826f)
GCCAGCAACACCAGGAAGGCGAGCAGGACCACGCCGATCGCGCCGATCGCGACGCTGGTGTCGAT
GCGGTAGCCCTGCCAGATCACCGAGATTTCGCCCGGCCGATCGGCGAGCCATACCGCGCCGAAGG
CAAGGCAGGCGAAGACGGCGAGGTAGACGAGAACGCGAACCATGGACCTCTCTATCCTCCGTCAG
CCGGCGGCGCCAAGCGCTGCGACCGCATCCTGCGCGATTTTGGCGATGGCTGCATCCGCCGCCGC
CCGCTTTTGCAGATCGGCGCCGAATTCCGCGCTGGCGCGA
>r414.1 |SOURCES={KEY=8c1b976a...,fw,1276596-1276896}|ERRORS={}|SOURCE_1="bcq" (8c1b976ac150da4581101744fba310641e33826f)
GACCAGGGCGCTGAGGAAGATCACCAGATAGGCGCCGCGCCGGAAGCTCGCCTCCGAGGCGAGGC
GGAAGCCATGCACGCCGCCCCAGAAGCCGATCGCGTAGACGGCGAAAAGCGGCACCGCCGTCAGC
AGCGCCTGCAGGGTGAGGATGCCCTTCCACCACAGCACCGCGCCGCTGATGAAGGTCGAGATCCC
GAAAAAGGTCTGCAGGTTGGCGCGCGTCTTGTGGCGGTCGTTGCGCTGCGCGCCAAGCCAGAACA
CGGCGAGCGGCATCCCGCCGATCGAGGCCATGCCGTTGCA
>r415.1 |SOURCES={KEY=8c1b976a...,fw,100758-101058}|ERRORS={}|SOURCE_1="bcq" (8c1b976ac150da4581101744fba310641e33826f)
GCCGAGCTGGCGACCGATGCCGAGGGCAAGATCCTCGGCATGAAGGTGCACACCACCGCCAATTT
GGGCGCCTATCTCTCGACCTTCTCCTCCTCGGTGCCGACCTATCTCTATGCGCCGCTTCTGTCGG
GGCAGTACGACATCCCGGCGATCTATTGCGAGGTCGACGCGGTCTATACCAACACCGCGCCGGTC
GATGCCTATCGCGGCGCCGGGCGGCCGGAGGCGACCTTCGTGGTCGAGCGCCTGATCGAGATCAC
GGCGCGCCAGCTGGGCAAGGATCCGGCCAAGTTCCGGATG
>r416.1 |SOURCES={KEY=8c1b976a...,fw,5009792-5010092}|ERRORS={}|SOURCE_1="bcq" (8c1b976ac150da4581101744fba310641e33826f)
GTGATGATCATCACCGGCCGCCGCGCCGCCTTGACGGTCTCGCCCGTCTCGTAGACGTGGAACTC
CATGCGGTCGAGCTCGAGCAGCAGGTCGTTGGGGAATTCGATATCGGCCTTGTCGATCTCGTCGA
TCAGCAGCACCGGCCGGACGGGCGCGACGAAAGCCTCCCAGAGCTTGCCGCGCTTGATGTAGTTG
GCGATGTCCGACACGCGCGGATCGCCGAGCTGGCTGTCGCGCAGCCGGCTCACCGCATCGTATTC
GTAGAGCCCCTGCTGCGCCTTGGTCGTCGACTTGATGTGC
>r417.1 |SOURCES={KEY=8c1b976a...,fw,1784112-1784412}|ERRORS={}|SOURCE_1="bcq" (8c1b976ac150da4581101744fba310641e33826f)
AGGTCGCCCGCTTGTAGAGCTCGACATGCGCCGCCGTCCGGATCGCCGCCTGTTCGCCGCCCGTA
ACCTGGACCGAGAGCATGAAGCCGAAGCCGTTCTCCATCTGCCGCGCCGCGATGTCGTGGCCGGG
ATGCTGCGGCAGGCCGGGATAGAGCACGCGCGCCACCAGCGGATGCGCCGAAAGCCGCTGCGCCA
GCGCCATGGCCGAAGCCGACTGGCGCTCCTGCCGGACATGGAGCGTGCGCATGCCGCGCATCAGC
AGATAGGCCTCGAACGGCCCGAGGATGCCGCCCTGCCCCC
>r418.1 |SOURCES={KEY=8c1b976a...,bw,4042016-4042316}|ERRORS={}|SOURCE_1="bcq" (8c1b976ac150da4581101744fba310641e33826f)
GCCGTCGTCGCCTCCTGCGCCGGCAGCACCTCGCGCTCCGGCTGAAGCACCTCGCCGATGGTGCG
TGGAATCTCGGTCGTCAGCGCGACCTCGACGAAGATCAGCGGCTCGTCGACGAGCTGTGGATGGA
AGAAGGCGAAGCAGCGCCGGTCCGCCGGTTCGAGGCGCCGACGCAGATCGTCCCAGCCCTGGATC
TCGTGCACCGCCTCGTAGCGGATGATCTTCTCGAGCACATTGGCCGGCGTACGCCAGTCGATGCG
GCGCAGCACGAGGAAGCCGCGATTGAACCAGGAGCCGAAA
>r419.1 |SOURCES={KEY=8c1b976a...,fw,420129-420429}|ERRORS={}|SOURCE_1="bcq" (8c1b976ac150da4581101744fba310641e33826f)
GCCGGACCTGGATCGGCATTACGGGTTCGGGATTCTCGCCGAGGACGGCGCGCATTGCGTCGATC
CAGGCCGCTACGTCTCGAAGATCGTCGAGATGGCGGCCGCCCGGGGAGCAAAGGTGATCCGGGCC
AAGGCGGGCGGATTCGTGTTCGCCGGCGAACGGCTCGTCGGCGTCCGAACCGATATCGGCCTGAT
CGCATGCGATCAGGCCGTCGTGGCCGCCGGGGCATGGTCGAAGAGACTGGCCAGCGGTGCCGGCG
ACGAGATCCCGCTTGAAAGCGAGCGGGGCTATCACGGCGT
>r420.1 |SOURCES={KEY=8c1b976a...,bw,113267-113567}|ERRORS={}|SOURCE_1="bcq" (8c1b976ac150da4581101744fba310641e33826f)
CCGCCTGGGCGGCCAGCTCGCCGATTTCGACGGAGCCTATATCGCATCGGCATCCGGAACCGTCC
TCGCCGGCGTCGAAGCGGGCGAGCCCGCCGGCCAGGCCGGCTATGACGGCCTGCGACATTTCAGC
GGCTTCATTCCCGGAGGAAACTCCCGGCCCGTGGCCGGCAGCCTATCCTCCGATCGCGGCTCGGC
CTGGTCGACCATCGCCAGCAACGGCAGCGACACGATCCTGCTGATGGTGATCGACTTGTCGCGCA
TCGCGACGCCGGTTCACTCGCCGTCGCTGGGGCGGCTGTC
>r421.1 |SOURCES={KEY=8c1b976a...,fw,4891213-4891513}|ERRORS={}|SOURCE_1="bcq" (8c1b976ac150da4581101744fba310641e33826f)
ATACCCCAGCGCGTGACGCGGTCGCCTTCGCGCTTGGTCAGCTTCGCGGCGGCGGCGGCGAGCTC
GGTCCAGTTCTTCGGCGGATTCTCGGGGTCGAGCCCGACTTCCTTGAAATGCTCGGCGTTGATGT
AGAGGATCGGCGTCGAGTTGTGGAAGGGCACGCCATAGACCGAGCGGTCGAGCACGGCATTGCCG
GAGAGCGCCGGGAAGAACTGGCCCATGAACTGGTCGTTGCTCTTGCCGTCGGCCTTGATCAGCGT
GTCGAGCGGCTGGATCTCGCCCTCGATCTGGAGGTCGCGC
>r422.1 |SOURCES={KEY=8c1b976a...,bw,3295106-3295406}|ERRORS={}|SOURCE_1="bcq" (8c1b976ac150da4581101744fba310641e33826f)
GCGCTGACGCAGGAAGGGCTGGAAAGCTTCGATTTCGCCAGCGGCGCCTTGTCGCCCCTCGTCGA
CCCGGAAACCGACCTGCCTGACAACCGCTTCAACGACGGCAAATGCGACCGGCAGGGCCGGCTCT
GGGCGGGATCGATGAGCCTCGATGCGAGCAAGCCGACCGGCTCGCTTTATCGAATCAACGGCGAT
CTGAGCTGGGAGCGGGCCGATGGCGGCTTCCGCGTCGCCAACGGCCTCGACTGGAGCCCCGACGG
CCGCATGTTCTACTTCACCGACAGCGCGCCCGGCCGCATC
>r423.1 |SOURCES={KEY=8c1b976a...,bw,3744208-3744508}|ERRORS={}|SOURCE_1="bcq" (8c1b976ac150da4581101744fba310641e33826f)
TCGACGGCTCCTCGCCTGCGGTGCCCTCGCCCAGCCAGCGCAGCTCGTCGACGCCCCGCTCGGCG
ATCGCCATGGCGGAGCTGACGCCCCCCGCCCTGCCCGCGCATGGCGCGCAGCAGCCGGAGGCGCG
GATCGCGCTCGCCTCCGCGCCGGCGACCCGAGACCTGCGCCTCGCGACGCCGGGCGAGCGGCAGA
GCTATGCCGGGCTGATCGTGCCGGAGAACATGGCGCGCGAGCAGCGCTGCCTGGCCGAGGCGGTC
TATTTCGAGGCTCGTTCGGAATCGCCGGAGGGGCAGGCCG
>r424.1 |SOURCES={KEY=8c1b976a...,fw,1241303-1241603}|ERRORS={}|SOURCE_1="bcq" (8c1b976ac150da4581101744fba310641e33826f)
GGTTTTCTCCTTTGGAGGGACGGAGGCATCGCCTGCACCGTCCATTGAGTTGGATCTGGGATACC
GGGCCGGCTCAGCCGGGGCGCTTCTCGAATTCGGCGCGCAGGTTATCCTTCCGTTCGCGCCGTTC
CGGCGTCACCAACTCGCCGAAATCCTCCATCTCGAAGACGGGCCTGAGCTCGATTTCGGTGCCAC
CGTCGAAGGGCGCGCGCTTCAGCCACTCGACGGCCTCGTCGAACGACTTCACCTGCCAGAGCCAG
AAGCCGGCCAGCAGCTCCTTGGTCTCCGCGAAGGGGCCGT
>r425.1 |SOURCES={KEY=8c1b976a...,bw,40116-40416}|ERRORS={}|SOURCE_1="bcq" (8c1b976ac150da4581101744fba310641e33826f)
CGCATGATGAGAAGCTGACGGCTACTCAGCGACGCGCTCTTGCGTGGATTAACGAGTTCCCCTGC
CACCAGTCCGAATGGCGCTCGGGCGCCAAGCCGCCAGCAGATTGCCGCCATGGTCGGCATGTCGA
TCCAGATGGTGATGAAATACAGCCGCCACATCGACCAGCGCCTCGCCGCTCGCGGAACAGCCGGC
GAACAGGCCAATGCAAAAAATCGTAACGAGTGAAAAATCCAACCTCCGAAAACGCCGTAAACACA
GGGACAAATGAGATGTCAGCGTTAAGCAGCCATTATGCTT
>r426.1 |SOURCES={KEY=8c1b976a...,bw,1591697-1591997}|ERRORS={}|SOURCE_1="bcq" (8c1b976ac150da4581101744fba310641e33826f)
TGGTGCCTTGCTTCTTCAGCGGCAGGGTCTGGTTGCGGTTCTCCAGCAGCACGATGGTCTCGCGG
GCGATCTCGCGGGCCGGCTGGCGGTTGAGGCGGCTGTCGGCCTTGACGTCGACGGGGTCGTCCTC
GGGCTTGCCCATGCGCAGGAACGGATCGGCGAACAGGCCCATATCGTATTTCGCGCCCAGCACCT
CGCGGACGCAGGCGTCGATCTCGGCCATCTTGATCTCGCCCGAGGCGATCAGCCCCGGCAATTCG
GCGAGATAGACCTGATCGGCCATGCTGAGGTCGATGCCGG
>r427.1 |SOURCES={KEY=8c1b976a...,bw,3780958-3781258}|ERRORS={}|SOURCE_1="bcq" (8c1b976ac150da4581101744fba310641e33826f)
CCTCGCTCGACGCGGTGGAAGAGATCCTCACCGCACTGCTCGAAATCTCGCGGCTCGACGGCGGC
GCCCTCAAGCCCGAGCTCACCGCCTTCCGCCTCGACGAGCTGATGCGCCAGCTCCAGCGCGAATT
CGAGCCCAGCGCGCAGGAGAAGGGGCTGAAGCTCGTCTTCGTGCCGACCGGGCTCGCCGTGCGCT
CGGACCGGCGCCTGCTCCGGCGCCTGCTGCAGAACCTGATCTCCAACGCGATCAAATACACGCCG
AACGGCAAGGTGCTGATCGGCTGCCGGCGGCGCGGCAACC
>r428.1 |SOURCES={KEY=8c1b976a...,bw,2993141-2993441}|ERRORS={}|SOURCE_1="bcq" (8c1b976ac150da4581101744fba310641e33826f)
GCGCCGCATGTCGGCTGGTCAGGCGCGATCTGCGTTGCCGCGAGCCTGCAATTGGCGGCGGCGGC
GGAAACCTTCCGCACCTTCGAATGCATGGTCTACGAGAACCCACTGCGCGATGCCTTCACGCGCC
CGCTCGTCGGCGAGGGCTCGCAACTGGTCGACGGCAAGCTCGCCATTCCGCAGGCGCCGGGCCTC
GGCATCGAGATCGACCGCGAGGCGCTGAAGCGCTTCAGGATCGCTTGATGACCAGCCGCACGCCC
CTTTCCGCCATCGCGCTGGTCACGCCGGTCCAGCTCATGA
>r429.1 |SOURCES={KEY=8c1b976a...,bw,5014988-5015288}|ERRORS={}|SOURCE_1="bcq" (8c1b976ac150da4581101744fba310641e33826f)
GGCTAGGCCATTGGCGTGGGAGCGGGTCGTTCGCGGCGAAAGCGCGTCATTCTCGGGCAGCGTAT
CGCGCCGACCCGAGAATCTCTTTCCGGAAGAGGCGCAAGAGCCTCCGGGGCGCGAGATGCTCGGG
CCAGCGGCCCGAGGCGCGCGGCTCAGAACGTCCCGCGGAAGGCGCCGCCGTCGATCAGGAAGTTC
TGGCCGGTGATGTAGCCGGCGTTCGCGCTGGCCAGGAAGGCGCAGAGCTGGCCGAATTCGTCGGG
CGTGCCGAGGCGGCCGGCGGGAACCGCGGCGAGCCGCCTT
>r430.1 |SOURCES={KEY=8c1b976a...,bw,5011593-5011893}|ERRORS={}|SOURCE_1="bcq" (8c1b976ac150da4581101744fba310641e33826f)
TCGCATCGCCGTAGAAGGCCGGACGGCCTGAGCGGCGCTGGGCGGTGACCAGGGCCGCGTCCGAA
TCGATCAGGATGTGCGACTTGCCGTGCTCGTCCAGCATCGAGGCGACGAGGCGCCCGACACGCCC
GCCGCCGACGATGATGGCGCGCGGCGCGCGATCGTCCGGCGGGAGCACCTTGGCCTCGTCCGGCA
AGGTCACCGGCGCGGCGAGCTTCTGGGCGAAATGGCGGGCGAAGCGCGCCTGCAGGGGCAGCGCG
ACCATGGTCAGCGACACCGCCGCCAGCGCGATGCTGGTCG
>r431.1 |SOURCES={KEY=8c1b976a...,fw,4147674-4147974}|ERRORS={}|SOURCE_1="bcq" (8c1b976ac150da4581101744fba310641e33826f)
CCCGGCCGCGACTTCGCCACCGGCGAGGCCTGAAGCGGATATTCGGCGACAAGCTGGAGACGACG
TCATGACCCTGGCGATGAGCTGGGAGGAATGGGCCTCCCACGACGCAGTTGGCCTCGCCGAGCGG
GTGCGCAATGGTGAGCTGACGCCGGCCGAGCTGGCGCGGCAGGCAGCCGCGGGCATCGCGAAGAC
GAATCCTTCGCTCAGCGCCGTGGTGGAGGTCTTCGAGGATGTGGTCGCCGATCCGCTGAGTGACG
GGCTCGACCCTGCCGGCCCTTTCGCCGGGGTGCCCTTCCT
>r432.1 |SOURCES={KEY=8c1b976a...,bw,20852-21152}|ERRORS={}|SOURCE_1="bcq" (8c1b976ac150da4581101744fba310641e33826f)
GAAGAGCACGCCGCCATGGTCGCGAATGCGATGGCACCAGCCGGAGAGACGGACATTCTGGCCGA
TGTCGCTGTCACGGAGCGCGCCGCAGGTGTGGGAACGGTAGCGATGCAAGGTCACGGTATCGGTC
TTTCGGCAAAAGGCGCCGGGAACAGGCCGAAAGGGCCAGCGCACAGCTTTTCGGGGCTAACCACA
CGCGCGCGCCCGAAATGTCAAGAACGCCCGCGACATCCCGCATCGCTGTCTGCTATGAGCCGAAA
GCCATGCATCTGATCACCGATACCGCCGAGCTCTCCGCAG
>r433.1 |SOURCES={KEY=8c1b976a...,bw,3969446-3969746}|ERRORS={}|SOURCE_1="bcq" (8c1b976ac150da4581101744fba310641e33826f)
GGCGAGTTCGACGTCGCGACGCTGTTCTTCTCGAAGTTCAAGTCGGTGATCGCCCAGATCCCGAC
AGCGCAGCGCATCATCCCGGCCGAGATTCCGGAAGGGACGAAGCAGACCGACGCCGTCTACGACT
ACGAGCCGGACGAAGGCGAGATTCTCGAGGCGCTGCTGCCGCGCAATCTGACCGTTCAGATCCTG
CGCGGGCTGCTCGAGAACGCCGCCTCCGAGCAGGGCGCGCGCATGTCCGCGATGGATTCCGCCAC
GCGCAACGCCGGCGAGATGATCAAGAAGCAGACGCAGCTC
>r434.1 |SOURCES={KEY=8c1b976a...,fw,2242466-2242766}|ERRORS={}|SOURCE_1="bcq" (8c1b976ac150da4581101744fba310641e33826f)
CGATCTGGAAGGCGCTCGCCCAGAGCACGTCGTCGAGCGTGCCCGTGCCGGCGAGCTTCTTGGAG
AAGAGATAGAGATCCTCCGTGGTGCGGGCGCGCTGGCGGGCGGCATCGGCCTGGCGCTGGACGCG
CGCGGTGAGGTTGCTCGCAATCACCGCGACGAGCAGGAAGAAGGCCAGCGCGACCGCGTTCTCCG
GGTCGTTGATCGTCAGGGTGTAGAGCGGGGGGATGAAGAAGAAATTCAGCGCCAGCGCGCTCAGG
ACCGAAGCGAGGAGCGCCGGCCAGAAGCCGCCGGTCACGG
>r435.1 |SOURCES={KEY=8c1b976a...,fw,3413321-3413621}|ERRORS={}|SOURCE_1="bcq" (8c1b976ac150da4581101744fba310641e33826f)
GTTCGGCGACCATGCGCGCGACATAGACGCGTTCGTCGCCCTGGCGGCTCGGCGCGCGCCAGCGC
TCAAGCGCCTGCGGGAGACGGGCATCGCGCGGCAGCCAGCCCAGAGCCTCGCCGTCGCCGCGGCT
GGCGACCACGCCGCTGCCTTGCGAGACGAGCGCGACCTCCATGTCCGTGCCGCCCTCGCCGAGGT
CGAAGACGTTCTCCAGCACCTCGGGTTCGATCAGCAGCAGAGCCTCGCGCAGACCCGCTCCGGAT
GCCGTCGGATTTTCGGTATGCACGGTGAGATAGCGCCGGT
>r436.1 |SOURCES={KEY=8c1b976a...,bw,3406284-3406584}|ERRORS={}|SOURCE_1="bcq" (8c1b976ac150da4581101744fba310641e33826f)
CTACGCCCGCGTGCCGCGCGGACTGCAAAGCAGCGCCGTGGCAGGCGCAGTTTCATAGCGGCTCC
GCGAGCAGGTGTCATCCGGGAATTTCCGGGAGAAGCTCAGCCCTTGAAATGCTTCGAGAGCTTGA
GGGCCTGGCCCTGATAGTTCGAGCTCAACCTGGCGCCGTAAAGCGCGGCCGGTCGGGCCGCCATC
GTCTCGTAGACCAGCCGGCCGACGATCTGGCCGTCCTCGATGATGAAAGGCACGTCGCGGGAACG
CACCTCGAGCACCGCCCGCGCGCCTTGCCCGCCAGCGGCG
>r437.1 |SOURCES={KEY=8c1b976a...,fw,2779349-2779649}|ERRORS={}|SOURCE_1="bcq" (8c1b976ac150da4581101744fba310641e33826f)
GCCGACGGTCGCGCTTCACCATTGGCTCTGGACAATCGGCAAGGTCGAGCGGTCCGATGTCGAGA
TCGTCAATATGGGCATCGAGGTCGTTCAGCAGGCGATGCTGACCGGCGCCATCGACGGCGGCACG
CTGCTCGAACCCTCGGCGACGCTGGTTTCCGAACGCGATCCGCGCATCAAGCGCATCGTCAACTC
CCCGGACATGTTCCCGAACATTCCCGGCGTCGTCGTTGCCGCCTCGGGCGCCCTCGTCAAAAATC
GCCCGGAGGTGGCGGAACGCTTCGTCGGGCTTTTCCATCA
>r438.1 |SOURCES={KEY=8c1b976a...,bw,1297340-1297640}|ERRORS={}|SOURCE_1="bcq" (8c1b976ac150da4581101744fba310641e33826f)
CGAGGCTGATATCGCCGCCATGTTGGACATATGCGCGCCGAAGGGTGCGGTCAGCAGCGAGACGA
GCCCGGTGGCGAACAGGGCCGGCGCCGTCGGGGGATTGTAGCCGGCGGCGCGCAGCACGGCGAAG
CCCGGCAGGTTCTGGGCTGCCATGGTGACGAGATAGAGCGGGACGCCGATACCGAGCATGGCGCC
AATATCGAAGCGCGGCGTGACGAATTCGAGGCTGGTGAGCGCGATCCCGCCGGCCGGCCAGTGGG
CGAGCCCGCCCAGGAAGCTGATGACGACGCCAGCGACCAG
>r439.1 |SOURCES={KEY=8c1b976a...,fw,3961197-3961497}|ERRORS={}|SOURCE_1="bcq" (8c1b976ac150da4581101744fba310641e33826f)
GTTGTAGCGCTCGGGGATGCGCCAGCGGAAAGCCGAACGGAGCTGGGCGTAATCAGGCAGGTCGG
GCAGGTGCAAAGAACCGGGATCCGGTGGAAAAAGGCGCGGCACGATAGGCAGCCCGCCCCGCCCT
GTCACCCTCTCATGGGACAGGCCGCCTTGCGCCAGGCGCGGCGCTCAGAACAGGCGCTCGTCCTT
CGCCGGCAGGAAGGCGTCGGTGAAGGCATCGCCCGCGCGGGCCTTGTCGCGGAAGGGCTGGGCCT
GCGCGCTCTGCTCCAGCGCCGCCGCCCAGCGCACCCGGTC
>r440.1 |SOURCES={KEY=8c1b976a...,fw,3556971-3557271}|ERRORS={}|SOURCE_1="bcq" (8c1b976ac150da4581101744fba310641e33826f)
AGCCGGCCAAGCGCCAGTACTCGGTGACGCGTGGTGGCTGCGCCGGCATCTCGCGCTACGCCCAG
ACCTGGTCGGGCGACAACGAGACCGCCTGGAAGACGCTGCGCTACAACCTGACGCAAGGGCTCAA
TATGAGCCTGTCGGGCATGTTCTCGATCGGCCATGATGTCGGCGGCTTCCATGGCCCGACTCCCG
GCCCCGAGCTCTTCGTGCGCTTCAACGAGTTCTGCTCGCTCTGGCCGCGCATGGTGATGAACTCC
TGGAACGATGACGGCGTCGTCAACCTGCCCTGGATGTATC
>r441.1 |SOURCES={KEY=8c1b976a...,bw,1826875-1827175}|ERRORS={}|SOURCE_1="bcq" (8c1b976ac150da4581101744fba310641e33826f)
GGGCCGCATCCGCGCGAGCCCCTCCCGGACCGCCTTTTCCGCCATGCTTGAAACCAGACGCAACC
CGTCACTCCCGCGCGGCATCGCCGCCCCTGCACCATCCCAGCCCGTGCCGAGCTTGCCCGTGGGG
AGTCGCCCGGCGGTTACCGAGCGGGCGGAATCGACCGGCAGCGTGAACAGGCGGTCAAGAAGCAG
GGTTAACGGGCGGGCGGCCGAACCAGGCAGGAGTGGGAGGGAGATTGACTTTTCGACGCAACGGG
TGTTCTCACGGATCTCGGCGCATCCTCGCGCCGCCTGCGA
>r442.1 |SOURCES={KEY=8c1b976a...,fw,347333-347633}|ERRORS={}|SOURCE_1="bcq" (8c1b976ac150da4581101744fba310641e33826f)
TGGCCGCCAGCATCTCGCCGCGCATGTCCTGCGCCGAATCCTGCGGCGGAACCGGGAAGTAGCCG
CCCTTGGTGGCGATGCGGTGGCCGAGATTGCCGCCCTCGTACTCGGTCATGCCGTTGATCGGCAG
CTCGACGTTGTCGAGCTTGAAGCCCGTGTTGTACGGATCCGCCGCGATCTTGACGTCGTCGAAGA
CGAAGAACTCGGCCTCGGGGCCGACATAGATGGTGTCACCGATGCCGGTCGACTTGAGATAGGCC
TCGGCCTTCTTGGCGATGCCGCGCGGGTCACGGCCATAGG
>r443.1 |SOURCES={KEY=8c1b976a...,fw,991986-992286}|ERRORS={}|SOURCE_1="bcq" (8c1b976ac150da4581101744fba310641e33826f)
GACGCCGACGGCCGGCCCTTCCGCCTGATCGACATCCCCCTGCTCGCCATCGAACCGGGCAGCCG
CTTCGGTGTCAGCGGCCCTTCGGGCTGCGGCAAGAGTTCGCTGCTGCATCTGGTGGCCGGGCTCC
TGCGCCCCTCCCGAGGCCGCATCCTCTGGAACGACCGCGCCGTTTCCGAGCTGTCCGAATCCGGC
CGCGACCGCTGGCGCCGTGAGACCATCGGCTTCGTCTTCCAGGATTTTCACCTGATCCCAGAGCT
CGACATCGCCGCCAACATCGCGTTGCCGGCGAGCTTCTCC
>r444.1 |SOURCES={KEY=8c1b976a...,fw,3020664-3020964}|ERRORS={}|SOURCE_1="bcq" (8c1b976ac150da4581101744fba310641e33826f)
CTTGGCGATCTCGACATCATAGCCGTCCGGCTGCATCTCGGCATTGGTCGTGCCGAAGGGCGGCG
AAGCCGTGTTGACCCCGACCAGCACCTTGCCGCGCTTCAGTATCGCATCGAGCGTCTGCGCCTGG
GCGGTCACGCCGGCCAGCAGCAGCGGCAATGCTGCGGCGGCACCGCGCAGCCAGTGTCCGAACCT
GTTCGTCATCGTCGTCATCCCCTTTTTTGCTTCGACGGATTGCGGTCTCAATGGGTGCGAACCTG
GCGCTGCTCCAGCCATTCTGAGAGCAGCGTGAAGGGCAGG
>r445.1 |SOURCES={KEY=8c1b976a...,fw,2659910-2660210}|ERRORS={}|SOURCE_1="bcq" (8c1b976ac150da4581101744fba310641e33826f)
CGCCGCGACACCGCGGAGCCCGTCGAGATGGTCGAGTCTCTCGCTCACCAGCCTTCCCCGGTCCT
GGAAGCGCCGATCCGGGGTCGCCACCAGCGATCGGAGAGATCGAGGCGCCCGGCGCCGATGGCGA
GCCGCATCCCGCAGGCGAGAAGGCCGAACCCGTAAAGCAGAGCGCCAAGCGCCGCGATCGCGACC
AGCTCGGCCAGGGCCGGCAGGTGCCACGCCGCGATGGCGCCACGCAAGCCTAGAACCCCGGCCGT
CATGACCGCGCCGGCAACGGCGATCTTCCAGAGATTGGCC
>r446.1 |SOURCES={KEY=8c1b976a...,bw,763494-763794}|ERRORS={}|SOURCE_1="bcq" (8c1b976ac150da4581101744fba310641e33826f)
GCGCGAGGACGTGGTCGATGACGGCGAGATCGCCGACGAGATCGTCGCCAACGCTCCGGTTTCCG
AGGACGATTACTTCATGGTGCCCAAGGTGATCGAATAGGCGCGAAACGCGCTTGTTCGATCACCC
CGGACGCGCGCAGCGCGATCGGGGGTCTTTTGACCAGATAACTCCGGAATTTTCCCGTGACCGAT
CTCACCCGCCTGACCCTGACCGAGGCCCGTGACGGCCTGAAGGCCAAGACCTTCACCGCGACCGA
GCTGACCAAGGCGCATATCGCCGCCGTCGAGAAGGGGCGC
>r447.1 |SOURCES={KEY=8c1b976a...,bw,326208-326508}|ERRORS={}|SOURCE_1="bcq" (8c1b976ac150da4581101744fba310641e33826f)
CCGGCGGCAGCATGTCGGAAAGCCATGCCATCCCGACCCCACCGGACCTGACCGCGAAGATGGCC
CGCATCGCCGTGCTCAATGCGATCAACCGTCTGCCGGCCCGCGAGCGTGAAGCCGCATTGCGCGC
CTGTGTCGAAGCATGCATTCGTTTGGCCGAAGACGATGCCGGCAAACGCTGATCTTCTCGCGCAG
CTCGGAACGGGATGTCCGCGATGGCGCTGACACTGACGATCGAGAACCAGACCTCGCTGCCCGAT
GGCGGCCCGCTCAGCGTGACCGCCAGCGGCGGGCGCGGCC
>r448.1 |SOURCES={KEY=8c1b976a...,bw,4299777-4300077}|ERRORS={}|SOURCE_1="bcq" (8c1b976ac150da4581101744fba310641e33826f)
CTCTCGCCCTTCCTGGTGCTTGCAAGCAGCGACGGCGAGGGTGGGGTGGATGCGAGCCCGCGAGG
CGATGGGCCCGGCTTCGTGCGCGTGCTCGACGAGCGGACGCTGCTCATCCCCGACCGACGCGGCA
ACAATCGCGTCGACAGCTTCGGCAATGTCCTGGCCTCGCCGGGCGTCGGCATCGTCTTCATGGTG
CCGGGCATCAACGAGACGCTGCGGGTCAACGGCAAGGCGCTGATGACGCGCGATGCCGAGCTGCT
CGCCCCCTCGACGGTGCAGCAGCGGCCGCCGCTGACCGGG
>r449.1 |SOURCES={KEY=8c1b976a...,fw,1959031-1959331}|ERRORS={}|SOURCE_1="bcq" (8c1b976ac150da4581101744fba310641e33826f)
CAACAAGATCAGCCAATCCGGCAGCGCGCAGTACAATCTCCGGCTCACCGGGCGGCCGGGCGGAG
CGACGCCGCTCGTCATGCTGCAAGGCCGGGCCGAAGGCGAGATCGAAATCGACTACACCGGCAAG
GCGCAGTCGAACTATTTCAAGGCGACCGTCACCTGCAATTTCTTCCTCGGCGTCGTCGGGACTTT
TTGACCGGACCGCCGCGGGCGTCGCGACCTTAAGCCCGTCAGCCGCCGAAGCTGTTGCTCTTCGG
GAAGCCCTTGGGCGGCAGGCGGCCGGACTCGGCGCGGTGG
>r450.1 |SOURCES={KEY=8c1b976a...,fw,2360210-2360510}|ERRORS={}|SOURCE_1="bcq" (8c1b976ac150da4581101744fba310641e33826f)
TGTTCTCGGTCTTGCTCTCATTGTCGAAATCGACCTCGCGGGTCAGCTCGTCCATCACGGTGTTC
TCGAGCACCGTGCCGAAGCGCAGCGAGGCGGCGAAGATCTCGGGCTCGGCCTCGGCCGAGAGACG
GATCGTCTTGGCGTAGCAGCCGCCCTCGAAGTTGAAGATGCCCTCCTTCGACCAGCCATGCTCGT
CGTCGCCGATCAGCGTGCGCGCGGGGTCGGCCGAGAGCGTGGTCTTGCCGGTGCCCGACAGGCCG
AAGAAGATCGCCGGGTCGTCCTTGGGGCCGACATTGGCCG
>r451.1 |SOURCES={KEY=8c1b976a...,fw,4316316-4316616}|ERRORS={}|SOURCE_1="bcq" (8c1b976ac150da4581101744fba310641e33826f)
AGCATCTCGCTCGCCGGCTCCGTCGCCGCGATGCTCTGGATCGACGAGCAGCAGGGGCGGCTCGG
CACGACCACGGCGCTCGTCCGCAAGGGCGCGAATGCCACCGTTCCGCCTGCTCCCGCCCTGCCGG
TGGTCACGGCCATGCCGGCGCCGCCCATGCTCGATATGAAGGCGGCGAAGCAGCAGGCCGCGCGG
CTGCGCGCGGAATTGAAGAAACGCAGCCCCGATGCCTGCGAGGATGCTGCGGCCAGTGATGACGA
AGCCTGGGCGCTGAGTGACAAGCGGACCCTGGTGGCGCTC
>r452.1 |SOURCES={KEY=8c1b976a...,fw,1209810-1210110}|ERRORS={}|SOURCE_1="bcq" (8c1b976ac150da4581101744fba310641e33826f)
CCCCCTTCGGTGGCCTGAGCCTGCTCGGGAGCGTCGGTCGCGGCTTCGAGGTTCGGGTCTTCCGT
CGCAGGGTTGCGCGTCATTGCCTGTTCCAATTCCCATCCATCAATCTGGCTGGCCGTGCCGCCCG
TCGCCGGGCCTGGCGGGTTTCCCCGGAAACGCGGCCGCGTTCGAGGCCGATATCGGGCTTATGGC
GGCCCAAATCAAGCGCGCGCCGGGACTTTCGTCCTGGCTGACGCCGCCTTGCCCCCCTCGAACTC
GAACACCTCCAGCAAGGTCTTGCGGATCGCGAGCTGGCGC
>r453.1 |SOURCES={KEY=8c1b976a...,bw,1676561-1676861}|ERRORS={}|SOURCE_1="bcq" (8c1b976ac150da4581101744fba310641e33826f)
CCCCTCGACATCCTTGAGATTGGCCGGCATGCGGCTCTCGGCCTTGGAGAGGGCGTAGCAGACCT
TGGTGCGGCCCTGCTGCGAGGAGAAGGCCTGCCATTTTCCGGCGGTTTCGAGCAGCATGGCCTGG
CCCTGGCCGGCACTGGCCGGAGCGGCCGCGGCCGCCGCCGCGGCAGGCTTCGGAGTGGCCGGCTT
CGGCTTGGCCGGCTGGGCCAGCACTGATCCGGCCATCAGCGTCATGCTTCCGACGAGCGGAAGCA
TGATTGCGAGACGAAGACGGCCACGAGCGCGGGAGGAAGG
>r454.1 |SOURCES={KEY=8c1b976a...,bw,1272941-1273241}|ERRORS={}|SOURCE_1="bcq" (8c1b976ac150da4581101744fba310641e33826f)
CGCGCAGGGCAGGCAGGCGCTCCTGCACCGCAATCCGGCCCGGGCGGCCGACGATGTCACCGAGG
AAGAGAAGACGCATGAAACCGGTCCGCAGGCTGTGATGCTTCCTCCGTGGCCCGAAAGCCCGGCG
GAATCAACCGCAGCGGATGGTTTCGCGCTCGGTCACGATCCAGTCGAGGCGCCGGTCGTGCGGTT
GGTCGGGCACGGCTTCGATCTCCTGCGCCGCATAGGCGATGCCGATGCTGACGGTCGGGCCGAGC
TCGGCCAGCGCGCGATCGTAATAGCCCCGGCCGTAGCCGA
>r455.1 |SOURCES={KEY=8c1b976a...,fw,2694588-2694888}|ERRORS={}|SOURCE_1="bcq" (8c1b976ac150da4581101744fba310641e33826f)
GAGATTGGCGAAGACCCGGCCGTGCTGGAAGGTGCGCAACAGCCCGGCCCGTGCGATGGCTTCGG
GCGGCCGGCCGGCAACGTCCGCACCGTCGAACCGGACCGTTCCCTCGTCCGGCTTGTCGAGGCCG
CTGATCAGGTTGAACGCGGTCGTCTTGCCCGCGCCGTTCGGCCCGATGACGCTGACGAACTCGCC
TTCCGCCACTTTAAGGTCGAGTCCGGCGACGGCGGTGAGGCCACCGAAGCGGCGCGTCAGCCCGC
TTACCTCCAGAAGAGGTTTTGCGGCGGGCAGGCTCGAAAC
>r456.1 |SOURCES={KEY=8c1b976a...,bw,1294389-1294689}|ERRORS={}|SOURCE_1="bcq" (8c1b976ac150da4581101744fba310641e33826f)
TCTCCTCGATCTCGCGGGCGGTGCCGGCGAGATCGTGCTCGCAGAGCGATTTGCCGACATTGACG
CCGCGGGCGGCGAGGAAGGTGTTGGCCATGCCGCCGCCGATGACGAGGGCGTCGACCTTCTTCAC
GAGATTGCCGAGCAGATCGAGCTTGGTCGAGACCTTGGCGCCGCCGACGATGGCCATCACCGGGC
GGGCGGGGTTGTCGAGACCGGCGGAGAGCGCCTCCAGCTCGGCCTGCATGGTGCGGCCGGCATAG
GCCGGCAGGGCATGGGCGAGGCCCTCGGTCGAGGCGTGCG
>r457.1 |SOURCES={KEY=8c1b976a...,fw,149179-149479}|ERRORS={}|SOURCE_1="bcq" (8c1b976ac150da4581101744fba310641e33826f)
TGCGGCGCGCCGGCCACGGCCGAAGCGGGAGCGGCTCCGCCCCTGGCCGGAGCGGAAGCTGTTCC
CGACATGCCCGGCCTTCTTTGCGGCCCGCATCACCTCGCCGACGAAGGTCTGCGGACGTTTGCCG
CCGCGGTTGCCATGCTGGATGCGGCCGGGCCGGATGCGCAGGTCGTCGTCGCGCGTCGTCATCGG
GCCGAATCCGGGTGTTCAGGCGTGCGACGGCGGTTCAGACATTGATTTGCTTGGACAAATCGAGG
TGAGCGCCAGCAGGGGTAGTCGGTGATATCGGTAAATTGT
>r458.1 |SOURCES={KEY=8c1b976a...,fw,3878335-3878635}|ERRORS={}|SOURCE_1="bcq" (8c1b976ac150da4581101744fba310641e33826f)
GTTCCCGGCCTCGCCCACAGCATCCTGCCGCCGGCCATCACCCGAACGCGGCGAACGCTCGATGA
ATCTGCGGCGGTGGAGATCATGTTCGACCATGTGCGGGAGCATCTCGCCACGGGCGAGGCCGATC
TCGGCATCTCCTATGGCCCCATGAGAGCGGACGACATCGCGGACGTGGCGCTGGGGCAAAGCCCT
CTGGTCTGCGTGCTCTCGCGCGATCATTCGCTCGCCCGGCGGACGCAACTCAGCAGGGGCGATAT
CGAGGGCGAGCGCCTGATCAGTTATGGACCGGACGGCGTC
>r459.1 |SOURCES={KEY=8c1b976a...,fw,484259-484559}|ERRORS={}|SOURCE_1="bcq" (8c1b976ac150da4581101744fba310641e33826f)
CCACGATGTCGCCTGAAACAATAAAGCCCGGTCTCAAGGATGAGACCGGGCCATCGCCATCGCTC
GCTATTCGATCACTTGGATAATTTTCCGCGTTCTCGGCTCAACGATGACGGTACGGTCATTCACG
ATCGTGTATCGATAGCCTTTGGCGGCCCCATATTCGGGCGGAACTTCCCGATAGGTCACGCCACG
CTCGGGCAGAACAGCCCCGACCCGCACATCCTCGCGGTAGGTGTATGAAGGCACTTCGTGCTGGG
TCACGTAGGTCTTGAAGCGGGGGGTGGCGTCGCCCGTGAT
>r460.1 |SOURCES={KEY=8c1b976a...,fw,4738742-4739042}|ERRORS={}|SOURCE_1="bcq" (8c1b976ac150da4581101744fba310641e33826f)
AAGGCGGCTGAACGCACGACGGATGTCGGCATGCGCACGTTGCTCACCGATCTGGCTGAAGAGGA
GCATCAGCACGTCAACATTGCGGCTAATCTGGAGACGACCCGCACGGTCGATGCCAGCGAGGAGG
AAGAGGCTACAGCCAAGCGCCTCTTCCTCTTGCAGGTGGTACAGCCCGGCCTCGCCGGCTTGATC
GATGGCTCGGTCTCGACCCTGGCCCCGATCTTTGCGGCCGCCTTTGCCACGCACAATTCGTGGAA
CACGTTTGTCGTCGGCCTTGCCGCATCGATCGGCGCCGGC
>r461.1 |SOURCES={KEY=8c1b976a...,fw,906535-906835}|ERRORS={}|SOURCE_1="bcq" (8c1b976ac150da4581101744fba310641e33826f)
TCTCCAATGAGCCCGGCTACTATAAGGAAGGCCATTACGGCATCCGCATCGAGAACCTGATCGTC
GTCGAGGAGCGCCATATCCCCGGCGCCGAGCGCACGATCTACGGCTTCGAGACGATCACCTGGTG
CCCCTATGAGCGGGCGCTGATTGACAAGAACATGCTCGACGACGGCGAGATCGCCTGGATCGACG
ACTACCACGCCAAGGTCTGGGAAAAGCTTTCGCCGCTGGTCGCGGGCGAGGCCAGGGATTGGTTG
GAGGCGGCCTGCCGGGCTTTGTAATCGGCTCTGTCATTCT
>r462.1 |SOURCES={KEY=8c1b976a...,fw,4962652-4962952}|ERRORS={}|SOURCE_1="bcq" (8c1b976ac150da4581101744fba310641e33826f)
TCACCAAACTCATTCGCAAACCTTCAGCCTGACCGGGTCGGCCTCGGCCGGTAGATAATCGCTCA
TCGGCTTGCAGGCGCCGTCCATGCAGAGGCGCCAGTCGGCGGTGGCGCCGGAGCGGCGCAGCACC
ACCTCGGGCAGTGCCGGCAGGGAGGGGTGCCAGCGCCAGAAGCCGTCGATCAGCCTGGCGCCGTG
GGGCGGGTCCATGCCGGCGCCCGAGCCCTCGATGCGGGCCTCGACGAGGACAAGCCCCGCCGGGG
TCTCGCGCCAGACTTCCTCCCACAGCGTCTTCTGCACCGA
>r463.1 |SOURCES={KEY=8c1b976a...,fw,5451647-5451947}|ERRORS={}|SOURCE_1="bcq" (8c1b976ac150da4581101744fba310641e33826f)
GCCGTCCGCCACCTTGATCGAGAAGAACTCCAGCGTCTCGTCGTAATTCGTGCTGGCGACGCTGT
AGGCCCGCAGCAGCGGACGCTCGCCGACCTTCAGCCCGATCATCGTGAACTGGCCGTTCTTGAAC
CGGAACGTCGTATCCCGCGTCGTCGTGAAGCTGAACAGCGTATCCGTCCAGTGATGCACGCTCAG
GACCTGTTCCTCGTAGAAATGGCTCATCGCATCGTCCTTGGGCCGAAAGCCTCGATGCGCCCGTG
ATCGGCCGATTGGTCGATCGCGGTCTTGATGACGAGCTGA
>r464.1 |SOURCES={KEY=8c1b976a...,bw,5124727-5125027}|ERRORS={}|SOURCE_1="bcq" (8c1b976ac150da4581101744fba310641e33826f)
GCCGCCTCCGCATCGGCCGTGACGATGGCGTCGGTGTGGTGCGAGCCGTAGCGCTCGATATGGTC
GATCGCCGCGTCGAGGCCGGGGACACGTTTCACCGCGATGATGCGGTCGAGATACTCGGTCGCCC
AATCCTCCTCCGTCGCGGCGGTGACGCGGGCATCGAGGCCTTGCGTCGCCGCGTCGCCGCGCACC
GCGCAGCCGGCATCGAGCAGGGCGGCGACAAGCGGCGCGAGATGGGTCGCGGCGCAGGCTTCGTC
GACCAGCAAGGTCTCGGCCGCGCCGCAGACGCCGGTGCGG
>r465.1 |SOURCES={KEY=8c1b976a...,fw,4930987-4931287}|ERRORS={}|SOURCE_1="bcq" (8c1b976ac150da4581101744fba310641e33826f)
CTCTCGGCGCTGATGCGCGCCGCCGAATTCTCGCCCGAGCACTGGGCCGAGGTGCTCTATGTCCC
GCCGCTGCAGCGGCGGATCCTGATGCGTTCGGCCTATGCCTGGGAGCAGATCGGGCTCGGGCTGT
CGCTGCCCTTCGCCGGGGTCCATGTCATCGACGCGACCAAGCAGTTCTACCGGCGCGCGCCGCTG
CGCGCGACGCGGCGCAGCTTCGCGCTCAGGCCCATCCTGCTGCCGCAGCCCGCGCCGACGCCGCG
CGCCGCGAAGCCTTCCGGCAGCGCGGGACTGGAATTCCCG
>r466.1 |SOURCES={KEY=8c1b976a...,bw,2825294-2825594}|ERRORS={}|SOURCE_1="bcq" (8c1b976ac150da4581101744fba310641e33826f)
TCTTCCTCGCGATAATTCCCCGCGAGCAGGCGGCCGCGCTCGGTCAGGGTCGAGAGCACGCGCTC
GAACACCTTGATTTCCTCCGGCGCGATGCCTTCGATCCAGCGCGCCTCGAAGCCGAGCGCCAGCG
GCACGATCTGGTCGTAGATCCGCTTGCCGGCCGGCGTCAGGGTCACGAAGGATTCGCGCCGGTCC
TGCCGGTTCTCGGCGCGCGAGACGAGGCCGCGCTTCTCCAGCTCGGTGACGGCGCGCGAGACCTT
GGTCTTGTGCATCTGGGCGAGCTCGCCGATGTCGCGCGAG
>r467.1 |SOURCES={KEY=8c1b976a...,fw,416226-416526}|ERRORS={}|SOURCE_1="bcq" (8c1b976ac150da4581101744fba310641e33826f)
ACGACCTCGGCGTGAAGATGTCGATCCTGGAAACGACCTGGGGCAACTCGGTGCTGGATCTCCAG
GCCGACAAGATCGACGTCTTCTTCGGCCTCAACCCCACGCCGGAACGGCAGAAGGTCATCGATTT
TTCCGGCCCGGTCTTCAAGAACGCCTTCACGATGGTCACCAAGAAGGGCCTGGGAGCGAAGAGCT
GGAGCGACTTCAACAAGCCGGAAATGCGGATCGCGGTCGATGCCGGTTCGTCGCATGACGCCGCC
GTCACCCGCCTCGCTCCCAATGCCCAGATCTCGCGGCTGA
>r468.1 |SOURCES={KEY=8c1b976a...,bw,2897897-2898197}|ERRORS={}|SOURCE_1="bcq" (8c1b976ac150da4581101744fba310641e33826f)
TCGACGCCGACGGGGAAGGGCGGATGGTGCATGAAGATCACCGTCGGCTTGCCCTGTCCCTGCGC
CAGTTGCTCGGCGAGCCAGGCCTCGCGCACGGCGCAGATCTCGCCGCCATCCTCGCCAGCGACGA
CGGTGTCGAGACCGATCAGCCGGACGGGAAAATCGTCGATGACATAATGCAGGAAGCCCGCCTGC
GGCAGGTAGGGGTGATCGGGACGCAATTCCGCGGCGAAGGTGTCGCGGCGGTCATGGTTGCCTGG
GATGACATAGATCGGCATCGGCAGGCGCCGCAGCGCCGCG
>r469.1 |SOURCES={KEY=8c1b976a...,bw,1613579-1613879}|ERRORS={}|SOURCE_1="bcq" (8c1b976ac150da4581101744fba310641e33826f)
CCCTCGCTCGACCAGCGCATCAAGGATCTGGCGGCGGCGACCAATGTCACCGAGGCGGCGGCGCG
GCAGGCCTTCATCGATCGCCAGCCGATGGGCCGGCTCGGCACGGCGGAGGAGATCGCCTGGCTCG
CGGTCTATCTCGCCTCCGACGAAGCGACCTACACCACCGGCCAGATCCACCTCGCCGATGGCGGC
TTCGCGCTCTGACGCGCACACAAAAACTCAAGGGAGGTCAGGGTGCATATCCTCGTTCTCGGCGG
CGCCGGCATGGTCGGGCGCAAATTCATCGAGCGGCTGGCG
>r470.1 |SOURCES={KEY=8c1b976a...,bw,1092460-1092760}|ERRORS={}|SOURCE_1="bcq" (8c1b976ac150da4581101744fba310641e33826f)
CCATCCCGCTCGTTTTGGTTCAAGCGGCGAGAGCCGCAGGCTTCATCCCGGAGGTCGCGCCGACC
TTTCGATCTGCCGGGCCGGACATGGCAGGGGATGTCCCGCTGCTGGATCGAGCCGACAGAGCGAA
GGAGGAGCCTTTCGGCGTGGGCGTGGCGACCATGAAGGATGCGGATTCCAGGGACCGCGCGAGGC
GGCGGACGCCGTCCTCATAAACGCTGCGGGCCGGCAGGGGAAGCCTCAAGGCTCCCTTGCCGGCC
CACGGAAGGCGGTCATCCAGGCGGCGGATCAGCCGGCGCA
>r471.1 |SOURCES={KEY=8c1b976a...,bw,5217801-5218101}|ERRORS={}|SOURCE_1="bcq" (8c1b976ac150da4581101744fba310641e33826f)
TGGATCCGCGCCGGCTGGCTTCGGTCGATGCGTTACCGGCTTACGCCCGGCTCTTTGCAAATTGG
TTACCACTTCGCCAATGAACCCAGGCAAATCGTCCGCGTCCGCTTCCCCCGCGCTTGTGGCGCTT
TTCGGGCGTGATAAGAGCGGGCGCTGGACGCATAGCGGGGATTTTTCTGGCCTCTCGCCCCGCTC
CGGCCGCATTTGACCCGCTTCAAGGCTTCATGAGTGCCATGGCGACGCTATACCATTATCCGCTA
TGCCCGCATTCGCGCTTCATCCGTCTCGTGCTCGGTGAAT
>r472.1 |SOURCES={KEY=8c1b976a...,fw,1800821-1801121}|ERRORS={}|SOURCE_1="bcq" (8c1b976ac150da4581101744fba310641e33826f)
GGTTTACCTTACGAAACATGGCCGAAATCCGGCCAAAATCGTCAGCGACAGTTCATCTTCGCGGG
GCTAGCCTCATCCTTGCTGCCCGACCGCCCGGAATGATCCGTCCGGCCGCAGCGGCATCGACAAG
CACCCCATACGGGGGAGGATCATCATGACACAGACCAGATTCGCGCTTGCTGCCGGCCTTCTCGC
GCTCGCCGGCGGGTTCATGATCCAGGCTTCGACGCCGGCGCTCGCGCTGACGATGAAGGAATGCA
GCACCAAGTATCAGGCGGCCAAAACGGGCAACGCGCTCAA
>r473.1 |SOURCES={KEY=8c1b976a...,fw,5011112-5011412}|ERRORS={}|SOURCE_1="bcq" (8c1b976ac150da4581101744fba310641e33826f)
GTGGTCATCGGCCGGCTGGCGCTGCGCCCGCTCTTCCGCCTCGTCGCCTCGACCGATTCGGCCGA
AAGCTTCATGGCCGCAACGCTGCTGACGGCGCTCGGCACCGGCCTCATCGCCGCCGCCGCCGGGC
TCTCGATGGGGCTCGGCGCCTTCATCGCCGGGCTGCTGCTGGCCGAGACCGAGTTCCGCCGGGCG
ATCGAGGTCACGATCGACCCCTTCAAATCCCTGCTGATCGGCGTCTTCTTCCTCACCGTCGGCAT
GGGCGTAAATCCGGCCCAGATCGCGGCCCACCCCGTCGCC
>r474.1 |SOURCES={KEY=8c1b976a...,fw,1057064-1057364}|ERRORS={}|SOURCE_1="bcq" (8c1b976ac150da4581101744fba310641e33826f)
CATGCTCGACATGGGCTTCATCCCGGACATCGAGCGCGTCTGCAAGCTCGTGCCCTTCACCCGGC
AAACGCTGTTCTTCACGGCGACCATGCCTCCCGAGATCACCCGGATCTCCGAGCAGTTCCTGCAT
AATCCGGTCCGTGTCGAGGTCTCGCGCCCCGCGACCGCAGCCACCACCATCACGCAGCGGCTGAT
CGCCTCCAACCCGCAGGATTTCGAGAAGCGCGAGACGCTGCGCAAGCTCATCAAGGGCGCAACCG
ATCTGCAGAACGCCATCGTCTTCTGCAACCGCAAGCGCGA
>r475.1 |SOURCES={KEY=8c1b976a...,fw,3246857-3247157}|ERRORS={}|SOURCE_1="bcq" (8c1b976ac150da4581101744fba310641e33826f)
GTCACCAGAGGCCGCACCCAAGGTGCCAGGAGACCAGCCATGATCCAGCAGTTCGAGACCATCCA
GAAGGCTTCCAAAGAGAACGTCGATGCCGCTCTGAAGGCTTTCGGCGCCACCTCCAAGGGCGTTC
AGACGATCGCCGTCGAGGCGACCGACTATGCCAAGAAGTCCTTCGAGGCCAGCACCGCGACGCTC
GAGAAGCTCGCCGGCGTGAAGACCTTCGACAAGGCTCTCGAGATCCAGGCCGACTACGTCAAGAC
CTCGTTCGAGGGCGCTGTCGCCCAGCTCACCAAGATGGGC
>r476.1 |SOURCES={KEY=8c1b976a...,bw,2955346-2955646}|ERRORS={}|SOURCE_1="bcq" (8c1b976ac150da4581101744fba310641e33826f)
CGGGTAGTCGCCGATGCCGGCGTCGAGGCGCCCGTTCGAGACGTCGCGCAGGATGTCGGGCAGGC
TGTCATAGGCATTGACTTCGGCAGCCGTGCCGGCGGCCTTCAGGGCATCGATGTAGCGGGTGCCG
ATCTGGGCCCCGACCTTCTTGCCTTTCATGTCATCGAAGCCGGCATAGTCCTTCTCGTCCTTGGT
CGATACGACGAGCCCCTCGCCATAGGCGTAGACGTCCTTGCTGAAGTCGACGACCTTTGCCCGTT
CGGGCGAGCCGTACATGGCGGCCGAGATGATATCGATCTT
>r477.1 |SOURCES={KEY=8c1b976a...,bw,5411853-5412153}|ERRORS={}|SOURCE_1="bcq" (8c1b976ac150da4581101744fba310641e33826f)
TACTTTATAGCAACAAATGACAAAATAACGCTCAGGGTAGGCTATGCGCGACGTCCAAATCTGCG
AGGTCGGCCCCCGCGACGGGCTGCAACTGGTGCGGCAGGTGATGCCGACGCAAACGAAGCGGGAG
TGGATCGAGGCGCTGGCGCGGTGCGGCTTCGGCGAGATCGACGCGACCAGCTTCGTGCCACCACA
GGCCTTCCCGCAATTCGCCGATGCAGCGGAACTTGTGCAAACCGCGCGCGCGGTCAGCGCGCAAT
GGCGGGTCGGCGCGCTGGTGCCGAACGCCAAGGGCGCCGA
>r478.1 |SOURCES={KEY=8c1b976a...,fw,728600-728900}|ERRORS={}|SOURCE_1="bcq" (8c1b976ac150da4581101744fba310641e33826f)
GCGCCCTTTCGCGAGCCGAGGCCCATCATGAAGAAGACGCTGCTTTTCTCGACATCGCTTTTCGC
CGCCCTGGCGCTGCAACCGCTGACCGTCGGCGCGCAGTCCGCGCCGACGCTTTCGGGCCAACCGC
CCCTCGTCATCGCCCATCGCGGCGCCAGCGGCTATCTGCCGGAGCACACGCTCGAAGGTTACCGG
CGCGCCATCGCACTCGGTGCCGACTTCATCGAGCCGGACCTGGTCTCGACCAAGGACGGCGTGCT
GGTCGTGCGCCACGAGCCGATGCTGAGCGGCACCACCGAT
>r479.1 |SOURCES={KEY=8c1b976a...,bw,4665977-4666277}|ERRORS={}|SOURCE_1="bcq" (8c1b976ac150da4581101744fba310641e33826f)
GGCGTGAGGGGATCGAGCCCCAACTGATCGCGCTTTCGGCTGTGATCGGGGACACGAACGGCCTT
GAGCAATGGCTCGGCGCGCGGCTCTTGCGGCGCACGGAGCGGCCCGTTCCGCTTGAGGAGGGCTT
GTTGCTCGGCACCGGGCATTTCCGCTTTCTTGACCCGGAGAATGGCAATGAGCAGGTTGAGGGGC
CGCTCGTTCGGCGTCTTGTCGGCGGCAAAGGATCCAGCCAGGATTGGATCATCCCGCTGGTGCGC
AAGCTTGTGGCCGAAGGCCAGCAGGTGATCGTGTTTCGCG
>r480.1 |SOURCES={KEY=8c1b976a...,bw,130093-130393}|ERRORS={}|SOURCE_1="bcq" (8c1b976ac150da4581101744fba310641e33826f)
GTGCGGGCGAGCCAATGGGCACCCGCCGCCAACAGCCCGCCGACCCGCAGACGGACAGCAACCCG
AAGTGCGGCGCTTGAGCGCCCCCGCGTTTTCACGATGTCCCGTCGCCGCTCGGTCACCAACCGGC
TGCCGAATGCGCTTCTTTCGCCATGAAAGAATTCAGCTCGCTTTCTCATTTGCACTGCACGTCTC
CTCAGTAGACTTCGCTGCTGGCCGACCGAGCCAGGTCAGTTGGACTCACCCCACATTGCGCTTCG
ACGGCGGGCTCGCTCGGACTTCCAAATGCGCCACGACCTC
>r481.1 |SOURCES={KEY=8c1b976a...,bw,1470116-1470416}|ERRORS={}|SOURCE_1="bcq" (8c1b976ac150da4581101744fba310641e33826f)
CCGGGCCGAGAGTCGCGCTCGGAACCTGTGAGCATGACGGCGCCGGAATGGCTGCCCTATCCGCA
TATGCCGGGGGCGGGGCTGTAAGCCCTTCAGCGCCTCGCCGACGACAACGCCGCCAGCCGCGCCG
CGGCGCGATAAAGCAGCACGGCCGATTGCGACGTCGCCAGGCCCTTGAGCGCGAAGGGCCCGATC
CGCGCTTTGAAGGCCGCGGCCTGCAGCAGCACGAGCGCGGACGCGCTGAGGTTCAACCCCTCAGG
CGCTGGCCTCTCTCCGTTACGCATATGTCTCACTCCGGCA
>r482.1 |SOURCES={KEY=8c1b976a...,bw,3812787-3813087}|ERRORS={}|SOURCE_1="bcq" (8c1b976ac150da4581101744fba310641e33826f)
TGAGCGAGCAGGATGCCTGGCATCACCGAATGAAAGCAGCGCAGCGCGATCTGATCGCGCGCTGC
GGAGGCATCGCGCGGTCTGCCGATGTCGGCGAGGTCTCGATCGCGCAGATGGGGCGGCTCAACAA
TCCGAATGAGCCCGACATCATGTCGGCGCGGGTGAAGGCGCGCCTTGAAGCGGATGCCGGCTTCC
CGGTTGTCACGAAGGTCGAGCTGGAGGCGCAGGGCTGGCAGGCATCTCAGATCGAGGTGGTTTCG
CCGGCGCCTGATCTGCACGTGTCGACGGCCCGGGTGGTCG
>r483.1 |SOURCES={KEY=8c1b976a...,fw,3314597-3314897}|ERRORS={}|SOURCE_1="bcq" (8c1b976ac150da4581101744fba310641e33826f)
GGCGTGCTCGCGACCGTCACGGTTTCCGACACCATCGTCGCGCCCTGGAGCTGGGAGCTGACGAC
CGGCGAGAACCCGGCCTATCCGCAGCAGGACCAGTCCTGCTACCAGATCGGCGGGACGCATGGTT
CGCTCACCATCCCGCAGCTCGAAATCTGGTCGAACCGCGACAAGCGGAGCTGGTGGGAGCCGCTT
GTGCGCGAGCGCGTTCCCTTCGTTCCGGACGACCCGCTGGCGCGCCAGATCCGCCATTTCTGCGA
TGTCATCCGCAAGGGCGCGGCGCCGATCGCCTCGGGCCGC
>r484.1 |SOURCES={KEY=8c1b976a...,bw,3218990-3219290}|ERRORS={}|SOURCE_1="bcq" (8c1b976ac150da4581101744fba310641e33826f)
CCGGCAGCTCGCGCGCATGGCCGGAGGGATGGTTCGCATCGCGGTCCTGCCCTCGTTCGCCTCGA
GCCTGCTGCCGGATGTGATCGCACGCTTCCGCGCGCAACACCCCGAGATCGGCTTTGCGCTGCGT
GACGTCATCGCCAGCGGCGTCACGGCGCTGACGCTCGCCGAGGAGGTCGATCTCGGCATCACCGG
CGGACCGTTCGAGGATGCGGAGCTGGAGCTGATGCTGAGCAGCGTCGATCGGATGCATGCCGTAT
TCCCATCGGGTCACGCGCTGGACGATGGCACCTCGCCTTC
>r485.1 |SOURCES={KEY=8c1b976a...,bw,1866345-1866645}|ERRORS={}|SOURCE_1="bcq" (8c1b976ac150da4581101744fba310641e33826f)
GAGATCGTCGCCGGTCACCGGGTAGGTGCCGAACTCCGTGGCAAAGACGTAGGTGTTGTATCGTC
CGTCGCTTCTGGCGTTGCTTTCTACGGTGTAACCGGGGCCTGTCTGGAGCGTTCCCAGAACAGCG
GTTGCAGGCTTGGCTCGCGGTTGTTCGTGCTGGCCCGTCGTCCTGCCGGATGGAAGCGCAGCGGC
CGCCGATGTCACCGGGGCATAGTCGAAGACCTGTCCGGGAGCGTTGCTCTGGGCACAGCCTGCGA
GAAGCGTGAGCAGCGCGACCGATCCGACGCTGCCAATCCT
>r486.1 |SOURCES={KEY=8c1b976a...,fw,3426718-3427018}|ERRORS={}|SOURCE_1="bcq" (8c1b976ac150da4581101744fba310641e33826f)
TCCTGCGGGCCGGCCGGATCATGCGCCATCCAGCCCTGCTTGCCCGAACCGTAGAGGATCGGGAA
GTCGAGCTGCTCGTCGGTCGCGTCGAGCGCGGCGAAGAGATCGAAGACCTCATTGATGACTTCGG
TGGTGCGGGCGTCGGGCTTGTCGACCTTGTTGATCGCCACGATGGGCTTGAGGCCGAGCTTCAGC
GCCTTGGAGACCACGAACTTGGTCTGCGGCATCGGGCCCTCGGCCGCGTCGACCAGCACGATGGC
CGAATCGACCATGTTCAGGATGCGCTCGACCTCGCCGCCG
>r487.1 |SOURCES={KEY=8c1b976a...,fw,4267763-4268063}|ERRORS={}|SOURCE_1="bcq" (8c1b976ac150da4581101744fba310641e33826f)
GAGCGGGACGGCGTCGCGATAGTCCGCGCGGATCTCCGGGCTGTGCACGGCCTTCGCCATCGCCG
TCTCGACCGGACCCGGCGCGACCGCGTTGACGCGAATGCCGAGGCTCGACAGTTCGACCGCCTGC
TGCTTCGTCAGATGCGCCAGCGCGGCCTTGGAGGTGCCGTAGGCGACGCGCAGCGTCGAGGCGCG
CAGGCCCGAGATCGAGGTGATGTTGACGATGGCGCCGCCACCCCGGTCGGCCATCAGCGGGGCCG
CGAGCTGCGTCGCCAGGAAGGGCCCGGTGAGGTTGACCGC
>r488.1 |SOURCES={KEY=8c1b976a...,fw,4519539-4519839}|ERRORS={}|SOURCE_1="bcq" (8c1b976ac150da4581101744fba310641e33826f)
CGCCGACGGCCGATAGCGCTTGCAGGTTCAAGGACAGCCAAACGAAAACGCCGCCGCTCCTGGCA
GAGCGGCGGCGTCGGATCGAACGGGCCTGAGTGGTTGAGACCAGCCGGTCAGGTGTTCATGGAAT
CGAAGAATTCCGAGTTCTGCTTGGTCTGGCGCAGCTTGTCCAACAGGAACTCGATCGCGTCCTGC
GGGCCCATCGGGTTGAGGATGCGGCGCAGCACATAGGTCTTCTGCAGGTCCGAGCGCGGCGTGAT
GAGCTCTTCCTTGCGGGTGCCGGACTTGATGATGTCGATC
>r489.1 |SOURCES={KEY=8c1b976a...,fw,1939511-1939811}|ERRORS={}|SOURCE_1="bcq" (8c1b976ac150da4581101744fba310641e33826f)
CGAGCGTGACATAGAGCGTGCCGCCCATCGATGCGGCGCCCGCCCGCGCGAAGGCCAGGGCCTCG
CCATGCGGGCGCCCGCCGGCTTGCGTCAGCCCGCGCGCCACCACGATGGGCCCGTCCGGCGTATC
GCGCGTGACGATGGCGCCGACCGAAGGGTTCGGCCAGGTCGCACCGAGATTGCGAGCGCCATAAG
CCAGCGCCTGCGCCATGAAGACGCGGTCGACCGCGTCTCGGTCAGTCATCAGCGCGGGGCGGCGG
GGCGGAAGCGGCCTCCTCCTCGATGGTGCCGAGCTGGCCG
>r490.1 |SOURCES={KEY=8c1b976a...,fw,5036580-5036880}|ERRORS={}|SOURCE_1="bcq" (8c1b976ac150da4581101744fba310641e33826f)
GAGCGCTTCTATCGCGACGTGCGGTTGATGCGGATCTACGAGGGCACCAGCCAGATCCAGCAGCT
CCTCATCGCCCGCCAGATCCTGAAGGAGGCCTGATCATGAGCGTGAATCACATGCTCGACGGCAA
GGTCGTTGTCGTCACCGGCGCAGGCGGGGGCATTGGGCGAGATATTGCCCTGATGGCTGGCGCGA
ACGGAGCACGAGTCGTGGTCAACGACATTGGCGCCGGCCTCGACGGCAGTGGCCAGGATGACGGG
CCGGCGGCTCGCGTGGTGGCGGAGATCAAGGCGGCTGGCG
>r491.1 |SOURCES={KEY=8c1b976a...,fw,2505252-2505552}|ERRORS={}|SOURCE_1="bcq" (8c1b976ac150da4581101744fba310641e33826f)
TGAAATGCTCAAGCGCATCGGCATGAATGTCGACTACCAGGTGATGGACTGGGGCACGGTGGTGA
CCCGGCGCGCCAAGAAGGAACCACCGTCGCAGGGCGGCTGGAACTGCTTCTTCACCGGCTGGAAC
GGCATCGACATCCTCGACCCCGTCGGCCATGTCTCGCTGCGCGGCAATGGCGCTGCCGCCTGGCC
GGGCTGGCCCACCGCGCCGAAGATCGAGGCGTTGCGCGACGCCTGGATCGATGCGCCGGACACCG
AGACGAAGAAGCGCCTCGCCGCCGAGATCCAGTTGCAGGT
>r492.1 |SOURCES={KEY=8c1b976a...,bw,113136-113436}|ERRORS={}|SOURCE_1="bcq" (8c1b976ac150da4581101744fba310641e33826f)
GCTTCATTCCCGGAGGAAACTCCCGGCCCGTGGCCGGCAGCCTATCCTCCGATCGCGGCTCGGCC
TGGTCGACCATCGCCAGCAACGGCAGCGACACGATCCTGCTGATGGTGATCGACTTGTCGCGCAT
CGCGACGCCGGTTCACTCGCCGTCGCTGGGGCGGCTGTCCTTCGTCGCCTATCGGCGGTTGTCCG
GTACCATGCTGGCCGAGCTGGCGGATGGCTACCGCGTCGCCGGCATGCGCCTCGTCGATCGACAG
CCCTCCGACGCGCTGTCGAGCCTGCCCATTCCCTCTCCGG
>r493.1 |SOURCES={KEY=8c1b976a...,bw,1210697-1210997}|ERRORS={}|SOURCE_1="bcq" (8c1b976ac150da4581101744fba310641e33826f)
ACGGTGCAGACGCTGGAGCGATTGAAGCTCCTGCTGATCCTTACCGTTGCCGACATCAAGGCGGT
CGGTCCCGGCGTCTGGAACGGCTGGAAGGGCCAGCTCCTGCGCACGCTCTATTACGAGACCGAGC
TCGTCCTGACCGGCGGGCATTCGGCGGTCGAGCGCAAGGCCCGTGTCGGCCGCAAGCAGGACGAG
TTGCGCCAGCGGCTCTCCGACTGGAGCGAGGAGGAGCGCGAGGCCTATATCGCGCGCCACTACCC
GCCCTACTGGATCAAGGTCGATCTCGCCGACCAGGAGAAG
>r494.1 |SOURCES={KEY=8c1b976a...,bw,4045443-4045743}|ERRORS={}|SOURCE_1="bcq" (8c1b976ac150da4581101744fba310641e33826f)
CGCGCCTATCCGGCGATCCTGAAATTCCTGATCGACTCGATCGGGCCGGAATGGCGCGGCAAGCC
GGTCGGCTTCGTCTCCTATGGCGGCATCTCGGGGGGCCTGCGCGCCGTGGAGCAGTTGCGGCTCG
TCTTCGGCGAATTGCACGCCGCACCGATCCGCGACGGCGTCTCCTTCGCCGATGTCTGGGGCCGC
TTCGACACAGAGGGCCGGCTCATGGAAGCCGACCGTGCCGAACGCGCGATGGCGACGATGCTGGC
GCAGCTCCATTGGTGGGCGAGCGCGCTGCGGACCGCGCGC
>r495.1 |SOURCES={KEY=8c1b976a...,fw,3899436-3899736}|ERRORS={}|SOURCE_1="bcq" (8c1b976ac150da4581101744fba310641e33826f)
GCTCGATCAGCCCATCGTCCGGATAGCTTTCCCCGAGCAGGCTGCGCTTGAGCTCGTGTGTCATC
GAGCGCACCGAATACTTGTTCAGCGCGCCCCGGCTGAGCTGGCCACGGTCGGCACCGCCGCCACG
GCCGCTTTCCTCGTTCCAGCTCTCGAAATGCTCGGCCGGCACCCCGTGACCGTTGAGCAGCAGCT
GCAGGCCGCGCATCATCAGGATGTTCTCGACCTCGCGCGCAAAGCACGAACCCATGGTGAAGATC
GGCCAGGAGGGGTCGATCTTGAATTTCGGCTTGTGCTCGA
>r496.1 |SOURCES={KEY=8c1b976a...,bw,4124993-4125293}|ERRORS={}|SOURCE_1="bcq" (8c1b976ac150da4581101744fba310641e33826f)
CAAGGTGCCGTTCTGGTCGACCTTCCGGCGCGTCACCGCGCCGATCTGCCTGCCGGCGATCCTCG
ACATCGCCGTCTATGTCTTCGTCAACGCGCTGACCACGGTCTCCGCCGTGATCTTCCTCTATGGA
GCAGACACCAAGCTCGCCTCGATCGCGATCGTGCATATGGACGAGGCCGGCGCCATGGCTTCCGC
AGCGGGCATGGCGAGCATCATCATGGTCACCGCCATCGCGGTGAAGCTCGCTCATGTCGGCCTCG
ACCAACTGGTCTTCGGCCGCCTGCAGCAATGGCGCCAGCG
>r497.1 |SOURCES={KEY=8c1b976a...,bw,1218120-1218420}|ERRORS={}|SOURCE_1="bcq" (8c1b976ac150da4581101744fba310641e33826f)
GTCGTCACCCGCGCGGTCGAGGACGGGACGCTCCGGCGCCGTCCCTATGCCGAGATCAGGAGCCG
CGCGCTGCGGGTGGCCAAGCGCCTGCAGCGCGAAGGCATCGGGATCGGCGACCGCGTGGCGACGC
TGGCCTGGAACAGCGACCGCCATCTCGAGCTCTGGTATGGCATCAGCGGCATTGGCGCGATCACT
CACACGGTCAATCCGCGGCTGTTCCCGGAGCAGATCGCCTGGATCGTGAGCCATGCCGAGGACCG
GCTGATGTTCCTCGACCTGACCTTCGTGCCGATGATCGAG
>r498.1 |SOURCES={KEY=8c1b976a...,fw,1061672-1061972}|ERRORS={}|SOURCE_1="bcq" (8c1b976ac150da4581101744fba310641e33826f)
AACCGGCTGAGGTCCGGCGTGGCGCGCGAAAGCGCCTCCAGCGTCACCTCCGCGAGAACGAAGAA
GACGCCGACCGAGGCCCGCACCGGCCGGTGGTTCGTCACGACGATATCTGAAGGCGAAAGACCGG
CGCAGGCGGCGATCGCGTCGGCCGGCAATTCGATGCTCTTCGTCAGGGCCTGCGGGGCGGCAATC
GTCGCGCCGGTGACGGTGCCTGCGGCATCGCGCGCGACCTTCACCTCGACCAGCCCGGCAATTTC
CTCGAAGCGCAGCACGCCGCCACGGTCGCGACCGTGGCGT
>r499.1 |SOURCES={KEY=8c1b976a...,bw,1185072-1185372}|ERRORS={}|SOURCE_1="bcq" (8c1b976ac150da4581101744fba310641e33826f)
CCCCGCCGGAGGGCTACGAGATTTCCCATGTCGACGTGGTCGTGCGGCTGCGCAAGATCGGCGAC
TGAGCCGCCGCCCTTTCCGGCTCCCTGATGCGCTTTCCGGCCGATGCCCGCCCGAAACGGTGCGG
CCGATGGCCTCAGTCGACGTTTTCGTTGGGATAAACGCCCCAGAGCCGTTCCTGCGGCAGATAGC
CCGTGACGTTACGGATGCTGACGCGGCACCAGGCGCGGACGCATGAGGTGACGCCGATCACCACC
CCGGGCTGCAATTCGGCGACGACCGTGGCGTCGGCATCGG
>r500.1 |SOURCES={KEY=8c1b976a...,fw,5221623-5221923}|ERRORS={}|SOURCE_1="bcq" (8c1b976ac150da4581101744fba310641e33826f)
AGCAGGGTCAGCGCGAAAGCGGCGGCCCGCAGGCCCGAAAACCGGCCCTGCCGGTCGAGCCAGGG
CAGCCAGTCCCTCAGCCCGGCCTTCTTGCCGTTCGCAGCGTTCTTGCCGCTTGCAGGCTTTCTGT
CGGCCGGACCTGTCCGCGCGGTCGTCCGCCCGGCGTCGCCATGGATGGCGACGCCCTGGACGGCT
TCGGCCTCTGCGCGCAGCGGAGCTGTCACGACCGCTCTCCATCATGCGGGTTCACGCCCCCGACA
TAGCTGAAGCGTGGGGACATTGTCCCACACCTCTGCACAC
>r501.1 |SOURCES={KEY=8c1b976a...,bw,1473583-1473883}|ERRORS={}|SOURCE_1="bcq" (8c1b976ac150da4581101744fba310641e33826f)
GAGCGGCTGCGCAAATCCGGCAGCGACGACGAGTTGCGCGAGGTCTCCGAGCTGATGTGGGCGAT
GGCGCTCCAGCTCGAGGACGGCGACATGTCCGATGCCGAGCGGGCGCTGCGGCAGGCGCAGGAGA
ATCTGCAGCAGGCGCTGGAGCGTGGCGCCTCCGAGGAGGAGATCAAGAAGCTCACCGAGGAGATG
CGGCGGGCGATGGACAACTATATGCGCCAGCTCGCCGAGCAGATGATGCGCCAGCAGCAGAACGG
CCAGCAGAACCAGGCGCAGCTGCCTGAGAATTTCCGGACG
>r502.1 |SOURCES={KEY=8c1b976a...,bw,4802483-4802783}|ERRORS={}|SOURCE_1="bcq" (8c1b976ac150da4581101744fba310641e33826f)
CCGCGGGCGAAACCGACACCGCTTGGCGCGTTGCCCTTGACCGCTTCTAGTAAAGCCGAATATCT
GCGTCAATAACAGTCGAGGCCAATGCTTGTTTTGAATTACTAAAAACTAGCACTTACTTGACTGG
AACGATTTTAAACTGCGGCATCGACAGTTGATCGACGGCGGCAGCGAAGAGCCTGGGCATTCCAG
GAGGAGTCGCATCTATGTCCGGCACACAGGCCCCAACGGTTTCCGCACGCTCCCGGCAGCCGAGC
CGCCGCCTCGCGGCCGCCATCGGCCTCGCACTCCTGGCGA
>r503.1 |SOURCES={KEY=8c1b976a...,fw,66321-66621}|ERRORS={}|SOURCE_1="bcq" (8c1b976ac150da4581101744fba310641e33826f)
GTCGAGTGGCGCATGGGCCGGGCGCAGCGACCGCGCCAGTCCGTCATGGGCGGCGAGCGCCATGC
GCTTCGCCTGCGCCTTGGTGAGGACGGCGTCGGTCGCGACCAGCGCGATCGTGGTGTTCTGGCCG
GTGCCGCCCTTGAAGCGCAGGGCCGTCTCTGCGGGCGTGATCGCGGCCGGCCAGCCGAGGCCGCC
GAACTCGGCGCTATGCTCATAGGGAGCGGCCCAGAAATGCGGGCCGCCGCCGATGGTGGCGCTGC
CGACCGCGTTGACGGCGACGAGGGCGCCGACGATCTGGCC
>r504.1 |SOURCES={KEY=8c1b976a...,bw,730489-730789}|ERRORS={}|SOURCE_1="bcq" (8c1b976ac150da4581101744fba310641e33826f)
AGATGAACACCCCCAACGAGTTCTTCAAGAACCCGCAGCACGAGCGCACCAAGCTCTTCCTCAGC
CAGATCCTGCACTGAGAAGATGGGGTTAGATCGAATTGCGAAAGCGCGCCGGGAAACCGGCGCGC
TTTTCTTTTTCGTCGAGCATTGCGTCGTGGTGGAAGCGCGAGTCATCCCGGACGCAACCCTCGGG
TCCGATCTTCGATCGGCCCAAGGATAAACTCCGCGCAGATCCGGGATCCATGCCTGAATCTCGAT
CGGAGGCGCTCCAACATGGATCCCGGGTCAAGCCCGGGAT
>r505.1 |SOURCES={KEY=8c1b976a...,fw,3994575-3994875}|ERRORS={}|SOURCE_1="bcq" (8c1b976ac150da4581101744fba310641e33826f)
GAGGCCGAAGGCCGCCGCGAGCACCGCGCCCGCCAGCCATTCGCCCGCCCCGCTCAACCCGGCCG
GAAGGGCTTTCCCGGTCGCGACCGAGAGATCGTGGATGGAGTGGCCGAGCGCGCTGAGCCCGTAG
CCTTCCAGCCCGTGGATGATGATGCCGCCGCCGACCCAGAGCATCGCCGCCGTGCCGACCGCGCC
GAGCAGGCCGAGGAAATGGGGCATGCCGACGACGAGGCCGCGGCCGAGCGGCCGCGTCAGCTGGC
GCAGGGTGCGGTCGGGCCAGCTCGCCTCGCCCGGTTCCAG
>r506.1 |SOURCES={KEY=8c1b976a...,fw,4676468-4676768}|ERRORS={}|SOURCE_1="bcq" (8c1b976ac150da4581101744fba310641e33826f)
TGTGCCTTCTGCGGGGAGAGCGGCTTTCGCTTGGGCCGGGCGACGGCAGCATGACGCTGATCATC
GGCATCGTCCGCCGTTCTTTGTTGATGACGATCATGATCAGCATCATCACGATCATCATCGACGT
GCCGACGACGAACGCCGGCGTCGCTTTCAACGAGCGGCTTGAGAAACACCCACATCCATGTCGGA
AGAGCTGTCATACCGGCAGTGAGATCCGCTTTGAGGGGCGGTCCCACCGTGGGATCTTCGAAAAG
ATTGGCGAGCTTGCGCCTAACCTGATCACTTTCTCCTTCA
>r507.1 |SOURCES={KEY=8c1b976a...,fw,4289218-4289518}|ERRORS={}|SOURCE_1="bcq" (8c1b976ac150da4581101744fba310641e33826f)
CGCACCGCCGCCGACGGCCTCGACCTCGACCGCCTCGACGACCAGCGCCTTGGTCTCGTCCATGA
AGCCGAAGCGCGCCTTGTGCGCGGTCTGGAAGGCCTCCTGCATCACAGCGTGCGTGCCGGCGGGG
ACTGCGATGGCCGTGTCGGTGCCGGCATAGCGGATATGGGCACGGGTATGGATCGCGATATCGCC
CTCCGCCACGCCCTGGCCGGCGACTTCCGAGCGGGTCTCGGCCGCGAGCTTCTCCGCCACGGCGT
CGATAGCGGCCTTGGCCTCGCCGTCGAGCGCGACATCGAG
>r508.1 |SOURCES={KEY=8c1b976a...,fw,1551416-1551716}|ERRORS={}|SOURCE_1="bcq" (8c1b976ac150da4581101744fba310641e33826f)
GCGTCGCCATACCCCATTCGCCGGAGTGAAGCAGCGGGACGCCGAACCTGACCGCGGCATGCAGC
TCGTCGACCACCTCAGCGCGCGGCACAGCTGGCGCCGGCAATGGATCGAGCCATTCTCGATCATT
GGCATAGACACGGACCCCATCCGCCATGGGGCGCAGGTCGGCCCCGTCACAGGAGACCAGGAAAT
GGCCGAAATGATTATGAGCGGCGGGTGCCGTCCGGCCCGCAACGGTCGCGGACGTACCATAGGCG
CGCTCCTCCTTGAGCGCAGCTTCCTCCTCCGGCGTCGAGA
>r509.1 |SOURCES={KEY=8c1b976a...,fw,4874481-4874781}|ERRORS={}|SOURCE_1="bcq" (8c1b976ac150da4581101744fba310641e33826f)
AGGCAGTTCACCACCCCGTTGGTGTTGGTGCAGCGGGTGAGGTTAGGCGACGACGCAGCCTGACG
GCGATTGAATTCGCTGTTACCCCGCTCCAGTTCGATCGCGAGCCGGGCCTTCGCCTCGGCATCGC
TCATCTGGCCGGAACGGACGCTCTGCGCCAACAGGTCGCTGACGGCGAGATAGCGAACGCCGAGG
TCGTTGTTCATCTGGCCAGCGGTTCCAGCGGCAACGCGGCCGCGAATGCAATCCCACATGGTCAG
GTACGAAGCGGACTGCGCAGAGCATTTCGACTGCGCGTCG
>r510.1 |SOURCES={KEY=8c1b976a...,bw,5165568-5165868}|ERRORS={}|SOURCE_1="bcq" (8c1b976ac150da4581101744fba310641e33826f)
GGCGCCCGCTACGATTATCGCGATTACATCACGGCCCATAACCAGCCCTTCCCCCTGCCGCCGCT
GTCGATTGCGGGCCGGCCGGAATGGAAGACGGGCGACAAGTAGGCGGGAAGCTGACAGATGGCAC
GCAAACTCCCCCGCAAGGATGTCGTCATCGTCGGGCTCGGCTGGACCGGCTCGATCCTGGCGCAT
GAGCTGACGGATGCCGGCCTCGACGTCGTCGCGATCGAGCGCGGCCCCTGGCGCGACACCGCGAC
CGACTTCAACGTCGCCTACGCCCCCGACGAATTGCGCTAT
>r511.1 |SOURCES={KEY=8c1b976a...,fw,1832103-1832403}|ERRORS={}|SOURCE_1="bcq" (8c1b976ac150da4581101744fba310641e33826f)
GGAAACTGAATTCGATCAAATCTAAACTTCAATCTCCAGATGCCAGCGGCGGCCGGAGAGAATGA
CGCTTGCGTTCGAAATCGGACCGATGAGCCATCGGCGGAATCCCGCGCCTATTCCGCGCTCTGCT
GGATATGCTCCCCCACCAGCCGCCGCAGCGCCTCCGTGTCGCGCGCGGCCAGCGCCTCGACCATC
GCCAGATGCTCGCGGTTCGACTGCTCGATGCGGCTGCGCTTCTGCCATTGCCCGGCCACGGCCGA
GGAGATGCGCCCGCGCAGCTCCTTCACCAACGCCGCCAAT
>r512.1 |SOURCES={KEY=8c1b976a...,bw,675788-676088}|ERRORS={}|SOURCE_1="bcq" (8c1b976ac150da4581101744fba310641e33826f)
CCTATTCGGCGAAGGGCGAGGAGGCCAAGGCCGAGACCGGCGACCGCCTGATGATCTCCTATGTC
GGCACCATCGACGGCAAGGCCTTCGAGGGCGGCACCGGCGAAGGCATCCCGCTCGATCTCGGCTC
CGGCCAGTTCATCCCCGGCTTCGAGGAGCAGCTCGAGGGCGTGAAGCAGGGCGAGACCCGCACGA
TCAAGGTCACCTTCCCTGAGAACTACGGCGCGGCCCATCTCGCCGGCCAGGCGGCCGAGTTCGTG
GTCACCGTCACCGAGGTCCAGGGCCCGGACGCGATCAAGA
>r513.1 |SOURCES={KEY=8c1b976a...,fw,1029225-1029525}|ERRORS={}|SOURCE_1="bcq" (8c1b976ac150da4581101744fba310641e33826f)
ATAGGCGCCCTTGGTGACGAACTCGACGGTGGTCGGAGAAATCACCCGGACCTCGTTGATCGCGG
CGAACCAGGGCTTGTTGCGCGCGCCGGTCTTGGGGTCGAGCACGCGCTCGACATTCCATTTCACG
GCCTCCGCATCGAGCTTCTCGCCGTTCGAGAAGGTCACGCCCTCGCGCAAGGTAAACTGCCAGGC
GGTGTCGCCGATCGCCTGCCATTTGGTGGCGAGGCCCGGCCGCAGCTTCAGGTCGGGGCCGCGAT
CGACCAGCGGGGTGTAGATATGGGCGGCGACGCTGAGGTC
>r514.1 |SOURCES={KEY=8c1b976a...,bw,906000-906300}|ERRORS={}|SOURCE_1="bcq" (8c1b976ac150da4581101744fba310641e33826f)
CTCGGCGGTGGGCTCGCCGACGGCGATGGTGCGGGTGATGTCGGTGGTGCCGTCCTCGTACTGCC
CGCCGGAATCGACCAGGAAGATGCCGGGCTCGATGCGCCGGTTGCTGGACGCCGTGACGCGATAA
TGCGGCAGTGCCGCATTGGGGCCGGCGCCGGCGATGGTGGTGAAGGAGACGTCCTTGAGCAGGCC
GGTTTTCAGCCGCTCGTTTTCCAGCGCCGCGACCGCGTCGATCTCGGTGAGGCCGCCCTTCGGCG
CCTCGCGGGCGAGCCAGGACAGGTAGTTCGTCATCACCGC
>r515.1 |SOURCES={KEY=8c1b976a...,fw,400172-400472}|ERRORS={}|SOURCE_1="bcq" (8c1b976ac150da4581101744fba310641e33826f)
CGTCGTTGCCATCGGCAACGAGATCGCGGGTCTGCTGACCGATGCGCCCCGGCGCCAGGCCATGA
GGCTGCGTGCCTATGCGAGCAGCCGCTCGATGACCTGGGAGCGGACTGCGAAGCGCTATCTCGCC
GCTTTCGAGACAGCGCGCCGGGGTCGCGTGCTGAGCGTCATCGCTGATCATGGCGAGCCGAGGCT
CCTGCCCGCAATCGTAGCGCCGCCCGAGATGCAAACCGGCCACCTCCTCTGCATGTGCGACGATA
CCGGCCTGTTCCAGCACGCCGTCCATTCCGTGCCGGATCG
>r516.1 |SOURCES={KEY=8c1b976a...,fw,4882735-4883035}|ERRORS={}|SOURCE_1="bcq" (8c1b976ac150da4581101744fba310641e33826f)
TAGCCTTGGCGATCGCTGCACAGCGGTGCTGGCCGTCGTTGATGACGAATTCCGCGTCTTGAAAG
TCCATTTCAAGCATGCCGAGCCCATCGCCCCCGATGGGCTTGAAGTTTACGTCGCATTTATATGA
AGCAGTGATCGACGAGAACAGATAACCCTCTTCGTTGTCAAGGATGTACTTCGCCATGTGGGGGA
TGCGTTTCTCGTTAAGGATGCGCTGCTCGCGCTCCTCAGGCGTGAACTCCGCCCAGTCGCGGAAG
GTGAACATCTTCGGGACGACGCTCATCTTCATCATGCAGG
>r517.1 |SOURCES={KEY=8c1b976a...,bw,949700-950000}|ERRORS={}|SOURCE_1="bcq" (8c1b976ac150da4581101744fba310641e33826f)
TTAATATAGATTAAATTCCGAGTTGCACAATCTACATGGTCTTTTTCTGTCGATGACGCCAGATT
ATGGACACATTCCATCAGCATTTGACCGCACCTTCCAATCAGTTCTGTCCAGATGAGGTTCGGTT
CATCATGCGGTATGTCTTTGGCGGTCTCGCTGCTGCGCTCCTGATTAGCCTTCCCGCGATTGCGT
CGGCGGGGGAATTCGTGAACGCGGAAACGGACCCCAGGGCGCTGCTCGTTCGCGACGCGGAAATC
GCTCGCGAGAAGGCCGGCGACACGACTGGAAGCCTGGGCG
>r518.1 |SOURCES={KEY=8c1b976a...,bw,1667061-1667361}|ERRORS={}|SOURCE_1="bcq" (8c1b976ac150da4581101744fba310641e33826f)
AGTCGAGCCGCTCCAACCCGCCCTGCGTCGTGTCGCCGGAAACGCCGGCATTCACGATTTCGACA
GCGACGCCCGTCTGGCGCAGCGCTTGCTCCAGAACGGCAGGGAAGGCGGCGCTGCCCGGCAGGTT
GTAGCCGGCCGAGAGCGAATCGCCGAACGCCACGAGCTTGAGCGTCTTTCCGGCCGGAGGAACCG
GGGTCGCGGTCTGGGCGAAGGCCATCGGAGCAGCCACCATCAAGGTGAGGGCGATCAGCGTGAAA
ATCGCCGCAAATGATTGGACAAGTGCGAGATCGCGCCCAT
>r519.1 |SOURCES={KEY=8c1b976a...,fw,4506196-4506496}|ERRORS={}|SOURCE_1="bcq" (8c1b976ac150da4581101744fba310641e33826f)
GCCGAGCACCGTCTCGATCATCCTCTTCGGAACCGATCGGCGCGTGCAGGCACCGTCCTGCATCG
CTGTATCGCTCCCAGCCTTGAGACTCTGCGATGACTGATTCGGTTTCCTCCTTCCGCTTCGGGCG
GATCGCCGCCACGTTGCCCGTCGCCGATATGGCCCGCGCCTGCGATTTCTACATCGAGGCGCTTG
GCTTCCGGAAAGCCTTCCAGAACGGCGATCCCGTCGGCTTCATGATCCTGAAGCGCGACGCCGCC
GAATTGCACCTGACACTCCAGCCCGGGCACAAGCCGGCGC
>r520.1 |SOURCES={KEY=8c1b976a...,bw,2036045-2036345}|ERRORS={}|SOURCE_1="bcq" (8c1b976ac150da4581101744fba310641e33826f)
CTTTCGGATGTGCCTCAGATGATCGGGTGGCCGCCGGTCACGGCGATGGTCGCGCCCGATACGTA
GCTGGAGAGCGGATCGGCCAGCATGACATAGGCCGTCGCGAGTTCGGCCGGCTGGCCGGGGCGCT
GCATCGGCACCTGCTTGCCGAATTGGCTCACGCTCTCCGCCGGCAGCGTCGAGGGGATGAGCGGC
GTCCAGATCGGCCCCGGCGCCACCGCATTGGCGCGGATGCCCTTCCCTGCGAGCATTTGCGCCAG
GCCTCCGGTGAAATTCTGGATGGCGCCCTTGGTCGCCGCA
>r521.1 |SOURCES={KEY=8c1b976a...,bw,3415587-3415887}|ERRORS={}|SOURCE_1="bcq" (8c1b976ac150da4581101744fba310641e33826f)
CCGGCCCGGCGATCGAAGAACAGCGCCTGGCTGATCGCGGCCTTCACCGCCTCGGGCTGGAACGG
CTTGGTGATGAGGAAGGCCGGCTCCGGCCTGTCGCCCGTCAAAAGCCGCTCCGGATAGGCGGTGA
TGAAGATCACCGGCACGTCAATCGAGGTCAAGATCTCGTTAACGGCGTCGAGACCGGAGCTGCCA
TCGGCCAGCTGAATATCGGCGAGCACGAGCCCGGGGCGCTTCTTGGCGACCAGAGCGATCGCCTC
GCGCTGGGTGCGCGCAATGCCGGTGACGCTGTGGCCGAGC
>r522.1 |SOURCES={KEY=8c1b976a...,bw,4333794-4334094}|ERRORS={}|SOURCE_1="bcq" (8c1b976ac150da4581101744fba310641e33826f)
CCTCGCAGGCCTCGGCCTGGAAGCGCGAGCGCCAGGGGGAGGCGCGATGCAGGCGGGCGATCTCG
TCCACGGCCATGAAGCCGATATTGTGCCGGTTGCGGGCATAACGCGCGCCCGGATTGCCGAGGCC
GGCGAAGATCAGCATGGCGGGACTCCGGCAGGCTTATCGATTCAGCATGGGGCTGGGCCGAAAAG
CGCAAAGCACTTTCGGTCCGATGCCATAGCAAAACGGCCGGGGGAGCCCGGCCGTCTCGTGATCG
TTCCAGGTGAACGGCGCCGGGCGGCGCCGTTTCATCAGGC
>r523.1 |SOURCES={KEY=8c1b976a...,bw,3154434-3154734}|ERRORS={}|SOURCE_1="bcq" (8c1b976ac150da4581101744fba310641e33826f)
CGGCATCCGTCTGGACGACGCGCAGGTTCTGCGTGGTGACACGCTCGGCGCCGAGATGGCCCGGC
ATCTTCTTGTTCTTGAAGGTCTTGCCCGGATCCTGGCGACCACCGGTCGAACCGATCGAACGATG
CGAGACCGAGACGCCGTGCGTGGCGCGCAGGCCGCCGAAGTTCCAGCGCTTCATGCCGCCGGCGA
AGCCCTTGCCGGTGGTGGTGCCGGAGACGTCGACGAACTGGCCGACGACGAAGTGGTCGGCGGTC
AGCTCGGCGCCGACCGGGATCAGCGCGTCATTGCTGACGC
>r524.1 |SOURCES={KEY=8c1b976a...,fw,5138637-5138937}|ERRORS={}|SOURCE_1="bcq" (8c1b976ac150da4581101744fba310641e33826f)
CGTCGTAGACGCGCTGCGTCACGCCCTTCATCGTGGCGCCACCTGGATCATCCTTGTGATCGGAA
AAGCCGCCCTCATGCACCAGGGCGCGCGAAAGCGCCGGCGCGAAATTCTGCGCAGTCATGGATAA
TCTCCGGACATGAAAAAACCCGCCGAGGCGGGACGTTGAAACCACCTCTTGGAGTGGGATACGCA
CGGTGGTCAGGCGGACCATGCCAGCGGGTTGCGGTATTCGAGGAAATCACAGAGAAACAAGCCTT
GGAAATTCGGCTGCAAGTAGCAAACCAGAGCGAGACAATG
>r525.1 |SOURCES={KEY=8c1b976a...,bw,3236618-3236918}|ERRORS={}|SOURCE_1="bcq" (8c1b976ac150da4581101744fba310641e33826f)
CGCCGCGGCGCAGGCATCGGCGAATTCGGCATTCTCGGAGAGGAAACCGTAGCCCGGATGGATGC
AGACCGCGCCCGCCGCCTTTGCCACGGCTAGAATCTTCGCGGCGTCGAGATAGCTCTCTCGGGCC
GGCGCGGGGCCGATATGATAGGCTTCGTCGGCCATCTGCACGAAAAGCGCCTCGGCATCGGCATC
CGAATAGACGGCGATGGTGCGCAGGCCCAGCCGCTTCGCGGTGCGGATGACGCGGCAGGCGATCT
CGCCGCGATTGGCGATCAGGATCGAGGGCAGCTTGGCAGC
>r526.1 |SOURCES={KEY=8c1b976a...,bw,897548-897848}|ERRORS={}|SOURCE_1="bcq" (8c1b976ac150da4581101744fba310641e33826f)
GGCGGGGCAGGGGAGCGGAAAAGGCGTCGGTCTCGGACAAGGGTCTAAGCTGCTCGTGCGTGATT
CGTTCTCCGGCGAATATAGGGCGTCGATGTCAGGATTGCGCCCTGCCGGAGCGATCATTTTATAT
CCTGTTCCACAGGGAGGTGGCAGCAATGACCGGACAGGGCGGAGCGGAAAGCTGGGAGGTCAGCA
ATCAGGTGCCGGCGCTGGCCGAGTACGATGCCTTCGCCGCCGATCCGGTGCTGCCTGGGATCGTC
TCGGCCTTCGGGGCCGATTGGGCGCGCGAGCGGCTGCACG
>r527.1 |SOURCES={KEY=8c1b976a...,bw,4203821-4204121}|ERRORS={}|SOURCE_1="bcq" (8c1b976ac150da4581101744fba310641e33826f)
ATTTGATGAGTGTCATGGCCATTCTCCCTGTCCGGAAGCGGCCGCTGGGCGGGATCATGTCGGGA
AGCCTTGCGACTGCCCTGGACATATCTGATGTGGGAAGCTGCGAGACGCGGTTCAAGCCGGAGGG
CGGGCAGGGGGGCCGGTTCGGGACGGGCGCAAACGAAGTTCTCCCCGGAACGTCTCCTGCCCTGG
GCGCTTCCGCGTTCGCCCGAATTGTTGAGCTGCCCCGGCTCGCTGCCCCGTCGCATTTTCCTCAT
GCGGGCCGGTACCCACTTCGCTCGAAAATGCTCTATATCA
>r528.1 |SOURCES={KEY=8c1b976a...,bw,3811873-3812173}|ERRORS={}|SOURCE_1="bcq" (8c1b976ac150da4581101744fba310641e33826f)
CTGGTGCGACGCCTGCCGGCAACTCGTTTATGAGGCGCGGCCGATCCGCTCGCAGGAGGAGGCGC
AGGCGCGAGCCCAGCGCCAGGTTCGGCAACTGGCCCGCAGCGGAGCGTTCGCATGAGCGCTGTCC
CCATGAGCTTCGACGAGATCGCGGCGCGCCTGCGCTGCGCGGCCCGGAACGAGACGTTCTGCCTC
AACCATCTCGAGCTGCTGGTTGCCAAGGCACCGGGCGAGGACCCGCGCCTGCGCGAGCTGACGAT
CGGCGAGACATTGCGCCAAGCGGCTGCACTGGCGAAGGCC
>r529.1 |SOURCES={KEY=8c1b976a...,bw,4617958-4618258}|ERRORS={}|SOURCE_1="bcq" (8c1b976ac150da4581101744fba310641e33826f)
CCGACGAGGCGGTCTCGGCGCTCGACGTCTCGGTGAAGGCGCAGGTGGTCAACCTGATGCTCGAC
CTGCAGGCGCGCATGGGGCTGGGCTATCTCTTCATCTCGCACGACATGGCGGTGGTGGAGCGCGT
CAGCCATCGCGTGGCGGTGATGTATCTCGGCGAGATCGTCGAGATCGGCCCGCGCGTCTCGATCT
TCGAGAACCCGCAGCACCCCTACACCAAGCGCCTGCTGGCCGCCGTGCCGGTCGCCGATCCCGCC
CGGCGCCTGATCAAGCGCCCGGTCTCGAACGACGAGATCA
>r530.1 |SOURCES={KEY=8c1b976a...,bw,618945-619245}|ERRORS={}|SOURCE_1="bcq" (8c1b976ac150da4581101744fba310641e33826f)
GGCGGGCTTCATGGTCGAGTATTCCTCGACGCCGTACCTGCTGTTCATGCTCGGCGAATACGTGG
CGATCATGACCATGTGCTCGCTGACCACGATCCTCTTCCTCGGCGGCTGGGCGCCCCCGGTCGCG
CTGCCGCCCTTCACCTGGCTGCCCGGCGTGTTCTGGTTCGCGCTCAAGGTCTGCCTGGTGTTCTT
CATGTTCGCGCTGGTGAAGGCCTTCGTGCCGCGCTACCGCTACGACCAGTTGATGCGCCTGGGCT
GGAAGGTCTTCCTGCCGTTGTCGATCGCGAGCGTGGTGAT
>r531.1 |SOURCES={KEY=8c1b976a...,bw,3588322-3588622}|ERRORS={}|SOURCE_1="bcq" (8c1b976ac150da4581101744fba310641e33826f)
GCCCCTCGACCAGCGGCGCCACGCGCTTCACCGCCTCCTGGCGATTGGTCGTGGCGTAGCAGATG
TCTTCCTTGTGCGGCGCGATCAGCTCCGGGAAGCGGAGCTGCAAGGCCTCGACGATCTCGCGGGT
GTCGTCGACGGAGAGCGTCGTCTGGGTGACATAGGCGAGCGGCTTGCCCGGCAGAGGCTCGAGCG
CGGCGACATCGGCCAGCGTCTCGATCAGCGTGATCGCGCCCTCGGGGAGCTGGCCCATCGTGCCG
ATCACCTCCGGGTGGCCGGCATGGCCGACGAGCAGGATGT
>r532.1 |SOURCES={KEY=8c1b976a...,fw,1748237-1748537}|ERRORS={}|SOURCE_1="bcq" (8c1b976ac150da4581101744fba310641e33826f)
ACGGCGAAGCGGAGACGGCTGCTGGCCGCCCCGCTCGCCGATCCGCTTGCCGACCTACTTGCCGA
CCCAGGCGTTGAAGCGCTTGGTCAGGTCTTCGATGTTGTCGTTCCAGTAGTCGACGTCGATCGCG
ATCGCATTCTCGAGATTCTGCGGCGCGGTCGGCAGGTCCGCGGCGAGGTCGGCCGGGACGGCGGC
CGCGGCGGCCTTGTTGGGCAGGCCGTAGGCGATGTCCTGCGGCAGCTTGGACTGGTTTTCCGGCA
GGCTGGCGAAAGCGATGAAATCCATCGCCTGGTCCTTGTT
>r533.1 |SOURCES={KEY=8c1b976a...,bw,2600649-2600949}|ERRORS={}|SOURCE_1="bcq" (8c1b976ac150da4581101744fba310641e33826f)
ACCACAGGGTCGCAATAAGGACAATACGGAGTGGCGCGATGAGCAAGCAGCCTTCGACACGGATC
GTCATCGCGGACGACCACCCGCTCTTTCGCGGGGCGCTGCGACAGGCCGTCTCGCACGCCATTGC
GGGCGCGGAGGTCAGCGAGGTCGGCTCGCTCGAAGCGCTGACCGAGGCGCTGGCGAGCGGCGGTG
ATGCCGATCTCGTCCTGCTCGATCTGACCATGCCGGGCGTCCAGGGCTTCTCCGGCCTGCTCTTC
CTGCGGGCCGATCATCCCGAGATCCCGGTCATCGTCGTCT
>r534.1 |SOURCES={KEY=8c1b976a...,bw,5373533-5373833}|ERRORS={}|SOURCE_1="bcq" (8c1b976ac150da4581101744fba310641e33826f)
ATCGGGATCGGGGCCTATGGAACCGGCATCCTGATCACCGAGGGCCAGACCGAGCTCCTGATCGC
GCTGCCGGCCATCCTGCTCGTCTGTGCCGCCTTCGCGGCGGTGACCGGCTATGTCTCGCTGCGCA
CGCGCGGCGTCGCCTTCATCATGATCACGCTCGCCTTCGGGCAGATGGCCTTCTATTTCGCGCAG
GCGCTCTCCGCCTATGGCGGCGATGACGGCCTGACGCTCTACGAGAAGAGCACGCTGCTGGGACG
CGAAATCTTCGGCAACCGCACCGGCTTCTATTATATCGCA
>r535.1 |SOURCES={KEY=8c1b976a...,bw,4953257-4953557}|ERRORS={}|SOURCE_1="bcq" (8c1b976ac150da4581101744fba310641e33826f)
AATTCGGCCGCAAGCGCCAGATCGACCAGTCCAACTGCAACAAGGATTTCTCCTGCGTGAAGGGC
TTCTGCCCGTCCTTCGTAACGGTCCACGGCGCCCGTCCGAAGAAGGCGGAGCCGATGCGTCTCGA
TGCGCAGGCGCTGGGCGAGGCCGATATCCCCGAGCCCGCCGTGCCGGCGCTCGACCGCAGCTTCG
CCGTGATCGTCACCGGCGTCGGCGGCACTGGCGTCGTCACCATCGGCGCGATCCTCGGCATGGCC
GCCCATCTCGAGGACAAGGGCTGCGGCATGATCGACATGG
>r536.1 |SOURCES={KEY=8c1b976a...,fw,2182643-2182943}|ERRORS={}|SOURCE_1="bcq" (8c1b976ac150da4581101744fba310641e33826f)
TGCTCCGGCCGCCGGCTCGCTCGCCGGCAAGCATGTCCTGATCACCTCGGGGCCGACGCATGAGC
CGATCGACCCGGTGCGCTACATCGCCAACCGCTCCTCCGGGAAGCAGGGCCACGCCATCGCGGCG
GCGGCGGCCGCCGCCGGGGCCCGCGTGACGCTGGTCAGCGGGCCGGTCACGCTGCCCGATCCAGC
CGGGGTCGAGACCATCCATGTCGAATCCGCCCGGCAGATGCTGGCGGCCGTCGAGGCGGCGCTGC
CGGCCGATCTTGCGATCTTCGCCGCTGCCGTCGCGGATTG
>r537.1 |SOURCES={KEY=8c1b976a...,bw,658743-659043}|ERRORS={}|SOURCE_1="bcq" (8c1b976ac150da4581101744fba310641e33826f)
ACATCCTGACGGTCACGAAGGCGGCGATCCCTTATTTCTTCGTGCTGATGCTGCTGCTGGTGCTG
ATCACGCTGTTCCCGCAGATCGTCACGGCGCTGCCAAAGATGATGACGGGGTAGGGGCAAGACCT
GTCCGCTGGGCGCCTTCAATCGAATTCCTTGCGGAACTTCTCGCTCACGGTCGTGGCCGAACGGA
AACGCCCGATCGCGAACGGCTCCAGCGGTGTCGGCGTCGCCCCGTCGAGGATCATCTCGCTGAGG
CATAGGCCCACGCCGGGCCCGATCTGGAAGCCGTGGCCGC
>r538.1 |SOURCES={KEY=8c1b976a...,fw,4325806-4326106}|ERRORS={}|SOURCE_1="bcq" (8c1b976ac150da4581101744fba310641e33826f)
CTCTCGGTGTCGGCCGCACTGCGGTGTCCGGCCGCTTCTTCCTCGGCGCGCAGCTTGTCCGCCTC
CATCGCCTCCTTGGCCAGCGCCTGATCGCGAAAGACGACGAGCGCGCGCGCCATGGAGCCGATCT
CGTCCGGCCGCTGCTGATGCGCGATCTCGGCCTGGAGATCGCCCGCCGCGAGCTCGTTCATCGAG
GACGACAAAGCGGTCAGCATCCGCGAGGCGCGGCGGCTGAGGACGATGACGAGACCGAGCATGAG
CAGGCCCAGCGGAACCAGGACTTTGGCGACGCCGCCGACC
>r539.1 |SOURCES={KEY=8c1b976a...,fw,3515520-3515820}|ERRORS={}|SOURCE_1="bcq" (8c1b976ac150da4581101744fba310641e33826f)
TATCCCCGATTCCGGTCATTGGATCCTGGAGGAGAACCCCACGGCCACGATCGCCATGGTCCGCC
CCTTCCTCGACAAGGGGCGTTGATCCATCCGGGCACGGACGGAGGTCACGGCCGAAAGCGCCCGG
CTGTGACCTCCCGAACCTCAGGCCTTTGCCGGCCGAGGGCCGATCCGCTCGCCATGGACGACACG
CTCCGGCGCGCCGTGGACCATCGTATAGGCGTAGTCGACGCCCATGCCATAAGCGCCGGAATGCT
CCTTCACGAGGGCCATGACCGCGTCATAGCTTTCGCGGCG
>r540.1 |SOURCES={KEY=8c1b976a...,bw,5288348-5288648}|ERRORS={}|SOURCE_1="bcq" (8c1b976ac150da4581101744fba310641e33826f)
ACGCTCCAGATGTCGGCTAAGCGTAATGCCGGCCGCGACGCTAAGCGTGTCATCTCCTGGCCAAG
CTGATGAACGCTGTTCTGCAACCTGTTGCGCCCGGCGTTGATGAACCATGCCCGCCGCGCGGCCA
GAGGCGGGCGGGAGCGGTGTGGGTGCTGATCGCGGCGATCGTGCTGACGCCGGGGGCGGGAACGG
GGCGAGATGTTTGCGACGCTGTACGAAGAACTGAGCACGATCCTTGAGTGGACGGAGCGGCAAGC
GGTTGGAAGGCTGCTAGAACGACAAAACCCGCCGCTAATG
>r541.1 |SOURCES={KEY=8c1b976a...,fw,858710-859010}|ERRORS={}|SOURCE_1="bcq" (8c1b976ac150da4581101744fba310641e33826f)
GGAGGGCGCCTATGCGCTTCTCATCCTGCTCGACCAGTTCCCGCGCAACCTGTTCCGCGGCAGCG
CCCGCGCCTTCGCCACCGATGCGCAGGCGCTGGCCATCGCGGAACGCGCAATCGAACACGGCTTC
GACCGAGGTTACCAGCCGCCTGAGCAGCGCTTCTTCTACATGCCGTTCATGCATTCGGAGGAGCT
GGCCCATCAGGACCGCTGCGTTCATCTCTGCGAGGCGGCCAGCGACCCCGAAGGCGTGAAATTCG
CCGAGCTCCATCGCGACATCATCCGCGACTTCGGCCGCTT
>r542.1 |SOURCES={KEY=8c1b976a...,bw,1382811-1383111}|ERRORS={}|SOURCE_1="bcq" (8c1b976ac150da4581101744fba310641e33826f)
CGTCGACGCCGGGATGGGCCTCGGCGAAGACGGGGAAGCGCTCCATCAGCCAGCGCTCGCCGGCG
ATGGCGACCATGTGCAACCGGATCGGCCGGGCGATGGCGACGCGCTCGGCCAGGCGCATCGCACC
GCGTTCCATCTGCTCCAGGGCGGCTTCGGCATAGGGCAGGTAGATCGCGCCGGCCTCGGTCAGCT
TGAGGCCGACCGGATTGCGCTCGAACAGCACCGTGCCGAGATGGTGCTCGAGCGACAGGATCTGC
TTGGAGACCGCGCTCTGCGTCAGGTTGACGACGCCGGCGG
>r543.1 |SOURCES={KEY=8c1b976a...,bw,5240281-5240581}|ERRORS={}|SOURCE_1="bcq" (8c1b976ac150da4581101744fba310641e33826f)
GGCGTCATTGTCCAAGCTCCTTCGACCAGTTGATGGCGTTGATGTAGATTCCGAGTGGGTTCTTC
CGCAGCGTGTCGGCGTCGCGTGGGGGCTGCACGACGACGGTGAGGATCGCGGACCAGCGTTCGGT
GGAGGCCAGTGAGCCGTCCTGATAGCGTCGCTCGATCCAGGCGATGCGGAAGCTCGACGGCGAGG
CGCGGATCACCGACGACACTTCGATCGCGATCTGCTGCTTGCCGACCTTGGTGAAGGGGTCGTTG
GCGCGCGCATAATCGTTCAGCGCGAGCGCGCCACCCTGTG
>r544.1 |SOURCES={KEY=8c1b976a...,bw,2070667-2070967}|ERRORS={}|SOURCE_1="bcq" (8c1b976ac150da4581101744fba310641e33826f)
TTCAGAAACCGGGCGGCGCCAAGACAGACGACGGCAAGACGAATGACGGCAAGCTCCGGAGCGCG
ATCGCGGCCGGTTACATGTCCGGCTTCGGCAACGGCTTCGAGACCGAGGCGCTGCCCGGCGCGCT
GCCGCTCGGGCGCAATTCGCCGCAGAAATGCGCCTATGGCCTCTATGCCGAGCAGCTCTCCGGCT
CGCCCTTCACCGCGCCGCGCACCACCAATGAGCGCTCCTGGCTCTACCGCATTCGGCCGACCGTG
GCGCATTGGAATACGTTCCGGAAGGTCGATGCCGGGTTCT
>r545.1 |SOURCES={KEY=8c1b976a...,fw,2651057-2651357}|ERRORS={}|SOURCE_1="bcq" (8c1b976ac150da4581101744fba310641e33826f)
CCTTAGCTTTGCACATGCGTGCATCGCGAAGCGAATACAGCTCGATGCGGAGCATAGTAAAAAGA
GCCATCGACATTGCGGCAGGTGTTGCTCTCGTTCTCCTGCTTGCGCCGCTGATGCTGCTCATCGC
CGCCTTGATCCGGGCGGGCGACGGCGGCCCGGCCCTCTTCAAGCAGCCGAGGATCGGCCGCAGCG
GTAAGGGTTTCCGCTGCTTGAAGTTCCGCACCATGGCCATCAATGCCGATGAGGCGCTGCAGCAT
CTGCTGGCCTCCGATGCGGTCGCCGCGCAGGAATGGGCCG
>r546.1 |SOURCES={KEY=8c1b976a...,fw,3509664-3509964}|ERRORS={}|SOURCE_1="bcq" (8c1b976ac150da4581101744fba310641e33826f)
TGGCGTCGGCCCGATCAAGGACCGCCCCGCCAGGCTCGACCTCGCCTGGTTCACCACCGAGCCGA
ACAGCTTCGGCACCAACGAATTCGTGGACTGGTGCCGGGCGGCGAAGATCGAGCCCATGCTCGCC
GTCAATCTCGGCACGCGCGACGGTGACGCGGCGCGCAACCTCGTCGAATACTGCAACCATCCCGG
CGGCACGGCCTGGTCGGATCTTCGCATCAAGCATGGCTGGAAGAAGCCGCATGACATCAAGTTCT
GGTGCCTCGGCAACGAGGTCGACGGCCCCTGGCAGATGGA
>r547.1 |SOURCES={KEY=8c1b976a...,fw,3627878-3628178}|ERRORS={}|SOURCE_1="bcq" (8c1b976ac150da4581101744fba310641e33826f)
TCAAGCCCGATTCGCGGGGGCCGGACGTCGTTGCGCTGAAACAGCGTCTCGTCGCGGGCGGCGAC
CTTTCGGCCGAGGCCCTGCCGGGCGACGTCTACGATGCGGCCGTCGTCGAGGCGGTGAAGCGCTT
TCAGCGCCGCCACGGTCTCTCGGATCTCGGCACGGTCGGCCGCCTCACCCTCAAGGCGATGAACA
TGCCGGTCGAGATGCGCCTCAACCAGCTCACCGCCACGCTGGAGCGGCTCAAGGGCAACGGCTTC
AACTTCGCCAGCCGCTATGTCGTGGTGAACATCCCCGGCG
>r548.1 |SOURCES={KEY=8c1b976a...,bw,634416-634716}|ERRORS={}|SOURCE_1="bcq" (8c1b976ac150da4581101744fba310641e33826f)
CCGAGGGCAAGGCCTTCTGCGCCGGCGGCGACATCGTCGCCTGGGGCGGGCTGTCCCCGCTGGAG
ATGGGGCAGGGCTGGGTCCGCTCCGGCCATCGCGTCTTCGACAAGCTCGCCCGGATGAAGCCGCC
GGTCATCGCCGCGATGAATGGCCACGCGCTCGGCGGCGGGCTCGAGCTCGCCGTTACCGCCGATA
TCCGCATCTGCGAGGCGCAGGCCAAGATCGGCCTGCCCGAGAGCGGGCTCGGCATGATTCCCGGC
TGGTCGGGCACGCAGCGGTTGGTCAGGCGGCTCGGCGGGC
>r549.1 |SOURCES={KEY=8c1b976a...,fw,2963703-2964003}|ERRORS={}|SOURCE_1="bcq" (8c1b976ac150da4581101744fba310641e33826f)
GGCGGCGAGCCAGGCGCGTCCGTCCTGCACCATCGCGGCGAAGGCCCGGTGAAGCTCCGGCAGCA
CACCCGGCGACAATTCGGCGAAGAGCGTACGCACGAAATCGCCGCGCAGATCGGCGACGAGGCCG
CCCAATGCCGAGACGACGCCGGGGCGGCGCGGCGCGATCAGCCGGGTCATGCCGAGCTCGCGGGC
GAGAAAGGCGCCGAGCATCGGGCCGCCCCCGCCGAAGGGCATCAGCGTGAAATCCTTGAGATCGA
CACCGGCCCGCGACGAGAGCTTCTCGACCTCGACGAACAT
>r550.1 |SOURCES={KEY=8c1b976a...,bw,4840863-4841163}|ERRORS={}|SOURCE_1="bcq" (8c1b976ac150da4581101744fba310641e33826f)
CTGAAGCGCGATCCTGAGGAAACGCCATGACACGCAAGCTCGGCATCGCCGTGATCGGGCTCGGC
CCGGCTTCACTGCCGCACTCGAAGAGCCTGCTCGATCTCGCCGGCCGTGCCGAGGTCCGCTGGGC
GGTCAGCCGCACGCCGGACCGCGCCAAGGCCTATGCGCAGCAATTCCCCTTCCCGACTACGACCG
ATCTCGATGCCGTGCTGGCGGACCCCACCGTCGACGCCGCCATCGTGCTCACGCCGCCCTCGAGC
CATCTCGACGTCTCCGCCCTCTGCCTTGAAGCCGGCAAAC
>r551.1 |SOURCES={KEY=8c1b976a...,fw,264080-264380}|ERRORS={}|SOURCE_1="bcq" (8c1b976ac150da4581101744fba310641e33826f)
TCGTGGTGGGATCGACGGTGAAGCCGTCGAGCGGGTTGGGGCGAGGCGCCATGCCGGGCGCCTCA
GAAATTCACCCGGTCGCCGCCCTTGAGGCCGAGCGTGGCACGGGCCTCCTCCGGGGTGGCGATCT
CGTAGCCGAGCTCCTCGACGATGCGGCGGATCTTGGCGACCTGCTCGGCATTGGAGATGGCGAGC
TTGCCGCGGCCGATGAACAGGCTGTCCTCCAGCCCGACGCGGACATTGCCGCCCATCATCGCGGC
CTGGGTGCAGAAGGCCATCTGGTGGCGCCCGGCCGCGAGC
>r552.1 |SOURCES={KEY=8c1b976a...,fw,3649819-3650119}|ERRORS={}|SOURCE_1="bcq" (8c1b976ac150da4581101744fba310641e33826f)
CCGGCATCGCCACCGGCGACATGGGCATCGCCAAGGACGGCACGGTTTCCGAGCGCTTCACCCGC
GGCATGGAACTGCGCGGCCGCTACACGCTCTTGGGCGAGGGCGCGCGCGGCTCGCTCTCCAAGAT
CGCGATCAGGAAATTCGCGCTGGACGAGGGGCGCGAGCCCCAGAAATACGGCATCGGCCTGAAGG
AGCTCTGGCAGGTCAAGCCGGAGAAGTTCCACAAGGGCCGCGTCCAGCATTCCTTCGGCTGGCCG
CTCGACAACGGCACCGGCGGCGGCTCCTTCCTCTATCATT
>r553.1 |SOURCES={KEY=8c1b976a...,bw,4343385-4343685}|ERRORS={}|SOURCE_1="bcq" (8c1b976ac150da4581101744fba310641e33826f)
TATCCGGGGCTCTTCGTGCTGGTCGACCAGTTCGTCGACCGCACGAGCCGGCGCGAGAGTTCCTT
CTTCGGCAAGGGCTGCGTCGCCCATGTCTCCGTCGCCCATCCGGTGGGGCCCGGCCTGCAGAACC
GGCTCGCCGAGGCGGCTGAAGCGGAGGAACTGCCCTTCGTGCGGGGCGGCACGCTGGTGACGATG
GAAGGGCCGCAATTCTCGACCTATGCCGAATCGATGACCTATCGCGGGCTCGGCTATGACCTGAT
CGGCATGACGGCGATGCCCGAGGCCAAGCTCGCGCGCGAG
>r554.1 |SOURCES={KEY=8c1b976a...,bw,5085158-5085458}|ERRORS={}|SOURCE_1="bcq" (8c1b976ac150da4581101744fba310641e33826f)
GTCTTTCCTTCCCCGTCTTTGCCGGAGCGGGATTCGCGTTGCTCGAACGCTCTCAAGGCATCGCA
TACGGCTGCAGCGAACGCCGCAGCGGCCGGCGACAGGTCGCGGTCGGGCAATTTGCAGCAGGCGA
GCACATTCCGCGAAAGAAGAGCGTCGTCGATTTCGACATGGCTCAGTCGCCCCCGATCCTCCTTT
TGCTCTCGCCCGGTCACGACGCTGACCCCGACCCCGCATTCCACAAGCGAATGGATCAGCTCGAA
GGAGTTCGTCTGCACGATCTGGTTGACCCGTGCCTTGGAG
>r555.1 |SOURCES={KEY=8c1b976a...,fw,2945893-2946193}|ERRORS={}|SOURCE_1="bcq" (8c1b976ac150da4581101744fba310641e33826f)
GGGAGCCGAACGCGTCGCCGCCTTCTATTGCGAGCCGATCCAGGGCTCGGGCGGCGTCCTCGTGC
CGCCGCCGGGTTGGGTCAAGGCGATGCGCGACCTCTGCGCTGAGCTCGACATCCTGTTCGTCGCC
GACGAGGTCATCACCGGCTTCGGCCGCACCGGCCCGCTCTTCGCCTGCGAGGACGAGGGCATCGT
CCCGGACCTGATGACGACTGCCAAGGGGCTCACCTCCGGCTATGTGCCGATGGGCGCGGTGCTGA
TGTCGCAGAAGGTCTATGACGTGATCGCCGACGGCTCCGG
>r556.1 |SOURCES={KEY=8c1b976a...,fw,4507637-4507937}|ERRORS={}|SOURCE_1="bcq" (8c1b976ac150da4581101744fba310641e33826f)
AATGCTTGCTGACGTGATTGCTCGCTGACATGGCCGTCGAACGCTACAACCCGAAAGAATCCGAG
CCGAAATGGCGCGCCGTCTGGGATGAGCGCAAGCTCTTCCAGACGAGGAACGACGACACACGGCC
GAGCTACTATGTCCTCGAGATGTTCCCCTATCCGTCGGGGCGCATCCATATGGGCCATGTCCGCA
ACTATGCGATGGGCGACGTCGTTGCGCGCTACAAGCGGGCCAAGGGCTTCGCGGTGCTGCATCCG
ATGGGCTGGGACGCCTTCGGCCTGCCGGCCGAGAACGCAG
>r557.1 |SOURCES={KEY=8c1b976a...,bw,2358398-2358698}|ERRORS={}|SOURCE_1="bcq" (8c1b976ac150da4581101744fba310641e33826f)
GCGTGCTGCTCTCGGGCTACCTGCCGGGCTATCTCCAGCGGATCGGCGCGATCCGGCAGGATGTG
CCTCTCGACGAGCTGGTCCGCCTCGCGCGCATCGGCGACAAGGCGCGAGCGCTCTCGCTCGACGA
TCCGGATTTCTCGGCGAAGATCAGGGAAGGCGTGCCGACGGGGCGGCCGTAGCAGCGCTCTCCCG
TCATGGTCGGGCTTGACCCGACCATCTCGGAAACCAGTGTCCTCTCGTCCAGCGCTTCTCGGGTC
TGCGCCCGAGAATGACGATTGGATGTCCGGCGTTACCGGA
>r558.1 |SOURCES={KEY=8c1b976a...,fw,4298047-4298347}|ERRORS={}|SOURCE_1="bcq" (8c1b976ac150da4581101744fba310641e33826f)
CCGAGGCGTCGGTGGTCGCGCCCTATCAATACACCTTCATCATCTGGGCCCTGCTCTTCGGCTGG
CTGTTCTTCGGCGACTGGCCGACGCCGCTGATGCTGTGCGGCGCCGCCCTGATCGTCGCGGCCGG
CCTCGCGCTGATGCTGCTGGAGCGGCGCGCGGCGGGCATCGCCGGCCGAGCCGCATCCCGCGATC
GGAGCGCACATGCCGGCAGCGCCTGAGACATCCCGCCGGCTAGCCTTGCGACGCGCGGCCCCGCC
TGTCGCCTGACCGCCCTGCGCTGAGTTCGTAGCGACGGGC
>r559.1 |SOURCES={KEY=8c1b976a...,fw,2995561-2995861}|ERRORS={}|SOURCE_1="bcq" (8c1b976ac150da4581101744fba310641e33826f)
CGACATCTTTCCCGGCCTGATGCAAGGCATGAAGGTCAGCGGCAAGCAGCTCGCCATCCCCTTCC
GCCACGCCTCCTCCGGCCTGCACTACAATGAGGAGATCCTGGCCGAGAAAGGCTTCTCCAAGCCC
CCGGCGACGATCGAGGAGATGATCGAGATCGCCAAGGCCTGCAGCTATCGCCGCAGCGACGGCAC
CCAAGTCGTGGGCTTGTGCACGCCGGGCGTGACCTATCCCAACGTGATCGACCTCGCCCGCGCCT
GGGATGGCGACTTCATCACGCCCGATTTCAAATGCGTCGC
>r560.1 |SOURCES={KEY=8c1b976a...,fw,2988022-2988322}|ERRORS={}|SOURCE_1="bcq" (8c1b976ac150da4581101744fba310641e33826f)
CGACGCGAAGATCGAGGACGCGCTCGCGAATTTGCAAGCCGCCGGCCTCTCGGCCGAGACCTCCA
TCCTGCGCGCCGGGCTGATTGCCTGCACGGGCGCGACCGGCTGCAAATTCGCCGGCGCGCACACC
AAGGAGGACGCGCTCGCCATCGCCGCCCATTGCGAGCCGCGCATCGCGCTCGACCAGGCGGTCAA
CATCCACCTGACCGGCTGCCACAACTCCTGCGCCCAGCACTATATCGGCGATATCGGCCTGATCG
GGCAGAAGGTGCCGGTCGGGGACGAGGGCGACACCGTCCC
>r561.1 |SOURCES={KEY=8c1b976a...,bw,3490385-3490685}|ERRORS={}|SOURCE_1="bcq" (8c1b976ac150da4581101744fba310641e33826f)
TGCCTTGCGCCGAGATGCCTCCAGCAGCCTTCCTGGAGGCATCTCAAGCCGGGCATGCGATTCCG
AACTGTTGTCGTTTTCCCTACAAGTTGCGATTAGACGCCGCCTCTGGCCTTCGCCACCCAGTCGT
CGAACATGGCCTTGTTTTGGGTGATCCACTCATCGGCCATGCGGTTGATGTTGGCGCTGCTGGCG
CCGTTCTTGTTGATGTTGAACTCCCAGGCCGACCAGCTCGCGAGCGGGAACTTGATCTGCTCGAT
CAGTGTCTTGATCGCCGGGTTGGCCGCGACGAACTGCTTG
>r562.1 |SOURCES={KEY=8c1b976a...,bw,4666023-4666323}|ERRORS={}|SOURCE_1="bcq" (8c1b976ac150da4581101744fba310641e33826f)
CGCGGCGCGAATCTGGAGTTCATTTTGACGCTCATCCGGATGCGCCGGCGTGAGGGGATCGAGCC
CCAACTGATCGCGCTTTCGGCTGTGATCGGGGACACGAACGGCCTTGAGCAATGGCTCGGCGCGC
GGCTCTTGCGGCGCACGGAGCGGCCCGTTCCGCTTGAGGAGGGCTTGTTGCTCGGCACCGGGCAT
TTCCGCTTTCTTGACCCGGAGAATGGCAATGAGCAGGTTGAGGGGCCGCTCGTTCGGCGTCTTGT
CGGCGGCAAAGGATCCAGCCAGGATTGGATCATCCCGCTG
>r563.1 |SOURCES={KEY=8c1b976a...,fw,2846581-2846881}|ERRORS={}|SOURCE_1="bcq" (8c1b976ac150da4581101744fba310641e33826f)
CCTTCGAGACGGAGAATTATGTCGTCGCCGTCACCGGCACCTCCGTCGAGAACTGGGCCGAGGAT
GCGGAGAACACCGCCAATGGCGACGGGCGCTCGCCGCCGCCGCTCCCGGCCACGCGCGACACGCA
GACGGCCTGCGCGCCGACGCTGGTCGCGATCCGCCGCGCGCGTCCGGCCCTGCCGATGATCGCGG
AAGCGCCCTTCGCGCCCTGGGGCGTGCAGCTCGCCGGCAATTTCTCGAAATCAAGGGCGCTCGCT
TCCTTCCAGCGGGCCGGAGCGCGCCACCGCAGCATCATCG
>r564.1 |SOURCES={KEY=8c1b976a...,bw,1387042-1387342}|ERRORS={}|SOURCE_1="bcq" (8c1b976ac150da4581101744fba310641e33826f)
CTGAGGTCTGGGTCAGATGAGCATGTCCACCTCTTCCGCACCGGCCGCATCGCACATCGCCTGGG
GGCGCGTGCGCCAGTCGCGCCGCACCGCCGACCGCGCGATGAAGGTCATCGCCACCGGCTTCACC
TTCTGCGCCATCTTCGTGCTGTTCTGGATTCTCGGCATGCTGCTGGTGAAGGGCATCGGCGGGCT
CTCGCTCGCGACCTTCACCCATGTCACGCCCGGGCCGGGCTCCGAGGGCGGCGGCCTCGCCAACG
CCATCGTCGGCTCGATCGTGCTGACCTTCCTGGGCATTGC
>r565.1 |SOURCES={KEY=8c1b976a...,fw,4329761-4330061}|ERRORS={}|SOURCE_1="bcq" (8c1b976ac150da4581101744fba310641e33826f)
TGGCTGTCTCCCGGGCGGATGGGGCACCCGCTTTCCGGCCTATATGGGAGAAGCCCGCCCGCATC
GCAATCGAAAGCCACGGCCGGCGACGGACGGATCGCCTCACCGCCCGATCTGGACCTTGCCCGGC
GATGCGCCTAGAAAGAGCGCACAGGGTAGTTCGCAGCGATCCACAGCCCAAAGGGCGGGAGGCGT
CATGTTTCATCGTTTGAGCGGCCTCGCTCTGGGGCCGGTTTTCGCGTTTGCCCTCGCAGGCTGCC
AGGAAACCACCCAGACCGCGGCCCGCCCCCGCGTCGACGC
>r566.1 |SOURCES={KEY=8c1b976a...,bw,1017537-1017837}|ERRORS={}|SOURCE_1="bcq" (8c1b976ac150da4581101744fba310641e33826f)
CGCCCGGCGCGGAAGGCGGCCTGACCGGTGGAAAGGGCCGCGTCACCCGCAACCCCGGAACCGGG
CGCCAGCAGGCGCTGCCCTCGAAGATCGCCCAGCTTCTCGTCGATGCCGGCGAGACCATTCGCAT
CGCGACGCCCGGCGGCGGCGGCTTCGGCGATCCGGCGCAGCGGCCGGCCGCCCTGATCGCGACCG
ATCTGCTCAACGAGATCATGACCGAGGACCACGCCCGCGCCGGATATGGCGACGCGCTGGTCGAT
GCCGCGCTGGCGCTGCTCAGGGACGGGCGGAGGCGCTCGG
>r567.1 |SOURCES={KEY=8c1b976a...,fw,396946-397246}|ERRORS={}|SOURCE_1="bcq" (8c1b976ac150da4581101744fba310641e33826f)
TCGACCTCGCCTTCGTGAGAAAAATAACCTGAATTATTTTCTGTTTCCGTGCTATATTATTTAAC
GGGAGATTTTTCTTCCGCAAATCGGAAGGATTTTCCATGAAAATCTCCTCGCAAACCAAACCTGC
CATCTGGGGCGCCGTTGGCGGTGCTGTTGCCCTTGCCATTGTCGGCTTCACCTGGGGTGGGTGGT
CGACGGCTTCGTCGAGCGAACGCGTCGCGAAGCTCAGAGCTGAGAATGCCGTTGTCGCGGCCTTG
TCTCCGATCTGCGTGAGCAACTTCCAGAAGCAGCCCAATG
>r568.1 |SOURCES={KEY=8c1b976a...,bw,4201196-4201496}|ERRORS={}|SOURCE_1="bcq" (8c1b976ac150da4581101744fba310641e33826f)
CGGCGCCACGCTGCCCTATACCTGCGCCATGCTCGGCTTCGGGGCCGGCAATGTCGTGATGGGCC
GGATCGCCGATCGCTACGGCATCATGGTTCCCATCGTGGTGGGGGGGCTGCTGCTCGCGGCCGGA
TACACCGCAGCCGGGCTCTCGCATTCGCTCTGGCAGTTCGCGGCGGCGCATGGGCTCCTGATCGG
AATCGGCAGCGCCGCTGGCTTCTCGCCGCTGATCTCCGACCTGTCGCATTGGTTCCGCCGGCATC
GCGGGCTCGCGGTGGTCTGCGGCGCCTCGGGCAGCTATCT
>r569.1 |SOURCES={KEY=8c1b976a...,bw,278345-278645}|ERRORS={}|SOURCE_1="bcq" (8c1b976ac150da4581101744fba310641e33826f)
GTGCTGCTGCCGCATATGGTGCCAGGGATCGTGCTGGGTGTCGCGGTGCTCTTTGCCGGAGCGCT
CTTCGGCATCGGCCCATCGATCTGGCTGCAATCGATCTCGCTCGCGGTCTACGTCATGGCCGTGA
TGGTGCGCACCGTCATGGCGCGCCTGCAGAAGCTCGATCCTTTGCTGGAACAGGCCGCCTCCAAT
CTCGGAGCGACGCGCTGGCAGAGCTTCCGCACCATCACCCTGCCGCTGTTGATGCCTGCGATCCT
GGCCGGAGCGGTCTTCACCTTCATCGAGGGTTTCGACAAT
>r570.1 |SOURCES={KEY=8c1b976a...,fw,3580800-3581100}|ERRORS={}|SOURCE_1="bcq" (8c1b976ac150da4581101744fba310641e33826f)
AGGTCGATATCGCCGGTGGCGATCCGCTCGGCCAGCATCGGCGTCGGTTCGCAGACGACCGTGAC
CTCGGCGCGCGGGTTCGAGCGCGCGAAGCGGGCGAGGATCTCGGGCAGGTAGCGGTCGGCATAAT
CGTCGGGCACGCCGAGCCGGATGCGCCCCTTCAGATCGGCATCGGTGAAGGTCGCGACGCATTCC
AGGTTCAGCCTGACGATCCGGCGGGCGTAGTCGAGCAGGCGCTCGCCATCCTCGGTCAGCTTGGC
GTGGCGTCCGTCGCGCCCGAAGAGCGGCCGCCCGACCCGC
>r571.1 |SOURCES={KEY=8c1b976a...,bw,4262843-4263143}|ERRORS={}|SOURCE_1="bcq" (8c1b976ac150da4581101744fba310641e33826f)
CGCGGCTTTCGGGCCAGGGTGAGATGCATCTGCGCGTCACGTTGGAGAAGCTCGCCGGCCGCTAC
GGCGTGAATGTCGTAAGCCGGCCACCGCAGGTCGGCTATCGCGAGACCATCCGCGGCCAGGCCGG
TGCGCGCGGGCGCCATCGCAAGCAAAGCGGCGGCCATGGCCAGTACGGCGATGTCGTGATCGAGA
TCGCGGGGCTGCCGCGCGGGGAAGGCATCCGCTTCATCGACAAGATCACCGGCGGGGTGGTGCCG
CGCCAGTATATCGGCTCGGTCGAGGCGGGCATGCGCGACT
>r572.1 |SOURCES={KEY=8c1b976a...,fw,2827319-2827619}|ERRORS={}|SOURCE_1="bcq" (8c1b976ac150da4581101744fba310641e33826f)
GGCGCTCCAGCAAAGGGCCCAGGGCGGCGCGCTCGAGCAGCGGCGCGCCCAGCTCGCGGCCGCGA
TCAGCAACAATTGCGGCGCGCGCCCGCGCGGCTTCTTCGACACGATCTTCGGGCGCGACCCGGGT
CCCGGCCCCGGCGGCGTCGACTCGACCATCCCCGAGCTCGACCCCGAGCAGCCGGTGATCGAGCC
GGAAAAGCCGCGCCTCGGCGGCGCCCAGACCGTCTGCGTGCGCAGCTGCGACGGCTATTTCTTCC
CGCTCGCCAACAATAACGGCAATGCCGACGAGATGTGCCA
>r573.1 |SOURCES={KEY=8c1b976a...,fw,3906247-3906547}|ERRORS={}|SOURCE_1="bcq" (8c1b976ac150da4581101744fba310641e33826f)
CACGCGCGTCCAGAGCCGGTCGACGGCGCAGGACTGGCCGCCGCTGCGCAAGGTGACCGCATCGA
CCCGGCGCTCCGGATCGAAAAGCCAGCCGATGATCAGCACGCCGGTATCCTCGACGACCGTCACG
GAGTCGATGCCGGCGCGCACCGGCTCCTCCAGCAGACAGACGGTGTCGCGGCCATCGAAGCGCTG
CGAGGCACGCCTGAGCCTGTCGGTGGTGGTCTGGGGCGCCGTGCCGCGCGCCAGCCCGTCGCGCA
GATGGCCGGGAACCGTGATCGGCTCGAGCAGGACGTAGCG
>r574.1 |SOURCES={KEY=8c1b976a...,fw,4659798-4660098}|ERRORS={}|SOURCE_1="bcq" (8c1b976ac150da4581101744fba310641e33826f)
CACGAAGTAGGTTGTCGATAACTCCGGCGCGCGCCACATCGCGTAGATCTATAACGCCGTAGCCA
GTTGCTGCTTTGATGGACGGCCGAATAGTTTCCTTTAAAAGCGTTTCCAACTCGGGATCGTTAAA
TTTCATTGCCATGAAACCATAGCTACCGACAATATGTCCTCTTTTTTCTTTCTCGTAGATTTCCC
AAACCTTGAGGGTAAGCGAGGCGCCATCAATTAGAATTTGAGTGCCGCCCCTAGTCGCTCGAACA
TTGGACCAGAGCCGCCAAAGGCCGCGGTCCGACATTTCGC
>r575.1 |SOURCES={KEY=8c1b976a...,fw,4750028-4750328}|ERRORS={}|SOURCE_1="bcq" (8c1b976ac150da4581101744fba310641e33826f)
AGAAGGTCCTGGACATAGGGGTCCTTGGACTTCGTCATCTCGTCGACATTGGCTTGGCTTACCTT
GTTTTCTTCGGCCTCCATCAGGCCGTACATCACCCATTTCACGATGTCGTACCATTGGTCGTCAC
CGTGACGGACGGCGAGTGCGAGCGGCTCCTTGGAGAAGGTCCCTTCGAGGATGACATGCTCCTCA
GGCTGCGGCGCGTCGTACATCCGTACGCCCGGCAGCGCGTCGCGATCCTTGGCGAGTGCATCGCA
GCGGCCGGCGACATAGGCGCTGGCGAGCTCCTTGTTGTTC
>r576.1 |SOURCES={KEY=8c1b976a...,bw,1330877-1331177}|ERRORS={}|SOURCE_1="bcq" (8c1b976ac150da4581101744fba310641e33826f)
GCCGGCGCCGAGATCGTCTTCACCGGCGTCACCGCCCATCCGATGTCGGCCAAGGGCGTGCTGGT
AAACCCGCTGCTGATGGCGCAGGATTTCATCGCCGCCTTCGACAGGGCGCAGACGCCCGAGAACA
CCGAAGGGCGCGAGGGATATGTCTGGTTTACCGGCCTCGACGCGAATGCCTCACAGGCGGTGCTC
AAGGCCAATATCCGCGATTTCGACCGCGACTCCTTCGCGGCGCGCAAGCGCAGGATCGGTGAGGT
CGCTGAGGATATCGCCGGCCGCTATCCGACCGGCAAGGTG
>r577.1 |SOURCES={KEY=8c1b976a...,bw,1683114-1683414}|ERRORS={}|SOURCE_1="bcq" (8c1b976ac150da4581101744fba310641e33826f)
CGCCGTGAACTCGCGCAGCGCCGCGTCATGGGCCCGGCGCCGCTTGATGAAGCCCGGCACGAAGC
GCCCGCCGCGACCGTACCAGAGCAGCACGCCGAGCAGGATGAGGGCGCAGAAGAGCTGGATCATG
AAGATGCGCTGCGCGCTCATCGCCGTCAGCGAGATCAGCGGCCAGGGCACCAGCAGCGCGAGCGC
CAGCGCCATCACCACCGGAACATTGCGATAGCTCGACGCGGCCCGGTCGATGACGACGACGATCT
CGCCGGCCGTGTTCAGCTCGGCGCGGCGCACCGCCTCGGC
>r578.1 |SOURCES={KEY=8c1b976a...,fw,4530593-4530893}|ERRORS={}|SOURCE_1="bcq" (8c1b976ac150da4581101744fba310641e33826f)
GCCGCCTGCGCACGCAGCTTCGGCGCGGCCAGCAAACCGTCGAGGCCTCGATCGACCTGCACGGC
ATGCGCCAGGGCGAGGCGCATCTGGCGCTCTGCGCCTTCCTGCGGCGCGAACAGGCGCGCGGCAC
ACGCATCTGCCTCGTCGTGACCGGTAAGGGCGGCCCGGCTCCGGCCTTGTTCGGCGAGGAGCGCG
GCGTCCTGCGTCGGATGGTGCCGCATTGGTTGCGGCTCGCGGAGCTGCGCCCGCTGGTGCTGGGC
TTCGAGGAGGCCGAGCAGCGCCATGGCGGCTCGGGCGCGC
>r579.1 |SOURCES={KEY=8c1b976a...,bw,3619705-3620005}|ERRORS={}|SOURCE_1="bcq" (8c1b976ac150da4581101744fba310641e33826f)
ACGGCCTGATCATGATCTTCTTCATGGTCATGCCCGCCGTCATCGGCGGCTTCGGCAACTGGTTC
GTGCCGCTGATGATCGGCGCGCCGGACATGGCCTTCCCGCGCATGAACAACATCTCGTTCTGGCT
GACGGTGGCCGGCTTCGTGCTGCTCGTCATCTCGCTCTTCGTGCCCGGCGCGCCCGGCGCCAACG
GCGTCGGCACGGGCTGGACGATCTATCCGCCGTTCTCGACGGCGGGCCATCCCGGGCCGTCGGTC
GATTTCGGCATCCTGTCGCTGCACCTGGCGGGCGCGGCCT
>r580.1 |SOURCES={KEY=8c1b976a...,fw,5331110-5331410}|ERRORS={}|SOURCE_1="bcq" (8c1b976ac150da4581101744fba310641e33826f)
CAATCCGATCCTCGACCTCGCCTGGCCGTCCTTCTCGCAGGGGAGCAACGGCGTCGACGACTACA
TCCCGGTGGCGCGGATCTCGGACCTGTTGCTGAAGCCGGGAGAACCCTATCAGTTCAACGGGCAG
GAGCGGCGCTATGCCGATATCCGCCTCGTCTACTGGGCCGGCGGCAACCCCTTCCACCACCATCA
GGATCTCAACCGCTTCCTCGAAGCCTGGAAGCGGCCGGAGGTGACGATCGTTCATGAGAGCTGGT
GGAATCCACTCGCCCGCCATGCCGATATCGTCCTGCCGGT
>r581.1 |SOURCES={KEY=8c1b976a...,fw,3517320-3517620}|ERRORS={}|SOURCE_1="bcq" (8c1b976ac150da4581101744fba310641e33826f)
CGCAGCAGCACGCGATGGAGCTCCCGGCTCGCTTTGGCATAGCGCAGCCCGGCCCGGAACGCCCC
GGCAAAGCGCTCGCTCAGCGCGTCGTCGGCGCCCACCGGGCGGCGCCACCAGAACAGCGCTCCGA
TCACCAGCACATAGCTCAGCACGTCGGCGCCATAGGTGAAGCCGGCGCCGAAGGCGGCGAGGATC
AAGCCGCCCAGCGCCGGGCCGATGGCGCGCGAGATGTTGATGCCGAGCGAATTCAGCGCCACGGC
GCTCTTGAGATCGGCCTTGCCGACGAGTTCGGGCACGATC
>r582.1 |SOURCES={KEY=8c1b976a...,bw,3178609-3178909}|ERRORS={}|SOURCE_1="bcq" (8c1b976ac150da4581101744fba310641e33826f)
TGGCCGGCGACGAACTCGACCGTGCCGGCCGAGTCGTAGTTCACCGCCTTGGCCAGCGCGACCGC
CTGCTCGCCCATCTTGCGCCGGGTCGCTTCATCCAGCAGCGGCGACGGCGCCTCCTCCAGAACCT
TCTGGTTGCGGCGCTGGATCGAGCATTCACGCTCACCGAGATAGATGACGTTGCCGTGCTTGTCG
CCGAGCACCTGGATCTCGATATGGCGGGGATCGACGATGAACTTCTCGACGAAGACGCGGTCGTC
GCCGAAGGAGGACGCGGCTTCCGACTTGGCGCGGGCGAAG
>r583.1 |SOURCES={KEY=8c1b976a...,fw,926496-926796}|ERRORS={}|SOURCE_1="bcq" (8c1b976ac150da4581101744fba310641e33826f)
GCCGTCATCGCTTTCACCGATCGAGGGAGGCGTCCTGCACCATCCATTTGACGAGCTCACCGAAA
TTCAGGCCCGCATGGGCAGCCAGTTCGGGCACCAGGCTGGTCTCGGTCATCCCGGGCTGCGTATT
GACTTCCAGCCAGACGAGCGTGTCGCTCTCGTCGTCGTAGCGGAAATCAGATCGGCTGACGCCCC
GGCATCCGATTGCTTGATGCGCCGTTAACGCACACTCTTCGATCTGCTGGTAAATTTTCGGTAAA
ATTTGAGCCGGACAGATGTGGATCGAGCCACCTTTTGCGT
>r584.1 |SOURCES={KEY=8c1b976a...,bw,2462670-2462970}|ERRORS={}|SOURCE_1="bcq" (8c1b976ac150da4581101744fba310641e33826f)
CGCGACTATCTCATGCTGCGCGGCCGATGGAAACGCCCGGAGGAGGGCGACGTTCCATCGCGAGG
GAACCTTTGCGCCGCAATATGGGTTTGCCCTGCGCCGCGGCCTCCGCCGCCCGTTTCAGGAAAAC
ATATGCCCGCATCGCGCAATCTGCTCGCCATTCTCGTCGTCGTTCTCGTCGCTGCCCTCGCGGTG
ACCGGCTATTCGCTCTACCAGGAAAAGAAGCGGCCCGAAGGGGTCGAGATCAATCTCGGAAAGAA
CGGTCTCTCGATCGAGAAGAAGTAGGCAGGCGCGCCGTTT
>r585.1 |SOURCES={KEY=8c1b976a...,bw,1297815-1298115}|ERRORS={}|SOURCE_1="bcq" (8c1b976ac150da4581101744fba310641e33826f)
AGGATGGCCGCGACATCGCCGCCGGCCATCGCCTGCATCAGGCGGAAGGCCATGGCGTCGGCGTC
CTCGACCGGCGGGGTGACGAGCATCAGGCGAGTGGGGGAAGGATGTGTTGTCATGATCGGCTGCG
CAAACGGCCCGCAGCGAAGTCCAATGTCAAGACCGCAAGCCCGGCAACGAGGCTCCAGAAGGCCG
AGCCGATGCCGAAAAGCGAAAGACTCGACGCCGCGACGCAGAATGCGATCGCCGCGGCGAAGCGC
TCCCGGTCCGACGACATCGATTGCGCAAGCGCGCCGGTGA
>r586.1 |SOURCES={KEY=8c1b976a...,bw,1246363-1246663}|ERRORS={}|SOURCE_1="bcq" (8c1b976ac150da4581101744fba310641e33826f)
GCTCAAGGACAACCTGCCTGCAGACGTGAAAAGCGAGTTCACCGATGCCCAGGTGAGCATCGACC
GCACGGCGCGCACCGTCAAAATCGTGGCCAATGCGCAGGTGCCGACGACCATTGCGCGGGTCCTC
GGGACAGACAACCTCGCCGTGTCCAGCTCGAGCCAGTCGACCTGGGGGTTGAACACCATCGAGCT
TGCCCTCGTGCTCGACAACACCGGCTCGATGTCCGCGAACGGCAAGATGGCGGCGCTGAAGCAGG
CGTCGCTCGATTTGATCCAGATCATGAAGGACGCCACCCA
>r587.1 |SOURCES={KEY=8c1b976a...,bw,1302417-1302717}|ERRORS={}|SOURCE_1="bcq" (8c1b976ac150da4581101744fba310641e33826f)
CAGGATAGGCCCCCAGCAGCGCAAGGATGGCGAGCAGCGGCCGCGCGGCCGCAAGCCTGCGGGAC
ATGGCCTCAGCGCTCCGTGATCTTGAACTCGATGCGCCGGTTGCGGCGATGGGCCTCGTCGGTAT
TGGCGAGGTCGAGCGGCTGGTATTCGCCGAAGCCGGTCGCCGCGACGCGGTCATTGGGCAGGCCG
CGCGACATCAGATACTCCACCACCGCGATGGCGCGGGCCGCGGAGAGATACCAGTTCGACGGGAA
TTGCGCCGTCTTGATCGGGCGGTTGTCGGTGTGCCCGTCG
>r588.1 |SOURCES={KEY=8c1b976a...,fw,3921439-3921739}|ERRORS={}|SOURCE_1="bcq" (8c1b976ac150da4581101744fba310641e33826f)
CGACCATGCAGATGACGAGGAAGGCCCCCACCGTCTGCAACGCCGCGACCGTGGACGCCGAAAGC
AGCGTGAAGAACATCAGCTTCAGAGCGGTCGGGTTGAGGCCGATCGAACGCGCATGGCTTTCATC
GAAGAAGGTGACCATGAGGTCCTTCCATTTGACGAGCAGGACACCGAGCGAGACGGCGCCGATCA
GCGCGAGCTGAATCGTGTCGGCGGGGGTGATGGCGAGGATGTTGCCGAGCACGATGGTCTGGATG
TTCACCGAGGTCGGCGACAGCGACACCATGAACAGGCCAA
>r589.1 |SOURCES={KEY=8c1b976a...,fw,45026-45326}|ERRORS={}|SOURCE_1="bcq" (8c1b976ac150da4581101744fba310641e33826f)
GGCTTGACCTCCTCGGAGACCTTGGCGTCGCCGATCTCGAGCACGACCTTGATCTTCATGATCGG
CTGACGGTCCTGCTGGCCGCCATTCGACATGCCGATCATCATGTCCTTCATTTCGAGGAAGGTGG
CGGGCTTCTTGACCTTGGCGGCCGCCTCTGCGGCCTGCTCTGCCGAGGGCCGCTTGAACAGGAAC
CAGTAGCCTCCGCCGCCGGCGGCGGCCAGCAAGGCGACGGCGGCAATGACGATGACGAGCTTCTT
CTTGCCGCCTTTCGCCGCTTCCTGGCCCGAGGCGCCTTCG
>r590.1 |SOURCES={KEY=8c1b976a...,bw,4040122-4040422}|ERRORS={}|SOURCE_1="bcq" (8c1b976ac150da4581101744fba310641e33826f)
CCAGCAGCGCCTCGCAGGCGGCCAGCGAGTCGGCGACCGCCTCCGCCACCGGATTCGTCCGCGAT
TTCAGCGCGACCACCACCGCATCGGCATCGGGCAAGGCGACGCCGGCCGCCGGCACGCCAATGAC
CTGCACGGTCCGCATACCCGCCCGGTTCAGCATCAGCGCCACATCGGTCGCGCCCGTCATGTCGT
CGGCGATCACACCCAGAAGCACGGTTTCCTCCCTCTCGCTTTTCTACGTCCTTCTAGCCGGCGCC
TACGGCCAGCGCGACCGTCATCGCCGCATCGCCTGCCCGA
>r591.1 |SOURCES={KEY=8c1b976a...,fw,4160926-4161226}|ERRORS={}|SOURCE_1="bcq" (8c1b976ac150da4581101744fba310641e33826f)
TCGCGCGTCTCGGGGTCGAAATCATCGGCGCGCTGCTGCAGCCGCTGGAGATGGAAGGCCGAACT
CTCGCCATTCGTGATCAGGAAAGCGGCCGCACGCGCGATGCCCGCTCCGGCGACATCGATCACGC
GCATTGCGCCGAGCGCCCGGGCGACCGCGGTGACGGCGGACTGCGCTTCCGGCATCGCATCCGTC
GCGAAATACCCTCCGGCGATCGCGATGCGCAGGCCGGATACGCCGTCCTTCAGCGTCGGCAGCGT
TGGCTCGATCGTCCGGACCGCACAGGCCGGATCATGCGCG
>r592.1 |SOURCES={KEY=8c1b976a...,bw,5041826-5042126}|ERRORS={}|SOURCE_1="bcq" (8c1b976ac150da4581101744fba310641e33826f)
CGGCAAGATCGCCGGCATCCCGGCCGAGGTGCTCGTCGTCGACGACGAGTTGAAGCCGGAGGTCG
GCATCCAGCGCGTGCAGCAACTGATCGAGCGCGACAAGGTCGATGCCATCGTCGGCATCGTCTTC
TCCAACATCCTGATGGCGACCGCCCGGCGCATGGTGGATGGCCAGACCGTCTTCATCGGCACCAA
TGCCGGCCCATCCCCGATCGCCGGCACAAGATGCAGCCCCTATCTGTTCTCTGCCGCCTATCAGA
ACGATCAGAACGCCGAGGCGATGGGGCGCCACGCCACGCA
>r593.1 |SOURCES={KEY=8c1b976a...,fw,1003873-1004173}|ERRORS={}|SOURCE_1="bcq" (8c1b976ac150da4581101744fba310641e33826f)
CCGACCAGGATCAGCAGGAAAGGCTCGGTCACGCCGTTGAGGCAGGCGATGCCGGCGGCATAGGC
GCCGGCGCCGTAGAGCGCGGCCTGGCCGAGCGAGGCGATGCCGCAATAGCCGACGATCAGGTCGA
GCGAGAGCACGAGCAGGGCGACCGAGATGACGCGGGTCAGGAAGGCGAGATTGTCGGGGAAGAGC
CAGTAGCCCGCGAGCCCGGCAAGCGCGATCAGGGCGAAGCCGGCGAGATCGCGGCCGAGGCTGCG
GACAGGCGTTGCGGCAGCGGATGGGGCGGGAGCCTGTGCC
>r594.1 |SOURCES={KEY=8c1b976a...,bw,4238859-4239159}|ERRORS={}|SOURCE_1="bcq" (8c1b976ac150da4581101744fba310641e33826f)
GGCCGGCGCGCTGATGCAGGGAGAGCTGGACTGGTACGAGCAGCCGCCGGTCGATCTCATCCCGA
TGCTGAAGGGCAACAAGGACGTCGTTATCGAGAACGTGCCGCTCGGCCTGTTCCTGCTGATGCGC
TTCAACCAGTTGCAGCCGCCCTTCAACAATCCGGCGATCCGCCGGGCCGTGATGGCCGCCGTCAA
TCAGACCGACTACATGGAGGCCGTCGTCGGCGACAAGGCCTACTACAAGGAGGCCAAGACCTTCT
TCACGCCCGGCTCGCCGATGTCGAGCGGGGCGGGTGGGCA
>r595.1 |SOURCES={KEY=8c1b976a...,bw,2598301-2598601}|ERRORS={}|SOURCE_1="bcq" (8c1b976ac150da4581101744fba310641e33826f)
TACCCAGCGCACGGCCTTGGGATCGAGCGACCCATAGAGGTGCGGAAACAGCGCGCCGCCGCGCG
ACGGCTCGTAGCGCAACGTGGTCCCGAGCCGCGAATCCTCGATCGCGATCAGGAGCAGTCCGTCC
TGTCCGGCGAAATGCTTCGCGGCGGTCTCGGCGAGTTGCGTGCCGGTCGAGAAATGGATGTAGCC
ATCGGCGAGATCGACGGGCGCACCCTCGAAGCGGCCTTTTTCCTCGGCTTCGCGCCAGAGGGCGG
CCGGGCATATCTTGTAGATCAGCGGCATCGTTGAGTCTCG
>r596.1 |SOURCES={KEY=8c1b976a...,bw,390563-390863}|ERRORS={}|SOURCE_1="bcq" (8c1b976ac150da4581101744fba310641e33826f)
CACAAGGTGGGCAAGACCTTCGTCTACGTGACCCACGATCAGATCGAAGCGATGACGATGGCGAC
GCGGATCATCATCCTCGACCGCGGCGTCGTGCAGCAGATCGGCACGCCCGACGAGATCTACGCGG
AGCCCGCCAATACATTCGTGGCCAGGTTCATCGGCTCTCCGGCGATGAACCTGATCCCCGTCGTC
GCCGGCAGGGGCCGCCTGACCGTGCCGCCCTCCCTCGGCTTCGCCTATGCCGGCCCGGTGCCGGG
CGGAAGCAAGCAGATCCTCGGCATCCGCCCGGAAAAGCTG
>r597.1 |SOURCES={KEY=8c1b976a...,fw,2657431-2657731}|ERRORS={}|SOURCE_1="bcq" (8c1b976ac150da4581101744fba310641e33826f)
TGAATGCCGCCGACAGCGAATTGCAGGTGATCCGTTCCGAGCGGCTGCTCAGCACCATTTTCGAC
TCCCTGGCCTTGGGCAGCCATCCTGAACTCGGGCCTCAGCCGCCGGGCCTGCTGCAGGCGCTGAG
CGGTCGTGTCACCGCCGCGCTACACGGCGCCTTCGCTGCAGTTGGAGCTTCCTATTCGTCGAGCC
AGGGCAGCGAGGCTTCGCTTCGCGCCGATCCGCGCCGCAGCGCGTTCGAGAATTTCGTGCGGCGT
TTCTCGGCGCGCCGTGTCGGCCAGTCCTATGTCCTGGAGG
>r598.1 |SOURCES={KEY=8c1b976a...,fw,4764515-4764815}|ERRORS={}|SOURCE_1="bcq" (8c1b976ac150da4581101744fba310641e33826f)
GGTCTATATCCGCACGGTACCGAAGGACGCCGAGGGCTGCCGGGCGGTGAGCGACGATCTGCTGG
AACGGACACGCCCCAGCCTGATGATCGCGATCGAGCGCCCCGGCGCCAATGCGAACGGGCTCTAT
CACGGCCTCGGCGGGCGCCCGCTCGACGGCATGGTCGGCGATCTCGACTATCTGTTCCGCACCGG
AAAGGAGCTCGGCCTGCCCTTCATCGGTATCGGCGACGGCGGCAACGAGCTGGGCATGGGCGTGC
TTGCCGAGGATCTGCCGGGCTTCTCGCCCAAGGCCGCTGA
>r599.1 |SOURCES={KEY=8c1b976a...,bw,3046683-3046983}|ERRORS={}|SOURCE_1="bcq" (8c1b976ac150da4581101744fba310641e33826f)
CGTTCTCGATCATTGTGCGGCGACGGCTTGCGCCAGTTGGTCGAGTGACGGCCTGCGTCGGCGGA
AATCGGTTGTCTCGCGCTCGAAGGCATGGCCGAGCCGCAGGACGAGTGCGTCCTCGCCCGGGCGC
CCGGCGAGCTGCATGCCGAGCGGCAAGCCGGCGGCATCGAAGCCGTTGCAGAGCGCAAGCGCCGG
CTGCCCGGTCATGTTGAACTGGGATGTCAGGGAGGGCGTCTTCGCGCCGAAGAAGGTCGGCGGTT
CGTCCGGCAGGAGGGGCGGCGCGGGCTGGGCGCTGCCGGC
>r600.1 |SOURCES={KEY=8c1b976a...,bw,4680421-4680721}|ERRORS={}|SOURCE_1="bcq" (8c1b976ac150da4581101744fba310641e33826f)
AGTCCTTCGTATTCGCCCATGACGGCTTGATGCCGCCCTAGAAATTCGAGCGCGGTTCGATGCCG
AGGAAGCGGATCATGTTGTCGGGCGCGACGAAGTTGACACCCGAACCCAAGCTGCGGTCGCCTGT
TGCGACGAGGCGGCGGAAAATCGCTACCTTGTCAGGATGCATGGGGGCGCCGCCCCACACAGCGT
CCTGTACATATCGCGCGATGAAACCGGCGAGGACGTCGGCGACCTGAATGCCGATAGAATCGTGC
GATCGCTGGAATTGCAGGTCGGCCGCCTGCGAGAATTCGA
>r601.1 |SOURCES={KEY=8c1b976a...,fw,5234910-5235210}|ERRORS={}|SOURCE_1="bcq" (8c1b976ac150da4581101744fba310641e33826f)
GAGGGGAGCGCGGCCATGATGAACCTTGCCGAATATCGCAATCGCAACAGCCGCCTGGCCGACTT
CCTCCCCTGGGTCGCGCTGGTGGGCTCCGGCATCGTCCTCAACAAGGACGGCAGCTTTCAGCGCA
CCGCGCGGTTTCGCGGCCCCGATCTCGACAGCGCCGTACAGGCTGAGCTAGTCGCCATCGCCGGC
CGCCTCAACAATGCGTTCCGTCGCCTTGGATCAGGCTGGGCAATCTTCGTCGAGGCGCAGCGGCA
AGCTTCGAACCTCTATCCCGACAGCCGCTTTCCCGATCCC
>r602.1 |SOURCES={KEY=8c1b976a...,fw,3231996-3232296}|ERRORS={}|SOURCE_1="bcq" (8c1b976ac150da4581101744fba310641e33826f)
GCGCGCTTGTCGGCGGACCGATCGGCGCCGTGGCGGGCGGAGCCATCGGCGCGGTCGCGGCGCCC
AGCGTAACCGGGTCGATCAACAAGGCCAGCGAGTAAGATCATCCTTCGGCGCGGATTTGCATGGT
CGCGTCCGTGCGTCCGCGCCGGTTGGCGTTTGCCCGGCGCCGCGCCATAACGCTCCCGAGAAGGC
TGAAGTCTCAAGGAGCGCGCCCGTGCCGGTCATCGAAAGCAAGGTCGACCTGAATGCGGCCGAGA
CGCGGGCGAATGCCGAAGCCTGGGCCGGGCTGCGCGACGA
>r603.1 |SOURCES={KEY=8c1b976a...,fw,3622030-3622330}|ERRORS={}|SOURCE_1="bcq" (8c1b976ac150da4581101744fba310641e33826f)
CGGAGCCGCTGGCTCGCTCTGCCGCTGCTCTGCCTGGGCCTTGCCGGCTGCGGCTCGCCCTCATC
ATCCTCCGCCGGCAGCACGGCGCTCAACATGCTGATGTTCCAGTCCGCCACCCCGCCGCCGGCGG
ACCAGCTGCCGAAGGACGAGGACGACATGACGGTCGTCTGTCCGGAGGTCATCGTCGCCGATGGC
GGCGCCGCGATCCGGGCCCAGGCCGGGCAGGATTCGAGCGGCCTGCGCTACCAGATCTCGATCAC
CAACGTCGCGCGCGAATGCACGCCGACCGGCAATGGCGGC
>r604.1 |SOURCES={KEY=8c1b976a...,bw,19458-19758}|ERRORS={}|SOURCE_1="bcq" (8c1b976ac150da4581101744fba310641e33826f)
GTGGGCTAAAGTCCGGCTGAATCAAGCTCGGAGGAACCGCGTTCAGCCAATTGATCCGATACGTG
ATTTAGCGATGATTCACCCACCGCCATAGCTCTTCACCAGCGAGCCGGCGACCAACCCCCAGCCG
TCGACCAGCACGAAGAAGATCAGCTTGAACGGCAGCGCCACCGTCACCGGCGGCAGCATCATCAT
GCCCACCGACATCAGGATCGAGGCGACCACGAGGTCGATGATCAGGAAGGGCACGAACAGCAGGA
AGCCGATCTCGAAAGCCCGCCTGAGCTCCGAGATCATGAA
>r605.1 |SOURCES={KEY=8c1b976a...,fw,401698-401998}|ERRORS={}|SOURCE_1="bcq" (8c1b976ac150da4581101744fba310641e33826f)
CAACGGTCGGCACCGCAATCTGCTGGAGAGGTTCGAGGCACGCGCCGACGAGATGGAGGGTGCCT
TTGCCGCCCACGGTACCTTCACGAAGGTCCAGCGCCAGTTGGTCGGCTCCTATTTCATGCATGAG
TATTCGTTCGAGGCGGCGGCACTCTTCAATCCGAGCATCGTGCTGCATCCCGACCAGTCCGACGC
TCCCGCCGGCGGGCTCCGCTTCATCCTGAGCGTCCGCGCCGTCGGAGAAGGACATATCTCGTCCC
TGACGTTCCGCGCGGGATCGATCGCGGCCAATGGCGACGT
>r606.1 |SOURCES={KEY=8c1b976a...,bw,4575087-4575387}|ERRORS={}|SOURCE_1="bcq" (8c1b976ac150da4581101744fba310641e33826f)
GATTATCCGCGCCGGATCGTGATGGACCTCTGGGCCTCACCGACACTGCGCTCCGGCGGCGAGGA
TATCGCCCATGCGCTGGCGCTGATGGGCGTCGAGCCGCTCTGGGACGTTGCCTCGACCCGCGTCA
CCGGCTTCAGCATCACCCCGCAGCCGAAGCTCGCCTATCCGCGCCTCGACGTAACCGTGCGCATC
TCCGGCACGTTCCGCGACACCTTCCCTGGTCAGATCGCCCTCATCGATCAGGCCGCACGCGCCGT
CGCGGCACTGAACGAGCCAGACGATTGGAACGAGCCGGCC
>r607.1 |SOURCES={KEY=8c1b976a...,fw,3335240-3335540}|ERRORS={}|SOURCE_1="bcq" (8c1b976ac150da4581101744fba310641e33826f)
TTTCCGCTGGGCTCGAATATCTCCGACGGGATCAAGGGCGAGCCGCTTTTCGTCTCGGGCACGGT
CGCTTCCGCCGACGGGACGCCGCTGGCGGGCGCTGCGGTCGATGTCTGGCATTCCGATGCGGACG
GCTATTACGACGTGCAGCAGATGGACGAGCTGGGCGGGCTGGCGATGCGGGCCCGCCTGCTGGCC
GACGCGCAAGGGCGGTTCCATTTCTGGACGATCAGGCCCGCAGCCTATCCCATTCCCCATGACGG
CCCGGTCGGCGAGATGCTGGCGGCACAGGCGCGTCATCCC
>r608.1 |SOURCES={KEY=8c1b976a...,fw,4533014-4533314}|ERRORS={}|SOURCE_1="bcq" (8c1b976ac150da4581101744fba310641e33826f)
CCCGGCAGATCCCCGCGCGGCGAACAATCCAGGCCCTCCGGACCGACCGTCGCGAGCACGAAAAA
CGGCGAGGCGGCGATCAGCGCTGCATAATTCTCGTCGACATGATCGATCTCCTTGAATCCCGAAG
CCGGCGCGACGGGAGCGGGATAGGCGCGGGCGAGATCGTCGAGCGAAGCGATGCGGTGGTCGGAC
ATGCCGGTCTCCATGGAACGGCATATGTCTAGACTATTAAAGGTGACACCGCCACCGTCATTCCG
GGCAAGCGAAGCGCAGACCCGGAATCCATCATAAGGTACC
>r609.1 |SOURCES={KEY=8c1b976a...,bw,488009-488309}|ERRORS={}|SOURCE_1="bcq" (8c1b976ac150da4581101744fba310641e33826f)
CCTCGCGACGCTCTCCATGCTCGCCGGCAACGCGCTCTGCCTCGTGCTGGGCACAGCCTGGCTCG
CGACCTTCATCGGCCTGGAAAAGGCCATCGCGGTCGGCGCGACGCCCTTCCTGCTCGGCGCGATC
CTGAAATCCGCCCTGGCGGCCGCGACGCTGAAGGCCTTCGCGCCGCGCGGCTGAGCGAGCGCTTC
GTTCAACAAGAACTGCGCCGTCATTCCGGGCCTGCCCCGGAATGACGGCCTCCTCCGGTCCTGAC
AGACGCTGACAGGACCGGAACTGGCTTCGCCCGCCATCCT
>r610.1 |SOURCES={KEY=8c1b976a...,bw,2707851-2708151}|ERRORS={}|SOURCE_1="bcq" (8c1b976ac150da4581101744fba310641e33826f)
GCCATGCCGCTGACTTTCGGCCCGACCCATTTCGCTCCCGTGCTCGCGGAAATGGCACGCCAGCA
CCCGCAGCTCCACCTCCATACATCCTACAGCGATCGCTTCGTCGATCTGATCGCCGAAGGTTTCG
ATTGCGCGATCCGGGGCGGCTACCTTCAGGACTCCAATCTGATCGCGAAGCGCGTCGGACCGATC
CATGGGAAGCTCGTCGCGAGCCCGAATTATATCGCGGTGCACGGGTCGCCCGAATCTCTGGACGA
ACTCGTGACCCATCCGGCCCTGATGCAGGGAACGGAAACC
>r611.1 |SOURCES={KEY=8c1b976a...,bw,3243141-3243441}|ERRORS={}|SOURCE_1="bcq" (8c1b976ac150da4581101744fba310641e33826f)
CCGTCCCGGCGGCCTTGCCAACGGCAAGGTCATTCTTCTCGCTCATGACGCGACGGGGACCTTTC
TGAATCACTTCCCATCCTGATATTGGCCACAGCGGCCGCATTTGCTACCCGTCCGCCAAACGGAG
GACGCGAGAGTGGCTGGGATCACGGTTTTCGAGACGGTCGCCGCGATGCGGGAAGCCGTCGCCGG
CTGGCATGCGGCAGGCGAAAAGGTCGCTCTGGTTCCCACCATGGGCGCCCTGCACGAGGGCCATA
TCGCCCTGGTGAGCGAAGGCCAGCGCCATGCGAAACGGGT
>r612.1 |SOURCES={KEY=8c1b976a...,bw,3845856-3846156}|ERRORS={}|SOURCE_1="bcq" (8c1b976ac150da4581101744fba310641e33826f)
ACGGTTCGATCAGGATCACGCGGCAGTCATTGACGTTCGTCAGGGTCGGTCCCGGCTGCAGCAAA
TCGCCGAGCGCTTCGAAGAAGCCGGTCGAATCGTTGTCGGCGAGGGATCGGGCAGGATCAAGGCC
GATCGCGGCCGCGCGCGTCAATGTCTGGGGATCGATGACGGCGCCGGCCGGGTCGGTCGCCTCGC
CGCCGCCGCCATCGGTGCCATCCGTATCGCCGGCGAGCGCGACGATGCCCGCCTCTCCGCCAAGC
GCGATGGCGAGCGCCAGCGCATATTCCTGGCTTGGGCCGC
>r613.1 |SOURCES={KEY=8c1b976a...,fw,1573308-1573608}|ERRORS={}|SOURCE_1="bcq" (8c1b976ac150da4581101744fba310641e33826f)
GCTTTGCGGCTCTGGCATGGATGCCGTGATCACGGCCGCGCGCGCCATCAAGGCGGGCGAAGCCG
AACTCGTCATCGCAGGCGGCGTCGAGAGCATGAGCCGCGCGCCCTTCGTCATGCCCAAGGCCGAG
AGCGCCTTCTCGCGCCATGCCGAAATCCACGACACCACGATCGGCTGGCGCTTCGTCAACCCGCT
GATGAAGAAGCAGTACGGCGTCGATTCGATGCCGGAGACCGGCGAGAACGTCGCGGTCGATTACA
AGGTCTCACGCGAAGATCAGGACGCTTTCGCCGTCCGGTC
>r614.1 |SOURCES={KEY=8c1b976a...,bw,758885-759185}|ERRORS={}|SOURCE_1="bcq" (8c1b976ac150da4581101744fba310641e33826f)
GCCGAGCTCGACGCGAGCGATGTCGCGGACGCGGATGGTGCCGCCATCGGCGTCGGAGCGCACGA
CGATGTTCTCGAACTCGGAGACGTCGGTCAGGCGGCCGAGCGTATTGACCGAGAGCTGGAAGGCC
TCGTTCGACTTCGCGGGCGGCTGGTTCAGCGCGCCGGCGGCCACCTGCACGTTCGCCGCCCTGAG
CGCGGCGACGACGTCGCTCGCCGTCAGGTTGCGCGAGGCGACCTTGGCCGGATCGAGCCAGATGC
GCATCGAGAAGTCACGCGCGCCGAAGACCTGCACATCGCC
>r615.1 |SOURCES={KEY=8c1b976a...,bw,3734166-3734466}|ERRORS={}|SOURCE_1="bcq" (8c1b976ac150da4581101744fba310641e33826f)
ACCGAGATCCCGGCCGCCACGACCGTCTCGGGGTCGCCGGAGACGAGCGGATGCCACCAGGGCAG
ATCCCTGCCCTCCGCAATGAGGCGATAGGCGCAGGTCGGCGGCAGCCAGGGCAGCGTGCGCACAT
CCTCCGGCGTCAGGGTGACACAATCGGGGACTTCGCGAGAGCGGTTCGGATAGTCGCGGCAGCGG
CAGGTGCCCGCATCGAAAAGGCGGCAGCCGATATCGGTGGCGAAGAGGCGGCCGCTATCCTCGTC
CTCGAGCTTGACGAGGCAACAGCGCCCGCAGCCGTCGCAG
>r616.1 |SOURCES={KEY=8c1b976a...,bw,4354259-4354559}|ERRORS={}|SOURCE_1="bcq" (8c1b976ac150da4581101744fba310641e33826f)
CGCGACACGATGCTTGAGGACGGGGGCGGCCAGCGCGACGACATCGTCGACCGAGGGGGCGAGCC
GGCCCTCGACGAGCGCGCGGGCGCGGGCGGCCAGCGTCAGCGACTGGCTGGCGCGCGGGCCGGGG
CCCCAGGCGAGCTTGTCGGTGATGGCCGCGTCGCCCTCGCCGGGACGCGCGGAGCGGACGAGGTC
GAGGATGGCATCGACCACGGCATCGCCGACCGGCAGACGGCGGACGAGCCGCTGGATCGACATCA
GCGTCTCCGCGGTCATCGCCTGCGAGGGCTTGTATTCGGT
>r617.1 |SOURCES={KEY=8c1b976a...,fw,2525434-2525734}|ERRORS={}|SOURCE_1="bcq" (8c1b976ac150da4581101744fba310641e33826f)
CGCCTTCAGCCGCTCCTCGAACTCGCCGCGATATTTCGCGCCGGCGATGAGCGAGCCCATGTCGA
GGGCGAGCAGTTCCTTGTCCTTCAGGCTCTCCGGCACGTCGCCATTGACGATGCGCAAGGCGAGG
CCTTCGGCGATGGCGGTCTTGCCGACGCCGGGCTCGCCGATCAGGACGGGATTGTTCTTGGTCCG
GCGCGACAGCACCTGGATGGTGCGGCGGATCTCCTCGTCGCGGCCGATCACCGGGTCGAGCTTGC
CCTCGCGCGCCGCGGCGGTGAGGTCACGGGCATATTTCTT
>r618.1 |SOURCES={KEY=8c1b976a...,bw,3606761-3607061}|ERRORS={}|SOURCE_1="bcq" (8c1b976ac150da4581101744fba310641e33826f)
CGGCGAGCATGCGAGACTGCGTCTCATCGCCGGCCCGACCACGCCGACCGGCAAGCAGCGCGTCG
GCGTCGAGATCGTGATGTCGCCGGGGTTCAAGACCTATTGGCGCACCCCCGGCGAGTTCGGCGTG
CCGCCCGCCTTCGACTGGAGCGGGTCGACCAATATCGGCGGGCTCGACGTGCGCTGGCCGGTGCC
GGAGCGCTTCCAGGACTCGGCCGGCTATTCGATCGGCTATGTCGGCGAGGTGGTGATCCCGATAT
CGGTCCAGCCGGTCGATCCGTCGCGGCCGGTCATGGTCGT
>r619.1 |SOURCES={KEY=8c1b976a...,bw,2531372-2531672}|ERRORS={}|SOURCE_1="bcq" (8c1b976ac150da4581101744fba310641e33826f)
GCGGCGAGCGAGGCGCGTTGCCCGGTCACGGTCTGCGGGGAGATGGGCGGCAAGCCGCTGGAGAC
CATGGCGTTGATCGGGCTGGGCTATCGCGCCTTCTCGATGTCGGCGGCCTCGGTCGGCCCGGTCA
AGGCGATGCTGCGCGGGCTCGATGCCGGCAAGCTCCGGGAGCGGCTCGAATGGATGCTCGCCTCA
CCCGAAGGCGCGGTCAATCTGCGCCCGCAGCTGGCGGCCTTCGCCTCCGAGTTCAAGGTGCCGGT
CTAGCGTCGCTTCCCGCCGCGAGACCCGCTTTTCAGATCG
>r620.1 |SOURCES={KEY=8c1b976a...,bw,2623886-2624186}|ERRORS={}|SOURCE_1="bcq" (8c1b976ac150da4581101744fba310641e33826f)
CGTCGTCGAGCCGCTCTTGCTCCAGGCGGTTGGCGAGGTGGCCCGAGTATCGGTCATGGCGGCGG
GTGAATGGCCGATCTGGTCCCGCGTCGAACCACCCGCTACCGCCACTGTGCCAGGACCTCGCTGG
TGGTGGCGGCCTCGATTTGCTGGCTGAAGCGGGAAAGGTACAGTTCCATCAGTGCGTCGTGCGTT
GCGTCAGATGAGCTGCACAAGGCGTCGGTGACCAGCACGACCCGCAGGCCTCGATCGACGGCTCC
GAGCACGGTCGCGAGAACGCAGACATCGGTCTCGCCGCCG
>r621.1 |SOURCES={KEY=8c1b976a...,bw,3730810-3731110}|ERRORS={}|SOURCE_1="bcq" (8c1b976ac150da4581101744fba310641e33826f)
GGTGCCAACGTCCGCTAATCCACCGTCGAAAGCGGATATTCCGCTTGACGATGAATAGGGCTCGC
GACAGTGTCCCAGGGCATGTTCAGGAACCAGAACCTTTGTGATCGACGCCGACGCCGCTTTCCCC
AAGCGGCGGCTCTTCGGGCTGCGCGTCGATCAGCGTTCTTCCGCGTGGTGACGGCCTCATCGTAG
GTCCCACCCGTCGAAGCGGCCTCGGCCCGCCTTCCTGAACCCCCGCAGCCCTCGGCTCCGGGGGT
TTTCTTTTGCCCGAACTCCAGAAGGACACCATCATGAGCA
>r622.1 |SOURCES={KEY=8c1b976a...,bw,4005271-4005571}|ERRORS={}|SOURCE_1="bcq" (8c1b976ac150da4581101744fba310641e33826f)
CGGCATTGTCGTCGAGCGCGAGGTTCTCCATCGAGGCGAGCTGGTTGACCGCCAGCAGCGGCAAA
GCCCGCGAGACGGTCTGCTCGGTGCAGCCATAGGGGTAGCGGTCGAGCGCCTTGAGCAAGGCGGG
CACGTCGAGCGAGCCGAAGGGCGAGACCGAGACCGAGACCTGCCCCGAGCCCGGCACGAGATCGG
CCAGCAGGTCGGAGGAGACGGTGACGGCGCCGCCATTGCCGGGGATCGGCCGGACGATGCGTCGC
GCCAGCGTTGCGGCCGAGGGCTGCACCTTGACCGCGAGGT
>r623.1 |SOURCES={KEY=8c1b976a...,bw,3120098-3120398}|ERRORS={}|SOURCE_1="bcq" (8c1b976ac150da4581101744fba310641e33826f)
ATGAGGTCGCCGAGTTCATGCGCGCCGATGCTCCCTTCCGCACGATGTGCCGTCGCGGGGACTGA
TTGCCACGGGCGCGGCCGCACGGCCATCCCTACTTCGTCGCACGGCCGGTGCGCAAACGCACGGC
CGTCGTGAGCTGAAAAGAAAACACCGCCCGAAGGCGGTGCTTGGAGACTGCGATGCGCGCCGCTC
AGACGAACTGGCCGAGCCCTGGGATCGCGCCGACGATGGCGCCCATCGTGTCCTCGCCCGCCTTC
TCGCGGCCATAGGCGAACATTTCCTTCGAGACGGATTGGA
>r624.1 |SOURCES={KEY=8c1b976a...,bw,1962779-1963079}|ERRORS={}|SOURCE_1="bcq" (8c1b976ac150da4581101744fba310641e33826f)
TCAAAAATCCGTATCTCTGATATCTCGTATGATACGGTTTTATGTTTGTCGTTTCAACGCTAGCT
TCTCTCCATCGGCGACCGGCGCGGGATCGCGCTTCGCCGCAAATGGAGACGACCATGCCCCTGAT
CCGGATTTCCATGCGCCGCGGCCGCCCGGCCTCCGAACCCGCCGCCATCGTCGATGGCGTCTACA
AGGCGCTGCGCGAGACCTTCGAGGTGCCTGAGGGCGATCTCTTCGCGCTGGTTCACCAGCACGAT
GCCGGCGAGTTCATCTACGACGCCAATTATTTCGGCTTTG
>r625.1 |SOURCES={KEY=8c1b976a...,bw,4415000-4415300}|ERRORS={}|SOURCE_1="bcq" (8c1b976ac150da4581101744fba310641e33826f)
GGGCCGGCATCGGTATAGATGACGCAGGCCTGGCCGGGCGAGACGCCTTCCTCATCGGTGGCGAG
CTCGATGCGCAGCCCCTCGTCGTCGCGGAAGAGCCGCGCCTCGCGCGGTGCACGCGTCGAGCGGA
CGCGCACGGCGACGTCGAGCCCTTCCGCCGGAAGAGCGTCGAGCGCCATGCCGCCGAGCCAGTTG
AGATCACGCAGGCGGACCTCGCGCACGCTCAGCGCCTCGCGCGGACCGACGATGACGCGGGCGTC
ATCGGCATCGAGCCGCAGGACGTAAAGCGGCTCGGCGGCG
>r626.1 |SOURCES={KEY=8c1b976a...,bw,3210998-3211298}|ERRORS={}|SOURCE_1="bcq" (8c1b976ac150da4581101744fba310641e33826f)
GCGGAGGCGCGCCGCACGGTCGAGGAACATCTTGATGCTCTCGGCCTCAGCGCCATCGACCCACG
CTCGGAGATCCGCGACCTCGATCTCAACGAGCGGCAGAAGATCGAGATCGCGCGCGCGCTGTTCC
GCAAGCCCCGCATCCTGCTGCTCGACGAGCCGACCTCGACATTGTCGGGCAGCGACATCGACTGG
CTCGGCACGATCATCGCCAGGGGCAAGGCTCAAGGTGTCACCACCGTCTTCATCTCGCACCGCAT
GCGCGAGGTCCGCGCCTTCTGCGACCGCGTCACCGTCCTG
>r627.1 |SOURCES={KEY=8c1b976a...,fw,4708599-4708899}|ERRORS={}|SOURCE_1="bcq" (8c1b976ac150da4581101744fba310641e33826f)
GACGGCTGCATCGTCTTCACCGGTGCGCTCGCGCCGAAGCCTGAGACGATCGCCCGATGACGGAG
GCCGGCCTGACCACCGATCACCACGCCGAAAACGTCGAGAAGCTCCGGCGCATGGCCGGGCAGAT
CGCCGATTTCTTCAAGGCCTATCCGGAAGCGGAGGCCGCCGCCTCCGTCGCCGACCATATCAACC
AGTTCTGGACCGGACGCATGCGCGGCGACTTCCTTGCCGCCTTCGTCAACCGGCCGGAGGACCTC
ACGCCCCTGCTGCGGCAAGCCCTGCCGAAGATCAGGCCGG
>r628.1 |SOURCES={KEY=8c1b976a...,bw,143318-143618}|ERRORS={}|SOURCE_1="bcq" (8c1b976ac150da4581101744fba310641e33826f)
CGAGCGTTGACCGAGCCGATCCTCTTGGGCGGCGCGCCGCGCGCCGTGGCGATCGTGAACGGCAC
GCTTGCTGCCGCGATCGGGCTCGGTCTTCGGCTCTGGATCGTGGGCGGCCTCATCTGGCTTGTCG
GTCACATCGCCGCCGTTTGGGCGGCGAAGCGTGACGCCGCCTTCGTCGACGTCGTGCGTCGGCAT
CTGCGTTATCCGCAGCACATGGTCTCGTGAGGTTCGCCCGATGATGAACCTTGCCGAGTATCGTC
GCCATAACCAGAGCCTCGCCGACTTCCTGCCGTGGGCGGC
>r629.1 |SOURCES={KEY=8c1b976a...,bw,1622774-1623074}|ERRORS={}|SOURCE_1="bcq" (8c1b976ac150da4581101744fba310641e33826f)
GCCGCTTGCCGGCACCGTGGTCGCGATCGCCGAGCGCTCCGGCCGCGAGAACGAGCCGACGCTGG
GGGTGATCCTGAGCCCCGGCCGGCCGGGGCTGTTCAAGGTCGTGCGCCATGACGGCTACGACATC
ACCGATCTCGCCTTCCTGCCCTCCGGCGACATGCTGGTGCTGGAGCGCTGGTACAGGCCGTGGCG
TGGCGTCGGCATGCGGATCCGGCGAATCGCCGGGCGCGACCTCAAGCCCGGCGCGCTGCTCGACG
GGCCCTACCTGATCGAGGCCGATCTCGGTTTCGAGATCGA
>r630.1 |SOURCES={KEY=8c1b976a...,fw,398066-398366}|ERRORS={}|SOURCE_1="bcq" (8c1b976ac150da4581101744fba310641e33826f)
CAAAACCAGGGGTGCAGCTGGCGTCCTTCTGACCCGCGCCAGCCAGCCGACGCCGCTCGCAATAC
GCGATCGCTTGCGCCGGCGCCCGCGAACGGCCGCAGCCCAAGGCCGGCGTGGGACGATCCGTCGG
TCGATGTTCGGCCGCACGAACCAGGAGCCCTATCATGGCGCTCGAACAAGCCTGCATGGAACTGA
TCCCCAAGCCCTGGGGGTCGACCGACCTTCTTCCTTGGAGTGGAACCGGGCATCTCAGCGTTCCA
ATCGGCGAACTCTGGTTCCAGCGCTGCGACAAACACGCGC
>r631.1 |SOURCES={KEY=8c1b976a...,bw,4560129-4560429}|ERRORS={}|SOURCE_1="bcq" (8c1b976ac150da4581101744fba310641e33826f)
CTCGGGCTCGCGGTGATCTTCGGGCTGCTCAACATCATCAACTTCACCCATGGCGCCCAGTACAT
GATGGGCGCTTTCGTGGCCTGGATGGCGCTGAACTATCTCGGGCTGAATTACTGGGTCGCGCTGC
TGCTGGCGCCTATCGTGGTCGGCGCCATCGGGGTCCTGATCGAGCGGCTGCTGCTCAAACGCATC
GCCCATCTCGACCATCTCTACGGGCTCCTGCTCACCTTCGGCCTGGCGCTGATCATCCAGGGCCT
GTTCCGTAATTATTACGGCTCGTCCGGCCTGCCCTATGGC
>r632.1 |SOURCES={KEY=8c1b976a...,fw,2707217-2707517}|ERRORS={}|SOURCE_1="bcq" (8c1b976ac150da4581101744fba310641e33826f)
CGGAGCTCAACCTGGCAGCCTCGGTCGGCGTCTTCGATCCGGGAACGTTCATTCGGGAGACCGGC
CCGGCTCAGCTCATCAAGCTCGTCGGCGTCATGGCGAACTATCGATTCTGACCATGCCGTCCTTC
GCTTCTCTCGAACCCATCTCCCCAAGCCGCGCCGGTGAATGAGCCCGAGGATCGACGCCCGGCTG
GTCCAAAGGGTCGCGGGTCCGATGCCCGCCGAGCCTTAGCGCCCCGGCTCAGCGAGGCGAGAGTT
CCGCCCGGAGATTTCGATCGGCGGTTCGGTTGACATTGCC
>r633.1 |SOURCES={KEY=8c1b976a...,bw,2115750-2116050}|ERRORS={}|SOURCE_1="bcq" (8c1b976ac150da4581101744fba310641e33826f)
GGTGACGACAAGCACGCCTGCTGGGGCGGCGGCGTCACCGTCGCGGCCAAGGCGGCCGGCGCGCT
CGGCGGCATCGTCGACGGCCCCTGCACCGATCTGACCGAGATCCAGGATTCCGATTTCCCGATGT
GGTGCCGCGGCATGTCGCCGATCACCACCCGCCTCTACAATCTCGGCGGCACGCTCAACCATCCC
ATCTCCTGCGGCAATGTGCCGGTGAAGGCGGGGGACGTCATCCTGGCCGACGAATCCGGCGTGCT
GGTGCTGCCCCGCGAGGAGGCCGAGGCGATTGCCGACGCG
>r634.1 |SOURCES={KEY=8c1b976a...,fw,3037882-3038182}|ERRORS={}|SOURCE_1="bcq" (8c1b976ac150da4581101744fba310641e33826f)
GCCGAAGCGTGCCGCGACCTCACGGTCGAGGCGGTGGCGATCTGCCTGCTGCACTCCTTCGCCAA
CCCGGCCCACGAGCTGCGTGTGGCCGAGATCTTCCGGGAGATGCTGCCGGGTGTCGCCATCACGG
CCTCGGTCGATGTGCTACCGGTGGTGCGCGAATATGAGCGCTCGCTCGCCACCGTGCTGAATGCG
GTGGTGATGCCCGGCGTATCCACCTATGTGGCGCGGCTCGAACAGCGGCTGAAGGACGAGGCGGT
TGCAGCGCCGATCCTGCTGATGCAGTCGAATGGCGGGGTC
>r635.1 |SOURCES={KEY=8c1b976a...,fw,5451243-5451543}|ERRORS={}|SOURCE_1="bcq" (8c1b976ac150da4581101744fba310641e33826f)
TGATCCGCGACCCCGAGACCTATGAGCGCTATGAGAAGGTCGTGCTGGTCCATGGCTGCCGCCAG
GTCGCGGAGCTGGCCTATGGCGAGCGCATCACCCAGCATCTGCCGCAGGACGAGTTCCTCGGCGA
GATGATCCGCGAGCAGCTGATCTATTACCCGACGGTGACGCGCGAGCCCTTCCGCAACCGCGGCC
GCATCACCGACCTGATGACTTCGGGCCAGCTCTATACCGATATCGGCCAGCCCGGCTTCGATCCT
GAGCGGCGCCAGCCCGGTGCCGGTGCCGAGCAGGAAGAGC
>r636.1 |SOURCES={KEY=8c1b976a...,fw,3208096-3208396}|ERRORS={}|SOURCE_1="bcq" (8c1b976ac150da4581101744fba310641e33826f)
GCGCGCGTGGCATAGGGCAGGGTGGTTCCGGCGAGCAGGGTCTGGAGCGCGGTCAGCAGCAGCAC
GCCGCCGAGCATGCCGAGATAGGAACCGCGCCCGCCGGTGATGAGCGCGCCGCCGACCACGACGA
CCGCGATCGAGGGCAGCAGGTAGTCGTCGCCCATGCCCAGGCTCGCCTGACCGGAGAAACCCGCG
AGCATGATGCCGACCAGCGCGGCGCAGGCGCCCGAGAGCATGTAGACCTTGACCAGCGTCGCCTT
GACCGGAACGCCGGAAAGCTCCGCCGGGCGCTCGCCATTG
>r637.1 |SOURCES={KEY=8c1b976a...,bw,1687968-1688268}|ERRORS={}|SOURCE_1="bcq" (8c1b976ac150da4581101744fba310641e33826f)
TCGAACAAGTCGATGATCGGCCATACGCTGACGGCGGCCGGCGCCGTCGAGGCGGTGATCTCGTT
CCTGACCATCGCCAACGGCAAGATTCCGCCGACGATCAACTATGCCAATCCGGACCCGGCGATCA
CGCTCGATGTCGTGCCGAACACCGCTCGCGACGCGAAGGTGCGCACCATCATCTCCAATTCCTTC
GGCTTCGGCGGCCAGAACACCTGCCTCGTGCTGACGGCGCCTCCGGAGGCCGCATGACCAAGATT
CTGGTAACGGGCGGCGCCAAGGGTGTCGGCGCCGCGATCG
>r638.1 |SOURCES={KEY=8c1b976a...,fw,1275461-1275761}|ERRORS={}|SOURCE_1="bcq" (8c1b976ac150da4581101744fba310641e33826f)
ACTCGGGATGGCGGGAGCGGTAGCGGGGCGCGGGTCGGTACTGCCCTGAATGCTGCGCTTGCACG
GTAAAGATTCATCTAATGGGAGGCCCGGACAGGGCTGCATCCCGCTTGCCTGCGGGCAAATCCGC
CGCCTATAAGGCCGCTTTGCTGGATCACTGGGCTGGAACGCCGCCCGGACCAGGCGCGTTACGGA
TCAATCGCAGAAGGCAACGGAAGCCCATGGCCGGCCATTCACAGTTCAAGAACATCATGCACCGC
AAGGGCAAGCAGGACGCGGTGCGTTCCAAGCTGTTCTCGA
>r639.1 |SOURCES={KEY=8c1b976a...,bw,632996-633296}|ERRORS={}|SOURCE_1="bcq" (8c1b976ac150da4581101744fba310641e33826f)
GGAGGATTGATGAGGAAGGCATATGAAGGCAGCCCTGCTTTCGCCACCCGGAACGGGCGGCCCGC
ATGAGCTATGAATTCGATTTCGCCGATGTCTTCTCGGCATGGCCCGAGCTGCTGCAGGGGCTGCT
CAATTCGCTGGTCCTGTCGGCACTGGCGATGGCGATCGGCATGGTGGTTTCGGTCGCCGGCGCGC
TCGGCAAGACTTCGGGGCCGAAATGGCTGGTCCGGATCATCGACGAATATATCGAGCTGATCCGC
AACACGCCCTTCCTGATCCAGATCTTTATGATCTATTTCG
>r640.1 |SOURCES={KEY=8c1b976a...,bw,3782157-3782457}|ERRORS={}|SOURCE_1="bcq" (8c1b976ac150da4581101744fba310641e33826f)
CACGACCGTCTGGGCCTATACGCTGCTGATGCCGAGCCTCGCCATTCCCGGGAGCTGGTGGAGCG
AGATCGTCGCGCATGGCCTTCTCGGGCTCGACCTGCTGCGGCCGGAAGCGCTGCTGGGCTTCGAC
GGCATGCCGGCCCTGCCGCACGGCGTCGCCTGGAGCCTCGGGCTCAACATCCTCTCCTATGTCGG
CTTCTCGCTGCTCAGGCCGGCCAATCCGATGGAGCGTCTGCAGGCCAACGCCTTCGTCGAATCGG
ACCGGGCGACGATGGCGCAGACCTTCTCGCTCTGGCGCAC
>r641.1 |SOURCES={KEY=8c1b976a...,bw,2596144-2596444}|ERRORS={}|SOURCE_1="bcq" (8c1b976ac150da4581101744fba310641e33826f)
CGAGATCGCCTCGCGGATCGAGGTCCACCAGTCGAGATTGCGCAGGTCCACGGAGCGCGAGACCT
CGGGCGGAGGCATCGAATCCAGGCTGAGCAGCCGGCGGGCGCCGGCGACGCGGGCCGCGATGGAG
CGGGCGCCGACGCCCATGAGCAGCCGGTTCTCGCTGCCTTCCGGCAACCCGTCCTCGGGGGCGCC
CTCCAGCACCAGCGCCGCGACCTGCGCCGCGGCGATCCGGTCGTTCAGCCAATTGCGCCGGAAAT
TCGCGATGGAGGGGACGTAGATCAGCACCTCCGCCAGCAT
>r642.1 |SOURCES={KEY=8c1b976a...,bw,915930-916230}|ERRORS={}|SOURCE_1="bcq" (8c1b976ac150da4581101744fba310641e33826f)
GACGCCGAGGTGATGCAGCATCGCTCGGGCCGGACCGGGCGCGCCGGCAAGAAGGGCACCAGCGT
CGTGCTGGTGCCGCAGTCACGCCGGCGCAAGGCCGAGCGGCTGCTGATGGAAGGCAAGGTCGAGG
CCGAGTGGATCGGCCCGCCGACGCCGGAGGAGATTCGCGCGCTCGATCAGGAGCGGCTGCTCAAG
GATCCGATGCTCTCGGGCGACGAGGGCGAGGATGATGCCGGCATGGTCGAGGCGCTGATGGCCGG
CCGCGAGGCGCGCGAGATCGCGGCGGCGCTGGTCAGGCTC
>r643.1 |SOURCES={KEY=8c1b976a...,fw,3171571-3171871}|ERRORS={}|SOURCE_1="bcq" (8c1b976ac150da4581101744fba310641e33826f)
CGGCACGCCGGAAGGCGAGCTCGCGCTGGCCAATTGCGTGATCTATCTCGCCACGGCGCCGAAAT
CGAACGCCGCCTACACCGCCTACAAGGCGGCGGTGCGGGTGGCGAAGGAGCGGGGATCGCTGATG
CCGCCGAAAACCATCCTCAACGCGCCGACCCGGCTGATGCGTGAGGAGGGCTACGGCGCCGATTA
CGCCTATGACCACGACCAGCCGGACGCCTTCTCGGGACAGAACTACTGGCCCGACGCGCTCGGCC
GCCAGCATTTCTACGACCCGCCGGAGCGCGGCTTCGAGCG
>r644.1 |SOURCES={KEY=8c1b976a...,bw,3959459-3959759}|ERRORS={}|SOURCE_1="bcq" (8c1b976ac150da4581101744fba310641e33826f)
CGCGGCTCTCGGCGCATGAATATCCGCGCGAGATCGCCTTCCGCGAGGAACTGCCGCTGACGACG
ACCGGCAAGATCATCCGCAGGCTGCTGCGGGCGGAGGGGTAGGCAGGAAGCGGTCCTTATCCTTC
AAGACGCGCCTGCGGCGCTCCTCAGGATGAGGGCTCGAACTGTCAAAACACTCTGAGAAGCGCTT
TCAAGCCGGTTGAGCGGTGCTCTCGCGGGCCTGCTGGCCGAGGAACGCCGCCCAGAGCCGCTGCA
CCGTCTCTTCCTCGATGTCCTTGACGATCAGGACGAGGCG
>r645.1 |SOURCES={KEY=8c1b976a...,bw,4480587-4480887}|ERRORS={}|SOURCE_1="bcq" (8c1b976ac150da4581101744fba310641e33826f)
ACATGGTCGATGACCGGATGATCGGCCGTTTCGGGGACAAGCTCTGGGAGGCGGAAGGGTTGATG
GCCGCCGGACGAGGCCTGTTCGGGCCTGCGATGCCTATCGAGCCGGTTGCCGGATCGTCATGAAG
CGGAGAGGTGCTACGATGAAGCGAAGCCGTTCATGGGTAAATGTCGTCGGGACAGTTTCACTGGT
CCTGTTCACGCTCAACGGCAACACTGTGCGCGCGACGTCCGACTACGTCGTTCGGGCCGATGACA
AGCTCAAGATCAAGATCTTTCAGTATCCTGAGCTGAGCGG
>r646.1 |SOURCES={KEY=8c1b976a...,fw,3075742-3076042}|ERRORS={}|SOURCE_1="bcq" (8c1b976ac150da4581101744fba310641e33826f)
CCGAAGCGCAGCCGCACGCCGCCATCCGCGCGGACATAGGCCGGCAGAGTCAGCTCAGCGGCGGC
AGGAACGGACGGTGCGAACATCAGGGCTCCAGCAACGCAGCCGCCTATCTTCCGCCTGCCTCATT
GTTAGGCAAGTCCTCCGCCAATCCCGTTCGCCTCAATTTCAGGCAGGGATTGAGCACGGATTAGG
CATCAACTCTCCCCGGCCAGGAAGCGCTCCACCTCGTCCCGGGTCGGCGCACCATCGCGGCCACC
GAAGCGGGTGCATTTGATGGCAGCCGCGGCCGAGGCGAAA
>r647.1 |SOURCES={KEY=8c1b976a...,bw,1016917-1017217}|ERRORS={}|SOURCE_1="bcq" (8c1b976ac150da4581101744fba310641e33826f)
GCTGAAGGCGTTTGCCGCGCTCCGGGAAGCCCTGCCCTCACCCCTCCACGCGGCGCCGAGCGCCC
TGGCGTCGCATCATGGCAGATGAACGAAGGCGAACGATTTCGTTCAGCCTGCGTTCCAATACCAA
GGGCTTTAATGCCCGACAGCAGAAAGGGAGATTCCCATGCGTCGGTATTCAGTTTTGGCAGCGGC
CATCCTTGGCGCCGCTTCGGTCATGGCGGCGGCGCCGATGGCCCGGGCAGACGAAGCGCTGCCGC
AGGTCCTGGCCCAGCAGCTCGACCGGCAGCCGCTTCACTT
>r648.1 |SOURCES={KEY=8c1b976a...,fw,759887-760187}|ERRORS={}|SOURCE_1="bcq" (8c1b976ac150da4581101744fba310641e33826f)
GAGCAGCACGGCTTCATCTACAAGCTGGGCGCGCCTGTGCGCTGGTTCTTCCACTACTTCAACGC
GGCCTTCGACTGGCTTTCGCGCAGCTATGGGCGCGTCACCTCGCGGCTGATCCGCCTCGCCGTGA
TCCTGCTTATCGTCTATGCCGGGCTGATCGCGCTGACCGCGCAGCGGCTGGTCCAGACGCCGACC
GGCCTCGTTCCGCAGCTCGACCGCGGCTATTTCATCGCCGTGATCCAGTTGCCGCCCGGCTCCTC
GCTCGAGCGTACCGACGCCGTGCTGCGCAGGGCCAACGAG
>r649.1 |SOURCES={KEY=8c1b976a...,bw,4525245-4525545}|ERRORS={}|SOURCE_1="bcq" (8c1b976ac150da4581101744fba310641e33826f)
GCGCGATCGACCACGCCATCGACGACCGTGCCGGGAAAGGCTGCCGCGATCGGCGCCACGGCCCG
GCCGCGATGCAGGCGGTGCACGGCGGCATCGGCATCATGCAGTGGCACGCCCTGCTTCACGAAGA
GTCCGGCGGTCGTCGATTTGCCCATTCCGATCGAGCCCGTCAGCCCCAGTACGAAGGTCATGTCC
ACGTCCCGCGAATCAGGCCTTCAGGATATCGGCTTCGATCAGGCCGCGCAGTGCCGGCGTCACCT
GCGGCGAGACGCCGAACCAGCGGGCGAAGCCGGGTGTCGC
>r650.1 |SOURCES={KEY=8c1b976a...,bw,2714712-2715012}|ERRORS={}|SOURCE_1="bcq" (8c1b976ac150da4581101744fba310641e33826f)
CTTCGATGCCGCGCTCCCACCTGGCTGAAGATGGTCCGCGGCGCGCCGCAGTTCCCGCTGCAAAG
TGGAGCCTTTCCGGCATCTTCATCTGAAGCTTCCGGCTTTGCGGCACGAATGCCGAACGTTCCCT
CAACCCTTTCGGCCCGGTTCCGATGGAGGCGGCCAAGGGGGCACGGGTCAGGCCCTGCCGGGTCA
CGTCGAGATCGAGGAGAGGGGCGGGGGAGGCGCGGACCTTCCGCGGCATCCGGCGTGCGCGCGAA
GCGATCCGCGAGATCTGTGTGTGTGTGCGTCTGCTGGCCG
>r651.1 |SOURCES={KEY=8c1b976a...,bw,4540872-4541172}|ERRORS={}|SOURCE_1="bcq" (8c1b976ac150da4581101744fba310641e33826f)
GCGGCCTTCCGATCCAGCGTCAACGCGACCGCCGCCAGCCCCAGCGCCGCGAGCGGCACCAGCGC
GGCGACCGGCGCGATCGCGCCAAGGCCGGGGCCATGCGAGATCACCAGCCCGCCGAGCCAGGCGC
CCAGCGCATTCCCGAGATTGAAGGCGGCGATGTTCAGGCTGGACGCAAGGCCCTGGCCAGCGCCG
CCCGCCTGCTGGAGCACCCACATCTGCAGCGGAGCCACCGTGGCGAAGGCCGCCGCACCCAGCAC
GAAGGCAGCGATCACCGCGCCGGTCTGGCTGTGGAAGGCG
>r652.1 |SOURCES={KEY=8c1b976a...,fw,3586244-3586544}|ERRORS={}|SOURCE_1="bcq" (8c1b976ac150da4581101744fba310641e33826f)
GTCATCACCTCCTTGGCGCCGCTATTGGCGAGGATGCGGAAGAACGGGTTGAGCAGGTAGCGGCC
GGCGAAGACGATCGCGACGACGGCCGCGATCGCGATGCCGAAGCTCGCCAGCGCCCGCATCGCAC
TGCCGGATTCCGCGCCGGTGGTGGCGAGCAAGGGCAGCAACGCCAGCACCGGCGCGATCGCGATG
TCCTGGAAGAGCAGGATCGAGAAGGTGCGCCGGCCATAGGTCTCGTTGCTGTCGCCGCGCTCCTC
CAGCAATTGCAGGGCGATGGAGGTCGCCGAGAGCGCCAGC
>r653.1 |SOURCES={KEY=8c1b976a...,fw,3103753-3104053}|ERRORS={}|SOURCE_1="bcq" (8c1b976ac150da4581101744fba310641e33826f)
GAGATGAGCGGCAAGGTTGGGCGGGATATCGCGCATGGCGGCCTCAGGGCAGGATTTCGACGACC
GGGATGCGCGGGATCTCGCCGGCCTCGAAAGCCGAGAGATCGACCTCGATCGCATCGGCGTCGAA
GCGGACGGGAATGTCGAAGGCGAAGCCGGCCGTGACGACGGCACCGGCCGGCGGGATATGACCGG
CGGCGAAGGTGACGAGCCCGGTCGCTGTGTCGCAGGAGAAGGCCTCCTCCGGCGCCTGCGCGACA
CCATCGACGGCGATAAGCACGCTGCCCGCCTGCGGCTTGG
>r654.1 |SOURCES={KEY=8c1b976a...,fw,2443902-2444202}|ERRORS={}|SOURCE_1="bcq" (8c1b976ac150da4581101744fba310641e33826f)
CGGCACGCTCGGCCTCGAACTCGCCAGCGACGCCGGCGGCCGGCTCGACCATGTCTTCATCTCGG
TCGGTGGCGGCGGCTTCTCGGCCGGTGTCGGCGCGGCACTGAAAGGCCTCGACCCGGCCGTCAGG
CTGCACGGCGTCGAGACCGAGGGCGCGACGACGATGACCCAGGCGCTGGAAGCCGGCAAACCGGT
GCCTATCCGCCCGACCTCGATCGCACGCACGCTCGGCGCGCCCTTCGCGACCGAGCGGACCATGG
CCGCCGCCCGGCAGTTCCTCGAGGAGATCGTGACGGTGTC
>r655.1 |SOURCES={KEY=8c1b976a...,bw,3049970-3050270}|ERRORS={}|SOURCE_1="bcq" (8c1b976ac150da4581101744fba310641e33826f)
TCGGCGACGATGACCTCGTGGAGCTGGGCCAGAAGCTTGTCCTGCTCCTTCGGGTCGAAGGTCTC
CTTGGCCTGCTTGGCGAGGATGTCGGCCTTCTCGTTCTTGTAGCCGCCCCAGTTGAAGCCGAAGG
GCACGGGCATGTAGGAGGCGGCCGTACCGATCAGGCCGATATCCGGGTCCCAGTAGGCGAAGGAG
TTGTTGACGCCGTGCCGGCCCTTGTTCTCGGGTGCGAAGGCGCCCAGACGACGGCGCGTACGCAG
CGCCTCCCAGTCGAGCACCTCGAACTCCATGTCGATGCCG
>r656.1 |SOURCES={KEY=8c1b976a...,fw,3828233-3828533}|ERRORS={}|SOURCE_1="bcq" (8c1b976ac150da4581101744fba310641e33826f)
CTCGCCGGCGACGAGGCGCGCCACAGGCTCGCCGGTCCAGCGCACGAGCCCGTCATGCGAGAGCA
GGAAGGCGTCGTCGCCCGCCAGCACGACGCGCGCGGCCCGGGCCTCGATCTCGGAACCGAGCGCC
TTCATGGCCGCGAGGTTCAGAGCCTTGACCTCCGACCCGCCCGCCTTCGGGTCCGCCGTGAAGCG
GAAGCCCTGCAGCATTCCCACATGCTGGCCCTCGACGAGCACGTCGCCCGTCGCAGTGACCTCAG
CCTCCAACATCGCATTCTCCCGCAAGCGGCGCATCAGGAC
>r657.1 |SOURCES={KEY=8c1b976a...,bw,5186567-5186867}|ERRORS={}|SOURCE_1="bcq" (8c1b976ac150da4581101744fba310641e33826f)
AAGGCGGCGAAGCGCGTCGGCATCCGGCAGGCGAGATACCAGACCATCGAGCCGCCCTGCGAGAA
CCCGCTCGCCATCAGCCGGTGGGGATCGACCGGGAAGCGGCGCGCGATATCGTCGAGCATCTCGG
CGACAAAAGTGAACTCGTCGCGGTTGCGCGCCGGAGAGCCGGGGAAGGACCAACTGCGGCCGAGC
CCTTCCGGCGCAATCAGCGCGACGCCGAGCCGCCGTGCCACCGCAACCAGGGCGGGATCCGCGAT
CACCTCCGCGGCCGTGCCCTGATAGCCGTGGAAAAAGACG
>r658.1 |SOURCES={KEY=8c1b976a...,fw,4237386-4237686}|ERRORS={}|SOURCE_1="bcq" (8c1b976ac150da4581101744fba310641e33826f)
GTCAGCATCGCCGCGACGTCGGAGAGGATATCGCCGAACAGATTGTCGCAGACGATCACGTCGTA
CTGCTTCGGCCGGCGCACGAGCTGCATGGCGCAGTTGTCGGCGAGCACATGCTCGAGCTCGACAT
CCTTGTACTCGGCGGCGTGCAGCGCGGTCACCGTCTGCTTCCAGAGCACGCCGGTCTTCATGACG
TTGTGCTTCTCGGCCGAGGAGACCTTGTTGCGGCGGGTGCGCGCCAGCTCGAAGGCGACCCGGCA
GATGCGCTCGATTTCGGGCGTGGTGTAAACCTGCGTGTCG
>r659.1 |SOURCES={KEY=8c1b976a...,fw,2906787-2907087}|ERRORS={}|SOURCE_1="bcq" (8c1b976ac150da4581101744fba310641e33826f)
CCGCCCACGGGCAAGCAAGGCTTTTCGACATGCGGATCATCGGTCATCGCGGCGCGCGCAACATC
TGGGCGGAGAACAGCCTGAGCGGCTTCCGCAATGTCTGCGGCTTGGGCGTTGATGCCGTCGAACT
CGACGTCCACCTGTCGAACGACGGCGAGATCATGGTGATCCACGATCCGCTGCTCGACCGCACCA
CCGACCATAAGGGCCCGGTCGCGCATCTCTCGCGCGCCGCGCTCGCGAAGGTGATGCTCGACGAC
ACGCTGGGCGAGACGATCCCGACCCTGCCGGAGGTGCTCG
>r660.1 |SOURCES={KEY=8c1b976a...,fw,46180-46480}|ERRORS={}|SOURCE_1="bcq" (8c1b976ac150da4581101744fba310641e33826f)
CCGACGCCGCCGCAGGCCGTCCCGGCCGGCACGCGGCTGGAGCCCGGCTCGATCGAGCGCTCGAA
CGTCAAGGCCGTCACCGAACTCACCCGGCTGATGGAGGTGCAGCGCGCCTACCAGAACGTCGCGA
ACATGATCAGCCGCTCCGACGACCTGCGCAGCAAGGCGATCTCGCGCCTGGCTGACCAGCAGGCC
TGAGCCGGAAAGGAACCCCTCCCATGCGCGCCATGCAGACAGCCGCCACCGGCATGATGGCCCAG
GAGATGAACGTCCAGGTCATCTCCAACAACATCGCCAACG
>r661.1 |SOURCES={KEY=8c1b976a...,fw,1116545-1116845}|ERRORS={}|SOURCE_1="bcq" (8c1b976ac150da4581101744fba310641e33826f)
GATTTGGGCGTCAACAGCCGCGGCCGCTACGCGCTGCGGCGCGGTATCCGCCGCTATCTCGACAT
GCTCGACCGCCATGCGATCAAGGCGACCTTCTTCTGCTGCGGCTACGACGCCGAGCATTGGCCGG
AACCGTTTCACGAGATCCACCGGGCCGGTCACGAGATCGCGGCGCATGGCTACCAGCATGAGGGC
TTCGACCTCGGCGAGCGCGAGCCCGAGCTTCTCGAAAAGACCCACGACATCCTCGCGGCCCTCGG
TCAGGCCCCGGTGGGTTGGTGCTCGCCCTCGGGACGCAAG
>r662.1 |SOURCES={KEY=8c1b976a...,fw,5054587-5054887}|ERRORS={}|SOURCE_1="bcq" (8c1b976ac150da4581101744fba310641e33826f)
CGGGCTGTCGGCACATATGCTGCGCCGGCAGCGGGCCTTCAGCGCCGCGCAGCGGCACACGCGCC
TCGTCCGCCTGCTGCGCCGCGCCATCCCGGTCGTGGCCGTCGTCTCCGTGCTCGGGCTGGTGATC
GTGCCCTTCCTCAACCCGCTGGGGGGCAAGCTCGCGAATGTCTCGATCGGCGCGGTCGGCATCAC
CGGCGGCAAGGTCCGGATGGAGACGCCGAAGCTCTCCGGCTATCGCAAGGACAACCGGCCCTATC
AGGTCACCGCGGAGAACGCCTTCCAGGAGATCAAGAATCC
>r663.1 |SOURCES={KEY=8c1b976a...,fw,3201100-3201400}|ERRORS={}|SOURCE_1="bcq" (8c1b976ac150da4581101744fba310641e33826f)
CCGCAAGAGCTTCCTCAGCGCCCTGATCGGCATCCATGAGGAAGAAGGCCGGATCGACCTGTCGC
GGACGCTTGCCGATCTCGGCATCGACGACAAGGAAGGCCTCAGCGCCCAGGAGAAGGCCGCGACG
GTCTACGACCTGCTGACGGCACGCTCCGGCATCTTCCATCCGGCCGGCTATGAATCGCCCTGGAT
GAAGTCGATCAAGCCGCCGCGCCATTCCCATCCGCCGGGCAGCTTCTGGCTGTACAACAACTGGG
ATTTCAACGCGCTCGGCACGATCTTCACGGCGCTGACCGG
>r664.1 |SOURCES={KEY=8c1b976a...,fw,3881537-3881837}|ERRORS={}|SOURCE_1="bcq" (8c1b976ac150da4581101744fba310641e33826f)
CCGCACCGGCCGTCGCCGCGAATAATTGCTGGTGGCGACCGACCGCGGGCAGGACGAACAGCGCC
ACGATCAGGCCGAAGGCGGCTCCGGAACTGATTCCGAGGACCTCGGGGCTCGCCATCGGATTGCG
CAGAAGGCGCTGGAGGATCGCTCCGGCCACACCGAGCATGGCGCCCGCGGCAAGGGCCGCGACGA
CCCGGGGAAGGCGCCACGGCAGCAGCGCCGCCAACCCATCTCCCCACGCGAAGGACCAGCCGCCC
GACGGCGTGCGTCCAAATGTCAAAGCGAGGGCCAGGACAG
>r665.1 |SOURCES={KEY=8c1b976a...,bw,1614007-1614307}|ERRORS={}|SOURCE_1="bcq" (8c1b976ac150da4581101744fba310641e33826f)
ACAAGGACGTCACCCTGCTCGAAGGCATTCCGAAGGCGAAGAAGCGCAAGCTCGACGTGCTTTCG
ACCAAGGCCGTCAACGCCTTCGCCGAGAAGGTCGGGCCGATCGACATCCTCGTCAACGCTGCCGG
CTTCGTCCATCATGGCACGGTGCTCGACACCGACGACAAGGCCTGGGACTTCTCCTTCGACCTCA
ACGTCAAGGCGATGCACCGCACGATCCAGGCTTTCCTCCCGGGCATGCTGGCCAAGGGCGCAGGC
TCGATCGTCAACATTGCCTCCGGCGCCGGCTCGGTGCGCG
>r666.1 |SOURCES={KEY=8c1b976a...,bw,1686768-1687068}|ERRORS={}|SOURCE_1="bcq" (8c1b976ac150da4581101744fba310641e33826f)
CAAGGCCGGCCTGGCCGAGGCGGACCGGGGCGAGTTCGTCACCGAGGCTGATCTTGATGCGATCG
AGGCCGAGATACAGGCCAAGATCGACCGGCAATGAGGATCGTCTGGACGCCAAGAACGCAGCGCA
ATCTGCGCGACGCGGCACGCTACCTGACGCAATTCAATCCGTTTGCCGCGCTATCCATGATCCGT
ACGATTCGAGCCGCGCCGATGCAACTTCTCCACCACCCGGCCAGCGGCCGGCCTGGGCGCATCGA
AGGTACGCGCGAGCTCCTCGTTCCCGGAACCTCATACATC
>r667.1 |SOURCES={KEY=8c1b976a...,fw,3548545-3548845}|ERRORS={}|SOURCE_1="bcq" (8c1b976ac150da4581101744fba310641e33826f)
CATGATCAGCGCGATGTTCCGCGGGCTGAACTGGAGAGGCTCCGGATCGGCGAGGCGCGCCTGCA
CGATCGTCGCCAGGGCTATGATCAGCAGCGGCGCGCAGATCAGGAGCGGGAAGAGCCCGGGACCG
GCATGGGCGAGGGTGCCGATCGGATAGCGCAGCGCGTTCACGGCAAAGAACAACGCGACGGCGGC
CAGAAAGACCCCGCGCGCAATCTGTTGATTTGGCATTGTCTCTCCGCGTCTCGTCCCGTATTGGT
CGGTATTCTTATTTATTGAAGTTCTTTGTCTTGCGTTTTA
>r668.1 |SOURCES={KEY=8c1b976a...,bw,850051-850351}|ERRORS={}|SOURCE_1="bcq" (8c1b976ac150da4581101744fba310641e33826f)
AGGCGCTGAAATGGCTCGAGACGGCCAAGCCGGAGGAGGTCGCCGATCTCGTGCCGCAGGAATAT
CTCCTTGGCGACCGGCCGCTCTATGTCCGCGCCGTCAAGAACTCGCAGGAGAGCTATTCGCGCAC
CGGCATCGCCACGCCGGACGCCATGAAGAGCATGTACGATTCGCTCAAGCTGCTCGACCCGGAAC
TGACCAACTCCAATGTCGACCTGTCGAAGACCTTCATCGACAGCTTCGCCAAGAAGGCGGCTTCG
GGGGCGTAGGGCCCCCCGGTTTCGCGTGGACCTGTGCCGT
>r669.1 |SOURCES={KEY=8c1b976a...,fw,2692620-2692920}|ERRORS={}|SOURCE_1="bcq" (8c1b976ac150da4581101744fba310641e33826f)
GGATCAGCCGGGTCCCGCCGAGCTCGAGGCTCGTGGCCACCGCCTCCAGACCCGGTTGCGGACCG
ATGGGCTGGGCCGGCTGGCCGATCAGGGCCGACCAGCGCCGCGAAGACCGATCGAGATCGTTCAC
GGCCAGGCTGATCGTGGCAAGGCCGGTCGCGCCATTGGCGTGACGCGGCGCTGCCGGCACTCTCA
GCGCGCGCGGCGTGACGTCCGAGCAGAAGAACGGCAGGTCGGTCCCGGCCGGCCGCGCCGTGCGC
CAGACCAGCGTTTCGCCGTCGGGGCGCTTGCGGCCGCCAT
>r670.1 |SOURCES={KEY=8c1b976a...,bw,238237-238537}|ERRORS={}|SOURCE_1="bcq" (8c1b976ac150da4581101744fba310641e33826f)
AGCGCAGCCGCGGCATCGTGACCCCGAGCTGCACCGAGCGGCCGAGAATGACGCCGAGCGTGAAG
ATCACCTGCCAGGCGAAGGGGTTGAAGAACCAATGGCCGCCGGAATTCGGCAAATGCAGATCGAG
CGCCAGCGCCACCTGCCAGATCGCCAGCGAGCAGAACAGTGTCAGCGCCGGGCTGAAGCGCACGC
CGTAATAGATCGCCGGAAACAGGGCCAGCAGCACGATATAGAGCGGCAGGATGTCGAGATAGGAG
GGCTGGTAGGTCAGCGTCAGCGCGCCGATCAGCGCTTCTC
>r671.1 |SOURCES={KEY=8c1b976a...,bw,915380-915680}|ERRORS={}|SOURCE_1="bcq" (8c1b976ac150da4581101744fba310641e33826f)
GCGGCAAGATCACGCGCGACGAGGTCGGCGCGATCCGCATTTTCGACCGCGAGACCAAGGTCGAG
ATCGATGCCGATGTAGCGGAGCGCTTCTACGAGCTCGCCAAGGCGGTGGATCGTGACAAGGTCAT
GATCGAGCCTGTGACGGGCGAGGACGAGCGCCGTCCTGCGAAGCCCTTCGCCGAGAAGGCGAGCC
ATGCTCCGGCCCCCTATCAGCGCAAGGCGCGAGACGAAGGCGTGGCCGGGGAGCCTCGCGAGGCG
CGTGGCTATGAGAAGAAGCCGTTCGCCAAAAAGCCTTATG
>r672.1 |SOURCES={KEY=8c1b976a...,fw,5256829-5257129}|ERRORS={}|SOURCE_1="bcq" (8c1b976ac150da4581101744fba310641e33826f)
GCCCTCGACGAGGCCGGCATTCTGGAACGAACCCCAGAGCAGGCCGCGATCCCAGGCGCGGATGC
CCTGATGGTCGATGCCGTCATCGACCGGGTCGATGTCGGAGCCGGCCCACCAGCCGGCGGTCGGC
ACGAGGTCGTGGGTGCTGGTCAGCGCGACCGCGCCGGCGTCCCATTCCCGCGGCGGGACATAGCC
GTGATCGGTGCGCTCGAAGCGCAGCACGCGCAGGCCCGCGACTCCCTGCTCGTGCAGGTAATCGC
GGAAGCCATAGGGCAGCGTGCCGAGATCCTCGCCGATGAC
>r673.1 |SOURCES={KEY=8c1b976a...,fw,1085734-1086034}|ERRORS={}|SOURCE_1="bcq" (8c1b976ac150da4581101744fba310641e33826f)
CTCGATCCGCGACCTCTACAACAAGGACATCGACGAGGTTCACGTCGCTGGCGAGGAGGCCTATC
GCGAGGCCAAGGACTTCATGCGCATGCTCATGCCGAGCCATGCCAAGAGCGTGAAGCCCTATCGC
GACCAGACCCCGCTCTTCGCCGCCTTCGGCGTCGAGAGCCAGCTCGACGCAATGTTCTCGAACAC
GGTGACGCTGAAGTCCGGCGGCTACCTCGTCATCAACCAGACCGAAGCGCTGGTCGCGATCGACA
TCAACTCGGGCCGTTCGACCCGCGAGCACAATATCGAGGA
>r674.1 |SOURCES={KEY=8c1b976a...,fw,5448466-5448766}|ERRORS={}|SOURCE_1="bcq" (8c1b976ac150da4581101744fba310641e33826f)
GGATCACACCGGCTAGGCCCATGCCCCGCATCAGCCGTTCGACGGTGCAGCGCGCCACGTCGAAC
CCCTCGCGCATCATCTGTCGCCAGACCTTGCGCGCTCCATAGACCTCGAAGTTCTCGGCGAATAC
GCGCTCGATCTCGGGGCGCAGAACCTCGTCCCGTAGCGCCCGTGCCGAGCACTTCGACGGATCAA
GCCGCCGGGCGACATGCGCATGATAGGTCGATGGGGCGATCGGCAGGACCTTGCAGATCGGCTCG
ACCCCATACGCACCGCGATGATCATCGATGAACGCGATCA
>r675.1 |SOURCES={KEY=8c1b976a...,fw,4466421-4466721}|ERRORS={}|SOURCE_1="bcq" (8c1b976ac150da4581101744fba310641e33826f)
CTTTCCGTATCCGAGGCCACCGGGCTCCTCCCATCTGAAGCGATGCCACCGGCTCAGGTCCAGAT
CCTGAACGGCCGCTTCGACAAGCTCTCGGCCGACCAGACCGTCGAGGAGCTCATGCGGGCCATCC
GGGCCGGAGAGCGCGGCATCCTCTCGACGGTGAACGTCGCGATCCTGATGATGATGCGGTCCAAC
CCGCGCCTGCAACGCTTCGTCGATTCGTCGCGATGGATCGTGGCCGATGGACAGCCGCTCGTCTG
GGCCTCGCATCTCCGGCAGCAGCCCTTGCCCGAGCGTGTC
>r676.1 |SOURCES={KEY=8c1b976a...,fw,629754-630054}|ERRORS={}|SOURCE_1="bcq" (8c1b976ac150da4581101744fba310641e33826f)
CAATCATCGAGATTCGCCAGCACGAAGGAGAGCTGCGGCAAGCGCTTGCGCGCCTTTTCGATCAT
GTCGGGCGAGGAATCGAGCCCCGTCACCTCGGCATCGGGAAAGCGGGCCGCGACGAGCTCCGTGC
TGTTGCCGGGGCCGCAGCCGAGATCGATGCACCGCGTCGGCGCCCGAAGCCCGACGCGCTGGATC
AGATCGAGCGGCGGGCGCGTCCGCTCGTCCTCGAAGCGCAGATACTGATTGGCATCCCAGTCGGC
TTTGGCAGACATGTCGCATTCCATTCCCTGCTGCGCCGCC
>r677.1 |SOURCES={KEY=8c1b976a...,bw,2911295-2911595}|ERRORS={}|SOURCE_1="bcq" (8c1b976ac150da4581101744fba310641e33826f)
GGCTGGTGGTGACGATCGAGATCGCGGCACTCGTCGTCGTGACGGGCCTGCTGCTCGGCCTGGCA
CTCGCAATGGTGCGCTGGCGGGCCGGCCGCTGGTTCGCCTGGCCGCTGATGCTCTTCGTGGATCT
CTTCCGCGCGGTGCCCCCGCTCGTGCTCGTGCTGCTGATCTTCTTCGGCCTGCCCAATATCGGCA
TCGAATTGCCGAGCTTCGCAGTGCTCTGGCTCGTGCTCTCGCTGGTGCTGGCCGCCTTTGCCGAG
GAGATCGTCTGGGCCGGGCTGATCGCAGTGAAACGCGGCC
>r678.1 |SOURCES={KEY=8c1b976a...,bw,1231967-1232267}|ERRORS={}|SOURCE_1="bcq" (8c1b976ac150da4581101744fba310641e33826f)
GCATGGCCGATGGGCGCATTAGGCTTTTGACCTCCCCCGGCGAGGCGTGCAGAAGCCGGGCATGA
TCCCGCTCTCGCTTCCGCACCGGCTCATTCTCGTCCGCCATGGCGAGACCGACTGGAATCGCGAG
GGGCGGCTGCAGGGCGGGCAGGACATCCCGCTCAACGCGCTCGGGCGCGAGCAGGCGGCGGAGGC
GGCCGGGCGGCTCAAGGCGCTGGAGCCGGGCTTCGCGACGCTCGACTATATCTGCTCGCCGATGG
AGCGGGCGCGGGAGACGATGGACATCCTGCGCCGCGATCT
>r679.1 |SOURCES={KEY=8c1b976a...,fw,5165632-5165932}|ERRORS={}|SOURCE_1="bcq" (8c1b976ac150da4581101744fba310641e33826f)
CGCTCGATCGCGACGACGTCGAGGCCGGCATCCGTCAGCTCATGCGCCAGGATCGAGCCGGTCCA
GCCGAGCCCGACGATGACGACATCCTTGCGGGGGAGTTTGCGTGCCATCTGTCAGCTTCCCGCCT
ACTTGTCGCCCGTCTTCCATTCCGGCCGGCCCGCAATCGACAGCGGCGGCAGGGGGAAGGGCTGG
TTATGGGCCGTGATGTAATCGCGATAATCGTAGCGGGCGCCGGGGAAGCCGATGAACTTCCAGCC
CGCCATGTCCTTGTTGCCGCCATAGATCGGGTCGGCGAAG
>r680.1 |SOURCES={KEY=8c1b976a...,bw,323241-323541}|ERRORS={}|SOURCE_1="bcq" (8c1b976ac150da4581101744fba310641e33826f)
GCATCATTTCCAGCAGAGCGACCGCTATCTTGAGAACCTGCTGGAAAGCCGGGTCAGGGCCATCA
CGCCCTATCCGTGGGGCTTCTCGGTGCTGGAGATCGACCGCGACCTCGCCCAGCAGAGCCGCATC
GGTCTGCGCCGCGCCGTCGGCGTGATGCCGGACGGCACGCCCTTCGCGCTGCCTGACAACAGCCC
GCTCCCGGCCGCGATCGAGGTCCCGGAGAATGCGGCGGGCCAAATCGTCTGGCTCTCCCTGCCGC
TCTCGGCCGCCAACACCCGCGAGGTCGAGGACGCACAGAC
>r681.1 |SOURCES={KEY=8c1b976a...,fw,308956-309256}|ERRORS={}|SOURCE_1="bcq" (8c1b976ac150da4581101744fba310641e33826f)
TGAGGTTTCGGGGCGGATATCCGTGGGTAGGATATAATTGGCGCCGTCGAGCTGGACGGCATGCC
CTGCATAATAGACCAGCGCCGTCGTATCGGGACCGCTCTTCCTGACCTTGTCGATGAAGACGTCG
AGCGCGCCGCGCAAGCCGGCGAGCGACAGGTCGAGAGCGGGCGTGATGTCGAAACCGGCATCCTG
CAGCATGGCGCGGGTGGCGCTGGCGTCGTTGAGGGCGTTGGGGAGCTTGGTGACGTTGGCATAGG
CGCCGTTGCCGATAACGAAGGCGTAGCGCTTCTGCTGTGC
>r682.1 |SOURCES={KEY=8c1b976a...,fw,1470633-1470933}|ERRORS={}|SOURCE_1="bcq" (8c1b976ac150da4581101744fba310641e33826f)
GCGCATGCCGCGCTTCGACGGCGACGTCTTCTTCTTCGGAACGGCCATTGTACTCTCCATCGTGC
CGCCGCTCGGAGCGCCGCTCGCCAAAGCTGCGCCACCGCCACGACGACGGATCAATCTCGTGAGG
CGTTGCCCATACACGCTCAGGCGCGCGCTGGCTAGAGCCTCATGTGAAAAAGTGGCTGACTGACC
TTTGCCCATAACGATGTCGGGCGCCGGAGCAGGCTTCGTCTTCGCGGAGGAGCTAGCCCGGCAAG
GCGCAATTGCCAAGGGAGCCGAGCTGGCCCATGCGGCGCA
>r683.1 |SOURCES={KEY=8c1b976a...,fw,3478990-3479290}|ERRORS={}|SOURCE_1="bcq" (8c1b976ac150da4581101744fba310641e33826f)
GACGGGGGCGGTGGCGTTCTCGCCGGTGAAGGTGATGCGCAGCACGATCTCGGAGCCGGGACGGG
CCTCCGGCCGGATGCGATCCGCGAGATGGGCGGGAACCTCGACGCCGGTGACGGCCTCGACGAAG
CGCGCCGTCGTCGGATGCTGCGGGTTGGTGAAGACGGCGAAGGTCTCGCCCTCCTCGACGATCCG
GCCGCCCTCGATCACCGCGACGCGGTCGCAGATTTCCTTGATCACCGGGATCTCGTGGGTGATCA
GCAGGATGGTGATGCCGAGCTCGCGATTGACCTGCCGCAG
>r684.1 |SOURCES={KEY=8c1b976a...,fw,1220846-1221146}|ERRORS={}|SOURCE_1="bcq" (8c1b976ac150da4581101744fba310641e33826f)
CATCGAGACCCTCGTCCATCCCTACACCAATCTCGCGACCCACCGCGAGAACGGCCCGCTGGTGC
TGGAAAGCGGCAAGGGCATCTACGTCTACGATTCGACCGGCAAGGAATATATCGAGGGCATGGCG
GGGCTCTGGTGCACCTCGCTCGGCTACTCCAACCAGGAGCTGATCGAGACCGCCTACGAGCAGAT
GAAGAAGCTGCCCTTCACGCACATCTTCGGCGGCCGCAGCCATGACCCGGCAATCGAGCTGGCCG
AGAAGCTGAAGGAGATCGCTCCGGTTCCGATCTCCAAGGT
>r685.1 |SOURCES={KEY=8c1b976a...,bw,592649-592949}|ERRORS={}|SOURCE_1="bcq" (8c1b976ac150da4581101744fba310641e33826f)
CGCCATGCGCCGCCTCCATCTCGATCTGCCATTTGTTGTGTTCTTCGGTGCCGGGGCGCGGCTCC
TTGCCCTTGAGGTAGTATTCGTCGCGATAGACGAACATGACCACGTCGGCGTCCTGCTCGATCGA
GCCGGATTCGCGCAGGTCCGAGAGCTGCGGGCGCTTGTCGTCGCGGCTCTCGACCTGGCGCGAGA
GCTGGGACAGCGCGATGATCGGAACCGAGAGCTCCTTCGCCAGCGCCTTCAGGCTGGTCGTGATC
TCGGTCAGCTCCTGCACGCGGTTCTGGCTGTTCTTGGAGG
>r686.1 |SOURCES={KEY=8c1b976a...,bw,3683283-3683583}|ERRORS={}|SOURCE_1="bcq" (8c1b976ac150da4581101744fba310641e33826f)
GCCGGTTTTGCGCTGCGCTTCTCCTCGCCGGAATTCTTCGCGGTCTATTTCATCACCTTCGCCAG
CTTCATCGGCCTCGGTGGCGCCTCTCCCTTCAAGACGATCGTGGCGATGTGCGTCGGCTTCTCGC
TGGCTTCGATCGGCATGGACACCGTCTCGGGCAGCGTGCGCCTGACCTTTGGCTTCGACGTGCTG
CTGGCCGGGGTGAGCTTCCTGATCGCGGTGATCGGGCTGTTCGGCGTCGGCGAATTGCTGCTCAC
GATGGAGGACGGGCTGAGCTTCCGCGGCATCGCCGCGAAG
>r687.1 |SOURCES={KEY=8c1b976a...,fw,678149-678449}|ERRORS={}|SOURCE_1="bcq" (8c1b976ac150da4581101744fba310641e33826f)
CCCTGGCTGGTCAATGGCGGCATCGGAGCCAAGGACGGCAAGCCGCTGTTCAGCGTCAAGCGCGG
CACGCCCGTCGTGATGGCGATCGACAACCGCACCGCCTTCATCCAGCCCGTGCATGTGCATGGGC
ACGCCTTCCGGCTGCTGCACCCGCTCGACGACGGCTGGGAAAACTACTTCCTCGACACGGTGCAG
ATTCCGGAGGGCAAGAAGCTGCACATCGCCTTCATCGCCGACAACCCCGGCCGCTGGCTGATCTC
CTCGACCGTGCTGGAACGCTTCGATCTCGGGCTATGGAGC
>r688.1 |SOURCES={KEY=8c1b976a...,bw,2252810-2253110}|ERRORS={}|SOURCE_1="bcq" (8c1b976ac150da4581101744fba310641e33826f)
GGCGCCTCGCCGAGCTCCTCCGCGAAGGCATTGGCGGCGGCCGGGCCGTCGATGATCTTCCAGGG
CCGCACGATGTGCTGGAAATTGCCGCCGGCCCATTCGAAATAGGTCACGGCGATCTTGCCGATCG
CGCCATTGCTGATGGCGTCCTGCAGCGGCTTGGAGCGGAAGGCCTCGATATAGCCGTTGCGCTGC
AAGGCGAGCTCGTCGAGATCCATCGAATAGGAAATGTCGACCGCCAGCACGAGTGCGACGTCGAC
CTCCTCGGGCGGCGCATTTGCCGGCTGCGCATTCGGCGCG
>r689.1 |SOURCES={KEY=8c1b976a...,bw,1666331-1666631}|ERRORS={}|SOURCE_1="bcq" (8c1b976ac150da4581101744fba310641e33826f)
GTGGCGCTGCCGCTCGAGCTTGCCGGCACCCCCGACGCCTTCGCCCGCGCCGAGGCCGAACTCCG
CAATGTCGGCCTCGGCCACCGCATGGACCATTATCCGGCGCAGCTTTCCGGTGGCGAGCAGCAGC
GCGTCGCCATCGCGCGGGCCGTCGCGCCCGATCCGGCGATCCTCGTCGCCGACGAACCGACCGGC
AATCTGGACGAGGCGACCGGCCGCTCCATCGTCGACCTGATCTTCGCCTTGAAGCGCGAGCGCGG
CGCCACCCTCGTGCTCGTTACCCATGACCTCTCGCTCGCG
>r690.1 |SOURCES={KEY=8c1b976a...,bw,799311-799611}|ERRORS={}|SOURCE_1="bcq" (8c1b976ac150da4581101744fba310641e33826f)
GCAATACGGTGGCGGGCGTCGTGCGGGCCTGGGCGGCGTTGAGGCAGTTGCGCGAGGATGGTTTG
CCGGCGCCCGAGAAAATCCGCGAAGGCGGCAGCCCCGGCGAATATGTCTGGATCGAGAACCCGGA
TTTCTCCGACCTGCCCATCAAGCCCGAGGAGATGAAGGCGCTGGCGGAGCGCTTCAAGCTCGCGA
CCGGCACCCGTCTCGTCTTCGCCGACGGCACGCCCGACATCGTTGTCTATCCCGCCAATCGCGAC
GGCTGGGGCCGGCTCTGCCGTTTGCTCAGCCACGGCAATC
>r691.1 |SOURCES={KEY=8c1b976a...,fw,4516764-4517064}|ERRORS={}|SOURCE_1="bcq" (8c1b976ac150da4581101744fba310641e33826f)
GCAACGGGCGAGACGATGGCCACATCGCGACGCGCCAGCGCATTCAGCAGGCTCGACTTGCCGGC
ATTGGGTGGGCCCGCCAGGACGACGACGAAGCCTTCGCGCACGCGCTCGCCCATGGCGAAACTGC
CGAGTGCCCTGCGCAGCGATCCCAGGACGCTAGCTGCGATCCGCATGGCCTCGTCATGCAAGGGC
CCCTCGACATCGCCTTCATCGGAAAAGTCGATCTCGGCGGCGAGCAGCGTCATGGCTTCCAGCAG
TTGCGTGCGCCATTGCCCCGCCAGAACGCCGAGCGCGCCG
>r692.1 |SOURCES={KEY=8c1b976a...,bw,3230084-3230384}|ERRORS={}|SOURCE_1="bcq" (8c1b976ac150da4581101744fba310641e33826f)
GCGACCCTCTCGGGTCGCCGTTCGCATTTCCGGCCTCATGCTCGATTCGTCCCAGGCTGACAGGC
GTCAGAACTTTGGTAACGTAAATCGGTTATCAACGTGTCTCGTCTGATCCCCGAGAATACCGCTC
CCCGCATGTCACGCATCCGCATCCTGCCTCTTCTGGCTGCCGCCGCCGTTGCGGTCCTTGGCGGC
TGCGTGGCGCTCGACACCGCCGGTGACCGGCGCCCGCATGCCGGCGTCGTCGAGGCGCACAGCTA
CCCGATCCACGGCATCGACGTGTCGCGCTGGCAGGGTGAC
>r693.1 |SOURCES={KEY=8c1b976a...,fw,4685696-4685996}|ERRORS={}|SOURCE_1="bcq" (8c1b976ac150da4581101744fba310641e33826f)
GCGCCACCACGGTCCAGAACCTTGCCTACGCGCAGCGCCTCGGTCTGTGGGGTGGCGACGATTTT
CCCTTCTCGACCCGCGCCGAGTTTGTCGAGGCGATCGAGGCCGGCGGCGTCGCGGCGATGGAGGT
GCTTGCCCGCGACCTTCGCGCGCTCGGCCTCTACACCGCCCGATCGCTGTCGTTCGACGGCGTCG
AATATGAGCTGGTCGAGCACGAGCTGACCGCCGAGCAGCGGCGCATCTACGATGCTTATGCCGGC
GCCTTCGCCATCATCCACAACCATCTCGATGCGGCCATGC
>r694.1 |SOURCES={KEY=8c1b976a...,fw,3528611-3528911}|ERRORS={}|SOURCE_1="bcq" (8c1b976ac150da4581101744fba310641e33826f)
GAGGGCCCAGCCCCAGCCGGCAGCCGTGTGCCCCGACGGATAGGAGCCGTCATTCCGCAGAATGG
CCTCCTGATCCGCCCGGCAGGTCGCTTCGTTGTGAACCACGAAGGGGCGGACCCGGTTGTACTTG
TTCTTCACGCCATAGGTGGAGAGGCCGAAATCCGACAGCACCTTCTGCATCATCGCGGAGAGGCG
CGGCGTCTGCCGGCTGTCGATCTTCACGCCCAGTGCGCAGGAGAAGTTGTCGGCAGCCTGCGGAA
AGGCGAGGTCTGCATCGGTACGGGCGAGGTTCCAGCGCGC
>r695.1 |SOURCES={KEY=8c1b976a...,fw,3705742-3706042}|ERRORS={}|SOURCE_1="bcq" (8c1b976ac150da4581101744fba310641e33826f)
CTCGCCAAGGGCGAGGAGGAAGCCCATAGCGATATCGCGGCCAGCGACAATCTCTGGAAGGCGGT
GCGCACCATCGCCATCGCCGATGCGGTGATGAGCCTCGACAACGTGCTCGCCATCGCCGCGGCGG
CGCGCGGCCATTTCGAGCTCTTCATCTTTGGCCTGCTGCTGACCATTCCGCTGATCATCTTCGGC
GCGAACGTCCTCTCGAAGGTCCTCGAACGCTTCCCGATCCTGGTCTGGTTCGGCGCCGGCCTGCT
CGGCTGGATCGCCGGCGAGATGCTGGTCAGCGACATCGCC
>r696.1 |SOURCES={KEY=8c1b976a...,fw,2588108-2588408}|ERRORS={}|SOURCE_1="bcq" (8c1b976ac150da4581101744fba310641e33826f)
GCGAGCAGGCCGCGACGGCGGCGTCGATCTCGGCTTCGCTGACACGCAGCGTCCGCGGCGCCAGA
TCGAGGGCATCGAAGCGGCTGGTATAGGCGATCAGCGCCGCATCGCCCCTGGCGCGGACCTCGGC
GATGATGTCGGCGGCAACGCGATCGACCTCCTCGGAGACCTCGCGCTTGGCGGAAAGCAGTGCCG
CGAAGCCCTCGGCAAAGCGCGCATCGCGGTCGTCGAGCCTGATCGGCATGGATATCCTCGCTATT
GGCAGACCGGACCGCGCTTCCGGGAAAAAAGCCGAACCAG
>r697.1 |SOURCES={KEY=8c1b976a...,fw,2373299-2373599}|ERRORS={}|SOURCE_1="bcq" (8c1b976ac150da4581101744fba310641e33826f)
AGCGACCCTCCCCCGAGCCTCCGGACAAGGACAAGCCACTCACGACGGAGGGCGCATCGGTTGAC
AGAGATGAAATGTTATACTGTAACAAATTATCCTTTGTCCAAACCGGGCTCCTTCCGATGGCCGC
ATCTTCTCTCCTCCTCGACCGGCGCCTGCCGGTCACGGTCCTTTCCGGCTTCCTTGGCGCCGGCA
AGACCACCTTGCTCAATCACATCCTGAACAACCGCGAGGGCCGGCGCGTCGCCGTCATCGTCAAC
GACATGAGCGAGGTGAACATCGACGCCGATCTCGTGCGCG
>r698.1 |SOURCES={KEY=8c1b976a...,fw,2750348-2750648}|ERRORS={}|SOURCE_1="bcq" (8c1b976ac150da4581101744fba310641e33826f)
TCAATCTCGTGCTGGAGAACATCGTCCGCTTCGTCTTCGGCAACGAGATGCGCGGCTACGATCTG
CCGATCGCGCGCGACCTGCGCTTCGGCGAGCTGCGCATTGGCCCGCAGCAGCTCCAGAGCCTGCT
GCTGTCCGTCATCATCATGGCCGCGATGTTCCTGTTCCTGCGCTACACCCGCTTCGGCAAGGCGA
TGCGGGCGGTGGCCGATAATCCCGATCTCGCGCGGCTCAAGGGCATCGACCCGGCGCGGATCGCC
ATCGTCACGATCTTTCTCGGCGCCGGTCTGACCGGCGTCG
>r699.1 |SOURCES={KEY=8c1b976a...,bw,2981071-2981371}|ERRORS={}|SOURCE_1="bcq" (8c1b976ac150da4581101744fba310641e33826f)
TGAGGGTCACCCTCCGCGCGTCGCGGTCGATGGTCTGCGCCGGCCGGCCGTAGAAGGTCGAGATG
CCGCGCGCCCGCCACCAGGGGGCCGGCTTGAGCTCGATCTCCGGCTCGCCGATCTCGCCAGCCAG
CAGCGGCGAGAGCAGGACGCGGTTATAGGCGAGGCGCGGCTCGTCCCCGATCACCGCGATGGAAT
AGCGCCCGAGCGCGTGCTGGCTGAGCTCGTCAACCAGCCGCGTCGCGGCCATGCCATTGCCGACG
ATGATCAGCGGCTCGGCCATGGCGTCAGGCGATCCGCTTG
>r700.1 |SOURCES={KEY=8c1b976a...,fw,2909654-2909954}|ERRORS={}|SOURCE_1="bcq" (8c1b976ac150da4581101744fba310641e33826f)
TGAGGCGGTTGTGGAAGAGGCGCTTTTCAGGGCCCTCGGCCCCGCGCTGCGAATTCACCGATGGC
GTGTTGTAGCCAATCAGCACCATCTCGACGCCCTGGAGGCCCATGACGCGATAGGTCTCGGGCCA
GCGCCGGTCGTTGCAGATCGCCATGCCGAGCACGCCGCCGAGCGTGCGCCAGACGGGGAAGCCGA
GATCGCCCGGCTCGAAATAGCGCTTTTCCAAGTGCTGGTGCGTGCGCTCGGGGTCGTATTCGGCG
TGTCCGGGCAAATGGATCTTGCGGTATTTGCCGACGATGG
>r701.1 |SOURCES={KEY=8c1b976a...,fw,3031401-3031701}|ERRORS={}|SOURCE_1="bcq" (8c1b976ac150da4581101744fba310641e33826f)
CGCGGTCGGCTGGGCGATCCTGACCCAGGCCAGCCTCAGCTTCCTCGGTTTCGGCGAGGCCGACA
CCATCTCCTGGGGCACGATGCTGCAGGATGCCTATGCCTCTCAGGCACTCGACCGACAGCAATAC
TTCTGGTTCATCCCGCCTGGGATCTGTCTCGTCCTGGTCGTCCTCGCGGGCTTCCTGATCAGCCG
CGGCTACGAGGAACTGCTGTTCCCGAAGCTTGGAGAGGGCTGATGGGTGCCTTGCTCCAGATCGA
GAACCTCTCGGTGTCCTATCGTCGCGGCGGGGCGACGATC
>r702.1 |SOURCES={KEY=8c1b976a...,bw,3199930-3200230}|ERRORS={}|SOURCE_1="bcq" (8c1b976ac150da4581101744fba310641e33826f)
ACTTGCCGCAGCCGGATTCGCCGATCAGCCCGAAGGCTTCGCCATGGCCGAGCGTGAAGGAGACA
TCGTCCACGGCCTTCAGAGCCGAGGTCCCACGGCCGAAGAGGACCGAAAGATGGTTGACCGTCAG
CGCAGCCGGGCGGTTAGCCGCCGGAGTCGTGTCGACAGCGCTCATGCCCGGCTCCCGCTCTGCAA
GGTCGGCCCGTCCAGCCAGGCCGGGTCGCGGCTCGGCACCTGCAGCATGTCGGCCTGCCGGTCGA
GGCGCGGCAGGCTGTCGAGCAGCGCGCGCGTATAGGGATG
>r703.1 |SOURCES={KEY=8c1b976a...,bw,1862123-1862423}|ERRORS={}|SOURCE_1="bcq" (8c1b976ac150da4581101744fba310641e33826f)
CCGGAGATGGATTGCCCGTGCTCGCGCGAGAGCACGCCGCGCCGCTTCATCGGATCGGCACGATC
GATCCGGCATTCGCGGAAGAGCTGAGCATGCGGCTCCGGATCCGCATGACCGCGGCATGGATGCG
CAACCTCGACGACCGCACCACGTCTCTGCACGCGCCGGCGGCTCTGCTGCGAACTGCAGCGACGG
CGGCGAATGACGGTCTTTGGCGCAAGCGTTGCCCCGAGCTTCGCATCATCGATCTTCCCGGCAAC
CATGAGACGCTGTTCGAGGCCGAGAACGCCGCCGCGTTGC
>r704.1 |SOURCES={KEY=8c1b976a...,fw,2686673-2686973}|ERRORS={}|SOURCE_1="bcq" (8c1b976ac150da4581101744fba310641e33826f)
CGCGGTCAGCGCGCGTGCGGGAGCTGATCCAGCTCGTCAATCTGCCGCCGGATGTGCTCGACCGG
CGGCCGACCGCCCTGTCGGGAGGCCAGCGGCAGCGCGTCTCGATCGCCCAGGCGCTCGCCAGCGA
GCCCGATCTGCTGATCTGCGACGAGCCCGTCTCCGCGCTCGATGTCACCACGCAGGCGCAGGTGC
TCGATCTGCTGATCGCGCTTCAGCATCGGCTCGGGCTGGCGATGCTTTTCATCTCCCACGATCTC
GGCGTGATCCGCCACATGAGCGACCGGATCGCCGTGATGA
>r705.1 |SOURCES={KEY=8c1b976a...,bw,1603256-1603556}|ERRORS={}|SOURCE_1="bcq" (8c1b976ac150da4581101744fba310641e33826f)
GACGAGCGGGTTTGCGCTGGCGCAGGAGGCGGTGAAGATCGGCCTGATCCTGCCGATGACGGGGC
CTTTCGCCTCGACCGGCAAGCAGATCGATGCCGCGGTGAAGCTCTTCCTCGCCAGGGAAGGCGCC
ACCCATGGCGGTCGCAAGCTCGAAGTGATCCTCAAGGACGATGCCGGTAACGCCGATGCGACGCG
GCGCCTCGCCCAGGAGCTGGTCGTCAACGAAAAGGTCTCGGTGCTTGCCGGCTTCGGGCTGACGC
CGCTTGCCATGGCGACCGCACAGATCGCGACGCAGGCCAA
>r706.1 |SOURCES={KEY=8c1b976a...,fw,4087330-4087630}|ERRORS={}|SOURCE_1="bcq" (8c1b976ac150da4581101744fba310641e33826f)
AAATCGCGATGACGCCGGATCCTGACAACGACATGGGTGTTTCCTCTTTCGTCTGTTTCCCGTTC
GGCTCGATCGATCTCAGAGGTCGACGAACGCGCTCGGCATCGCGGCGGGTTCGAGCCGCTCGGGG
GGAGGGGCCCTACGGGGCATGCTCGACTGTTTGGGGGGCGCCGCCATTGGCTGCGGAACGGTATG
CTGCCTCAAGGACAGCCATCGCGTGTTCGGCTTCGCGCAGACCTGCGAAAGGCGGTCGCCCCTCG
GCCAGATCGGCCCAGCTGCGCCTCAGGAACACCGGGTAAT
>r707.1 |SOURCES={KEY=8c1b976a...,fw,4767373-4767673}|ERRORS={}|SOURCE_1="bcq" (8c1b976ac150da4581101744fba310641e33826f)
TGGCGGAGACGATGAGCAGGCCGACGATGATGCCCGCATCGCAGCATGCGGCCGGCGCGTTCGAC
ATCGGCTCGGCCCTGTCGGTCCGGCTCGCCTGTCGCAGCGGAGCGCTGAAGGGAACGACCTCGGG
CCTGGCGCCGGGCTTCGTCCAGGGCAATCTCGCCATCCTGCCGGCCGATCTCGCCGGCGATTTCC
TGCGCTTCTGCCAAGCCAATCCGCGTCCTTGCCCCATCATCGGCGTGTCCGATGTCGGTAGCCCG
CTGGTGCCGGTCCTCGGCCGGGATCTCGACATCCGCACCG
>r708.1 |SOURCES={KEY=8c1b976a...,bw,744701-745001}|ERRORS={}|SOURCE_1="bcq" (8c1b976ac150da4581101744fba310641e33826f)
GCCGAAACCGCCGATCTCGGCATCCGCGCCCGGCCGGCGCGTCGCGCGCACCAGCGGCTTGATCT
CGTCGACCATGGCATTGCCGGCGTCGATATCGACACCTGCCTGCGCATAGGTCAGTCCGTTTGCG
CCGGGCTTGCTCATTGCGGTCTCGCCTTTGTTCCTGTTCGCGGGAGCGATAGGCAAGCACGCCCC
GGCTGGCAAGGCTTGGAACGGGCTTTATTGGCTTTATCATCGCCATCTTGCGTCATTCCGGGCGA
CCGAAAGAGAGACCCGGGATCCATGCCTGGGCTAACCCGG
>r709.1 |SOURCES={KEY=8c1b976a...,bw,1122739-1123039}|ERRORS={}|SOURCE_1="bcq" (8c1b976ac150da4581101744fba310641e33826f)
CCGGGGAGAGTGACCGCGTCAGCCACGACGGATGTTCCAGAACACGGTGGCGGTGCGCACGCGAT
CGACGAGGTCTTTCTTCAGCGCGGTCTGCCGATAGATGGCGCCGAGCGGGATCGCCGGCAGCTCG
TCCATGCCCACGACCTGCATCTCCTGGGCGATGCGCTTGCGCTCGTCGGGCGAGGGCGAATTCAG
CCAGGCGTCGCGGAGCTCCTCCAGCTTGGGGATCGTCGGCCAGCCGAACCAGGCGTTGCGGCCGT
TGCCGCGCAGCATGATGTTCGTACCGGGATCGACGAACCA
>r710.1 |SOURCES={KEY=8c1b976a...,bw,5017544-5017844}|ERRORS={}|SOURCE_1="bcq" (8c1b976ac150da4581101744fba310641e33826f)
ATGAAGATCTTGGTGCCCGTGAAGCGGGTTGTTGATTACAACGTGAAGATCCGCGTGAAGGCGGA
TGGGTCTGGCGTCGAGCTTGCGAACGTAGACGCGACAAGGCGATGAGCCGAACTGGCGTCGAAAG
GGCTCGCGGCGAAGGATGGCCGCAGGCCCGATAAGCGCGGCCCGGAGACTGAAGAACGCCGGCAA
GCGGAGCGCCACGGGGCGTGCGGAGGGTGGCTCAATCCCTCCGCGCCGCATCCTGGCTCAATGGA
AGCGGCCCGATACCCAACCGCGCCTCGCGGCGCTCCGCTG
>r711.1 |SOURCES={KEY=8c1b976a...,bw,711028-711328}|ERRORS={}|SOURCE_1="bcq" (8c1b976ac150da4581101744fba310641e33826f)
CTTGAGCGCCAGCGCGCATTCCAGCGCATGGCCGCGGCTTTCCATCTGGCAGGGGCCGGCGATCA
GCGCGAGCGGCAGGGCGTTGCCGAAGCGCACGGGCCGGGCGAGATCCTCGCCGATGGAGACGATG
GCGTGCGGGGTCATGGCATTTCCTTTGCGGGCGGGCAGCCGGGCATATGGCTGCTGCACCGCCCC
GGTCAAGTCGCGGTCCGGGGGCAGGGCGGGCGAGGCCAGCGCAGAGTTGATCGGCTGCGACGCGA
ACAGGCTGGCGAAGCGGAGACGAGGTCTGTAAATTCGGTG
>r712.1 |SOURCES={KEY=8c1b976a...,bw,176304-176604}|ERRORS={}|SOURCE_1="bcq" (8c1b976ac150da4581101744fba310641e33826f)
GACAGAACGTGCTCGATCGTCTCCCGACGGCGACGAAGATGAAGGTCAGCATGCTGCTCGGCTTT
AATTCGGCGACGGCGGGCGGCCTGATGGGCGCCGATTTCCTCGCCGTGCCGGAGGATCGCACGAT
CGGCGATGCGCTTGAGCAACTGCGAACACTGACAACCGTGCAGCCCGAGGCCTTGGTGACGATTC
ACAGCCTGAATGCGGACGGCGCCTTGGCCGGAACGCTAAGCGTTGTGCGCGCCCTGCAACTTAGT
CCCTCGACGTTACTTCGCGACGCAGTCGACGCGCGCGCAA
>r713.1 |SOURCES={KEY=8c1b976a...,bw,1734699-1734999}|ERRORS={}|SOURCE_1="bcq" (8c1b976ac150da4581101744fba310641e33826f)
CGGGCAGTTGCAGGCGCTCGAGCGGAAAGGACAGCCCGATCGTCTCGGCCCGGCCGAGCGCGAGG
CTGCGGGCACGCGCATTCGGCCGATAGCCGGCCGCCTCGGCCGCCGAGACGACGCGCAGGCGGGT
CGTCTCGGGAATGCCGGGATGGGCCCGCAAGGCGCGGCTCACGGTGGATTGCGACAGACCGAGCT
GCAGGGCGAGCGTTTTCAGATCGGCGGCATTCTTGTGCAAGCGCTTGCTTTCATCATGCGGCAAG
GCGTCAGTCGCTTGCCGGGTGCTTGCCAGAATTAGCCCAT
>r714.1 |SOURCES={KEY=8c1b976a...,fw,1769840-1770140}|ERRORS={}|SOURCE_1="bcq" (8c1b976ac150da4581101744fba310641e33826f)
GTCATCGGCTACCGCCGGGTCTGCGGCTACTACTGAGCTTCCCTGGACATCCCTGTTTCGAGACC
CCAGACTCAAAAGGCCGGCTCACGCCGGCCTCTTTTTTTGTTGCGGGTCGATCGGGTCGCTCAGC
CCTTGGCGGCAGCGACCTTACGCAGGTAGCCGGTGACGATGCCGGTGACGCCGCGCGACAGCACA
TCCTCGAACGCCGCGAGGAACTGATCGCACTGCTCGCGGGTGACGATCAATGGCGGCTCCAGCCG
GATGACGTTGCGGTTGTATTCGGTGAAGGCGACGAGCACG
>r715.1 |SOURCES={KEY=8c1b976a...,bw,4513234-4513534}|ERRORS={}|SOURCE_1="bcq" (8c1b976ac150da4581101744fba310641e33826f)
GCAAGACGACGACCGCGATCAATCTGGGCACGGCGCTGGCGGCCATCGGCGAGAAGGTGCTGATC
GTCGACCTCGACCCGCAGGGCAACGCCTCGACGGGGCTCGGTGTCGACCGGCGCAGCCGCAAATC
CTCGACCTATGACGTGCTCTGCGGCGATGTCGGGCTCGGGCAGGCCTTGCAGCCGACGGCGGTGC
CCGGGCTGTCGCTGGCGCCCTCGACGCTCGACCTCCTCGGCGTCGAGCTCGAGATCGCCTCGGCC
AAGGACCGCGCGCATCGCCTCAAGAAGGCGATCGACGAGC
>r716.1 |SOURCES={KEY=8c1b976a...,bw,1543065-1543365}|ERRORS={}|SOURCE_1="bcq" (8c1b976ac150da4581101744fba310641e33826f)
AGCCGCTGACACCGGACCAGATCAAGGCGTTCACTGCCAATGTCGGGCGATTCCTCGCATGAGGC
TCAGCGGAAGTTGGGCCAGCCTTGGCCTTCTTGTCGTCGCGACAGCAGCTCTTGAGGCGTTGTCG
CGCGGCGGTTGGGTTTCGACCTTTGTTATGCCGCCGCCATCAGAGACCCTGGCCGCGATACCCGG
GCTCTTCCTGCACGAGGGGCTCGGATATGCCACATGGGTGACCTTTCAGACGACGCTGCTGGCGA
CCACGCTTGCTTTGCTCGTCGGGGTGCCCGCCGGTGCTCT
>r717.1 |SOURCES={KEY=8c1b976a...,bw,3588983-3589283}|ERRORS={}|SOURCE_1="bcq" (8c1b976ac150da4581101744fba310641e33826f)
CGACAACCCGTCGAGGAAGGTGACGATTGCCGCCGGGCGGCCAGCGAGACGCCCCAGCATCTCGC
CGCGGCTGTCCTCGACCGGCTGCGGACAGATCAGTCCGCGCGCGGCGAGGTGCTGCATCAGCCCG
AGGAAGAAGGGCAGATCGTCCGGGTTCACCCGCTTCTCGTAGAGGGTGAGGATATAGGCGCCTTG
CGTGGTCCGGATCAGGTAGTTCGAGTTTTCGACGCCCTCGGCGATGCCCTTGGCGGACAACAGCT
CGCCAATGCCGTAGCGCGCCACGAAGGCAGCCATCTCGTC
>r718.1 |SOURCES={KEY=8c1b976a...,fw,2798290-2798590}|ERRORS={}|SOURCE_1="bcq" (8c1b976ac150da4581101744fba310641e33826f)
CCCCGCCGAAGACCAGCCCGCCCTTGTCGGACTGGCTGATGTAGAAATGCCCGGCGCCGAAGGTG
ACGACGCCGTCGATCAGCGGCTTCAGCCCCTCCGAGACGAAGGCCTGGAGCACATGGGTCTCGAT
CGGCAGGCGCAGGCCCGCCATCGCCGCCACCCGTGACGAATTGCCCGCGACGGCCATGGCGATCT
TCTTCGCCCGGATCGGTCCCCGCGATGTCTCGACGCCGACGGCCCGCCCGCCGGCCATGGTGATG
CCGGTAACCTCGCAGTTCTGGATCATGTCGACGCCGCGGC
>r719.1 |SOURCES={KEY=8c1b976a...,bw,2564466-2564766}|ERRORS={}|SOURCE_1="bcq" (8c1b976ac150da4581101744fba310641e33826f)
CCGAAGGAGAGGCCGGGTGTGCCCTTCTCGACCACGATGGTCGAGATGCCCCCGGGGCCGGCCTC
GCCGGTGCGGGCCATCACGACATAGATGTCGGAAACCCCGGCGCCGGAGATGAACTGCTTCTGTC
CGTCGAGCACGTAATGGTCGCCGTCGAGCACCGCCTTGGTCTTCAGAGCGGCCGCGTCCGAGCCG
GCGCCGGGCTCGGTCAGGCAATAGCTCGCCAGATGCTCCATCGTGCAGAGCTTCGGCAGGAGGCG
CCGGCGCTGCTCGTCGGAGCCGTAGCGGTCGATCATCCAG
>r720.1 |SOURCES={KEY=8c1b976a...,fw,615606-615906}|ERRORS={}|SOURCE_1="bcq" (8c1b976ac150da4581101744fba310641e33826f)
GCAGGCCGCCCATATGGCGCATGTCCTGCTCGTGGTGCATCGCGTGGATGACCGAGCCGGCGCCC
AAGAAGAGCAGCGCCTTGAAGAAGGCGTGCGTGAACAGGTGGAAGATGCCGGCGCCGTAATTGCC
GACGCCGAGCGCGACGAACATGTAGCCGAGCTGCGAGCAGGTCGAATAGGCGATGACGCGCTTGA
TGTCGTTCTGCACCAGCCCGACCGTCGCGGCGAAGAAGGCCGTGGTGGCGCCGATGACGACGACG
ACGGTGAGCGCGACCGGAGCATATTCGAAGATCGGCGAGA
>r721.1 |SOURCES={KEY=8c1b976a...,fw,4380797-4381097}|ERRORS={}|SOURCE_1="bcq" (8c1b976ac150da4581101744fba310641e33826f)
TCGGCGCGCCGCGGCAGCGGCGCCACCGCGCCATAGCCCTGTGTCGAGAGGGCCGCCGCGACATT
GGCATAGGCGCCGGCCGCAAAGGCATCGCCCGTGCGCAGATATTCCGCGAGGAAGGCGCCGTCAT
AGCAGTCGCCCGCGCCGGTCGCATCGATCGCATCGACCTTGATCGGGCGGAAGCGCTCGCGCCGG
ACCGGCGTAGCGACGAGCGAGCCCTCATGGCCGAGCGTCAGCGCAACGACCCGCGCGCCCAGCTT
GAGATAGAAATCGGCGATGGCGTCGGGCTGGTTGAGACCC
>r722.1 |SOURCES={KEY=8c1b976a...,bw,419547-419847}|ERRORS={}|SOURCE_1="bcq" (8c1b976ac150da4581101744fba310641e33826f)
GGGACATGCCGCCAGCGAATGACGAGGGGGCTGTCGGGATTCAGCAGATAGCCGGGGATCTTTTT
CCAGAGGCCGGGCATCGACATCGGGACGACGGATGCCGGGCTGATCCAGCAGCCATGGCCATAGC
TCGCGGACTGCCTGCCCGCCGGCTCACCGATATCGATCAGCGTCACCGTATGGCCAGCGCGCACG
AGTTCGAGCGCGCTGCAGGCGCCAACGATGCCGCTGCCGATGACCAATGTGTGCGTTCTGGCGGC
GTTGGCCATAACCATATCCCCTGGAATTTGGGCAATAGTT
>r723.1 |SOURCES={KEY=8c1b976a...,fw,4567773-4568073}|ERRORS={}|SOURCE_1="bcq" (8c1b976ac150da4581101744fba310641e33826f)
CTCCGCCACGACCTGCTCGATCACATGGATCGAGAGATGGATGGCGAGCGTCGCGCCGGAAGCTG
CGAAGGTCGCGAGCGTCTCCTTTTCCGGCATGGAAGAGGCACGGCCGGAGGTGCGCGTCAGCACC
AGCGATTGTGCCACGCCCGGCAGCGTCAATTCGCGTTTCAGCGCGGCGGCCGCGGCAGCGAAGGC
CGGCACGCCCGGCGTCACCGTATAGGGAATCCCCAGCGCATCGAGCCGGCGCATCTGCTCGCCCA
CCGCGCTCCAGATCGAGAGGTCGCCGGAATGTAGGCGCGC
>r724.1 |SOURCES={KEY=8c1b976a...,fw,3080459-3080759}|ERRORS={}|SOURCE_1="bcq" (8c1b976ac150da4581101744fba310641e33826f)
GGACGAGCAGGTCTTCGGCCGCAACTACGATCTCGACGTGTTCAACGTCGTCGCCGTGTCGGATT
TCAACATGGGCGCGATGGAGAACAAGGGCCTCAACATCTTCAACGACAAATACGTCCTGGCCGAT
CCGCAGACCGCGACGGACGGCGACTACGCCTCGATCGAGGCGATCATCGCGCATGAGTATTTCCA
CAACTGGACCGGCAACCGCATCACCTGCCGCGACTGGTTCCAGCTCTGCCTGAAGGAGGGCCTCA
CCGTCTTCCGCGACCAGGAATTCTCTTCCGACGAGCGCTC
>r725.1 |SOURCES={KEY=8c1b976a...,bw,4758966-4759266}|ERRORS={}|SOURCE_1="bcq" (8c1b976ac150da4581101744fba310641e33826f)
AGATAGTCGACATCGGCGCGGGGGTGAGTCGATGGCCCCACGATGGCGACCTTGCTTGTCAGAGG
GTTGCCGCCACCGAGCCCGTTGATCTGAAGCTCATTGCCCGACCCCAGGACCGACAGCAAAATCT
CGCCACGCAGAGTGGGATCGGCCGGCAGGTCGGAAGCGAGGAAAACAGGACCGCGCGACGTGCCG
CCGCGCATGAGTGTGCATGGAATGCGAAGTTGGGTCGCCATCGCGGCTCCTTCCAGCAGCTTCCG
CCGAGATCGACGGCAACTGGAAAAGCGATATCTGCCACCC
>r726.1 |SOURCES={KEY=8c1b976a...,fw,4575032-4575332}|ERRORS={}|SOURCE_1="bcq" (8c1b976ac150da4581101744fba310641e33826f)
GGCCGGGCGCGGCGCCGAAGATGCGTGCGCCATGCCCGCCGCGACGGTGGGCAGCGGCCGGCTCG
TTCCAATCGTCTGGCTCGTTCAGTGCCGCGACGGCGCGTGCGGCCTGATCGATGAGGGCGATCTG
ACCAGGGAAGGTGTCGCGGAACGTGCCGGAGATGCGCACGGTTACGTCGAGGCGCGGATAGGCGA
GCTTCGGCTGCGGGGTGATGCTGAAGCCGGTGACGCGGGTCGAGGCAACGTCCCAGAGCGGCTCG
ACGCCCATCAGCGCCAGCGCATGGGCGATATCCTCGCCGC
>r727.1 |SOURCES={KEY=8c1b976a...,fw,1910496-1910796}|ERRORS={}|SOURCE_1="bcq" (8c1b976ac150da4581101744fba310641e33826f)
GGGCGTCGGATTCTCCGACTTCGCCGCCGCCTCCTCATCAGCGACCGAGACCCAGCGCGGGCCGC
GCGGCTGCGGCAGCGGGCGGGCCTGCCCGTTCAGGAGCTCCCGCGTCACGATGGTCGCCAGCGCG
ATCAGGAAGGTCGCAAGCGTCGAGACGAGGACGATCGGCAGCTTCTTCGGGAAGGACGGATCGAT
CGGCTCGACGGCGCGCGAGATGATGCGCGCATCGGCCGGGGTGGCATTCAGCGTGTCGCGCGCCA
CGGCCTCCCGATAGCGCTGCATATACTGCTCGAGCTGCTC
>r728.1 |SOURCES={KEY=8c1b976a...,fw,4377834-4378134}|ERRORS={}|SOURCE_1="bcq" (8c1b976ac150da4581101744fba310641e33826f)
TCTGAACCGCTTGCCTGGAGCTTGCTGCGTTTTCGCTGAAGCGCGGGTCGTCCCGGGCAAAATCA
GCGAGCTCTAATCCAGCCCCGGCCACATCCGGCGCAGCACCCCGTCGCGGCGGATGAAATGGTGG
TAGAGCGCCGCCAGGATATGCAGCACGACGATGGCGCCCGCCGTCAGCGCGAGCTTTCCGTGGAT
CCCGAGCACCCGGCCGGCAGCCGCCTGATCGGGCGACGTCAACGCCGGCAGGTTGAACAGGTTGA
ACACGGTCAGCGCCGGAAACAGCGAGACGCCGATCCAGCC
>r729.1 |SOURCES={KEY=8c1b976a...,bw,4964962-4965262}|ERRORS={}|SOURCE_1="bcq" (8c1b976ac150da4581101744fba310641e33826f)
GGATCCATGCCTGAACCGTTCCGGCATGGATCCCGGGTCTCTCTCCGGTCGCCCGGGATGACGGC
ACATTCTTTGACGGCCTGACGCGGAGCCGAGCAGGACCATGACCCACGAGACCGACCAGTTGGAA
GCCCTCTCCGGCGCAAGACCGGGCGAGGTCGAGCATGCCGATCTCGACAATTTCGAGCATGGCTT
CCCGCCCGGTTTCGGTCCCGGCCGCTGGGGGCTTTTGGCCTATGGCCTCGCGCTCGCCTTCGCCG
CCTTCCAGATCGCGATCTCCGCCTGGAATTTCCTGCCGAG
>r730.1 |SOURCES={KEY=8c1b976a...,fw,3754813-3755113}|ERRORS={}|SOURCE_1="bcq" (8c1b976ac150da4581101744fba310641e33826f)
GCCGGGCACGATCTACACCTCGGCCGCCGAGATCGAAGCGGCTGGCGGCAAATGCCTGCCGCTGA
TGGTCGACGTCCGCGACGAGCAAAGCGTCGCCGAGGCGATCGCCAAGACGGCCGAGACCTTCGGC
GGCATCGACATCGTCGTGAACAATGCCAGCGCGATCCAGCTCACCAACACGCAGATGACCGACAT
GAAGCGCTTCGATCTGATGCATCAGATCAACACGCGCGGCACCTTCATGGTCTCGAAATACGCCA
TTCCCCATCTGGAGAAGGCGGAGAACCCGCATATCCTGAT
>r731.1 |SOURCES={KEY=8c1b976a...,fw,1558170-1558470}|ERRORS={}|SOURCE_1="bcq" (8c1b976ac150da4581101744fba310641e33826f)
GGCCGGTGGAGAACAAGTGGATCGGGCAGCGTATCGGAGATCCCGACATCGACATCGCCGCCATG
GCCAGCGCTCAGGGACTTGTCGGGATCGGGCCAGTCTCGACCACAGACGCGTTGATCGATGCGAT
CCGGAAAGGGGTCGAGGCTGCTCGCAACGGCGCGTCGGTCGTTATCGATGCACGGGTGAAGCCGG
GCTACAACCCGGCCATGGCAGCAGGGATGACGCGCGAAGGCACCGGAAAAGTCGGCGACTAATTC
GCCGACACAGAAGCAGAGCCCGCTTTCCGATATGGCTGGC
>r732.1 |SOURCES={KEY=8c1b976a...,fw,4472394-4472694}|ERRORS={}|SOURCE_1="bcq" (8c1b976ac150da4581101744fba310641e33826f)
CCTGACGCTGAAGTTCAGCGAGGCGGTCGATGTCAGCGGCACCGCGCTCCTGTCGCTGAACGACA
AGGGCACCGCGAAATATGTGAGCGGTACCGGCACCGACACCTTGCAGTTCGACTACAAGGTCGCC
GCCGGCGAGAACACCGCCGATCTCGCGATCAGCGGCTACGACCTCTCCGGCGTGAAGGACAAGGC
CGGCAACGCTGTCGACCTCAATGGCGCTCCGACGCTGCCGGCGGGAACACTGGTCGTCGATACTT
CGACCTCGACCGGCACCACGACGCCGAAGGATACCACGGC
>r733.1 |SOURCES={KEY=8c1b976a...,bw,901852-902152}|ERRORS={}|SOURCE_1="bcq" (8c1b976ac150da4581101744fba310641e33826f)
TGACCTCATCGAGCACGCCTTCGCGGCGCCCGGCAATGATGATCTGATTGCCCCTGGCGTGAAGG
GCCTCGGCCAGCGCGCGGCCGATGCCCGAGCCGCCGCCGGTGATCAGGATGGTGTTTCCGGAGAT
GTTCATCGCAAAGCCCTCTGAATGGTTGCGCTTCACGAGGTGGCATCAGTACTCTTCAAAAGAAA
GAAGGCGCCAGAAAGTGCCATACGCACTAAAAGGAGAGTGTGGGATGCAGGCGATCCGAAGCGCC
ATGGGCGCGATGCACGCCAGGAGCAGCGCGCTGCCGCCGG
>r734.1 |SOURCES={KEY=8c1b976a...,fw,5395916-5396216}|ERRORS={}|SOURCE_1="bcq" (8c1b976ac150da4581101744fba310641e33826f)
GCGGCGGATATTGGGGACGTCGCCGAGCAGCGTCGTGATCGACTTGTCCTGCGCGGCGCCGCGCG
GCACGCCGATGCGCAGGTTGCGGGCATCCTCGATGGTCTCGATCTTGTTCTTCTTGCTGGAGAGC
AGGATGATCTTCAGGCCCGAATAGGGCTTCGAGAACTGCACCGCCTTGGCGCGGTCGGGATACAT
GCCCATCACGGCCATCTGCAGATCGACCTTGTTGGTCAGCAGGTTGGGAATGCGGGCGGCCACGG
CGTTCGGCACGAACTCGACCTTGACGCCGAGCTCCTCGCC
>r735.1 |SOURCES={KEY=8c1b976a...,fw,4101499-4101799}|ERRORS={}|SOURCE_1="bcq" (8c1b976ac150da4581101744fba310641e33826f)
CGATGACCTTGGGGCTGTCGACATGGCAGGCGACGACGTCGCAGCCCGCGCTCGCGAGCGCGTTC
GCGGCCTCGGCCTCCCGCACCGGCAGGGACCAGTCGCCGGTGAAGATGAGCTTGACGGTTGCGCC
AGGGTTTCCCTTGCGCACGCCCAGCATGAAGCTGTTGATGGTCCGCAGGACGAGACTGATGGGCT
TCGCCGCCACGTAGCCGATCTTGCCGGTCTTGGAGGACAGCCCGGCGGCGACGCCGTTCACGTAA
TGCGCCTGGTCCATATAGGCGAAATAGCCGCCGAGATTGG
>r736.1 |SOURCES={KEY=8c1b976a...,fw,3832428-3832728}|ERRORS={}|SOURCE_1="bcq" (8c1b976ac150da4581101744fba310641e33826f)
AGGGCCAGCCTTCCGCCATCTCCGGGCGCCAGCCGCCGCGTGCCAGCCGGCCGCTGCAGCCGCCG
GCCCTGCGCGGCACCACGCAGCGCCAGTTCCGCCCGCCGCAACCGCCTGTCGCGGTCTTGCCCGC
GCCGGAAGCGGCCTTGCCGCCTCCCCCGCGCCGGCGCCGCGCGAGCGCCGAGGACGATCCCTGGG
CGCCGCTCGGCCTGCGGCTGGGCGCGGTCACGCTGAAGCCGGCGATCACCGGCTCGACCGGCTAC
GACACCAACCCGCAGCGCAGCGCCACGCCCGGCACCAAGG
>r737.1 |SOURCES={KEY=8c1b976a...,bw,619933-620233}|ERRORS={}|SOURCE_1="bcq" (8c1b976ac150da4581101744fba310641e33826f)
CCACGACGCTCGGCAAGACGCTGCCCTTCGACTCGCTCGCCGGCCTGCGCAAGGCGCTCTATGAG
GCGCATCCGCATTTCGCGGCGCTCGACGGCCTGCCGGCCAATGACGCTTCGGAGATCGGCAAGCT
CGCCGGCCTCGGCGGCAAGACCGACAAGGCGGGCTTCGTCTCGCCCGTCGCCGATTTCTATCAGA
CCAACCCGATCGCGCGTGCCTCCGCCATCATGGCGGAATGCTCGGCGCTGGCCTCGGGCCGGCAC
CAGCAGGCGGCGGAGTAACCGGCCATGAACTGGGACCTCG
>r738.1 |SOURCES={KEY=8c1b976a...,fw,2513360-2513660}|ERRORS={}|SOURCE_1="bcq" (8c1b976ac150da4581101744fba310641e33826f)
CGGCACGGTCTTCGCAGGCGTCGTGATCTTCGCGATCCTGAATTCGGTGCTGTCGAATCCTCGCT
GGGGCTGGGACGTCTTCGCCGAGTGGTTCTTTGCCGAGCCGGTGCTGGTCGGCCTCGGACGCACA
CTCCTGCTGACGCTGCTCGGCACGGTATTCGGCTTCCTGCTCGGGACGCTGCTGGCGCTGGCGCG
GGTCTCGGGTTCGCCGCTGCTGGCGTCCCTGTCCTGGGGCTATGTCTGGCTCTTCCGCTCGATCC
CGCTGATCGTGCTGCTGCTGATCCTGAACAATCTCGGCTA
>r739.1 |SOURCES={KEY=8c1b976a...,bw,177460-177760}|ERRORS={}|SOURCE_1="bcq" (8c1b976ac150da4581101744fba310641e33826f)
GGTGCTGACCGCCAGCGTGCTGTTCCCCGACATCAGCGCCCAAACCATCATCCTGATCCTGGAGA
TCGGCGCAGCGGTTTCCGCGGTCAGCGCCGCAGCTTTCTTCACCTACCGGCGCCTGCATCCCGCG
GCGCCCAAGGTCGCCGTCGACACCAGCCTCCGCGCTACCTGGCGGATGGCCCCGCTGGCGCTCCT
TAAGGCGCCGCAGCTCTCCGCCGAGGTGCGGATCGGTCTGACTGTCCTCCGCACCTATCTGTTGA
TCGCGATGATCCTGGTGATCGTTCGTGTCGTGGAGGTTGC
>r740.1 |SOURCES={KEY=8c1b976a...,fw,76906-77206}|ERRORS={}|SOURCE_1="bcq" (8c1b976ac150da4581101744fba310641e33826f)
CCTATCTGCGCACCGGCAACCCGAATCTGCGCCCTGAAATCGGCAACGGCATCGATGTCGGCATG
CGCTTCGGCGACAAGCAGCTCGGCGGCTCGATCACCTATTTCCACACCAACTACCGCAACTTCAT
CGATACCTACCAGATTCAGGCGGCGGGCGTCGGTGGGCTCTATCAGCAGGGCGGCATCACCGGCT
ACCGGAACATCAACCGCGCCGAGATCCAGGGCGTCGAGATCAACGGGCAATACGCCTTCGCGCCG
AACTGGCTGGTGCGCGGCTCCTTCGCCTATACCCGCGGCC
>r741.1 |SOURCES={KEY=8c1b976a...,bw,1452943-1453243}|ERRORS={}|SOURCE_1="bcq" (8c1b976ac150da4581101744fba310641e33826f)
GCCCGGCTCTGCCAGCAGCCGAGCTCGCCGGAGAGCGTCGCGCCGGTCCGGGGCCAGATTCCGAA
GAAGGAGAAGGCCGAGCCGGAGCCCTTCCGGCAGGTTTCGCAATGGCAGATGCCGACGCGGATCG
GCTCGCCGTCGAGTTCGTAGCGGACCTGTCCGCAGTTGCAGCCGCCTGAAAGTCTCATCGTGGTC
TCGCGCGCGTCCCGGTTGTCGCCAGCATGGGCGACAGAGCAACGGGGCTTCGTGCGGAACGGTTC
CGGCGAACTGTGCCGGACGGCGCGGGTTTTCTGCAAGGGT
>r742.1 |SOURCES={KEY=8c1b976a...,bw,157457-157757}|ERRORS={}|SOURCE_1="bcq" (8c1b976ac150da4581101744fba310641e33826f)
GCGAAAGCCCGCCTTGTCGAGGTCGAGCAGCGCATTGCGAGCCTAGGTGCGCTCAAGGCCGAGCT
TGAGGTGATGATCGACGGTTGCAGTCACGGACGCCTGGCGGAGTGTCGTGTCATCGAGGTGCTAG
CTGACCATGGCCAGTGCATGCACCCGCACAATCAGCCGATCGCCTCCTCAACAAGCAAAAGCGCC
AAGAAGCCGAAGAAGAACATCGCTGTCACCCACGGCCGATCGGGCGTTTCATGAGCTTCGATCAG
CAATTCCTCGGTCACAAGGTAGAGAAGAGCGACCAGTCCG
>r743.1 |SOURCES={KEY=8c1b976a...,bw,1522702-1523002}|ERRORS={}|SOURCE_1="bcq" (8c1b976ac150da4581101744fba310641e33826f)
CGTTACGCCACCTTGACTGCTGAAATCACGTTCGGCGCTCGGCTTCTAACGGTGAAGCGGTCGCT
CGCCACGCTTGAGGTTCAATTCCTGTCGTTGGACGGCGTGCCGGAGGAAACGACTACGCAGGACC
GTTATGAGGAACTAGTCGTCGAGTTGTCCCGGACCGCCAGCTATTTCGATTTTTTTGCAATCCTG
CGCTTCCTGATCTTCTTCCTTGAGGATCGGCCGGAACTGATATGGGACAGGCGGTCTCAGTTCGA
CATGTTCCGCCTGCTCTTTTACGATCGTCAGGCTGCCGGA
>r744.1 |SOURCES={KEY=8c1b976a...,fw,2532972-2533272}|ERRORS={}|SOURCE_1="bcq" (8c1b976ac150da4581101744fba310641e33826f)
AATTCGTCGATCGAGGCCCGCATCTCGCCGATCGCCGCCTCCAGCCGCGTCACCTCGGCGGCAGG
GTTCTCGGCGATGAGGTTGCTGATCGCGACGCGCGGCTCGTGCATCACGGCATGGCCGAGGCCGA
CGCCATCCGCCAGCGAGACACCGACGCCATGGATCGGCCGGTCGAGGCCAATCGAGGCGCCGGGC
GCGGCCAGCGACTTCAGCCCGCCGGCCGCGATCATCTCCGCCATGATCATGGCGGTGGTCTGCAG
CGTCTCGATCTCCTCCTCGGAATAGATCCGAGAGGCGCGA
>r745.1 |SOURCES={KEY=8c1b976a...,fw,4653889-4654189}|ERRORS={}|SOURCE_1="bcq" (8c1b976ac150da4581101744fba310641e33826f)
GACGGAGCGGCCCAGGATCATGGCGAGCGGATAGATGTGGCCCACGAGCACGTCCACTTTTCCAC
CCTTGGACGGAATACCTAGGCGACGACTGACCCAGGCGACATTCGCCGCCAAGCGCGCCTGGTCA
TGCTCGTAATCGTCGGCTGTCAGTTCAGGAACCGCTTTGACGTTGGTTTCCCCGAATGCGAGTTG
CGCCGTGTCGAGGGCGCGAAATACCGGACTGCTGAGAACTTCACCGACCGGTATGGTCAATTCCT
TGAAGCTCGCTCCCAAGGCGGTCGCCTGACGCCGGCCTTC
>r746.1 |SOURCES={KEY=8c1b976a...,bw,2924929-2925229}|ERRORS={}|SOURCE_1="bcq" (8c1b976ac150da4581101744fba310641e33826f)
TCAGTCATCATCCCTCAAACTCCAGGTGTGCTGGCCGCCCTTGGAGGCCTCCTTGCCGATCTGCG
CTCGGATTTCGTGCGCGTGGTCTTTCTCGATGTTGGACCACGATCGTTCGACGGCTTGCGCCAGG
CGATGAACGAGCTCGCAAAAGAAGCTCGCGCCTGGCTCTTCGAAGGGCAGGGCTATGCCGGCGAG
GCCACGCTCTCGATCACGGCCGACATGCGGTACCGTGGCCAATCCTACGAGATCGAGACGCCCCT
GCAGGAGGCGTGGATCGTCGACGGCGACCATGCCGCCATT
>r747.1 |SOURCES={KEY=8c1b976a...,fw,5045970-5046270}|ERRORS={}|SOURCE_1="bcq" (8c1b976ac150da4581101744fba310641e33826f)
TCTGATCGGGCTGTCGAGCGATGCCGACGGTCCCCGCCCCGATCGTCTGCATGAGCTCCGTCGTC
GCTCCGTCGACCACGCTGTTGATCTCGTTGATGCCGGCGACCAGCCGCTGCATCTGCTCGTCGGC
ATCGTCGATCTGGAGGCGGGCCGAGAAATCGCCGGCTGCGGCGGCCGCGACCACCTCGCCGACAT
CCGACACCACAGCCTCCATCGACTGCGCCCGCGCCAGCCGCGCCGCCGCCGCGGCGCGTTCCTGC
TCTTCCAGGGCACGGACCCTTGCCGCGTTCTCCTGGAAGA
>r748.1 |SOURCES={KEY=8c1b976a...,bw,5065199-5065499}|ERRORS={}|SOURCE_1="bcq" (8c1b976ac150da4581101744fba310641e33826f)
GGCCTCGAAGCGGCGGCGCTGCTCGGCCGGGTCGGTGAGCTCGCCGAAGGCATTGGCGAGCTCGA
CGCCGCAGGCATAGAGCTCGAAACGCTCGGCCACGCGCGGATCGCCGGGCTTGGGCCGGGCGAGC
GCGGCTTCGCTGATCGGATATTCGCAAAGGATCGTGGCGCGGCCGCGGCCGAGATGCGGCTCGAT
GCGCTCGGAGAGCACGCGGCTGAAAATGTCGGACCAGCTATCGTCATCGGCCAGGCGAATGCCGG
CGGCAACGGCCTGTTCGGCAAGCGCAGCGCGGTCGGTCAC
>r749.1 |SOURCES={KEY=8c1b976a...,bw,4477146-4477446}|ERRORS={}|SOURCE_1="bcq" (8c1b976ac150da4581101744fba310641e33826f)
GCATCGGCGGTCGTCGAGTCGAGATCGACCAACACGTCGCCTGCCTTGACGCTCTGGCCGTCGCG
GACCTTGATCTCGCGCACGACACCGGTCTCGAAGGGCTGGACCATCTTGGTCCGGTCGCTGGGGA
TGATCTTTCCGGGCGCGACGGCGACGATGTCGACGGTGCCGATGCAGGCCCAGAGCAAGGCGGCG
GCGAAGATGGAGACGATGCTCAGGCCGATGATGCGCCCGAGCGGGGAGGGCGGCGTCTCGACGAT
TTCGAGCGCGGCCGGCAGAAATGCGAGCTCCAGGGAGCGC
>r750.1 |SOURCES={KEY=8c1b976a...,fw,4687423-4687723}|ERRORS={}|SOURCE_1="bcq" (8c1b976ac150da4581101744fba310641e33826f)
CCTTCGCTGATGCTCGACGACGGGGAGATCGAACGCCGCGTGCGGCTGATCCGGCCGATGGAGCA
GCATCACGCCTCCATCCGCATGATGGACGAAAGCCATTGGATCGCCGCCAGTCGCGCCGAGTTCA
CCGCCGCCTGGAACGCCGAGATCGCGGAGGTGCCAGCCTATTCCGATTCCACGATCCACATCGTC
GCTGGCCTGCTGCTGCCGATCTGGAAGCGGCTGCCCAACGAGTCGAGCCGTGTCTATCGGCTCCA
GACCGATGACGGGGAACGGATCATCGGCCGCCGCGTGTCG
>r751.1 |SOURCES={KEY=8c1b976a...,bw,4878660-4878960}|ERRORS={}|SOURCE_1="bcq" (8c1b976ac150da4581101744fba310641e33826f)
GTCATTTGGCAGGTCGAGAAGGCTACGGAGGACCGAGACGTCGGAAAGCACCGCGCCGGCCTTGA
TTAGGTCCTTCGCCTTGGTGATCGTTGGATAGAAGAAGCGGCGAGGGAGGTGGGCGTTATGAATG
CCCTCGATCCATGCAGCGTTGTTGCCTGTGACCTGGCCGCGATGGACGCGAAATAGTTCGCCGAG
CTCCATCATGTCGTCGTTCCTGCGCGAGCGGTGTTGCTGGAGAAACTCCGACCACCGCGCCGTAG
GCGTCGCGTCGGACCACGCGACGGGCTGTCCCGAACCCAG
>r752.1 |SOURCES={KEY=8c1b976a...,fw,2498058-2498358}|ERRORS={}|SOURCE_1="bcq" (8c1b976ac150da4581101744fba310641e33826f)
GTTCATGCCCATGTTGCGGGTGAAGACCTCGGCGACCTCGAGCAGCCCCTTGGACAGGTTGGCAT
CGGCCTTGTAGGCGACGTATTGCGACGAGCCGAGGATCGAGACGTCGATCTCCTTGTTGCGGAAG
GCGACGTCACGCGCGGCCGCCTCGCCCATCGGGACGATCACCAGCTTGTCGGCATAGGGCCGGCC
GGTCTTGTAGTACTTCTCCCACTTCTCGAAGGCCATGCGCGAGCCGGGAACGTGCTCGACGAATT
TGAAGGGCCCGAGCCCGATCGGCTTGTTGAAGAAGTTCGG
>r753.1 |SOURCES={KEY=8c1b976a...,fw,1437789-1438089}|ERRORS={}|SOURCE_1="bcq" (8c1b976ac150da4581101744fba310641e33826f)
TGGGTCAGCTTGCGGACGATATCGAGCTTGTGCTCGACCATGACGATCGTCATGGCCGGAAAGCG
CCGGCGGACGTCGAGCAGCAGATCGGCCAGCTCATGGCTTTCGGTCGGGTTCATGCCGGCCGTCG
GCTCGTCGAGCAGCAGGAGGTCCGGCGAGGTGGCGAGCGCCCTTGCGATATCCAGCCGCCGCCGG
TTGGCATAGGACAGGCTATGCGTCGGGCGATCGCGGCGCGGCCACAGCCGCTCCCCGAAGAGCTT
CAGAATCTCCTCCGCCCGCGCATCGGCCTCGCGCGCGGCC
>r754.1 |SOURCES={KEY=8c1b976a...,fw,1009454-1009754}|ERRORS={}|SOURCE_1="bcq" (8c1b976ac150da4581101744fba310641e33826f)
CGTTCGCGGTTCTCCCGAGATCGGCTTGCAGCAGGGCATGGCCGTCGCGGATCTGGCGGACCAGG
ACGATATCGGCGACGTCCTGGCTGGTGGCACCTTTGTGCAGGGCCTTGGCCGCGGCTTCGGGCAA
TTCCTTGCGCAGGCGCGCCACGAGCGGGATGGCGAGCGTGCCGGCGAGGGCGGCCTCGGTGGCGA
GCGCGGCAGGGTCGATGGCGATGCTGCCGCACAGCATCGCGATGGCTTCCGCCTCGGCCTTGCCG
ATCAGCCCTTCGGCCGCCTCGGCGCGGGCAAGCTCGGCCT
>r755.1 |SOURCES={KEY=8c1b976a...,fw,2758433-2758733}|ERRORS={}|SOURCE_1="bcq" (8c1b976ac150da4581101744fba310641e33826f)
TTCCGCTGGCCTATGTGCTGGCCCGCACCCAAAGCCGCTTCAAGAACCTGATGGTCATCGCGGTG
GTGCTGCCGCTCTTCGTCGGCAATGCGGTGCGTGCCGCCGGCTGGATGACCGCTTTCGGCAGCCG
CGGCGCGCTCAACGCCTCGCTGATGGGAATGGGCCTGATCGACCAGCCGCTCGAGATCATGTTCA
CCGAGACGGCGGTGCTGATCGGCATCGTGGCGGTCAACCTGCCCTTCATGGTGCTGTCACTGCAG
AGCGTGATCGAGGGCATTCCGCGCAATGTCGAGGAAGCGG
>r756.1 |SOURCES={KEY=8c1b976a...,bw,1107173-1107473}|ERRORS={}|SOURCE_1="bcq" (8c1b976ac150da4581101744fba310641e33826f)
CCGGACCTGGCCGGTGCAGCGCAATCTGGAAGAGGGCGACGGCTACTGCATGACCAACAACTCGA
AGGACGGGCTGAACCGCGAATTCTCCTATCCCTCGATCACGCAGACGCCGGACGGCGAGCTCCAG
ATCGCCTTCACCTATTGGCGCCGCGCCATCAAGCATGTCCGTGTCACGCCCGCCTGGGCGGAACG
CGGCTGAGCGACATCAGAAGAAGCACGAACAGGGAGACGCCCATGGCCGCCCTCGCTCAAGTCCA
CCCCATCTCGGAGGCAAAGGCCCAGATGCCGCGCGACCTC
>r757.1 |SOURCES={KEY=8c1b976a...,bw,3008491-3008791}|ERRORS={}|SOURCE_1="bcq" (8c1b976ac150da4581101744fba310641e33826f)
TAGCGGCCTGACTTGTAGTCGCCGACCACGCCGACCTTGAGCCGGTCGGTGTCGTACAGGGCGAA
GTCGAGCCCGTCATCGGGCGCGCTGAAGCCTTCGGCCTCCCCGACACGGCGCCAGCTCAGCGACG
GCATGGGCGAGAAGCGGCGCCATTTCGAGCCCTCGAAATCGGGCTCGTATTGCAGCGAGCCGCCG
ATCGTGATGATCCAGCCCTTGGCGGGGGTCGGGTCGGTCAGGGCCGGCGTCGTGTCGGCGGCCCG
GGCGGCGGAAAGGCCGCAGGACAGCGTGAGCAGCGAGAGC
>r758.1 |SOURCES={KEY=8c1b976a...,bw,2214282-2214582}|ERRORS={}|SOURCE_1="bcq" (8c1b976ac150da4581101744fba310641e33826f)
GGCCGTGCTCGGCCGCCGCGAGAAATTCCTTGCGTTGCGTCAGACGGGCGAGGCGCATGGCGGTT
GGCCAGTCTTCCGGAACGGGCGCGTGATCGTCACGCGCCGCTGTCGTCAGGCCGACAGGCGCTTG
CGGCCATGCGCGCGGCGGGCGGCGATGACCTTGCGGCCACCCTTGGTCGCCATGCGGGCGCGATA
GCCGTGGCGGCGCTTGCGAACCAGCTTGCTGGGTTGATAGGTTCTCTTCACGGTCCGTCTCCGGG
GGCCTTGGTCAGCGCGACGACTGCGGCTTTCCGGGGAAAG
>r759.1 |SOURCES={KEY=8c1b976a...,bw,2434954-2435254}|ERRORS={}|SOURCE_1="bcq" (8c1b976ac150da4581101744fba310641e33826f)
GATCTCGCGCCCGGTGCCGAAACCCGCCTGCCGGTGTTCGGTCGCGTCGCTGCGGGCGAGATGGC
GCCAGCGGAGCTCGGGCGCGGTGCGCTGCGCATCTTCACCGGCGCCCCTATCCCGCCAGGTGCCG
ATACGATCGTCATGCAGGAGGATGTGAGGCGCGAGGGCGACGCGGTCCTGCTGCCGCCGGGGCTG
AGGCGCGGCGCCAATCTGCGGCCGGCCGGCGAGGATGTCGCCCGGGGCGCTCGCGCATTCGAGGC
CGGGCGCCGTTTGCGCCCGCAGGATCTCGGCCTGCTGGCG
>r760.1 |SOURCES={KEY=8c1b976a...,fw,3650931-3651231}|ERRORS={}|SOURCE_1="bcq" (8c1b976ac150da4581101744fba310641e33826f)
TGCGTCCACTGCAAGACCTGCGACATCAAGGACCCCGCCCAGAACATCACCTGGACGGTGCCCGA
GGGCGGCGGCGGGCCGGGCTACGCGAATATGTGATCGCTCGGCGAGGCTGCTTGTCGGCCTTCCC
CAACTGAAAAGGGCGCGCCTCGCGGCGCGCCCTTTGTTTTACGCGAGGGGCGATCAGCCCTTGCG
CACGACCTTCGGGGCTTCCTTCACCTCGGTGGTGGCGCAGCCGGCGACGAAGCCGGCGAGAAGAG
CGACGGCGGCAAAGCTCAGAACAATCTTTTTCATTGGAAT
>r761.1 |SOURCES={KEY=8c1b976a...,bw,1734093-1734393}|ERRORS={}|SOURCE_1="bcq" (8c1b976ac150da4581101744fba310641e33826f)
CCGACTACCAGACGCGCCTGATCGCGGCCAAGGCGGCCGGGCGCGGCCCGGAGGTGATGCAGCTC
TTCTATGGCTGGCTCGACACCTTCATCGCCGGCAAGCTGGTCCAGCCGCTGCCGCAGACGGCCTT
CAAGAATGCCGAGATCGAGCGCGATTTCTTCCCGATCGTCTCGGCGATGAAGCGCGGCGACCAGT
ATTACGGCTTGCCGACGGCCGTGCGCTCCATGGCCTTGTTCTACAACAAGGACCTGTTCCAGAAG
GCCGGCCTCGACCCGGAAAAGCCGCCGCGGACGCTGGACG
>r762.1 |SOURCES={KEY=8c1b976a...,fw,2803925-2804225}|ERRORS={}|SOURCE_1="bcq" (8c1b976ac150da4581101744fba310641e33826f)
TGATGGAGGCATTCGTGGCCTCCGAACCGCGGATCGCGGAGGCTTTCGAGGCCGGCATCGATGTC
CGCCTCGGCACCGCTTGCTGGGGGCTCTACGCCAATGGCCCGGCTCTCGGCTGGATGCCCGGCCT
CGTCGCGGGCCTGGCCGATGAGGAGCGCAGCTTTCTCGTCCAGGCGCGGCACGTCATCCTCGCCT
GCGGCCGGCGCGACATGGGGCTCGGCTTCCCCGGCTGGGAGAAGCCGGGGGTGATGGGCGCCACC
GCCGCGCTTGCTCTGGCCACGCGCTACGGCGCGCTCGGCC
>r763.1 |SOURCES={KEY=8c1b976a...,bw,2139375-2139675}|ERRORS={}|SOURCE_1="bcq" (8c1b976ac150da4581101744fba310641e33826f)
ATGTCGATGGCGGTGGTCATGGCGAGAGCGTTCATGCGGCATGTCCCGGAAAAGTACCGCTGCCC
GCGGTGAGGATGACGGCGTAGCGCACGGGCTCGGCGCCTGGATTGCGGTAGGTGATCGGGCCGCG
CAGATGCATCTGCAGGCAATCGCCTTCGGCGAGAGCGTGACTTGTGCCTTCGACCGTCAGGTCGA
GCCGGCCGCGCAGCACCCAGATCTGCTGGTCCAGCGTCGGCGCGCCGGCAGCGCTGTCGAGCCGG
ACCTCAGCACCCCCCGGCAATTCCACCTCGACGATCTCGA
>r764.1 |SOURCES={KEY=8c1b976a...,bw,207845-208145}|ERRORS={}|SOURCE_1="bcq" (8c1b976ac150da4581101744fba310641e33826f)
CGGCTTGCCGCAGCCAGGCAGCGACCCCTTCGCTGAGCTTGAGGCCTCGATGGCAGACGACAATG
ACCTGTTGCTGGTCGGCATAGTCCGAGGCCCAATCCGCGACCGCGCGGTAGTCGCGGCGCGTCGC
CGTGGGCAGGAGAACCGGATCGGCGGCGAAATCCTCGTCGATCCGGACATCGATGATCGCCGGTG
CGTCGGGCCTGCCGACGAGCCGGGACAATTGCGCAACCGTGATCTGTTCGTTGGAAGACATGGTG
CGTCCATCCTGAAGCAAGGAAGTTGGACGCGAGCATTGGG
>r765.1 |SOURCES={KEY=8c1b976a...,bw,4819507-4819807}|ERRORS={}|SOURCE_1="bcq" (8c1b976ac150da4581101744fba310641e33826f)
TCGAGCCCTTCGAGCGGAACACCGCGAAGGTGACGACGGGGTTCTTGTTGAGCCGGCCGAAGGCG
CGCGGCTCCGAGTTCGAATCCTCGACGCGGCCGAGATCCTTCAGCCGGACCTCGCGGCCCCCGGT
CAGCATGATCTTGGTCTCGGCCAGATCGGAGACGGTCCTTGCACCCGCAAGCGTACGGATCGCCT
GCTCCTGACCGCCGACCTCGCCGCGCCCGCCGGCCAGGTCGACATTGGTGGCGCGCACTTGCCGG
TTGACCTCGCCGGCGGTGATGCCGAGCGCCAGCAAACGGT
>r766.1 |SOURCES={KEY=8c1b976a...,bw,3440957-3441257}|ERRORS={}|SOURCE_1="bcq" (8c1b976ac150da4581101744fba310641e33826f)
TACTATCTCAACGGCATCTATCTCCACACCATCGATGTCGATGGCCGCCCGGTGCTGCGCGCCGT
CGCGACCGACGGGCACCGGCTCGCCCGGGTCGACACCGCCGCCCCGCAGGGCTCGGCCGGCATGC
CCGGCGTGATCGTGCCGCGCAAGGCCGTGGCCGAGATCCAGAAGCTGCTGGAGGATGGCGAGAGC
GAGGTCGCGGTCGAGCTTTCCGGCTCGAAGATCCGCATCGCCGCCGCCGATGTCGTGCTGACGTC
GAAGCTGATCGACGGCACCTTCCCCGACTATCAGCGCGTC
>r767.1 |SOURCES={KEY=8c1b976a...,bw,660581-660881}|ERRORS={}|SOURCE_1="bcq" (8c1b976ac150da4581101744fba310641e33826f)
ACTGGCTGGCCACGGCCAGCGCCGAGGAAAAGGCCGTCTACGAGACCTACCAGAAGAGCCTCAAC
TAACCGGCCTTCCGCACGCCGCCCTTTCACATGAACCATGGCCAGCGGAGTGACCGGTGATACGT
GGAGTTCTGGAGAAATTCTATGAGGCATGCGGCTATCTCGCCGCGGCCTTCCTGGTCGGCATCGG
GCTGGCCATCGTCACGCAGATCGTCGGTCGCATGCGTGGCGTCACGCTCGACGCCACCGAGGCCG
CGGGCCTGTGCCTGGCGGCGTCGACCTTCTTCGGCCTCGC
>r768.1 |SOURCES={KEY=8c1b976a...,bw,3406829-3407129}|ERRORS={}|SOURCE_1="bcq" (8c1b976ac150da4581101744fba310641e33826f)
GCGTTCGGCAACATCCACCATGCGCCGGAGCTGACGCTCGGCGTCTATTTCCACCAATGCGCCAT
CGCCATGAGCTGCCGCCAGCTCGCCATGGCCGGGCGCTTCCTGATGCATGGCGGGCTGCATCTGC
CGGGCGGGCCGCGGGTCGTCTCGGCCCAACGGGCACGGCGCATCAACGCGCTGATGCTGACCTGC
GGCCATTACGATGCCTCGGGCGATTTCGCCTTTCGCGTCGGATTGCCCGGAAAATCCGGCGTCGG
CGGCGGCATCCTCGCCATCGCTCCAGGCAAGGCCGCGATC
>r769.1 |SOURCES={KEY=8c1b976a...,bw,4022440-4022740}|ERRORS={}|SOURCE_1="bcq" (8c1b976ac150da4581101744fba310641e33826f)
GGGGATGAAGACCATGGCAGTCGGGCAAAGCCGCGCCATCATCTGGGCGTCGTGGCCGGCGCCGG
AGATCATGCGCCGGATCGGCAAGCCGAATTCGCCCGCGCTGCGTTCGACCTCGGCGATCAACTCC
TCGGCGAAGGGCGTCGCCGGGAAGCGAGCGAGATCGCGGAAGGTGATGGCGATGCCGTCGCGCTC
CGAAAGCTCGGCGCAGAAGCGGCGCACCGCCTCCTCGGCCTGGGCGAGCGGCGCATCCTGCGGAT
TGCGCAGGTCGAGCGTCATCACCACCGTCTCGGGCACGAC
>r770.1 |SOURCES={KEY=8c1b976a...,fw,1988462-1988762}|ERRORS={}|SOURCE_1="bcq" (8c1b976ac150da4581101744fba310641e33826f)
AGCGGGCCGGTGATCTGCGCATTGACGTCGCCGCGCCCGGACAGGCGCTGATCGGCGCGCTTGAG
GTCCGGCAGGGCGAGCGCAAGCTTGAGGTCCGAGGCGTTCTGGCCGAGCGCGCCATCGGCGGTGA
AACTCGCGTGCTGGCCCGCCACCTTGAGCCCGGAGACGGCGTAGTCGCCGGCAAGCGCGTTGACC
TTGCCGGCGAGCGTGAGGCTGCCGGCAAGCAGCCGGTCGACAACGGCCTCGCCGGTGGCGAGGCG
CTCGGCCTTGCCGCTTAGCGTTGCGGCATAGCTGCTGAGC
>r771.1 |SOURCES={KEY=8c1b976a...,bw,2357048-2357348}|ERRORS={}|SOURCE_1="bcq" (8c1b976ac150da4581101744fba310641e33826f)
GGTTGCCGGTGATCAGGATGCCGCCCGCGATGGTGAAGAGCGCGAAGAGCAGGATGATGAAGGGC
AAATATTCGAGCAGGGCCGTATGGAGCACGGCGCCGAGCGAGGCGTCGAAGCCGCGCAGGGTGAC
GAGCGGCACCAGCAGCAGGAGCGCCCAGAAGGCGGCGAATTTGCCGTAGTGCAATTCCCAGAGAT
GGTGGAACAGGATCGGCCCGAGCGCGATCGAGAGCAGCATGCCGGCGAAGGGCAGTGCCCAGAGC
GGCCCCATCGTCGCGCCGCCGATATCCCCGGCCGCGAGCG
>r772.1 |SOURCES={KEY=8c1b976a...,bw,2721861-2722161}|ERRORS={}|SOURCE_1="bcq" (8c1b976ac150da4581101744fba310641e33826f)
TTTACAACAAGATCCAGGAACTCGTGCGGCGGGATCTGCCCTTCATGCCGATCTACCAGACCGAG
GCCGGCTACGGTCGCAAGAAGAAGATCCAGGGCTTTCAGGCCAATCCCAACACGCGCACCGAATC
CTGGGATTCGGCGCATTGGTACTGGATGAGCTGAACTGCCCCCCGCGTCGCTCGCTGACATCGGC
GAGCGACGCCCCTGACGGCCAACGACATTGAGGAGGGCGCGATGCGTGGTTTCCTGCTTCATCGC
CTGTTCCAGAGCGCCGTGCTGCTCGTGATCGTCTCGCTGA
>r773.1 |SOURCES={KEY=8c1b976a...,bw,1360029-1360329}|ERRORS={}|SOURCE_1="bcq" (8c1b976ac150da4581101744fba310641e33826f)
CGAGGTCCGGAACGACCAGACCAGGATCAGGACGACGATGAGCAGCATCAGGTTGACGCGCGGCA
CGTAGATCTGGCCCGAGGTCTGCTCGGAGGTGTGGCGGATCTCCATGCGCGGCAGCAGCCCCAGC
TGGATCGCCTGACGGGTCAGCGAGAAGGCGCCGGTGATCACCGACTGGCTGGCGATGATGGTCGC
GACCGTCGCCAGCACGACGAAGGGCAGCAGGAAGCCCTCCGGCGCCAGCCGGTAGAACGGGTTGT
CGATGGCGCTCGGGTCGGACAGGATCAGCGCTCCCTGGCC
>r774.1 |SOURCES={KEY=8c1b976a...,fw,4114415-4114715}|ERRORS={}|SOURCE_1="bcq" (8c1b976ac150da4581101744fba310641e33826f)
CGGCGAGCCCCCAGCCGACGGCCCAACCTGACTGGACCGAGCCGACGGCCCGGCCCCGGTATTGC
GCGCGAATCGTCTCGCCCATCAGCACCGCACCCGCGGCCCATTCGCCACCAAAGCCGAGGCCCAG
CAAGGCGCGGTAGATGAGGAGCTGCTCGAAATTCTGCGCGAACGCACAGAGCAGCGAAAAGAACG
AGAACCAGATGATCGTCAGCTGCAGGGTACGGACCCGGCCGATGCGGTCGGCGAGATAGCCGGCC
CCCCAGCCGCCGAGCGCTGAGGCAAGCAAGGTTACCGTCC
>r775.1 |SOURCES={KEY=8c1b976a...,fw,1446021-1446321}|ERRORS={}|SOURCE_1="bcq" (8c1b976ac150da4581101744fba310641e33826f)
CGTGACCTTCGATCCCAACCTCGGCAAGGACAAGGACAAGCTCGCCGCGATCATCGGCGACTATG
ACGGCCTCGCCATCCGCTCGGCCACCAAGGCGACCGCCAAGCTGCTGGAGGCCGCGGCGAAGCTG
AAGGTCATCGGCCGCGCCGGCATCGGCGTCGACAATGTCGAGATCCCCGCCGCGACCGCCCGCGG
CATCATCGTGATGAACACGCCCTTCGGCAATTCGATCACCACCGCCGAGCACGCCATCGCCATGA
TGTTCGCGCTCGCCCGCCAGATCCCCTCGGCCGACGTCTC
>r776.1 |SOURCES={KEY=8c1b976a...,bw,2684001-2684301}|ERRORS={}|SOURCE_1="bcq" (8c1b976ac150da4581101744fba310641e33826f)
AACCGCGAGCGCGGCATGGCGCAGGGCGTGGCGCAGGCGCAGCTGCGTCTCGCTGACGCCGCGCG
TCCGTACGGTCAGGGCGAAGGGCTGAAGCAGCGCCTCTTCGAGCCCGTCACGCAGGACCTGCCCC
AGCAAGGCCGCGAGCGGGAGGCTCAAAGCAATGGCGGGCAGCACGAGCGCGGGGAGGCCCTCGCC
ACCGATGATCGGGAACCAGCCGAGATAGAAGCTGAAGACCGTCAGGAGCAGGAGCCCGACCCAGT
AGACCGGCGTGCTCAGCACGGCGAGCTCCAGCCCGGCGAG
>r777.1 |SOURCES={KEY=8c1b976a...,fw,1088206-1088506}|ERRORS={}|SOURCE_1="bcq" (8c1b976ac150da4581101744fba310641e33826f)
GCTCGATATCGGCCGAATGGTCGAGGCGGACATTGAACTTCACCGTCGCCCAGTCGCGGCTCGCA
TTGGTCAGCGACGAAATCTGGCCGAACGGCACGGTGTGGATCTGGCCGCTCTGGTGGCGCAACTG
GATCGAGCGCAGCGAGATCTTCTCCACCGTGCCCTTGAGCCGGCCGGTATCGACATATTCGCCGA
CGCGGAAGGCGTCCTCGATCATGAAGAACATGCCCGAGACGATGTCGCGCACGAGCGTCTGCGAA
CCGAAGGAAAAGGCGAGGCCGAGAATGCCGAAACCGGCAA
>r778.1 |SOURCES={KEY=8c1b976a...,bw,232058-232358}|ERRORS={}|SOURCE_1="bcq" (8c1b976ac150da4581101744fba310641e33826f)
TCTGGAACAAGGTCCGCATCAAGCCCTGCCCGGGCGCCCGGCCGGAAGGCACCTCCTTCCCCTCG
GCGCATGCGGCCACCGCCGCCCTCTATGCCGAACTGCTCAAGACCGCCGTCCCCGAACTTGGCGA
GAAGCTGGAGGAACGGGTCAAGAGCTATGGCGAAAGCCGTCTCGTCTGCGGCTTCCATTACGAGA
GCGACCTCGTCGCCGGCGACAAGGTCGGCCGCGCCGTCGCCAAGGCCCTGCTGGCCGACCGTGCC
TTCAAGGCCCGCTTCGACGAGACGGTGCCGGAAATCCGCG
>r779.1 |SOURCES={KEY=8c1b976a...,bw,1097664-1097964}|ERRORS={}|SOURCE_1="bcq" (8c1b976ac150da4581101744fba310641e33826f)
GCATGACGCTGCCCGGCGCCTCCTCGATCCCCGCCGCCGATTCGAACCATATCCGCATGGCGACC
GCGACCGGGCGGCGCATTGTCGAGATGGTCTGGGAAGGGCTGACGCCGGAGAAGATCCAGACCGA
AGCCGCCTTCCGCAATGTGATCAACGTGGCCATGGCGATGGGCTGCTCGACCAATGCGGTGATCC
ATGTCGTCGCCATGGCGCGCCGCGCCGGCCATGCCATCGGGCTCGAGGATTTCGACGCGGCGAGC
CGCAAGGTGCCGGTCATCGCCAATGTCCGGCCGAGCGGCG
>r780.1 |SOURCES={KEY=8c1b976a...,bw,314440-314740}|ERRORS={}|SOURCE_1="bcq" (8c1b976ac150da4581101744fba310641e33826f)
CAGCCAGCAAGCAGGCGCGTTCACCGCTGCCGCTGGTCGCCGGCATCGCCGCGCTCGCCCTGCTG
GCCGGCGGCGGCTTCTATGCCTGGACGGCCCTGAGGCCGGCCGAAACCAGCCAGGCCGCACGCCT
TCCGGCCAATTCCCCGCCCCCGCTCTCCGAACCGCCACCTTCCGGCCGAACCGAGTCCCTCGGGG
GCAACCCGCCGGCTCTGACCGAGACCAGGCCCGAAACCGCGGCTTCGGGACGGAGCGATTCCGGT
GACCCCAAGGCCACGCCGGACAATGCGAGCCCGCCACTCT
>r781.1 |SOURCES={KEY=8c1b976a...,fw,2317070-2317370}|ERRORS={}|SOURCE_1="bcq" (8c1b976ac150da4581101744fba310641e33826f)
CGCCCGCTTCGACGGCCAGCGCCGCGAGGACATGACCGATGACGGGGTCTGGCGCTTCGAGGGGC
GCTATCACGCCCCCGATGGCGGCACGGTCTGGCTGCGCAGCGAATCGACGCGCCGCCGACTCCCC
GACGGAACCTATGTCTGGGACGGCATCCTGCTCGACGTCACCGCCGAGAAGACGCTGGTGACGCG
CCGCGACGAGATCGAAGCGCTGCGCCGGACCGCGCTCGACGAGCTTGCCGGCGACCTCGAACGCA
CGGTCGGCAGGGCGCTGGGCGATGTCAGCGAGGCGATCCA
>r782.1 |SOURCES={KEY=8c1b976a...,bw,1478979-1479279}|ERRORS={}|SOURCE_1="bcq" (8c1b976ac150da4581101744fba310641e33826f)
CGGCCCGCTGAAGGCGAGCTCGGGCGCCGGCTCGGGCCGGGGGCGGATCTCGACCGCCGCGACCT
CGCCCTTCGCCAGCGGCGCCATGCGCGCTGCGGTCTTGGCGGCCGCGCTGCATGATCCGTTGCCG
GCATCGCCCAGCCCGGAGTAGAAGGCTGCCACGCCAGCGAGGCCGAGCGCCGCCACGACCCCGAG
GGCCAGTCCGATCTTCGTTCCTGACGTCATCGTGCGTCCTCAAAAGCAGGAAAGACCGCCGTGAG
CAACCGCATGTGGGGTGGGCGTTTCGCCACAGGTCCCGAC
>r783.1 |SOURCES={KEY=8c1b976a...,fw,754694-754994}|ERRORS={}|SOURCE_1="bcq" (8c1b976ac150da4581101744fba310641e33826f)
GGCCATCAGCAGCGTGTTCGGCGTGTCGTCGCGGCCGTCGAAGCGCGCCTGGCGCTGCAGGAAGA
AACCCATGCGTTCGTAGAAGGCGATCGCCGGTTCGTTCTGGCTCTCGACCTCGAGGCGGGCGACC
GGCGCCTTCGGAAAGCAGGCGAGCGCGACCTGCAGCAGCGTGCGGCCGATGCCGACACCCTGCCA
GGCCGGCAGGACATAGAGCCGGGTCAGCAGCGCCGCGCCGTCGCGTTCCGGTCTGGCGGATGCCG
TGGCGACGATCTCCGCACCGACCGACGCGACGAGGAAGAC
>r784.1 |SOURCES={KEY=8c1b976a...,bw,2526311-2526611}|ERRORS={}|SOURCE_1="bcq" (8c1b976ac150da4581101744fba310641e33826f)
CGCGGTCATAACCCTCGCCCAGCAGACGCTCGTAATCGGTATGGACGTGGCGGACATGGCTGCCG
AGCGCGAGCCACAGTGCCGTCGAAGGCGGCAGATCCTTCATGTGGCGCCGCTCCGCCAGGGTGAT
CACCGCCTCTGCGTCGGAAAGCGGGATGCCTGGCGCGAGCGCTCTCAACGCCCGACGAATCGCCT
GCTGTCGCTTGGTCCCGGCCATGCCCGATCTGCGCCTGGCGCGACGCTGAGGTCAATTGCATCGC
CCCCTCTTCCGTTGCGCCAATGTCACACTATCTTGGGAGG
>r785.1 |SOURCES={KEY=8c1b976a...,fw,744669-744969}|ERRORS={}|SOURCE_1="bcq" (8c1b976ac150da4581101744fba310641e33826f)
ACTCATGACATCCGTTTCCTCGCGCCGTCATCCCGGGTTAGCCCAGGCATGGATCCCGGGTCTCT
CTTTCGGTCGCCCGGAATGACGCAAGATGGCGATGATAAAGCCAATAAAGCCCGTTCCAAGCCTT
GCCAGCCGGGGCGTGCTTGCCTATCGCTCCCGCGAACAGGAACAAAGGCGAGACCGCAATGAGCA
AGCCCGGCGCAAACGGACTGACCTATGCGCAGGCAGGTGTCGATATCGACGCCGGCAATGCCATG
GTCGACGAGATCAAGCCGCTGGTGCGCGCGACGCGCCGGC
>r786.1 |SOURCES={KEY=8c1b976a...,bw,5173683-5173983}|ERRORS={}|SOURCE_1="bcq" (8c1b976ac150da4581101744fba310641e33826f)
CTGGTGCGCAGCGTGTAGCGGATCATGCTGCGGCCGGTCAGATCGGAAAGCTTGCCGACCTCCAT
GTCCCACTCGGCCGGCAAGGCCAGCGCGAAAGGCTCCGCCAGCAGCGGAATCGCCATCGCCGTCT
CGACCTCCTGCAGGAAGTCGACGCCGACGATCATGTCGATCTGGCGGGCGTTGAACTGCTGCTCG
CTGAGCTCGCGCGGATTGGCGATCAAGGCGCAGCGCGGAAAGCTCTTGCGCAATTCACGGATGAA
ATCCGGCCCCAGCGTCGTGCTGAGCGAATCGATCATCGCG
>r787.1 |SOURCES={KEY=8c1b976a...,fw,861112-861412}|ERRORS={}|SOURCE_1="bcq" (8c1b976ac150da4581101744fba310641e33826f)
GCCGGCCGCCGCCCAGTCGCCCTGCGCCTGCATCTCCGCGATACCCGCGAAGTCGAGCGAATGCA
GCAGCACATCGGCCGAATGCAGCCCGCCCAAGCGAGTGCGCACGCCTTCATTGAGCAGCCGGTAG
TAGACCGCCGTCGATTCCCAACTCATTCCGCCGATCAGGCCGATCGTCGCCATGGTGTTCTTCCC
TTCCCCCTGCCGTCATTGCGATGAGCGTCAGCGACGAAGCAATCCAGGGGACGTGAAGCGCGGCC
GCTCCTGGATTGCTTCGCTGCGCTCGCAATGACGGAGGTG
>r788.1 |SOURCES={KEY=8c1b976a...,bw,5155574-5155874}|ERRORS={}|SOURCE_1="bcq" (8c1b976ac150da4581101744fba310641e33826f)
AAATGCGCATGGACAACGACACCCAGGGCGGCTTCATGGTACCGCAGCAGTTCCGCTCGCAGATC
ATGAGCATCGCGCCGCAGGATGCACTGGTTCGCCCGCGGGCGACCATCATCCCGGCGGGCAATGC
GCCGGATGCCGGCCTGTCCATGCCGGTGCTCGACCAGGGAGGCTCCGCGCCGGCCAATATGTTCG
GCGGCGTGCAGTTCGCGTGGATCGAAGAGGGCGGCGCCAAGCCGGAGACCAATCTCGGCCTCGGC
GAATTCACCCTGACGCCGCATGAAGTCGCCGGCCACATGA
>r789.1 |SOURCES={KEY=8c1b976a...,bw,5283621-5283921}|ERRORS={}|SOURCE_1="bcq" (8c1b976ac150da4581101744fba310641e33826f)
AGCCGGTAGGAGGTGTAGGGAAAGGCGGGGTAGAGATGCTCGCCCTGCCGCCCGATGCCAGCCGC
CATCGCATCGACGAAATCCTGGACGCCCCAGTTGCCGATGCCGTCGCGCGTATGCGGCGAGATGT
TGGGCGCGTGGAAGGTGCCGAAGGGCGAGGCCAGCGCCAGCCCGCCGCCGAGCCGCGTGCGATCA
CTCTGTCCCGGCGTGGCATGGCAGGAGGCGCAGCCGCCGGCCGCGAAGAGCAGCTTGCCGTTCTC
GAGGTCGGGCGCCGGCAAGGCACCGATCTCCGGCGCGGGC
>r790.1 |SOURCES={KEY=8c1b976a...,bw,4431361-4431661}|ERRORS={}|SOURCE_1="bcq" (8c1b976ac150da4581101744fba310641e33826f)
CAAGATCTCGTCGCTGCGGATCAGCGAGTTGCGGGTGCCGATGGCGACGACCGGACCCTCCAGCA
CATTGCCGCCCTCGTCCTGCGGGCGGATCGCCTGCAGCGAATCCCAGCTGCCGACATCGGACCAG
CCGAAGGTCGCACGCAGCACGCCGGCATGGCGCGTCTTCTCCATCACGGCATAGTCGATCGAAAC
CTTGGTGGCCTCGGCGAAGCCTTTCGGGTCCAGCCGCAGGAAGTCGAGATCCTTGGTGGCCGCCG
CCAATGCCCGGGTTGCGCCGGACAGCACCTCGGGCACGAA
>r791.1 |SOURCES={KEY=8c1b976a...,bw,1913361-1913661}|ERRORS={}|SOURCE_1="bcq" (8c1b976ac150da4581101744fba310641e33826f)
CAGCGTCTGAGCGAGCTCGCTGAACACCTCGTCGGCGCGAGCCCCTCCTGTGGTGGCGTCGCAGA
AGATGCCCACCTCATGGCCGCGCTCGGCCTGTCCGCGCGCCACGTCGAGCACATGCCGGAAGAGC
CCGCCGAGCGGTGCGCGAAAGACATGGAGGATTCTGAGCGGCGCACCTTCGGCGGCGCTCATGGC
GGGGCCGGGCGGGGGTGTCAGAACCAGCGTTCCTTGATGACGATCGTGTCGCCGGGCTGGACCGG
GTAGGTGATCGGCACCGTCGCGGTGACGAGCTGGCCCTCG
>r792.1 |SOURCES={KEY=8c1b976a...,bw,3902740-3903040}|ERRORS={}|SOURCE_1="bcq" (8c1b976ac150da4581101744fba310641e33826f)
GGCCGCGGCCATGGCGGCGCTCAAGGACAATGCCTGGGCGACAAGCTGGTATCTCGATGAGCAGG
TCGAGGGCCTTTATCGGAACCGCATGTTCTATTCCGACGTGGTCGCGGAATATGAGCGACTGGTG
CGCGGGCTCGACCTCGTGCTCGGCTACCGGCTGCACGGCAATCTGATGGCGCTCGCCAATGGCAC
GCCGTCGATCTACTTCACCTATGACAGCCGCACCGTCGAGTTCGCCGATACCTTCAAGATCCCGA
GCGTGGACGTCTTCTCCGGCCGTGACTTCCGGCTGGAGGA
>r793.1 |SOURCES={KEY=8c1b976a...,bw,5422599-5422899}|ERRORS={}|SOURCE_1="bcq" (8c1b976ac150da4581101744fba310641e33826f)
CCCGAAAACCTTCAATCCGTGCCACGACTCTCGCCCAATCAAAGAAGCTCCCCTGCAAACATACC
CGATGAGACATGAATGCCAACAGTTCGTTGGTGCAAATAACCGCGATAATGTTGCGGCTGTGGGG
AACTAGCGATAATCGAAGAGGCACCATCGCCTATCCTCGCCCCCATGACCGTCCCCTCCATCCTC
ATCCACGCTTCCCGCGATTTCGAACACTTCCTGCTCGATGCGCGCGATGAGCTCGGGCTCGGCAC
CACGCATTAGGCCGATGCGGCGGTACTGGCCGTGCTCGTT
>r794.1 |SOURCES={KEY=8c1b976a...,bw,2054247-2054547}|ERRORS={}|SOURCE_1="bcq" (8c1b976ac150da4581101744fba310641e33826f)
CCAGCTGATCTGCCGGAATTCGCGCTCGCCGGGCCCGCGATATTGCGGGACCTTGGTGCGCGTCT
CGGAATGGACGAAGTCGAGAAGGGCGGAACCCTTCGGGCAGAGCGTGCCGCGATTGGTCGGATGG
TCGGGGTCGCCCTCGATATGGATGATCGCGGGATGGGCGTTCTTGGACCCGTCGCCGAGGCCGTA
CATGATGACGCCGCAGGCGACGGAGCAGTACGGACAGGTGTTTCGGGTTTCCGTCGTGCCCGTCA
GCTTGAAAGGTCGCACGGCCTGGGCGAGGGCTTCCTCAGC
>r795.1 |SOURCES={KEY=8c1b976a...,fw,4368366-4368666}|ERRORS={}|SOURCE_1="bcq" (8c1b976ac150da4581101744fba310641e33826f)
CCAGCCATGCCTTCAGCCCGCCCGCGCCCCATCGGAATCGGCCATAACGGCGGCCCGCCCCTGCA
AGAACGCAAGCGGCGCGCGGAAACCGGCAAGGGCACGATCGGCCGCTATTTCGACTGGCGCTTCG
CCCATCGCAAGGCCTGGAAGAAGCCGCGCGAGGTCGCCATCAGCCGGCAGGAGAAGGCCGAGGCG
CTCGGCCTGACCTATGAGGAATATTCGCTCGAGATCATGGAGCGCGGCTATTACCCGCAGCCCGA
GCATGTCGAGACGATCAAGTCCAGGCGCGCCCAGCGGCGC
>r796.1 |SOURCES={KEY=8c1b976a...,fw,3052758-3053058}|ERRORS={}|SOURCE_1="bcq" (8c1b976ac150da4581101744fba310641e33826f)
TGCCTTCGGCCTCGTCGCGCAGGGAACCTCCGCAAAGGAAGCCAGGACACGGGCGGCGAGCATGC
TGCGCATGGTCGGGCTGACGCCCGACATGTTCTCCCAGCGCTATCCGCACGAACTCTCCGGCGGG
CAGCGCCAGCGCGTCAACATCGCCCGCGCGCTGACGATGAGCCCGCGCCTGCTGATCCTCGACGA
GGCGGTCTCGGCGCTCGACAAATCGGTAGAGGCGCAGGTGCTGAACCTGCTCCAGGAACTGAAGC
GCAAGCTCGAACTGACCTACATCTTCATCTCGCACGACCT
>r797.1 |SOURCES={KEY=8c1b976a...,bw,5381724-5382024}|ERRORS={}|SOURCE_1="bcq" (8c1b976ac150da4581101744fba310641e33826f)
TCGTCCCGGTCGTCGGCTCGATCCTGGCCGAGCTCGTCGTCGAAGGCCACACCCGGCGCGAGATC
GCGGCCTTCGCGCCGCAACGCCTGATGCAGGCGAGGGCCGCGGCATGACGAGCTTCGTTGTCAGG
CGCCTCCTGCTCGCCATTCCCACGCTGTTCGTGATGCTGACGGCGATCTTCGTGCTGGTCAGGCT
CGTGCCGGGCGATGCCGCTTCCGTCATCCTCGGCGATCAGGCCAGCGCCGCCTCGCTCGCGGCGC
TGCGCGAGAAGCTCGGCCTGGACCAGCCGGTCCATGTCCA
>r798.1 |SOURCES={KEY=8c1b976a...,fw,456594-456894}|ERRORS={}|SOURCE_1="bcq" (8c1b976ac150da4581101744fba310641e33826f)
TCGCGGCCGAGGCGTTGACGAGGACGAGCGGCGCCTGCGTGCCGGCCGGCACGTTCACCTCGGAG
CGGACCGAGCGGATATCCGAGATCAGGTCGACGACGAAGCCGATCTCGGCTTCTGCCGCCGCGTC
CTTGAGACCGGAGAGATCCGGCCAGCGCGTGAGGCAGACCAGCGCGTCATCGCTGGCGGCGAGCT
TGCGCGGCGCGCCGGCCCCGGCCTTCTGGGCCCAGAGCTCTTCCGTCAGGAAGGGCATGAAGGGA
TGCAGGAGCTGGCAGATCAGGTCGATGATGTAAGCCACCG
>r799.1 |SOURCES={KEY=8c1b976a...,fw,3553702-3554002}|ERRORS={}|SOURCE_1="bcq" (8c1b976ac150da4581101744fba310641e33826f)
TGGCGCAGGTCCGCCGCATCGGCATCCAGGCGCAGATGATCGACCCCGCCAATCCCGGCGAGACG
ATCCGCGTGCCGATCGAGGGCCGTGTGCCGGTGCGCGAGTTCAAGCTCGCGACCGAGAACTACAC
CGAGCCGCTGGAGCGCTTCGCCTTCACGCGCTTCCTCTGGAACTCGGTCTTCGTCACGCTGATCG
CGACGATCATCACGCTGATCATCAACTCGATGGCGGCCTATGCGCTCTCGATCTACGAGTTCCGT
GGCAAGACGGCGGTGATGCTGATGGTGGTCGGCACGCTGA
>r800.1 |SOURCES={KEY=8c1b976a...,bw,3541160-3541460}|ERRORS={}|SOURCE_1="bcq" (8c1b976ac150da4581101744fba310641e33826f)
CGGATGCGCGCGCCGACCGCCGCGCCCGATCTGAAGTCGAAGGGCGTTCCCGCGACCGGACGCGG
TGGCCCCGGCAACGGGATCGCCTCGGCATTCGTCGGCAGGAAGCTGTCGGCGGCCAGCGTCAGGA
CATGGTCGAGAATGTCCCCGCCCGCAGCGACGCCATCGAGATTGAAGAAACTGTGATTGGTCAGG
CTGACCACGGTTGGACGGTCGGTCACGGCTTCATAGCTGATCGTCAGCTCACCGGGGGCCGACAG
GCGAAAGCTCACACGCACGTCGAGCGAGCCGGGAAAACCG
>r801.1 |SOURCES={KEY=8c1b976a...,fw,2293538-2293838}|ERRORS={}|SOURCE_1="bcq" (8c1b976ac150da4581101744fba310641e33826f)
TGCCGGGAATGACCCCGTCCCAGGCGCGGTTCATCAGTTCGTCCAGCGGGTGGACGCGGTCCTTG
GTGATGCCGACCATGACTTCGGCGGAGTGATGGACCTTGTGCAGCTCCCACAGGATCGGGAAGCG
ATGCTGCGCGACATGGTACAGGTAATAGGAGATGTCGTAGGCGAGCAGCATCGTCACGGTGAAGA
TGACCGTGGTGAGCGGGCCGGCCGGGCCCGGGATCAGGGGCGGATCGATGTGGAAGAGCGTCGCC
AGCACCCGGTTGGTCGCATAGCCGACCGCGACGACGAAGG
>r802.1 |SOURCES={KEY=8c1b976a...,fw,1285562-1285862}|ERRORS={}|SOURCE_1="bcq" (8c1b976ac150da4581101744fba310641e33826f)
GAAGCTCAGCCCCTCGCTCAAGGCACAGCTCATCGGCATCATCCAGGATCAGTTGCTGAAGTGCT
GGAACGTGCCGATCGCGCTTGCCAACGCGCATGGCAACGCCAATGTCGTGCCGACGGTGCGCATG
AAACTGAACACCGACGGCTCGCTCGCCGCCGAGCCCGGGGTGATCAACCGGTCTGCCGATCCGCT
CTTCCAGGTCGCGGCCAGCTCGGCATTGACCGCGACCCGCCGCTGCGCGCCTTTGCGCATTCCGG
CTCAATTTGCCGCCTATTATGACGACTGGCGTGACGTCGT
>r803.1 |SOURCES={KEY=8c1b976a...,fw,1198740-1199040}|ERRORS={}|SOURCE_1="bcq" (8c1b976ac150da4581101744fba310641e33826f)
CCAGCTTCTGGGCACGGTCGGCGTCAAGGTCGAGGAGATCAAGTCGAGCCCGCTGAAGGCCGCGC
CGAACGGCTTCGAGCCGACCTCGCCTGAGGCTCGCGCCGCCCTGCAGAGCGTGGTCGACGACAAT
TATCGCTGGTTCAAGCAGATGGTGCATGACCGGCGCAGCCTCAATGATACGCAGCTCGGCACGGC
CTCCGATGGACGCGTCTTTTCCGGCCGGCAGGCGCTGGGCCTGAAGCTGATCGACGAGCTCGGCG
GCGAGCGCGAGGGCATCGCCTGGCTGGAGCGCGAGAAGAA
>r804.1 |SOURCES={KEY=8c1b976a...,bw,3155634-3155934}|ERRORS={}|SOURCE_1="bcq" (8c1b976ac150da4581101744fba310641e33826f)
TTGCCCTTGTAGAGCTCGCTGCGGTCGACGATCACGAGCTGGCGAAGGCTCGGCGTGATCGGCTT
GAAGTTCTTCAAAGCCATGATGCTTCCCTCACAGGCCCGTGGTCACGTCGATCGAGTGGCCCTCT
TCGAGGGTCACGACCGCTTTCTTGACGTCCGAGCGCTGGCCGAGCCGGCCCCGGAAGACCTTGAG
CTTGCCTTCGGTGACGATCGTGTTGACGCTCTTCACCTTGACGTCGAACAGCTTCTCGACAGCGG
CCTTGATCTGCGGCTTCGTCGCGGTCTTGGCGACCTTGAA
>r805.1 |SOURCES={KEY=8c1b976a...,fw,3364409-3364709}|ERRORS={}|SOURCE_1="bcq" (8c1b976ac150da4581101744fba310641e33826f)
GATTGCAGGAACGCATCGAGCATCATCGCCAGGCCTTCAACGCCGCGATGGTCGGACGGGCTGTG
GATGTGTTGCTGGAACGCGCCGGGCGCCACCCGGGACAGCTTGCCGGCAAGTCGCCCTATCTGCA
GGCTGTGCAGATCGACAGCGAGACGAATCAGATCGGGGATATCGTGCGGGTGGTGATCGAGCGCA
CCAGCACCAATTCGCTCTTCGGCCACAAATTTGAGGCCGGGGCAGGTTCGCGAAAGGAAATGGCC
GCTTGAGCGCGCGCCCTCTCGCCCCCATCTGCGGGTTGAG
>r806.1 |SOURCES={KEY=8c1b976a...,fw,2407743-2408043}|ERRORS={}|SOURCE_1="bcq" (8c1b976ac150da4581101744fba310641e33826f)
GAGACCCAGCACGCCGACAACGATCGCGACATCGGCGATGTTGAAGATATACCAGCTGAAATTGC
CCCAGTGGAGATGGACGAAATCGACGACCGCCCCGTACCAGGCCCGGTCGAGCCCGTTGCCGAGC
GCGCCGCCGATGATCAGCGCCAGGCTGAAGACGGTGAAGCGGCTTTCAGTCCGCCACATCCAGCG
CCAGAGCCAGATCGCGGCGACGAAGGAGATCGCCACCAGGAGCCAGCGTCCGAGATCCGTGCCCT
GCTGGAAGAGCCCGTAGGAGATGCCGCGGTTCCAGGCGAG
>r807.1 |SOURCES={KEY=8c1b976a...,fw,1603832-1604132}|ERRORS={}|SOURCE_1="bcq" (8c1b976ac150da4581101744fba310641e33826f)
CCGCTGATAGGCCTCGCCATAGGTCATCGCCTTGCCGGAGTTGCGGCCGCCCTGCATGCCGCGAT
TGAGCGCGACGCGGGTGTAATATTCCCAGAGATGCTTCTGCGCGGCGAGGATCTCGAAGGCCCGG
CGCTTCACCTCCCAGACCTCGTCGATGTTGAGGATGACATTCGGCTTGAAGTCGCATTGCTCGGG
CTGGTGCGGCTCGAACAGGAAGACCGGCGGGGCGGCATAGGCACGCTCCGGATCGGGCTTGTGGC
CGGCCGCCTGCGCGATGATGCGGGCCTCCTGGGCGAAGCG
>r808.1 |SOURCES={KEY=8c1b976a...,bw,1742124-1742424}|ERRORS={}|SOURCE_1="bcq" (8c1b976ac150da4581101744fba310641e33826f)
ACGGCTTCAAGCCCTGGGACATGTGCCTCCGACCGGTTGACGTTCAAAAATTTTCATGTTTGCTA
CTCGACGAAAATAAACCTGTCAAAACGACAAGCGGGAGCGGTTATCGTCATGCGCACATCCTTGT
TCCGCGCGGCCCTTGCGGTTGCGTGCCTGTCCACCACGGCGGTCTCCGCGCAAACCCTGCGCATT
GCGCTGGCCTCCGAGCCGACGGCTGTCGATCCGCATTATCACGACCTCACGCCGAACAATGCGCT
GGCGCAGCATATCTTCGATTCGCTCGTCAGCCAGGACGCG
>r809.1 |SOURCES={KEY=8c1b976a...,fw,1548648-1548948}|ERRORS={}|SOURCE_1="bcq" (8c1b976ac150da4581101744fba310641e33826f)
CTTCGCCGAACGGGTAGCCAGGGAAAGCTACTGGGTCAACGAGACCACGTTCTGGAAGCCCGACG
CTGCAGATCCCCGGCGCATCGCGCGCCATAGCCGCATCCAGGATACTGAGGACGGGCTTTCCGAG
TTCCCGCACGTCATCCTCAATCAGGCGCGGGTACATGATTTCCTGCTGGAGACCATGCGCAACTC
TGCGAGCAGGCTGGAGCCGGACTACGCGGTGGAGTTCATCGGGCTGGACCGGCCAGCCAATAGGA
CCGAGGCTGAAAGCCACCCCGTCACGGTTCGGCTGAAGCG
>r810.1 |SOURCES={KEY=8c1b976a...,fw,187303-187603}|ERRORS={}|SOURCE_1="bcq" (8c1b976ac150da4581101744fba310641e33826f)
ACCTTCATACTCAAAGAGGATGGTCTCGGCGCCTCGCACACGATTGCTTCTCGCCAATCCGATCA
GGCGGGTGCGGCCGTTAAGGTCGATATGAACCTCGAAGTCAGCCATCGCGGGACGATCCCGCCGA
CCGCTTCAAGTGGATGTGCTTGGGCAGCTCGGCGCTGGCGAGCGCCTGGCCGACGCTGTCGTTGC
TGATGTCGGCGATCCGGGTCAGACCGTCGAGCAGGCCGAGGGCTTGAAGCACGCCGGCATAAATG
CCGACGCTAACGTTGGTGTCGCCTGCCTCGACCTTCTGCA
>r811.1 |SOURCES={KEY=8c1b976a...,bw,2655131-2655431}|ERRORS={}|SOURCE_1="bcq" (8c1b976ac150da4581101744fba310641e33826f)
CGATCTGGTCGCCCTTGAGCGCCGGTGCCGTGTTGCAGAGATTGAGGAGCCGCCCGCCCCAGAGC
CGCGGCAGTTCCAGCTGCTCCCAGCCATGCCCTGCCAGTCGCCCGCCCTGGAGTGTGTCGATCGC
CTGCAGCGCCATGGCGTCGGCGCCGCGCGGCGCGACCAGGATGGCTTTCCGGCTTGCCGCTGCCA
GGCCCTCGTCGAGGGCCGAGACGACGTTGCGCGCATAGCGCTGCACGCCGGTCATGGCCTGCGAC
AGGAAGCGGCCGTTCACCGCGAAGGTCTCGGTCATATCCT
>r812.1 |SOURCES={KEY=8c1b976a...,bw,1750791-1751091}|ERRORS={}|SOURCE_1="bcq" (8c1b976ac150da4581101744fba310641e33826f)
AAGTCCAGAAAAAAGCCCGATAGGGTCGTGCCGAGCGCGTCGAGCACTGCATGCAGCGTGTCGAG
GGACGGGCTGATCAGGTCCCGCTCGATCAGCGAAATCGAAGAGTGGGACACGCCCGAGCGCAGGG
CGACGGCGCGCACGCTGAGCTTGCGGCGTTGGCGCAGCTCCCTCAACCGGTCGCCGATCTTCATG
GAAGGCCTCCTTCACGCGGGCGCCGCATCTGAGCGCAATTGGTGATTATCTTCAACACACCCAGG
TGCCCTCCTTGCGTCGCTGCCATGCGGCGGGGAAGCTTGC
>r813.1 |SOURCES={KEY=8c1b976a...,fw,158823-159123}|ERRORS={}|SOURCE_1="bcq" (8c1b976ac150da4581101744fba310641e33826f)
TTCTCGATCGAGATGCTGATGACGATTGCCGCCGTCGGCGCCGTCGCCATAAGCGCAAGCGAAGA
AGCGGCAACTGTCGTCTTTCTCTTTCTGATCGGCGAACTGCTCGAAGGGGTCGCGGCGGGCCGAG
CGCGCGCCAGCATTCAATCGCTGACCGCGTTGTTGCCGAAGACCGCTTTGCTCGAAGAGGGAGGC
AAGACGCGTGAGGTCCCGGCCGAGGACCTCATAGTCGATTCCTTGATCCTCGTGCGGCCCGGCGA
CCGCATTCCTGCGGACGGCTTGATCGTATCGGGTGAAAGC
>r814.1 |SOURCES={KEY=8c1b976a...,bw,3147700-3148000}|ERRORS={}|SOURCE_1="bcq" (8c1b976ac150da4581101744fba310641e33826f)
ATCGCGGCTTGTCCGGAATGACGGCGGTTTTTGATCCCGGCGGGGGGCTCAGCCCAGCACGCCGC
CCTTGCGGGCGAAGTCGATATAGATCTCGCGCAGGCGCAGCGTGGTCGGGCCCGGCGCACCGTTG
TGGATGGTGTGGCCGTCGATCGAACTCACCGGCATCACCATGCTGGTCGCCGAGGTGATGAAGGC
CTCCTCGGCGTCGAGCGCCTCGGCGAGCGTGAATTCGCGCTCCTCGAAGGTGAAGCCGGATTCGG
CGATGAAGGCCAGCACCGCCTTGCGGGTGATGCCGGGCAG
>r815.1 |SOURCES={KEY=8c1b976a...,bw,2504641-2504941}|ERRORS={}|SOURCE_1="bcq" (8c1b976ac150da4581101744fba310641e33826f)
GATCGCGATCGCGCCCGTGGTCTCCTTGATCGCGACCTCGAGCCGCGGATTCTCCGAGAGCAGGG
GCAGGAGGTCAGGCAGGGGCTGTTCCACCCAGTCGATCTCGCCGCTCTGGAGCGCGGCTCCCGCC
GTCGCCGGATCGGCCAGCGTGTGCCACTCGACCCGGTCGACATGGACGATCTTCGGGCCGGCCGT
CCGGCCGGGCCTGCCGTCGCCGCGCGGCCGGTAATCGGCGAATTTCTCGTAGACGGCGAGATGGC
CCGACTGCCGCTCCGAGGCGACGAAGCGGAAGGGGCCGCT
>r816.1 |SOURCES={KEY=8c1b976a...,bw,904012-904312}|ERRORS={}|SOURCE_1="bcq" (8c1b976ac150da4581101744fba310641e33826f)
CTGCAGGCTGAGGCCGAGGCCAAATACGGCCGTATCGACTTCTGAGATCGACGCTGACGACCGCG
CGCCGCCGGGCTGCTGAAGCTCGCGGCGCCGGAGGTCAGGCAGGGCGGCGGGGCCTCGGGGCTGC
GCCGCCTTTTTTCATGGTCAGCGTCGCCCAGCCTTCGCGCAGCGATTGGCTGACGAGGTAGATGC
TCTGGTGCCGGTAGGCCGAGGCCACGCCGGCGACATCCATCGCGAGCAGCCCCGACAGGATGAGC
GTCCCGTCCGGTGACAGGGCCCGGGCGATCGAGGGGGCGA
>r817.1 |SOURCES={KEY=8c1b976a...,fw,90708-91008}|ERRORS={}|SOURCE_1="bcq" (8c1b976ac150da4581101744fba310641e33826f)
CCAGGCGTGCGATCTCGTGGCTCGGCAGCCGGGTGATGTCGCGGCCCTCATAGGTGATCGTGCCC
TCGCGAGCCTGCGGATTGCCGAAGATCGTCATCATCAGCGTCGATTTGCCGGCGCCGTTGGCGCC
GATCATCGTGACGATCTCGCCGGCATTGACGTCGATGTCGATGCCCTTCAACGCGATGATCTTGC
CGTAATAGGTCTTGACGCCGCGGGCGGCGAGGAGAGGCTGGGTCATAGTCACGAGATGCCGACCT
CCGCTCCGACCTCTTCGACCTCCTCGTCATCCACGCCGAG
>r818.1 |SOURCES={KEY=8c1b976a...,bw,904562-904862}|ERRORS={}|SOURCE_1="bcq" (8c1b976ac150da4581101744fba310641e33826f)
CCATTTCGTTATGCAATCTACGCAAATATTAACGAGATCGGACTTGTTGCATGCGTTTTGTGCAT
ATCTCGCATATGCGAACACATCTTCTCGCAAGTGCGAAATGAGCCCATTTTAGTCGCATAAGAGA
ACGAGGAAGCGACCGGGACTGTCCTTCGTTTTTCGGAGATGGACCCATGACCTACGTGTTGAACA
ATGCCGACGTATTGCCCGTGCCCGTGGTGGCCGGGACGACGACGCGCTCGGAAAAGCCCGGCCTG
CTGCGCCGGCTCCACGCCGCGATGATCGAAAGCCGCATGC
>r819.1 |SOURCES={KEY=8c1b976a...,bw,4196940-4197240}|ERRORS={}|SOURCE_1="bcq" (8c1b976ac150da4581101744fba310641e33826f)
CGGCGGTGGAAGCGGCGCGGGCCGGCGATGCCGGCAAGGGCTTCGCCGTGGTCGCGACCGAGGTT
CGCAGCCTCGCCAAGCGCTCGGCCGATGCGTCCAACGACGTCAAGAAGCTGGTCGAGGCGGCCCA
TGGCGACGTCCGGGTCGGCGTCGGCCTGGTCGAGGAGACCTCGGCGATGTTCGGCGCGATCATGG
GCTCGGTGAACGAGCTGACGAAGCTGATGAACGGCATCGCCCAGACGGCGAAGAGCCAGGCCACC
GACGTTTCGACGATCAACACCGAGATCGACGGCATCGGCA
>r820.1 |SOURCES={KEY=8c1b976a...,fw,2638259-2638559}|ERRORS={}|SOURCE_1="bcq" (8c1b976ac150da4581101744fba310641e33826f)
CATCCGCGAGACCAGCGCGATGTAGAAGAAGGAAAGTGCCAGCCCCGGCAGCAGGATGCGGTGGA
GGAACTGGCCGAAGCCCTCGGCGAGCGGCTTGTAGCCCTGCACCGGGAACCATTTCAGGTCCACC
GCGAAGACCGCGATCAGCACATAGCCGATCACGAAGATCGGGACGGAGAAGCCGACGACCGAGAG
CGCCATGACGAAGCGGTCGACCATGCCGCCATGGCGCCAGGCGGCGAGCACGCCGAGCGGCAGCG
AGATGACGACCGTGAAGATCATCGCCATCACCGCGAGCGC
>r821.1 |SOURCES={KEY=8c1b976a...,fw,1398720-1399020}|ERRORS={}|SOURCE_1="bcq" (8c1b976ac150da4581101744fba310641e33826f)
TCGGCAAGGTCCTGGCGGAGGGTCCGCCCGAGCAGATCCGCAACGACCCGGACGTGCACCGCGCC
TATTTCGGTGCGGACGGCGCGCCGTCCCGGAGTGCCGCCGCATGAGCGAACCATCGCCTTCGCCT
CTGATCGAGGCACAGCGCATCGAACATCGCTACGAGGGGGTGCTGGCGCTGCACGGCATCGACCT
TGCGGTGCCGGCGGGCACGTTCCTGGCCGTCGTCGGCCCCAACGGCGCCGGAAAATCGACCCTCG
CACTCCTGTTGGCCGGCGCAATGTCCCCTACTGGCGGACG
>r822.1 |SOURCES={KEY=8c1b976a...,bw,2639088-2639388}|ERRORS={}|SOURCE_1="bcq" (8c1b976ac150da4581101744fba310641e33826f)
TCCTCTCGACCCAGCCGATCGTCGCGGCCGAGCGCCTGCGCGAGGCCGGTTTCAAGGTCGATGTC
GCCGCGATGGATTGGGCGACGCTGCAGTCGCGCAAGAACAGCACGCAACCCGTGGCACAGGGCGG
CTGGAACATGCTGTTCACCTATTGGGGCGTCTCCGGCATCTGGAACCCGACCGTGCATGCCCTGC
TCGACGGCTCGGGCGCGGAGACGGCGTGGTCGGGCTGGCCGAAAAGCGCCCGCGTCGAGGAACTG
CGCGCTGCCTTCCTCACCGCGCCGACGCTCGACGAACAGA
>r823.1 |SOURCES={KEY=8c1b976a...,bw,4108790-4109090}|ERRORS={}|SOURCE_1="bcq" (8c1b976ac150da4581101744fba310641e33826f)
AGCTCGGGCACGACCTGCCGGCCGCATTCGAGGATGGAGTGGTGGGAAAGCAGGGTGACGGTGCC
GCTGCCGATATCGACCGAGACTTCGGCGAGGGTCGCCATCGGCGCGTAATAGGTGACGCCGGCAT
TGTTGCGTTGGGCAGGCGGATAGGACACTGCGGCCCGCTCGATGAAATGCCAGCCACCCGTCGTC
ATCGACCGCTTGTGCTCCTCCGGCGCCCCTTCGCCGTAGCGCAGGGCGAGCGCATCGATCGACAG
CCGCAGGCGGCCGCGCTCGGGCACGTCGAACTCGGCTTCC
>r824.1 |SOURCES={KEY=8c1b976a...,bw,2517076-2517376}|ERRORS={}|SOURCE_1="bcq" (8c1b976ac150da4581101744fba310641e33826f)
CCGCAGGATCGCCGTCGAAGAGGCGTTCCCCCAGCAGCTTGCCGAAGGGCGGCGCCCCGGCGCTC
AGGCCGATGTTCAGCCGCCCGCCGGAGAGCACATCGACCAGTGACAGATCCTCCGCCAGCCGGAA
CGGGTTCTCGTAGCCCATCTGGATGACGGCGCTGCCGAGGCCGATGCGCCGGGTGCGCTGGGTCG
CGGCGGCGAGAAAGGTCGCCGCCGAGGAGACACCCGGTTCGAGATGGCGCTGGCGCACCCAGGCG
CTCTCGAAACCGAGCGCCTCGCCATATTCGAACAGCGAGA
>r825.1 |SOURCES={KEY=8c1b976a...,fw,1620689-1620989}|ERRORS={}|SOURCE_1="bcq" (8c1b976ac150da4581101744fba310641e33826f)
TCGGCGCTGAAGGCCTCGAACGAGTTCACGCGGCTGTTGCCGTCGCTGATCACCCTCGCGGCCTT
CTTCTGCGCGTTTTATTTCCTGTCGCTGTGCCTGCGGACCATCCCCGTCGGCATCGCCTATGCGA
TCTGGTCGGGCGTCGGGATCGTGCTGATCAGCCTGATCGCGCTGGTGCTTTTCGACCAGAAGCTC
GACCTGCCCGCGCTCGGCGGCATGGCACTGATCGTCGCCGGTGTCATGGTGATCAACCTGTTCTC
GAAATCGGCGGCGCATTGAAGGCTTGCTGCCGGGCGTCAT
>r826.1 |SOURCES={KEY=8c1b976a...,bw,4480490-4480790}|ERRORS={}|SOURCE_1="bcq" (8c1b976ac150da4581101744fba310641e33826f)
GCCTATCGAGCCGGTTGCCGGATCGTCATGAAGCGGAGAGGTGCTACGATGAAGCGAAGCCGTTC
ATGGGTAAATGTCGTCGGGACAGTTTCACTGGTCCTGTTCACGCTCAACGGCAACACTGTGCGCG
CGACGTCCGACTACGTCGTTCGGGCCGATGACAAGCTCAAGATCAAGATCTTTCAGTATCCTGAG
CTGAGCGGTGAATACAAAGTCCGCGCGAATGGAACGATCTCCATCGCGCCGATCGGGGATATTCC
CGTCAACGGCCTTTCGACCAAGGAAATCGCGGGCCAGATT
>r827.1 |SOURCES={KEY=8c1b976a...,fw,1716837-1717137}|ERRORS={}|SOURCE_1="bcq" (8c1b976ac150da4581101744fba310641e33826f)
GGATCTCGGCGAATTATAGCGCGCGTGCCGTACAGTGGGAAAAGGAAGGGCTGCCGATCCGCTGG
GCCTATCCGAAGGAAGGCGCGATCTTCATCTCCTTCGGCGCCGGCATCCCGAAGAAGGCGCGCAA
TGTCGAAGCGGCATACAGTTATCTCGAGGCGATGCTGCAGCCCAAGCCGATGGGCGCCATCTCGC
TGGCCACCTCGTACTCGGTGGTCACTAACAACGCCGAGCTTCCGCCCGAGGAACGCAAGCACCTC
GAATTCACGCAGGACCAGATCGCGAAGCTCAACTTCGTCG
>r828.1 |SOURCES={KEY=8c1b976a...,bw,3438281-3438581}|ERRORS={}|SOURCE_1="bcq" (8c1b976ac150da4581101744fba310641e33826f)
GGCTGGCCGGGCAAGGCCGCGTCCACCCCGTGCTGCCGCTCGTGGGCGCCACCTTCTGGGGCCTG
CGGCTGACGCTGCAATTCATCTGGTTCGACCTCAAGCCCTGGCCGTCCAAGCTGATCACGGCGGT
TTTTGCTCTGGCGATTGTGATCCACCTGCTGGCCGTCAAAGTCTGAGAGCCATCCAAGCTTCACG
CCGTCATCCCGGACGAAGCTCTCGGGTCCGATCTTCGATCGGCCCAAGGCTAAACTCCGCGGAGA
TCCGGGATCCATCGTAAAGCGCGGCGCCTTTCGATGGATC
>r829.1 |SOURCES={KEY=8c1b976a...,fw,1898415-1898715}|ERRORS={}|SOURCE_1="bcq" (8c1b976ac150da4581101744fba310641e33826f)
CCCTGAGCGAGGCCTTCACCGCCATCGCCGCCGACCGCTCGGTCAAGGTCGTCGTCCTCGCGGCC
GCCGGGCCGGTGTTCAGCGCCGGCCACGACCTCAAGGAAATGACGGCCCATCGCGCCGATGCCGA
TCGTGGCCGGGCCTATTTCACGGACATCCTCGGGCGCTGCTCGGCCATGATGCAGCAGATCACCG
CCCTGCCCCAGCCGGTCATCGCGGCTGTCGAGGGCACCGCGACGGCCGCCGGCTGCCAGCTCGTC
GCGAGCTGCGATCTTGCGGTCGCGGGCAGCGAGGCGCGCT
>r830.1 |SOURCES={KEY=8c1b976a...,fw,1185020-1185320}|ERRORS={}|SOURCE_1="bcq" (8c1b976ac150da4581101744fba310641e33826f)
GTCGCACCCTGGTCGCGGAACAAGGCGGAGCTGTTTCCGATGCGCAGCGCGCCCGATGCCGACGC
CACGGTCGTCGCCGAATTGCAGCCCGGGGTGGTGATCGGCGTCACCTCATGCGTCCGCGCCTGGT
GCCGCGTCAGCATCCGTAACGTCACGGGCTATCTGCCGCAGGAACGGCTCTGGGGCGTTTATCCC
AACGAAAACGTCGACTGAGGCCATCGGCCGCACCGTTTCGGGCGGGCATCGGCCGGAAAGCGCAT
CAGGGAGCCGGAAAGGGCGGCGGCTCAGTCGCCGATCTTG
>r831.1 |SOURCES={KEY=8c1b976a...,fw,3696555-3696855}|ERRORS={}|SOURCE_1="bcq" (8c1b976ac150da4581101744fba310641e33826f)
CCGGCCTTTTTCTTTGGTGATGGCGATGAGGCCCGAGAATCTCCGCTGGGAGGAGGCGCGGCATC
GGAGCGGCCTCTCCGGCGAGAGATGCTCGGGTCAAGCCCGAGCATGACGGCTCCCGTCACGTCTG
TACGCTGCCATTCCCCGGCGAGGCCCAGCCATCGCCGGCGCCGTCGACGATGCACTGATATGCCG
CTTCCGGCGTGTCGGCATAAGCGAACAGCTTCAGGTCCTCCGGGCGGATGAAGCCGGCCTGCGCC
ATCGTGTCGAGGTTGAGCAGCCCCTTCCAATACGCCGAGT
>r832.1 |SOURCES={KEY=8c1b976a...,bw,4368477-4368777}|ERRORS={}|SOURCE_1="bcq" (8c1b976ac150da4581101744fba310641e33826f)
GTTTCGAGCGGCCGGCGACGCGACTGGCGCGGCGCTGGCTCGGGGGCTGAGGCAGGCGTCTCAGC
TCAGCTTCATGCCCTTGAGCGACTGGCCGACGACGCCACCGTCCTTGCGCCGCTGGGCGCGCCTG
GACTTGATCGTCTCGACATGCTCGGGCTGCGGGTAATAGCCGCGCTCCATGATCTCGAGCGAATA
TTCCTCATAGGTCAGGCCGAGCGCCTCGGCCTTCTCCTGCCGGCTGATGGCGACCTCGCGCGGCT
TCTTCCAGGCCTTGCGATGGGCGAAGCGCCAGTCGAAATA
>r833.1 |SOURCES={KEY=8c1b976a...,bw,4650463-4650763}|ERRORS={}|SOURCE_1="bcq" (8c1b976ac150da4581101744fba310641e33826f)
TCGTGGCCGGCCGCGGCGACGAGCCTCATGCGGCTCTCCATAGCCCGCTTCAACCGGAGCGACAG
GGAATTGATGGCCGCGGCAGTCACGCGAACCTCGGCCGGCCCGCGTTCGGAGAACACCGCGACGC
TGCCGTCCGGGCCGATTGACTCCGCGGCGGCTTCGAGGAGCGCGAGAGGCCGGCTCATGCGATGG
GCTGCGAACACGGCGATCGATCCCACGCCGATCGTGATGAACGCCAACCACTCCCACAAGGCGGG
ATCCGACAGGGAATCGATGTCGACCAAGACCCAGCTACCC
>r834.1 |SOURCES={KEY=8c1b976a...,bw,3611380-3611680}|ERRORS={}|SOURCE_1="bcq" (8c1b976ac150da4581101744fba310641e33826f)
CGACGACTTCGCCACCTGGGCGGTGCTGCGCATGGAAAGCCGCGAATTCCTGGCGCCCTGGGAGC
CGACCTGGAACGAGGACGACCTCACCCGCAACGCCTTCCGGCTGCGCGCCAAGCGCGCCGCGCGC
GAGATCTCCACGGACGAGGCCTATTCGCTCTTCATCTTCGAGAGCCATAGCGAAACCCTGCTCGG
CGGGCTGACGCTGGGGTTGATCCGGCGCGGCGTCGCGCAGGCCTGTACGCTCGGCTACTGGATGG
GCCAGCGCCATGCCGGCAAAGGGCACATGACCGAGGCCGT
>r835.1 |SOURCES={KEY=8c1b976a...,bw,5260390-5260690}|ERRORS={}|SOURCE_1="bcq" (8c1b976ac150da4581101744fba310641e33826f)
CTCTTCGAGGCCTTATGCCCGGCCGACGAGCCCTACCGGCTGCGCGTGTCCTGGCCGGACGGCAT
CATCGAGGCGGCCGATCCCTATGCCTTCGGCCTGCTGCTTTCCGAGGAGGATATCTATCTCTTCG
CCGAAGGCCGGCATTTCGACCTCTCGACCCGCCTCGGCGCCAATCCCCGTGTCTTCGACGGTATC
GAGGGCGTGCTCTTCGCCGTCTGGGCGCCGAATGCCTCGCATATCTCCGTCGTCGGCGACTTCAA
CGGCTGGGACGCCCGCCATCACCCGATGCGCCGGCGCCTC
>r836.1 |SOURCES={KEY=8c1b976a...,bw,1035208-1035508}|ERRORS={}|SOURCE_1="bcq" (8c1b976ac150da4581101744fba310641e33826f)
CGCCACGCGAGACGGGGCGCTGCGGGCGACGCCGACGACGATGCCGATCGTCAGCGCGACGGCCC
AGCTCAGGATGCTGATCGCCAGCGTCAGGAGCAGGCCGCTCCACAGCCAGTCGATATAGGGCTCC
CTGATCAGGACCGACCAGTCCCAGCGGTAATTCATCCGTCCCTACCTGTCCCGAGGTCGCCCCGA
CGCATTGGTTATCCAGCTAAAGCAAAATGAAGAGCACCATCTAAATTGTCAGCCCGAAGCCGCCG
AGTGCGGCGCGACCGTCCACTCGTCACCCAGCAGCTCCGG
>r837.1 |SOURCES={KEY=8c1b976a...,fw,4208813-4209113}|ERRORS={}|SOURCE_1="bcq" (8c1b976ac150da4581101744fba310641e33826f)
TCGTGCGCGCTGATGCAAGACGATGGCTTGATGAATCGAGTCGAAAACCGATTCAGGATCAGCGT
CTTGCACCAGTTTTCGCCGTTCGGCCGGCCCGGTCACCGCCATGAGCTGGCTGTGAGCCTCCTTG
ACCCGCGGCTGGGCGAAGCGATTCGCGAGCGTCTCCCGGTCGAGGCCGTCCTCCTGCACCGCATC
GAGCAGCGCCTGCCGAAAGCGCTCGGCCGCCGGCCCGTCGAGCGAAAGCTCCGCGATCTCGTCGA
CGCAGCGCAGGATGAGCCCGGGGTGACTCGCAAGCGCCAG
>r838.1 |SOURCES={KEY=8c1b976a...,bw,2292419-2292719}|ERRORS={}|SOURCE_1="bcq" (8c1b976ac150da4581101744fba310641e33826f)
CTTCGACATGCTGTATCTCAACCGCCTCCTGCCGGATGCGGCGATCCGGGGGATCATCGCGCCCG
ACGTCGCGAGCGGCCGCTTGCGCCCCAATCACCGCAGCGAGATCAGCTATCGCGTCGCCGGCCCC
TGGCGGCGCGGCACGGACTGGTTCGAGGCACAGTCGAAGAAGACCCGGCAGAACTACCGGCGCGG
CCGGAAATTCATGGAGGAAGGCGGCGAGCTCCGCTTCCGCCTGATGGGACCCGACGAGCCGCTGG
AGCCGGTGCTGACTCGCGTTGCCGCGCTCAAGCGCAAATG
>r839.1 |SOURCES={KEY=8c1b976a...,bw,1486315-1486615}|ERRORS={}|SOURCE_1="bcq" (8c1b976ac150da4581101744fba310641e33826f)
TGGGCGCCGCATGAGAGCCAGCAGAAGCCATTGCGGCCGGGTTCCGCCAAGGCGCGGCTGGCCGA
TGCGCTCGGCGTGCCGGAGATCAAGACCGGCGAGAAGCCGGGAGGCGAAGGCTGATGGCCGAGCG
TGCATCCCGCCTGACCCGCGGCGATTTCCGCATCTTCCGCGCCATTCCGACGCGCTGGCACGACA
ATGACGTCTATGGCCACGTCAACAACGTCGTCTATTACGGCTGGTTCGACACGGCGGTGAACGCC
TGGCTGATCGAGAACGGCCTCCTCGATCCGACGACGAGCG
>r840.1 |SOURCES={KEY=8c1b976a...,bw,4137066-4137366}|ERRORS={}|SOURCE_1="bcq" (8c1b976ac150da4581101744fba310641e33826f)
GTCCTTGTGGGCGGTGCTGGCGTTCAGGCGGCCAGGAAGGCCTTGGCCTTCCTCAGGAAGGCGTC
GTGATGCTGGAAGATGCCGCCATGCCCGGCGTCGGCGAAAAGGACGAGTTCGGCATCGGAAATAC
GGCGTGCCAGATCGACCGAATTCTCGCTCGGCACCATGATGTCATGGTCGCCGTTCGCGACGAGG
ACGGGCGTGCGGACGCCATCCAGTGGCTGCGGCGCCTGGAGGCCCCAGGCCTTGATGGCCTTCAA
CTGGCGCAGGAAGGCCGTCAGCGAGACCGCCTTGTCACGA
>r841.1 |SOURCES={KEY=8c1b976a...,fw,122302-122602}|ERRORS={}|SOURCE_1="bcq" (8c1b976ac150da4581101744fba310641e33826f)
GTCGTCGAGGACCAGCAAATCGGGTCCCCCGGACTTTCCGTAGACCTGGCGGACTTTCTGCACTT
CGACTAAATTGCGGCTCTCAATGACAACCATGAACTGATCCTCCTCTTAATCGAAGCGCAGCCGG
CGCTCGGCGTACCGATAGAGTGGGCGCCAAAGCGTGCGATTGAGGGTGACGACGAAGGCCGACAT
CACGACGATGCCGACGGCGACCCGCGGCAGGTCGCCAGCAGCGGTCGCGTCGGCGATGAAGGAGC
CGAGACCAGTGGCCTGCAGACGTTTGTCGCCCCAGGAAAC
>r842.1 |SOURCES={KEY=8c1b976a...,bw,762605-762905}|ERRORS={}|SOURCE_1="bcq" (8c1b976ac150da4581101744fba310641e33826f)
TGCGCGACTGCGCCGTGATGCTGCGCTCCATGGCCGGGCACGACCCGAAGGACACCACCTGCGTC
GATACCCCGGTGCCGGATTACGAATACGCCGTCGGCCGTTCGGTGAAGGGCATGAAGATCGGCAT
TCCCCGGGAATACCGGCTGGAGGGGCTGAACCCTGAGATCGACGCGCTCTGGCAGAAGGGCATCG
AATGGCTCAAGGCGGCCGGTGCCGAGATCGTCGAGATCTCGCTGCCGCACACGAAATACGCCCTG
CCGGCCTATTACATCGTCGCCCCGGCCGAGGCTTCGTCCA
>r843.1 |SOURCES={KEY=8c1b976a...,bw,1837303-1837603}|ERRORS={}|SOURCE_1="bcq" (8c1b976ac150da4581101744fba310641e33826f)
CGCCTCCAAGCTCGGCGTCGCCATGATCGTGGCGACGGTCGGCGTCGCGATGTTCCCGATCCTGC
TGCCCTCGAGCAGCAATCCCGGCCATTCGCTCGCGGTGTTCGATGCCTCGTCGAGCCGCGCCACG
CTGCGCAACATGCTGCTGGCGACGGTGATCTTCATGCCGCTGATCCTGGCCTACACCGCCTGGGT
CTACAGCGTGCTGTGGGGCAAGGTCACCGAGAAGAGCGTCGAGGACGCCGGCCATTCGGCCTATT
GATCCGGACAGGAGTGAACGCGCCATGTGGTATTTCGCCT
>r844.1 |SOURCES={KEY=8c1b976a...,bw,1352467-1352767}|ERRORS={}|SOURCE_1="bcq" (8c1b976ac150da4581101744fba310641e33826f)
AGGTTCTGGTCGGCGACGAAGCCCGGCGTGAACGGGCCGGCAGCGACGCCGGCGAGCAGATATCC
CACCAGCGGAGAGATGCGCAGTTTCTGGGCAATGGCCCCGAAGACGAAAGCAAGGCCGAGGCCCG
CGACAATGATGGCGATCAGCGGGCCGTGATGCATGTCTCTCCCGAAATCCGAACGTAAAAATCAA
GCCTGTGGAATGATTTCGAGGATGGGGATTTGCGGCGGCGATTTCAACCGAAAGACGTAGAACCT
TTGTGCCTGGGCGGCAGTTTTTTTAGGCGCGAGGCAAGGC
>r845.1 |SOURCES={KEY=8c1b976a...,bw,4640881-4641181}|ERRORS={}|SOURCE_1="bcq" (8c1b976ac150da4581101744fba310641e33826f)
TGCTTGGCGGGGCGGATCTCGACCGGCGGGTCGATCAAACCTGTCGGGCGGATGACCTGCTCGGT
GAAGACGCCGCCGGTCTGCTCCATCTCCCAGCCGCCGGGCGTGGCCGAGACATGCACCGACTGGG
GCCGCATCGCGTCCCATTCCTCGAAGCGCAGCGGCCGGTTGTCCATGCAGGAGGGCAGGCGGAAG
CCGTATTCGGCCAGCGTCGCCTTGCGGCGGAAGTCGCCCCGGTACATGCCGCCGATCTGCGGCAC
GGTGACGTGGCTCTCGTCGGTGAAGACCAGCGCGTTGTCG
>r846.1 |SOURCES={KEY=8c1b976a...,bw,1522766-1523066}|ERRORS={}|SOURCE_1="bcq" (8c1b976ac150da4581101744fba310641e33826f)
GCAGCACAAGCTCGTCGACTGGCGCAACAAGAAGTATTTTCGTGCTCGCGTACGCGACGGGGCTC
GTTACGCCACCTTGACTGCTGAAATCACGTTCGGCGCTCGGCTTCTAACGGTGAAGCGGTCGCTC
GCCACGCTTGAGGTTCAATTCCTGTCGTTGGACGGCGTGCCGGAGGAAACGACTACGCAGGACCG
TTATGAGGAACTAGTCGTCGAGTTGTCCCGGACCGCCAGCTATTTCGATTTTTTTGCAATCCTGC
GCTTCCTGATCTTCTTCCTTGAGGATCGGCCGGAACTGAT
>r847.1 |SOURCES={KEY=8c1b976a...,bw,2435379-2435679}|ERRORS={}|SOURCE_1="bcq" (8c1b976ac150da4581101744fba310641e33826f)
CGCGCCCGCCCGGGTCGTTGTCGTCGTCATGTCTCATATGATGGCTTTTCGGGCAGGGGCAACCT
GCGCCGCAGCCATGCGCTTGACCCATCCCCGCATGGCAAGGGAGAAGGGGGAGGGATAACGCGGC
AACGTCCCGGACGATGCCGCGAAGCCGGGGAGAGGCGGATACCGATGGAAGCGGGTGGCCGCGAG
CGGCGGGAACGGCCATGGCGCGCCTGAAGGGCATCGGGCCGGGCCATGCGCCGATGACGCTCGCC
GAGGCTGGCGCGCGGGCGGTTTCCCTGGTCGCTCCGGTCG
>r848.1 |SOURCES={KEY=8c1b976a...,bw,4070514-4070814}|ERRORS={}|SOURCE_1="bcq" (8c1b976ac150da4581101744fba310641e33826f)
TGCCCGATCGGCGGTTCGGATGTGGACGACAAGCGCCCGGAGGTCATCGCGGCCTTGACGGCAGC
CGAGCTGGTGCGTTGCTTGCTTGGCCGCCGGGAGCCGGCGAAAGGGAGACGGTCGCGACATGAAT
CAGCCGCGTGAGCAGGATGTGCCGCCGCGGCTGGCGCTCGCCCATGTCTCGAAGAGCTTTCCCGG
CGTCAAAGCCAACGAGGACATCAGCCTGAGCGTCCGGCCCGGCGAAATCCACGCCCTGCTCGGCG
AGAACGGCGCCGGCAAGTCGACGCTCGTCAAGATCATCTA
>r849.1 |SOURCES={KEY=8c1b976a...,fw,133023-133323}|ERRORS={}|SOURCE_1="bcq" (8c1b976ac150da4581101744fba310641e33826f)
GGCGCTTCTGCAAAGCAGCACCGCGACGGGTCTCATGGCCTCCGCATTTACGGCGAACGGTCTTA
TCGGGCTCGGGCCCGCCTTGGTGGTGATGCTGGGCGCCAACGTCGGAACCACGCTGGTTACGCAG
GTGCTGTCGTTCGACGCCGGTGTCGTCGGCCCTCCTTTGGTCCTGCTCGGGGTCATGGCTTTCCG
CTCGTTCGACGATGATCGGCTGCGCAATGCCGGGCGAATCGCGATCGGGCTGGGACTGATGTTGC
TGGCCTTGTCGGGGATGGCGCATGAGTTTGCGCCAATCGA
>r850.1 |SOURCES={KEY=8c1b976a...,bw,888462-888762}|ERRORS={}|SOURCE_1="bcq" (8c1b976ac150da4581101744fba310641e33826f)
CTCGTCGGGGTTGCGCCTGGAGGCCGCGGGCGAGATCACGGATGCAAAGCTTGCCGCGAAGGCGA
CGGTGAACGGGCTCGACCTCAACAGCCTGCCGCCCGGGGCGAGCCTCGCCGGGCCGTTCGGAGCG
CGCGATATCGCGCTCGACCTGTCCCTGGCCAATGTGCGTTTCAGAAATGCCCCTCCGGGCTCCGC
TTCGCTCGATCTCAAGCGCGAGGGCGAGATCTGGCGGTTGAGCCGGCTTTCGGTGGATGGCTTCG
GTGGCGTCAGCGTGGCGGGTTCCGGCGCGCTGCTCGCCGA
>r851.1 |SOURCES={KEY=8c1b976a...,fw,1701994-1702294}|ERRORS={}|SOURCE_1="bcq" (8c1b976ac150da4581101744fba310641e33826f)
GCCGGTGGCGCTCTATGCCGGGACCGCCGAGCGCGCCAAGGCCGGCCTCGCCATGGGCGCGCGCA
TGGTCACGGTGATGAGCGACAGCGGGATGCTGCGCGCCGGGGCTCAGGCAGCGCTGAAGGTCGCG
CGCAGCTGATCTTCAGGGCTTGTCGGTTTTCGACGGAACCAGGCGGGCATCCCGGGCTTGACCCG
GGATCCATGCCGGAGCGCCTTCGATAGGGCGTCGGGCACGGGTCCTGGGTCTTCGCGGAGTTTAT
CCTTGAGCCGATCGAAGATCGGACCCAAGGGCTCTGTCCG
>r852.1 |SOURCES={KEY=8c1b976a...,fw,5021769-5022069}|ERRORS={}|SOURCE_1="bcq" (8c1b976ac150da4581101744fba310641e33826f)
CGGCTCGTGGTGTCAAAACGAGGCCGGGCGCAATCGCGTTCACGCGAATGTTGTCGGGCGCGTAT
TCGACGGCCATCGAACGGGTCATCGCCGCGACGCCACCTTTGGCCGCGGTGTAACAATCGCGTTC
CGGCAGAGCCATCAATGCGACCATCGACGAAAGATTGACCACGGAGCCCCCGCCCGAACGGACCA
TCTCGGGGATCGCATATTTGGAGCACAGGAACGTGCCGTAGAGATCGAGCTTGATGACGCGCCAG
AATTCCTCGTCCGGCGCCTCCGTCACACGCGCATCGGCTG
>r853.1 |SOURCES={KEY=8c1b976a...,bw,1928990-1929290}|ERRORS={}|SOURCE_1="bcq" (8c1b976ac150da4581101744fba310641e33826f)
GTTCGGGCGCGTCGCGGAAGCGTCGCGTCAGCCCGGGCTCTATCTCGCGGGCGGCATTCCCGACA
GCTTCGAGGGCCGCTTCGAATCGCTGACCCTGCACATGTTTCTTGTGTTGCGGCGGCTGCGCGAA
TTGCCGCCGCCTGCGGGCGATCTCTCGCAGGAGCTGATCGATGCCTGCTTCGCCTATCTCGAGCT
GGGCTTCCGCAATGGCGGCGTCAGCGACATCGCCGTGCCGAAGCGGATGAAGAAGATCGGCCAGA
TGTTCTATGGCCGCATCCAGGCCTATGAGCCGGCCTTTGC
>r854.1 |SOURCES={KEY=8c1b976a...,fw,1906339-1906639}|ERRORS={}|SOURCE_1="bcq" (8c1b976ac150da4581101744fba310641e33826f)
AAGCCCGGCGTGACGAAGAGCGTCCAGGGCGCGCCGCGCCTGGCGAGCACCGGCCAGGCATGCTC
GACATTGTCGCGATAGCCGTCGTCGAAGGTCAGCGCCACGAAGAAGCGGCCCTGCTTCGGGCTCT
GGAGCCGGGCGACGGCCTCGTCGAGCGAGACGAGCTCGTAGCCCTCGGCGCGAACCAGGCCGAGC
GTGGCGTCGAGGAATTCGGGCGTGATCTCCAGCAATGCGTTGGGCGTAAAGCCGCGCGGCACAGC
CGGGCGGACATGGTGGAGCGTCAGGATCACGCCCCTGCCC
>r855.1 |SOURCES={KEY=8c1b976a...,bw,4678708-4679008}|ERRORS={}|SOURCE_1="bcq" (8c1b976ac150da4581101744fba310641e33826f)
CTGAGATAGAAGGACGCGATACCAAGGGTCTTGGCGCCCACTTCGCTGTTCCAGGCATAGAAGCC
CCTGAAATAGAGATCGGGCGATCCATCCGCGAGCTTGCCGGCTTCGATCGGATTCAGATCGTCGA
CGAGGAAAAGGAAGACGTCGCGATCGGAAGCGTAGAGCGTCGTGGTGTCCTTGGTGATGTCGACG
CGCGGATTATAGACGCCGGTCGACCAGTCGAGGACACCGGGCACTTTCCAACGGGTGTCGCCGGT
GCCGTTGCCGGCGATGCGCTGCACGGCTTCGACCAGCTCG
>r856.1 |SOURCES={KEY=8c1b976a...,fw,2247584-2247884}|ERRORS={}|SOURCE_1="bcq" (8c1b976ac150da4581101744fba310641e33826f)
CACGATGCCGTAGAAGCCGGCGCCGACGCCGCCGACGATGACCTCGCCGAGCTCCATGTTTATCA
GCGGGATCAGGCCGCCGAGCGCGGTGAAGCTGCCATGCATGGCATTGACCGCGCCGCAGGAGGCC
GCGGTGGTGACGACCGCGAAGAGCGCCGAGAGCGGGATGCCGAAGCGCATCTCCTTGCCCTCGAA
ATTACCGCCCTGCAGGCCGAGCGCCTGAACGAGCGGGTTGCCGGCGGCCTCGGCCCAGTAGCAGA
CGATGACGCCGGCGATGAACAGCGTGCCCATCGCGGCGAG
>r857.1 |SOURCES={KEY=8c1b976a...,bw,1867656-1867956}|ERRORS={}|SOURCE_1="bcq" (8c1b976ac150da4581101744fba310641e33826f)
CGCAGCGCGCCCCGTGACGGCAGCGCCTATACGGTCGCGAATTGCCGCGAGCGCGTGCTGCGTGG
CGGCTCGTTCAACAACGATCCGCGCTATCTGCGCTCGGCCGCGCGCTTCAAATACGAGCCCGATG
TGCGCTTCTACACCAACGGCTTCCGCGTCGCGCGCGACCGATAGGCCTGTCCGTTCCACCTCGAA
TTGCAAGAGCGTCGTGTTCGCGCGGTCATCGACTCCTACGCTCGCATGCGCAGCGGCCTCTTAAT
CGGCGGCGAGCCTGACCTGCGGACTGAAGACGTTCGTCTT
>r858.1 |SOURCES={KEY=8c1b976a...,bw,4471638-4471938}|ERRORS={}|SOURCE_1="bcq" (8c1b976ac150da4581101744fba310641e33826f)
ATGGCCTGGCCGACGGCGCCGGGCTTGGCGAGCGAGAAATCGACGGCGAGCTGCAGCGCGTGATC
GATCACGCCGTCATCCGTTTCCGCCTTGACGAGCAGACCGCCGAGCTGGCTTGCGCCGGCAGCCG
TGATGCCCGCGCTGAGGAAGGGCGACTTGGTGCCCCAGCCATCGCCGGTGACGATGTTTTCGGAC
CCGAACGACGCAGCCGATGCTGTCGTGTTGCTGGTCCGGTTGAATTGCCAGAAGTTGTACGCGAT
GTCGCCATCGATGACGATCAGTTCGCCGTCAGTACCCGCG
>r859.1 |SOURCES={KEY=8c1b976a...,bw,3547547-3547847}|ERRORS={}|SOURCE_1="bcq" (8c1b976ac150da4581101744fba310641e33826f)
GCGATGTGCTTGCTCGGCGTGCTGCTCGGGCAGGTCGGCACCGATCTGGAGACCGGCCTCGAGCG
CTTCACCATGGGCCTGCCCTCGCTCGTCGACGGCGTCAGCCTGGTCAGCCTCGCGCTCGGCTGCT
TCGGCATCGCCGAGATCACCAAGAACCTCGATGCGAAAGAGGAACGCACGCCGTTCAACGGCAAG
ATCAAGCTGATGCCGACCTGGCCGGAGTTCAAGCGCATCATCCCGAGCGCCCTGCGCGGCAGCGT
GGTCGGCTCCTTCCTCGGCATCCTGCCGGGCGGCGGGCCG
>r860.1 |SOURCES={KEY=8c1b976a...,fw,4845964-4846264}|ERRORS={}|SOURCE_1="bcq" (8c1b976ac150da4581101744fba310641e33826f)
GTCGCGGGCGGAATCGCGCTCGTGGCTGCGTTGGCGCGTCTGGGCAAGGTCGTCGCCATCGGCCA
TGCGGCGGTGGATTTCGAGATCGTGGCGGCGGCGGCCGATGCCGGCGCGACGCTCTCGACCCATC
TCGGCAACGGCCTGCCGCAGCAGATGCACAAGCTGGTCAACCCGCTCTTCGCGCAGCTCGCGGAG
GACCGGCTGATGGCGGGCTTCATCGCCGACGGCATCCATATCCATCCGAAGGCGCTGAAGAGCCT
CATCCGGGCCAAGGGGCTCGAACGCTCGATCCTGGTCACC
>r861.1 |SOURCES={KEY=8c1b976a...,fw,4248140-4248440}|ERRORS={}|SOURCE_1="bcq" (8c1b976ac150da4581101744fba310641e33826f)
GCGCATCGCCCTGATCGACCGCACCGGCGCACAGGCGGTCGCCACGGCGCAGAAGCTCGGCGGCC
GAGGCTGGCGCGATCTCGTGGCAGTGCGGGGAGGCATGCTCGGGCCGGGCGGCTGGCTGGCGGAG
AAGCTGCCGGTGACGGAGTATCGTTAGCGTCCTTCTCCCCTCGGGGGAGAAGGTGCCGGCAGGCG
GATGAGGACCGTTAGCGCTGCCCTTCCTCATCCGTCAGCGCTTCGCGCCGCCACCTTCTTCCCAC
GGAGGTCGGATGTTTCCGACTTCCGCTTATGCTTTCCCAT
>r862.1 |SOURCES={KEY=8c1b976a...,fw,5026774-5027074}|ERRORS={}|SOURCE_1="bcq" (8c1b976ac150da4581101744fba310641e33826f)
TCGCCAGCTGTAATCAGAAGGCGAAGCGATGACAGATCGGGCGCGGTGCTGACCGCCTCGTTCGA
AGCCAGGCCGCGGATCAGTGTCGGCGCTGAGCCGTAGTGAGTGACGCGATAGGTCTCAATCAACC
GGCCCATTCGCGACCAGTCGGGGTAGTCAGGGGCGCCATCGTAGCAAACCAGGGTCGCGCCGCGG
AGAAGCGCCGAACCAAGAATGAGCGAGCCCGCGATCCAGCCCATGTCAGCCGGCCAACAAAAAAC
GTCGCCTGCTCCCACGTCGAAGTGAACCGCAGAGTCGTGT
>r863.1 |SOURCES={KEY=8c1b976a...,bw,1193650-1193950}|ERRORS={}|SOURCE_1="bcq" (8c1b976ac150da4581101744fba310641e33826f)
GGATTCGCTCCTGCGTCTCAGGTCTTTGGTGTTTCGCATGTCGTTTTCACAAAACCGCTGCGCAG
TTTTGCGCGACATGCTTTAGGGAGCGGCAGCGATGGCGCAGGCCTTCGGGCTCTACACCCATCAG
CGCAACAACCGGATCAGGTCCAATTTCCTGATCGCCGGGCTCTTCCTGCTGGTCTATCTCACGAC
CTGGGGGCTGCTGCTCGTCGCCTATGGCTATGGCGGCGTGCCCTATGGCCGCAGCGCCTTCTCGG
AAGCGAACCGCATCTTCCTGTCGTGGTTTCCGTTCGTCAC
>r864.1 |SOURCES={KEY=8c1b976a...,fw,3369859-3370159}|ERRORS={}|SOURCE_1="bcq" (8c1b976ac150da4581101744fba310641e33826f)
TTACCTGTTCACCAGCGAATCGGTCTCGGAAGGCCACCCCGACAAGGTCTGCGACCGCATCTCGG
ACGAGATCGTCGATCTGTTCTTCAAGGAGGCGGTGAAGGCCGGCTATGAGCCGTCCAAGGTCCGC
GTCGCGGCCGAGACGCTGGCGACGACGAACCGTGTCGTCATCGCCGGCGAGGTCCGCACCCATCT
CGACGAGAAGCAGATCAAGTCGAAGGTGAAGTCGGCGGCCCGCAAGGCGATCCGCAACATCGGCT
ACGAGCAGGCCGGCTTCCACTGGAAGACCTGCAAGATCGA
>r865.1 |SOURCES={KEY=8c1b976a...,bw,236417-236717}|ERRORS={}|SOURCE_1="bcq" (8c1b976ac150da4581101744fba310641e33826f)
TGGCGAACAGCCGCCGCGCGCCCCAGGCTGTGACGAGCAGCGCGGCGCCGGCCAACAGGAAGAAC
AGCGATTGGTCGAGCAACGTGCCGATGGTCTGCCAGAGCAGGATCAGGATGGCGACGCCGAACAG
GATCGAGCCCGCCGTCAGAATCCGCCGGATGCCACCGGCCGCGCCAGCGATGACCAGCGCCGTCG
CCGCCAGGAGCACGAGGCTTGCCACCGCGATCTTGCCGGGCATGCCGGAGACGCGGTCGCTCCAG
AACAGCACCGGCACCAGAAGCGCCAGCAGCAGCCCCGCCG
>r866.1 |SOURCES={KEY=8c1b976a...,bw,516390-516690}|ERRORS={}|SOURCE_1="bcq" (8c1b976ac150da4581101744fba310641e33826f)
CCCGCGCTACGGCCTTTACGCGACCGCCGATGGCTGGTTTCTTGCCGTCGGGGCGCTGGAGCCGA
AATTCTGGCAGGGCTTCTGCGAGGGCATCGGCCTCGACGAGACCCTGCGCGACGACCGCCGCAAC
CCGCAAGCGACGCGCGCCGCCATCGCCGCGATCATCGCCGGCGAGAGCGCCGCGCATTGGCGCAC
CCATCTGGAGCCGCTCGACTGCTGCTGCACCGTGGTCCGCACGCTGGAGGAGGCGGTCGCCGACC
CGCATGTCACGGCGCGCGGCCTGCTCGACGCCCAGGCACA
>r867.1 |SOURCES={KEY=8c1b976a...,fw,2254140-2254440}|ERRORS={}|SOURCE_1="bcq" (8c1b976ac150da4581101744fba310641e33826f)
GCCAGTCTTCGGGATTCTGCGCGAGCCCTTCGTCGGAGAGATCGGGCCAGCCCTGCTCGGCTTCG
GCCTTGCGCAGGAAGGCGACACGCTCGCGCAACTGATTCTGCCCCTTCGTCCAGGGCAGCAGGCC
GATGCCCAGCGCGGCGATGCCTTTCGCCAGCGCCCCAGCATTCTCAAGCGTCCCGGCGACGGGCA
AGGGGCGTTCCGCCAAAGCGAGCGCGCCGTAACGGCGCACAGCTCGTACCCGCAAGGCGCGGGCG
GCCCGGTCGAAGCTCGCCTCCTCGCGCTCGGTGATGGCGT
>r868.1 |SOURCES={KEY=8c1b976a...,bw,2294012-2294312}|ERRORS={}|SOURCE_1="bcq" (8c1b976ac150da4581101744fba310641e33826f)
GCCTGTGCGGAATTCGTCTCACTCAAGGTGAGGCTGTGCAGATTTTAAAAGGCGGCCGCAGGGCC
GCCTCTTTATTCTGCGAGTGCGGTCGCCCGGGCTTAACCAGAAATGGCTTAACCCTGAGCAACGG
TCTTTCATCGCATCGGCCGAAGCCTTAATCACCTGCGTGCCAAAGATGTGGCCCCGCATCGATGA
TTGAGATGCCGATGTTTGCGCAAATGACCGACTTCGTCGGAAAGATCCTCGACAAGATCTCGGCG
ACGAGCCTGATCGCGACCGGAATGCTCCTGCTGACGGCGC
>r869.1 |SOURCES={KEY=8c1b976a...,fw,2468626-2468926}|ERRORS={}|SOURCE_1="bcq" (8c1b976ac150da4581101744fba310641e33826f)
TCGCCGAGGCTGGATTCGGTGATCGGGCACAGGCCGGCCACCGCGCCGCTCAGGGCAATGCCGTC
ACGCTCGGCGTCGCTCAGATGCGTCGCATGGATCAGGCACCAGCGCTGGTCGAGCGGGACCGTGT
CCATCAGCAATTCGACCGGGCGCCTGCCGGTGATCTTCAGGCTGGCCTCGACCTCGGGCACCTGC
TCGGCGACATGGATATGGACGGGATCGTTCGGGCGCAGCGACGACACCCAGCCGAGATCGTCGAG
CGCGACCGCGCGCAGCGAATGCGGGGCGACGCCGAGCCGC
>r870.1 |SOURCES={KEY=8c1b976a...,fw,866364-866664}|ERRORS={}|SOURCE_1="bcq" (8c1b976ac150da4581101744fba310641e33826f)
TGATCGGCCAGGAATGCATCGACGAGCTCGCCGCCTGTGTCGGGCTGAAGGATCTCGTCTCAGCC
ATCACCGAGCGCGCCATGCGCGGCGAGATCGCCTTCGAGCCGGCGCTGCGCGAACGCGTCGCCTT
GCTGAAGGGCGTGCCGCTGTCGGTGGTCGACGAGATCATCCGCGACCGCATCACCCTGACGCCGG
GCGGCTACGAGCTCGTCCATACGATGCGCGCCAACGGCGCCTACACCGCCCTGGTCTCCGGCGGC
TTCACCGTCTTCACCGGTCCGATCAGCGCCGCCATCGGCT
>r871.1 |SOURCES={KEY=8c1b976a...,bw,3570329-3570629}|ERRORS={}|SOURCE_1="bcq" (8c1b976ac150da4581101744fba310641e33826f)
GAAAGCCGGGATAATCACTGCGCGGTGTCATTTTCCGGTCGGCGATGTCCAGTGTCCTGCGCCTG
CTGGCGCGTGTGGTGTGTCTCGTTCTGCTTGCAACCTCGGCGGTCCATGCCGGCGGCTATGAGCG
TGTCTCCATCGCGATGGACGGCGGCCATCTCGACGGCGTTTTCTTCCGCCCGCCGGGGCCGGGGC
CGTTTCCGGCGGTCGTCGCATTGCATGGTTGCGGCGGTCTGTGGCGCGAGCAAGGCAAGCTCTCG
CTGCGCCATCTGGATTGGGGCGAACGGCTCTCCAATGCGG
>r872.1 |SOURCES={KEY=8c1b976a...,bw,5180842-5181142}|ERRORS={}|SOURCE_1="bcq" (8c1b976ac150da4581101744fba310641e33826f)
AGATCCATGAAGTAGAAGGTCGTCGGCCGCCAGGCGATCGACTTCTTGATCGCGTAGGCTTCGCT
CGGCTGGTACAGGATCGTGGCCGGCGCCTCATCCTCCCAGATATCGAGCATCTGCGTGAAGAGCG
CCTTGCGCTTCACTGGGTCGGTCTCGGCCTCCAGCGCCGTGCCTGCCTTGTTGAACGCCTGCGTC
GAGGTCCAGAACTTCGAGACCTGGATCTCGCCGGCCGGGCCCCAGGCCACCCAGATGGACCCCAG
CGGATCGGGCAAGCGCGTGGAGTTCGACCAGTTGAAGATC
>r873.1 |SOURCES={KEY=8c1b976a...,bw,2418499-2418799}|ERRORS={}|SOURCE_1="bcq" (8c1b976ac150da4581101744fba310641e33826f)
TGGGCGAGATGGTCGACGCCGGTGAGCAGCGAGCCGAAGAATTTGCGGTTGTTCGACATGCCGCC
GACCGAGATGCCGCCGAAGCCGACGCCGTGATAGCCGCGCTCGCGGCCGATGAGGCGGGTCTTGG
CGGCCTTGCCCGAGACGTTCCAGTAGGCCAGCGCGATCTTGAGCGCCGAATCCGCGGCCTCCGAG
CCCGAGCCGGCGAAGAAGACATGATCGAGATCGCCCGGCGCCAGCGCCGCGATACGGGCGGCGGC
GGCGAAGACCTTGGGATGGCCGTACTGGAAGGAGGGAGCG
>r874.1 |SOURCES={KEY=8c1b976a...,bw,326462-326762}|ERRORS={}|SOURCE_1="bcq" (8c1b976ac150da4581101744fba310641e33826f)
CCTGGTCAGGGGCCCGGCGCCGATGGAGGCCGCCGGCTTCTGCGCCTTCCTCCTGCCGAGGCGTG
AAACGGTGTGGTGGGCCCTGCAGGCGGTGCGCGCGTTGCAGCCGCCCGGCACGCAGGATCCCGGC
CTCGCCGCCGCCGAGGCCTGGGTCCGGGAGCCCGGCGACAAGACCCGCTTCGAGGCGCTGCGCCA
CGCCCAGGCCGGTGACCGTGCGCGGCCGGGCACCTTCGTGGCCTGGGCGGCCGGCTATTCCGGCG
GCAGCATGTCGGAAAGCCATGCCATCCCGACCCCACCGGA
>r875.1 |SOURCES={KEY=8c1b976a...,fw,3915515-3915815}|ERRORS={}|SOURCE_1="bcq" (8c1b976ac150da4581101744fba310641e33826f)
CGACTTGCCGGCGCCCGACGGCCCGACGATGCCAAGCACCTCGCCCGGCTCCAGCGAGAAGGACA
CGCCCTTGATCACGGTCTGCTCCGAGCCGGCTGGGGCAAAGATCACGCGGTCGACCACCAGATCG
CCCTGGCAGGGCGGCGTCGGCACGGTCTGGCGCTGCGAGCTGCGCGACAGCACCAGCTCCCGCAC
CCGCTTCCATGCGGTCGCGGCCAGCACCCATTGCCGCCAGTCGGTGATCATCGAATCGAACGGCG
CCAGCAGCCGACCGAGCAGGATGCTCGCCGCCATCAGCGT
>r876.1 |SOURCES={KEY=8c1b976a...,fw,3474722-3475022}|ERRORS={}|SOURCE_1="bcq" (8c1b976ac150da4581101744fba310641e33826f)
GATCTGGATCGCCGACAGCGTCCTGATCCTGCTGGCGGGCTGGTTCGCCCCCTCCTCGCTCGGCA
TCGCCTTCGTCCTGGGGCAGGCGCTCGCCGTCGCGGTCGTGACGGAGCTGGAGATCATCGGCCTG
AAGCGTTCCGCCGATGAAGGCGCCGCTCTCCCGGCCTGAGGATCCGTCACGCGGCTGTCGCACAG
GCCCACTAGCCGACGGGTTTCCCCTTCAGCCAGCGGATCCGACCCATGCGCCAGCCCCTCGCCCT
CGCGGCTCTCGCTTCGTTGCTCCTCGCCGGTACCGCCGGC
>r877.1 |SOURCES={KEY=8c1b976a...,bw,2392579-2392879}|ERRORS={}|SOURCE_1="bcq" (8c1b976ac150da4581101744fba310641e33826f)
TCCGCCATGGACGTCTCCATGGGCCGCGACGACGATGTTGTGGTTTTCGGCGAGGATGTCGGCTT
CTTCGGCGGCGTCTTCCGCTGCACCCACGGTTTGCAGCAGAAATACGGGATGTCGCGCTGCTTCG
ACGCGCCGATCAGCGAGGCCGGCATCGTCGGCACCGCCATCGGCATGGCGGCCTATGGCCTGAAA
CCCTGCGTCGAGATCCAGTTCGCCGACTACATGTATCCGGCCTATGACCAGATCGTCTCGGAAGC
GGCCCGGCTGCGCTACCGTTCGGCCGGCGACTTCACCTGT
>r878.1 |SOURCES={KEY=8c1b976a...,fw,4553161-4553461}|ERRORS={}|SOURCE_1="bcq" (8c1b976ac150da4581101744fba310641e33826f)
CATTCCCGACAAGGGCGAGGAGAAGGCGGCGCTGCGCCACCTGCGCGAGGCCATTTGCGCGCGTT
TCATCCGCAAGCCCGGCTATCGCAGCGTGCCGGTTACCATTCCAAGGCGGGCCGAAGCCGGCGAC
GACTACCCGGGCGTGGTCGACGATTGGCATGCGCGCATCGCGGCCAGCTACCGGGGCTTGTTCGA
GAGCGAGCTGGCCGAGGGCGAGACCGGCGCGCTGCTCGTCTGGGGCGATCCGGCGCTCTACGACT
CGACGCTGCGCATCATGGAGCGGGTCGCCGCTTCCGGCCT
>r879.1 |SOURCES={KEY=8c1b976a...,fw,3677442-3677742}|ERRORS={}|SOURCE_1="bcq" (8c1b976ac150da4581101744fba310641e33826f)
GCGGCGCGTCGTCGGCACCTGCCGGAAGGGCTCGAGCGCGAGCTTCAATTCGTCGTCGTCCATGC
CGATGCCGGTATCGCGGACCCTGAGGATCGCCTCGCCCTGATCGCCGAGCGCGGTCGAGATGATG
ACCTGCCCGCCGGCATCGGTGAACTTCACCGCGTTGGAGAGCAGGTTGATCGCGATCTGGCGGAT
CGAGCGTTCGTCGGCGACGACCGGCGGCAGCTTCGGCGAGAGGCCCGAGCGCAGCACCACCCGCC
CGCGCTGCGCTTCCGGCTGGAGCAGGGCTACGGTCGAAAG
>r880.1 |SOURCES={KEY=8c1b976a...,fw,4133266-4133566}|ERRORS={}|SOURCE_1="bcq" (8c1b976ac150da4581101744fba310641e33826f)
CGCGAACGTTGCAGCGCGGCCATCTGCGGATTGCGGCTGACAGCGCGACGCATGTCATGGCGGCC
CTCGCGAAGATGCGTGCGAACTACCCGGGGCTCACCTTCTCGCTGACCATCGGCAACTCGTCCGA
GGTCGTCGATCAGATCATGGATTTCGTCGCCGATGTCGCGATCACGGCGCGCCCGAACTCCGATC
CTCGCATCCACAGCATCAAGCTGCGGTCGGACAATCTGATCGCGTTCATCGCGGCCGACCATGAA
CTCGCTCGGCACGACAGCATCCCCATCGAGGCGTTCGCAG
>r881.1 |SOURCES={KEY=8c1b976a...,bw,2248396-2248696}|ERRORS={}|SOURCE_1="bcq" (8c1b976ac150da4581101744fba310641e33826f)
TCGCGCTGACCAAGCCGCTCGGCGGCTATATGACGCGCGTCTTCAACGGCGAGCGCACTGTCCTC
TCGCCGCTGTTCGCGCCGGTCGAACGCGGGCTTTATGCCTTGGCCGGCACGCATGGGCGCGAGGA
GCAGCATTGGAGCGGCTACGCCGTCGCGCTGCTGCTGTTCAACCTCGCCGGCCTGTTGCTGCTCT
ACGGGCTGCAGCGCGTCCAGGCTGGGTTGCCGCTGAACCCGGACGGCATGGCGACGGTCGCCCCC
GATCTCGCCTTCAACACCGCCGTGAGCTTCGTGACCAACA
>r882.1 |SOURCES={KEY=8c1b976a...,bw,4548654-4548954}|ERRORS={}|SOURCE_1="bcq" (8c1b976ac150da4581101744fba310641e33826f)
GAGCGTCTTGAGATCGGCATGCGGCGCGACGCGCAGCACCCGGTTCGGCGCCGGCTGCGTCTGTG
CCCGGGCGGCAAGGGGCAGCAGGGCCGTCGCCGCCAGGGCGAGAGCCGTTGCAAGGCGGGGTAGA
CGCATGGGAACCTCCTCCAGTCTTCGTCAGGCCGGCGCCTCCCCCTCAGGAGCGCCTAGTCGACA
CGCTCCATCTGCAAGATCCTCGCCCGGTGGCCGGCGACCCGCAAACCGCCGGTACTGTCGAGCCA
GAGGCAAGGCCGCGCCCGCCAGGGTCCGTGCGCGAGATCG
>r883.1 |SOURCES={KEY=8c1b976a...,fw,1023124-1023424}|ERRORS={}|SOURCE_1="bcq" (8c1b976ac150da4581101744fba310641e33826f)
GGATCACGGCCGAGCCCGCGATCGTCAGGGTGACGCGGCTGCCGGCGATGATGCGGCTCAGGATG
TCGCGGCCGAGCTGGTCGGTGCCGAAGGGGTGGGCGCCCAGCCCGGCCCAGGAGAGCGTCGGCGC
CATCATCCGGGCCTTCAGGTCGCCGCGCGTCGGGTCGGGCAGGCCGAGCCAGGGCCCGGCGAGCG
CCAGCACAAGCAGGAGCACCAGCAAGGCGGCGCCGAGCAGGCCCAGCCAGTTCGCGCGCTGGCGA
TGCAGGAACGAGAGCAGCCTCATGATTCCTGCCGGATGCG
>r884.1 |SOURCES={KEY=8c1b976a...,bw,682044-682344}|ERRORS={}|SOURCE_1="bcq" (8c1b976ac150da4581101744fba310641e33826f)
TCCGGCCGGCGCCTCGGTCCATAAATTCGGCGGGCTCGGCTATGTCGGCTTCGCCGAGGAGGTGA
GGGCGCAGGAGGCCGAACTCGGCTTCAAGTTCGACTACGTCGTGGTCTGCACCGTCACGGGCTCG
ACCCATGCCGGCATGGTCGTCGGCTTCGCCAAGGACGGACGCCAGCGCAACGTCATCGGCATCGA
TGCCTCCGCCACGCCAGCCCAGACCAAGGCGCAGGTTCTCGACATCGCGCAGAAGACCTCGGCGC
TCATCGGCGGCAAGGACATTACCGCCGAGGACATCATCCT
>r885.1 |SOURCES={KEY=8c1b976a...,fw,3444640-3444940}|ERRORS={}|SOURCE_1="bcq" (8c1b976ac150da4581101744fba310641e33826f)
GCGGGCGAAGCTCGCCAGATCGACATTGCCGCCGGAGAGAATGACGCCGACGCGCCGCCCTTCGA
CGGGCACGGCGCCGGTGAAGGCCGCCGCCGCGGCGAGGCAGCCGGTCGGCTCGACGACGAGCTTC
ATGCGCTCCGCGAAGAAGCGCATCGCGTCGATCAGCGCCGCGTCGCTGACCGTGACGATGTCCTC
GACGTCGCGCTGGATGATCGGGAAGGTGAGATCGCCGAGGAAGGCGGTCTGCGCCCCGTCCGCGA
TCGTCTTAGGCACGCCGATCTTCACGATCTCGCCCTTGCG
>r886.1 |SOURCES={KEY=8c1b976a...,fw,2863800-2864100}|ERRORS={}|SOURCE_1="bcq" (8c1b976ac150da4581101744fba310641e33826f)
CTACAGATTGGGCGAAGTCTCACCGCAGCCGCAAGTGGGCAGACGCAGCTTTTCCAGGCGGCCCC
GCCGAAATTTATCGCAGGGTAAACCGCTGATCCGATTGGGCAAAAAGCGCGAGGCCCGCAGGCCT
GCTGCGAAAGTCGACCTCAGCGCCGGCGCGACAGGCGGTCGTCGAGCAGCGAAACGCCCCAGATC
GCGATGCCCCCGAGCGCGAGCGCGGCGCCGACCCAGCCGGTCGAGGTCCAGCCATAGCCTGCGGC
GATCGCCATGCCGCCGAGCCAGGGCCCGAGCGCATTGGCC
>r887.1 |SOURCES={KEY=8c1b976a...,bw,112986-113286}|ERRORS={}|SOURCE_1="bcq" (8c1b976ac150da4581101744fba310641e33826f)
CGTCGCTGGGGCGGCTGTCCTTCGTCGCCTATCGGCGGTTGTCCGGTACCATGCTGGCCGAGCTG
GCGGATGGCTACCGCGTCGCCGGCATGCGCCTCGTCGATCGACAGCCCTCCGACGCGCTGTCGAG
CCTGCCCATTCCCTCTCCGGACGCATCGGTCAGCACCTGGCTGACCTGGACACCGGACCGCCCCG
GCGACGTCATGCTGGAGCGCTTCCTCTGGGCCCTGATCTCGGTCGGCGTGCTTTTCTCCGGCATC
ATCGTCTTCGTGGTCCAGCGCCTGCGCGCGGCAGCCGTGC
>r888.1 |SOURCES={KEY=8c1b976a...,fw,1858251-1858551}|ERRORS={}|SOURCE_1="bcq" (8c1b976ac150da4581101744fba310641e33826f)
CGCGACCGGGAGGCTTTCTCCCTTAAGCCGGCGCACGGCCTCGAAATAGGCGATCGCCGGCGCGC
TGCGGTCGTCTGCAAGCGTGACGGGCGAGCCGATATTGGAGGCGCGCAGCACGTCCATGCTCTCC
GGGATGATGCCCAGCAGCGGGATCGACAGGATCTCGAGGACGTCGTCCACCTTGAGCATGTCGCC
GCGCTCGGCGCGGGCGGGGTCGTAGCGGGTGAGCAGCAGGTGCTTCTCGACGCGCTCGCCGTTCT
CGGCCCTCAGCGTCTTGGAGTCGAGCAGGCCGATGATGCG
>r889.1 |SOURCES={KEY=8c1b976a...,fw,1685049-1685349}|ERRORS={}|SOURCE_1="bcq" (8c1b976ac150da4581101744fba310641e33826f)
GCGGGATCGTTGGGCGCGCGGAAGACGGCGGTGGTTTCGAGATCATAAGCCGCCGCGCAGATCGC
CGGCAGCTCCCAATTGGCGAGATGGGCCGAGAAGATCAGGCCTGGCTTCTCGTCGTCCTTGAGCG
CGATGAAATGCTCGATGCCGACGACCTCGACGCGCGAGTTGGGATCGGGGTTATGGTAGTCGTAA
TCGAACAGCGTCTTGAGATGCGCGTATTCGGCGGCGGTGCGGCCGAGATTCTCCCAGGCGGCGCG
GGCGATGCGCTTGATTTCGGCCTCGTCCTTCTCCGGGAAG
>r890.1 |SOURCES={KEY=8c1b976a...,fw,3780114-3780414}|ERRORS={}|SOURCE_1="bcq" (8c1b976ac150da4581101744fba310641e33826f)
CTGGTGCGGGCGGCGATCTACGACCGGCGGGCGAGGGCCTATGTGCCCGTCGAGCGGCTTCTCGC
GGAGATCGGCATCACCGCGCAAAGCCCGGCGCCGAGCCCCGAGGTCGCGGCCTTCCTGGCATCGG
AAGAGGTGCTGCGCGGCGCCGGCGCAAGCGAGCGCTGAGGGCTGGAAACCTACTCCGCCGCCAGC
CGCGTCGCGCGCCACTGCGCCAGCAAGGCGCGCAGCGCCGCCGGCTTCAGCGGCTTGTTCAGCAG
ATGGGCGTCGAGCGCGTTCGCCGCCTCGCGCACATGCGGC
>r891.1 |SOURCES={KEY=8c1b976a...,bw,2373312-2373612}|ERRORS={}|SOURCE_1="bcq" (8c1b976ac150da4581101744fba310641e33826f)
TTGGCCCCGCCCTCGCGCACGAGATCGGCGTCGATGTTCACCTCGCTCATGTCGTTGACGATGAC
GGCGACGCGCCGGCCCTCGCGGTTGTTCAGGATGTGATTGAGCAAGGTGGTCTTGCCGGCGCCAA
GGAAGCCGGAAAGGACCGTGACCGGCAGGCGCCGGTCGAGGAGGAGAGAAGATGCGGCCATCGGA
AGGAGCCCGGTTTGGACAAAGGATAATTTGTTACAGTATAACATTTCATCTCTGTCAACCGATGC
GCCCTCCGTCGTGAGTGGCTTGTCCTTGTCCGGAGGCTCG
>r892.1 |SOURCES={KEY=8c1b976a...,bw,2343172-2343472}|ERRORS={}|SOURCE_1="bcq" (8c1b976ac150da4581101744fba310641e33826f)
CTCGGGCGCGCCTTGCCCTGGAAGCCGACGCCCGGCCGGCGCCTGCCCTATCCGGCGCAGGCAGC
GAGCAAGGCCCTGCCGAACTTCCCCTCGCAGATCGATTTCATGCGCGGCATCGCCGACCAGGCCG
AGGCGATCGCTCGCGGAGAGGCGCCACGCTTCTCCGGCGCTCTGGCGCTGCACATCACGGAACTC
GCGCTGGCCCTGAACAGTGCGCGCGACCTGCCGCAGCCTTATCGGGTGAGATCGCGTTTCTGATC
AGCCGCGCCCTGCCGGCGGCTGGGCCAGCACGGTTTCGAT
>r893.1 |SOURCES={KEY=8c1b976a...,bw,354738-355038}|ERRORS={}|SOURCE_1="bcq" (8c1b976ac150da4581101744fba310641e33826f)
CCTTCAGCTCGTCCTCGCCGACCTTGAACTCGCGGACCAGCCGGGCCCGGACCTGCTCGATCGGA
TCATGCTCCTCGCGCATCCGCTGGACCTCGTCCTTGGAGCGGTACTTCGCCGGGTCCGACATCGA
GTGGCCGCGATAGCGGTAGGTCTGCATCTCCAGGATGTAGGGCCCCTTGCCGGAGCGCGCATGGT
CGATCGCGCGCTGGCCGGCCTCCCGGACGGCCCGGACATCCATGCCGTCGACCTGCTCGCCCGGA
ATGTTGAAGGAGACGCCGCGGCGCGAGAAATCGGTCTGGG
>r894.1 |SOURCES={KEY=8c1b976a...,fw,1736540-1736840}|ERRORS={}|SOURCE_1="bcq" (8c1b976ac150da4581101744fba310641e33826f)
TCTCGGCCGCATCGATCCAGAAATCGCGGTAATCGTCGCCATTGCGCAGCATGCCGTGCTGCACG
ACGATGACCGGATCGTTCGGCCGGTGACCCGCCGGCCGATAGAAGTTCACCACGAGTGGCCGGCC
GGGATGGAAGCCATCGACGAAGGGCAGCTCGCCCCGGCCGACCGCCGGGTTGAGGGTGGTGGTGA
TCATGCGGCCTCCGGAGCCTTGTGCAGATGGCAGGCGGCGCTGCGGCCGGGCGCGATCTCGATGA
GCTTCGGCCGGACTTCGCGGCAGACGGGCATGGCCTGCTC
>r895.1 |SOURCES={KEY=8c1b976a...,fw,2368240-2368540}|ERRORS={}|SOURCE_1="bcq" (8c1b976ac150da4581101744fba310641e33826f)
GCGTCGCCCTGACGCCGATGGTCTGGCCGGGCGAGGAGAAGCCGATCGCGTTGGAGAGCAAGTTG
AACAGCACCTGCCGCAGGCGCTTGCCATCCGCCCGCAGCGGCCCGGTGCGCGGATCTATCTCGAC
CTTGAGCGACAATTTGCTGTCGGTCAGCCGGTCCTGAAGCCCGGCCGCCGCCTGCGCGATGGTGT
CGGCGACATCGACATCCTGCATGTCGAGCGTCAGCGCACCATTGTCGATGGTGGCGAGGTCGAGG
ATGTCGTTGATGATGGCGAGCAGCGCGCCCGAGGAGCGCA
>r896.1 |SOURCES={KEY=8c1b976a...,fw,2356894-2357194}|ERRORS={}|SOURCE_1="bcq" (8c1b976ac150da4581101744fba310641e33826f)
CGATCCAGGTTCCGACCATCGGCGGTCCGGGCGGCTTCGACTTCACCGCGCCGCCGGCGATCGAT
CCACCCAAGCCCTGAGCAAGGAGACAGCATGGCGAAATGGTGGAAGGCGCTGGCCGGCGCCGGTG
TGATCAGCCTATTGCCAGGAGCCGCGCTCGCGGCCGGGGATATCGGCGGCGCGACGATGGGGCCG
CTCTGGGCACTGCCCTTCGCCGGCATGCTGCTCTCGATCGCGCTCGGGCCGATCCTGTTCCACCA
TCTCTGGGAATTGCACTACGGCAAATTCGCCGCCTTCTGG
>r897.1 |SOURCES={KEY=8c1b976a...,bw,3613049-3613349}|ERRORS={}|SOURCE_1="bcq" (8c1b976ac150da4581101744fba310641e33826f)
GGCGCCGCCCGCCAGAAGCTCGCCCGCGACGCGGCAACGCCAACGATCGTGCTCGGCACCGCCCA
TCCGGCCAAGTTCCCGGCCGCCGTGAAAGCGGCCAGCGGCGTCGAGCCGGTGCTTCCGGCGCATC
TCGCCGATCTGATGGAGCGCAAGGAGCGGGTTACGTTGCTGCCGAACGACCTCGCGGCGATCGAG
ACCTTCGTGCGCGAGCATGCCCGCGCCGTGCGGGGGGCCGCGGCGTGAGCGTGGCCGCGCCCGCC
GAGCTGGCCGAGATCGTGGCTCCCGACGAAAGCCGCGGCG
>r898.1 |SOURCES={KEY=8c1b976a...,fw,2601615-2601915}|ERRORS={}|SOURCE_1="bcq" (8c1b976ac150da4581101744fba310641e33826f)
CGAAGCGCGGGCTGGCAAGCCGCGACAGGAAGGCCTCCAGCCGCTCGCGCCGCTCCCCGAAGGGC
AGGTGGCGGATGTCCTCCTCGCCATCGACCAGCAGATCGTAGACGCGGATATGGGCAGGGAATTC
GCCCAGCATCTTCACTGTGACGGTCTTGCGGTTGAGCCGCTGCTGCAAGGTGTTGAAGCTCTGGA
CCGCGCTCTCGCGCATCACCAGCAACTCGCCGTCGAGCGCGCCATCCTGCGTCAACTCCTCGACG
AGATCGGGAAAGGCGTTGGCGATATCCTCTCCGGTGCGGG
>r899.1 |SOURCES={KEY=8c1b976a...,bw,2750195-2750495}|ERRORS={}|SOURCE_1="bcq" (8c1b976ac150da4581101744fba310641e33826f)
TGATGATGACGGACAGCAGCAGGCTCTGGAGCTGCTGCGGGCCAATGCGCAGCTCGCCGAAGCGC
AGGTCGCGCGCGATCGGCAGATCGTAGCCGCGCATCTCGTTGCCGAAGACGAAGCGGACGATGTT
CTCCAGCACGAGATTGAGGGCGATCGAGGCGATGGCGACGATCAGGGCCCCATTGCCGCGCAGGC
GCTTCAAAGCGGTCTCCTCCGCCGCGACGCCGACCACACCTGTCACTGCGAAGGCGACGAAAAGC
GAGGCGACGATCGGCAGGCCGAGCTGGGCATTGGCCCACC
>r900.1 |SOURCES={KEY=8c1b976a...,bw,171952-172252}|ERRORS={}|SOURCE_1="bcq" (8c1b976ac150da4581101744fba310641e33826f)
GCAGCTCATGGCGTTCACCGTGACAACGGACCATGCGCGCCAGCTCCAGGTCTGGGACGCGCTCC
AGCGGTCCTACAGCCAGGAGCCTTATCAGATCCGGCGCATGCTGACGGAGAAAACCGTCCGCGCG
TCGGATCGCCGCGTGCTGTTCGTCGGCATCGGCGCCTACGAGAACGCGGGCGGTGTCGTCATGCG
CGATCTCTTCCAGCAGGACGACGGTGGCTGGCTTGAAAATATCGGGCTTCTCGAAACCCTTGTCG
CCGAAAAACTGAAGACCGACGCGGAACATATCGCCACCGA
>r901.1 |SOURCES={KEY=8c1b976a...,fw,2831374-2831674}|ERRORS={}|SOURCE_1="bcq" (8c1b976ac150da4581101744fba310641e33826f)
CGGCCGATTATCCGGTGCTGCGCGGCTCGCAGATCGAGGACATGCCGCAGGCGCCGTCGCTCTCG
GGCGGCTCCTATAATTGGTCAGGTTTCTATTTCGGTGGCTTCGGCGGCCTGTCTCAAACGCGTTT
CCGCACCGACAAGGGCGTTCTGGACATCGCCAGAGGCGCATTCAACGGTGCTTCGGTCCTGAACG
AACTCGACCCGGGCCAGCTCGTCCTGTCATCGGCCCGCACCGATCGTGGTTCGACCTTCGGCGCC
TTCGTCGGTTATAATTTCGCATTCGGCGATGCGATCATCG
>r902.1 |SOURCES={KEY=8c1b976a...,fw,5148952-5149252}|ERRORS={}|SOURCE_1="bcq" (8c1b976ac150da4581101744fba310641e33826f)
CGCATCGATACCCGCATTGCCGAAGTAGCGGGCCGCATCGTTCACGCCCTGCTGCGCCATTTTCA
GGCGCTCCAACGTCGTACGCTTCTGCTCGCTGAGCTCGATCTCGCGGGTCAGATTTGCGATTGTC
TTCTGGCGCTCTGCCTCGTCAAGCTTCGCGAGATCGACGCCAGCCTTGGCGAGCTCGATCGCAGC
GCGCTTTTCAGCATTGGACTTGCCGAAGGTGGCGATCTCGGCATCGAGCACGGCATTCTGCCGCG
TCAACGTCTCGATGTAGCGTTCGAGCCGGTCTTGAGCCCG
>r903.1 |SOURCES={KEY=8c1b976a...,fw,1209056-1209356}|ERRORS={}|SOURCE_1="bcq" (8c1b976ac150da4581101744fba310641e33826f)
GGGGCGCAGATAGGCCAGCGCCCAGGCGCCGATCGCCACCACGGTGCAGATGATCACGCTGGTCG
GATCGTGCACCCAGCGCGCGCTATGGCCGAGCAGCAGCTCCCGCAGCGTGCCGCCGCCGACGCCG
GTGACGGTCGCGAGCAGGATGAAGCCCAGGGGGTCCATGCCCTTGCGGGCTGCGACGAGGGCTCC
GGTCAGCGCGAAGATGGCGACGCCGGCGCCCTCGAACATCGATCAGTGACTCGTGGGCTTGTCGC
CGCCCTGCTCGGCCTTGGGGCCGCCGGCCGAGATGCCGAC
>r904.1 |SOURCES={KEY=8c1b976a...,bw,3519482-3519782}|ERRORS={}|SOURCE_1="bcq" (8c1b976ac150da4581101744fba310641e33826f)
ACGGCAATCCAACCGGGCTGCTGCTGGCGCGCCCGAACGCCGCCATCCTCTACGCGACGCTGGCG
AAGGGGCCGAAGCTGCCCTTCGACTATCAGGTTAATTCGACCCGCCATTTCATGCGCGAGCTCAA
CCGGCTCGGCGTCACCGGCGCGATCGATGCCGGCGGCGGCTTCCAGAACTATCCGGACGACTACG
CCGTCATCCAGAAGCTCGCTGACGAGAACCAGCTTACGATCCGCCTCGCCTACAACCTGTTCACG
CAGAAGCCCAAGCAGGAGAAGGAGGACTTCCTCAACTGGA
>r905.1 |SOURCES={KEY=8c1b976a...,fw,4174599-4174899}|ERRORS={}|SOURCE_1="bcq" (8c1b976ac150da4581101744fba310641e33826f)
TGGCCTCCTGGGCGATGCCAGCGGCAGGGACGGCGGCGAGGCCCAGGCCGAAAGCGGCCGTGAAC
GCTGCCTTGGCGAGGAAACGCAGTCTGGTCATGGTCGCTCTCCTGTCGTGCTGGTGTGCGGGGTG
GAGTTCAGTAGCCGGCGACGGTGTCGACCTCGTTCAGAAGCTCGGCCCCGGCGCGGAAGCGGCGG
ACGTTCTCGGCAAAGGTGTCGACGATGGTTGCCAGGCTCGCCGTCGATGAGCAGTGCGGGGTGAC
GTAGAGGTTCGGCGTCTTCCAGAGCGGGCTGTCCTTCGGC
>r906.1 |SOURCES={KEY=8c1b976a...,fw,1433549-1433849}|ERRORS={}|SOURCE_1="bcq" (8c1b976ac150da4581101744fba310641e33826f)
TCATCCAGGCGAGGAAGGGCTTGCCGGTATGCGGGCTGACCGTGCCACTCACCTTGGGGTTGCAG
AAGCCGGAGCTGGCCGCGATGACCCTGTCGGGTACGATCTGCGCGAGCGCGCCCATCACCACCTC
GTAGATCCGGTTTGCGTTGACCGCACGGGCGCCGCTTGCCGCGCCGGGGTGCGGGTTGACGTAGC
AGCCCTTCGGCGCACGGATCTCGATGCAGTCGATAATGCCGAAATTCTGCGGCGAGCGCGGCAGC
GTCACCGCCTTGATCGCCGCGATGCAATAGGAGCGGGTAT
>r907.1 |SOURCES={KEY=8c1b976a...,bw,3936352-3936652}|ERRORS={}|SOURCE_1="bcq" (8c1b976ac150da4581101744fba310641e33826f)
AGGGGCCGCCGGATGCCTTCTTCGGCGCGCCCCGGCACGAGCGCACCCGCACTTTCCTGTCCAAC
ATCAGATCCTTCGGAGAGGCCGCCCATGGCTGAGCCGACCGGCGTTCTCGCGCCGAACTTCACAA
CCGATCCGTACTGGTGGGACGCGGCCCCGCCCGAGACCGCACGTGACCCGCTGCCGGAGGAGACC
GATATCCTTGTCGTCGGCTCAGGCTATTGCGGCCTCTCGGCTGCGGCCGAACTGGCTCGCAATGG
TGTCGACGTCACGGTCGTCGATGCGGAGGAACTCGGCGCC
>r908.1 |SOURCES={KEY=8c1b976a...,bw,4176046-4176346}|ERRORS={}|SOURCE_1="bcq" (8c1b976ac150da4581101744fba310641e33826f)
CACGGCGGCTGGAGGGTCGAGACGACTGAAGGACGCATCGCCTGCGACACGCTGGTCGTCGCGGC
CGGTGTCGCGATCGGCGGCATCCTGCCGGAGCTGCGCCGCCGCATCCTGCCCTTCCGCGTTCACG
AGGCGGCGACCGCACCGCTCTCGGCCGATGCGCTCGCGGGTATCCTCCCGCGCCAGCGCGCGCTC
ACCGACACGCGCCGGCTCCCTTCCGGCGTCAGGCGCACCGGCGACGGCCGCCTCGTCGTCACGCT
GTCGGGGCCTGCGGGCGGCGGACGAGCCGGCGATCTGGGG
>r909.1 |SOURCES={KEY=8c1b976a...,fw,592514-592814}|ERRORS={}|SOURCE_1="bcq" (8c1b976ac150da4581101744fba310641e33826f)
TCGAGCGAATCCCGCTCTATATCGACCAGACCGGCGGCATCTCGATCGCGCAGCTCGTCGCTCGC
GCCCGGCGACTCAAGCGGCAGAAGGGGCTCGATGTCCTGTTCATCGACTACCTCCAGCTTCTGTC
AGGCTCCTCCAAGAACAGCCAGAACCGCGTGCAGGAGCTGACCGAGATCACGACCAGCCTGAAGG
CGCTGGCGAAGGAGCTCTCGGTTCCGATCATCGCGCTGTCCCAGCTCTCGCGCCAGGTCGAGAGC
CGCGACGACAAGCGCCCGCAGCTCTCGGACCTGCGCGAAT
>r910.1 |SOURCES={KEY=8c1b976a...,bw,943007-943307}|ERRORS={}|SOURCE_1="bcq" (8c1b976ac150da4581101744fba310641e33826f)
CATCCGCGCCAGCCCGAAACCATCGTCGCTGTGACAGGGACGAGCGGAAAATCCTCGGTCGCCGA
CTTCACCCGCCAGATCTTCCAGTCGCTCGGGCGTTCCTCCGCCAGCGTCGGCACGATCGGCGTGG
TCACCGCGAAGGGTGCCGATTACGGCTCGCTGACCACGCCCGACCCGCTTTCACTGCATGCCACG
CTCGACAGGCTGGCCGGCGAGGGCGTCTCCCATCTCGCGATGGAGGCCTCCTCGCATGGGCTCGA
CCAGCGCCGGCTCGATGGGGTGCGTCTGAAGGCAGGAGCC
>r911.1 |SOURCES={KEY=8c1b976a...,bw,1116062-1116362}|ERRORS={}|SOURCE_1="bcq" (8c1b976ac150da4581101744fba310641e33826f)
GTTCGCGAGACCTTGCGTCGGTGAAGCGCTGATGTCAAATTATTGAACCGATGGTTCATTGAGTG
AACCAATCGAACTGTGTTATGGCCGGATTCGTTGAATCCGCCGGCCCGGAGGCCGGGCAAGCCGA
GCAAGAGGAGAGCCGATGACGAGCGCGGCACCGCCCAGGGAGATCGAGCAGTACCGGGTCGATGC
CGTCGACGCGGCGCTCGGACTGCTGATGCTGATCGCGGAAACGCCGGATCTCGGATTGTCGGAGA
TCACGCGCAGATCCGGCCATAGCAAGGCTCGCGTGTATCG
>r912.1 |SOURCES={KEY=8c1b976a...,bw,2013460-2013760}|ERRORS={}|SOURCE_1="bcq" (8c1b976ac150da4581101744fba310641e33826f)
GGTGCGTCTCGGCGACGTCGCCAAGGTGATCGATTCCGTCGAGAACACCCAGACCCGCAGCAGCT
ATGACGGCGTTCCGGCGATCGTGCTCGCGGTGCAGCGCCAGCCCGACGCCAACACCGTCGAGGTG
GTCGATCGCGTCAAGGCGATGATCCCGGCCTTCGAGGAGCAGTTGCCGGCCGCGGCCTCGCTCTC
GCTGCTGAACGACCGCTCGACCTCGATCCGCCAGGCGGTGGACGACGTGCAGTTCACGCTGCTGC
TCACCGTCGCGCTGGTCGTCATGGTCATCTTCGTCTTCCT
>r913.1 |SOURCES={KEY=8c1b976a...,fw,1441893-1442193}|ERRORS={}|SOURCE_1="bcq" (8c1b976ac150da4581101744fba310641e33826f)
ACCTCCAGCTCCGCCGGTCGGGAGTTCGAGCTGTTCGACGATCTGATGCCGGTGCGCCGTTACAA
GCTGCTGCTGCAGACATTCCTCAAGCGGCGCGGCCCCGGCGCACGGCAGACGATCGCGGAGTCGC
TCGGGCACACCCGCAGCTTCGTCACGCAGATCACGAGCCCCGCCTACGATCTCGCCATCCCTGCC
AGCCAGGTTCGTGCGATATTGAAGCTGGCGGAGCTGACGTCCGAAGAGGAGCGCATCTTCCTGGA
CGCCTATGTCGATGCGCATCCCGAGCGCGCCGCCGAGGTG
>r914.1 |SOURCES={KEY=8c1b976a...,bw,4765489-4765789}|ERRORS={}|SOURCE_1="bcq" (8c1b976ac150da4581101744fba310641e33826f)
GGTCGCAGCTCGCCATGGTCAGGTCGTCGATCGGGCCGAGCATGAAGGCGAGGTCGAGGTCGCCG
CGGGCGAGCAGGTCGCGCATTGCCGGCGACACGTCCACCGTCAGATCGATGACGATGTTGGGATA
GACAGCATGCGCGCGCTCCATGAACCGGCTGAGCCAGGTCTGCGCGATGGTCTCCGACACGCCCA
GCCTGACGATGCCCTTCATGGCGACAGCCGAGCCGACCTCGGCCAGCATCTCCGTGCGCAGCAGC
AGAAAGCGCTCCGCATATTGGACGAGCTTGCGGCCCTGAT
>r915.1 |SOURCES={KEY=8c1b976a...,bw,310077-310377}|ERRORS={}|SOURCE_1="bcq" (8c1b976ac150da4581101744fba310641e33826f)
CGATCGGATTGAGATCGTCGTGGTAGAGCACGTTGTCGGCGAGTTCTTCGATCTGCTGCAGCCGC
TGGCGCAGAATGGCGCCGTGATAGTTCTCCGGATCGCTGGCCTCGGCATAGGCCTTGAGCGCCGC
CCGCGCGACCCGCACCCGCTCGCGCGGATCGGCGATGTGGCGCGTCTCGAACAGCATGATATCGC
GCGCCATATCGCGGAAGCGGCAGCCCGGCAGCGCGTTGTAGCTGACATAGGCGACGCCCTGCGGC
GCCAGCAGCTCGCCGAACAGGGCGATGATCCGCTCGCGCA
>r916.1 |SOURCES={KEY=8c1b976a...,bw,841383-841683}|ERRORS={}|SOURCE_1="bcq" (8c1b976ac150da4581101744fba310641e33826f)
AGATCGCTTGCCGCATGACTGTCCCCAGCGCTCGAACCGGTCGCCCGACCGGACTTCGCCCGTCC
GGTCCCGTCAACCTCCCGGCATAGGTGACGTTGGGGCAGCTTAGCATTGCTCCAATCTTCGGGAA
AGAAGGGCAGCGGCTCCGCCTGGCCCAAAATCTAGTCGTGTTCGGGGATGAAGAGGGCCAGCACG
GTGAAGACCGCCGCGGCCGCCGCCGCGAGCCAGATCGCGTCCAGCCCGATCCGGCCATGGGCCAC
GGCGCCCATGATCGCGCCGCCGAGCAGGCCGAGCCAGAGG
>r917.1 |SOURCES={KEY=8c1b976a...,bw,3538116-3538416}|ERRORS={}|SOURCE_1="bcq" (8c1b976ac150da4581101744fba310641e33826f)
CAGACGGATATCGGCGAGGTCACGCAGGAAGCGCTTGTCGATGCCGCCGTCGAGATGCCAGGCCA
GCACATCGGCGTCGAACATGTTCCAGGCGGCGCGCTCGCGCACCACCGTGCCGATCCTGGCTTTG
GTGCTGAGCAGCCCCTTGGCGACCAGCGTCTTGACGCTCTCCCGCAGGACCGGGCGCGAAACGCG
GAAGCGCAGGATCAGCTCGGCATCGCCGGGGATCTTGGTCCCTTCCGGGTAGCGCCCTGCGATGA
TGTCGATGCCGATGGTGCGCGCCACCTCGGCATGGTTGGA
>r918.1 |SOURCES={KEY=8c1b976a...,bw,630694-630994}|ERRORS={}|SOURCE_1="bcq" (8c1b976ac150da4581101744fba310641e33826f)
ACCGGATGCGCCCGGTCCTGTGCCGGGCGCATCTCCAATCGAACCAGAACGGCTTTTGCAGATGT
CCGCGACCGCTCCCTCCGCCGGCGACCATGAGATCGGCGACGTGATCATCGAGATGCGTCATGTC
GACAAATTCTATGGCGACTTCCATGTGCTGCGCGATATCGACCTCACCGTCTCGCGCGGCGAGCG
CATCGTCATCTGCGGGCCCTCCGGCTCGGGCAAGTCGACCCTGATCCGCTGCCTGAACCAGCTCG
AGGAGCATCAGAAGGGCGATATCGTCATCGACGGCACGAC
>r919.1 |SOURCES={KEY=8c1b976a...,bw,3165936-3166236}|ERRORS={}|SOURCE_1="bcq" (8c1b976ac150da4581101744fba310641e33826f)
CTTGCGGGTGCGGGCGTTGGTATGCGTGCGCTGGCCGCGGACCGGCAGCGAGCGGCGATGGCGCA
GGCCGCGGTAGCAGCCGAGGTCCATCAGGCGCTTGATGTTCATCGAGACTTCGCGGCGCAGATCG
CCCTCGACGAGGTAGTCGCGATCGATCGCCTCGCGGATCTGAAGCACTTCGGCGTCGGTCAGCTG
GTTGACGCGACGCTCGTCGGCGATGCCGACCTTCGCGCAGATTTCCTTGGCCTTGGCGGCGCCGA
TGCCGTGGATGTACTGCAAGCCGATGACGACGCGCTTGCC
>r920.1 |SOURCES={KEY=8c1b976a...,fw,3124734-3125034}|ERRORS={}|SOURCE_1="bcq" (8c1b976ac150da4581101744fba310641e33826f)
GCTCGATCTCGCCGTCAAGGCCGCTCGCGCCAAAGCGACGGTCGGCGAGATCTCGATGGCGATGG
AGAAGGTCTTCGGGCGCCACCGGGCCGAGATCAAGGCGATCTCGGGCGTCTACAAGCGGGAGGTC
GGCACGATGAACCCAGCCGTCACGCGCGTCCAATTGATGTGCCAGGATTTCGAGGAGGCGGATGG
GCGCCGCCCGCGCATCCTCGTCGCCAAGATGGGGCAGGACGGGCATGACCGCGGCCAGAAGGTGA
TCGCCTCGGCCTTCGCCGATCTCGGCTTCGACGTCGATAT
>r921.1 |SOURCES={KEY=8c1b976a...,fw,3002608-3002908}|ERRORS={}|SOURCE_1="bcq" (8c1b976ac150da4581101744fba310641e33826f)
TGGGCGCGGTGATGGCGATGCATATCGCGGCCGAGCGCCCCGCGGACGTCGCCGGCCTCGCGCTC
TATGCGCCGACGCTCTGGTATGACGGCTGGTCGATCCCGCGCTATGCCTTCCTGCTCAAATGGCT
GATCAACACGCCAATGGGTCGGCGCTACAGCTTCGCTGAACGCGAGCCCTACGGCATCAAGGATC
CGCGAACCCGCCAGGTGATCATGGGCGCGATGAGCAGCGGCGACAGCACGCAGGCGGGGCTGCTG
ACGACCCCTTCCCGCGCCTTGCAGCAGATGTGGCAGCTCA
>r922.1 |SOURCES={KEY=8c1b976a...,bw,5022635-5022935}|ERRORS={}|SOURCE_1="bcq" (8c1b976ac150da4581101744fba310641e33826f)
GCCGTTGTCCTTGCGACGGGCTCATCGCCTCGCCGCGACGGGTACAGCTCGCTGCGCCCCGGGGC
CTCGGGCATTCCCGGCGCCGAACTCCCGCGCGTCCGAACCGTCTGGGATGCGTTTCTCCAACCTG
AGAGCTTCCACGGCCCGGTCATTGTGATCGAAGACGATCCCCATCTCTCCGGAACAGCTGCCGCG
GAGAAGTTGGCCGAGCGGGGGCATGCCGTCACCATCGTCACGCCGCACATGCACGCCGGCGCGGA
TTTGCCTGTCCATCATGCACCCGCGCTTTACCGGCGCCTG
>r923.1 |SOURCES={KEY=8c1b976a...,fw,3745593-3745893}|ERRORS={}|SOURCE_1="bcq" (8c1b976ac150da4581101744fba310641e33826f)
CGTCGCGGCCGGCTGCCTGATCGCGCTGATCACCTTCGGGCCGCGCGCCAGTGCCGGCCTGTTCC
AGATCCCGATGACGCTGCAGTTCCATTGGGGCCGCGACATCTTCGGCCTGGCCCTGGCGATCCAG
AACCTGCTCTGGGGTCTCGGCGCTCCCTTCGCGGGCGCCATCGCCGACCGCTACGGCACGGTGCG
CGTGCTCTGCGTCGGCGCGGTGCTCTATGCCGCCGGCCTCGTCGTCATGGCCCATGCGACGACGC
CGCTGCAGCTCCATCTCGGCGCCGGCGTGTTGATCGGCTT
>r924.1 |SOURCES={KEY=8c1b976a...,bw,513801-514101}|ERRORS={}|SOURCE_1="bcq" (8c1b976ac150da4581101744fba310641e33826f)
CGGCAACGCCTCCGGCCCGGTCGACGCCTTCAATCTCGGCATCCTCTCGGCCAAGGGCTCGCTCT
ATGTCACCCGCCCGACGCTGAACACCCACACCGCGAAGCGCGAAACCATGGTGGCGATGGCGAAG
AACCTGTTCGACGCGGTGCTCTCCGGCAAGGTCACGGTACCGGTCAACGCCACCTTCCCATTGAA
GGACGCGGCGGATGCCCATCGCGCGCTCGAATCGCGCGGCACGACCGGCTCGACGGTGCTCCTCC
CCTGATCCTGCTCGTCATGCTCGGGCTTGACCCGAGAATC
>r925.1 |SOURCES={KEY=8c1b976a...,bw,807294-807594}|ERRORS={}|SOURCE_1="bcq" (8c1b976ac150da4581101744fba310641e33826f)
CAGCGAGAGCGGCAGGAAGACCAGCAGGATGCTGATGGCGATGGCCGGCATTGTCCGTCAGCCCT
GGTGGTAGGTCACGGCGACGCTGAGCGAGCCGGCGACGAGCACCGTCCAGATCAGCGGCAATTGC
AGGATGGCGACCGCGACGAAGGTGGCGGCCATGATCGCGAGCGGGAACACGCGGCGCGGCACGCG
CCGCGCGGCGACGAGCCCCATCGAGAGCGACAGCCCGATCGCGGCGCAGGCGGCGCCCGCAAGCG
CGACATGGGTCAGCTCGAAGCCGGCGAGCGCGGTGAAGAC
>r926.1 |SOURCES={KEY=8c1b976a...,bw,1390114-1390414}|ERRORS={}|SOURCE_1="bcq" (8c1b976ac150da4581101744fba310641e33826f)
CGCCGCGCTTGCCGGGCGGGCCGAACGCCGTCCGACGCTCCTGACCTTCGAGGATCTGAGCGAGC
AGCGCGTCATCGAGCGCATGCGCGTCGATTTCGTCGCCAATGCCAGCCATGAATTGCGCACGCCG
CTGGCTTCGCTGCTCGGCTTCGTCGAGACGCTGCAGGGGCCGGCGCGCAACGACGAGAAGGCCCG
CGAACGCTTCCTCGGCATCATGCGCGAGCAGGGCCTGCGCATGGCGCGGCTCGTCGACGACCTGC
TCTCGCTGTCGCGGATCGAGCAGCGCGCCCATGTCGCGCC
>r927.1 |SOURCES={KEY=8c1b976a...,bw,1617573-1617873}|ERRORS={}|SOURCE_1="bcq" (8c1b976ac150da4581101744fba310641e33826f)
AGGACTGGACGAAGATCGGCTACGACACGCCGCTGCTGGTCAACATGCAGCCGGCCGGCGAATAT
CTCGGCGAGGATTATTACCGCGCCGGCGGTCTGCCGGCAGTGATCGCGGAGCTGCTCGCCAAGGG
CAAGCTTAAGCCCGCCATCACCGCGAATGGCCGCACCCATGAGGAAAACTGCGCCGGGGCCTTCT
CGGGCGATCGCGAGGTCATCAAGACCTATGATGCGCCGATGAAGAAGGAGGCCGGCTTCCTCAAT
CTCTCCGGCAACCTGTTCGACTCGGCGATCATGAAAACCA
>r928.1 |SOURCES={KEY=8c1b976a...,bw,3825890-3826190}|ERRORS={}|SOURCE_1="bcq" (8c1b976ac150da4581101744fba310641e33826f)
CCGGAAGGGCAAAGTCTTCTGCCGAGCCCGGCGAAAACAATCTTGAAACCTGCGCCTGTCGGGGG
TTTATGAGGTCGTTTAGAAGTGTTGGAAGGGCCGGCCCATGACCTATGTGGTCACCGAGAACTGC
ATCAAGTGCAAGTACATGGATTGCGTCGAGGTTTGCCCGGTCGACTGCTTCTATGAAGGCGAGAA
CATGCTCGTCATCCACCCCGACGAATGCATCGATTGCGGCGTCTGCGAACCGGAATGCCCGGCCG
AGGCGATCAAGCCCGACACCGAGCCCGGCCTCGAAAGCTG
>r929.1 |SOURCES={KEY=8c1b976a...,fw,1285855-1286155}|ERRORS={}|SOURCE_1="bcq" (8c1b976ac150da4581101744fba310641e33826f)
ACGTCGTCGTCAATTTCGACGCAAGGGACGTACTGTGACCCTGATCGACCGCACTCCCCTCCCCT
TCCTCGCTTCGGCCCCGACGCGCCGCGGCCTCCTCGCCATGGCCGGCGCGAGCCTGCTCGTGCCC
GCGGCGGCGAGAGCCGAGCTCGTCATCGACCTGCGCGGCGGCACCTTCCAGCCGATGCCGATCGC
GATCGCGGATTTCGCCGGCGAGGGCGGCGTTCTCGTCTCCAGCGTCATCACCAACAATCTGAAGC
GCTGCGGCTATTTCCTGCCCGTCGACAAGGGCCGCTTCCC
>r930.1 |SOURCES={KEY=8c1b976a...,fw,538060-538360}|ERRORS={}|SOURCE_1="bcq" (8c1b976ac150da4581101744fba310641e33826f)
AGACCCAGATCTACGATGCGCTGGGCTGGGACGTGCCGAGCATGTCGCATATCCCTCTGATCCAC
GGGCCTGACGGAGCCAAGCTGTCCAAGCGCCACGGCGCGCTCGGCATCGATGCCTATCGCTCGAT
GGGTTATCTGCCGGCGGCGCTGCGCAACTATCTCGTGCGGCTGGGCTGGAGCCATGGCGATCAGG
AGATCTTCTCGACGCAGGAGATGATCGACGCCTTCAACCTCTCCTCGATCGGCCGCTCGCCGGCT
CGCTTCGACTACGCCAAGCTGGAGAACCTCAACGGGCTCT
>r931.1 |SOURCES={KEY=8c1b976a...,bw,5199687-5199987}|ERRORS={}|SOURCE_1="bcq" (8c1b976ac150da4581101744fba310641e33826f)
CTGCTGGCCGCGAGCCTCGGCTGGCGTGCCGCCTTCGTGCTGCCGGGCCTCGTCTGCCTCGCCCT
CGGAGCGGCCTTCCTGATGCTCGTTCCCGGCGACGGCGAACCGCATGCAAACCGCACGGGCAAGG
CGGACCTCATCCCGCTGAGCCGCCCCAAAACCCTTCTCGTCGTCTTCGCCATCGCCGTCATCGCC
GGCGGCATGACCTTCAACCTCACCACCATCGCCTTGCCGAAAATCCTCGACGAGCGGCTCGGGCT
GGACATGCCGCTGGCGCTGATCGGCTCGCTGGCGACGCTG
>r932.1 |SOURCES={KEY=8c1b976a...,bw,1391546-1391846}|ERRORS={}|SOURCE_1="bcq" (8c1b976ac150da4581101744fba310641e33826f)
CTCGCCGAGCGGATGCGGGAGCCTCAGGCGGTTTCCGGCTCGCCGCCCTTGGCGAGATAGCGCTC
GACCGAGACGACGACCTTGTCGTCGAGCGGGCCGATCGCCGCCTCGTCCTTGTCCTTGTAGGGGA
TCGCCCGCAGGACATGGCGGATGGCGTTGAGCCGCGCCCGCAGCTTGTCGTTGCTGCGCACGACG
ACCCAGGGCGCGTCTTTCGTCGAGGTGCGGCCGAGCATCTCGTCGAAGGCGCGGGAATAGTCGTC
GAAGCGCGGGATCGCCTCGAAGTCGATCGGCGAGAGCTTC
>r933.1 |SOURCES={KEY=8c1b976a...,bw,134716-135016}|ERRORS={}|SOURCE_1="bcq" (8c1b976ac150da4581101744fba310641e33826f)
TTCATGCATCTCGAATTGCACCACCGAAACACCAGGGTATCGTCCGTGCCAGCACCGCAACAAAT
CCCCCAGAGGCTTTCCGATCGGCGGCATTCGTAGGCCCAGACGAATCTCGCCCGTCGTGCCAAGG
CCGTTGTGATGACCTGCGGCCTTCACGGCATCGACTTCAGCGAGGACACGTCTAATGTGCCGCAT
GACCGTCTGTCCGCTCGGCGTGAGCCGCACACCGGCACGGTTGCGCTCGAAGAGGGTGAGGCCAA
GCTCATCCTCAAGCCGTGCGATACGCCGACTGATCGTCGA
>r934.1 |SOURCES={KEY=8c1b976a...,bw,2844305-2844605}|ERRORS={}|SOURCE_1="bcq" (8c1b976ac150da4581101744fba310641e33826f)
ACCATGAATTCGGGCTTGCTCGACCGGCACCAGTTCCTGGCATAGCCCGGCTGCTGGTTGACCGC
GGAGTCGGGGTCGCCGAGCCGGGCGAGCAGGCCCGGATTCTTCAGCTCGGCGAGAGCCTGCTCGG
TCCGACGCAGGACGAAAATCGGCTTTCCTTGCCAGAAGAACGAGATCTGCTGACCCGGCTGGATC
TGCGAAAGGTCGATGGAAACCGGCACGCCCGCTGCCCTCACATCGGCGGAGGGTTCCAGCGAGGT
GATGATGGGCCAGGATGCCGCGGTCGCGCCGACGACGCCG
>r935.1 |SOURCES={KEY=8c1b976a...,bw,3049935-3050235}|ERRORS={}|SOURCE_1="bcq" (8c1b976ac150da4581101744fba310641e33826f)
CTTGTCCTGCTCCTTCGGGTCGAAGGTCTCCTTGGCCTGCTTGGCGAGGATGTCGGCCTTCTCGT
TCTTGTAGCCGCCCCAGTTGAAGCCGAAGGGCACGGGCATGTAGGAGGCGGCCGTACCGATCAGG
CCGATATCCGGGTCCCAGTAGGCGAAGGAGTTGTTGACGCCGTGCCGGCCCTTGTTCTCGGGTGC
GAAGGCGCCCAGACGACGGCGCGTACGCAGCGCCTCCCAGTCGAGCACCTCGAACTCCATGTCGA
TGCCGACATCCCTGAAGTTCTCCTTGATGAACTCGTTCAT
>r936.1 |SOURCES={KEY=8c1b976a...,bw,633672-633972}|ERRORS={}|SOURCE_1="bcq" (8c1b976ac150da4581101744fba310641e33826f)
TTGAAGCTCTTCGAGGCGGCGGGCGCTGCGGCTCGGTTCTTCAGGCACGATGTCGCGGCCGTTGC
GAGCCATGCCGACCTCGTGGCGAACGTCAAACAGCGATGCGGCCGGCTCGATGTTTTCGTCTCGA
ATGCCGGCATCGGTGCGCCGGTGCGCGGTGACATGCTGGAGATCACGCCGCAGAGTTTCGACGTC
GTCATGGACGTCAACCTGCGCGGCGCCGCCTTCCTGAGCCAGGAGGTGGCCAAGACCATGCTCGC
GGACAGGCCGGAACGCCCGGCCATCGTCTTCATCACCTCG
>r937.1 |SOURCES={KEY=8c1b976a...,bw,5437930-5438230}|ERRORS={}|SOURCE_1="bcq" (8c1b976ac150da4581101744fba310641e33826f)
CCATCCGACATCAACCGCACCAAACCGCTTATCCGACTGATCCTCAATCAAATCGGCCGACGCCT
GACCGAGGATCTGCAAGCAAAGGGCGAACGCCATCGTCTCCTGCTGATGTTGGACGAGTTTCCGG
CGCTGGGGAGGCTCGACTTCTTTGAGTCAGCACTGGCCTTCATGGCCGGCTACGGTCTGAAGAGC
TTCCTGATCGCGCAATCCCTAAACCAGATCGAAAAGGCCTACGGGGCGAACAATTCGATCCTCGA
CAATTGCCATGTGCGCGTCAGCTTCGCGACCAACGACGAG
>r938.1 |SOURCES={KEY=8c1b976a...,fw,4476457-4476757}|ERRORS={}|SOURCE_1="bcq" (8c1b976ac150da4581101744fba310641e33826f)
CAGCCGTCCAACCTGGCCACCGCCCGTACCCACAAGCATCTTTGAGACGTCGGATGACCGCATCC
TCCACAACCCCGGGAGCCTCTACGCCGCGCTGATTTCCCTCGGGAAAGCAGCGGCGACGAGAAAA
AAGCCATGCACGCGCTCACGAACGATCAATCGGGACTTTTCGCACTGGAGATGCTGCTGCGCCTG
[truncated: 26,553 more chars]
