# Supplementary material for: Rapid phylogenetic and functional classification of short genomic fragments with signature peptides
Source: BMC Res Notes. 2012 Aug 28;5:460. doi: 10.1186/1756-0500-5-460 (PMC3772700; doi:10.1186/1756-0500-5-460)
Supplement: Additional file 4 — Synthetic data produced from draft genomes of four soil bacteria. This file contains a zip file of the 16 synthetic data sets used to compare sensitivity, specificity, and throughput of our method to three types of BLAST-based methods. (TAR 6400 kb) [file 1756-0500-5-460-S4.tar › syndat/bcq.600.fna]

>r1.1 |SOURCES={KEY=8c1b976a...,bw,3491930-3492530}|ERRORS={}|SOURCE_1="bcq" (8c1b976ac150da4581101744fba310641e33826f)
CTGAGCCGGGCCTCGGCGCCCGCTCACTCAGTCGGAATCTCTGGGTTTCAACGTGCGGGCGTCGC
TTGCGCGCAATCGGGCTCGCGCTCGCTTGACAGTCAGCAAAAATCGTCCTCAAATATCAATTATT
ATATACCAATAATAAGGGGATCGCGTATGGCTGCCACCCTCACCTCGCCGGTAAAGCGCCTCGCG
CTCGCCTCGACCCTCCTTCTGTGCCTGGGCGCCGCGCCTGCCTTCGCCGAGAAGCTGACCATGGG
GATCGGCGGAGCGGTCAATTCGCTCGACCCTCATTTCTACAGCACGACGCCCAACAACCTGGTCG
CGTTCCACATGTTCGACCGGCTGGTGCATCGCAGCCCGGAGGGCAAGCTCACTCCCGGTCTCGCT
ACGGAATGGCGCGCGATCTCGCCGACCGTGTGGGAGTTCAAGCTGCGCGAAGGCGTGACCTGGCA
TGACGGCAGGCCCTTCACGGCCGACGACGTCGCCTTCACCCTGAAGCGCGCCATCGACGTTCCCA
ACAATCTCGGCGGCTTCGCCGGCATCATCCGGCCGATCAAGGACACCGAGGTCGTCGGCCCCACC
GTGATCCGCCTGACC
>r2.1 |SOURCES={KEY=8c1b976a...,fw,3366258-3366858}|ERRORS={}|SOURCE_1="bcq" (8c1b976ac150da4581101744fba310641e33826f)
TCCTTCCCGGCCGCGCCGCCGGAGCGCATCGCGACCAGCCCGCTGCTCGGCGACATCGTCGTCGC
CTACGAGACCGTGGCGCGCGAGGCCGAAGCCGAGGGCAAGAGCTTTCCCGACCATTTCCGCCATC
TCGTCATCCACGGGCTGCTGCACCTGCTCGGCGAGGATCACGAGACCGAGGCCGAGGCGCGCCGC
ATGGAAGCGCTCGAGGTCGAGGCGCTCGCGCGTCTCGGCATTGCCGACCCTTACGCCGATGCCGA
GCTCGTGACCGAGCCGGCCCCGTCTTTCTCAGAACATTCACGGCCATGAGCGACGACAGTCGACA
ATCCCAGAACGAAACCGCCGGCCGGGGCCTCGGCCACTGGCTCGGCCAGTTCCTCGACCGGCTCG
GTCTACGCGGCGGCGGCACGGCGCGGGAGGAGATCGTCGAGGCGCTGGCTGAGGCGAATGGCGAA
TTGGCCGACCTCTCGGCGCAGGAGCGCGCCATGCTCACCAATGTGCTGGGCCTGCGCGAGCGCCG
CGTCAGCGATGTCATGATACCCCGGGCCGACATCGTCGCGGTGCCGGCGGATGTCACGCTCGACC
AGCTCCTCGCCCATT
>r3.1 |SOURCES={KEY=8c1b976a...,fw,759813-760413}|ERRORS={}|SOURCE_1="bcq" (8c1b976ac150da4581101744fba310641e33826f)
GCTTTGTCTCGCTGACGCTCTCGCCGGCGATGTCGGCGCTGCTGCTGAAGCCGCACAAGGCGCAT
GACCCGCATGAGCAGCACGGCTTCATCTACAAGCTGGGCGCGCCTGTGCGCTGGTTCTTCCACTA
CTTCAACGCGGCCTTCGACTGGCTTTCGCGCAGCTATGGGCGCGTCACCTCGCGGCTGATCCGCC
TCGCCGTGATCCTGCTTATCGTCTATGCCGGGCTGATCGCGCTGACCGCGCAGCGGCTGGTCCAG
ACGCCGACCGGCCTCGTTCCGCAGCTCGACCGCGGCTATTTCATCGCCGTGATCCAGTTGCCGCC
CGGCTCCTCGCTCGAGCGTACCGACGCCGTGCTGCGCAGGGCCAACGAGATCCTGCAGTCCCGCC
CCGGCGTTGCGCATACCGTCGCCTTCGCCGGCCTCGACGGCGCGACCTTCACCATCGCGCCGAAC
ACCGGCGTCGCCTTCGTCACGCTCTCCCCCTTCGAAGAGCGCGTGAAGCAGGGCCTGACGACCCA
GGGCATCTTCGGCGACCTCCGCCAGCAGATGTTCGGGATTTCGGAAGCCTTCACCCTGCTGATCG
AGCCGCCGGCGATTT
>r4.1 |SOURCES={KEY=8c1b976a...,fw,4159526-4160126}|ERRORS={}|SOURCE_1="bcq" (8c1b976ac150da4581101744fba310641e33826f)
TAGCCCGTCTGCGCCGGGATCGAGGGCAACTCTTGGAACACGGTGCTCATCCGCTGCCTGAGGCT
TGTCGATTGGATAGCGTCCTGATCAGAGCGAGGATCGCATTCAACCGCGCGGTCGCGAACTCGCC
CGCGCCGGACAATTGGGCCTCGACATGGGCGGCGACGCTCTGCCACGTTGCCGATCCATCCCGTG
TCATGACGGCCAAAAGATTGTCCTTGAGCCCATATGTCGCGCTTTCGGCGTTGGTGATGAGCGCC
TTGAAGCGGTCGGAAGGTGAGAGGTGCTGCGGTTCCTGCGGGCCATCGGTCATGTCGGATGCCGA
ATAGGATGGAGATGAACTGAATGGAGGCGTTTTTCCCGGATCCTCTCGCTTAGGCCTTCTCGCGA
AACCGATCGATCGCACGCTGTGCCAGATCATCCTCGTCGAGCGCCAGGGGGACCAGCGAGGCCAC
GATATAGGCGAGGTTGTTCCGCTCCCGTTCGTCTGCGCCTTGCGGAAGCGACGGCTTGAGCTCCG
CCCATGCCCTTTCGAGAGCAGCCTCGGCGCGGGCCAAGTCGATGGGATCGGTCAAGGATGAAAAC
GGCATGGCCTCCTCC
>r5.1 |SOURCES={KEY=8c1b976a...,fw,1835417-1836017}|ERRORS={}|SOURCE_1="bcq" (8c1b976ac150da4581101744fba310641e33826f)
TATGCGCGGAAACGGTCGGCAGCGCCCCGACGGAGAAGGCGACATCCGTATTGGCGCCGTCGCGC
CCGACCATGCTGATGCCTTGCCTGAGCGCCGTCACGCTCGATCCGGCATAGCGCAGGAAGACCTC
TCCCGGCCCGGTCAGCATCATCGGCCGGCGGTTCTGCTCGAACAGCGAAACCCCGAGCGCGTCCT
CCAGCTCCTGAACCGTCTTGGAGATGGCCGGCTGGCTCAATCCAAGCAGAGCGGCCGCCTTCACC
ACGCTCTTCAGCCGCGCCACCTCCAGGAAGCACACCAGATGGCGCAGCTTGATTCGTCCGTTCAG
CGGGACAGGGCGGGGCATCGTCACGTCCGGATGATCCTGAAATTGATCCTGAGTCCGATGGTTGA
GCATACCGGCCCGGCCCCGCGCCAGGAAACCCGTGCCGCGCGCGGCGGATCGAGAGAGTTTTCCC
CGGTGTCATAACGACGGGCCTCATCCTGCGGCATCGTGGACGGCCTGCCGAGTTGGCCGCGCAGC
GCGGATCGGGATAAGGTACTTCACCGTGCGCGAAGACATTCATACAACCGGATTTCCGGCCCTTT
GCGCCTCCTGCGAGG
>r6.1 |SOURCES={KEY=8c1b976a...,bw,2586167-2586767}|ERRORS={}|SOURCE_1="bcq" (8c1b976ac150da4581101744fba310641e33826f)
GTACCGGGTCATGAGGGCGGGCCCTACCTCGCCCATCTCGCGCTGGTCGAGCGCCGCCTCGTCTT
CGACATCAAGGAGTCGGACGGGTCTGCGGTCGTCACGCACCATCTCTCGCTCAGCCCGTTCCGGC
GCATCGTCAAGGACTACGAGCTGATCTGCGAGAGCTACTATGCCGCGATCCGCACCCAGACGCCC
GAGCAGATCGAGGCGATCGACATGGGCCGCCGCGGCCTGCACGACGAGGCGGCGGCCATCCTCGT
CGATCGGCTGTCGAACAAGGTGGAGATCGACTTCGATACCGCCCGGCGCCTGTTCACGCTGATCT
ATGCGCTGCACTGGAAAGGCTGACGCGCTTGGAGCAGAAAGCATTTTCGAGCGAAGTGGCTACCG
GTTCGCCTGAAGAAAATGCGCCGAATGCATGGACCGCTCCGCGCAAGGTCCAGAGCGTGCTCTTC
ATGTGCGCGATGAACGCCGTGCGCTCGCCGATGGCGGAAGCCCTGGCCAAGCATTTCTTCGGCAA
GTCGATCTACGTCCAGTCGGCCGGTGCGCGGAAGGGGGAGATCGACGGCTTCGCCCGGGAGGTTC
TCGAAGAGATCGGCA
>r7.1 |SOURCES={KEY=8c1b976a...,fw,1804783-1805383}|ERRORS={}|SOURCE_1="bcq" (8c1b976ac150da4581101744fba310641e33826f)
CGCCAGCGCCTCGCGCGCCTCCTCCGGCAACCGCACCGCCTTGGTCGCGAAACCGGAGCCGTAGA
GCTGGTCGCCCAGAAGCGGATGGCCGATATGACTCATATGCACGCGAATCTGATGCGTGCGCCCG
GTTTCGAGCCGGCATTCGATCAGGCTCGCCAGCGGCTCGGTCTCGTCGAGCCCCTTCAGAAGCGG
TGGGTAGCGCTCGATCAGGCGAATATGCGTGATCGCCTCGCGGCCGCGCCCCTCCTTCACCACCG
CCATTTTTTCACGATTGCGGTTGGAGCGCTCGAGCGGGGCGTCGATCGTGCCCTCGCGCAGGCGC
GGCGTGCCCCAGACCATGGCGAGATAGGCACGCTGCAGCGGCCCGGTACGGCCATGGTCGGCGAA
CTGCTTGGCGAGCTTCTGATGCGCACGGTCGTTCTTGGCGACGACGAGCAGGCCGCTGGTATCCT
TGTCGAGCCGGTGGACGATGCCCGGCCGCCTGACCCCGCCGATGCCGGAAAGGCTCTCGCCGCAA
TGGGCGATCAGCGCATTGACGAGCGTGCCGTCCTCATGCCCTCCCGCAGGGTGCACGACGAGCCC
CGCCGGCTTGTCGAT
>r8.1 |SOURCES={KEY=8c1b976a...,bw,3453363-3453963}|ERRORS={}|SOURCE_1="bcq" (8c1b976ac150da4581101744fba310641e33826f)
GCGTCAAAGAGACCGCCCGGAGCCTCGGCGCGACCGCCCATGCCGTCGATCTTGGCTCGCCCGAG
GCGGCGCAGGCGCTGATCCGGACCATCGCCTCCGCCGATGACGGGCTCGATCTCCTGGTCCATGC
CGCCGGCGGCGTGCGCGGGCAGGTCGGCCGGCCGATCGAGGACATCTCGGAAGAGGATTGGCGCG
CCATCTTCGCCGCCAATGTCGATGCCGCCTTCTTCCTGGCGCAAGCCGCGGCTCCGGTGATGCGA
CGGGCCGGCTATGGCCGCATCGTCACGATCTCGTCGGGCGCGGGCCTGCGCCCGAGCCTCACCGG
CATTCAGGCCTATGCCAGCGCCAAGCACGCTCTGGTCGGGCTGACCAGGCAGCTCGCCTGGGAGT
TCGGCCCGCATAGCATCACGGTGAATTCGGTGGCGCCCGGCTTCGTCCGCTCCAACCCCGCGACC
GAGCGGCAATGGCAGAGCTATGGGCCGGAGGGCCAGAAGCGGCTGGTCGAGAGCATCCACACCCG
CCGGCTCGGCACGCCGCAGGACATCGCCAACGCGACGCTGTTCTTCCTGAGCGAGCAGGCCGGCT
GGATCAGCGGGCAGG
>r9.1 |SOURCES={KEY=8c1b976a...,fw,2190696-2191296}|ERRORS={}|SOURCE_1="bcq" (8c1b976ac150da4581101744fba310641e33826f)
CCGCAAACGGCAAGACGGCGGCTACACCATCGCCCATCGCGGCGCGAGCGTGGCCGAGATCGTGC
CGGACAGCTTCCGGCTGCTCTTCGATTTCCTGCCCTCGCTGGTCAAGCAGCGCCATGAATTGCGG
CTCAGCCTCGGCCATCGTTTCCTCGACGAAGCCCGCACGCCGCGGCGCTGGTCGCTCGACGCAGA
AACGCCCTTCGAGCGCATGCGCATCCTCGATCCCAAACCCTCCGAAGCCATTCTGCAGGAGGCGC
AACGCAACCTGACCGCCGCTTTCCCCACCTTCGCCGGCCTGAAGGTGAAGGAGAGCTGGGGCGGG
CTGATCGACGCGACGCCCGATGGCGTGCCGGTGATCGGCGAGGTGCCGCGGCTACCCGGCTTCTT
CATCGCCAGCGGCTTTTCGGGCCATGGCTTCGGCATCGGCCCCGGCGCGGGCCGGCTCACCGCCG
ACCTGGTCAGCGGCCGCACCCCGATGATCGATCCGAAGCCTTTCCGGCTCGAACGATTCGCGCGG
CTGGAACGGACGACCCGGGTGGGGTGAGCGAAGGGCGCTGGGGACGCGGCGTCATTCCGGACAAG
CCGCGTCAGCGGCGC
>r10.1 |SOURCES={KEY=8c1b976a...,bw,4243172-4243772}|ERRORS={}|SOURCE_1="bcq" (8c1b976ac150da4581101744fba310641e33826f)
CCATCGCGAGCCCCGAGCGCAACCCGCAGGCGAAGGCCATTCCGACGCTGCGCGAGCAGGGCGTG
AGCAATGCCGACGCCGATTCCTGGGCCGCCTTCTTCGCGCCGGCGAAGACGCCCCAGTCGGAGCT
CGACGTGCTCTCCAAGGCGATCATCGCCTCGCTCAACAAGCCGGCGACGCGCGACGCCATCGTCA
AGCTCGGCTTCACGCTCAATGTGCGTGATCCGGAGGCGTTCAGGCCCCGGCTCCTCCAGGAAATC
GCCAGCTGGAAGCAGATCATCACTGAGGCCGGCGTGAAGGCGGAATAGGCTCCGCCCGCCGCTCG
CCGGCCGGTCCCTCACGTCGTCGTGAGCTTGCCGCAACGCCTTGGCGGATCGCTGCGTTGCCCTC
TATCTCAGGCGAAGCGATGAGCGGAGGGAAGCTATGCGGCGGCTCGGGATGGCTTTGGGACTGGG
GGCGGGGCTTGCGCTTGCCGGCGTGATCGCTCCCGCGAGCGCACAGAAGCGCTTTCCCTCGAGCG
CCGGCGAGCTTGCGGTCGAAACCGTTGCAGGTGGGCTGGAGCACCCGTGGGGTCTCGCCTTCCTG
CCGGACGGACGCATG
>r11.1 |SOURCES={KEY=8c1b976a...,fw,90093-90693}|ERRORS={}|SOURCE_1="bcq" (8c1b976ac150da4581101744fba310641e33826f)
TGCATCAGATGCTCCAGGCTTCACCGGGCTTCCAGAACCGCCGACATCACCCTAGCGATGGCATG
GCGGGCAGGGAGCCGTCTCTCATCAAAAAGTTGCAGCGGAGACCATTCGGTTTCCACCGCCGCGA
TCAGTGCCGTCCGCCTTCGAGATAGGCGGCGCGGACCTGCGGGTTGGCCAGCAGTTCCTTGCCCG
TGCCGCTCATGGTGATGACGCCGTTGACCATGACATAGCCGCGATGGGCGAGCTTCAGGGCATGG
AAGGCGTTCTGCTCGACCAGGAAGACGGTCAACCCTTGCGTCCTGTTGAGCTCGCGGATCGCCTC
GAAGATCTGCTTGACGATCAGCGGTGCCAGGCCGAGCGAGGGCTCGTCCAGCAGCAACAGCTTCG
GCCGGGCCATCAGGGCGCGCGCGATGGCGACCATCTGCTGCTCGCCGCCCGACAGGGTGCCGCCG
CGCTGCTGCAGCCGCTCCTTGATGCGCGGGAAGAGCACGCAGATCTTCTCGAGATCCTCGTCGAA
ATGCTCGAAATTGCGGACGGCCGCGCCCATCTGCAGGTTTTCGAACACCGTCATGCGCGGGAAGA
TGCGTCTTCCCTCGG
>r12.1 |SOURCES={KEY=8c1b976a...,bw,2762284-2762884}|ERRORS={}|SOURCE_1="bcq" (8c1b976ac150da4581101744fba310641e33826f)
GTCGGCCTTGAACAGGGCGGCATTGCCAAGGAACAGAGCCGTTTCGACATCGGCAGGGCGCCAGT
AAAGCTCGGCTGGCCGGCCCGTTTGCACCAGTCGCCCCTCCCGCATCACCGCGAGTTGATCGGCG
AAGGACAGCGCCTCGCCCTGGTCGTGGGTGACCAGAATGGTGGTGATGCCGGCCTTGGCCAGCAC
GCGCGCGACAGCTTGCCGGACACTCTCGCGCAGCCCGGTATCGAGCGCCGAGAACGGCTCGTCGA
GCAGCATCAGGGCCGGCTTGCGGGCGAGCGCGCGGGCCAGCGCGACGCGCTGCTGCTGCCCTCCG
GAGAGCTCGTGCGGCCTGCGGGTCAGCATCGCGGCATCGAGCTCGACGAGCTCCATCAGCTCGCG
CAGGCGGGCAGCGCGGTCCGGCTCGTTTCGCGGGATGCCGAAACCGAGATTGCCGGCGACATCGA
GATGCGGGAACAGCGCCCCGTCCTGGGCGACATAGCCGATCCGGCGTCGATGCGCGGGGGCGATC
GCCAACCCGTCGGCCAATACCTGCCCGTCGAGCGTCACCGTTCCCGAGTCGGGAGCTTCGAAGCC
GGCGATGACGCGCAG
>r13.1 |SOURCES={KEY=8c1b976a...,bw,3259799-3260399}|ERRORS={}|SOURCE_1="bcq" (8c1b976ac150da4581101744fba310641e33826f)
AGCGGCAGGCGCTGCGCTGGCGAGGCGGGTCGGAGCGGCGGGCGTGGTCGCGGCCGGCGGTGTCG
TCGCGCGCTCCTGCGGCTTCGGCGCAGCCGGCGGCGGCACGGCGGCCGCGACCGGCAGATTCGCA
CTGGCCGGGCTGCCCGCGATCGAGCGGCTCGGCGCCGAGCCGGTCGCTATCGGGCGGTTGCCATT
GGCGTCGGCAGCGGCCGCCTGCGCCGGCGAGCCGTCGGGACGGATCGAGACGGTGCGGACCTTGC
GCGGCTCGCCGAGGCCCGGCACCGGCGGCATCGGGGTCAAGGCGGGCTCGGGCATTACGATGCTG
CGCTCGGCGCCACCAGGTGTCGGGACGGTGGCGGTTTCGCTCGAAGCGGTGCCCGGTCCGGGCAG
AACCACCCGCGAGGGCATCGAGCGGGCCGCTTGCTGGATGTCGACCGGCTGCTCCTGGCTGTCGA
CGAGCTTGGTCTTGCCCTGCGGATCTTCGGCGGAGCGCTCGTAGATCTGCTTGTTCTGGTTCGGA
ATTTCCCGGCCGCCCGGATTGGCGGGCTCGACCTTGACCGGGCCGCTATCAGCCGCGATCACCGG
CGGCGCGCCGCTCTT
>r14.1 |SOURCES={KEY=8c1b976a...,bw,1512712-1513312}|ERRORS={}|SOURCE_1="bcq" (8c1b976ac150da4581101744fba310641e33826f)
GGGTCGCGACGTTGGCGCGGTCGGCGAGCCGCTCCTGAGCCAACTGCAGCATCGGCGGGACGCGG
GCGAGCATCCGGCTTTCGAGTGCGCCCAGCGCCGCGTCGATGGTCGGCGTCACCGGCACGCCGAA
GAGCGCGTCGAGCCCGTCCCGGGTGACGGTCAGCCCTTCCCGAAATCCCGACCTGCCATAAAAAT
CCACGACATGGCAGCGATAGGACTTCAGCTTGATGCCGAGCAGCGTGCGCAGATAGGAGGCGAGC
TGGAGCCTGGCGCAGGCGAGATCGCGCTCGGTCTGGCGCCTCTTCTTGCTCTCGGTGATGCCGGA
GCCGCGCTTGATCTCAATCACCATCGCGACCGAGCGCTCCTGGTCAATCACGATCAGGTCGAAAT
GCCCGGTCCGGACGCTGGCGCCGTCGCTGGTCAGCGAAAGCTCCTCGACGCGCGCGGCGCCGTTC
TCCTGGACGTACATCTCGGCCGCCCTGGTGATCGGGATGCGGACCTGCTGCATCACCAGAAAGCG
GCGGTGGCGGACGAGGGCGGCGTAGAGCGCGTCCTCGATCACCGCGCCCGAGCGCTTCACCACCG
AAGCGAGGAAGGAGT
>r15.1 |SOURCES={KEY=8c1b976a...,fw,4279307-4279907}|ERRORS={}|SOURCE_1="bcq" (8c1b976ac150da4581101744fba310641e33826f)
CTTGCCCTCATAGGCCTTCGCAGCCGCATCGAAGACGGCGCCGTAGCCGCCGAGCTTGGCCGGCA
CGATCACCACCGCCGCGATGACGAAGACGTAGATCATGATGTCCTTGACGAAGGCGATCATGGCA
GGCGCGCGCAGCCCGCTCTTGTAGGTGTAGAGCGCCAGGATGACGAAGGCGATCGTCAGCGGCAA
ATGGGACATCATGCCCTCGCCCTGGAAGCCGAGCGCCTGGATCACCTTCTCCATGCCGACGAGCT
GTAACGCGATATAGGGCATGGTCGCGAGGATGCCGGTGAAGGCGACCGCGAGCTCGAGGCCCTTG
TTGCCGTAACGACCGTAGATGAAGTCGGAACCGGTGATGTAGCCCTTCTTATGCGCGACGTTCCA
CAGCCGCGGCATCGTCAGGAAGACGAAGGGGTAGATAAGGATCGTGTAGGGCACCGCGAAGAAGC
CATAGGCGCCGATGGCATACACGACCGCCGGCACCGCGATCACCGTATAGGCGGTGTAGAGATCG
CCGCCGAGCAGGAACCAGGTGATCCAGGCGCCGAAGCGCCGCCCGCCCAGCCCCCATTCGTGCAA
CTCCTCGAGATTGCC
>r16.1 |SOURCES={KEY=8c1b976a...,fw,4145061-4145661}|ERRORS={}|SOURCE_1="bcq" (8c1b976ac150da4581101744fba310641e33826f)
ATCCCACCATCCAGGCCGTCATCCTTCTGTTCTCCGGCATCTATGTCGGGATCAACCTGCTGATC
GACCTGACCTACAGCCTGTTCGACCCGAGGATCCGCTATTGAGCGCCGAGCCGACCCTGCTGGCC
CCGGTCGCCGACGAGCCCGCTCCCTCCGGGCGGAGCATCCTGCGCCGGCTACTGACCAATGTTTC
CGTACTGATCGGAGGCGTCGTCCTGGTGGTGATGACACTGATCGCCCTGCTGGCGCCGCAGCTCG
GGACTGTCGATCCGACCGCGATCGATCCCGTCGCGCGCAACAAGAAGCCGGGCTTCGAGCGCACC
ATCCGCGCCGATGACGGCACGAGCTCGACATTCACCTACCGGATGGGCACCGATTCGCTTGGGCG
GGACGTCTACAGCCGCGTCGTCTACGGCGCCCGGATCTCGCTGGCGATCTCGATCGCAGTGGCGC
TGGCGAGCATCGCGATCGGCCTCGTCATCGGCCTCGTTGCCGGCTATGTGCGCATCCTCGACGGG
CCGATCATGCGCGTGATGGACGGGCTGATGGCGATACCGGGCATCCTGCTCGCCATCGCGGTCGT
CTCTCTGTTCCGGGC
>r17.1 |SOURCES={KEY=8c1b976a...,bw,2567230-2567830}|ERRORS={}|SOURCE_1="bcq" (8c1b976ac150da4581101744fba310641e33826f)
ATATGCTGCGGGCAGGCGAGGCCGTTCGGATGGGTGCCGTTCAGCATCTGCAGCACCTCCTCGCG
CGGGAACCAGCGGCCTTCCTCGAGCTCGGTCATGTCGAGGGTGATCTCGTCGCCCAACGCCTCGG
CGATGCAGCCGAGCATGATCGAGGACGGGAAGGGCCAGGGCTGCGAGGCGAGGTAGCGGACCGGG
CCGACCCTTAGTCCCGCTTCCTCCCAGCTCTCGCGGCGCACCGCGTCTTCCATCGTTTCGCCCGG
CTCGACGAAGCCCGCGATGCAGGAATACATGCCCGGCGCGAAGCGCGCCTGACGTGCCAGCAGGC
ATTTGTCGCCACGCGTCACCAGCATGATCACGACCGGGTCGGTGCGCGGGAAATGCATCGCCCCG
CAGACGCTGCATTCGCGCCGCCAGCCGGACGCCGCCGCCTTGGTTGGCCCGCCGCACTGCGCGCA
GAAGCGGTGGCGCGCATGCCAGTCGAGCACGGCCTTGGCCTCGCCGAGCGGCCCGACCTCGTCCT
CGGGAACGAGCCGCTTTAACGCGACCGAGCGCAGATCCGTCACGACGAGCTCGGGGCGCTCCTTC
AGGGTCTCGGCCAGG
>r18.1 |SOURCES={KEY=8c1b976a...,bw,4180305-4180905}|ERRORS={}|SOURCE_1="bcq" (8c1b976ac150da4581101744fba310641e33826f)
AGCCGAGTTTCCGACAGCGGCTCGAAATCAACGACGACGCCTTCTTTGCTGCGCTTGCAGACGCT
CTCCAAAAATAACGCGTCTCCTGCCGGTCTCGTTTTGCCAGGTGGGCCAAGCGCACAGTCGGTGT
TCCTCTGCCGGATGCCGGTTGACCGGGACGTCAACGCCTCGGGAGCCCGTCATACGGTCGACCTC
TGACCACGAGCGAGACCGGCAGGCGCACGCAGCGCGGCGCTCTTGGCTGGGGATCGCGTATCCGG
TCGAGCAACATCTCGGCGGCGTGGCGACCCATCTCTGCGCGATCCCAGGACAGGGCCGAGATCGG
CGGCGTGCCGAGTTCGGCAAGGTCGGAATCGCTTCCGGCGACGAGGTCGATATCCCGCCCCGGTT
GCAGGCCGTTGCTGCGCAGCGCGCGCAGCGTGCCGGCGAGCATGTCCATCGCTGCGACGAACAGC
GCGGTCGGCCGGTCGGCCGTCGAGAGAAGCGCGCAGGTTTCACGGAAGGCGATCTCGTTGGACAG
GGCATGGTCGCGGATGAGAGCCTCGTCGACCGCGACCCCGCGCTGCGCGTGCACGCGTCGGTATC
CGGCGATGCGGCTGC
>r19.1 |SOURCES={KEY=8c1b976a...,bw,4624528-4625128}|ERRORS={}|SOURCE_1="bcq" (8c1b976ac150da4581101744fba310641e33826f)
CGGCGAGATCGACACGGTGGAAGAGCGCCTCGCAGCCCGCCGCGCGCAGGCTCGCGGCGACCGCC
TCGCCGCGCGCGGCATTGCGCCCGGTCAACAGGATGGCGCGGAGGCCGCGGCCGGCGAATTCATG
GGCGATCGCCTCGCCCAGCCCCTGGCTGGCGCCGGTGACGATCGCGACCCGGCCCTCGAGGCTGC
GGCTGAAACTTGCGGCTTGCGGCACCTGCGCCGGCTCCCTGAAAACGGCAGAAATTTTTTAGTTC
CACTTTTGTTGGAATAAACATTCCATTTTCGGAGAGGCCAAGTCAAGACGACCCGGAGGCCGGCG
CTTGACAAGATCGGCCCGACGCGGTGTTGCAGAGGTGCGGCCATGGCACGGTCGCGCTGGAACGG
TTCCCCACGCCCATGACGGCACCAGCCCCGACGAGCCCGGCCAGAGCCGGCACCCGCCCGGCCAA
CGGCCGAGGTTGACGGCAGCGCGTCGCGCGCCGCCCGTCCCATCGCCATCCCCCGTCATTCCTGC
CGAAGGGCCGCCGAACCGGCGGCATCAGCCATGCTCGAACACATCTCCATCCTCACCCTGTCCTG
CCCCAACCGGCCCGG
>r20.1 |SOURCES={KEY=8c1b976a...,bw,4147464-4148064}|ERRORS={}|SOURCE_1="bcq" (8c1b976ac150da4581101744fba310641e33826f)
CAGGCATCGGCCGCCGGACGGTTGCCGCGCATGAAGAGCGAGCCCTGTTCCTGCAGCCTGCCCTT
CAGTGTGGGACCCAGGTCCTTCATCAGGAAGGGCACCCCGGCGAAAGGGCCGGCAGGGTCGAGCC
CGTCACTCAGCGGATCGGCGACCACATCCTCGAAGACCTCCACCACGGCGCTGAGCGAAGGATTC
GTCTTCGCGATGCCCGCGGCTGCCTGCCGCGCCAGCTCGGCCGGCGTCAGCTCACCATTGCGCAC
CCGCTCGGCGAGGCCAACTGCGTCGTGGGAGGCCCATTCCTCCCAGCTCATCGCCAGGGTCATGA
CGTCGTCTCCAGCTTGTCGCCGAATATCCGCTTCAGGCCTCGCCGGTGGCGAAGTCGCGGCCGGG
CGCGGCCTCGATCAGGCTACGCGTATAGGGGTGGGCGGGGGCGGCGAAAACATCGGCCGTGCGGC
CCTGCTCGACCACCAGCCCCTTCTCCATCACCACCAGCCGGTCGCAGATCTGCGCGGCGACCCGC
AGGTCGTGGGTGATGAACAGGATGGCGAGGTCGAAGCGCTTCTGCACGTCGTCGAGCAAGGCGAG
CACCTGCTTCTGCAC
>r21.1 |SOURCES={KEY=8c1b976a...,fw,4353406-4354006}|ERRORS={}|SOURCE_1="bcq" (8c1b976ac150da4581101744fba310641e33826f)
TTTTCGTCCGCGGCATATTGGTTGCATCGTGTTTCCGCCTTGAACTCCACATAATCGTGAAGCCG
AGTTTATGTGTACCGCCGCAATCGGCGCTTGAGACTGCAAAACGGCCCGTCCACATTCAACGGTG
GAACATGCCGTCGGGTTCGCGTCCTGCGATGTGCGTCCCGAAAGCAGCAAGGATGCAAGGGTGAA
GGAGATCGACATGGCGGCGCAAGCCCGGGCAAACGAGAGCACTTCGCCGATCGACCTCGATACGG
GCATCGTCGAGGCGGCCGAGGCCGCGCTCGGTGCCATCGGCTCGGCCCGCAAGGAGATCGGCCAG
GTCATCTTCGGCCAGCAGAAGGTGGTCGATCTCTCGCTCATCACGCTGCTGGCCGGCGGCCACGG
CCTGCTTGTCGGCGTGCCCGGCCTCGCCAAGACCAAGCTCGTCGAGGCGATGGGCACGGTGCTCG
GCCTCTCGGCCCGGCGCGTGCAGTTCACGCCCGACCTGATGCCGTCCGACATCCTCGGCTCGGAG
GTTCTCGACGAGTCGAGCGACGGCAAGCGCCATTTCCGCTTCATCAAGGGCCCGGTCTTCGCCCA
GCTCCTGATGGCGGA
>r22.1 |SOURCES={KEY=8c1b976a...,bw,230826-231426}|ERRORS={}|SOURCE_1="bcq" (8c1b976ac150da4581101744fba310641e33826f)
ATCCAACGGGAGGCACCACATGATCCCTGTGGTTAAGTCCTTGTCCGTCGAGCGGGCCGTCACCC
CCTCCGCAGACAAGTTCCTGGTCGGCAAGCCGACGCAGGAGGAAGCGGAGGCCGCTGTCCGCACG
CTCATTCTCTGGGCCGGCGACGATCCGTCGCGCGAGGGGCTGGCCGAGACCCCGCAGCGCGTCGT
CAAAGCCTATAAGGAATTATACAAGGGCTATGGCGAGGATCCCCACGCGATCCTCGACCGTGTCT
TCGAGGAGGTCGACGGCTACCAGGACATGGTCCTCGTGCGCGACATACCGTTCTATTCGCATTGC
GAGCACCACATGGTGCCCTTCGTCGGCAAGGCGCATATCGGCTACTACCCCTCGCAGGGCGTCGT
CGGGTTGTCGAAGCTCGCCCGCGTCGTGGATCTCTATGCGCGCCGCCTGCAGACGCAGGAGGCGA
TGACCGCCCAGATCGCCGACGTCATCGAGGAAGCGCTCAAGCCGCGCGGCATCGCCGTGCTCATC
GAGGCCGAGCATATGTGCATGTCGATGCGCGGTGTGCAGAAGCAGGGCTCCTCGACGATGACGAC
GCAGTATCGCGGCCT
>r23.1 |SOURCES={KEY=8c1b976a...,fw,713662-714262}|ERRORS={}|SOURCE_1="bcq" (8c1b976ac150da4581101744fba310641e33826f)
ATCCGGCTGGCCCGTCACCGGACAGATCGAGGTGAATTCCGGGCAGGTGAAGCGGGCGAGATAAT
GCGTGCCGACATGGGGATTGGGCACGCGGTCGAGGCGGGCTTCCTGCGGCGAGGCCGGCAGCGCG
CTGGATTGCCCGAGCTGCAAGGTCGAGGCGTCGATGGACATCGGATGCTCCTGTGTTTGCGCCGC
TTCTAGAGCAGGACGCCAAACAGTGGGAGCCGGTTTTTCGCGAGAATCCTGCCCCAACCCTTTCG
CCAGAGCATCTTGCGCGATGACGGGAGCTGCCCGTGCAGGCGCATGACCCTTCGGCGCGCATCGG
GGTCGGGCCGCATAGCCTCGCCTGTATCGGACAAGCGCAGAGACCGCCCTAAAGACCTACCGGGT
GCGATATCTCAATATTTATCGATCTTCCACACGCATCCTTGCGACGCACCATGCAACATCATAGT
GCAAATCAATGGCGTAACGGATCAGATCCCGATAATTTTATGATAATTGCGGGTATATTATTTCT
ACTCGGTATTCTGATTGGCCTGTCCTATGGCTATCCGGCCATCGTCATTGCCAGCGCCGCCTTGA
CGCTCTTTTTCTTTC
>r24.1 |SOURCES={KEY=8c1b976a...,bw,225169-225769}|ERRORS={}|SOURCE_1="bcq" (8c1b976ac150da4581101744fba310641e33826f)
GCCCCTCCGCCTCTCGCTTCTCCATGACACGCATCCGGGTCCGGGCTGCGGCCTCGCCGCTGCGC
GGCGCCCCGGACTGACACAGGCGGATTGGGCGCCCGTCTCGCGGGGGCGAGACCCAGCCGACGAT
CACCTCCCAGTGCTCTGGCACGGCACCGCGATCGTCCGGCCGCGCATCGCGGCCGTAACGAAGGA
CGGCCTGCGAACCCGCCGGCATCCGGCAGTTCCCACGCGCGCGTTGCGTGATCGGCGCGATCCGC
GAGTCACGGAAACCAGCGATCGAAGCCGCTCTCTCCCATTCTCCACGCTGGTAACAATCAGGTAA
GTTAACGAGCCGTTGCCGTGTAACACACAATTAACGGTTAAAAGAAAGTTTCATCATCGTCACAA
ATCGTTACTTTCGACTTTGAACAAGATTGGCTCTGATATTCATTGAGGCGGTTGCTGGCGGAAAT
ACATAAATTTGTACGTTTCGACTTCAAACCAAATCCATCGACCGGATCGCATCGTCTCCCCGGGA
CAGAAAGGGGACGACATGTTTTCTCTTCATCGCAATCTGATCGGCACCGCCTTCGTGGCCGCTTT
CGCCATCGCCGGCGC
>r25.1 |SOURCES={KEY=8c1b976a...,fw,4010686-4011286}|ERRORS={}|SOURCE_1="bcq" (8c1b976ac150da4581101744fba310641e33826f)
TTGGCGGTCTCGGGGATGATGATGCCACCCTTGGTCTTCTCTTCGCCATCCAGGCGACGGACCAC
GACGCGGTCATGCAAAGGACGGAACTTCATGGTTCTGTCTTCCTCTCGGTCTTATTCGTTTCGGG
CGCCGCTGATGGGCTCCCGGGGGAGGCTGTTAGCAGTCACCTGTTGGGAGTGCTAACAGATAGCG
CGGAGATAGGCGCGGGTGTCCGGAGAGTCAAGAAAGCCGCGAGCGATAAAGTGAACGCTCCGGAC
GCAGCCCTTAGCCTTCCGGCTGCGGTAAAGGGCAGAACACGTTAAGATGGCGACATGACGACATC
CGCGACCCCTCCCGCGCCCGACCCCCGTCTCGATGAGATCGCCCGCTCCTGCGTGGCGCTGCACA
TCCGCATGACGGCGCGCGCCGTCACCCGCGCCTATGACGAGGCGATGCGGCCGAGCGGGCTGAAG
ATCACCCAGTTCGTGCTGCTCTCGGCGCTGAGCACCGGGCAATGGAAGTCGGTCACCGAATTGGC
CGAGCGCTTCGCGCTGGAGCGGACGTCGCTGACCCGCAATCTCCAGCTTCTGGCGGCCGAGGGCA
TGGTCGAGCCGGTCG
>r26.1 |SOURCES={KEY=8c1b976a...,bw,4755930-4756530}|ERRORS={}|SOURCE_1="bcq" (8c1b976ac150da4581101744fba310641e33826f)
TCGTCGCCATCTGGTCCCTCGGAGAATTGCGGATGCTGGTCCAGCACATTGCGGAGCGTTCCGTT
GCCCTCGATCCGCACAGCTTCGATCCGATGGCTCGCAAATGGGCCAAGGACGCCATCGCGGACAT
GATCGGCTGCGCCCTGCTGGGCGCACGGACAGCGACGACGGACATCGCGCTGGCCACCTCACCGA
ATGCCGGGGATTGCCTCGTGCTCGGCCGTAAGGCACGGATCGGCCGCCTCGAAGCAGCCTATGTC
AACGCCACGTCCGGCCACGCGCTCGATTACGACGACACGAGCAAATCGCTCTCCGGCCACCCGAC
CGTCATCATCATCCCGGCACTGCTGGCCCTCGCCGAGCAGCGCGACGCGACAGGAGCCGAGCTGC
TCGACGCCTATATCGTCGGTGTCGAGACCGCGACCCGCATCGCGCGAGGCGTCAATTTCCATCAC
TACGAGAAGGGGTGGCATCCGACGGCCACGCTCGGAATATTCGGCGCGGCTGCGGCCTGCGGGAG
GCTGCTCGCCCTCCCCGCCGATAGGCTCGCCCATGCGCTGGCGACGGCCGCATCCTTCGCCAGCG
GCGTCAAAGCGAATT
>r27.1 |SOURCES={KEY=8c1b976a...,bw,258634-259234}|ERRORS={}|SOURCE_1="bcq" (8c1b976ac150da4581101744fba310641e33826f)
AGTGTCGATGAAGGCCTTGGTCGGCAGCACCCGCAGCTTGACGCCCTTGAGATCCGCAACGCTGG
CGATCGGCTTCTTGGTGTAGATGCTGCGCGCGCCGACCTGGAAGCCCCAGCCCAGGATGTTCACG
CCCGTGCGGTCGGCCAGCATCTTGTCATAGGCCTGGCCGACGCCGGCATCGAGCGCCTTCGAGCA
ATGGTCGTAGCTGTTGAAGAGGAAGCCGAGGTCGAGCATGCCGAATTCGGGCACGACCGTGGCCC
AGATCGAGGCGCCGGTCAGCATCATGTCGACCGAGCCGACCTTCACCTGGTTGACGACGTCGGCT
TCCTTGCCGAGCTGGCCATTGGGGAAATATTCGAGCTTGATACGATCGCCGGCGAGCTTGGCGAT
CTGCTCGGAGAAGGGCTTGTACCAGAGATAATGCGCGCCGAACTTGTCGGCCGGCGCGGCGGACG
AGACACGCAGCGAGATCGGCGCGGCCGCACGCAGAATGGTGGGCGCGCAGATGCCAATGACGGCC
GCGCCGGCCACGAAGCTCCGGCGGGTGGTAAAGCTGCTCATGATGTTCCTCCGCTGATGGTGTTC
GGCCGGCTTGGCGCC
>r28.1 |SOURCES={KEY=8c1b976a...,fw,3846045-3846645}|ERRORS={}|SOURCE_1="bcq" (8c1b976ac150da4581101744fba310641e33826f)
CCCTCGCCGACAACGATTCGACCGGCTTCTTCGAAGCGCTCGGCGATTTGCTGCAGCCGGGACCG
ACCCTGACGAACGTCAATGACTGCCGCGTGATCCTGATCGAACCGTGAGAATGCCCGGACATCCT
CGAACGGCCGCCTTTGCATGGGCCGTCGGCGCCGCCTTCCTGCTCCTGGGCGCGCTGCCGGCCAA
GGCCGATCTGCGCATGTGCAACACCACCACGAGCCGCATCGGCGTCGCCATCGGCTATCGCGACG
CGCAGGGCTGGACGACCGAGGGCTGGTGGAACATCAGCCCGCGCGGCTGCGAGACGCTGCTGCGC
GGCACGCTGGCCGCGCGTTATTACTATGTGCACGCCGTCGATTACGACAAGGGCGGCGAATGGAC
GGGCAAATCCGTCATGTGCGTGCGCAACAAGGAATTCACGATTCGCGGCATCGAGGACTGCCTGG
CGCGCGGCTATGATCGCGCCGGTTTCTTCGAGGTCGATACGGGCGAGCAGAAGAGCTGGACCATC
CAGCTCACCGACACCGCCGGCGGGGCCCCACCCCGGCCCTGAGGCCGGGCCGAACGGGACCAGGC
CGCACGAAACGACAG
>r29.1 |SOURCES={KEY=8c1b976a...,fw,2734624-2735224}|ERRORS={}|SOURCE_1="bcq" (8c1b976ac150da4581101744fba310641e33826f)
TGCGTGCCGGCCGTCACGACAATGTCGCCGGCCTCCAGCCCATCGCGGACCAGCAGCTCGCCCGT
CCGGTAGCTGTCGACCGTGATCGGCCTGATCGCGGCGGCATGGCTGCGCGGGTCGACCGTCCAGA
CGGCGGGCTTGCCGTTCTCGGTGAAGAAGGCGCCCGCCGGCAGCGCGAAGACATTGTCGGGCTTG
AACCGGCCGATTCCGGTGACGGCCGCGCCCAGGGTCATGGCGGGAGGTGGCGCGTCGATCGAAAT
CTTGACGCGAACGGTTCCCGTCGCGGGATCGATGGCGGGGGCGACCTCACGGACCTTGCCGGTCG
CGCGCACGGCCGGATTGGAGACGAGCGCGAGCTCGATGGTGTCGTCGGCCGGGCGCTGGGCCAGG
AGCCCCTCATAGACATCGAAGACCGCATCGCGCTCGCCATCGCGGGCGATGGTGAAAACCGCCTG
CGCCGCCTCGACCACCTGCCCGGCCTCGGCGTTGCGCGCGACCACGACGCCCGAGGCGTCCGCGG
TCAAGGACGTATAGACGAGCTGCTCCCTGGCCGTTCCCAGATTGGAGCGGGCCGCGTCGAGCGTC
GCGCGGGCGGCCTGC
>r30.1 |SOURCES={KEY=8c1b976a...,bw,4841684-4842284}|ERRORS={}|SOURCE_1="bcq" (8c1b976ac150da4581101744fba310641e33826f)
CGAGACCCTGCCGACCCGGCCGCCGCTGACGCCGGAACGCCTCGTCGCCGCCTTCCGGCGCTGGG
ATCAGGAGGTCGGCGTCGGCCACGGGGCGCCGCAATAGGAGCTATCCGGCATGCGCTTCGCCGCC
ATCGGCCTCGACCACCGCCATATCTACCATATGGTCGGTGGTCTCCTCGCAGCCGGCGCGACCTG
CGTCGGCTTCGATCCCGCGACCAGTGACGAGCGGGTGCTCGACGGTTTCCGCGAGCGCTTCCCGA
CCCTGCCGGAGGTGAGCGCGGACCGGCTGATCGACGATCCCGCGATCGATCTCATCCTCTGCGCC
GCCATCCCTGCTGAGCGCGCCGCCATCGCCATCCGCGCGATGCGGGCGGGCAAGGATGTGATGGT
CGACAAGCCCGGCGTCACCGATTTCGACCAGCTCGCCGCGGTCGAGCAGGCGGTCGCGGAGACCG
GGCGCATCTTCTCGGTCTGCTTCTCCGAGCGCTTCATCGTTCCCGCGACGATTATAGCCGGCAAA
CTGATTGCCGACGGCGCGATCGGCCGCGTCGTCCAGACGCTCGGCCTCGGGCCGCATCGCTTCAA
CCGGGCGATCCGGCC
>r31.1 |SOURCES={KEY=8c1b976a...,bw,3047107-3047707}|ERRORS={}|SOURCE_1="bcq" (8c1b976ac150da4581101744fba310641e33826f)
AAGGATTCCAGCATCCAGGGGCCGGTGCCCGACGGCTTCTCGGCGAACTTCGCCCAATCCTTGTC
GAGTTCCTCCCAGCGCCTGGGGCTCGACATGAACAGGCCGGCGAGATTGTAGGGTAGTACGGCAT
CGACGCGCTTCGTCGTCACCTCTACCGTCCAGTCGTCGATTTTGCGCCAGCTCGCGATCGGCGCG
CTGTAGGAGGCCGCCTGGTTGGCCTGCGCCTGGTCGAACTGTGGCGAATCCTTCTTCAGGATCTT
GTCGAAGTTCCAGACCACTGCGTCGGCGTTGAACTCCGACCCGTCATGGAACTTGACGCCCTTGC
GCAGGGTGAAGGTCCAGATCTTCTGGTCGGTCGGATTGACCACCCAGCTCTCGGCCAGCGCCGGA
ATGATCACCGCAGCCTTGTCGGATTTCGAGAGATCCCAGCGGGTCAGCCCGTCATAGAGCGTGAT
GCCCATGAAGCGGATGCCTTCGCCGCCCTGGCTCGGCTGACCCGTGGTCAGGGGAATGTCGCCCG
CCGTCATTGCGACGCGCAGCACCCCTGGCTTGCTTTGCGCCCAGGCGGTGTCGTACCGGGCGGCC
ATGATCGTCATCGCC
>r32.1 |SOURCES={KEY=8c1b976a...,bw,1881146-1881746}|ERRORS={}|SOURCE_1="bcq" (8c1b976ac150da4581101744fba310641e33826f)
ACGCCGCTGAACAGCTCCGGTCCCATCAGGCCGTGCAGATTGAGCGGCAGGGTCTTGCGGTCGGT
GACGATGCGGACCGCGACGTCGGCCTCTCGGTTGGTCAGATTCGCCACCTCGCCGGTCGACGAGA
TTTCCATCTCGATGTCCGGATGGAGATGCGCGAAGTCGGCGAGATCCGGCATGAGCAGATGTGTG
GCGAGGAACGGCGGAAGTGTCACCCGCAACAGCCCGCGCGCGCTCTGGTCGCGACCGAAGACGCG
CGTCTCCAACTGGTGCGACGACGCTTCCATCTGTTCCGCGAGCTCGAGGACCTCCTCGCCCGCCG
CCGTCAGGCGGTAGCCCGAAGGCAGCTTTTCGAACATCTGCGCCCCGAGGCGTTCCTCGAGCTGA
GCGATGCGTCGCAGCACGGTCGAGTGATTCACCCGGAGATGCTTGGCGGCAGCCCGCACCGAGCC
TCCGCGGGCGGCGGCAAGAAAGTAGCGAACGTCATCCCAGTCGATCATGGTGCAATCCGGCACCG
CGTGGTGCCCCTTCCAAAGCTCGGATTCAACATATCGACCCGCATCTCGATTGTTGGCGGTCGGG
CGGACATCATAGCCC
>r33.1 |SOURCES={KEY=8c1b976a...,bw,1301369-1301969}|ERRORS={}|SOURCE_1="bcq" (8c1b976ac150da4581101744fba310641e33826f)
ACTGGGCGCCGGCATTGCCGTTCTGCTGCGTGTCGAGCAGGCCCTGCAGGCGGCTGCGCTCGCCC
TGCGTCTGGGCGAGCGTCGACTGCATGAGCTGCAGGCTCTCCTGTGCCTGCCGGTTGGAGGAGCG
CTCCAGAGCGAGCAGGTCGGTGAGCTCGGAGATCTGCTTGTTGAGCCGCTCCAGAGCCGTGTCCT
TGCCGGTCAGCTCCTGCGAGAGGAAGAACTGGCCGAGCACGAAGACGGTGAGCAGGAAGACGATG
CCGATCAGCATCGTCGAGAGCGCGTCGACGAAGCCGGGCCAGAAATTCACGTCCTCGCGGCGGTG
GGCGCGGGAAAGGGCCATCGTCAGTTTCCTGCTGCGGTTGCGGGGCGGATCATGGCTCCGTGATG
TGGTCGGCGGTGAGGCGTTCGATGAGCCGCTTCATGTCCTTCTCGCGGGTGGCCTGCGCCTCGAC
CCAGTCGCGGATCATCTGCTGCTCGGAACGCATGTGCTGGACGAGGCCCTGGATGCCTTCGGCGA
GATTGGCGAGCGCCTGCGTCGCCGCCCGGTTGTTGGCGGCGCCGTCGGCCATCGCCGCGCTCAGC
TTGTCGAAGCGGTCG
>r34.1 |SOURCES={KEY=8c1b976a...,fw,1079431-1080031}|ERRORS={}|SOURCE_1="bcq" (8c1b976ac150da4581101744fba310641e33826f)
CCAGCGCCGATACATGCGCAGCAGCATCTCGGCCCAGTCCTGGCTTTCGGTGCCGCCCGCGCCGG
GATGGATTTCGACATAGGTATCGAGCATGTCGGCTTCGCCCGAGAGCAAGGTCTCGACCTGCAGC
CGCGCCGCTTCGTCCTGAACGGCCTTGATCGCCTGCTCGCCCTCGGTGACGGTGGCGTCGTCGCC
CTCCATCTCACCGAGTTCGATCAGCGTCAGAGCGTCGTCGAGCTCGCGCTCGAGCTTCCCGATGC
CCTCGATCTGGGTCTCGAGCCCGGTGCGCTCGCGCATCAGCTTCTGCGCGGCTTCGGCATCGTTC
CAGAAATCGGGCCCCTCCGAGAGGGCGTTGAGTTCCGCTAGGCGGCGCTGGGCTTCATCCCAGTC
AAAGATGCCTCCTCAGCAGTCCGATCGACTGCTTGGCGTTATCGAGTTGCGTCTGGATTTCGGGG
CGCATGATCGTCGTCAGATCTTCCGTTGTCGGTCTTGGATTCGTAGCGCTGAGATAGGGGCGAAA
GACCGCGCTGTAAACGCCCGCCTCACATCTTGCCGGGCCCCGGGGCGTTCACCCTCACCGGCAAA
GACAGGGCCCGGATG
>r35.1 |SOURCES={KEY=8c1b976a...,bw,2557396-2557996}|ERRORS={}|SOURCE_1="bcq" (8c1b976ac150da4581101744fba310641e33826f)
TCGTGCCCTTGAGGATGGCGACCGGTTCGCTGACCGAGGAGACGCCCTCGCTCGGGAAGACGAAC
TCGACCGGCGCGCCCTTGGCCTTCTCGCGGATCGGCATGAAGTCGACGATCATGCCGTAGAGCTT
CTCGCCCGTCGCGACCTGGCGCAGGATGTCGCCATTGGCGCCGGCGGCCAGCGTGCCGTTCTCCT
TCAGTGCCTCGTAGTATTTCCAGCCATCCTTGAGATTGCCGGTCAGCGTGATCGTGTGGATCAGC
GCCGCGCCCGAGTTCAGCGGGCTCGGCATGGCGATCTGGTTCTTCGCCTCCGGCCTGGTGAGGTC
GAGCCAGCTCGTCGGCTTCATCGTGGCCTTGGTGTTGTAGACGATGCCGGTGGTGATCAGCTTGG
TCGCGAACCAGAACTTGGCCGGGTCGTGGATCCCAGCCGGATAGGCCGAGACGTCGGCCTTGTCG
TACGCCTCAAGCCGGCCCTCCTTCTTCAGCCCTTCCATGGTCACGGAATCGGCGATCAGCAGCAC
GTCGGCCTGCGGGCTGCCTGCCTCGAACTCGGCCCTGAGCTTCGCCAGGACGCGCGGCGTGCCGT
CGCGGACGAAGGAGA
>r36.1 |SOURCES={KEY=8c1b976a...,fw,4433677-4434277}|ERRORS={}|SOURCE_1="bcq" (8c1b976ac150da4581101744fba310641e33826f)
CTCGCCCGGCAATCCGGTCAGGCCCTGAGCGCCATCGCCGCCGAAGCCCGCTTCGCCATCGCCCT
GTCGAACCGCCTGCAGGAGATTCCGCAGGACAGGACCGCGGCGCTCATCGCCCGGCTCGACGCGG
AGGATCCCGCCTTCCGCGATGCGGCCTTTGCGAGCCGCGGCGGTGTCGCGGCGCGCGACCGGCGC
GATGGCCTGCGCCTGACGCTGGGCAATGGTGCCACGGCTCATTTCCGCGCTTCCGGCAACGCGCC
TGAGCTGCGCGTCTATGTCGAGGCGCCGACGCAGGAGGCTGCCGAGGCGCTCCTCGCCGAAAACC
TCGCCTTCGCGGCGGCACAGACCCGCTGACAGCAAGGCGGCGGGCGCCGCCTCACTCGATCTTCA
CATTCGCCTTCTGCGCGACCTCGGCCCAGCGCGTCGTCTCCGCGGCGATATGGGCGGCGAATGCG
TCCTGCGACGACCCGACCGGATCGACGCCGAGCTTCCTGAGCTGCTCGATCACCGCCGGCTCCTT
CATGATCGCCTGCGTCTCCGCCGAGAGCTTCGCGACGATCTCCTTCGGCACGCCGGCGGGCGCGA
AGAAACCGTGCCAGG
>r37.1 |SOURCES={KEY=8c1b976a...,bw,661124-661724}|ERRORS={}|SOURCE_1="bcq" (8c1b976ac150da4581101744fba310641e33826f)
CCAACTGGACCATGGCCTCGGGCTATCCGGAGAGCAGCTTCTTCACCCAGAACATCCGGCAGATG
ATCAAGGAGATCGAGGAGAAGAGCGGTGGCAAGCTCAAGATCGACCTGCGCTCCAACGACAGCCT
GATCAAACTCGATGCGGTCAAGCGCTCCGTCCAGTCCGGCCAGATCCAGATCGGCGAGATCCGCC
TCGGCGTCTATGGCAACGAAGGCGCGATGTACAATCTCGACAACATTCCCGGCGTCGCGAGCAAT
TACGAGCAGGCGACCAAGCTGACCGAGGCTCAGGCGCCGTTCTTCGACGCCATGTTCAAGAAGGC
CGGCATGCGCGCCATCAGCTATGTCGCCTGGCCGGGCCAGGGCTTCTACACGAAGGCGCCGCTGA
CGGGGCTTGCCGACCTCAAGGGCCAGAAGCTGCGCATCTATTCCAAGCAGACCCAGATCATGGGC
GAGAAGCTCGGCATGGAGGCGCTGATCCTGCCCTTCGCCGAGGTGCCGCAGGCCTTCTCGACCGG
CATGATCCAGTCGCTCTGGACCAGCGCCCAGACCGGTACGGACGTGCAGATCTGGGATTACGTCA
AGCACTTCACCTATA
>r38.1 |SOURCES={KEY=8c1b976a...,fw,499479-500079}|ERRORS={}|SOURCE_1="bcq" (8c1b976ac150da4581101744fba310641e33826f)
ATCGCGGCGCTCTCGACCGTCCAGGCGCTCGACCAGGCGGCGGCGCTGCGCGGCCTGCTCCTCGG
CGCGATCGCGATGATCCTGGTCGCGGGCGTGCTGGTGCTGCCGGAGGACGAGCCGGGCTTCGCGC
TCGCGGCGGCCAATGCCTGCCTCGCCGTGCTCGCCATCGTCTATGGCGTGCTGCTCGTCGCGCCC
CATCTCGCCGTGCACAGCGCCGAGGGCGTCGAGGGCGTCCATGCCGGCGACTGGCGCGGGCATCT
CTCGCACAAGAACTTCGCCGCGCCGGTCTTCTCGATGATGGCGATGATCGGGATCTATTGCTGGC
GCAGCGGCTTGAGATGGCGCGGCGCGCTGATCGTGACGCTGTGCGTCGTCTTCGTGCTCAACAGC
GGCTCGAAGACGACGCTCGGCTTCCTGCCGATGGCGATCGGGCTCGTTGTCCTCGGGCGGTTCAG
CGGGCGTCCGGGGTTGGCCGTCGCCCTGCACATCCTGCTCGTCGCCGTGATCGCCTGCCTCACCG
TCGGCACGGTGATGTCGCCGCAGCTCTACAGGCTCGGCGCGGCGCTGATCTCGGACCCGACCTAT
ACCGGCCGTGACGAG
>r39.1 |SOURCES={KEY=8c1b976a...,bw,3497151-3497751}|ERRORS={}|SOURCE_1="bcq" (8c1b976ac150da4581101744fba310641e33826f)
GCGCCCGAGATCGCCGTGGATCGCGCCGTTCAGGAAGGAGAGATATTGGACCCAGAGCGGCCGAT
CGAGGCCGAAGGCGGCAATGGTGCGCAGCCTCTCGCCCTGATCGGCATCTTGTGAGATCAGCGTC
TCGACCGGATCGCCGATCACGCTGATGCCGATGAAGACGATCACCGTCATGGCGATCACCACGAA
GATCGCCTGCAGCAGGCGCCGCAGCAGCCAGGCGCTCATGATCTGCGCTCGCCCATCTCACGCGC
CTCGGTGGTGCTGCCATTCATCTGATTTCGCGCCGTCCGCTCATCTGCAGGCTGGGGCCGCTATT
TGCCGATCCGGTGCCCGGAGCGCTCGAGATCGAAAGCGGCCTCGGTGCTGCGGCTGAGATCGCTC
TTCTTGATCCGCTGCGTCGGCGTCTTCGGGAACTCGTCGATCCTCTCGATATAGCGCGGAATCTG
GAAATACGGCATCCGCCCCTCGCACCAGCGGATCAACGCCAGCGGATCGGGGCTGCGTCCGCCGG
CCGCGCGGATGAACAGCTTGAGATCGTCGTCGCCGAGTTCGCTCGGCACGCCGATCAGCGCGCAT
TCTTCAATGTCGTCA
>r40.1 |SOURCES={KEY=8c1b976a...,fw,1795278-1795878}|ERRORS={}|SOURCE_1="bcq" (8c1b976ac150da4581101744fba310641e33826f)
GGGCGACCTGCATGCCGCGCTGCGGCACGGTCTTGATCAGCCCCTCCGCCTCGAGCCGCGGGATC
AGCTCGCGGATCGCGCCGAGCGGAAAGCCGGTCATCGCCACGAGCTCGCGCTGGGTCACGAACTG
GCCGGGCTTGATCTCGCGCGCCAGCAGCCGCTCGGTGAAGGAGGCATAGGCGCGCTCCCTCAGCT
TCAGCGGCTCGCCTTCGCGCGGTTCCTGCTCCGGCTGATTCACAATCCCTCCTTCAGGTTGCCCT
GGTTCAGGCCGCCTTTGCCTGCGTAATCGAATCGAAGGCTGCAAAGAGCCGCTTGCGGGTGGCCT
CGTCCAGTGCTTCCAGCGGCGGGCGCATTGCCCCATAGCCCGGATCGCCATGGACATGGCCCGTC
AGCGCCTTCACCGCCGCCAGCACCGGATAGGAGCAGATCTCGTCGACGAGCGCATTCACCACCGG
GCTGTCCTTGCCCTCATAGACCATCGGCCGCAGCAATGCCGGCACCAGATTGGCGACGCCGCAGA
TCGAGCCCTGCGCACCGTTGCGCACCGCCCTCGCGAGCTGGCGCTCGTCGCCGACGAGAATGGCG
AGCTCGCCATGCGCC
>r41.1 |SOURCES={KEY=8c1b976a...,fw,2190896-2191496}|ERRORS={}|SOURCE_1="bcq" (8c1b976ac150da4581101744fba310641e33826f)
CCTTCGAGCGCATGCGCATCCTCGATCCCAAACCCTCCGAAGCCATTCTGCAGGAGGCGCAACGC
AACCTGACCGCCGCTTTCCCCACCTTCGCCGGCCTGAAGGTGAAGGAGAGCTGGGGCGGGCTGAT
CGACGCGACGCCCGATGGCGTGCCGGTGATCGGCGAGGTGCCGCGGCTACCCGGCTTCTTCATCG
CCAGCGGCTTTTCGGGCCATGGCTTCGGCATCGGCCCCGGCGCGGGCCGGCTCACCGCCGACCTG
GTCAGCGGCCGCACCCCGATGATCGATCCGAAGCCTTTCCGGCTCGAACGATTCGCGCGGCTGGA
ACGGACGACCCGGGTGGGGTGAGCGAAGGGCGCTGGGGACGCGGCGTCATTCCGGACAAGCCGCG
TCAGCGGCGCCGATCCGGAATCCATCGTAGAACGAAGCGCGCTACGATGGATTCCGGGTCAAGCC
CGGAATGACGGCGTGTTTCCATTTAAATGCGGTGCGCCGCAGCGCTTCACGCCAGCGCGGCCTCG
TCGAGCGAATAGGCGGAGAAGAAATTCGTTCCGCCGGGATAGCATTTGAAGCCGCTGAGGCCCTT
CACCATCGCATAGCC
>r42.1 |SOURCES={KEY=8c1b976a...,fw,2846532-2847132}|ERRORS={}|SOURCE_1="bcq" (8c1b976ac150da4581101744fba310641e33826f)
GTCGCGGGCTGGCTTGCGGCGCGCAAGGCCAAGCAGAGCCGCTTCCTGCCCTTCGAGACGGAGAA
TTATGTCGTCGCCGTCACCGGCACCTCCGTCGAGAACTGGGCCGAGGATGCGGAGAACACCGCCA
ATGGCGACGGGCGCTCGCCGCCGCCGCTCCCGGCCACGCGCGACACGCAGACGGCCTGCGCGCCG
ACGCTGGTCGCGATCCGCCGCGCGCGTCCGGCCCTGCCGATGATCGCGGAAGCGCCCTTCGCGCC
CTGGGGCGTGCAGCTCGCCGGCAATTTCTCGAAATCAAGGGCGCTCGCTTCCTTCCAGCGGGCCG
GAGCGCGCCACCGCAGCATCATCGGCGATCTGCAGCCCATGGTGATCGGCACGCGCCTGCGCAGC
CGCGGGACGCGCGCCTTCTACCGTGTCCGCCTGCCGGCCGCGACACGGGCCGCGGCGACGGCGCT
GTGCCGGCGCATCCAGGCCGATCGGGGCGCCTGCGTCGTGTTGAGGAGCTGATTCGCGACCTTCA
CCGGTGCGCGATGTTGCAGACGCGCAACGCGGCAAAGCAAAGCTAACCCGCTCTCATCGATGTGA
TGGCGGCGCAATTGC
>r43.1 |SOURCES={KEY=8c1b976a...,bw,1193902-1194502}|ERRORS={}|SOURCE_1="bcq" (8c1b976ac150da4581101744fba310641e33826f)
GATGACCTATAACGGGCTCGTCGCGATGCGGCAGCGCGTCAACCAGGCCTTCGCCGACATCGACG
TCCAGCTCAAGCAGCGGCACGACCTGATCCCGAACCTCGTCGAGACGGTGAAGGGCTACGCAACC
CACGAGAAATCGACGCTGGATGCCGTGATCGCCGCCCGCAACGCGGCGCAGGGCGCGAGCAGCGT
CCATGACAAAGCTGCAGCCGAGCAGCAGCTCTCCGGCGCGGTCGGGCGGCTGCTGGCGCTGGGCG
AGGCCTATCCCGACCTCAAGGCATCAGCCAATTTCCAGCAGCTCCAGGTCGATCTCGGCAATGTC
GAGGACAAGCTCGCGGCGGCGCGGCGCTTCTTCAACAATGCGGTCGGCGAGTTCAATGCCGCGAT
CCAGGCCTTCCCCGCCGTGCTGTTCGCGCCGCAGATGGGCTTCACCCAGCGCGAGTTCTTCGATG
TCGGCCCGGAAACCCGGGCCCAGATCGAGGTCGCCCCCAGCGTGAAGTTCTGACGGAAGGCAGGC
GCTTACGGCCCGAAGCGCGTCACGCGCCATGCGGATTCGCTCCTGCGTCTCAGGTCTTTGGTGTT
TCGCATGTCGTTTTC
>r44.1 |SOURCES={KEY=8c1b976a...,bw,1471837-1472437}|ERRORS={}|SOURCE_1="bcq" (8c1b976ac150da4581101744fba310641e33826f)
CGTCGCCTTGCCCATCTGGGCCGCATCGGCCTCGACGTCGAGAATGTCGTCGGCGATCTGGAAGG
TCGCGCCCAGCGCCCGGCCATAGGCGTCGAGCGCCGTCAGCGCCGCCGCATCGGCGCCGCCCAGC
CGCGCGCCGATCTCGACGCTGGCCGCCAGCAGCGCCCCGGTCTTCATCGCCTGCAGGCGCCGGAT
CTCCGCCTCGGTCAGGGCATGCTTCTGCGCCTCGAAGCGGCCCTCGGCGGCGAGGTCGAGCATCT
GGCCGCCGACCATGCCGCCAAGCCCGGAGGCGCGGGCGAGGCAGCGCACCAGCGCCACCCTGATC
TCACCCGATTCATGCGTCTCCGGATCGGCCAGCACGTCGAAGGCGAGCGTCAGCAGGGCATCGCC
CGCCAGGATCGCGGTTGCCTCGTCATAGGCCTTGTGGACGGTGGGGCGCCCCCGACGCAGATCGT
CGTCGTCCATCGCCGGCAGGTCGTCATGAACAAGCGAATAGCAATGCAGCAGTTCGACCGCGGCG
CCGGCCCGCAGCGCCTGCGCCGAGGGAACGCCGAGAAGCCGGGCCGTCTCCACCGTCAGGAATGG
CCGCAGCCGCTTGCC
>r45.1 |SOURCES={KEY=8c1b976a...,fw,3214023-3214623}|ERRORS={}|SOURCE_1="bcq" (8c1b976ac150da4581101744fba310641e33826f)
AGGGCGTCGGCCTGTCTGCCCCACGCTTGCCACCACCTGCATGGCGTTTCCATTCCGAGAGCCGG
TATGGCGATATTGACAAGATCGCCAGCGCACCGCAGCATCGTTACATAAAGTAAAAATAAACTCG
GGAGGATGCATGCGGGAGCCGCGAAGCCGGCGGGAAACGCGATCGGCTGTCCTGCGCTATCTCTG
GTGCTCCGGCGGCTCGTTTCGCCCTGCATTGGCCGATCATGTCGGGCTGACCGATGCGAGCATCT
CGCGCATCGTCGCCGAGCTGAAATCCGAGAGGCTGATCGAGGAGTCGAAGCGCACCGCGCCTTAC
CAGGGCGGTCCAAGCTCCTTTCTTACATTAAGTAACGATCTCTATGTCGGCACGATCGAATTCTC
CGGCAGCCGTGTCCATATCGGCGTCGGTTCGCTGACCGGCGAGATCCGCTTTTCCGAATGGCTGG
ATTTGCCGGACGGCGCAGAGCCGGAAACGGTGAGGTCGACCTACCGCCGCGCTCTTCATCAGCTC
ACCGATCATCTGCACCGGGCGGGCATCAGGCTTTGCCAGCTCGCGGTGTCGATCCCGGGCTATCA
TGAGGATCTGCGCGC
>r46.1 |SOURCES={KEY=8c1b976a...,bw,2889376-2889976}|ERRORS={}|SOURCE_1="bcq" (8c1b976ac150da4581101744fba310641e33826f)
GACTGCTCGGCGATGTCGGGGCCGTCGCGATAAAGCGCGATGTCGCGCCTGGCGGTCGCGAGCAT
GCGCCCACTCGGAGCGAAGATGCCGGCCCGGACGCTGCCGGTGCCGACATCGATGCCGATGAAAT
GCCCGGCCATGTCAGGCCGCAGCGCGGTTCGGCGGCCCGGCGCGCGTGCCGTCGGGGTTGCGCAG
ATAGACGCCACGCTCAAGCTGTTGGCGGCGCAGTTCTCCGACATCGATATCGGCCGGCGGCCGGT
TGCCGCGCACGGAAATCTTGGCGGCGCGGCCGGCAGCCTCCCCCATCGCCATGCAGGTCGCCATG
ACGCGGATCGCGCCCATTGCCTCATGCGTCGCGGAGATGCTGCGCCCGGCGACGAGCAGGTTGCC
GATCTTCTGCGGCACCAGCGAGCGATACGGGATGTCATAGCAGTCGCCGCACCAGATCAGCGTGC
AGCCATCGTCTGACGGGCGGTGAATATCGATCGGATAGCTCGCGACCGCGATCGCATCGTCGAAA
TGGGTGCAGGCCAGCACGTCCTCTTGCGTCATTACGTATTGGCCGCGGATACGGCGCGTCTCGCG
GATGCCGAGGAAGGG
>r47.1 |SOURCES={KEY=8c1b976a...,bw,2859479-2860079}|ERRORS={}|SOURCE_1="bcq" (8c1b976ac150da4581101744fba310641e33826f)
CCGCATGTGCCGGCTGATGGGCCCCGCCGGTTCCGGTCAGCTCACCAAGATGGTCAACCAGATCT
GCATCGCCGGCCTCGTCCAGGCGCTGTCGGAAGGCGTCCACTTCGCCAAGCGCGCGGGCCTGGAT
GTCGAGACGATGCTGGAGGTGATCTCCAAGGGCGCCGCCGGCTCCTGGCAGATGGAGAACCGCGG
CAAGACCATGAACCAGAACAAGTTCGACTTCGGCTTTGCCGTCGACTGGATGCGCAAGGATCTCG
GCATCGTGCTCGACGAGGCCCGCCGCAACGGCGCGCAGCTTCCGGTCACGGCGCTGGTCGACCAG
TTCTATGCCGAGGTGCAGAAGCTCGGCGGCCGGCGCTGGGACACCTCCAGCCTGATCGCGCGGCT
GGAGGATTGAGCGGAAATAATCCGTATCTTATCAAAGAGTTAGAGAAAGATGCGAAAAGCCGGTT
CCCACTTTTCGCATCCTGCTCTAAGGGCCCGTCTTCATATCCGCTGAGGTCGCGACCGCCTGTTT
GCGATCGATCTTGAGATTGGAATCCGGCTTCACCCGCTGCCGATGCATCGTGTAGAGGCCGCTGG
CCACGATCAGGAACA
>r48.1 |SOURCES={KEY=8c1b976a...,fw,1242096-1242696}|ERRORS={}|SOURCE_1="bcq" (8c1b976ac150da4581101744fba310641e33826f)
GCCGGTGACGGTGACGCCGTCATAGGGCGTCCAACCGCATTTCGAGGCGATCCAGTCATTGGTGA
TGGTGTGCTTGCGCTTGAGGTCGACGATGGTGAAATCGGCGTCGTAGCCCACCGCGATACGGCCC
TTCCCTTCCAGCCCGAAGATGCGCTGGGGCCCGGCGCTGCTGAGGTCGACGAAGCGCTCCAGCGA
AAGCCTTCCGGCATTCACATGGTCGAGCATGATCGGCACCAGCGTCTGCACGCCCGGCATGCCGG
AATGGCTCTCCGGATAGGGGTGGTGCTTTTCCTCATGCGTATGCGGCGCATGGTCCGAGCCGAGC
ACGTCGACGATACCCTGCTCGACGCCCCACCAGATTCCCTGGCGGTGATAGTCGTCGCGGATCGG
CGGATTCATCTGGGCATAGTTGCCGAGCCGCTCGTAGCAGTCAGGCGCGACGAGGGTCAGGTGGT
TCGGCAGCACCTCGACGGTCGCGACATCCTTGTGGTCCTTGAGGAAGACCATCTCCTCCGCCGTC
GAGATATGCAGGATGTGGACTCGGGCGCCGGTCTGCCGCGCGATGCGCACCAGCCGCCTGGTGCA
GGTCAGCGCCACTTC
>r49.1 |SOURCES={KEY=8c1b976a...,bw,3974297-3974897}|ERRORS={}|SOURCE_1="bcq" (8c1b976ac150da4581101744fba310641e33826f)
GAAGCATGACGCTCCTGCCTTAACAGCAGCCGAATCGGTGCTAGACACTGGCAGGATGGACGAGA
CGGCGGACATGATCGAAGGCGGCACGGTCGACGTGCTGATCCCGCTCGGGCTCGACCAGGCCTAT
AGCTATGCCGTGCCGCCGGGGCTCGCGCTTGCGCCCGGCGATGTCGTGCAGGTGCCGCTGGGGCC
GCGCGAGACCGTCGGCGTGGTCTGGGCCGTCGGGGCCGGGCGCGGCGGCAACCTCAAGAAGGTCA
CCGGCAAATACGACATGCCGCCGCTCGACCCGGCGCTGCGCAAGCTCGTCGATTGGGTGGCGTGG
TACACGCTCGCGCCGAAGGGCTCGGTGCTGGCGCTGGCGCTGCGCCGGCAGCCGGACGACACGCC
CGAGCGACCGAAGCTCGGCGTCAGGCTCGCCGGGCCGCCGCCCGGCCGGATGACGCCGGCCCGCG
CTCGTGCCATCGCCGCGGCCGAGGGTGGCCTGCTGATCGCGAAATCGGCGCTGGCCGAGGCGGCC
TCGGTCAGCGCTGCCGTGATCGATTCCCTCGTCGATGCCGGCACCTTCATCGTCGAGCCGATGCC
GCGCGAAGCCATCGC
>r50.1 |SOURCES={KEY=8c1b976a...,fw,3275951-3276551}|ERRORS={}|SOURCE_1="bcq" (8c1b976ac150da4581101744fba310641e33826f)
GCTGGCGCTCTTCCTGACGGTCGGCCTGAATTTCGGCATCGACTTCAAGGGCGGCACCCTGATCG
AGATGCAGGCCAAGAGCGGCAAGATCGAGATCGCGCAAGTGCGCCAGACCGCCAATGCCCTCGGC
TTCGGCGAGGCGGAGGTGCAGGAGTTCGGCGACGGCACGGAATTGTCGATGCGCTTTCCGCTCCA
GGCGGGCGGCGAGGCGGCGCAGCAGGGCGTGGTGACGAAGGCGCGCGACGCTTTCGCCTCGACCT
ATGAGTTCCGCCGCGTCGAGACGGTCGGGCCGCGGGTCTCGGGCGAGCTGGTTCAGGCCGGCGCG
CTCGGCGTCGTGCTGGCGATCATGGGCGTGCTGATCTATCTCTGGTTCCGCTTCGAGATGCCGCT
CGCCATCGGCGCGATCCTCGGCACGCTGCACGACATCGTGCTGACGATGGGCTTCTTCCTGATCA
CGCAGCTCGAATTCAACCTGACCTCGATCGCGGCGATCCTGACCATCGTCGGCTATTCGCTGAAC
GAGACGGTCGTGGTGTTCGACCGGACGCGCGAATTGCTGCGCCGCTACAAGACGATGCCGATCCC
GGAGCTGCTCGACCT
>r51.1 |SOURCES={KEY=8c1b976a...,bw,4625775-4626375}|ERRORS={}|SOURCE_1="bcq" (8c1b976ac150da4581101744fba310641e33826f)
CTCGCCGATCGCCTTGTCGACCAAGGCCGAGCCGAGCGCGAAGACCTCGACCGGCTCCTCGGCGA
GGAGGAAGCGCGCCATGTCGAAGTCGTGGATCATCATGTCGCGGAAGAGCCCGCCCGAGCGCCTG
ACATACTCGACCGGCGGCGGGGCCGGATCGCGCGAGATCACCGTGACGATCTCGATCGCGCCGGC
CTCGCCCGAACGCAGGCGCTTCTCCAGCGCGGCGAAATTCGGATCGAAGCGGCGGTTGAAGCCGA
TCATCAGCGGCTTGCCGGATTTTTCGACCGTGGCGAGGCAGCGGCGGATGCGGGCGGCGTCGAGA
TCGACCGGCTTCTCGCAGAACACGGCCTTGCCGGCTGCGACCGCCTGCTCGATCAGGTCGGCATG
GGTGTCGGTCGGGGTGCAGATCAGCACGGCGTCGATCGCCGGATCGGCGAGAATCGCCTCGGTGC
TCGCAACCTTCGCGCCGGTGGCGGCAGCGAGCGAGGCGGCGGCCTCCGGCATCGCGTCGGTGACG
GCGACAAGCTCGGCATCGCCGCGCGCGGCGACGTTCAGCCCGTGAATGCGCCCGATGCGGCCGGC
GCCCAGCAATCCGAT
>r52.1 |SOURCES={KEY=8c1b976a...,fw,198717-199317}|ERRORS={}|SOURCE_1="bcq" (8c1b976ac150da4581101744fba310641e33826f)
TCCGCGTCGCCGCCCAGGGAATCAGCACGGCGGAGGCCGAGACGAAACGCAGGATGGTGACATCG
GCCGGCGACAGACCGGTCAGCATCGCATGGCGCGAAACCACGGACTGGACGCCCCAGATCAACGC
TGTCGCAAGCCCGCACAGAATGCCGAACCACCGTGTGTGGGAACTCATGATGCGCTTCTGTCGAG
GGGGCTAAAGGCGAAGGGTGCCGGCGGGCTATGCCTTTGGGTCCGTGCCGTGGCAATGGCGTTTC
ACGCAGCCCGTCCCGGCGTTCCGGCGATGGCGGTTTCGCCTGCTTCACCCCGGAAGAGGTCGGGA
GACGAGCGGCAGCAGCCGCGCATCCTCGACCGCGGCCGTGCGGTGGCCGATGCCGGCGAGATAGG
CCGCGTTGCCGGCGAAGGCGATGAAATCCGCAACCGATCTCTGCCGGACCAGCATGGCGCGGTCC
CATCGTTCGCCCTGCGGGCCGATGAGGAAGGGGCCGCCCTCGGCCAGGAACAGCAGCGAGCCGCC
GCTCGCTTCCAGATAAGGCCGCGTATGCGCGACGTAGCGGTCGAAGGCTTCCGCGCCGCTGATCG
GCCGTTCGGGGGCGA
>r53.1 |SOURCES={KEY=8c1b976a...,bw,3797975-3798575}|ERRORS={}|SOURCE_1="bcq" (8c1b976ac150da4581101744fba310641e33826f)
CCCGAGGCGAGCTGGGCGACGATTTCCGAGGCGGAGAGGAAGGCGACCTCCGCCCCCTCGACGCC
TGCGATGGTGCCGCGATAGCCGCGCTCGCCGCTGGCCTTGACGAATTTCAGCCCGGCGCGGCCGA
AGAAGGCGGTGGCGTTCTCCTGCAGCCGGCCCTTGGAGGGGACGGCGAGGACGAGAGGAGCGTCA
TTGGCTTGCGGCGCTTGAGTCATGGGGTCTCTCCCGCCAGACGGTCGAGCCAGAGGGAGGCGCCG
ACCGCGGGGATCGCGCGCTTCGCGCCGAGGCGCCCGAGCAGGTTGTCGTAGCGCCCGCCGCCCGC
CACAGGCTTGCCGTCGCCACGCGCGGGATCGTGCAGCTCGAAGATGAAGCCGGTGTAATAGTCGA
GATTGCGCGCAAAGCCGGCCGAGAACCCGATGGCGCCGACATCGACCCCGCGCGCGGCCAGGAAG
CCGGTGCGCTCGTCGAAGGCGTCCAGTTCGCGGCCGAGATCGAGCGAGGCCTGATCGGCCAAGGC
CCTGAGCGCGGCGGAGGCCGTATCGGGATCACCCGAGACGCCCAGCACCTGCGCCAGCAACGCCT
TGACGTCGCCATTGA
>r54.1 |SOURCES={KEY=8c1b976a...,bw,1042836-1043436}|ERRORS={}|SOURCE_1="bcq" (8c1b976ac150da4581101744fba310641e33826f)
GCGATGCCGAAGCCGCAGGCGGAGGCGCTCGCCCGCAAGCTCCTCGCCAAGGTCGGCCTCAGCGA
CAAGGTCGACGTCTTCCCCAACAAGCTCTCGGGCGGGCAGAAGCAGCGCGTCGCCATCGCACGCG
CGCTGGCGATGGAGCCGGAGGTGATGCTCTTTGACGAGGCGACTTCCGCGCTCGACCCCGAACTC
GTCGGGGAGGTGCTCGGCGTCATGCGCGACCTCGCCGCCGAGGGCATGACGATGATCATCGTCAC
CCATGAGATCGGCTTCGCCCGCGAGGTCGCCGACCGCGTCGTCTTCATGCGCGACGGCGTCATCG
TCGAGGAGGGGCCGGCGCGCGAGGTGATCGGCGAACCCAAGCAGGAAGCGACCCGGGCTTTCCTC
AGCCACTTCCACAATCGCGGCTGAGGCCGGGCGATGCCGGGGGACGCGCCATTGACCGTCGCCGT
GATCGGCGCCGGAATCGTCGGCCTGTGTGCAGCCCTCGAGGTCCAGCGCGCCGGCCACCATGTCC
TGCTGGTCGAGCCGGGCGAGCCCGGCGGCCGTCAGGCCGCCTCCTACGGCAATGCGACCTGGATC
AACCCCGGCGCGATC
>r55.1 |SOURCES={KEY=8c1b976a...,bw,938962-939562}|ERRORS={}|SOURCE_1="bcq" (8c1b976ac150da4581101744fba310641e33826f)
AAGGTCGCCCTGTTCGGCCTCGGTGGTTCCGGCCTTGCCACGGCACGCGCGCTGAAGGCGGGCGG
TGCCGAGGTCGCCGCCTGGGACGACAATGAGAAAAGCCGCGAGAAGGCGGCGGCCGAGGGCATCG
CCGTCGTCGATCTCGCCAGCGCCGACTGGTCGGGTTTCGCGGCTTTCGTGCTCTCGCCCGGCGTG
CCGCTGACCCATCCCGAGCCGCACTGGACGGTCGGGAAGGCCAAGGCAGCCGGTGTCGCGATCAT
CGGCGATGTCGAATTGTTCTTCCTGGAGCGGGCGAAGATCGCGCTGGCTTCTCCGGTCGTCTGCA
TCACCGGCACCAACGGGAAGTCGACCACGACGGCGCTGATCGCGCATGTGCTGAAGCAGGCCGGT
CGCGACGTCCAGATGGGCGGCAATATCGGCACGGCCGTATTGGCGCTGGAGCCGCCGGCGGCGAG
CCGCATCCATGTCATCGAGTGCTCGAGTTATCAGATCGACCTCGCGCCTTCGCTCGCGCCGACCG
TCGGCATCCAGATGAATCTGACGCCGGATCATCTCGACCGGCATGGCTCGCTGGAGAACTATGCG
GGGATCAAGGAGCGG
>r56.1 |SOURCES={KEY=8c1b976a...,fw,1659959-1660559}|ERRORS={}|SOURCE_1="bcq" (8c1b976ac150da4581101744fba310641e33826f)
CCTCGGGCAGCGGCGGCGGATTGGCGCGATAGGCCTGGATGACCTCGGTGATGCGCCCGCGCATC
GCCGCCCAGTCGTCGACCGCGAGGCCGACATCGGCATAGACTTGGCCGAGCCCATGCTCGAGGCG
CTGGCGCGCCTCCGCCGAATCGATTCGGTCGAGATGGATATGGATCAGGCTCTCGCGACGGGTCC
CTTCCGGCGCCCTGCCTGCCGCCTCACCGGCGAGCGAGACGAATCGGCCCTTGGCGTCGCGGGCC
ACGGCCAGGATCGGGTGGGCGACGAGGCGCGGCTCGTAGCCCTGGTCCTGCAATTCCGCCAGCGT
CGAATCGAGCAGGAACGGCTTGTTGTCGTTGACGACCTCGAGGATCGTGATCTGGTGCTTGCGGC
CATCCGCCTCGAACTCGTCGTCGCGGAAGCGCAGATTGATCGTCTCGGGCTCGCGCGGCTCGGTG
AGGTGCTCATAGGCAGCCGCTGCCGCGCGGGCGAGCAGCTCCGGCGGCAGGATTTCGAGATCCTC
GGCGACGGAGCGACCGTAGAGCAGCCTTGGAAATTCGGCGGGCATGGGCGATTTCAGCCCGGCGG
CAGCAGCTTCAATGG
>r57.1 |SOURCES={KEY=8c1b976a...,bw,4522885-4523485}|ERRORS={}|SOURCE_1="bcq" (8c1b976ac150da4581101744fba310641e33826f)
GTCGGCGCTCTCGAGGTCCCCGCCCATCTGGCCGTCATCGTGCAACAGCGTGTAGTTCATCGCGT
CGATGCGGCGGAAATATTCGGTGTTGAGCACGTGTTGCGCGCCCGGTTTCGTCGCCGAGGTCTGG
CCCAGATAGGACTGGAACAAGGACAGCACCGGCTGGAGAACCGACAGGCAGGGACAGCCGAGCTC
CCGGCAGAAATTCTCCAGCTTCTCCTGCCACTCCGGCTCGACCAGGGTGTAGAGCACGACACCGG
GCGAGGATTCGATCTCGGCAAGGACGCGGGCAAGCTGCGCCTCCGAACGCACCAGCGGATAGACA
TGCTCGATCGCCGAGACGGTTTCATATTGCGCGGCCGCGGCGCGGCTGACCGCGATCAGCGTCTC
GCCGGTCGCGTCGGAGACGAGATGAAGGTGGAAGTAATTGCGAACCACGGCAGCCCTCGCGGTGA
AGCTCGTTTCACCTCTAACGCGAGATGCGGCTTTGGCAAATCGGCCTCGCCGATCCGGAGAGCCG
ATGGGTTATCCCATGGCATCGGGAGTGATGTGGATAAGACTCGCAAGCGACGAGCCCGGGCGCTG
CCCCTGTACAACTCG
>r58.1 |SOURCES={KEY=8c1b976a...,fw,2928878-2929478}|ERRORS={}|SOURCE_1="bcq" (8c1b976ac150da4581101744fba310641e33826f)
CTGGGATCCGGCTCTCACCGACGGATATTTTGCGCGGGCGAACCTCATCCCAAGGACACCCAAGA
CGGTTACCGACCCAGACGCGATCCGGGGAATGTTCGAGACGATCCGTGCGGAAGGCATCGCGGTT
AGCGACGAAGAGCACGTCACCGGTTCGACGGGACTTGCCGCACCCATTTGGGGAAGAGAGGGCAA
GGTGATAGCGGCGCTCAACCTTGGCGTTGTGACGCTGCGATATCACTCCCGCGCGAGCGAGCTTG
CGGATCTACTCAAGGATGGCGCCAATCGCATAAGCGCACGCCTTGGCCATAAAGGTTATCCGGAT
CAACCGGTGCTGCCACCGTTATGAAATGTCGAACGTACCGGAGCATGTGGGATTGCGCAGCTGGC
GCCCGCTAAGCAGGATCCTGAGCACGCCCATCGCCGCTGTCATCCCCGCCCACAAAAACGATCTG
GCAGAAACGCCCCGAGTGCTTGAGCGGCTCGCCCTTTCCGATCACCAAGGAGTGCCCCTATGAAA
GCCTATCTGACCAAGTGGATTCCGCCTCGTGCAGATTTCCTCCAGACCATAACCGATGACGAGAA
GGCGCTGTTTAAGCA
>r59.1 |SOURCES={KEY=8c1b976a...,fw,5225466-5226066}|ERRORS={}|SOURCE_1="bcq" (8c1b976ac150da4581101744fba310641e33826f)
GGATCGCCATGATGCCGCCGGCGCGGTGGACATCTTCCATATGGACGTCGGCGACGGCGGGCGCG
ACCTTGCACAGCACCGGCACGCGCCGCGACAGCCGGTCGATATCGGCCATGGTGAAGTCGATCTC
GGCCTCATGCGCTGCCGCCAGCAGGTGCAGCACCGTGTTGGTCGAGCCGCCCATGGCGATGTCGA
GCGTCATCGCGTTCTCGAAGGCCTTGAACGAGCCGACATTGCGCGGCAGCACGCTCTCGTCGTCC
TGGTCGTAATAGCGCCGGGCGAGGTCGACGATCAGATGCCCCGCCTCGACGAAGAGGCGCTTGCG
GTCGGCATGGGTGGCGAGCGTCGAGCCGTTGCCCGGCAGGGCGAGGCCGAGCGCCTCGGTCAGGC
AGTTCATCGAATTCGCCGTGAACATGCCCGAGCAGGAGCCGCAGGTCGGGCAGGCCGAGCGCTCG
ATCACGTCGACCTGCTCGTCCGTATATTTGTCGTCGGCGGCCGCGATCATCGCGTCGACGAGATC
GACCTTCTTCAGCACGCCCTCGGCGATGAATTTGCCGGCTTCCATCGGACCGCCCGAGACGAATA
CGGTCGGGATGTTCA
>r60.1 |SOURCES={KEY=8c1b976a...,fw,3884282-3884882}|ERRORS={}|SOURCE_1="bcq" (8c1b976ac150da4581101744fba310641e33826f)
TAGGGCAGCCCGGCGACATAGCCGCCGAGCTTCGGCGCATTCTTTTCCTTGAGCTGGTAGGCCGA
GGCGGTGAGCGAGATCGCGCCATTGGCGGGCTGGTACTTCAGCCCCGCCTCGATCTGCTCGCCCT
CGGACGGCTCGAGCACCGCGCCGTTGGCGCCCTGGCTCGTGACCGGCTGGAACGAGGTCGCATAG
CTGACATAGGGCGCCAGGCCGTTGTCGAAGAGATAGAGCAGGCCGGCACTGTAGGTGAAGGCGTC
GTTCCGGTTGGCCGCCGTCACCGTGTTCGCGATCTGATTGCTCTCGTTGCGGTCGGTCCAGTCCT
TGCGGGCGCTGAGGGCGATGCGCCAGTTGCCGAGGCTGATCTGGTCCTGGACGTAGAGGCCGAGC
TGTTCGAGCTGCGAGCGCGTCCGGATCGTATAGGCCGGCGTCGGCCCCGAGAAGCCATAGACCGG
GTTCGCGATATCGAACCGGTAGGCCGGAAGCGTGGGACCGAAGCCCAGGCCGAAATGCCAGAGAT
TATAGTCGTAGTTCAGGCCGAGCAGCAGCTTGTGGGCCGCCGGACCCGTGCGGAAATTCGCCTCG
AGATTGTTGTCGATC
>r61.1 |SOURCES={KEY=8c1b976a...,bw,5104261-5104861}|ERRORS={}|SOURCE_1="bcq" (8c1b976ac150da4581101744fba310641e33826f)
GGCTGAATTACGACGACTTCTTCTTGCGCAGTGAGTCGACGAAGGTGATGAGCTCGATGACCGGG
TCGTAGGCCTTGTTGTCGACGGCGACGAGCGGGCCCTGCTTGCCTTCATAGATCTTGTCGAAGGC
GGCCTTGTCCTTGGTGGCGAGGTTGAGGACGGCGTCGCGGATCTTGGCCTTGAGGTCCTCAGGCA
GGTCCGAGAGATAGGCCATCGGCGAGTTCACGATCTGCTCGGACTTGTAGATGATCCGGAAGTCC
TCGGCCTTGGCCATGTTCTTGCGGGCCATGCGCAGCAGGTTCGACTCGTTCTCGTCGTTCCACCA
GTTCGCGGCGACGTCGACGGTGCCCTGCTGCAGCGCGATGATCGCGTTCTCGTGGCTGCCGGTAT
AGACGACCTTGGAGAAGAAGGTCTCCGGGTCGATCTTCATCTTGTCGAGAACGAAGCGCGGCACG
TTATTGCCCGAGGTGGAGTTCGGATCGACGAGGCCGAGATTCTTGCCCTTGAGGTCCTCGATCTT
CTGGTAGGGCGAATCCTTCTTCACGTAGAAGACGGAGTGATAGCCCTTGGTGCCGTCGAGATTGG
TCTCGATCGCGAAGG
>r62.1 |SOURCES={KEY=8c1b976a...,fw,1727815-1728415}|ERRORS={}|SOURCE_1="bcq" (8c1b976ac150da4581101744fba310641e33826f)
CCCCAGCACGACCGTCGGATTGAAGGTCTCGATGATGAGGAAGGCAACGCCGAGTAGCATCAGGG
CCAGCCCGGTATAGTTGATCGGCAGCTGATCGAGCGCGTAGAGGCCGAGCACGAGGCAGATGGCT
CCGACGACACCGGGCGCCACCGCGCCGGGGCTGACAAACTCGAAGACGAGGCCATAGAAGCCGAC
CAGCATGAGGATGACGGCGGTGTTCGGATTGGTGATGACGGCGAGAAGCTGGATGAACCAGCCGG
GCTCCAGCGTCTCAACGGCCAGGCCCTTCGTGGCCAGAACCTCCTTCTTGCCGGCCACCTCGACG
GTGCGGCCATCGGCCAGTTGCAGGAGTTCGGCCGTGTCGCGGGCGACGAAGTCGATGACACGCTG
ATCGAGCGCTGCGCTGGCCGAGAGACTCGCCCCCTCGCGCACGGCCTTTTCGCCCCAGTCGCCAT
TGCGCCCGCGCAATTCGGCAAGCGAGCGGATCAGAGCGACCGCGTCATTGGTGACCTTGATCGTC
ATGGCATCGACAGGCGCGTGCGCTCCGGTGTCCTTCCCATTGCCACCCGGGCCGTTATCCTTCTC
GCCGCCGGGAAGCGA
>r63.1 |SOURCES={KEY=8c1b976a...,fw,880673-881273}|ERRORS={}|SOURCE_1="bcq" (8c1b976ac150da4581101744fba310641e33826f)
CTGGCGTTCCTGCGCCGGGAACCCGGCAAGCGCCTTCCCGCCCCAACGCTGAAGGAAGCGCTGCT
GGCGCTCGTGACGGTCGGATTCATCGGCGGGCTCCTGCTGGGCGTCGCGCTCGGCTATTTCTACG
CGGTCGAGGCGGCGGCGATGGGGGCCGTCGGCCTGCTCGGCGCGGGCTTGCTCAGCCGTCGACTG
GACGGCGCGACGCTGAAGGCGGTTCTGGACGATACGCTGGCGATGACCGGCGCGCTGATGGCCCT
GCTGGTCGCGGCGACGACCTTCACGCTCGTCTTCCGCGTGCTCGGGAGCGACCGGCTGGTCGCCA
GCTGGATGGAGGCGGTGCCCGGCGGTCCTCTGGGAATTCTGTGCGCCGGCCTCATCCTGATTTTC
ATCGCGGCCTTCGTTCTCGACGCCTTCGAGATCATCTTCGTGCTGGTGCCGATCCTGCTGCCGCC
GATCCTGATGCGGGTCGAGGATGCGCAATGGGTCGCGGTCCTGACCCTGCTCGTCCTGCAGACGA
GCTTCCTGCTCCCGCCGCTCGGCTATGCGCTGACGATGACGCGGGCGGCGTCGAGCCGGCGCGCG
CCGTTGCGGGCCGCC
>r64.1 |SOURCES={KEY=8c1b976a...,bw,1236847-1237447}|ERRORS={}|SOURCE_1="bcq" (8c1b976ac150da4581101744fba310641e33826f)
AGCAGCATGACCGGGCGCTTGCCCGCTTCAGTCTGGGGAAAGTCGAATTTCGGCATCGCCATGGG
TCTTGAGTCCTCAAGTGCAGAGGCGTGTCTTCAGGGGTAGAAGCGCGTCTTGGTCCAGGGCTCGG
ATGGCGAGGCCCGGCGGAAGATGATGCGGTCGTGCAAGCGGAAGGCCCCGTCGCGCCAGAACTCG
ATATAGACCGGGGTGATGCGAAAGCCACGCCAATAAGGCGGGCGCGGAATCTCGCCGACGCCGAA
TTTGAGCGCATAGCTCGCGACGGCCTTCTCCAGTGCGAAGCGGCTCTCCAGCGGGCGCGACTGCT
GCGAGGCCCAGGCTCCGATTCGGCTGTCGCGCGGGCGGGACCGGAAATAGGCGTCCGATTCGGCA
TCGGTGACGAGCGCGACCGTGCCGCGGATGCGGATCTGCCGGCGCAGGCTCTTCCAATGGAAGAG
AGCCGCGGCCTTGGGCTGGCCGAGTAGTTCCTCGCCCTTCTGGCTCTCGGTATTGGTGTAGAACA
CGAAGCCGTCCGGCCCATGCCCCTTGAGCAGAACCATGCGGCTGTTGGGCATTCCATCGCTGTCC
ACGGTGGAGAGCGCC
>r65.1 |SOURCES={KEY=8c1b976a...,fw,876249-876849}|ERRORS={}|SOURCE_1="bcq" (8c1b976ac150da4581101744fba310641e33826f)
CAGCGACATCGCGATGCCGGTGCCGGGAAAAAAGCCCTCGCGCGCCGGGGCACCCGGACGCGCCG
TCATGCGCGCATAGATCTCGTCCACCAGTGCGCGAAAGGCGGGATCGAGACGGTTGCGCGGCTGG
GGTAATTCGACGCGCAGCTCCGCAATGACGCGGCCGGGATTGGAGCCGAAGAGCAGGATGCGATC
GCACATCAGCACCGCCTCCTCGATATTGTGGGTCACCATCAGGATGGCCTCGATCGGCATCCGCC
CCTCGCACCACAGGTCGAGCAGATCCGTGCGCAGCGTCTCGGCGGTCAGGACGTCGAGCGCCGAG
AACGGCTCGTCCATCAGCAGGACCTTGGGATGCACGACCAAGGCGCGGGCGAGCCCGACGCGCTG
GCGCATGCCGCCGGACAATTCCTTCGGATAAGCGCTCTCGAAACCGTCGAGGCCGATCAGGTCGA
TGGCGGCAAGCGCCCGCTTGCGCCGCTCGGCCGGCGCCACGCCCTGCGCTTCGAGGCCGAGCTCG
ACATTTTCCAGAACCGTCAACCAGGGAAACAGGGCGAAGCTCTGGAAGACGACGGCAACGCCGGC
ACTCGGCCCCGCCAC
>r66.1 |SOURCES={KEY=8c1b976a...,fw,2288074-2288674}|ERRORS={}|SOURCE_1="bcq" (8c1b976ac150da4581101744fba310641e33826f)
CGGCGGCGCGCATGAGGAGATTTTGCTGCATTTTCTTCACGCGAACCGGTGTCCACTTCGCTTGA
AAATGCTCTAGCCGCGCCCGCCGGGATCGACGAGGATCGTGGCCGTGATCGAGCGGCCCATGATG
CGCGCGGCCTCCATGGCCTGGACGATGTCCTGCTGGCGCGTGCCGTAGAGGCGTGCGACCAGCAC
GATCTCCTCGACCATGCCGACGAGCGGAGCGATCCTGACATTGCGGCCGAGCGCGCCGCCATCCA
TCACGACGAGGTCGAAATGCCGGCTGGCATCGGCGAGCATCCGCGCCGCGAAGGTCCGGCCGACA
TGCTTCTGCGGCGGGGCCTTGCGGCGCCCGCCGGACATCATCGCGACATCCTTGCTGGCGCCGAA
ATGGATCGATGATTCCAGGCTGCTTTCGCCGCGCAGCAGGTCCATCAGGCCGAGGCCGGTTTCCT
CTGGCTCCTTTTCCAAATCGGCATCGATCAGCAGGAGGCGCTCGCCCTGCCCGAGGGCTGCTTCG
GCAAGCTGGTCCGTCACACGCTCGCGATCGACAGCGTCGCTTTCGACCGAGGTCAGGAGCAGGCT
GCGCGCCGCAGCGGC
>r67.1 |SOURCES={KEY=8c1b976a...,bw,2992357-2992957}|ERRORS={}|SOURCE_1="bcq" (8c1b976ac150da4581101744fba310641e33826f)
GCTGATCGGGCTCGGCATGGCGCTGTTCTTCGCCTCGGGCGTGCCGTTTCGCGCGCTCCTGCTCG
CCATCGTGCTCGCGCCCTATGCCGTCAGCGAAGTCTCGGCGGTGGTGATGTGGCGCTATTTGTTC
GAGCCCGATGTCGGGATGATGAGCCGGTTGCTCGCCACGATCGGGCTGCCGCCGATCGAATGGGC
GGTGAACCCGAGCCACGGCCTCGCCATGGTCAGCCTGCTTTCGATCTGGCTGCATCTGCCGTTCA
GCTTCATCATCCTCTATGCCGCACGGCTTTCGATCCCCAGCGACCTCTACGAGGCGGCGTCCATT
GACGGCGCCTCGGCCTGGACCAGCTTTCGCCGCGTGACGCTGCCGCTCTTGATGCCGGCGCTGCT
GATCGCGGCGCTGTTCCGCTACATCTTCGCCTTCCGCCTGTTTTCCGAGGTCTGGCTGATGACCG
GCGGCGGACCCGCACGCTCGACCGAGGTGATGGCGGTCTATCTCTATCTCGAGGCCTTCCGCTAC
AACGCCTTCGGCCCGGCCGCGGCCACCGGCTGGTTGCTCGTGCTCGCCTCGCTCCTGCTCGCGCT
GTTCTATCTGCGCCG
>r68.1 |SOURCES={KEY=8c1b976a...,fw,5010768-5011368}|ERRORS={}|SOURCE_1="bcq" (8c1b976ac150da4581101744fba310641e33826f)
TGCGGCGCCTCGTCTTCGGCCTCGGCCTCGGCCAGGTCGGCCTTTCGGCGGCGGCGATCGGCCTC
GTCGCCTATGCGCTGGGCCAGCCCACGACGGCGGCGCTGATCATCGGCTTCGGCCTCGCGCTCTC
CTCGACGGCGATGGTGGTCGAATTGCTCGCCGCCAAGAAGCGGATGACGACCTCGGCCGGCCGCG
CCAGCTTCGCCATCCTGCTCTGCCAGGACCTCGCGGTCATCCCGCTGCTGTTCCTGATCGCCGTG
CTCGATGCGCAGAACGGCTCGGGCTCGCTCGTCGCCGGTCTGGCGCAGGCCTTCATCCAGGCCGC
GGCGGCCATCGCGACCATCGTGGTCATCGGCCGGCTGGCGCTGCGCCCGCTCTTCCGCCTCGTCG
CCTCGACCGATTCGGCCGAAAGCTTCATGGCCGCAACGCTGCTGACGGCGCTCGGCACCGGCCTC
ATCGCCGCCGCCGCCGGGCTCTCGATGGGGCTCGGCGCCTTCATCGCCGGGCTGCTGCTGGCCGA
GACCGAGTTCCGCCGGGCGATCGAGGTCACGATCGACCCCTTCAAATCCCTGCTGATCGGCGTCT
TCTTCCTCACCGTCG
>r69.1 |SOURCES={KEY=8c1b976a...,bw,2295154-2295754}|ERRORS={}|SOURCE_1="bcq" (8c1b976ac150da4581101744fba310641e33826f)
GAGCTGCCCGATCCGGCTTTCGCCAAGATCGTCGTGCTGACGCCGGATGCCCATGCGCGTGAAGA
GCTCAAGCTTCGGCTGCGAGAGGAGATCTCGAACGGGCTCGCGCCCGAGGCCTATGTCCGCGCCA
CGCAATTCGTCTTCGGGCCTCCCTCGGTATTCCCCGTCGAGTTCCGCATCGTCGGTCCCGACCCG
GCTGAACTCTACAAGATCTCCGAACAGGCCCTGCAGGTCATGCGGGGCATCCCCGATGTCCGGGA
AGCGAACCGCGACTGGGGCAACCGCACGCCGGTCCTGCGCTTCGTGCCGGACCAGGACCGCCTCA
ACCTGATCGGCCTGTCGCCGGCGCAGGTCGGCCAGCAGCTCCAGTTCCTGCTGAGCGGGGTGCCG
GTCACACAGGTCCGGGAAGACATCCGCAACGTGCCGGTCATCGCCCGCAGCGCCGGCGCCGAACG
TCTCGACCCGACGCGCCTCGCCGACTTCTCCCTGATGAGTCGGGACGGGCGGCAGATCCCCCTCG
ACCAGATCGGACACTCTGAGATCCGCTACGAGGAGCCGGTGCTGAAGCGGCGCGATCGGATGCCG
ACAATCACGGTCCGT
>r70.1 |SOURCES={KEY=8c1b976a...,bw,5401117-5401717}|ERRORS={}|SOURCE_1="bcq" (8c1b976ac150da4581101744fba310641e33826f)
GCCTCACGCCCTTCGGCCAAGACGGCCAGATCGACGCCGAAGGAGCGGTTGGCCGCTTCGGTTCC
CGCGATCGACTGAAAGACGAGGTCGATCGGCAGGCCCTTCTCGATCAGGCCGATCGTCGTCGTCA
CATGGGTCAGGATGCAGGATTGGGTCGGTATCTCCAGCTTCCCGATGATCTCCTCGAAGAGCCGC
GCCAGATCGGCCATGACCTCCACCGAATCCGAGGCCGGATTGACGCCGATGACCGCGTCGCCGCA
GCCATACATCAGCCCGTCGACGACGGAAGCCGCGATGCCGCGCCGGTCATCGGTCGGGTGGTTGG
GCTGCAGGCGGACGGAAAGCCTGCGGGGCAAGCCGATCGTGTTGCGGAACCGCGTGACCACCCGG
CATTTGCTCGCCGCCAGGATGAGATCCTGATTGCGCATCAGCTTGGAGACGGCGGCGGCCATCTC
CGGCGTGATGCCTTTCGCCAGCGCCGCCAGCATCCGGGTATCGGCGCTCTCGGAGAGCAGGAAGT
CGCGAAAATCGCCGACGGTCATATGCGCGACCGGCGCGAAGGCCTGGGCATCGTGACGATCCAGG
ATCAATCGCGTGACC
>r71.1 |SOURCES={KEY=8c1b976a...,bw,651701-652301}|ERRORS={}|SOURCE_1="bcq" (8c1b976ac150da4581101744fba310641e33826f)
GCTTCGCTCTGCCCAACGGCGCGCATTGCGAGAGCCGGGACGCGGCGCTGGTGATCCGGCCCGAG
AACCTGCGCCTCGGCGCGCTGGACGGCAACGCCGTGAACGGCCGGGTCAGCGAGATCGTCTATGC
CGGCTCGGAGACGCGCGTCATCGCGGCGCTCGAGGATGGCAGCCAGCTCGTGCTGCGCCTCGGCC
CCGACGATGCGGTGCCGGCCATCGACGAGGCCATCGTCGCCGGCTGGCCGCGCGACAAGGCGGTG
CTGGTCGCATGAGCGCCGTAAGCGTCACGAGCGCGCCGGCGCGTGCGGGCAGGCTGCGCCTCAAC
GCGCTCTGGCTGGCGGTGCCCGGCGTCCTGTTCCTCGCGGTCTTCTTCGTCTGGCCGGTCGCGCA
GCTTCTGGGCCTGAGCGTCGTCGATCCGGACAATGGAGCCTTCACGGCGAGCTCCTATCAGCGCA
TTGCCGCGACCGACGTCTATCTGCGCGTCCTCGGCATCACCTTCCGCATCGCCGGCTGGACGGCG
CTGTGGTCGCTGCTGATCGGCTATCCGCTCGCCTATTGGCTGGCGCGCCTGCCCGACATGTTCCG
CGGCCGCATGCTGCT
>r72.1 |SOURCES={KEY=8c1b976a...,fw,4530205-4530805}|ERRORS={}|SOURCE_1="bcq" (8c1b976ac150da4581101744fba310641e33826f)
GGAGTGATGAGCATCTCGCCCGGCTGACGATCGCGCAGGACACCGGTTCCGCCATCCTCGGCGCG
GCGCGCATGGACCTCTTCGTCGGTTCCGGCGCTGCCGCCGGACACCGCGCCGGGCTGATCCGGCA
TCCCGTTTCCTTCACTGTGCTCTGGCCGCGCTGAGATGCGGTCGCGCCGGGGCAAGACGCTGACG
GAGGCCGATATCGCGCTCTGGCGACAGGTGGCGCGCTCGGTCAAACCGTTGCCGGGCCGTGCGCC
CGTGGAACCCGAGTCCACTCCGCCGCCCGTAGCGCCCGCGCCGACGGAGACCTCCGTTCTTGTCG
TTGCAAGCATGTCCGCGGCGAAGACGGCCCCGCCGGCCGCTCCGCCGCTCGCGCCGATCGAGCGC
CGCCTGCGCACGCAGCTTCGGCGCGGCCAGCAAACCGTCGAGGCCTCGATCGACCTGCACGGCAT
GCGCCAGGGCGAGGCGCATCTGGCGCTCTGCGCCTTCCTGCGGCGCGAACAGGCGCGCGGCACAC
GCATCTGCCTCGTCGTGACCGGTAAGGGCGGCCCGGCTCCGGCCTTGTTCGGCGAGGAGCGCGGC
GTCCTGCGTCGGATG
>r73.1 |SOURCES={KEY=8c1b976a...,bw,2036634-2037234}|ERRORS={}|SOURCE_1="bcq" (8c1b976ac150da4581101744fba310641e33826f)
GTGGCCTTGCCCCCGGTGACGCGCGCCTGGATGCGATAGCCGTCGAACTTGATCTCATGGATCCA
GCCGCTCCCCGCCGGCGGCCGCTCGACGCTCTGGCAGAGCTGCGGCGGAACGAAATCGGGCAGGG
CGGCCGGAGCGGTGCACCCCGCTTTTGGAGTTCGGCTGGCCGGCTCGGTCCGTGCCGGCTTGCCC
GCGCGCGCATCCGCCGCCGATCCCTCGGTGCTGTCCCAGACGGCGCCCGCATCGATGGCCTGTTC
GGCCAGCAGGAAAGGTTTGGGCGAGCGTCCACGCCCGGCCGCGATGGCATCCATCGTCCGGCCCG
AGGCCACCGAGGTCTCGGCCTTCAGGACGGCGTCGCCGCCGGAGTCGACCGCGTGTGCGTCGCGG
TGCTTGATCAGCAACCAGTTGGTACGCTTGCCGCCATCGCGGTCATGCTTCATCCGCACCAGAAC
GAAGCTGCCCTTCAGCCGCTTGCCGTCGAGCGTGAATTTGAGATCGCCCTTTTCGAGCTGGCGCT
GCGGACTCAGCTTGCCTTCCGGCTCCCAGTAGCCGCGATCCCAGAGCTGGACCGTGCCGCCGCCA
TATTGCCCTTTCGGG
>r74.1 |SOURCES={KEY=8c1b976a...,bw,2226223-2226823}|ERRORS={}|SOURCE_1="bcq" (8c1b976ac150da4581101744fba310641e33826f)
TGATGCGCGTCTTCAAGGTCATCGTCGACAGGGCCCAGGCCGTTGGAAAAAAGCCGCCGGAAACC
GGCTCCTCTAAACCATTGCGGCGCCGGTTGACAGTCCGTCGCGCACGTTCCTTGCTTGGCCTGCG
GTTTCGACAGTTCCGAGGTCATCCGATCATGCGCCTGTTCTCCCTTCTCCGCCCCGGCCTGCTGC
TGCCGGCCTTGTCCTTCGGCCTGACGCTGGCCGGCGCCGTCCACGCGCAGACGCCCGCGAGCCTG
CTCGACACCGTGCAGAGCCGAGGCAGCCTGCAAATCTGCACCACCGGCGACTACAAGCCCTTCAC
TCTGGCCAAGGACGGCAGCTTCGAGGGCATCGACATCGAGCTGGCGAAATCGCTCGCCAAGGCGC
TCGGCGTCGAGGCCAAGTTCGTCCAGACGAAATGGGCCGATCTGCTGACCGACATGGGCTCGGGC
AAATGCGACGTCGCGATGGGCGGCATCTCGGTGACGCTCGACCGGCAGAAGAAAGTGTTCTTCTC
CACGCCCTATCTCGTCAACGGCAAGGCGCCGATCGTGCGCTGCGCCGACAAGGACAAGTTCCAGA
CGGTCGCGGCCATCG
>r75.1 |SOURCES={KEY=8c1b976a...,fw,4060817-4061417}|ERRORS={}|SOURCE_1="bcq" (8c1b976ac150da4581101744fba310641e33826f)
AGGTGACCTGCAACCGCTCGACGAGATCGTGGCTGCGGCCGCTGATCTCCTCGATCATCCGTTCG
CCGGCGCGGCCGAGCGCCTGGGTGATCTGGTCGCCCTTCGTGCCGAGCGAGCCGGTGACACGGTC
GCCGGCCTGCGCGATCGCCTCGGCGATGGTGCGGCTGGCGCCGTCGAGATCCCTGGCGATGCCCT
CATGCGCGCCGCTGATGGCGAGCTTGACGCGCTCGGCATTGCCGACCACGGCCTCGCGCTGCGTC
ACCAGCTCGTCGATGAGCGAGCGCAGGCGGATCTCGTTGTCGGCATAGGCGCGTTCCAGCGTCGA
GATTTCGCCGCGGACGATGGTTTCGAGCTCACCGGCGCGTGCGACCGCACGCTCGATGCCGTCGC
CCATGGCGGCGACCTCGCGGCGGATGGTCTGGCTCAGCGACAGGACGGAATCGGCGCCGGCCACC
TCCGGCTCGGCCAGGCGCAGCGCGACTTCCGTCATCGCGCGCGAAATTAGGCGCATTTCTTGCGT
GCGGCGGTAGAGCGCCGCGAGGACGAAGAAGAACACCACCGGCGCGCCGATCGAGAGCGCGAGCA
GGGTCCATTCGCCGA
>r76.1 |SOURCES={KEY=8c1b976a...,bw,426976-427576}|ERRORS={}|SOURCE_1="bcq" (8c1b976ac150da4581101744fba310641e33826f)
GAAGAGCGGATCGAGGATCGAAGGGCGCAAGACGTCTCAGCGATATGTCAGGAGCGCGAAGATCG
CGGCCGCTTGGCCGCTGACTTCGCCGGGTTGGGTCGTTATATAACGCGCTAAGGCAGGCTCTGCG
ACGGGGCCGGCCCGTTCGTCATTGCGCCATCCCCCAGGTTTTCGGACCTGATCTTTTCTTGCCGA
GGTTCCCATGTCCGGCTCGACCCGTTCCAGCGCCGATCTCGACCCGCGCCGCCGCAAGATCCTGT
TCCGCGCCTGGCATCGCGGCATGCGCGAGACGGACCTGATCATGGGCCGCTTCGCCGACGAGGCG
ATCGCCGGCTTCAGCGAGGCCGAGCTCGACGAGTTCGAGCGGCTGATCGAGGTGCTGGATCGCGA
CCTGCTCGGCTGGATCACCGGCGAGATCGCCGTGCCGGAAAACTACGACACGGAACTGTACCGGC
GCCTGAAGGCGTTTCACCACCACGACAAGCCGATTCATGTGTGAGCACCGATGAAGTGTGCGCTG
TCATCCCGGGTGTAGCGAAGCATAGACCCGGGATCCATTCCGGAACGCTGCCGATAGAGATTGAG
GCATGGATCCCGGCT
>r77.1 |SOURCES={KEY=8c1b976a...,bw,2698373-2698973}|ERRORS={}|SOURCE_1="bcq" (8c1b976ac150da4581101744fba310641e33826f)
CAAGGGCTTCGCCTTCGAATGGACCGAGCTGACCTATCAGGAGATCCTGGCCGGCAATTCGGCGG
TGATCGTCTTCCCGGTGGCGATCCTGCTGGTCTTCCTGGTGCTGGCCGCCCAGTACGAGAGCATG
ACCTTGCCGATCGCGATCCTGCTGATCATCCCGATGGGCCTGCTCGCGGCTCTGACCGGCGTCTG
GCTCTCGGGCGGAGACAACAACGTCTTCACCCAGATCGGCCTCGTGGTTCTCGTCGGACTATCCG
CCAAGAACGCCATCCTGATCGTCGAATTCGCGCGAGAGCTCGAATTCGAGGGCAAGACGCCAATC
GAGGCCGCGATCGAGGCGAGCCGCCTGCGCCTGCGTCCGATCCTGATGACCTCGCTCGCCTTCGT
CATGGGCGTGGTGCCGCTGGTGATCTCGACCGGGGCGGGCGCCGAGATGCGGCAGGCTATGGGCG
TCGCGGTCTTCGCCGGCATGATCGGCGTCACCGCCTTCGGCATCTTCCTGACGCCGGTGTTCTAC
GTGCTGATGCGGAAGCTGGCCGGCAATCGCCCACTCGCCCGGCACGATATCGAGGCCCCGGCCTT
GCAGGCTGCCGAATA
>r78.1 |SOURCES={KEY=8c1b976a...,fw,3998001-3998601}|ERRORS={}|SOURCE_1="bcq" (8c1b976ac150da4581101744fba310641e33826f)
GTCAGGCCTCGCTCACCAGGGGAAGGGCAGGATGCCGCCGGGCAGCGGCACGCGCAGCAGCTTGA
GGAAGATCAGGTTGATGACGAAGGGCGCGATGATCGCGAGGGGCACGGCGAGCTTCGGCCTGGCT
CCGAAGGCGAGGCTCGCCACCAGGACCATGATCGCCGACGTCGGCAGGAAGCCCAGCGTCTCCGA
GACCAGCGCATAGAAGGCCAGCAGCGCCGGCGGCAGCAAGGCCAGCCAGTTGCGCCAGGCCGGCA
GCGGCGCGAGCTGCTCCGGCGCCGTATGACTGGCGAGATCGGCCTCGGCGACCTCCTCGAAGCGA
TGGCCGATCCCGAGCATGATCAGCCCGCCACAGAGGACGAGGCCGGCACCGATCACCATCGGGAA
GGCGGAAGGGCCGATCTGCTGGCCGGGCACCGGCGGCAGTTGCGAGCCATAGGCGAAGGCGAGGC
CGCCCAGAACGGCGACGACACCTCCGGTGACCTTGTCTGAGAGGAGCATGGGCAAAAACGGCTTT
CGTGACGGGAAGAGGCCGGTCGCGGCGTTTGCGGCCGCGCCCGGCTGCGCGAGGTCTGAGCGTCA
GCCCTTGGCGAGCCC
>r79.1 |SOURCES={KEY=8c1b976a...,bw,1442184-1442784}|ERRORS={}|SOURCE_1="bcq" (8c1b976ac150da4581101744fba310641e33826f)
CCGGGTCGTCCGCATAGCCGCTCATTGCGGCGTCGAGAGCGGCACTGCCTTGCGTGAGGCCGTTA
CCCAACACGACGAGATCAGGACTGATGCGGTGGTCCGCCCAGCCCGTCGCCTGGCTTCCGGTATG
GGCGCCGATCTGCCCGTCCGCGGTGAGGATGCCGATCTGCCGATAGTCCAGCCACCGGTCGTGCT
GGCGCAGCGCCTCCAGCACTTCGGCCGCCGTTAGGCCGCAGCGTATCAGATCGAGCGCCAGCGGC
CCGACCTTGAGATTGGTGAAGCCCTGGCTCGCCACCGCCGCGCGCCCGGTCTCGACATGCGGGCA
GCGCGCCCCGATGGCGATGGAGCTGGAAGCCAGCGCGATCCCGAGGGTGCCGTCCGCGGGATCGC
GTGCCAGCACGCTGAGCATGTTACCGCGTTGGGTGAGGTCGATGTTCATGCCGCCCGCCCGGCCT
GCCGGGCCCGGGTATCGACGAAACTGTCGATCGCGGCCTCGGCTATACGTCGGATCAGCTCCTCG
AGCCGCGCCTGCGCGGACGGGTCGCCGAGATCGGGCAATGCGATCGTGAGCGCATGCTGCGATGC
TGCATACACCTCGGC
>r80.1 |SOURCES={KEY=8c1b976a...,fw,3355419-3356019}|ERRORS={}|SOURCE_1="bcq" (8c1b976ac150da4581101744fba310641e33826f)
GTACCGACCGCTATCTGCGCCGGCTCGAGGCGATGCTGCTCGTCGCCGACAAGGAGGTCTCGCTG
CTGATCTCCGGCACGGGCGACGTGCTCGAGCCCGAGGCGAGCGAGCACGGTGCGGTGATGGCGAT
CGGCTCCGGCGGCAACTATGCGCTCTCGGCCGCGCGCGCCCTGATCGATATCGAGCCCGATGCCG
AGACGATCGTGCGCAAGGCGATGAAGATCGCCGGCGATATCTGCGTCTACACCAACCATTCCCTC
GTCATCGAGACGCTCGAAGCAGCCTGATATGCGCCGATAACGCGCATCTCGGGTCAATTCATCCG
GATACAACACCGCAATGACCAGCTTTTCCCCCCGTGAGATCGTCTCGGAGCTCGACCGCTTCATC
GTCGGCCAGAAGGATGCCAAGCGCGCCGTCGCGATTGCGCTGCGCAACCGCTGGCGCCGCCAGCA
GCTCGAAGGGCCGCTGCGCGAGGAGGTCTCGCCGAAGAACATCCTGATGATCGGGCCGACCGGCT
GCGGCAAGACCGAGATCGCCCGCCGCCTCGCCAAGCTCGCCAATGCGCCCTTCCTCAAGGTCGAG
GCAACCAAGTTCACC
>r81.1 |SOURCES={KEY=8c1b976a...,fw,3429992-3430592}|ERRORS={}|SOURCE_1="bcq" (8c1b976ac150da4581101744fba310641e33826f)
GGTCGACGTCGCCCGTCAGGCGCCCAACGTCTTCCGCATGCAGATGCTCGGCGCCACCGTCGTGC
CGGTCGAATCCGGCACGAAGACGCTGAAGGACGCCATGAACGAGGCGCTGCGCGACTGGGTGACC
AATGTCGCGACGACCTTCTACTGCATCGGCACGGTTGCCGGGCCCCATCCCTATCCGGCGATGGT
GCGCGATTTCCAGTCGATCATCGGCAGGGAGACCCGCGAGCAGATGCAGGAAGCCGAAGGCCGCC
TGCCGGATTCGCTGATCGCCTGCATCGGCGGCGGCTCGAACGCGATGGGGCTGTTCCACCCCTTC
CTCGACGATTCCAGCGTCGAGATCTACGGCGTCGAGGCCGCTGGCCACGGCATCCCGAGCGGCCT
GCATGCTGCCTCGCTCACCGGCGGACGCCCCGGCGTGCTGCACGGCAACCGCACCTTCCTGCTTA
TGGACGACGACGGGCAGATCAAGGACGCGCACTCGATCTCGGCCGGGCTCGACTATCCCGGCATC
GGGCCGGAGCATTCCTGGCTGCACGATGTCGGCCGGGTGAAATACCTCTCGGCCACCGACGAAGA
GGCACTGGAAGCCTT
>r82.1 |SOURCES={KEY=8c1b976a...,fw,4470717-4471317}|ERRORS={}|SOURCE_1="bcq" (8c1b976ac150da4581101744fba310641e33826f)
CAGGACCTGACACGGATATCGCCGCTGCTTCAGCGTGTGAGGCGGCCGGCCGACTGAACAGCCGA
CAACACGGCCGTGAGGGTCTCCCGATCACCGCGCCTGTCTCGCCGGCAACGCAAGATCGCCCCCG
CGATACCGGGATCAGCCACAATGCCCCTGTGAGGCTCATCCGTTCATCTCGACGAAGCTCGGCGC
CTTCGCCTGCGTCGGATCGAAAAGCGCCGAAATCGGCTCAATCGTGGCAACTTTGCGGCAACCGA
GCCTATTGACTCGAACCAGGTCGCGCCTGCACAGCGCATCGGGCATGGCGTTTGCCATGCGTCAG
GTCTAGGCGGCGGTATATGGCACGCATACGCGACGCGTTAACCATATTATACATGATGTCAACAT
CCGCATCCACAGAGACCGGTGGGATATCCACAAAAATCGACGTCGCGACATTTTCTCTTTGGCAT
CATATTCCAAACACGATATCTGGCCACGTTCGTTAGTGGATGGGAATATGATTCGCCGCCTGTGA
TATGGCGATGACCCGTCATCCACCCGCCGATCTCGCAGCATGCCTGGCTAATCGCTGCGTTGTCT
CCTCGGAACGGCGTT
>r83.1 |SOURCES={KEY=8c1b976a...,fw,565653-566253}|ERRORS={}|SOURCE_1="bcq" (8c1b976ac150da4581101744fba310641e33826f)
GCGGCATCGAAGCCATCGAGCGTGCCGGACTTGATGTTGCCGCCGATGAAGGGGATCGCCTTGAT
GTCGGCCTCGCGCACGCCGCGCACGAGCACGCCGTTATTGCCGGTCTGGGAGGATGCCAGGGCCT
GGCCCTCGACCAGCGGGATGGCGAGCTGGATGCCGGTGATCTTGCGCAGCCGCTCGGCCACGCTG
TCGTAATCGTCGAGGGGCCGGTCGATCGGGGTTGCGAAGATATGGCCGTTCACGCCAACGATTTT
CTCGAGCAGCTCCTTGCGGAAGCCGTTCATCACCGACATCACGATGATCAGCGTCGCGACGCCGA
GCATGATGCCGAGAAAGGAGAAGCCGGCGATGACCGAGACGAAGCCCTCGCGCCGGCGCGTCCGG
AGATAGCGCCCGGCGAGCAGCCATTCGAAGCCGGCAAAAGGCTTCGTGCCGGTCGGGATGTCCGA
ACTTTCGGCGACGGCGCTCATGCCCAATATCCCGCTGCCCGATATCCCGTCACGCCGCCTTGCCC
TTGAAGCGATCGAGAGCGGCCTCCAGCGAGACGAGCTCGCGCTCGCCGCCGGCACGGCGCTTGAT
CTCGACCTTGCCCTC
>r84.1 |SOURCES={KEY=8c1b976a...,bw,5173067-5173667}|ERRORS={}|SOURCE_1="bcq" (8c1b976ac150da4581101744fba310641e33826f)
TGGCGTCGCGGGCATTGAGGCGCACGGCGGTGTCGAGCTCATGCGCCTGCCGCAGCAACTCCTGC
CCGCGCTCGGCCAGCAGTCGCCCGGCCATGGTGGCGCGGACCGGGCGGATATCGCGGTCGATCAG
CGGAACGCCCATCGCCTTCTCCAGCGCGGCGACGAGCTGCGAGGCGGCCGATTGCGTCAGGCCGA
GCTGGCGGGCGCCCCTGGTCATGCTGCCCGTCTCGACGACGGCGCAGAAGACCGCGAGCTGGCGC
AGGTCGAAGGCTAATCTCTGACCGATCGTCATCGACAAGCGCTTACGCCCGCCGGAGGCGCCGGA
CAATCGGCCGATGCCGTTCAGGCACCGACCTTGGCGAGGACATCGGCGCGCAGGAAGCGCTCGAT
GAACAGCATGAACAGCACCGAGGGCACCAGCAGGATCAGCGCGGTGATCGAGGCGACCTGATAAT
TGCCACCCATCGCCGCGTTGTAGAGCAGCAGCGGCAGCGTCGTGACCTGCGGCACGCCGACGAAG
AAGGTGCCGGTGAACTCGTCGAGCGACTCCAGGAAGACGAAGATGCCGCTGGCGATGATGCCGGG
CGCGGCCAGCGGCAG
>r85.1 |SOURCES={KEY=8c1b976a...,fw,446946-447546}|ERRORS={}|SOURCE_1="bcq" (8c1b976ac150da4581101744fba310641e33826f)
ACATCTTCCGTGGCTATGGCCGCAACGAGGTCGCGCGGGTCGGCAAGACCGAGATCAGCATCGAG
CAGATGCGCACCGCCTATCAGAACGACCTCCAGAACCTGATCCGCCAGCAGCGCCGGCAGATCTC
GCCGGAGACGGCGCGCGCGCTCGGCCTCGACCGGCAGGTGCTCTCGCGGCTCGTCAGCGAGGCGA
CGCTCGACCAGACGGCCAAGAACCTGCACCTGGCCGTCTCCGACGACACGATCCGCAACCTGATC
TTCGACGACCCGGTCTTCCGCGACGCGTCCGGCCAGTTCTCGGCGGCGCGCTTCAACGAATTGCT
GCGTTCGAACGGCTATAGCGAGCAGAGCTATGTCGCGCTCCAGCGCGCTACCATCCTGCGCCAGC
AGATCGCCGAGATGATCAGCGGCGGCTTCACCGTCCCGGTCGCCCTGCAGGAGATCGGCAACCGT
CTGCGCAACGAGAAGCGCGCCGTCGCCTTCGCCCGCATGCCGGCGAGCGCTGCCGGCGAGATCGC
CGCTCCGACCGAGGACCAGCTCAAGGCCTTCTACAACGAGCGCAAGATTGCTTTCCGCGCCCCGG
AATACCGGACCGCCT
>r86.1 |SOURCES={KEY=8c1b976a...,fw,1307739-1308339}|ERRORS={}|SOURCE_1="bcq" (8c1b976ac150da4581101744fba310641e33826f)
GGCCGAGGAGGCCGGTCGGCGCATGAGAGCTATTGTCCGCGACCCTGCCCTGCCGAGCCTGAGAC
GGCGCCAGGGCAATTCAGGAGACGCCCCCCGTGTCACAACCCCCGCTGATGCCCAAGGCCACTGC
GGTCTGGCTGGTCGAGAACACCTCGCTGACCTTCGAGCAGATCGCCGAGTTCTGCAAGCTGCACC
CGCTCGAGGTCCGCGGCATTGCCGATGGCGAAGTGGCGGCGGGCATCAAGGGCCTCGACCCGATC
ACCTCCGGCCAGCTCACCCGCGAGGAGCTCGAGCGCGCCGCCGCGAACCCGAACCACCATCTGCG
CCTCGCCGAGCGCAAGGTGAAGGTGCCGGAGATCAAGCGCACCAAGGGCCCGCGCTACACCCCGG
TCTCGAAGCGCCAGGACCGTCCGAACGCCATTCTCTGGCTGCTGCGCAACCATCCCGAGCTCAAG
GACGCGCAGATCATCCGCCTGATCGGCACCACCAAGTCGACCATCGCGCAGATCCGCGACCGGAC
GCATTGGAACGCCCAGCAGCTCAATCCGATCGACCCGGTCAGCCTCGGCCTATGCTCGCAGATCG
ACCTGGACTTCGAGG
>r87.1 |SOURCES={KEY=8c1b976a...,bw,4969114-4969714}|ERRORS={}|SOURCE_1="bcq" (8c1b976ac150da4581101744fba310641e33826f)
GGCGGGTGGCGTCGCCGACATCCTGGTCGACGAAGAAGGTCTGCGCGACCGGCGCGGGATCGGCG
AGACCGGTGGTCTCGACGATGATCGCGTCGAACTTGCCCTTGCGCTTCATCAGCCCGTCGAGGAT
GCGGATCAGGTCGCCGCGCACGGTGCAGCAGATGCAACCGTTGTTCATCTCGAAGATTTCCTCAT
CGGCACCGACGATGAGGTCTCCGTCGATCCCCGCCTCGCCGAACTCGTTGACGATGACGGCGAAT
TTCTTGCCGTGCTCCTCGGTGAGGATGCGGTTCAGCAGCGTGGTCTTGCCGGCGCCCAGATAGCC
GGTGAGCACCGTGACGGGGATCTTTTCGGACATGATTGCAACCTGATGGCTGGTGGCCTCGGGAG
CGGCTGGCCGTCAGGCCGGGCCGGCGGCGAGCGCCTTCTCGATCTCGCTTATATTGTGCTTCATC
ATGTCGATGTAAGTCCCCGCCGGGCCCGAGGCGTCGGAAAGCGCGTCGGAGTAGAGCGTGCCGCC
GATCCGGGCGCCGGATTCCCTGGCGATCTGCTCGATCAGGCGGGGATTGGTGACGTTTTCGAGGA
AGACGGCCGGCACCT
>r88.1 |SOURCES={KEY=8c1b976a...,fw,4372039-4372639}|ERRORS={}|SOURCE_1="bcq" (8c1b976ac150da4581101744fba310641e33826f)
AGATCACCTGCACCGGCTTGGTCAGCCCGGCCAGCACATGCGCCTCGAAGCCTTCGACATCGATC
TTGAGCAGATGCGGCAGGCCGTATCGCGCAATCAGCTTGTCGAGCGTCGTGCAAGGCACCGTGAT
CTCGTGATCCCAGCCCTGCCCCGCCCTGCCCTCTGCATCGGTCGCCGCGCCGATGAAGGCGGCCG
AGGCGCTCGAGACCGCCGGATTGGCGCTGTCGATCCTGAGTGCGATCGAGCCCTCATGGTCGCCG
CAGGCCGCCTCGATCAGCGTCACGCGCGGGTCGCGCCGATGGATCAGCCGGATGATCCGCGCCGG
CCCCGGCTGCGGCTCCAGCGCCACCACGCGGGCGCCGAGGCGCCGGAAGGACGAGATGCGGTCGC
CGACATGGGCGCCGATGTCGAAGACGAGGTCGCCGGGCGTCAGGAAGGCGCCGTGGAGCCGGTCC
ATCGCCGCCTGACGCTCCTTGTCGCCATAATGCATTCTCAGGCTGCGCGAGAGCGCCTTCACCGT
ACCTTTGGGATAGGCGACGGCGTTCATCCGCGCTCTCCCGCCCCGATGGCCGCCAGCACCGGCGG
CGGCGCGAAATCCTC
>r89.1 |SOURCES={KEY=8c1b976a...,bw,1936774-1937374}|ERRORS={}|SOURCE_1="bcq" (8c1b976ac150da4581101744fba310641e33826f)
AACCGCTCCGAGATGGACAAGGGCGGCGGCGCGGCCGAAGCCGCGCTCGCCGTGCTGCGCTACAA
GCGCTCGTTGGCCGAGGCCGCCGATCCGGAGCAACCGGAATGAGCCGCGCCGAGATGCGGCGCGG
CGCGCGTCTGTCGGTCGTGCAGGCGCTCTACGAGATGGAGATCGGCGGCCGCGGCGTCACCGAGG
CCATGGCCGAGTTCGAGGCCTTCTGGATCGGCCAGGAGGTCGAAGAGATCGAGTTGCCGAAGGCG
GAGATCGCCTTCTTCCGCGACCTGCTCGGCGGTGTCGTGCGCGAGCAGCGGCTGGTGGATCGCAC
CGTCGATGAGCTTCTCGCCAAGGACTGGCCGCTGAAGCGCGTCGAGGCGGTCGTCCGCGCCGTCC
TGCGTGCCGGCGCCTATGAGCTTGCCTTCCGCAAGGACGTGCCGGCCCGCGCCGTCATTTCCGAA
TATGTCGCGGTCGCCCGTGCCTTCTATGACGGCGAAGAGATCGGCATGATCAACGCCGTGCTCGA
CCGCATGGCCCGCGACTTCCGCGCCGACGAGTTCGACGCTCCGGCGGCTTAGCTCATTGAGCTCT
ACGCCGTCATTCCGG
>r90.1 |SOURCES={KEY=8c1b976a...,fw,5261793-5262393}|ERRORS={}|SOURCE_1="bcq" (8c1b976ac150da4581101744fba310641e33826f)
TACATCTGGCTCAGGCCGCAGGGCTCGAAGCGCGAGGGCATCAGCAGGAAATCGCTGGCGGCGAA
AAGCCGGCGCGCCTCGCCATCGTCGAAGCCGATGCGGGCGGCGACGGCGCGCGGATACTGCCGTG
CCAGCCGTTCGACCGCCTCCTCCAGCCGGGGCTCGCCGCGGCCGGTGACGATGAGCTGGCCGCCG
CTGGCGACGATGCTTTCGGCCGCCTCGAGCGAGAGGTCGATGCCCTTCTGGTGGACGAGGCGCGA
GACGATGGAGAAGAGCGGGCCGCGCGAATCCGGCAATTCGAAGGTCTTGCGGATCTCGGCGGCGT
TGCGCCGTTTCCACTGGCGGACGATCTGCTCGGAGGTCTTGCCGCCTTCGATCAGCGCGTTCCAG
CTATCGTCGATGCCGTTCACGATGCCGGTGAGCCGGCCTTCGTCCATCCGGGTCTTCAGCAGCCC
TTCGAGGCCGCAGCCATGCTCGGGCGTGGTGATCTCGTGGGCATAGGTCTCGCTGACGGTGGTGA
CGTGCGAGCCGTAATAGATGCCGCTCTTCAGGAACGAGATCTTGCCGTGGAACTCGGCGCCGTTG
ACGTTGAAGGCGAGG
>r91.1 |SOURCES={KEY=8c1b976a...,bw,2995133-2995733}|ERRORS={}|SOURCE_1="bcq" (8c1b976ac150da4581101744fba310641e33826f)
GCAGGCCTTGGCGATCTCGATCATCTCCTCGATCGTCGCCGGGGGCTTGGAGAAGCCTTTCTCGG
CCAGGATCTCCTCATTGTAGTGCAGGCCGGAGGAGGCGTGGCGGAAGGGGATGGCGAGCTGCTTG
CCGCTGACCTTCATGCCTTGCATCAGGCCGGGAAAGATGTCGGCGGGGTCCTCGACCGGGTCCTT
CCTGAGGTAGTCGTCGAGCGGCTCGAACAAAGTCGCGGCGCGCGGCACGACCTGGGTATTGACCA
CGAAGCCGACATCGACCGAGCTCTCGCCCAGGCTCGCCTCGCGAAACAGCCGCTCCTGCAGCGGG
CCGGTGTCGAAGGTCGTCCACTGGACGGTGACGCCGTTCTTCTGCGCCCAGTCCTTGGTGATGTC
GCCGCCCTGCGCGCCGGTCGCGACCGTCTGCATGACGCGATGGGTGAAGACGTTGAACGGATTGC
TCTGCGCCCGAGCCGCGCCGCCGAGCCCGGCGAAGCTCAAACCCAGGATGCCGGCCCCGAACTGC
CTACGGTCGAGCGTCGCCCTCTGGCTCATGGTGATCCTCCCTGTGGTTCGCGAGTTCCGCGATGG
CGGCTTCGGCCGCTT
>r92.1 |SOURCES={KEY=8c1b976a...,bw,1012851-1013451}|ERRORS={}|SOURCE_1="bcq" (8c1b976ac150da4581101744fba310641e33826f)
CCGCGCAAATGGCCAACGAGGCTCGCTGCCATCTGGATCAGCCGCTCGGCGATGCCGCCGCGGAT
CATCAAATCGCCGGCATAGATGAAGAACGGGATCGCCATCATGGCGAAGGCGTTCATGCCGGAAT
TCATCTGCTGGAAGACGACGACCGGCGGCAGGCCCATATAGGCGACGGTCGCGACCGAGGCGATG
CCGAGGCAGAAGGCCACGGGTACGCCGATCAGCAGCAGAACCGCGAAGACGCCGAAGAGAATCCA
GAGTTCCATGGCTCAGGCCTCCTGGCTTTCGCCGAAATGGACGAAGCCGAGCGGGGCCTGTTCCT
CGCCGGTGGTGAAGAGCAGGAGCTTCTCCAGCGCGAACAGCGTGATCAGGGCGCCGCCTGCCGCG
ATCGGCACATAGTCCCAGCCGCGGGATATGCCGATGATCGGCATGCGGTCGGCCCAGGTGCCGGC
CGCGAGCTGCCAGCCATAGCCGAGCATGGCGAGCCCGAAGGCGCAGACCAACCCCTCGCCCAGCA
CGATCAGCGCGGCGCGCAAGGGCGGCGGCGACATCACCAGCCCGACCTCGAAGCCGAGATGGTCG
CTCTCGCGCACGCCG
>r93.1 |SOURCES={KEY=8c1b976a...,bw,2550167-2550767}|ERRORS={}|SOURCE_1="bcq" (8c1b976ac150da4581101744fba310641e33826f)
AGCGCCGCGAGGATGCCGTTGGAGGCATAGAGGCCGGTGAAGATGTCGGCGACGGCATAGCCCGC
CTTCATCGGAGCGCCGGCCGGTTCGCCGGTCACCGACATCGGCCCGCCCATGCCCTGGACGAGGA
AGTCGTAGCCGGCGCGCGGCGCATAAGGGCCGTCCTGCCCGAAGCCGGTGACAGAGCAATAAACG
AGGCGAGGGAATTCCCGGCGCAGCGAAGCCGCGTCGAGCCCGTATTTCTCGAGGCCGCCGACCTT
GAAGTTCTCGACCACCACATCGGCATGGGCGGCGAGCCGCTTGACCAGCGCCTGCCCTTCCGCCG
TGCGGAAATCGGCCGTGATCGAGCGCTTGCCGCGATTGGCGGAGTGGAAATAGGCGGCCGAGAGG
TTCTCGCCCTCGGCACCCTCGACGAAGGGCGGGCCCCATTTGCGGGTGTCGTCGCCTTCCGGCGC
CTCGACCTTGACGACATCGGCGCCGAGATCGGCCAACAACTGGCCGATCCAGGGACCTGCGAGGA
TGCGCGCCAGTTCGAGGACGCGCAGGCCGGCGAGGGGAGGGGATTGAGACATCATCGTATGTCCG
CGCCGTCATCCCGGC
>r94.1 |SOURCES={KEY=8c1b976a...,fw,2007585-2008185}|ERRORS={}|SOURCE_1="bcq" (8c1b976ac150da4581101744fba310641e33826f)
GGGCGTCGAAGGTGATGTTGAAGCCCGAGGTGCCCGCGCAGAACACCACCATGCCGCCGCGCTTG
GCGACGAGGCAGGAGACCGGGAAGGTCGCCTCGCCCGGATGCTCGAAGACGATGTCGACGTCCTT
CTTGCCGGTGATGTCCCAGATCGCCTTGCCGAATTTGCGGGCTTCCCTGGTCCACTCGTTGTACT
CGGGCGAATTGACCTTGGGCATCTGGCCCCAGCAGTTGAAATCCTTGCGGTTGACGACGCCCTTG
GCACCAAGGCCGAGCACGTAGTCGCGCTTGGTCTCGTCCGAGATGACGCCGATGGCGTTGGCGCC
GGACGCCGCGCAGAGCTGGACGCCGAAGACGCCGAGACCGCCGGAGGCGCCCCAGACCAGGACGT
TGTCGCCCGGCTTGATGGTGTGCGGAGCGTGGCCGAACAGCATGCGGTAGGCGGTCGCCAGCGTC
AGGGTGTAGCAGGCGGATTCCTCCCAGGAGAGATGCTTCGGCTTCAGCATGAGCTGGCGCGACTG
CACCCGGCAGAACTGGGCGAAGGAGCCGTCCGGCGTCTCGTAGCCCCAGATGCGCTGCGACGGCG
AGAACATCGGGTCGC
>r95.1 |SOURCES={KEY=8c1b976a...,bw,3051769-3052369}|ERRORS={}|SOURCE_1="bcq" (8c1b976ac150da4581101744fba310641e33826f)
CATGGGAATACCACGCTGCTGGGCGGACGGGGCGAGGCTCATGGCATGGCCCTCACTGCTTGACG
TCCATGGCACTGCGCAGGCCATCGCTCATCAGGTTGAAGCACATCGAGGTGATGAAGATCATGAT
GCCGGGCATCACGGCGTTGAGCGGCGCGACATAGATCGACTGGCGCAGCGTGTTGAGCATCAGCC
CCCATTCCGGCTCCGGCGGCGTGATGCCGAGCCCGAGGAAGGAGAGGCCCGACGCCAGCACGATC
GCGACGCTGATCAGGCTGGACGCATAGCTCAGGATCGGGCCGGTCACGTTGGGCACGACATGGGA
CCAGACGATCCGCCAGTTCGCCGCGCCGGTGGCGCGCGCGGCCTCGACGAAATCCTGGTTGCGGA
TCTGCGTTGAGACGCTCTCGGCGACGCGCGCCACCGTCGGGATGAAGACCAGCGTCAGCGAGAGG
ATGGTGTTGGCCATGCCGGCGCCGAGCACGCCCGAGATCGCCACCGCCAGAAGGACGGAGGGAAA
GGCGTAGAAGACGTCGATGACGCGCATGATCAGCATGTTGACTGCGCCGCCGACATAGCCGGCGA
TGACGCCTAGAGCGC
>r96.1 |SOURCES={KEY=8c1b976a...,bw,791161-791761}|ERRORS={}|SOURCE_1="bcq" (8c1b976ac150da4581101744fba310641e33826f)
CAGCAACGCCTCCGGCTCGACCAGCGCGGTGACCGCGACCACCGCCATGGCCGGGAAGTGCCGGC
CGAAGACCTCGCGATAGACCGGTCCCATTTCCTTCAGGCTGGCGCGATAGGTCGCGATGTCCGTC
ACGTACCAGGTCAGCCGCACGATATCCTCGACGCGCCCGCCGCCGGCCTCGACCACCGCCCTGAT
GTTGAGGAAGGTCTGGCGGAGCTGGCCGATGAAGCCCTTGGCGAAGACGCCCTGCGCGTCCCAGC
CGACAAGGCCGCCGGTGACCAGCACGCGGCCTTCCGCCACCATGCCGTTGGCATAGCCGCGCGGC
TGCGGCCAGCCCTCGGGCAGGATGGCGCGGGATTGCGAATGGTCGGACATGGCGTATCGCCTCGA
TTTCGGCCGTTCAGGCTCTGTTGGAAGAAAGGTCAGCTCTCGCCTTGCGCGATCTGGCGGAGCGC
GAAGCGTTGGAGCTTGCCGGTCGCCGTCTTCGGCAGGGCTTCGACGAAAGCGATGGCGCGCGGAT
ATTTGTACGGCGCGATACCGGCCTTCACATGCTCCTGCAAGGCCTTGACCAGGGCGGCATCGCCG
ATGACGCCCTCGCGC
>r97.1 |SOURCES={KEY=8c1b976a...,bw,604615-605215}|ERRORS={}|SOURCE_1="bcq" (8c1b976ac150da4581101744fba310641e33826f)
CGCCGCTGCCGGGCGACCTGACCGGCGCGATGGTCTCGCTCCGCTTCAGCCTGCGGCGTGACGGC
ACGCTGTTCGGCCAGCCGCGCGTGACCTGGGAAACCCGGCGGGGCGATCCCGCGTTCCAGAGACG
CTTCAGCGAGTCCGCCGTTGCCGCCGTGCATGCCTGCACGCCGATGAGGTTGTCGAAGGGCCTCG
GAGCGAGTATCGCGGGGCGACCCTTCATCATACGCTTCCACGGCCACGTGCCGCTTAACGAAAGG
CAGAGCTGATGTCGCTCGATCCAGAAAACACCATCGTCATGGAGACGACCAAGGGCAAGGTGGTC
ATCAAGCTGCGCCCCGACCTCGCTCCGGGCCATGTCGAGCGCATCAAGACGCTCGCTCGCGAGGG
CTTCTATGACGGCATCGTCTTCCACCGCGTCATCGACGGCTTCATGGCGCAGGTCGGCTGCCCCC
ATGGCACGGGCACCGGCGGCTCGGACTATCCTGACCTGAAGCAGGAATTCAACGCCGAGCCGCAT
GTCCGCGGCATCTGCTCGATGGCCCGCTCCCAGAACCCGAACTCGGCCAACAGCCAGTTCTTCAT
CGTCTTCGACGATGC
>r98.1 |SOURCES={KEY=8c1b976a...,fw,3725884-3726484}|ERRORS={}|SOURCE_1="bcq" (8c1b976ac150da4581101744fba310641e33826f)
GCCGAGGCCGGTGCCATCTTCGTCAAGCTCGACCGCCTCGACGGCACCGCCGTGCTCTATGGCCC
GGCGCCGCAGACGCTCGCCAGCGATGACGGTGTCCGTCGCTTCCAGCTCCTGCTCGACGCCGATC
CGTTGACGGTCGAGGATCGTGTCACGCGCGAATTGCGCTTCGACGGTGACCTCTGGCTCGTCGAG
ATCGAGAACCGTGCGGGCGATCCGCGCCTGGAGCTGGTGAGCGACTAGCCGCGCTCCCGCTGCGG
GCCGATCCGCCCCAGCACCTCGGACATGGCGGGCTGGCCTTCCGGCCGGGCGGTGCCCGTTCCGG
CGCGCGAGGGCGTGCCGCTCGGGTCCATCGCCGGCTGATGCTGGCCCCGGCGCTGCGGAGCCGGT
GGCGCGAGCCCGGCGATCTGCTGGACGAGGCGCCGGGCGATGACCGGCCTGATCGAACGCATCAG
GGCGACGAGCGCGAAGATGCGCTCGACCGAATGCGCGGCCTCGTCGCCGAGCCGGATCAGGAAGC
GCGTCGCCTCCTCGACGGTGGTGCCGCTGGCGATCAGGGCCAGCGCCGCGAGTTCGCGTGTCGCG
TCGCGATCCATGGCC
>r99.1 |SOURCES={KEY=8c1b976a...,bw,93513-94113}|ERRORS={}|SOURCE_1="bcq" (8c1b976ac150da4581101744fba310641e33826f)
CTCATCAATGGGCTGACATTGGGATCGATCTACGGTCTCATCGCCATCGGCTACACGATGGTTTT
CGGCATCATCGGCATGGTGAACTTCGCCCACGGCGACATCTTCATGCTGTCCGCCTTCATCGCGC
TGATCTTCTTCATGCTCGTAACGGCGGTCCTCGGCACCAGCGCCGGGATGGTGCTTCTGGCGCTG
GTCATCGTGCTGGGCCTGGCAATGTTCTTCACCTCGCTGTGGAACTGGACGATCGAGCGAGTGGC
CTACCGGCCGCTGCGCGGCTCCTTCCGGCTCGCGCCGCTGATCTCGGCGATCGGCATGTCGATCT
TCCTGTCGAATTTCGTGCAGGTGGCGCAGGGCCCGCGCAACAAGTCGATCCCGCCGATCCTGAAC
AAGTCGATCACGCTGATCGACAGCGCGACCTACTCGGTCCAGATCTCCTACAAGCAGATCGTCAT
CATCGTGACGACGGCGGTGCTCCTGCTGGCCTTCTGGTACATCGTCCAGAAGACGCCGCTGGGCC
GCGCCCAGCGCGCCTGCGAGCAGGACCGCAAGATGGCCGCCCTGCTCGGCATCGACGTCGACCGC
ACCATCTCGATCACG
>r100.1 |SOURCES={KEY=8c1b976a...,bw,523373-523973}|ERRORS={}|SOURCE_1="bcq" (8c1b976ac150da4581101744fba310641e33826f)
ACTGCGCGAAGTTCAGCGCCAGCCGCTCCTGCGACCGGCTCGTCACCATGATCTCGAAGCTGAAG
GGCTCGCCCTTGCCGTTGCGCAGGGCTCCGTCCTGCAGCGTGAAGCCGGCATCCTTGAGCAGGTC
GAGCGCCCGGCGCGCCTGCTCTCGGTCACGGCCGGAACCGTCCGTCTCGGAGGGCCGCCAGGTTC
CGGCGAGGATGTCCTCGCGCACGGCGCCGGGGAAGGCCGCGAGCAGCGCGGTCTCGCGCGCATCG
GCCGGCACGCCCAGCGCCGACAGGTCCGAATCGGAGAAGAAGCTGCCCGCCCGGCGATAGGCGCC
GTGGAACAGGTTGCGGTTGACCCATTCGAAGTCGAACAGGAGCCCGAGCGCCTCGCGCACCCGGA
TATCGGCGAAGATCGGCCGGCGCGTGTTGAAGACCAGGCCGGTCATGCCCTTGGGCGTATCGAAA
TGCAGGGTCTCGCGGCGGATGCGCCCGTCATGGACGGCCGGGATGTCGTAGCCGGTCATCCAGCG
GGTCGGGTCGCCTTCGAGCCGGAGATCGTAGAGACCCGCCTTGAACGCCTCGAACAGCGCGTTGG
AATCGCGATAGAAAT
>r101.1 |SOURCES={KEY=8c1b976a...,fw,2145121-2145721}|ERRORS={}|SOURCE_1="bcq" (8c1b976ac150da4581101744fba310641e33826f)
AGCTCAGGTACGACGAGACTCCGGAAGCTCCGCGTCATGAGATGCTCGGGTCAAGCCCGAGCATG
ACGGCTGTGCCGTGCTCAGTCCTTCCCCAGCCGCACGCCCGTCTTCGGATCGAAGACATGGACCT
TGCCGGGATCGACCGTGATCCAGAGTCGGCCTTCCTGCGCCGGGACGTCGCCCGTCGCCGCCTGC
ATCACGAAGGGCTGGCCTGCGAGCTTGCCGTGGAAGAGCTGGGTCGCACCGAGCTCCTCGATGAA
CTCGACGTCGAAGGGCAGCGAACCGGCATCATCGTCGGAGACGATCTCGATATCCTCCGGCCGCA
GGCCGACCTCGACCGGCATCTGCGGCGGCAGGTCGTCGCGCAAATCATGCACCTGCAACACCGTG
TCGCCCAGCGCGACGATGCCGTGGCCGTCGACGAGGCCCGGCAGGATGTTCATCGGCGGCGAGCC
GATGAAGGTGGCGACGAACTTGCTCGCCGGCTTGCGATAGACATCCGCCGGCACGCCGATCTGCT
CGACCCGGCCGGCATTCATCACCACGAGCTTGTCGGAGAGCGTCATCGCCTCGACCTGGTCGTGG
GTGACGTAGATCGAG
>r102.1 |SOURCES={KEY=8c1b976a...,bw,1135740-1136340}|ERRORS={}|SOURCE_1="bcq" (8c1b976ac150da4581101744fba310641e33826f)
GGTCGAGACGACGCGGCTGTCGCGGTCCCGCTCCCAGCCGGTCTCGACGAAATCGATGAAGGTTC
CCGGCCGCGTCGACATCACGCCGACCCGGTCGGACAGCATCGCCGCCTCGTCCAGCGCGTGGGTG
ATGAGCAGCACCGTCGCGCCGGTCTCGCGCCAGAGCCGCAGCAATTCGTCGCCCATCAGCAGCCG
CGTCTGCTGGTCGAGGGCGCCGAAGGGCTCGTCGAGCAGGATCAGCCGGGGCTGCATCACGAGTG
TCCGTGCGATGCAGACGCGCTGGCGCATGCCGCCGGACAGCTGTGCCGGATATGAGGCGGCGAAG
TCGCGCAACCCCATGAAGCCGACGGCGTAATCGACGCGCCGGGCGATTTCCGCCGGGTCGATGCC
GGCACGACGCAGGCCGAAGGCGACGTTGTCGCGAACGCTGAGCCAGGGGAAGGAGGCATCTTCCT
GGAAGACCACGCCGACGCCGTCCGGCACGTCCCGGATGGGCGCGCCCTCGAATTCGGCGACGCCC
GCCTGCGGCCGGCTCAACCCCGCGAGAATGTCGAGCAAGGTGGATTTGCCGCAGCCGGAAGGACC
GACGACGGAGAAGAA
>r103.1 |SOURCES={KEY=8c1b976a...,bw,2532475-2533075}|ERRORS={}|SOURCE_1="bcq" (8c1b976ac150da4581101744fba310641e33826f)
AGCCGCGCGTCGCGATCAGCAACCTCATCGCCGAGAACCCTGCCGCCGAGGTGACGCGGCTGGAG
GCGGCGATCGGCGAGATGCGGGCCTCGATCGACGAATTGATCGAGCGCGGCGACGTCGCCCATAC
CGGCGAGCATCGCGACGTGCTCGAAACCTTCCGCATGTTCGCCCATGACCAGGGCTGGCTGCGCC
GCATGCGCGAGGTGGTGCTGACCGGCCTCACCGCCGAGGCGGCGGTCGAGCGCGTCCAGTCCGAC
ACCCGCGCCAAGATGCTGCGCCAGACCGACCCCTATCTGCGCGAGCGCCTGCACGATCTCGACGA
TCTGGCCAACCGCCTGCTGCGGACATTGACGGGCAAGGCCAACGGCGTCGCGCGCGAGGACCTGC
CGGAGAACGCCATCCTCGTGGCGCGCTCGATGGGGCCGGCGGCCCTGCTCGACTATGACCGCTCC
CGTCTGCGCGGGCTCCTGCTGGAGGAGGGCGGGCCGACCAGCCACATCGCCATCGTCGCCCGCGC
GCTCGGCATCCCCGCCGTCGGCGAGGTCGTCAACGCCACGGCGCTGGTCCAGGCCGGCGATGCCA
TCATCGTCGACGGCC
>r104.1 |SOURCES={KEY=8c1b976a...,bw,354926-355526}|ERRORS={}|SOURCE_1="bcq" (8c1b976ac150da4581101744fba310641e33826f)
CTTCCTTGGCCTCGGCCGGCTTCTCGGCCGCCGCCTTGCCGGCTCCGCTCGCCGCGGCGCTGACA
TCCTCGCCATCGGCGGCGATCACGCCGATCCGCGTGTTGACCGCGACATTCTCGCTGCCGTCCGG
CACCAGGATCTTGGCGAGGATGCCCTCGTCGACCGCCTCGACCTCCATGGTCGCCTTGTCGGTCT
CGATCTCGGCGATGATGTCGCCGGACTTGACCTGATCGCCCTCTTTTTTCAGCCACTTGGCCAGT
TTTCCTTCCTCCATGGTGGGAGAAAGGGCAGGCATGAGAATGTCGATCGGCATGAACGCACCCGG
ATTCTAGACGCGGGGAAAGGCGAGAGGCGGCAGCGGCGCGGGCGTCAGCCCTGCGCCGGCTCCAG
CAGGATGTCGGTGTAAAGTTCCGAGACGTCGGGCTCGGGGTCATGCGTCGCGAATTCGGCGGCGT
CGTTGACGATCTCGCGCACCTTGGCGTCGATCGCCTTCAGCTCGTCCTCGCCGACCTTGAACTCG
CGGACCAGCCGGGCCCGGACCTGCTCGATCGGATCATGCTCCTCGCGCATCCGCTGGACCTCGTC
CTTGGAGCGGTACTT
>r105.1 |SOURCES={KEY=8c1b976a...,fw,1373334-1373934}|ERRORS={}|SOURCE_1="bcq" (8c1b976ac150da4581101744fba310641e33826f)
CGTCATGCTCGGGCCTGCGCCCTAAGCATTTGGTCTTCCGTCATGGCCGGCCTTGAGCCGACCAT
CTCATGCCGTTTTGCCGTCGCTTCCTCGGGGACGTCATGGTCGGGTCAAGCCCGACCATGACGTC
CCCGGAAAGGCGCCAGGGCCTCAGCCCTTCAACACTTCGACCAAGGTCTTTCCAAGGCGCGCCGG
CGAGGGCGAGACCCGGATGCCGGCCGCTTCCATCGCGGCGATCTTGTCCTCGGCGCCGCCCTTGC
CGCCCGAGATGATCGCGCCGGCATGGCCCATGCGGCGGCCCGGAGGCGCCGTGCGGCCGGCGATG
AAGCCGACCATCGGCTTCTTGCGGCCGCGCTTGGCTTCGTCCTTGATGAACTGCGCCGCGTCCTC
TTCGGCCGAGCCGCCGATCTCGCCGATCATGACGATCGACTCGGTCTTGTCGTCCGCGAGGAACA
TCTCGAGCATGTCGATGAACTCGGTGCCCTTGACCGGGTCGCCGCCGATGCCGACGGCCGTGGTC
TGGCCGAGGCCTTCGCGCGTGGTCTGGAACACCGCCTCATAGGTCAGCGTGCCCGAGCGCGAGAC
GATGCCCACCGAGCC
>r106.1 |SOURCES={KEY=8c1b976a...,bw,2645482-2646082}|ERRORS={}|SOURCE_1="bcq" (8c1b976ac150da4581101744fba310641e33826f)
CTCCGGAGCCGCCGATCGGCCCGGTACGGCTCTTGCAATGTCCGCGCCAAATGGGGCGCTTCGTC
GCCGCTGGCGCGGGCCCTGCGCCATGGTGGATGCGCCGCAGGCTTTAGATTTCAGCGGAGCGGCG
CATGACCGGTTCGACTCCCAGGCTCGCGGTAATCATCAACTGCTTCAACTATGCGGAATATGTCG
AGCGCGCGATCCGCAGCGTGCTCGCACAGGGCCGCGACGACTGTGAATTGATTGTCGTCGACGAC
GGCTCGACCGACGCCTCCTGGGACGTCATCGGCAGGACGGGAGTAACGGCCCACCGGACCGAGAA
CGGCGGCCAGCGCCGTGCCTGCATCTTCGGCCTCGACCGGACCACGGCGCCCTTCGTGCTGTTCC
TCGATGCCGACGACGAGCTCGCCCCCGGCGCACTCGATGTGATCATCCCGCGGCTCGATCCGTCG
GTCGCCAAGCTGCAATTCTGCCTCAGCCGCATCGACCGCGACGGCAACAGGCTGGGCTCGGCCGT
TCCCGAGCCCGACCAGATTCGCATGACGAGCGATCTGAGCGAGCGTGTCCGCCGGACCGGCGTCT
ATGTCAGCCCGCCGA
>r107.1 |SOURCES={KEY=8c1b976a...,fw,2843853-2844453}|ERRORS={}|SOURCE_1="bcq" (8c1b976ac150da4581101744fba310641e33826f)
CCGGTGGCGATCGCGTCCTGAGCGCAGAACCGTCCTTGACGGCACCGGGCGCGCCGACTAGGAGA
GGCCCGTCCGGGCGATTAGCTCAGCGGTAGAGCACTCCCTTCACACGGGAGGGGTCACAGGTTCG
ATCCCTGTATCGCCCACCATTTCTTCCCGGATGTCCCCGCCTCGATTGCGTACTGCCCTGCAGGA
CGCCGCGCGGGCGCGCGTCATCGCGCTTGGGGAGAGGCTGGATGTCTCCGGAGCCGGCAGTCTGG
ATCGCCCCCGGCTCCCTTGTTTTCCGCCTGTGCCGCACCACCTCGAATCAAGGATCGCGCCGCCG
GGTTTTCAGCAATCTCGCGACGCCGCTCCGTTCGATCGGAGGCGCCGATGCCCGAGCAAGCCGAA
GTCGGATTCCATGGGGAGCAGTCCACCCGGCGGGAGTTTCTGTTCCTGGCCACGGCCGCCTTCGG
CGTCGTCGGCGCGACCGCGGCATCCTGGCCCATCATCACCTCGCTGGAACCCTCCGCCGATGTGA
GGGCAGCGGGCGTGCCGGTTTCCATCGACCTTTCGCAGATCCAGCCGGGTCAGCAGATCTCGTTC
TTCTGGCAAGGAAAG
>r108.1 |SOURCES={KEY=8c1b976a...,bw,800674-801274}|ERRORS={}|SOURCE_1="bcq" (8c1b976ac150da4581101744fba310641e33826f)
TCTCGCCCTCTGGTTTCCCTATCTGGCGACGGACAGGCTGCGGCGGCTGGGCCGGATTCCGGCCT
TCGGCGCGCCGGCTGAGAAGCCCCATGTCCTCGTCGAGATGCAGGGCAACGCCTTGCGCCTCGCC
GATTGCGACCGGCGCGCCGTCCGCCTCGGCCTGACGCGGGCCATGACGCTGGCCGATGCCCGCGC
CCGCATTCCCGATCTCGTCGCGCTGGAAGCCGAACCGCAGGCGGATCGGGACTTTCTCGATGAGG
TCGCCGCCTTCTGCGACCGCTTCACCCCGCTGGTTGCGCGCGACGAGCCGCACGGCCTCACGCTC
GACGTCACCGGCTGCGCCCATCTCTTCGGCGGCGAGGCGGGGATGCTCGATCTCGTGCGGCAGGT
GATGGATCGATCGGGCTTGAGCCTGCAAGCCGCCATCGCCAGCACGCCCGAGGCCGCACGCGCCT
GTTCCCGCTTCGGACCGCGCGACATCATCCCGCCGGGACGGGACGAAGCGGTGCTGCGCCTGCTG
CCGGTCGCCGCGCTGGAGGCGGAGCCCGAGACCGTGATTGCTCTTTCCCGCGCCGGGCTGAAGAC
CCTGGCCGATGTCGC
>r109.1 |SOURCES={KEY=8c1b976a...,bw,1712845-1713445}|ERRORS={}|SOURCE_1="bcq" (8c1b976ac150da4581101744fba310641e33826f)
GCGCCGGTACTGCTCGTTGCAGATGATCATCCGATCCTGGTCGTCATACAGGACGAATGCCTCGG
GCAGCGCCTCGATGCCCTCGATCAGCGCTGCTGTCAGCTCGTTGGGGCTCGCTGCGAGGGAAAGA
TCCCTCCACTCCACGACGCCGCTCGCTACGACGTCACTCCTGAAGCCGGAAAGACGAACGTCCTC
AAGTTCTGGGCGTTCAGGCCACGTCACGATCGTCGCGGTGAGGCCGCGACCCTCTTTAAGCGAGG
CCAAGGCTTCGCTTAACGGAACCGGCTCTGCCCCAACCGTGACCAGGGGATCGCCTGCAAGAGCT
CCTCTAAAGTTCGGGAATGCTGCTTCGTCGAAGCCGTCCTGCCCCGACTTCCACGCTATCCGCCC
AGTGGCGGCTTCCCAGTGCCAAAAAATGTGCACCTACAGGGCCCCGTGACTCTGCCTCAACGTGG
CCAGCCAATGCCACCTGATCATCACGCTCGGATTCCAGGCGCGCGTCAACGCAGAGCGGCACGGT
CGCCGGGCGCGACTTGTCGCGGGGACCGATAAAGTCAATTCAGTTGTCGGGCCGAGGACACGCCG
CGCTTGCGGCGGACA
>r110.1 |SOURCES={KEY=8c1b976a...,bw,3406446-3407046}|ERRORS={}|SOURCE_1="bcq" (8c1b976ac150da4581101744fba310641e33826f)
GCTCGCCATGGCCGGGCGCTTCCTGATGCATGGCGGGCTGCATCTGCCGGGCGGGCCGCGGGTCG
TCTCGGCCCAACGGGCACGGCGCATCAACGCGCTGATGCTGACCTGCGGCCATTACGATGCCTCG
GGCGATTTCGCCTTTCGCGTCGGATTGCCCGGAAAATCCGGCGTCGGCGGCGGCATCCTCGCCAT
CGCTCCAGGCAAGGCCGCGATCGCGGCCTGGTCGCCGGGCCTCAACGCCAACGGCAATTCCATGC
TGGGAACGCTCGCGCTGGAGCGGCTCGCCGAGGCGACCGGCTGGTCGGTCTTCAACCCGGGCTAA
GGGCGAAGGCCACGCCGGCAAGCGCAGGTCTCGCGGCAGGCCGCCACAACATGCTGAAGCTTCGA
GGGACATTGGAGCGGGCGATCGGGATCGAACCGACGACATTCAGCTTGGGAAGCTGACGTTCTAC
CACTGAACTACGCCCGCGTGCCGCGCGGACTGCAAAGCAGCGCCGTGGCAGGCGCAGTTTCATAG
CGGCTCCGCGAGCAGGTGTCATCCGGGAATTTCCGGGAGAAGCTCAGCCCTTGAAATGCTTCGAG
AGCTTGAGGGCCTGG
>r111.1 |SOURCES={KEY=8c1b976a...,fw,5354498-5355098}|ERRORS={}|SOURCE_1="bcq" (8c1b976ac150da4581101744fba310641e33826f)
ACCTCGTCGAACTTGTCGGCGAGGTTGCGCTGCGCCGCCTGGTCACGGATCGACTGGGCGACCTT
GTTCTCGAAGTTGGAATAGGCGTGGACGATGTACCAGCGGGTGCTCACGTGCGTATTTCCGTTCA
ACGGGCGCCGAGGATGATGCCGAGGCCCCAGCGGATGATGGTGTCGGTGAAGAGGAAGAACAGGC
TGGAGACGACCACCATGGCGAGCACGAGGCCCGTGGTGATCAGCGTCTCCCGGCGCGAGGGCCAG
GTGACCTTGGCCGCCTCGGAACGCACGTCCTGCAGGAACTGGAAGGGATTGGATTTCGCCATGAA
CCACCTCGGGTTCCGAACCGGTCCGCGACCCCTGCCGCGACGCCGAATCGGCCGTCCTGAAACAT
TCGCGGCGCGGGACCCGGGGGGTCGCGCGCCGTCATCGACCGCCCTCTTACATCGCCTTAGGCCT
TTAGCCAAGACCCTTTCGGGGCGCGGGCCGCTTCAGCTCCGCCGTGCCGCGATCAGCAGGAAGAA
CGGCCGCTCGCGCTCCCTGGCCCAGCTCGGTTCGGACGCGACCTGCTCCCGGCTCGGCCCCCATT
CGACCAACCGATCGA
>r112.1 |SOURCES={KEY=8c1b976a...,fw,4082409-4083009}|ERRORS={}|SOURCE_1="bcq" (8c1b976ac150da4581101744fba310641e33826f)
CCCGTAGATCTTGCCGCCGACCTTGGTCTGGGCGAGCGGAATCAGCCAATCGGTCTCGCTGACGT
TGTCGCGCTTCAGCAGGTCGTCGAGCTGCAGCACCGAGCCCGTGGCCACGATTTCCGAAATCGAC
CAGTTGGCGAAGCGGGCAATATCTGGCGAATCCGACTTGCTGCGAAGCGCCCGCGCCGACGCGCT
TTGGGTGGGGTCGATGACAACCTTGACCTTGATGTTCGGATTGGCCTTCTCGAAGGCCTCGATCA
TCCGCGTCTGTGCCGCGGCGCGCGGATCGGCCTTGTTGTTGGGGTCGAGGAAGGTTGCGTAAGCA
ATCTCGACCTGTTGGGCATGGGCGGGTGCAGGGGCAAGAGCGCCCAGCGTGAGCACGATCGATGA
GGCAAGCAGCGCGAATTGGCGGCGGCTGGCACGCGAATTTTTTGTCTGGATCGATGTCGTCATGG
TTCCCCCTCTTTCGGTCTGGTTTCTCGTTGGCGGTGGTCGGCATGGGCATCGCTATCCCTTCACG
GGACCGGCGGCAGCCCGCCAGAGAACCCGTGCCGGGCGAAACTGAAGAAGGTGATCACCGGCAGC
GAGCACCTCGTTGAC
>r113.1 |SOURCES={KEY=8c1b976a...,fw,3745509-3746109}|ERRORS={}|SOURCE_1="bcq" (8c1b976ac150da4581101744fba310641e33826f)
TCACACATTCGAGGCTTCGGGGACATTCATGAGCTCCACTCCGGCAAGCTCCAAACCGGCACGCA
GCTACGCTCCGGAGGTCATCGTCGCGGCCGGCTGCCTGATCGCGCTGATCACCTTCGGGCCGCGC
GCCAGTGCCGGCCTGTTCCAGATCCCGATGACGCTGCAGTTCCATTGGGGCCGCGACATCTTCGG
CCTGGCCCTGGCGATCCAGAACCTGCTCTGGGGTCTCGGCGCTCCCTTCGCGGGCGCCATCGCCG
ACCGCTACGGCACGGTGCGCGTGCTCTGCGTCGGCGCGGTGCTCTATGCCGCCGGCCTCGTCGTC
ATGGCCCATGCGACGACGCCGCTGCAGCTCCATCTCGGCGCCGGCGTGTTGATCGGCTTCGGCCT
GTCGGCCTGCTCCTTCAACCTCGTCCTCGCTGCTTTCGGCAAGCTCCTGCCGGAGCAGTGGCGGC
CGATGGCCTTCGGGGCCGGCACGGCGGCGGGCTCCTTCGGCCAGTTCCTGTTCCCGCCGATCGGC
AACATCCTCATCGATACGCTGGGCTGGCAGCAGGCGCTGATGGTCTTCGCCGTGACCCTGCTGCC
GGTGCTGCCGATCTC
>r114.1 |SOURCES={KEY=8c1b976a...,fw,4646066-4646666}|ERRORS={}|SOURCE_1="bcq" (8c1b976ac150da4581101744fba310641e33826f)
GATGTGACGACGATTGGCGAGGACGACCCCGCAGGTGATCGCAACCACGCCTGCGATAACCTGCG
GAGAAAGCGTTTCACCGAGCAAAGGAACGGCGACGAGGCTTGCAAGCGCCGGCGCGAGTGAACCA
ATGAGCGCGCTTCGCTCAGCACCGAGACGCCTGATCGAGATGACATAGGTCAGGCTTGCCACGAG
CCCTGCACCTAATCCTTGTGCCAGGAGGAAGGGCGCAGCTTCTGCCAACCCGAAGGCTCCGACAT
GCGTTTCGACCACGCCGGATAGGATGAGGCCGAGCAGCACGACGACGGACGGCACGTTGAGGAGC
AGCGTGGCGCTGACAGCGTCCAAACCAGCTCGACGCAGCCCAATCGTGTAGATGCCCCAGCAGAG
GCTGGCGGCCAGGAGCAATGGTACGCCGCGTGCGAACGAGCCTCCGACCGGGGCTGCGAGAGCCA
GAGTCGCGGCTCCTCCAATGACAAGCGCCAAGGCAGACCAGCGTGTCCCTTTTGGAATTCGACGC
TCGATCAAGCTTGAGATCAGAACAACCGAGAGAGGCGTGGTGCCGGCGATCAGCGCGCCGACATG
AGCCGCTGATGTGGA
>r115.1 |SOURCES={KEY=8c1b976a...,fw,2294707-2295307}|ERRORS={}|SOURCE_1="bcq" (8c1b976ac150da4581101744fba310641e33826f)
CGGCCGCGTGCGCTGAACCGTCGCTTCGATGACGGCATGATAGTCATCGAGCCCCGCGATCTGGT
TCTCCTTGATCTGGTCGGTCAGGATCAAGGTGTTGCGCATCAGGATGCCCGCCAGCCCGATGAGG
CCCAGGATCGCGTTGAAGCCGAAGGGCTGGTTGAAGGCCAGCAGCGTCGGCACCACGCCGATCAG
GCCGAGCGGGGCTGTGAACAGCACCATCGTCATCATCGAGAACGACCGCACCTGGACCATGACGA
CGATCAGGGTCACGGCGATCATCAGCGGAAAAATCTTGCCGAGAGCATCGTTCGCCTTGGCTGCC
TCCTCGATCGAGCCGCCCATGTCGATGCGATAGCCGGCCGGCAGCGCGTCGATCAGCGGCTGGAG
CGCGGCCCGCACCTGCTTGGAGACCTCCGGAGGCTGCGTCGCCTCGTTAACTTCCGAACGGACCG
TGATTGTCGGCATCCGATCGCGCCGCTTCAGCACCGGCTCCTCGTAGCGGATCTCAGAGTGTCCG
ATCTGGTCGAGGGGGATCTGCCGCCCGTCCCGACTCATCAGGGAGAAGTCGGCGAGGCGCGTCGG
GTCGAGACGTTCGGC
>r116.1 |SOURCES={KEY=8c1b976a...,fw,2350946-2351546}|ERRORS={}|SOURCE_1="bcq" (8c1b976ac150da4581101744fba310641e33826f)
GCGGGCGATCTGCATCGCGAAATGGTCGCGCTTCGCCTCGAGCAGCCCGGCGAGCTTGCGCAGGA
TCGCCATGCGCTGATGCGGCTTCAGCCAGTTGTCGCGGTCCTTGAAGACGGCCTGCGCGGCCTGG
AGCTTGCGTTCCAGAGCGGCTGCGTCGTCGGTCTCGATCTCGGTGATCGGCGCGCGGTCATAAAC
CTGAACAACCTGAAGCATGGTCGTCTCCTTCAAAAAACGCGATGAATGTGAAAGCTCAGGCCAGA
TCGACGTCGGGCACGCGGTTGCGCAGTTCTTCGACGAGGACGCGGGTGTTCTCCGAATAGTCGAT
CGGGCAGTCGACGAGATGGACGCCGCCGCCCTTGAACGCGGCTTCGAGCGTCGGCACCAGCGCTT
CCGCCGAGGTCACGCGCGAGCCCTTGGCGCCATAGGCCTGTGCGTAACGCACGAAATCGGGATTG
CCGAAGGTCATGCCGTAGTCGGGGAATTTGTCGACGGCCTGCTTCCAGCGGATCATGCCATAGGC
GCCGTCATTGAGAACGAGCACGACGAGGTTGAGCTTGAGCCTCACCGCCGTCTCCATCTCCTGCG
AATTCATCATGAAGC
>r117.1 |SOURCES={KEY=8c1b976a...,fw,3315499-3316099}|ERRORS={}|SOURCE_1="bcq" (8c1b976ac150da4581101744fba310641e33826f)
GGACGCTACTATCCCACGCTCGGCGTATCCTTGGCATCCAACGATCCCGCCGGTTTCGACATCGT
CGTCAACGCCACGCCGCTCGGAATGAAACCGGGCGACCCGCTGCCGCTCGACATCGCCCGCCTCG
ATCCTGCGACCTTCGTCGGCGAGGTGGTGATGGCGGAGGAGATCACGCCCTTCCTCGCGGCGGCA
CGCGCGCGCGGCTGCGAGGTCCAGGTCGGCAAGGACATGCTGTTCGAGCAGATCCCCGCCTATCT
GGAGTTCTTCGGCTTCCCCTCGACCACGGCCGAGGATTTGCGCAGCGTCGCCCGGCTCGGCTGAG
TGCGTCCCTTCCATCTCCAATGTTGACTCTGACGGCGCCGTAGCGGCTGCGGCTGCCTGTCAGGC
TGGAAGCCGGACGGTGCTGCCGCTTTCGGACGCCGTCTTGACCGCGAGCGTCGCCTCCAACGTGC
GCAAGCCGTCGCGGCCGCTGATGACGGGTTCTTCCTGGCGCAGGGAGACGGCGGCGAAATGCCGG
GCCTGGCGGCGATAGGAGCTCTCGACGCTGATGGCGAGCTTGTCCTCGCTCAATTCGCTGAGCCA
GCCCGGCTCGCCCGC
>r118.1 |SOURCES={KEY=8c1b976a...,bw,3564850-3565450}|ERRORS={}|SOURCE_1="bcq" (8c1b976ac150da4581101744fba310641e33826f)
GGCGACGCTCGCCGCGCTGAAGCCGTTCCTCGCGCAGCCGCTTGCCTGAGCGAACGGCAATGGCC
AGATTCGGCTGATGTCGCCGCGCCACGCCGCCCACCGACCCGAAGCCGCGAAGCCTGCCGGCGAA
TTCGCGCTGGTGCTCGGCGCCGGTGGCGCGCGGGGCTTGAGCCAGATTCCGGTCCTCGAAGCGCT
CGACGAGCTCGGCGTGAAGCCTTCGCTGATCGCCGGCTGCTCGATCGGCGCGATCATCGGTGCCG
CTTATGCGGCCGGCATCCCGGGCTCCGCCTTGCGCGAGCATGTGCTCGGCAGCTTCCGCGACCGG
GCCCGCGTGGTTGCGAAACTGCTCGACGCCCGCATCGGCAAGCTCGCCGATCTGGTGCGCGGCCT
CGGCAATCCAGCCCTGATCGATGGCGAACGCCTGCTCGACCTGTTCTGGCCGGAGGCGGTTCCCG
ACCGTTTCGAGGAACTCGCCATCCCCTTCAGCGCGACGGCGGCCGATTACCACCGCCATGTCGAG
GTGACGCTGTCGGAGGGGCCGCTGACGCCGGCGGTCGCCGCCTCGCTCGCCATTCCCGGGCTGGT
GCGGCCGGTCGCGCT
>r119.1 |SOURCES={KEY=8c1b976a...,bw,3775081-3775681}|ERRORS={}|SOURCE_1="bcq" (8c1b976ac150da4581101744fba310641e33826f)
GCCGTCCGCGCCAGGCGGCGATGCAATTCGGGGGCGATGGCCACGGCCGGATAATCGGCCGTCAC
GACCCGCACGGTCTGCCGGATCGCCATGAGATCCGGCTCGTTCCGGTCGAGCAGGGATTTCGTGC
TCGCCAGAATGTCCTTCACCGGCCCGGCCAGCGCATGGGCCTTTGGCGTCAGGACCATTCCCCCG
GGACCGCGCTCCAGCAGCCGGTCGCCAAAGAGCTGGCGGCAGCGGTCCAGCGCGCTCGACATCGC
CGGTTGCGACAGGCCGATGCGATCCGCCGCACGCGAGACATGCGCCTCGTCGAGCAGGGCGTCGA
GCACCACCAACAGGTTCAGATCGACCGACCTTAAATTCATGAAATCGATGATACGGTATATCGAT
CATCCATTGGAGTAATTTTATCGACGCAGCCATCCTCTGCTCATTCCGAAGGAGGATGCCATGAC
CAAGACCCTGATCCTGCTGTTCCACCCGCATTTCTCGGTTTCGCGTGCCAACAGGGCGCTCGTCG
AGGCAGCGCAGCATCTGCCTGATACCGAGATCGCCGATCTCCATGCGCTCTATCCGGACGGGCAG
ATCGATGCCGATGCC
>r120.1 |SOURCES={KEY=8c1b976a...,bw,4584897-4585497}|ERRORS={}|SOURCE_1="bcq" (8c1b976ac150da4581101744fba310641e33826f)
GTCCTCAGCCAAGTCTCCAGCCCCAATCGCGCCCGCGCTCCGCATGAACCTCTCCGCCAGCCTGC
CGCTGCTCGTGCTTGCCCTCGCGATCGAGGCGGCCTTCGGCTATCCCTCGCGCTTCTATGCCGCA
ATCGGCCATCCCGTCACCTGGATCGGACGATGGATCGGCATGCTTGATCGAGTGCTGAACCGCGA
GGCCGCCTCCTTCGCCACGCGCAAGGCCATGGGCGCGCTGGCGCTGGCCCTGCTGCTCGCCGTCA
TCATCGCCTTGTCCGCACTGGCCCAGCGCCTGTGTCTCTCCTTCGGACTGCTCGGCCTGATCCCG
CTCGCGCTCCTCGCCTCGACGCTGATTGCCCAACGCAGCCTCCACGAACATGTCGCCAGTGTTGC
CGAAGGGCTGGAGCGCGAGGGGCTGGACGGCGGCCGTCGAGCCGTCGCGATGATCGTCGGGCGCA
ATCCGCAGACGCTGGACGAGGCAGGCGTGGCGCGCGCCGCGATCGAGAGCCTCGCCGAGAATTTT
TCCGACGGCATCGTCGCGCCGGCTTTCTGGCTCGGCGCGGGCGGATTGCCGGGCATCGCCGCCTA
CAAGGCGATCAACAC
>r121.1 |SOURCES={KEY=8c1b976a...,fw,4883512-4884112}|ERRORS={}|SOURCE_1="bcq" (8c1b976ac150da4581101744fba310641e33826f)
GAGAGAAATTCGAACACACACATCGAAATGATCGGTAGGCGCTCTTTTGCGGCCGCCATGATGCA
ACGCAGGGGAAGGCCGCTCCGAGTCATGCTCTACAAGCCGGCAGGTCAAGCACTACCGCCGCCGC
GAGCCCATGACCATCCGCATCCCCATTTCCTGCGGTGGCACCACGAAAATTGCTTCAAACAGTGG
GGGTCAGCGGGCGCGCGCCTGAAAGGCCGGGAAGGACTATGGGGCCGAACGTGTAACCGCGAGGT
AACCACGGGCTTTCGGAGCCCTTCGGAAGCGACCTCGAAACCCTCAGGCCCAAAAAGCAAAAAGC
GCCGGGAAACCCGACGCTTGCATGCTTCTCAAACCTTGAGATTGTCTGGAGCGGGCGAAGGGATT
CGAACCCTCGACCCCAACCTTGGCAAGGTTGTGCTCTACCCCTGAGCTACACCCGCATCCGAGAC
AGTCACGCCGTGGCGGCGCGGCCGGGTTATTGCCCCAAAGCGCTGCGGAGTGCAAGCGTTTCGGC
AAAGTTTTTTTGCCCCCTGTCGATAAATCCCGCAGCGGACCGGCTTCGCGCCTCGGAATGCCGGA
GGGCGGGGTCCGTCG
>r122.1 |SOURCES={KEY=8c1b976a...,bw,1525903-1526503}|ERRORS={}|SOURCE_1="bcq" (8c1b976ac150da4581101744fba310641e33826f)
ACGATCTCCAGGAGCTGTCGAAGACGCACGAGACGATCTCGAAGGCCAAGACGCAGACCTGGCAC
CGCATCCTGACGCATTATCTGCCGCTGTACTTTCCGGAGATCGGCCGCTTCGCCGGCAATAGCCG
CTCGGATTGGTTCCTGGCGCTGATCGAGCGCTTCCCCACCCCCGGCAGCATCACCGCACTGGAGC
GGGAAGCGTTCGTGGCTGAGGCCTGGCCTCTGGTCGGCCGCAAGGTCTCCAAGGCTCGGCTGATC
AACGATATCTACGAGACGGCCTGCTCATCGATCGCGTTGCCCGTGCCGGAGGAGAGCGCGGCGAT
TACGATGTTCCGAATGATCATTGCCCAGGCGCGGGGCCTGATCCGGGAGCGCAACCGGATCGAGG
AGATCGCGCAGATCACGTTGGCCGATCATCACGATTACCAGTTGCTGCGGCGTATCCCGGGAATC
GGGCCGATCAACGCTCTGACAATCCTGGCCGAGGCCGGAGACCTGCGCCGGTTCGGCCATCACCG
CCAGTTCCTGAAGTTCTGCGGCCTCGACCTCGCGACCTGCCAATCCGGCACCTTCCGCGGTCGGA
CCAAGCTGTCGAAGT
>r123.1 |SOURCES={KEY=8c1b976a...,bw,2238026-2238626}|ERRORS={}|SOURCE_1="bcq" (8c1b976ac150da4581101744fba310641e33826f)
ATCTGGTTCGTCAATCTCGTCAACTTCATGGATGGGCTCGACTGGATCACCGTCGCCGGCATCGT
GCCGCTCGCGGCGGCACTTGCCTGGGCAGGGATCACCGGCGTCGTCGATCCCGCCACGGGCTGGC
TCGCGGCGGCCCTCTGCGGCGGGCTCATCGGCTTCGCGCCCTTCAACCGGCCGGTGGCGAAGCTC
TTTCTCGGCGATGTCGGCTCCCTGCCGATCGGGCTCCTGACCGCTTATCTGCTCTATCGGCTGGC
CGGGACGGGCGCCTTCGCGGCGGCGCTCATCCTGCCGCTCTATCATGTCGCCGATTCCACCATCA
CGCTGCTGCGGCGCCTCGCCCGCGGCGAGAAGGTGTGGGAAGCGCATCGCTCGCATTTCTACCAG
CAGGCCACCGTCAACGGCTTCAGCGTCCGCGGCGTCGTCGGACGGGTCGCGGTGCTGAACATCGT
CCTGGCGACGTTGGCGGGACTGTCGATCGCTTGGCCGGGTCTCTGGGTTCAAGGCGCGTGCCTGG
CATTGGCGGCCGTGCTGACGGGTCTGTTGTTGCGCGCCTTCGCGACGCCACGGGCCGGCCATGGC
TGAGGGAACCATCCT
>r124.1 |SOURCES={KEY=8c1b976a...,bw,5071471-5072071}|ERRORS={}|SOURCE_1="bcq" (8c1b976ac150da4581101744fba310641e33826f)
GACCTGCGCATCATCTACGCGAATGAAGGCGCCGACGAGATTTTGGCCGAGCCCGACGGAGCGCT
CTCGCTCCGGCAGGGGCGCGTCTTCGCCCGTCAGCCGAGCGACCACCGGCAGTTCAGGCAACTGG
TCGAGGCCGCGGCGCATGGCAGCCGCGACCCGCTGGGCCAGCAGCGTAGCAGCCTGATTCTGCGG
GGCGACGACCGCGCTCATTCGCTGTCTGCCTGCGTCATGCCTGCGGCCCTCTCCCTCGCGCCCGC
TGGATCACACAGCAAGGTCATGATCGCGCTCCGCCGGCTCGAGATGGCGACCGACATCGTCGCCT
GCTCGCGCCAGCTCTTCGACCTGACCGAAACCGAAGCCAAATTTGCCTCCGCCCTGGCGAGCGGA
TTGTCACTGACGGAAGCGGCCGCTGCTCAACGCGTCAGGATCTCGACCGCACGGACCCATCTGGC
GCGGATTTTTCAGAAGACCGACACCCGGCAGCAAAGCCAGCTCGTCTCCCTGCTGCGCAGCGCGG
ACCTCCCCCTCCGCTCTCGTTGAGAACAGTTCGGCGAAGCGCTTTTGCTTCGCGGGCTGGCTCGT
TCAGGAGCACAGGGC
>r125.1 |SOURCES={KEY=8c1b976a...,fw,3754052-3754652}|ERRORS={}|SOURCE_1="bcq" (8c1b976ac150da4581101744fba310641e33826f)
ATGAGCGCGAGGTCGACGGCCTCGTGTCCTGGGCCCTGCGCCGCTTCGGCCGGCTCGACTGCGTC
GTCGATGCGGTCTGGGGCGGGAACGAGGGCTATGACGGCGAGCGCTATCCCGATGGCTCCGGCTA
CGGCACGCCGTTCTGGCGCCGGCCGGTCGCGAGGCTTGGCGAGAGCTTCGAGAGCGGCGTCTATG
CCCAGCTCCTGCTGGCGCGGGCGGTCGCTCCGGCGATGGTGCAGATGCGCTCGGGCCTCATCGTC
ACGGTGAGCTTCGACACAGGCACCGGCTATCTCGGCGATGTCTTCTACGATCTCGCCAAGGCCGC
GATGAATCGCCTGACCTTCGCGATGGCGCAGGAGCTGGCGCCCTTCGGCGTCACCGCGCTCGGCC
TCTCGCCCGGCCATGTCCTGACCGAGCGCGTTAGCGATGCGGGGCTGGCGGCGCAAACCACCGAG
ACGCCGCTCTATGCCGGCCGCGCCGTCGCGGCACTGGCCGCCGACCCCGATGTCGCGCGTCATGC
CGGGCAGGTGCTGCACGTTGCCGATCTGGCGCGCGCCTATGGCTTCACGGACCGGGACGGCTCGC
AGCCCGGCCGCTTCA
>r126.1 |SOURCES={KEY=8c1b976a...,fw,2613044-2613644}|ERRORS={}|SOURCE_1="bcq" (8c1b976ac150da4581101744fba310641e33826f)
AGACCAGCGTCGGCAATCCGTCATCCGAAAGCTTGCGCAGCCGCACACGCTGGCCGAGGCCGCCG
CGATGCTGACCGGCGCCGCCGGAATCGGTGAGATAGGCCTTCTCGACCACCAGCACCGGCACCCG
CGATTCGAAGGTCTCGATCGAGGTGTTCGCGGCGGAGGTCGGGTAGAGCAGGCCGGACTTGCCGT
CGCCCTGGGCCGAGCCGCCCTGGCCGCCGCCGCAGAAGAGCATGTCGGAATAGGTGTCGCCGGCC
GAGTCCCGGCCATAGACACTCGCCGCAACGGGGAGGCCGGTGAAGGCCTGGACCTGCTTCGGCGC
TGCTTCCGACAAAGCGCGGAAGATGTTCGGCGCCAGATACCAGCCGGTGCGGGTGCGCAGGTTTA
CCGCCAGCGGCTTGTCGCAGTTCAGGATCGAGCCCTTCGGGGCCTCGACCGTGAAGGCGCGGTAG
CAGCCGGCATTGCCGCGGACATTCGGCGTCAGCATGCATTTCAGCGGATAGGTCGCATGCGCCAT
CGTGTAGTTGAGCGTGCAGTTGAGCCCGCCCTGCGGCAACTGCGGTGGCGCTCCGGCGAAGTCGA
GATGGATCGTATCGT
>r127.1 |SOURCES={KEY=8c1b976a...,fw,2506774-2507374}|ERRORS={}|SOURCE_1="bcq" (8c1b976ac150da4581101744fba310641e33826f)
TCATGCCGGCGTTGCCGGGATCGATGCCCCAGAGCAGCCGGATTATCTTCTGCTGGTCGACGGGC
GCATTGGCGACTTGCGTCACGCCGTCGCGCACGCCCACCGGCCCCGACAGGATCGTCATGGCTCC
CCTCCCCAGCATCGCCGGGACAGTCACGCAAACCACCAGCACAAGTCCGGAACGGCCCACTGGCA
GACCAGTCATCGGGCACCAAACCGGCTGGCGGAATCGTCATCCAATTTGATGAGGAGAGCGCCGA
TTTCGCGCGCCGCAGCGCCCCGGTTCTCTGAGACAGCCCGGGTCTCGGCGGCGTGGGCGCTTCGG
CCTGCCGATCCCCCAACTTGAGCCGCTTCGTCGGCGAAGCCCTCCCGGAAGAGGCTTTGCTGTTC
GACCGCACAGTAGGCGGACTTGCTCGCAGAAGGAGAGATCGGGAAATATATCTACAGAAAACCAC
TACGCCGGAGGACCATTTTCTTATTTTTATGACGATATTGATCGCCTGAAATTCCCGAATACCAT
CGGTCCGGTCGATTTATCTCACGAACAACATGGAGACTAGGCCATGGCCGATGCGATCGTGCGTT
CATCGCCGCTCGACG
>r128.1 |SOURCES={KEY=8c1b976a...,bw,2416669-2417269}|ERRORS={}|SOURCE_1="bcq" (8c1b976ac150da4581101744fba310641e33826f)
GATTACGTCTTCGAGATCAGCATTCTCTCGACCGAGGGAGCGCTGGAGGGCTTCGGCCGGCTGCG
CGCCGCCAAGGACGGCCGGATCGTCTGGACGGCCTCGTCGAGCCGGCCTGTCGGCGAATTGTTGC
AGGATCAGGATCTGGTGGATCTCGCCCGGCGCGTCGGAACGCGGCTGGCCGAGCCTTTCGGTGTC
ATTCATGCCGATTTCCGGCAGAATTCATCCGCGCCGGCGATGCAGTGCATCTTCCAGGCCTTCGA
TTACCGCCGCTTCATGACGCCTGAGAAGCGGGTCGCGGCCCGCACCTGCCTGGAGCAGCTGGTCG
AGCGGGACCCCGGATTTTATCCCGCCTGGGCGCAGTTCGCGCTGCTCATGGCCGGCGAATATGCC
GCGGCGCCCGATGCCGGCCGGAGTGCCTCGCTCGACCGGGCGATGGCGGCGACCCTGACCGCGAT
CAGGCTGGCGCCCTCCGGTGCCCGTGCCCAGCAGGCGATGATGGAGATCCTGTTCCTGCGTGGCA
GTGTCGCCGACGCGATCAGGGCCGGCCGCGAGGCCGTGAACCGGAATCCCTACGATCCCGACATC
ATGGCCACTCTCGGC
>r129.1 |SOURCES={KEY=8c1b976a...,fw,2315585-2316185}|ERRORS={}|SOURCE_1="bcq" (8c1b976ac150da4581101744fba310641e33826f)
CGTCATGGATCGCATCGGGGCAGACGATCTCGCGCGGCTCCAGACGCGAGAACTCGATGGAAAGC
CGTTCCTGCGGCGTCTCCATCACGGTGAAGCGGCCAGTCGAGATGTCGATGGCGGCGACGCCGTA
GAGGGCGACGGCCTCGCCGGTCTTGCGGCGCGCCACGGCGACGAACAGGCTGGCACGACCGGGCT
CGAGCAGGCGCTCCTCGGTGATGGTGCCGGGCGTGACGAGGCGCACGACATCGCGCTTCACCACC
GATTTGTTGCCGCGCTTCCTGGCTTCGGCCGGATCCTCGGTCTGCTCGCAGACGGCGACGCGATG
GCCGGCGGCGATCAGCCGCTGGAGATAGTCGTCGGCGCGGTCCACGGGGACGCCGCACATCGGGA
TGTCGTCGCCCTGGTGCTTGCCGCGCTTGGTCAGGACGATGCCGAGCGTGCGCGAGGCGATTTCC
GCGTCCCGGAAGAACAATTCGTAGAAATCGCCCATCCGGTAGAACAGCAGGCAGTCCGGATTCGC
GGCCTTGATCTCGACATACTGCGCCATCATCGGCGTGACGCGCTCGGGCGCAGCCTCGGCCGGGG
CGGCGGAACGGGTGG
>r130.1 |SOURCES={KEY=8c1b976a...,bw,4900190-4900790}|ERRORS={}|SOURCE_1="bcq" (8c1b976ac150da4581101744fba310641e33826f)
AGCTCTCCTTGGCCGGATTGGCAGTCGTGGTCATGGGTTGCCCCCCTTTCGATGGCGCCGCGCGG
AAACGCGGCCGTCATCTGGGCAACGCGTCAGCCCGGCGCCCGTTCCGCCAGAACGCCAGCGCAGG
CGCGCCATGACGAAGCGCGGGCACCTCTGGACCGCGACGCCCATCCTTCCCATCTGGTGAGGCCA
CGCCATCGTCGCCGGCTCGCTCCGGCACCAGCCAGCAGGGCCCGCCATGGTCGCGATCTCCGTCC
TCGATCTCGTTCCCGTCGTCGAAGGGGAAGGCCCGCGCGAGGCGCTGCTGAAGTCGATCGACCTC
GCCCGCCATGCCGAAGCTCTGGGCTTCACCCGCTACTGGGTGGCCGAGCACCACAACATGGTCGG
CATCGCCAGCGCCGCGACCTCGGTGGTGATCGGCCAGCTCGCCGCCGCCACGAAGACGATGCGGA
TCGGTGCCGGCGGCATCATGCTGCCAAATCATGCTCCGCTCGTCATTGCCGAGCAGTTCGGCACG
CTGGAGGCGCTCTTTCCCGGCCGCATCGATCTCGGCCTCGGCCGCGCCCCCGGCACCGACCAGCT
CACGCTCAGGGCGCT
>r131.1 |SOURCES={KEY=8c1b976a...,fw,3265792-3266392}|ERRORS={}|SOURCE_1="bcq" (8c1b976ac150da4581101744fba310641e33826f)
CAGCGACGCGATCGTCTGCATCCGGCCGCATCGGGTGCGGATCGTGCCGAAGGGGTACTATCTCA
AGGGGCGGCTGGTCGCGCGGCGCTTTCTCGGCGAGGTCGATCATGTGCTCGTGGCCGTCGATGGC
TTCGACCGGCCGCTCGCCGCGCGCATGGCGCTGTCGGACGAGGTCGGCGTGGGCGACGAGGTCGG
CGTCGACATTCCGTCGGACGAAGTCCTTGTGTTTCCCGCGGCGGATCAATAGGTTCCGCCGCCGA
GCGAACGACCGGGCCAGAATTGGTCGGGGACAGGCCCCGGTCGGGGCAATTTCGGAGGAGTTTCG
CCATGGGTGGCGTGAGCATTTGGCACTGGATCGTCGTCGGCGTCATCGTGATGCTTCTGTTCGGG
CGCGGGAAGGTGTCCGAGCTGATGGGAGATGTCGCCAAGGGCATCAAATCGTTCAAGAAGGGCAT
GGCGGAGGATGACGAGCCGACGCCGACCGCCACCACTGTCGACCCCAAGGTGATCGACCAGACGC
AGGCCAGCAACGCGGCGGCTCAGGCGCAGGCCAAGGCCGACCACAAGGCCTGACGCGGCGCGCGC
CCCGAGGGCGTGGTG
>r132.1 |SOURCES={KEY=8c1b976a...,bw,3625142-3625742}|ERRORS={}|SOURCE_1="bcq" (8c1b976ac150da4581101744fba310641e33826f)
GCGAGCTTCACGGCGTTGGCGTGGTTCACCTCGGCAAGGCGCGCGAGGCCGGCCTGGCCCAGCAG
CGTCATGTGGATGGTGAAGGCCAGCACGCAGAGGCCGGAATTGGTGCAGATGTTCGAGGTCGCCT
TGTCCCTGCGGATATGCTGCTCGCGCGTCGAGAGCGTCAGCACGAAGCCGCGCTGGCCGGTCGAA
TCGACCGTCTCGCCACAGAGCCGGCCCGGCATCTGGCGGATATATTTCGACTTGGCGGCGAAGAG
GCCGACATAGGGGCCGCCGAAATTCAGCGCGTTGCCGATCGACTGGCCCTCGCCGACGACGATAT
CGGCATCCTGCGCGCCCGGCGGCACGACGGCGCCGAGCGAGACGACCTCGGTGAAGACCGCGATC
AGCAGCGCGCCATGGGCATGAGCCTTCTCGGCGATCGGCTTGAGATCGCGCAGGTTGCCGAACAC
GTCCGGCGACTGGACGACGACGCAGGAGGTGCTGTCGTCGATCTGGGAGAGGATGTCCTCATTGG
CCGAGACGTCGGGCTTCAGCACCACGACCTCGTCATTGGCCATCTCGGAGAGGGTCTCGACGACC
GCGGTGTAATGCGGG
>r133.1 |SOURCES={KEY=8c1b976a...,fw,2477612-2478212}|ERRORS={}|SOURCE_1="bcq" (8c1b976ac150da4581101744fba310641e33826f)
CTCGCGACGCTGTCGGGACCGCTGCATGGCGGGATGACCCCGCGGGTGCTCGGGCTGATGCGCGA
GATCGCCAGCGAAGGCGTGGAAATGGCGGTCTCCGCCCGGCTGGCGACCGGCATGCCCCTGCCCG
GCTTCGGCCATCCTCTTTACCCCGATGGCGATGCGCGGGCGCGGGCGCTGCTCACGGCCTTCTCG
CTACCACCGGCCTATGAGGAGACGCGCCGGGCCGTCACGGCGCTGACCGGCGAGGAGCCGAATAT
CGATTTCGTGCTGACGGCGATCGCGAGCGAACTCGGCCTCGCCCCGGATGTATCCTTCCAGATCT
TCGCCGCTGCGCGCTGCGCCGGCTGGATCGCGCATGCTCTGGAACAGGGCGAGACCGGACGATTG
ATCCGGCCTCGCGCCCGCTATGTCGGACCGGAGCCGGCCTAGGCCGGCTCGGCAATCTTCGCCTG
CGCAGGCTTGCGCCCAAGCTCGCCCTCGCGCTCTTCGATATAGCCGCGCGTGATCGGCAGGCCGT
CGAGCTTTTTCGCGAGCTGGAACTGGAACACCACCAGATCGTCGTGCCGGAAGCTCGCCTCGGAG
GCGGCGAGATAGAAT
>r134.1 |SOURCES={KEY=8c1b976a...,fw,5314845-5315445}|ERRORS={}|SOURCE_1="bcq" (8c1b976ac150da4581101744fba310641e33826f)
GTGCCGGCGAGGGGCGCGGCCGGCCGCTGCGCAGCATTCCGGGCGAGCCGCCGCTCATTGGCCAG
TTCCCGGCGGGCTGTACCTTCCGCCCGCGCTGCCCGCGCACGCAAGGGCGCCCGGACTGCGCCGA
GCGGGAGCCCGAGCCGCGGACCGTCTCCGGCCGGCAGGTCGCCTGCCTCTTCGCCGAGGAGGGCC
TGTCGTGAACGCGCTCTTCCGCCTGCCGCCCCGACATCCGGACACCGAGAGCGACGACATCGTCG
TCGTGGATGGGATCAGCCGGCATTTCGGCGGCCGGAAGACGCTGTTGAGCCGCGTCGCGGCGCCG
GTGGTGCGCGCCGTCGACGGCGTCTCGTTCAGCGTCCGGCGCGGGACCTGCTTCGCCATCGTTGG
CGAATCCGGCTCCGGCAAGAGCTCGCTCGCCCGGCTCGTCGTCGGCTTGCTCAAGCCCACTGCCG
GCGAGGTCACGATCGACGGCACCCGGCTCTCGACGCTCGACAAGACCGGCCTGCGCGCGCTGCGC
CGCAAGGTCCAGCTCGTCCTGCAGGATCCGCGCGCCTCGCTCGACCCGCGCATGACCGTATTCGA
CACCCTGGCAGAGGC
>r135.1 |SOURCES={KEY=8c1b976a...,fw,2459151-2459751}|ERRORS={}|SOURCE_1="bcq" (8c1b976ac150da4581101744fba310641e33826f)
GGGCGCCGCGAACGCGCTTGTGATCGTCGGCGGCGCCGGCGGCGTCGGCTCGATCGCGATCCAGC
TCGCGCGCCGGCTGACCGACGTCACGGTGATCGCCACCGCCTCCCGCCCCGAGACGCAAGCCTGG
GCCAGGGAGCTCGGCGCCCATCATGTCGTCGACCACACCAAGGCGCTGCCGGAGCAGATCGCCGC
GCTCGGCCTCGGCGCGCCGGCCTTCGTCTTCTCGACGACGCATACCGACACCCATCTCGCCGGCA
TCGTCGAGCTGCTGGCGCCGCAGGGGCGGCTCGGCCTGATCGATGATCCCAAGACGCTCGACGTC
ACCCTGCTGAAGCGCAAGAGCCTCTCGCTGCATTGGGAGTTCATGTTCACCCGCCCTGTGTTCCA
GACGGCCGATATCGCAGAGCAAGGCAAGCTGCTGGCGGAGGTCTCGCGTCTCGTCGACGCCGGCA
CGATCCGCACGACGCTCGGCGAGCATTTCGGCGCGATCAACGCGGCCAATCTGAAACGCGCTCAC
GCGCTGATCGAGAGCAACCGCGCGAAGGGCAAGATCGTGCTGGAAGGCTTCTGACGACGCCCTTA
TCCGACGCCCGGCAC
>r136.1 |SOURCES={KEY=8c1b976a...,fw,2579888-2580488}|ERRORS={}|SOURCE_1="bcq" (8c1b976ac150da4581101744fba310641e33826f)
CGATCGTCTTCCTCGGCGACCGCATCGACGGGCTGTCGAGCAAGCAGGTTCGCCCCAAGCGCAAG
GACCTGCAGGTGGTCTTCCAGGACCCCTATGGCTCGCTCTCGCCGCGCATGTCCGTGGCCGAGAT
CGTCGCCGAAGGGCTCGGCGTGCAGCAGCAGGGCCTCTCCTATGCCCAGCGCCGCGAGATCGTGG
CGCAGGCGCTCGCCGATGTGGGCTTGGATCCGGCGGCGATGGATCGCTACCCACACGAGTTCTCC
GGCGGCCAGCGCCAGCGCATCGCGATTGCGCGGGCCATGGCGCTCGATCCCAAATTCGTGGTGCT
GGACGAGCCGACCTCGGCGCTCGACATGTCCGTGCAGGCGCAGATCGTCGATCTGCTGCGCGGGC
TGCAGGCGAAGCGCAAGCTGGGCTATCTTTTCATCAGCCATGATCTCAAGGTGGTCAGGGCGCTC
TCGCACCGGCTCGTCGTGATGCAGAACGGCAAGGTCGTCGAGGAGGGCCCGGCCGAGGAGGTCTT
CGCCCGGCCGCGCGAGGCCTATACGCAGGCGCTGCTCGCCGCCGCGCTCAATCTCGAGCCGGCCG
GCGGCGACGCCGTCA
>r137.1 |SOURCES={KEY=8c1b976a...,fw,1872073-1872673}|ERRORS={}|SOURCE_1="bcq" (8c1b976ac150da4581101744fba310641e33826f)
CGCCAGACGCCGGAACTCTCGCTCTCCCTGCTGGGCGACTTCTACCTCAATCGCGAGGAAACGGA
TGCCGATGTCTGGCGCCGCATCCGCGCCAGCGACGATCCCACCGCGCTGCAGGCCTTCATCCAGC
GTTATCCGCAGAGCTTCTTTGTCATCGATGCGCGCACGCGGCTCGACCTGCTCGAGCGCCGCTCC
ACGACCTCGAGCGAGCGCGACCAGCTCGTACGCGAATTCGCCGAGCGCGAACGCGCCTTGCTCGA
GCGTCTGGAAAAGGCGGAACAGGGCCGGCGGCAGGCTGCCGACGATCTCGCCCGCAAGGATAGCG
GCGACGCGGTCGGCGTTCCCGCGCCCTCGCCGGCTCCGGGTTCCGCGCCTGCCGCGATTGCCCCT
GCCCCGCCCCCGCCGCGCGCCCAGGACAAAGCGGAACGCGCGCGCCTCGCCGACGAGCTCGCCCG
CCGGGAAGCCGAGCTCGCGGCGATCGAGACGGAAAAGCAGCGCCTTGCCGAAGAGCGTCGGGCCG
TCGAGCAAGCCATGGCGGCCAGGCTCGGCACGCCCGGGGCGCTGCCGCAGAACCGCTCGACGCAA
CCCGTCGCCATGCCG
>r138.1 |SOURCES={KEY=8c1b976a...,fw,980044-980644}|ERRORS={}|SOURCE_1="bcq" (8c1b976ac150da4581101744fba310641e33826f)
TGGTCTGGAAGGCGATCTGGTCGATCACGCCCACGATGTCGGAAATGCGTGTCGAGGAGCCTTCG
ATCCGCTCGATCGCGTCGACCGCCTGGCCGACCACGTTCTGCCCCTCCTGCGCCACGCCCATCGT
CTCGCCGGCGAGTTCGGTGGCCTCGCGCGCGCGGACCGTGCTCTGGCGGGCGGACGCCGCGATCT
GGCCGGCGACGGCGGAAGCCTCACCGAGATCGCTCGCGGAGCGCTCGGTTCGCGCCGCGAGATCC
CCCGTCGTCGCGGCGATCTCTCCGGCGACCCGGCCGGCCTGCTCCGCCGTCGACTGGACCCTGCG
CACGGTCTCGCCGAGCCAGTCGAGCGCATCGTTGAAATCATGCTGCAGCGCCGCGAGCCGGCCGC
GATAGCGACCGGTCATGCGCCGGGAAAGATCGCCCTGCACCAGAGCGCCGACGACCTCGGCGACA
TCTCCGAAAGTCTCTTCCGCCACGGCTCCGACGCTGTTCATCCCCGCGACGACCTCGGCCAAGGC
GCCGCCCTTGGGATCGACGGCGACCCGCCGGGAGAAATCCCCCTCCAGCGCGGCAGCGACGGCGT
CCTTGACCGCAGCGG
>r139.1 |SOURCES={KEY=8c1b976a...,bw,3960018-3960618}|ERRORS={}|SOURCE_1="bcq" (8c1b976ac150da4581101744fba310641e33826f)
CAGATGCCGCATGAGTTCATGCCCCGGCCGGGCGATCTCGCCTGGACGCCGGCCGACTGGGCCTG
GGCCGGCGGCCTGCTCAACATGCTGCTGCCGGCGCTGCATTTCGGCGTCGCGGTGGTGGCGCGGC
CGGTGACGCGCTTCGAGCCGGACGAAGCCTACCGGCTGATGCAGGATTTGCGGATCCGCAACGCC
TTCGTGCCGCCGACGGCGCTGAGGATGCTGCGCGGCGCCGGCAGCCCGCGCGGCCGCTTCACGCT
GAACCTCAGAAGTGTCGCCGCCGCCGGCGAGGCGCTGGGCGCCGAGACGCTGGAATGGGGACGCG
AGGCGCTCGGCCTCACCATCAACGAGGCCTATGGCCAGACCGAATGCAATCTCGTGCTCGCGTCG
AGCGACGCGATCGGCGTCAGCCGGCCGGGCGCGATCGGCAAGGCGGTGCCGGGGCATGAGGTCGC
GATCATCCGGCCGGACGGCTCGGTCTGCGCAGCCGGCGAGGAGGGGCAGATCGCGGTCAGGCGCC
CCGATCCGGTGATGTTCCTCGGCTACTGGAACAATCCCACCGCCACGGCGGCGAAATTCATCGGC
GACTGGATGACGACC
>r140.1 |SOURCES={KEY=8c1b976a...,fw,4201626-4202226}|ERRORS={}|SOURCE_1="bcq" (8c1b976ac150da4581101744fba310641e33826f)
CGTAGCGCCCGGCATCTCGAAGGGAACCTTGGGTCATGCGTCCTCGATAGCCGGTTCTGATGCGG
CCTTGTGGCAGGATTAGCAGCAAGCGCCGGCCGAACAAGCGCAAGCGGCACAGCCCCGCCGCGCG
CCGGGTGGAGGTGTCGTACCCGCTGTCTCGCCCGCGGCTTGACCCCAGCCCATGGCCGCGAACAA
TGCGCAACGTTCCGGAGCGCCCGACCATGACGAGGATCTGCATCTACGGCGCCGGCTCCATCGGC
TGCTATCTCGGCGGGCGCCTTCTCGCCGCCGGCACCGATACCCGCTTCGTCGGCAGGCCGGCGGC
CGGGGCTGCGCTGCGCGAGCACGGCCTCACCGTCACGCACTATGACGGTCGCCGCTGGACCGTTC
CGCCGGGCAGCATCGCCTTCGCGACCGAGCCGGAGGGTGCCGCCGGGGCCGATCTCGTCCTGCTC
ACCGTCAAGTCGGGCGGTACGGCCGCCGCAGCGGCCGAACTGGCTCCTATCCTCGGTGCCACCGC
CACCGTCGTCAGCTTCCAGAACGGCATCGGCAACGGCGATATCCTGCGCGCCGCGCTGAAGCAGA
CGGTGCTCGACGGCA
>r141.1 |SOURCES={KEY=8c1b976a...,fw,1641680-1642280}|ERRORS={}|SOURCE_1="bcq" (8c1b976ac150da4581101744fba310641e33826f)
CCGCTGTTGATCCGCGCCCTGCAGAGCCAGGACATGTATCTCGCCGGCTCCTTCCTGATGTTCCT
CTCCTTCCTCACCGTGATCGGCGTGCTGATCTCGGACATCGCGCTGGCCATCCTCGATCCGCGCA
TTCGCTTGCAGGGGGCTGCAACGAAGTGACCGCGAACTCGCTCAAGGATCTGCCGCCCGAGGGCG
CGCCGCTGCCGCATGCGGTCTCGACGGCCCCGTTCGAGCCCTATGCCACCGAGGAGATGACCGCC
GAGCAGGAGCGGGTCTATCTCGCTTCGCAATGGCAGTTGATGTGGTGGAAGTTCCGCAAGCACAG
GCTCGCGGTGATCTCGGCCGTCCTCATCTTCGTGATCTATGCGATGGCGGCCTTCGCCGAGTTCC
TTGCGCCCTATCACTACAGCACGCGCAACACGGATTTCATCCGCGCGCCCGGCCAGCAGGTCCGC
CTCTTCCACGAGGGCGCGTTCATCGGCCCCTTCGTCTATCCCTTCAAGCTCCATCTCAACATGGA
GAACCTGAAGCGCGAATATGCGGAGGATCGCGAACGGCCGGAGAAGCTGCGCTTCTTCTGCCGTG
GCGACGGCTACAGCT
>r142.1 |SOURCES={KEY=8c1b976a...,fw,5257173-5257773}|ERRORS={}|SOURCE_1="bcq" (8c1b976ac150da4581101744fba310641e33826f)
GCGTCTCGGAGGGAAAGCCGACATAGGCGCCTTCCAGCGCGCTCGCGCCCTCCGGCACCAGCCAG
AGCCGGCTCATCCCCATGACATGGTCGATGCGGATGCCGCCGACATAGCACAGGCTCGCCCGCAG
CGTCTCGATGAAGGGCGCATAGCCGGTGGCGGCGAGGCCGCGCGGCGAGAAGGTCGTCAGCGCCC
AGTTCTGCCCCTCTGCGGCGTAGTAGTCGGGCGGGGCGCCGATGCTGAGCCCATGCAGGATGTCG
TCCGGTCGGCTCCAGGCATGGCTGCCGGCACCGTCCATGCCGATGGCGAGATCGGCGATCAGCCC
CACCTTCATGCCGGCCTCGCGGCAGGCGCGCTGCGCTTCTCCATAGGAGCGGCCGGTGAGCCATT
GCAGGAAGACCTGATAGGCGATCTCGTCGGCATGCTCGGCCGCGAAGGCCGCAACCTCGGGGTTG
TCGGGGTGCCGATAGGCGGGCTGCCATTCGCGCCAGCTTTTGACGGTCGGATCGCGCGTCAATTC
GATGGCATGCAGCGCCTCGAAGATCGCGTGGCCGCGCAGCAGCGGAGAGGCCTCGGCGAGATGGC
GCTCGAAATCGGCGC
>r143.1 |SOURCES={KEY=8c1b976a...,bw,3743173-3743773}|ERRORS={}|SOURCE_1="bcq" (8c1b976ac150da4581101744fba310641e33826f)
GTTCATCACGCCAAATTGGCTTCCTGATCCCAACGAACGGCGCTCAGACGCCGGAACCGACAGGT
CAGGTCCATCATGGCGCGCTCGCTCTCATCCCGGTTGCTCCTCGCCACCTCGGCGCTCACGACCG
TTCTTCTCCTCGGTGCAGGCGCGGCGCAGGCCGGCGGTTGCCACGGCTCCGCCTGCTACAACCTC
GTCAGCACGCCGCCGGTCTACGGCACCGTCGACGAAACCTATCAGGTCCAGCCGCCGCAAGTGCA
ACGCCACGTCGTCCCGGCCGAATACGAGACCGTCACCGACACGGTGATGATCGCGCCGGCCCGCC
AGATTCCGCGTCACCGCGCCGCGGTCTACGACACCGTCACCGAGAAGGTGCTGATCTCGCCCGCC
ACGCGCCGCTGGGAAGTGACCCGCGACGCCTGGGGCAGGACCGTCGGCTGCTGGGTCGATGTGCC
CGCGCAATACGGCTACCAGAGCCGCCGCGTCGAGGTTTCTCCGGCGACCGTCGAATACGAGACGG
TTCCCGCCGTCTACACGCAGCGTCAGCGCAGGGTGATGGTGCGTCCCACTCAGGTCGTGCGGGAG
GAGATCCCCGCCGTC
>r144.1 |SOURCES={KEY=8c1b976a...,bw,3810690-3811290}|ERRORS={}|SOURCE_1="bcq" (8c1b976ac150da4581101744fba310641e33826f)
CGATGATGCGCTTGCGAGCGAGCGATGACGGCGCGTGTGCCCGACGATCTGTTCAACGACTGGGT
CGAAAAGGCCAAGGCCGTGAGCGTGCTCAACTGCGCGCTGAAGTTCCGTTTCCAGCCCAAGGGCG
GCGGCGCGAAGCTGGCGACCCGGGCCGCAGGTGAGATCGTCGGGCCATGCCCTCGCTGCGGCGGC
GTCGACCGCTTCTCGATCAAGCCGAGTGAGTCCGCATGGTACTGCCGCGGCGCCGGGCAGGGCGG
CTACGACTCGATCAGCATGGCGCGCTACCTGTTGCGTGACGCCGGCTTCATCGAGGCGGTCGAGG
AGCTGACCGGCGAGCCCAGGCCGCAGGCCAAGCCGGAAACGTCGGCGGAAAGGCAGGCTCGCGAG
GCGCTTGCCGCGAAGCGCAAGGCCGATGACGAGGCCGCGCAGGCCAAGCAGAGCCAGGAGCAGAA
TGAATGGCGCGAGGCCGAGCGCCGGCGCCTGCATGGCCTGTGGCGCGAGGGCCGGCCGGCGCCGG
GCTCGCTGGTCGAAGCCTATCTGCGCCACCGCTGCATTCCCGGCGTGCCGGCCGGTGCTCGTCTG
CGCTTCCATCCGCGC
>r145.1 |SOURCES={KEY=8c1b976a...,fw,920840-921440}|ERRORS={}|SOURCE_1="bcq" (8c1b976ac150da4581101744fba310641e33826f)
CCGAGCGCCAGGGCCATGCCCTTGCGCGGAGATACGCCGCGATGGATTGCCGGTAGGCTTTGCCG
CGTCACGCTCACGTCGTCTTCCTCTTTCGATCGTCCCCGCCTGCGGGAAGCATGCCTTACCTCAG
ACGCCTCCCGCGCGCCACTGCCGAAAGCCGGTTAAGGCTCGATTCCGCAGCACTGCGGCATCTCG
GACAAAAAGCGGGCGAAGGAAAGGCGAAACGACGCTGATCGACGCGACCAAGGCATTTCTTCGAC
AGAAAAACGCTACCGCTTTTCGGCGAAGCGCTCCGGCTCGCGTGATTTCAGTGGAGATCGGGCGC
GTAGGCGGCCGGAGCAACCGCCGACATCTGCACGGCGCGGGCCGGCGCGAAGACCGGCTGGGATT
CGACGATCGCGAAATTCGCGCGGTCGGCGAAAAGCGCCTCGAGGATGCGGACATTCATCCGGTGA
CCGCCGCAATAGGAGCGGAACTCGCCGATGATCGGATAGCCCGCCAGCGCCAGATCGCCGATGGC
GTCGAGCACCTTGTGGCGCACGAACTCGTCGCCATAGCGCAGCCCCTCGGGATTGATGACCTTGT
CGTCGCCGATCGCGA
>r146.1 |SOURCES={KEY=8c1b976a...,fw,4093926-4094526}|ERRORS={}|SOURCE_1="bcq" (8c1b976ac150da4581101744fba310641e33826f)
GCGGCATTGGTGGTGCCCAAAGCCTCGCGGAGTTCTTTCTCAGCACGATGCTCGTGGGCTCGGAC
GGGCGTTACTTCGCGCCGGACGGCAAGATCGCGTTCTCGAAAGAGAACTTCATTCGCGCCGGAAC
GACCATCAAGGACCTGTTCACCAAATGCAAGGTGACGTCGCTGCGCAGCGCGCAGATGGGGATCA
ACGAGGTCCATGACGGCCTGCGATCCGGCACGATTGCCATGACGAATTTCGGCTTGTACCGCTTC
AAGACGGTCCAGACGCAAGGAGCGGGAGACGATCTGGCCTGGGCCCCAGCCCCGTCCTACACGCC
GTCGGACAAGCAGACCGTCTACAGCTATTCGATCGCCCTGAACAAGAATTCCAAGAAGCAGGATG
CCGCCTGGACCTTCATGAAGTTCGTCATCTCCCCAGAGGCGCAGGCAATCGCGGCCGAGGGCGGC
GAGGTGGTTTCCAGGAAGTCGACCTATACCGCGCCCTATCTGCAGAGCGAAGCCGCCGCGAACCA
GAAGCGCTGGGCCGAACTGGTCAGTCAGCGCGGCCAGGCGGTCTCTTATTCGCCCATTCTGTCGA
CCTTCCACACCATCC
>r147.1 |SOURCES={KEY=8c1b976a...,fw,253286-253886}|ERRORS={}|SOURCE_1="bcq" (8c1b976ac150da4581101744fba310641e33826f)
GGCGCGGGTCATCCGTATCGGCGAGGCCGAGCCGCAGGGCGGCCGGCGGACGCGCTTCGCCCATG
CCGAGACGGGCGCGCTGCTGCTGACCGTGCCGCGGCGCTGAACCGAATCAGCGGCGCCGGCTTGC
CGCGTAAAGGGCGATCGCCGTCGCGTTGGAAACGTTGAGGCTGGTGATCGCGCCGGGAACCTCGA
GCCGGGCGACATGGTCGCAGAGCTCGCGGCTGCGCTGGCGCAGGCCCTTGCCCTCGGCGCCCATC
ACCATGACGAGCGGGCGGCGCAGCGCGACATCGTCGAGCGTGACGTCGCCGTCCGAATCGAAGCC
GACACGCAGGAAGCCGCGTTTTCCCAGCGTATCCAGTGCGTCGCCGAGATTGCGCACGGCGATGA
GCGGGACATGTTCCAGCGCGCCGGAGGCCGATTTCGCCAGCACGCCGGTCGCGGCCGGCGAATGG
CGGATGGTGACGATCACCGCGGCGGCGGCGAAGGCGGCGGCCGAGCGCAGGATCGCCCCGACATT
GTGCGGATCGGTGATCTGGTCGAGCGCGAGCACGACGGCATCGTCGGGCAGACTGTCGAGATCGG
GCGAGGGCAGGGGAT
>r148.1 |SOURCES={KEY=8c1b976a...,bw,4287980-4288580}|ERRORS={}|SOURCE_1="bcq" (8c1b976ac150da4581101744fba310641e33826f)
CCATGCCGATGTTGGCGGCACGGCGCCGGGCTCGATGTCGCCGCTGGCGACCAATATCGAGGAGG
AGGGCGTCTATATCGACAATTTCAAGATCGTCGATCAGGGCCGCTTCTGCGAGGAGGAGCTGGTC
AGGCTCCTGACCGGCGCGCGCTATCCGGTGCGCAACGTCGTCCAGAACGTCAACGACCTCAAGGC
GCAGATCGCCGCGAACGAGAAGGGCGTGGCCGAGCTGAAGAAGATGATCGGCTCCTTCGGTCTCG
ATGTCGTGCAGGCCTATATGGGCCATGTCCAGGACAACGCGGCCGAGAGCGTGGCGCGGCTCCTG
ACCAAGCTGCACGATTCCGAGTTCACCTATCCGATGGACCAGGGCTGCGCGATCAAGGTGAAGAT
CACCATCGATCGCGAGAAGCGCGAGGCGACGGTCGATTTCACCGGCACCTCCGAGCAGCGGCCGG
ACAATTTCAACGCTCCGGCGCCGGTGACGCGGGCCGCCGTGCTCTATGTCTTCCGCGTCATGGTC
GATGATGCGATTCCGATGAATGCGGGCTGCCTGCGTCCGATCAAGATTGTGGTGCCGGAGGGGTC
GATGCTGGCGCCGCG
>r149.1 |SOURCES={KEY=8c1b976a...,fw,3911669-3912269}|ERRORS={}|SOURCE_1="bcq" (8c1b976ac150da4581101744fba310641e33826f)
CCAGCGGCCGAGCGAGGGCGCCGCTTGCCGCCCGGGCAAGGTCCTGACCACGAGCGAGCGCTCGC
TCTGCAGGATCAGCAGGCCGCCGCCGCGCACCGGCGGCTCCTCCAGTACGAGGTGAAGCTCGCGC
TGGCCGTTGCGATCGGCTGCGCCGAGGCGCGACGGCAGCTCGAGGCGCGTGAGGCCGGCGCCGTC
CAGGCGGAACGCCGTGCGCAGCGCGTCGAGATCGGCGGGGACGACGGTCTCGGACAGCCATCGGC
CCTCGACCAGCGCCGCGCTGGGCTGCATCGCGGCCGGCTCGGGAAAGAGAGCCAGGAGAAGCTGG
CGCAGAAAGGACAGGTAGCTCGGGACCGCGGCGAGGTTGAACAAGGGCGGCCAGGCCCGCACCAG
CGCATTGGCGAGCGCCAGCCGGGCCCGCGGCGTGAGGTCCTTCAGGATGTCGTCGGGATCGGCCA
GGCCGTGGACCAGCGCCGGGTCGAAGGCTGCCGTCACGTCGCCCTGCGGGCCGTGGTCGGAGAGG
GTCGCGACGATGCTGTCATGGCCGGAGGAGCGGAAGGCGACGGCCAGCCTTTCGCGCCCGTCGCG
CAGCCCCAGCGAGAT
>r150.1 |SOURCES={KEY=8c1b976a...,bw,4009047-4009647}|ERRORS={}|SOURCE_1="bcq" (8c1b976ac150da4581101744fba310641e33826f)
CTCCGTGGCGGCCTGAAGGTCGCGGCCGTCAAGGCTCCGGGCTTCGGTGATCGCCGCAAGGCCAT
GCTCGAGGACATCTCGATCCTGACCGCCGGTCAGATGATCTCGGAAGACCTCGGCATCAAGCTCG
AGACCGTGACCCTCCAGATGCTCGGCCGCGCCAAGAAGGTGCGCATCGAGAAGGAGAACACCACG
ATCATCGACGGCGCCGGCAAGAAGAAGGACATCGAGGCTCGCGTCGGCCAGATCAAGGCCCAGAT
CGAGGAGACCACCTCGGACTACGACCGTGAGAAGCTCCAGGAGCGTCTGGCCAAGCTCGCCGGCG
GCGTCGCGGTCATCCGCGTCGGCGGCGCGACCGAGGTCGAGGTCAAGGAGAAGAAGGACCGCGTC
GACGATGCCCTGAACGCCACCCGCGCCGCGGTGGAAGAAGGCGTGCGCGGAGCCGGACGGCGCGA
GGTCGTCGCTGTTCGACACCATCGACATCGACTCGACATCGGCACGCAGCCGTCGACTGCGAACG
CCACCCGGCTCCGCGCATCCCTCGGATGTTAAAGCCCGAAAACCCCGCAGGCTGAGCCTGTCGGG
GCTTTCGGTGCGTGC
>r151.1 |SOURCES={KEY=8c1b976a...,fw,4769150-4769750}|ERRORS={}|SOURCE_1="bcq" (8c1b976ac150da4581101744fba310641e33826f)
CTGAAGGGCGCCATCACCCGGGCCAGCTTCTCGCTCGATCTCGCGGCGAAGCGCCCGTTCATCAA
GACCGTCAACGACATGTTCAAGGCGCGCTCGACCCGCGATCTGAACGACAACACCTCGCGCCAGT
TCATGGGGCTGCTGCTGCTGGCCGAGGCGATCAACCGCGCCGGCTCGCTCGAAGGCCCGAAGGTC
CGCGACGCGCTCGCCGCCACCGACATTCCCGGCACGAGCACGATCATGCCCTGGGCGCGCGTGAA
ATACGGGCCGGACGGCCAGAACCCGGAGGCCAGCCCGGTTCTGCTGCAATATCTCGGCGACAAAT
TCGTCACCATCTTCCCGAGCGAGGTCGCGATCGCGGATGCGATCTGGCCGATGAACGGCTGACCC
TCACTTCAGGAAGGAATCCGGCATGACGACGCAAGCACTCCTCCAGGTGCTTGCGAGCGGCCTGC
TCATGGGGCTGATCTACGCCCTGATCGCAGTCGGCCTCTCGCTCATCTTCGGCTTGATGGATGTG
GTGAACTTCGCCCATGGCGAGTTCCTGATGACGGCGATGTATGTCGTCTTCGGGCTCTTCCTGTT
CACCGCGCTCGATCC
>r152.1 |SOURCES={KEY=8c1b976a...,bw,4853942-4854542}|ERRORS={}|SOURCE_1="bcq" (8c1b976ac150da4581101744fba310641e33826f)
GCGCGCGACCGCTCTTTCCGCCGCCGCCGTCTCGAGCATGACCCGGATCGCGACGATCTCCTGAT
AGGTCTTCATGTCGATCTCGGCGACGCGGTAGCCCCGGTTCGGGACATGCTCGATCGTCTTGCGC
GCGGTGAGCTCGTCAAGCGCGCCGCGCACATCGAAGCGCGTCGCCTCGAAACGTTCCTCCAAATC
GATCTGGCGCAGCCATTCGCCCGGTCGATACATCCGCAGGCGGATGGCCTCCGCGATCGCATTGG
CGAGGTCGGCCCGTCGGGTGCCGGTGTTTTTGCGTTTCCGCTCGGACGTCATGGCAGGCTCTCTA
AAGCATTCTCGAGCGAAATCGACACCGGTTGGCGTAAACAAAATGGGGCAAATCAATGCTCTAGC
AGGAATTGTCCGGCGCGGCAGAAGTTGGTTGCGGAACGGACCATAACATGCAACATAATTGGCGC
CAATAATTTCACCAGAGGAGCAGGCCCGTGAGCGCCGTGGCAGAACAGACCGGCAAGCCGGAAGA
CGAGGCAGCCGCGCGCGGCAAGGCGCTCTACGAATACGGGCCGACCTCGATCTATTCGGCGAAGC
ACGATCCGCGCTTCC
>r153.1 |SOURCES={KEY=8c1b976a...,bw,5253976-5254576}|ERRORS={}|SOURCE_1="bcq" (8c1b976ac150da4581101744fba310641e33826f)
GGCTATGATGTGGTCAAGAAGTTAGACGCCAGCGGCGAGCCGGTGCGTGGCGACCGGACCATCAA
TGAGGTTCAGGCTGATGTCGTCAGCCGTATCTTCCGCGACTATGCCGCGGGCAAATCGGCCAAGC
GGATCGCCTTCGAGCTGAACAAGGATAGCATCTCCGCACCGGGCGGCGGCGATTGGGGCTTCAGC
ACCATCAACGGCAACCCGAAGCGCGGCAACGGCATCCTCAACAACGAGATGTATGTCGGCAAGCT
GGTCTGGAACCGGCAGCGATTCATTAAAGACCCGGACACGGGCAAGCGCCAGGCGCGGATGAACC
CGGAGGCGGACTGGATCATTCAAGACGTGCCGGAGTTACGCATCCTCGACGACGATCTCTGGCAG
GCCGTGAAGAAGCGGCAACAGGCCGTCAAACAGAACCGTAGCGACGACGGCGAGACCGAGAACCA
CTTCCGGGAACGCCGGCGCCCCAAATACCTCTTCTCGGGCCTGACTAAGTGCAGCTGTTGCGGCG
GCGGTTACTCGATGATCTCGGCTGATCTGGTCGGCTGCTCGACGGCCCGCAACAAGGGCACCTGC
GACAATCGCAAAAAC
>r154.1 |SOURCES={KEY=8c1b976a...,bw,2594934-2595534}|ERRORS={}|SOURCE_1="bcq" (8c1b976ac150da4581101744fba310641e33826f)
GGCCGCGGCGCCGCCGGCGCAGCTCCCCAGCGCATGGACCCGGCGATTGGCCGTCCGCAGGCTGC
GGTCGACCACCACGCCGTCCGCATCGCTGCGGATGCCGCCGAGATCGAGGTCGAGCGCTTCGATA
TCGGCCCGCCTGCGGCCGGCGACGAGGATATGCGAGGCTTCGAGCGTCCCCTCTCCCGACAACCC
GGCGAGGGTCAGTTTGAACCCGGACCGGCGGTTCTCGACCCGCACCGCCTCGCTGTCCTCGTGCA
GCGTCACGCCTTCCCGCAGCAGCTTCTGCCGCAGGATCATCACCGCCTCGGCATCATGCTCCGGC
AGAATCCCGGCAGGGCAGATCAGCGCGACGGTGCTGCCGAGGCGACGGAAAGCCTGGGCGAGGGC
GACGGCGGGGCCGCTGCCGCCCAGGACGACCAGCCGTCCCGGCAGACGCGTCAGTTCGGACAGCG
CGTCCTCGCTCAGGATGAGTGCCGGATTGAGCTCGGCCAGCCCCGGCAATGCGGGGATGTCCGGC
CGCGATCCGGTCGCGATGGCGAAGCGGCGGGCCTTGATGGCGATGTCGCCGACCTGAACGCTGCC
GCGGTCGATGAAGCG
>r155.1 |SOURCES={KEY=8c1b976a...,fw,4396957-4397557}|ERRORS={}|SOURCE_1="bcq" (8c1b976ac150da4581101744fba310641e33826f)
GGAGTTGAAAACGAGATGAAGTCGCGAGAGACGCTTCTGCGGCTGAAGCGCTTCCAGGTCGACGA
AAAACGTCGCCGGGTGAGCCAGATCGAGATGATGATCGCCGACTTCAATCGGATGGCGACCGATC
TCGATCGTGAAATCCACTCGGAGGAAGCACGCGCCGGGATCTCCGATCCCGCGCATTTCGCCTAT
CCGACCTACGCCAAGGCGGCACTCGGCCGGCGCGATAATCTGCGCCAGTCGGCCGAGAACCTGCA
GGGCCAGCTCGACGAGGCCAAGGCCGAATTGCAGGAGGCCTTCGAGGAGATGAAGAAGGTCGAGA
TCCTCGACGACCGCGAACGGGCGACCGAGCGCGCCGCCGAAGCCGCCCGCGACCAGGCGACGATG
GACGCCATCGGGCTGCGCTCGCGGGCCTGAGCGCTCCCGGCCGAAAGCAATCAGGAGGCGGAAGC
CCACAGGCTTCCGCCTTTTTTGTTTGCCGGCGATACGGCCGACCGGGACAGGGCGTCATTCTCGG
GCTTGCCCCGAGAATCTCATGACCAGAGGGCTCTGATTTCCGAGATGCTCGGGTCAAGCCCGAGC
ATGACGGCGGTGGAT
>r156.1 |SOURCES={KEY=8c1b976a...,fw,1213672-1214272}|ERRORS={}|SOURCE_1="bcq" (8c1b976ac150da4581101744fba310641e33826f)
TGGCGCCAAGCTGTTCTACCGCAAGCCCGAGGACAACACCTGGGGCATCCTCAATACCCGCGAGG
CCTTCGCTGCGGAGAACCCGGCGCTCGTGCGCAAGGTCATCGCCGCCTATGAGGAGGCGCGCCGC
TACGCGCTTGCCAACCCCGTCGAGCTCAAGAAGATCCTGGTCGATTACACCAAGCTCTCTGAGCC
GGTGATCGAGCGCCAGCTCACCCGCACGGATCTCACCCATTCCGCCATCGGGCAGGCGCAGATCG
ACAGCATCACCGCCGCCGGCATCGCGCTGAAGGACGCCGGCGTGCTGCCGGCCGCGACTGATGTG
AAGGCGGCGGTCGACTCCTTGATCGATCGCGGCTTCCTCGCGACCAATTGAGGCTCGGCCCGACC
CGATGAGCGCGGTGGAGGCCGAAGCGGCGGAGACGGTCCGGCAGGAGCGGCAGGGTGACCCGAAG
CCGCGCCGTCCCAGCCTCGCCCTTCTCGGCTTCGTGCTGCCGGTGCTGCTGGCCCTGCTCTGGGA
AGGGTTGGTGGCGGCCGGCATCGCCAATGGGCGGCTGATGCCTCCACCCAGCGTCATCGGCCGCA
CGCTCCGGGATCTGG
>r157.1 |SOURCES={KEY=8c1b976a...,fw,5185128-5185728}|ERRORS={}|SOURCE_1="bcq" (8c1b976ac150da4581101744fba310641e33826f)
CGGACACAGCGCATAGAGCGGCACGGCGATGAGGCAGGCACGCCAGTAGCGGCCGAAGATCAGCG
TGCTCCATTGCTCCGCCGGCACTTGCGCCAGCGTCAGCAGAGCCCAGCCGGCCGCCAGAAGGATC
GGCAACGCCACGAGCGGCAGGCGCCGCGCCGGTTTCAGGCCGGGCCGCAGGCTGCGCTGGAACAG
CGGCAGTGCGATGCCGGCGACGCTGGCGCCGAGGAGCATCTTGGCCAGGACCGGCGTGGTCAGCC
AGGCACGGCCGAAATCGTGCCGCGCGCCGAGCGTGAGCAGGACGAGTCCGGCCGTCGCCGCGAGC
GCGCAGAGGGCGCCGAGCCAGGTGGCGCGGCGCAGCCAGCCGGTATCCACCGGCCGGTGGCTCGC
GCTCATCAGGGAAATCAGCTCGTTGGTCTGCATGTCCGTTTTTTCGGTTGTCCTGCTTCAACGGG
AATTCGCGGGGCGCTTGCGAAACGTTACGGGTATGGGATGTCGCAGCGGGTCATGTCGGTCTTTC
CCCGCGCCGCGAGAGGAATTTCGCCATGGCTTGCAGGCCGCGATGGATCGCGACCTTGGCCGCGT
TTTCGGTCATGCCGG
>r158.1 |SOURCES={KEY=8c1b976a...,fw,1133583-1134183}|ERRORS={}|SOURCE_1="bcq" (8c1b976ac150da4581101744fba310641e33826f)
GCCTCGTCAAGGTCGAGCGCGGCACGGCGCCGCTGGTCATCAACCATCAGGGCCAGTTCCCGGCG
GTGACGATCACCTATGATCTCGCCCCCGGCGTCGGTTTGCAGGAGGCGAGCGACGCCGTGGTCGC
CGCGGTCGAGGCGCTGCATATGCCGGCTTCGCTGCGCGCCGAATTCGCTGGCGACGCCAAGGCTT
TCGCGCAAGGAGCCGGCAGCCAGGGCATGATGATCCTGGTCGCGATCCTCGCCGTCTACATCATC
CTCGGCGTGCTCTATGAGAGCCTGATCCACCCGGTGACGATCCTCTCCACCCTGCCCTCCGCGGG
CCTGGGGGCGCTGATCGCGCTGCGGATCGCCGGCGCCGATCTCACCATCATCGCCTTCATCGGCA
TCATCCTGCTGATCGGCATCGTCAAGAAGAACGGCATCATGCTGGTCGATTTCGCGATCAGCGCC
GAGCGGCAGCGCGGCGAGACCCCGCGCGAGGCGATCTTCGACGCCTGCCTGGAACGCTTCCGGCC
GATCCTGATGACGACGCTCTCGGCCATGCTCGGCGCGGTCCCTCTGATGATCGCAACAGGCCCCG
GCGCGGAGCTGCGCC
>r159.1 |SOURCES={KEY=8c1b976a...,bw,654307-654907}|ERRORS={}|SOURCE_1="bcq" (8c1b976ac150da4581101744fba310641e33826f)
TCGACGAGCTGGAGGCGAACGAGGCGGTGCGCGCCATCATCCTCACCGGGGCAGGCGACCGCGCC
TTCGGCGCCGGCCAGGACCTCAACGAGACCAAGACCTTCGATCCGGACCGGGCCGAGGCCTGGAT
GCATGAATGGGAGCGTCTCTACGATCGTATCCGCTCGCTCTCGAAGCCGCTGATCGCGGCGCTGA
ACGGCGTCGCGGCGGGCTCGGCCTTCCAGGTCGCGCTGCTCTGCGACCTGCGCATCGGCCATGAC
GGCGTCACCATGGGCCAGCCCGAGATCAATTCCGGCATCGCCTCGGTGACCGGTCCCTGGATCAT
GAAGGAGATGATCGGCATCGCCCGCACCATCGACCTCACCCTGACGGGCCGGATGATGGATGCCG
AGGAAAGCTTCCGCATCGGCCTGATCAACCGGATCGTGCCGAAGGAGAAGGTCATGGAAGCCTCG
CTCGCCCTGGCGGAAGAGCTCGCCGCCAAGGCGCCCGTCGCCATGCGGCTCAACAAGGCGCGCTT
CCGCGAGGTGACCGAGGCGAGCTTCCGCGAGTGCCTGGCCGCCGGCATCCGCACCCAGCGCGAAG
CCTACGCCACCGGCG
>r160.1 |SOURCES={KEY=8c1b976a...,bw,151565-152165}|ERRORS={}|SOURCE_1="bcq" (8c1b976ac150da4581101744fba310641e33826f)
CGGCGTGGTCGGTCTCGCCCGCGATACGCTCCACCGTGAAGCTCCCGAGCTTGCCCGCGATGCGG
ACCATATTGTCATAGACGGCCCGCCTCGCATCGCCGCCTTGTTGCGCTCGGCGTTGCTCGCGGCC
GACGCCGTTCTTGTACCGGCCCAGCCATCGCCGCTCGATGGCTGGGCGTCCGCCGAGATGCTGGC
CCTGATCGCCGAAGCGCGCATCTTCCGTCCTGCCCTTGTCGCACGCTTCGTGCTCAACCGCTGTG
CCGCGCGCACCGTCATCGCCCGCGACACGGCGCAGAGTCTCGCTGACCACGATCCGCCGGCGCTC
GCCACGCGCATCAGCCAGCGTGTGGTTTTCGCGGACGCCGCGCGCACCGGTCAGCTCGCCTTCGA
GCAAAGCGCGACGAGCGCCGCTGCCCGCGAGATCGCCTCCCTCGCTGTCGAGACCGAAAGGCTCG
CACCATGACGGCGCGGCGTTCGAACGGCGGCTTCGCATCCCGACCACGCGATGCGGACGCCTGGA
TCAAGGCGCCCGATCGCAGCGCCGGTGCGACGCCGGAGAGCGATCCCTATACGGCGCGCCTCACC
GTGGACATCACGCCC
>r161.1 |SOURCES={KEY=8c1b976a...,fw,4309182-4309782}|ERRORS={}|SOURCE_1="bcq" (8c1b976ac150da4581101744fba310641e33826f)
GCCAGATCCCGGCGGCCAGCACCGGCAGGGACAGGAGCATGCCCATGGTGATGCCGCCCGAGAGC
GCATCGACCGAGCGACCGAACAGGAAGCCGAGCTGCGGATCGGGTTCACGGAAGAACTCGCAGGC
GATGCGAGCCAGCGCATAGCCGATGCCGAAGACGCCGGCGACGAAGCCGGGCCTGCGGAACCAGC
CCGTCCAGACCAGCAGGTTGACCAGCGCGAAGAGCAGGATGCCCTCGGAGAAAGCCTCGAAGAGC
TGGCTTGGATAGCGCGGCAACGGGCCACCATTCGGGAACACCATCGCCAGCGGGAAATCCGGTGC
CACCCGGCCCCAGAGCTCGCCATTGATGAAATTGGCGATGCGCCCGAGGAAAAGCCCGATCGGCA
CCACCGCTGCGGCCAGATCGAACACCGACAGCACGGGATAGCCCCGCCTTTTGGCGAAGAGCCAC
AAACCGAGCGTCGCGCCGATCAGCCCGCCATGGAAGGACATGCCGCCCTGCCAGATCGCCAGGAT
GTCCTGCGGCCGTTGGATGTAGCGTGGCAGATCGTAGAACAGCACGAAACCGGTGCGGCCGCCGA
GCACGACGCCGAAGG
>r162.1 |SOURCES={KEY=8c1b976a...,bw,3697979-3698579}|ERRORS={}|SOURCE_1="bcq" (8c1b976ac150da4581101744fba310641e33826f)
AACCCTGATAGACGTCCGGATCGAGCCCGCAATTCTTCAGCACGTTCGGATGGACCATGCCGCAG
CCGAGGATCTCCAGCCAGTCGTCGCCCTCGCCGAAGCGGATCTCGCCGCCCTTGCGCGAGCACTG
GATGTCGACCTCCATCGAAGGCTCGGTGAAAGGGAAGAAGGACGGGCGGAAGCGCATCTTCACAT
CGTCGATCTCGAAGAACGCCTTGCAGAACTCCTCGAGCACCCACTTGAGGTGGCCGAGATTGGCC
TTCTTGTCGATGACGAGCCCCTCGACCTGATGGAACATCGGGGTGTGGGTCTGGTCGGAATCGTT
GCGATAGGTGCGGCCCGGGCAGATCACGCGGATCGGCGGCTCCTGCGCCAGCATGGTGCGCACCT
GCACCGGCGAGGTGTGGGTGCGCAAAAGCTTGCGCTCGCCATTCGCATCCGGCGCGAAGAAGAAG
GTGTCGTGCATCTCCCGGGCGGGATGGCCGACCGGGAAGTTCAGCTTGGTGAAGTTGAGATCGTC
GGTCTCGACATCCGGCCCCTCGGCGATGGCGAAGCCCATATCGCCGAAGATCGCGGTGATCTCGT
CGATGACCTGGCTGA
>r163.1 |SOURCES={KEY=8c1b976a...,bw,358215-358815}|ERRORS={}|SOURCE_1="bcq" (8c1b976ac150da4581101744fba310641e33826f)
TGCCGCCCTTCTCGTCCTCGATATGGGCGGTAACGGAGTCCGCTGATTTCTCGACCTTCGTCACC
TTGGCGCTGGTGATGATCTTCATGCCCTGCTTCTCGAAGGCTTTGCGCGCGAAGGCGCCGATCTC
GGCATCCTCGACCGGCACAACCTGCGGCAGCACCTCGACCACCGTCACATCGACACCCATCGTCC
GGTAGAACGACGCGAATTCGATGCCGATCGCGCCGGAGCCCATCACGAGCAGCGATTTCGGCATC
TTGGCCGGAACCATCGACTCGAAATAGGTCCAGATCAGCTTGCCGTCCGGCTCGAGGCCGGGCAG
CGCGCGCGGCCGGGCGCCGGTCGCGACGATGATGTGGTCGGCGGTATAGGTGCCCTCGCCCTTGG
CGCCCTTCGGGATCGGGCCCTGCGGCTGCATCGCCGGCTTCTTGGTCGGCGCGACGGCGATCGTG
CCGGGCTTGGTCAGCTTGGCCTCGCCCCAGATCACATCGACCTTGTTCTTCTTCATCAGGAACTG
GACGCCGTTGTTCATCCGCACGGCGATACCGCGCGAACGCTTCACGACCGCTTCAAGATCGGCCT
TGAACGAGCCTTCCA
>r164.1 |SOURCES={KEY=8c1b976a...,fw,515889-516489}|ERRORS={}|SOURCE_1="bcq" (8c1b976ac150da4581101744fba310641e33826f)
TCGCGGAGCGTGACGATCCGGGCGCGGAAGGGGCAATGACCGCCTATGACGCGGCGCGGCGCACC
GATGTCCGGTTGCGGACGGGCGCCGTCGACGCGCTCAATCGAACCCTCCTGAGCGATCTGCTGCC
GGCCGATCTGATGCGTGGCGCGGGCCTGCTGGCGCTGTCGCGGATCGGGCCGTTGCGCCGATTCG
TCATGCGGCAAGGGCTGGCGGGCGGCGCGGCGCGGTAAGATCCAGGCGTCATGCCCGGATCTCCG
CTTCGCTCCGTCCGGGATGACGCAGCGCTTCCGTGAAAACGCAACAGACTCCAGCCTGAACTTCT
CGGGTCTGCGCCTCGCTGCGCCCGAGAATGACGGTCCAGAGTTCCGTCACTGTTCTCCCAGCACG
ATCCTGGTATCGGCGCCGCTTGCCGCGACGCGCCGCATCTCAGCGGCCTTGTCCCGAAACACCGG
CGCCAGCGGCAAAGGCGTCGAGACGAGCCGGCGCCCGCCCGGCTCCTGTGCCTGGGCGTCGAGCA
GGCCGCGCGCCGTGACATGCGGGTCGGCGACCGCCTCCTCCAGCGTGCGGACCACGGTGCAGCAG
CAGTCGAGCGGCTCC
>r165.1 |SOURCES={KEY=8c1b976a...,bw,3294301-3294901}|ERRORS={}|SOURCE_1="bcq" (8c1b976ac150da4581101744fba310641e33826f)
CGACCAGCCTCGCCTTCGGCGGCGCCGATCTTTCGACCCTCTTCATCACCACGGCCCGCATTCGC
CTGCCCTCCCGCGTGCTGGCGGAAGCGCCCTTCTCCGGCGGCCTCTTCGCTGCGCCCGCGCCGGT
CCCCGGCCTGCCCTCGACGAGCTTCGCGGGATGACGGTCGAAGCCACCTATCCGGACCTCAAGGG
CCGCACCGCCCTTGTCACAGGCGGGGCCGACGGGATCGGCCGAGCCACCGTCATCGCACTGGCCC
GCCAGAGCGCGCGCATCGGCTTCATCGACATCGCGGCCGATGCCGGCCGGGCGCTCGAAACCGAA
CTGCGAGCAACAGGCGCCGATGTGGCCTTCGCCTGCGCCGATCTGCGCGACATCGAGGCTGCCCT
GGCCGCCGTCGATGTCCTCGAGGCGAGGCTCGGTCCCGCTGCGATCCTCGTCAACAATGCCGGCC
ATGACGAGCGGCATGCCTTCGCTGCCGTGACGCCGGAATACTGGGACGACCGCTTCGCCGTGAAC
CTGCGGCCGATGATGTTCCTCGCCCAGAAGCTCGCGCCCGGCATGGCGGCGCTGGGTGGCGGCGC
GATCGTCAATCTGAG
>r166.1 |SOURCES={KEY=8c1b976a...,bw,245021-245621}|ERRORS={}|SOURCE_1="bcq" (8c1b976ac150da4581101744fba310641e33826f)
CATCGGAAACCCTGGAAGCGATCACCTGTCGTAGGCCAGGCGGCAGGTCGGGCCGCTCCAGCAGC
GCCTCGCGAAGGGCGCCATTGTCGCCGCAGCGCTCGATCATCCGCTCGAAGGAGAAATCGGGAAT
CTCGGCCGTACGGTTATTGGCGAGCGTCAGGAGTGCTTCCTCGCCGCCGACCTCGGCCAGAGCTG
CGGCCACGCCCGCGGGCAGGCAACGGCGTATGGCGACGGCGCGCTGGGCGAGCAGGTCACCGACG
GCCGCCGCATCGACGAGATCCGCCTCGGTGAACACCGGGGAATGCGCCAGCATCAGGGCCGCGAC
ATCGCTCTGGTCCGCGATCAGCCCGAGCGCGAGATTGCGCGGCGTATGCGGCGAAGGCGCCATCT
CCTCGGCGATGGCCCGCCGCACCAACGGCGAGGGATCGTCGATCAGCGCGATCAGGGCCGTCTCG
GCCTCGGCGCGATCCTCCGGCGAGAGGCTGGAGCGCAGATAGGCGCCGGCGAGCGCGGCAGCGCC
GGAGGCACGTGCCTCGGCGGGCGCCGTGCGGGCCCAGAGCAGGAAGCGGCGAACGATCATGCGTC
GCTCCGCTGGATCAT
>r167.1 |SOURCES={KEY=8c1b976a...,bw,3695152-3695752}|ERRORS={}|SOURCE_1="bcq" (8c1b976ac150da4581101744fba310641e33826f)
GCCGGCTTCTGGGGAAAACCGCGGGCAAAGCCCCGCCGAAACAGCGCGTGGCACACCCGGAGCGG
CGCGCCGCGATTTGGCGGGAGAACCTTACGGAAACCGGCTTCACACCTCCGTCAAAAAAGTGGCA
GGTTGGCCCGCGGCCCTCGCCCAACCCGGAGATCCACCGTGAAACGCTTCCTGCTCAGCCTGGCC
GCAGGCCTGGCCCTGACGGCCACGGCCGCCGCCCCTTCCCTCGCCCAGTCGACGCTCGAGAAGAT
CAAGGCGCGCGGCAACATCATCTGCGGCACCAGCGAGGGCGTGCCGGGCTTCTCGCTGCAGGACA
AAAACGGAATCTGGGTCGGCTTCGACACCGATGTCTGCCGCGCGCTCGCGGCGGCGATCTTCAAC
GACCCGAACAAGGCGAGCTATCTCTCGCTGTCGAGCAAGAACCGCCTCGTCGCGCTGCAGGCCGG
CGAGATCGACGTGCTCGCCCGCACCACCACCTGGTCGCTCGGCCGCGACATCGGCCAGGGTGTCA
GCTTCACCACGGTCAACTATTACGACGGCCAGGGCTTCATCGTCCGAAAGAAGCTCGGCGTGAAC
ACCGTCAAGGATCTC
>r168.1 |SOURCES={KEY=8c1b976a...,fw,4769519-4770119}|ERRORS={}|SOURCE_1="bcq" (8c1b976ac150da4581101744fba310641e33826f)
TGGCCGATGAACGGCTGACCCTCACTTCAGGAAGGAATCCGGCATGACGACGCAAGCACTCCTCC
AGGTGCTTGCGAGCGGCCTGCTCATGGGGCTGATCTACGCCCTGATCGCAGTCGGCCTCTCGCTC
ATCTTCGGCTTGATGGATGTGGTGAACTTCGCCCATGGCGAGTTCCTGATGACGGCGATGTATGT
CGTCTTCGGGCTCTTCCTGTTCACCGCGCTCGATCCCGTGCTGTTCGCCCCTGTCGCCGCCGCGG
TGCTCTTCTGCGTCGGCGCGCTGGCCTATCTCGGCATCGTCCGCTTCGCGATGCGGGCGAAGGCC
AATCAGGGCATGGTGCAGATCTTCGCGACCTTCGGCCTGGCGACGCTGCTGCAGGGCGCAGCCCA
GTATTTCCTGACGCCCGACTATCGCAGCATCGGCAACTCCTGGCTCGGCGGCAAGACGCTCGACC
TCGGCGGCGTCTTCCTGCCCTGGCCGCAGATGTTCGGCGGGCTGGTTTCGATCGCGGCCTTCGGC
GGGCTCTACCTGCTGATGTCGCGCACCGATTTCGGCAAGGCGCTGGAGGCGACGCGCGAGGACCA
GGGCGCCGTCGCACT
>r169.1 |SOURCES={KEY=8c1b976a...,bw,1829122-1829722}|ERRORS={}|SOURCE_1="bcq" (8c1b976ac150da4581101744fba310641e33826f)
CAGAAATGGGAATTCTCGCAGAGCGGCCAGCATATCGAGCTGGGCATCGCCGAGATGAACCTGTT
CATCAACCTGTCGGCGCTCGGCCTGTCGCATTCGATCTTCGGCGAGCGATTGATCCCGATCGGCA
CGCTCTACGATCCCTTCATCTCGCGCGGGCTCGATGCGCTGAACTATGCCTGCTACCAGGATGCG
CGCTTCATGGTGGTGGCGACGCCGTCGGGCGTGACGCTGGCGCCGGAAGGCGGGGCGCATCAATC
GATCGCGACGCCATTGATCGGCATGAGCCAGGACGGGCTCTGCGCCTTCGAGCCCGCCTTCGTCG
ACGAACTCGCGGTGATGATGCGCTGGTCCTTCGACTACATGCAGCGCGATGGCGAGGGCGATCCG
GACGAGCGCACCTGGCTGCGCGACGAGACCGGCGGCTCTGTCTATCTCAGGCTCTCGACCCGGCA
GGTCGAGCAACCGAGCCGGACGATGACGCCGGAGCTGGAGCGCGAGATCATCGACGGCGCCTACT
GGCTGCGTAAGCCCGGTCCGAACGCCTCGGTCGTCATCGCCTATACCGGTGCGGTGGCACCTGAG
GCGATCGAGGCGGTG
>r170.1 |SOURCES={KEY=8c1b976a...,bw,22702-23302}|ERRORS={}|SOURCE_1="bcq" (8c1b976ac150da4581101744fba310641e33826f)
GGCATATTCGACCGTGCCGGGGATCGGGCCGGCGCTCGTGCAGGCGGTGAGGCCGAGCAGGAGCG
CTGCCGCGAGAGATGGTTTCGGAAGCATGCCCGTCTGGCCAGCTCAGGGTGCGTCGAACTGGCCG
GCCCTGATTCGGGCCATGCGCTCCCTCAGCGCGGCGCGTTCCTCAGCCGCACAGGCTTGCGGCCG
CGCATCCTGATTGACCATCTCGGCCTCGGAGACGGAGACATAGGCCGAGCGCGCCGCCGCGATCT
GCTCAGGCGTGGCGCCACGTGCCGTCTCGGCCGCCAGGAAACGGTCCAGCGTCGAGCGCTGCGGC
GAGCCGGCCTTGCAGGCGCTCGCCCGCGAGATCGTCGTCGCGAGGACCGAAGCGCGGCCGGCGCT
GGTGTCGCCCCCGTCGGCGACGCAAGCGCCCAGCGGCAGCGCGAGGAAGCAGGCGAGCAGCAGGG
CTCGCCCGACAGGCAGCGAAGGCATGGTCGTCAGCCGTTCTTTTCGGGCAGGTTGACGCGCAGAT
GCGCCTCGCGCAGCTGCTTCGGCGTAGCTTCCGCCGGAGCGCCCATCAGGAGGTCGACGGCCTGC
TGGTTCATCGGGAAC
>r171.1 |SOURCES={KEY=8c1b976a...,bw,3047476-3048076}|ERRORS={}|SOURCE_1="bcq" (8c1b976ac150da4581101744fba310641e33826f)
TCGTCGATCATGCCCTTGGCGGGCACGGCGAGGCCGCCCAGCATCTTGACGATGCCCTCGCGGTC
GATCGCCAGGTTCGCGGCCTTGCGGACGCGGATGTCCTTGAACGGGGAGTCATCGAGAAAGGAGA
GCTGGTAGGGCCAGACATGGGGATAAATATTGGTGACGATCTGCATCTTCTGCTGCTTGAGGCGC
GGAACGGCGTCCGGTGGCGGGGCCTCGATCCAGTCGACCTGCCCCGACAGCAGCGCCGCGACGCG
GGTATTGGCGTCGGGCATGGGCAGCAGGACCAGCCGGTCAGATTTGGTGATGCGGGTCTTGTCCC
AGTGGTTGGGATTGCGGATCAGTTCGGCCCGCTCGCGCGGCTTGAAGGATTCCAGCATCCAGGGG
CCGGTGCCCGACGGCTTCTCGGCGAACTTCGCCCAATCCTTGTCGAGTTCCTCCCAGCGCCTGGG
GCTCGACATGAACAGGCCGGCGAGATTGTAGGGTAGTACGGCATCGACGCGCTTCGTCGTCACCT
CTACCGTCCAGTCGTCGATTTTGCGCCAGCTCGCGATCGGCGCGCTGTAGGAGGCCGCCTGGTTG
GCCTGCGCCTGGTCG
>r172.1 |SOURCES={KEY=8c1b976a...,fw,3582663-3583263}|ERRORS={}|SOURCE_1="bcq" (8c1b976ac150da4581101744fba310641e33826f)
CGACGGCCAGAACCGGCACGACGAGGTCGGCGCCATGGCGCGGGCTGTGCAGGTCTTCAAGGAGA
ACGGGCTGGCGGTCCGGCGTCTCGAGGCGGAGACGGCCGAGAGCCGCGACGCGACGGAGGCGCAG
CGCCGCCTCGCCGAGCAGGAGCGCGCCGCCCGCGCCCGTGAGCACGAGCTTCTCGCCGCCGAGCA
GGCCAAGGTGATGGAGGCGCTGGCCGAAGGGCTCGACCGGCTTTCGCGCGGCGATCTCACCTGCC
GGATCGAGGCCGATCTCGCTGCCGAATACGAGAAGCTGCGCGACGATTTCAACATGGCGGTTGCC
CATCTCGCGGAGACGATCCGCACCATCCAGTCGACCTCGGGCGATGTCGGCAACGCCGCCCAGGA
GATCAATACCGGCGCCGACGATCTCTCCAAGCGCACCGAGGAACAGGCCTCCTCGCTGGAGGAGA
CCGCCGCCACCACCGAGGAGCTCGCCGCGTCCGTCAAGGCCTCGGCCCAGGCTTCGATGCAGGCG
GTCGCGCTCGCCGACGAGGCGATGGAGGTCGCCCGCAAGGGCGGTGCCATCGTCAAGGATGCCGT
GGATGCCATGGCGCG
>r173.1 |SOURCES={KEY=8c1b976a...,bw,2893869-2894469}|ERRORS={}|SOURCE_1="bcq" (8c1b976ac150da4581101744fba310641e33826f)
AGCGTCATGCTCAGGCCCTCAGCGGCACGACGGAGCCGCTTGCGGCGCCTTGTCCGCGCGGCTCG
ATGCGCTCGCCATCGGCGGCGAAGACATGGGCGGCAGCCTCGTCGAAGCCGAGCGTGACCTCGGC
GGCCTCGTTCACGCCGGCGGCTGCGGCCGGCGTCGCGCGCATCGTCACGCCGGCGGCGTCGCGCC
CGGCGAGATCGAAATGCAGGATGTATTCGGAGCCGAGATTCTCCTTGCGCCGCAGGCGGGCCGAG
AACCAGGCGCGGCCATTGCCAACGGGTTCGCCCTGGACGAGCGAGAGCGCCTCGGAGCGGATGCC
GAGCGTCACCGTCTGCCCCGATGCGAGTGGAACGGCGAGCGCCAGGGGCCGGCCGAAGAGTTCGA
GGCGCCCGCCTTGTGCGACTGCCGCCGGCAGCAGGTTGATCGCCGGGCTGCCGATGAATTGCGCG
ACTTTCAGAGAGGCCGGTTTCTCGTAGAGCTGGGAGGGCGTGCCGAGTTGCAGCACGGAGCCTGA
ATCCATCATGGCGACGCGGTCGGACATCGTCATCGCCTCGACCTGATCGTGCGTGACGTAGATGA
AGGTCGCGCCGAGAC
>r174.1 |SOURCES={KEY=8c1b976a...,fw,4658576-4659176}|ERRORS={}|SOURCE_1="bcq" (8c1b976ac150da4581101744fba310641e33826f)
ATACGTGGCAAAGCCATGCGCCGATGACGACGCCGCGGCACGGACTCGGCGCGGTGGCGCTGGGG
GACTGGATCCATGTCGCCGGTGGCGGGCCGGTGGTCGGAGGCGGCATGCAGTCGTCGATCCACGA
GGCGTTCACGCTGGGCTAAGCTCGGAGATGCGGTGCGCCGCTCGAACCTGATCTGCGACGCCTAT
GGTCGTCTTTTCCACCGGCTACGGTGCATGCCCGTCCGCTCGCAGCAGGTCTAGGTGTCGAAGCT
ATGAAGGTTGTTCATCCGGGCCGGGACTGAGAGGCTGGGGTTGCGAAGCTCCAACTCTTGCACCG
GAGGTCCCCGGATGAACGTCCATCAGAATGCCCGTCTGACGCCTTCGGGTCGAGCGCTGCTTGCG
GAGCGTGTCGAGCGGGGTTGGCCGCAGACAAGACTGGAAGGCGTTGCTGCGCAGGGTAAGCGTCC
GCTTGCCGCTGCCAGCCGCGATCGTCGCATAGCCCCTCCCCCCGCTCCGGGAGAGGCTGCAATGC
TCCTCGGCTATCATCACGAGGATATCGGCGTCCGCAAGCGCAATGCTGTCCTGAGAGCTCACGAC
ACGGCCCTCCCATAG
>r175.1 |SOURCES={KEY=8c1b976a...,bw,647642-648242}|ERRORS={}|SOURCE_1="bcq" (8c1b976ac150da4581101744fba310641e33826f)
GATGTCGCCTGCGGCATGGGCAATGTCGCGATCCTGTCCAATGTCTTCGCGGGCTCGGCCGCCAC
GCCTCCGGGCGCCGAGGTCAAAGTCCTCGCCCACTATCAGAACCTCGCAGCCTGGCGCCGCCGGC
CGGAGGAGCGCGGGGGGCGGGCGCCACGGGTCTGGCTCGACGGCGCCGAGATCGCGGATGTCTAC
GCGCGCTTCGCCGATATCCAGCTCACGCCGGAGCCGGTCATCGAGATATCCGGAGCGAGCGGCGT
GCCCATGCTGCTTGCCATGGCTTCCGGCCGCGTCTGGCACGGACATGTACCGGGGCCGAACGGCC
TGCCGGGCGGCTACCCGGTCCGGCTGACGACGGATGGCGTCCTCGAACTCGACCTTCCCGCCGGA
TTATCGGAAGCCGAGGCCGTGGCCTGGAACGCCTCCTTCGAGGCTCAGAACGGCCTCGTCGTCTC
GCCCGAAGGCCGGATCGGTTTCACCGGCATCCTCGGCGCCAGGCTCGGCGAGCATCTTCCGGCTC
TGCGCGAGGGCTTCGCGGTGCGGGATCTGGAAGCGGTCTGCGAGGAACTGCTGCGCCTGCGCGAT
AGGTTGATGGGGCAG
>r176.1 |SOURCES={KEY=8c1b976a...,bw,762068-762668}|ERRORS={}|SOURCE_1="bcq" (8c1b976ac150da4581101744fba310641e33826f)
TGCCGCACACGAAATACGCCCTGCCGGCCTATTACATCGTCGCCCCGGCCGAGGCTTCGTCCAAC
CTCGCCCGCTATGACGGCGTCCGCTACGGCCTGCGCGAGCAGGGCAAGGATATCGTCGAGATGTA
TGAGAAGACCCGCGCCGCCGGCTTCGGCGCCGAGGTCAAGCGCCGCATCATGATCGGCACCTATG
TGCTCTCGGCCGGCTATTACGATGCCTATTATCTGCGCGCCCAGAAGGTCCGCACCCTGATCAAG
CGCGATTTCGAGACGGTTTATGCCGACGGCATCGATGCGGTTCTGACGCCGGCGACGCCTTCGGC
GGCCTTCGGCATCGGCGAGAAGGGCTCGGCCGATCCAGTCGAGATGTATCTGAACGACATCTTCA
CCGTGACGGTGAACATGGCTGGCCTGCCGGGCATTGCGGTGCCGGCAGGGCTGGACAGCCAGGGC
CTGCCGCTCGGCCTCCAGCTCATCGGCCGCCCCTTCGACGAGGAGACGCTGTTCTCGCTCGGCGA
GGTGATCGAGCAGGCGGCGGGCCGCTTCCCGGTCAGCGAGCGCTGGTGGGGCTGAGGCGGCTGAA
CAGGAAAAGCGTCAT
>r177.1 |SOURCES={KEY=8c1b976a...,fw,1300927-1301527}|ERRORS={}|SOURCE_1="bcq" (8c1b976ac150da4581101744fba310641e33826f)
TGCCGGCGCTGGACGAGGCCAGCCTCGCACCGGCCCAGGCCGTCTCCATCGTCGAATCGGTCTCC
GTCCGGCTCGATGACGGGCGCGAGGTGCTGCGCTATCTCGCCGGCCTGCTCGTCTTCCTCGGCCT
GCTCGGCACCTTCTGGGGCCTGCTCGAGACGGTCGGCTCGGTCGGCTCGGTCATCAATTCGCTGC
GCACCGGGGCGGAAGCCGGCGTGCTCTTCGACGATCTCAAGGCCGGGCTCTCGGCGCCGCTCGCG
GGCATGGGCCTGTCCTTCTCGTCCTCGCTCTTCGGCATCGCCGGCTCGCTGATTCTCGGCTTTCT
CGACCTGCAGGTCGCGCAGGCGCAGCGCCGCTTCCGCAACGAGATCGAAAGCTGGCTCGGCACGC
GCACCGCCTTGCCGGGCGTGACCCCGCTCCTGCCGACCGGCAACCCGCTGGCCGACCGCTTCGAC
AAGCTGAGCGCGGCGATGGCCGACGGCGCCGCCAACAACCGGGCGGCGACGCAGGCGCTCGCCAA
TCTCGCCGAAGGCATCCAGGGCCTCGTCCAGCACATGCGTTCCGAGCAGCAGATGATCCGCGACT
GGGTCGAGGCGCAGG
>r178.1 |SOURCES={KEY=8c1b976a...,fw,2772381-2772981}|ERRORS={}|SOURCE_1="bcq" (8c1b976ac150da4581101744fba310641e33826f)
CGTAAGCCCCATGGCGAAGCGACCGGCATAGAGCGGGTGGAACTTCATGAAGCCGGCCCAAGCCT
CGTCGAAGAGGATGTACTCGCAGAGATGCCCGATCTTATCGAGGATCATCTGCGCGCTGTGGATC
GTGCCGTCATAGGTGCATTGCTCGACCACGGCGACGCGGAACGGGCGCGGCTTCTTCCAGGCATC
CGGGTCCTTGACCAGCGGATTGGTGCAGATGCGCTCGCGCAGCGCCTCCTCGTCGAAGCTCTCCC
AGCGCATCGGGCCGATCAGCCCCCAGGCATTGCGCACTGTGGGGATGTAGACCGGAATGCCGCCG
GCGATCAGCAGCGCGCCGTGATGGGCAGCCTTGTGGTTGTTGCGGTCGAACAGGACGAGGTCGCC
ATCGGTGACCAGCGCGGCGAGCGCGACCTTGTTCGAGGTCGAGGTGCCGTTGAGGACGAAGTAGG
TCTTCTCCGCCCCGAAGATCTGGGCCGCCTCCTTCTGCGCCTTGAGTGCCGGACCTTCGTGGGTC
AGGAGGTCGCCGAGATCGAGCACGGAATTGTCGAGATCGTCGCGGAAGACCGCCTCGCCGAGATG
TTCCATGAACACCCG
>r179.1 |SOURCES={KEY=8c1b976a...,bw,2525847-2526447}|ERRORS={}|SOURCE_1="bcq" (8c1b976ac150da4581101744fba310641e33826f)
GCGAGCGCTCTCAACGCCCGACGAATCGCCTGCTGTCGCTTGGTCCCGGCCATGCCCGATCTGCG
CCTGGCGCGACGCTGAGGTCAATTGCATCGCCCCCTCTTCCGTTGCGCCAATGTCACACTATCTT
GGGAGGCGAAGGGCGGCCCATCGCGGCGCCCTATCCTGATGAAAGGCAGCGGGTCTTGCGTCGCT
ACGGGGCGCGGCCTGCGGGCGGAGTGATCTGAATGAACATTGAAAAATATACTGACCGGGCGAAG
GGCTTCCTCCAGGCGGCGCAGACGATCGCGCTGCGCGAGGGCAACCAGCAATTCACCCCCGAGCA
TCTGCTCAAGGCGTTGCTCGACGACAACGAAGGCATGGCGGCAGGTCTCATCGACCGGGCCGGCG
GCCAGTCGCGCCTCGCGCTGCAGCTTGTCGACCAGGCGCTGGCGAAGCTGCCGAAGGTCTCGGGC
GGCTCGGGCGGCCTCAACCTGACGCCGGGTCTCGCCCGCGTCTTCGACACCGCCGAGAAAGCGGC
CGAGAAGGCCGGCGACAGTTTCGTCACGGTCGAGCGGCTTTTGCTCGCGCTCGCGATCGAGAAGG
ACACAGAGGCCGGCA
>r180.1 |SOURCES={KEY=8c1b976a...,bw,2752057-2752657}|ERRORS={}|SOURCE_1="bcq" (8c1b976ac150da4581101744fba310641e33826f)
GCAGCAGCATCTCGCGCATGATCACGAAGGAGCGCGCGGTCACGAGCGAGTCCGGCAGGCGCGCA
TTGGCGCCGAGATCGGCGACGCCGGCGACGACATGGACATGCGCGTCGATCAGCCCCGGCATCAG
GGTGCGGCCCTTGAGATCGACGGTCCTCGCCTTGGCGGATGTCACCGCCTTGCCGACCTCGCGGA
TCGTTCCGCCCTCGACGAGGACGCTGACCGGCTCAGCCGGCTCGGGCGCCGTGCCATCGACGATG
CGGGCATTGGTGAAGAGGGTTGCGGCCACGGGGCTGTTCCTTCGGACGAATGGGCTTGAGGCGAT
GGAGCGGGATCAGGCCGCGCCGGCGGCGGCGCGAGCAGCGAGGAAGGCAGGCACCAGCACTGGCG
CCAGCTGCGCGACCGGGGCGACATGCTCTTCCCGGTAATGATGCTCGGGCGCGAGCAGGTTGATG
GTGCCGACCACCTTGCCGTCATAGATCGCGGGGATGTTGATGACCGAGCCGAGCCCCATGCTTTC
GATCAACTCATGATCGAAGAAGGCCCATCGGATCCCGGCCTTGTCCTTGCCGAGATAGGGCTTGC
GCTCTTCGAGCACAT
>r181.1 |SOURCES={KEY=8c1b976a...,fw,2754919-2755519}|ERRORS={}|SOURCE_1="bcq" (8c1b976ac150da4581101744fba310641e33826f)
ATCAAGGGTGGAGTCTTCCACAAGAACACGCTGCACTGAACGACGCCTGCTTGCCTCCCTCTTGG
TCACGACATGGATAAGAAACCGGCTTGACTGTTTGTAACTTGTTGCCCAGCTTCGCGGCCTTAGA
GATGGATCAGGGGTACTGTCAGTGGTGAAGGCGATCGGGCGGCGCGACGGCGGCCGGCACTGCGG
GACGGCCCGGTGACGGGAAGCGGCTCGCTGAAATGGGGCCGCTATGCGCTCAACGGCGCGGCCGC
GCTCGCGCTCGGCTTCATCCTGCTGCCGCTGATCTTCGTCACCTGGCTCGCCTTCTTCAGGCAGG
AGATCCCCTCCTTTCCGCCGGAGGGCTATTCGCTGCAGTGGTTTACGGCTGCAGCGAACAACAAA
CCCTTCATCGACGGCTTCATCCTCAGCCTCCAGGTCGCGGTCGCTTCGACGCTGATCGGGCTCGC
GCTCGGCGTGCCGGCGAGCCTCGCCCTGGTTCGCCATCGCATTCCGTTCGGGCCGGGCGTCTCGA
CCTTGCTGCTGCTACCGCTGGTGATGCCGGGCATCGTGCTGGGCACCGCGACCTATGTCTTTCAG
ATCGAGGTCGAGATC
>r182.1 |SOURCES={KEY=8c1b976a...,bw,1267918-1268518}|ERRORS={}|SOURCE_1="bcq" (8c1b976ac150da4581101744fba310641e33826f)
TTCCTCGGCATGTCGATGGGCCGTAGCCAGGCGGTCTCCGAGGCGACTGCCCAGAAGATCGACGC
CGAGGTCAAGCGTCTCGTCGACAACGGCTACCAGGACGCCAAGGCCATCCTCACCGAGCACCATG
ACGAGTTCGTCTCGGTGGCCGAGGCGCTGCTCGAATTCGAGACGTTGACGGGCGAGGAAATTCGC
GACCTGATCGCCGGTAAGCGCCCGGTGCGCGACGCTGACGACACGCCGCACGCCCCGCGCGGTTC
GGCCGTGCCGAGCGCCGGCAAGGGCCGCAAGCGCGGCGAACCCGATGCCGGGCTGGAGCCGCAAC
CGCAGGCGTGAGGCGGTTCGACTGAAATGAAAAAGGCGGCCTTCGGGCCGCCTTTTTCATGTGTG
GTGGGAGATCGCCTCCATTCCGCTTCCGCGCCGTCATCCCGGACAAGCCGCCCATGGCGGCGCCG
ATCCGGGATCCATGCCAGAGCGCATTTCGGAAACATGCCGGCACGGATCCCGGGTCTCCGCTTCG
CTGCGCCCGGGAGGACAGGGCCTGAATGATGAGAGCGGGGCTATGCGGGGCCGCGTCCCTGTCAC
GCTCCGTCATATTTT
>r183.1 |SOURCES={KEY=8c1b976a...,fw,1382192-1382792}|ERRORS={}|SOURCE_1="bcq" (8c1b976ac150da4581101744fba310641e33826f)
AACCAGATGTAGAACAGCGCGACGCTGCGCAGCACCGGGTTCGGCGACATGTACATGATCGCGAA
GATCACGCCGAGCACGATGCCCAGCGTCATCGCGCAGACCGTCATGATCAGCGTGTTGCCGAGAC
CGGAGAGGATCGCGGGCGCGGTGAAGAACTGCCCGACCACCGGCCAGGCGATGTCGCCCTTGACG
AAGGCGGCGATAATCCAGGCGAGGACAGCGATGATGAGCGCCGCCGCGACCCAGCGCCCATAGAA
GCGACGCGGCACGATCCTGAGTCGCGCGATCGCGGCCAGATCGCGGCTGGCGACCGGCGAGGTGA
CGGCATGGCTCATCGACGGCACTCCCGGACGGGCTTGCCGGCGGCTCTCGAAAGCGCCATCGACC
GCGAAGCCGTTGGTCCGCGGAAACCACCGCAGCACGGGCAGATTGTCAAATTCATGCGAGCCCCT
CCTCCCCAAGCGTAAGAATGACCTCTTGACCCGGCAGCCAGCAAACGAAACGATCTCCGGTAGCC
TAGTCCAAAACGGAATACCCATGGCCTTGCGGCCCCCGCCCTCCTCCACCGCCATGCGCGCCTTC
GTCACCGTCGCGCGA
>r184.1 |SOURCES={KEY=8c1b976a...,fw,4836591-4837191}|ERRORS={}|SOURCE_1="bcq" (8c1b976ac150da4581101744fba310641e33826f)
CGTCATCCTCCATCTCGACCAGCGGCACGGGGCGCGAGGCGCCGGCGCCGGTCACGAGATGGTCG
AGCCGACCGAAGCGCGTGGCGGCGAGATCGACCGCCGCCTGCGCGAAGTCGCGCTCGCGGACATC
GCCGGCCAGCGTTTGCGCTTCGCCGCCTGCGGCCGTGATGTCGGCGGAGAGCGCATCGAGCCCGG
CCTGATCGAGCCCGCAGAGCAGGAGGCGATGGCCGGCAGCTGCGAGCGTCGTGGCGAGGACCGAG
CCGATGCCGCCGGAGGCGCCGGTGATGAGCGTGACGGGCTTGGTCGTGGTGGGCCTGGTCATCTC
AGGCCGCCTTGCGGGCTTCATAGGCGCGCACCAGGGCGTGGGCGCGCTTCGGGTCGACCGGGTTC
AGGGTCTGGCGGTCCTGCTTGATCGAGGTGCCGATGATGAAGATGTCGGCGACCTCCGAGAGCCG
GGCGATATTCTCCTCGGCGACGCCGGTACCGACCGCGACGGGCGTATCCGGGACCTGCTTGGCGA
CGCGCTCGATCACCGAGATGTCCGCTTCCTTGCCGGCGGCCGGGCCGCCGACGCAGACGACATCC
GCGAGCCCGATGAAG
>r185.1 |SOURCES={KEY=8c1b976a...,bw,2551028-2551628}|ERRORS={}|SOURCE_1="bcq" (8c1b976ac150da4581101744fba310641e33826f)
CGGGCGAGGCGTTGGTGGCGCCGGGGCCCCGCGTGACGAAGCAGATGCCGGGCTTGCCGGTGAGC
TTGCCGGCGGCCTCCGCCATCATGCAGGCGCCGCCCTCGGCCCGGCAGATCGTGACCTTCATCGA
GGCGTCGTGCAGCGCGTCGAGCACGGCGAGATAGCTCTCGCCCGGCACGCAGAAGGCGTCGGTGG
CGCCGTGGAGGATGAGCTGGTCGACGAGGATCTGCCCGCCAGTACGATTAGCCATGCTGCGGCCC
TCCCCAGGCCGGATCGTTCAGAATCTCGTCGGCATGCTCGCCGAGCCGTGGGCTCGTGCGCTCAG
CCACTTGCCGCACGCCATCCATGACGATGGGCGAGGCGACGGTTGGAATATGGCCCGCCTTCGCG
GCTGCGCTCGGCAGATCGACCTTGACGCCGCGCGCGATCACTTGTGGATCGGCGAAGACTTCGCG
GATGTCGTTGATAGGTCCGGCCGGGACGCCGACCTTCTCCAGCGCCGCCAGCAGGTCGAGCTTGG
CATAACGCTGGCAAAGCCTGTGCAAACGCTCGGTCAGAGCGACGCGGTTCTTCACCCGCGAGCGG
TTGTCGATGTAGTCG
>r186.1 |SOURCES={KEY=8c1b976a...,fw,1775067-1775667}|ERRORS={}|SOURCE_1="bcq" (8c1b976ac150da4581101744fba310641e33826f)
GCCAAGGCGCTCGCCCATGAGCCGCGCATCCTCTTCCTCGACGAGCCGACCGCCGGCGTCGATGT
CGAGCTCAGGCAGGACATGTGGCAGATGGTGCGCCGGCTCAAGGAATCCGGCGTCACCATCATCC
TGACGACGCATTACATCGAGGAGGCGGAGGAGATGGCCGACCGCATCGGCGTCATCTCCAAGGGC
GAGATCATCCTTGTCGAGGAAAAGGCGGAGCTGATGCGCAAGCTCGGCAAGAAACAGCTCAGCCT
TCAGCTCCAGCAGCCGATCGAGGCCGTTCCTGCCACGCTCGCCGCCTTCAATCTCAGTCTGTCGC
CCGCCGGCGACGAGCTCGTCTACACCTACGACACCCAGGCCGAGCGAACCGGCATCACCACCTTG
CTGCAGGGCCTCGCCGAGGCGGGCATCCGCTTCCGCGACCTCAGCACCAGCCAGAGTTCGCTCGA
AGACATCTTCGTCAGCCTGGTGAGGGAGCGCGCATGACCACTGTCACGACGAACCGCGACGCCGA
GGCCGGCATGCGCCTCAACTTCCGCGCCATTGCCGCGATCTACCGCTTCGAGATGGCGCGGACAT
GGCGCACCCCCTCGC
>r187.1 |SOURCES={KEY=8c1b976a...,bw,968221-968821}|ERRORS={}|SOURCE_1="bcq" (8c1b976ac150da4581101744fba310641e33826f)
CTTCATCACCGGCGCCGGCTTCGCCATCGATGGCGGCGTGAACACCTGACGGCGGGCTTAGTGCC
CGGGCAGGACGATCACGGTGGGCGTCGCCGGCAAGGCCGCCTTGCTCACCGTGATCGACGACGTG
TCGCGGCGCTCGACCGGCCAGAGCCCTTTGGTCCGGGACAGGAAGCGTTCGAGCGTGCCGCCACC
GAAGAAATGCATCGGGATCATCACGCGGGCCTGCAGCGATTTCAGCACCTCCAGCATCCCCTCCT
GATCGAGGGTATAGCTGCCGTCGACGGGGAAGAGCACGACATCGACGCGGCCGAGCGCCCGCAGA
TGGCCGGGTTCCAGCGGGTGGTGCAGGTGGCCGAGATGGGCGATGCAGAGATCGCCGATCTCGAA
GACGAAGATCGAGTTGCCGTCATAGTCGGTGCCGCCATCATAGGTGCGGATATTGGTCGGCACGT
TGCGCACGCGGACGTCGCCGAAGGTGACGTCGTGCTTCGCGGCGCCTTTTCCCTCCGGATCCCAG
CCCCGCAGGATCAGCTTGATCGCCGGGTCGGGACGATTGGAGTAGTGCGTCGAGTGCGCCTTGTT
CATCGTGGCGATGTC
>r188.1 |SOURCES={KEY=8c1b976a...,fw,5340692-5341292}|ERRORS={}|SOURCE_1="bcq" (8c1b976ac150da4581101744fba310641e33826f)
GAAGCCGTTGGTCAGACGAACCTTGGCGACCTTGCGGAGCGCGGAGTTCGGCTTCTTCGGGGTCG
TCGTATAGACACGCGTGCAGACGCCGCGCTTCTGCGGGCACGACTCGAGCGCCGGGGCGGTGTTA
CGCGCCTTCACGGGCGAGCGCGGCTTGCGGATGAGCTGGCTGATTGTCGGCATTCTGGCCTCTCG
CCCCACTGAGCGTTTGGAAATTCCTGGTCAATCTCCCAGGTCGAGCAAAGCCATGGCATAAACGA
AGCCGCGCCATCGGCGCCCTTTCAGGGGCCTCAGGCGCGTTCGCCAGCAGAGGAACACGGAAACT
CCGCGTTCATGCATCTCGCCATGTCGTCATTCGACGCTGGAATTCCGACGGAGTTTCGGTCGCGA
AACTCGCTTGCAAACAAAGAGGCAAGCGACAAACGTGTCCGACAACCGTCGACAGTGGCGCGCTT
ATGACTCGAACAGAGATTCGCGTCAACCCCGAAACCGCCGAAAAGGCTGGGGTTTTGCGGGGTTC
AGGCCACTTGGCCCCTCGCCTGCCCTTTCACGAAACAAAAAGGCCGCCCGGGAGGGGCGGCCTTT
CCGATGATTGCCGGT
>r189.1 |SOURCES={KEY=8c1b976a...,bw,4484591-4485191}|ERRORS={}|SOURCE_1="bcq" (8c1b976ac150da4581101744fba310641e33826f)
GCGATCGCCTTGGCGAGCGTCTCGATGCCGTCCACCGTATCGAGCCCGGCGCGGGTCGCTCCGAC
ATCCATGATGACGATGCGATTGTTCTTCACCGCGTCGAGCTTGCTGGCGACGGGGTCGGTTTTCA
GGAAATCGAGCTTCTTCTCAATATCATCAGCCGGAAAGCGGCGGCGATCCATCTTCACCGTGACG
ATGACCGCGGGATTGGCGGCGGCGGTGCTCTCCCAGCCGACCAGCGGCCATTCCTCATTGGTCGT
GATGATGTTGCGCGCCCCGAGCTTCGACAGGATGTAGGCGGGCACGCCGTTCCTGCCGGCCATGA
AGCCGTCGCCCTTGATGTCCTTGCTGGAGAACCAGACGACGACCGGCACGTCCTTGACCTTTGCA
TCCGCCACCGCCTGGACCGCCTTCTCCTCGCGCGCCTTGAGCTCGGCGACGAGCGTCTCGGCGCG
GTCGGACACGTCGAAGATCTGCCCGAATTCGCGGATGTTGCGATAGACCAGCTCCATCGTGAACA
TCTGTGTGCGCACACCGTCGCCGCCGCCGGAATTGTCCTTGCCGACGCAATCGGTCGGCGAGACA
TAGGTGGGCACCTTG
>r190.1 |SOURCES={KEY=8c1b976a...,bw,1186072-1186672}|ERRORS={}|SOURCE_1="bcq" (8c1b976ac150da4581101744fba310641e33826f)
CGTCTCATGCTCGCTTCACTCCAGCTCTCCACCCACGGCGAGGCAGGCCTCGCCGCTCAGGATTC
TCAATCGCGCAAATGGACCGTAAGGCCGCCGGACGCAAGGTCGGGCTGCGTTTTTCCTCAGGCCG
CTTCGGGCTTGAACAGCCCGACGCGCATGTCGCTGACAGTGTAGATGCGCTTGCCATCGGCTTCC
AGCCAGCCATCGGCGATGCCGAGGACGAGCTTCGACTTGAAGACGCGCTTGAAGTCGACGCCGTA
GACCACGCGCTTGACGCTCGGCAGCACCTGATCGGCGAACTTGACCTCGCCGACGCCGAGCGCCC
TGCCCCGCCCCGGCAGGCCGAGCCAGCCGAGGAAGAAGCCGGTGAGCTGCCAGAGCGCGTCGAGG
CCGAGGCAACCCGGCATCACCGGATCGCCCTTGAAGTGGCAGTCGAAGAACCAGAGGTCCGGCTT
GATGTCGAATTCGGCGCGGACACCGCCCTTGCCGTGGGCGCCGCCCTCTTCGGTGATCTCTGTGA
TACGGTCGAACATCAGCATCGGCGGCAGCGGGAGTTGCGCATTGCCCGGCCCGAACAGTTCCCCG
CGGCCACAAGCGAGG
>r191.1 |SOURCES={KEY=8c1b976a...,bw,1643075-1643675}|ERRORS={}|SOURCE_1="bcq" (8c1b976ac150da4581101744fba310641e33826f)
GCAAGCGCGAGATAGCTGTTCAGCTTGGTGCCCTCGCGCATCATCGCGATGGTCACGAGGCGCGG
CGCGCCGCTGCGGGCGATGTGCCGGGGCGGCCCGCGGTCGAAGGCGACGAAGGGCGGCAGCGGCA
GGAGCGCGGTCCCTTCCTGGCGCCAGGGCTCGAGCCCTTGCCGGTCGCGGTCGGTGAAGAAGAAA
TGCGTGTCGGCGGCCTCGAGTCCATGGCGCACGAGCGCCGTGTGGCGCGCCCATTCGCCCTGGGC
GCGCTGCGCGGCGTCGCTTGCTTCGGCCGTGACATAGGGGATGCCGAGCGCGGCCGCGATCTCCG
GGCCGAGCAGGTCCGGGGCGCGATAGTAGTTGTGGTAGGTGAACCAGAGATCGGGGGGCTCGGCC
GCCCCGTCCCGCCAGGAGGTGAGCAGGTGCTCGCGCAATCCGGCGGCGTCGGCTTCGAGCCGGGC
GAGGGCGGTCGCGTCTGAATCGGCCAGATAGCCCCGTCCCGCCTTCACCGGCTCGACGACATGGC
CGAGCGAGCGCAGGGCCGCGACGAGCTGGCGCGCCATGCGGCGGTCGCCGGAGACGCCGTCATCG
TCGTACAGGTTGAGC
>r192.1 |SOURCES={KEY=8c1b976a...,fw,3024314-3024914}|ERRORS={}|SOURCE_1="bcq" (8c1b976ac150da4581101744fba310641e33826f)
CCGACCAGGTCATTCGAGGCGAAGTCGAGCTGGCAAAGTGAGCTCAGCCCGCTTTTGCCGCCGCT
TCCGCATCTTGAAGCGCGCTGAGCAATCGGTTCCTGGAGCGGGTGGCCGCCACCAGTGCGAAGTG
AGAGCCGTCGGAACCCGAAGGGGCTGCGGCGAGTGCCCGTAAATCGTCGAGGGATGGCCAGGCGT
TCTGCGGCAGCGCCGGATCGTGGTTGAAACGGTCTCCCCGCGTATAATCGAGCGGGACAATCGCC
CGGCAGGCGCGCATCAATGCGATATCGCGCTTGCCGCAGGCGGCCTCGTCATCCGGTGGGCTGCC
TTCGAGAACATCAAAGGCGGAACGCACCCTGGACAATGCAACCTCGATGGGGGCGAGGAAGTCCG
CCGGCAGCGATCTGATCGCAGCGAGCTGCTCGGCCAGCGAGTCAAGTTGCTCTCGCGGATCGATC
GGCAGCACCGGATCCGTCGTCAACCGCCACATCGTATGCAGCACGATGCGGGTATCGCGAACGAG
GAAATCTCGGTCGATTTTGTCGAGAATATCCTCCGGCGTATGCCACCACCAGCCGAGCGCATGTC
GCATCTTCTCCTGGC
>r193.1 |SOURCES={KEY=8c1b976a...,bw,1669608-1670208}|ERRORS={}|SOURCE_1="bcq" (8c1b976ac150da4581101744fba310641e33826f)
ACGCACCCATCAGCTGCGCGTCCATTGCCAGGCTTCCGGCTGGCCGATGCTGGGCGATGAAATCT
ACGGCAACGCGCCGCGCGAGGGCGGGCCCGGCCTTCAGCTCCACGCCCGCGCGATCACCGTGCCG
CTCTACCGCAAGCGCGAGCCGATCCATGTCGAGGCGCCGCCACCGCCGCATATGCTGGCGGCGTT
GAAGACTTGCGGCTGGAGTGGCTGAGCCCGCTCAATTCCCCAGGGCGTCGATGGCTCGTGCCAGC
TTGACGTCGAGCTCGGTCAGACCGCCGGCATCATGGGTCGCGAGCGTCACATCGACCGTCCGGTA
GACATTCGACCATTCGGGGTGGTGATTCGCCGCCTCGGCCAGCAGCGCCACCCGCGTCATCCAGC
CGAAGGCCTCGCTGAAATCGCGAAAGACGAAGCGCTTGCTGATCGCCTCGCGGCCCTGCGCCAGC
TTCCAGCCGGTCAGGGTCGCCAGCGCCTCCGCCTGAGCCTCGGGGCTGAGTCGCTTGGGTCTCGT
CATCGCCGCTGGACCTCCCTCGGCAGGCGATTGGGATAGGACGGGCCGAGCGGATAGGCGGCCTC
CAGCACATAGGGCCC
>r194.1 |SOURCES={KEY=8c1b976a...,bw,214264-214864}|ERRORS={}|SOURCE_1="bcq" (8c1b976ac150da4581101744fba310641e33826f)
AGCGTGACGCCGTGCAGCATCGAGACATTGTCCTCGATCACCGCCGTCTCCCCGACGACGAGCCC
GGTCGCGTGGTCGAGGAAGACGCCCTTGCCGATCCGGGCAGCCGGGTTGATGTCGGTCTGGAACA
CTTCGGAGGAGCGCGCCTGAAGATAGAGCGCGAAATCGCGCCGGTCCCGCATCCACAGCCAATGC
GCCAGCCGGTGGCATTGCAGGGCGTGGAAGCCCTTGAAGAACAGCACCGGCTCCAGCACCCGGTA
GCAGGCGGGGTCACGGTCGAGCACGGCCATGACGTCGGCGCGCATGCCGGGGCCGATGGTGTCGT
CATCGGTCATCGCCTCGGTGAAGGCCTGCTCGATCAGGTCGGCCGTCACGGCCGGATGGCCGAGC
CGGGCTGCGACGCGATGCGCGACGGCGCCTTCGAAGCTCGGCTGGTTCAGCACCGAGGCGACGAT
GAGCGTGCCGAGCGCCGGCTCGGCGGCGACGGCGGCCTCGGCCTCGCGGCGCAGGCGCGACCAGA
CGGGATCGACCCGGTCGAGGCCGCTGGCGGCATCGCGGATATCTACGGCGGAGTGCCCTGACGGC
ATGATCGTTCTCCGG
>r195.1 |SOURCES={KEY=8c1b976a...,fw,4839271-4839871}|ERRORS={}|SOURCE_1="bcq" (8c1b976ac150da4581101744fba310641e33826f)
ACGCTTTCGGCGCGTGTGCGCCCTTGCGCGTCGACAAGCGCGGCGCGGAAGCTGGTGCCGCCGAG
ATCGCAGGCGAGGACCACGCTCATGAAGTGACGCTCCCGACCTGCCGGCGGATGGTGAAGCGGTA
GATGTCGCCGCGGATCAGGTTGTCGCTGACCTCGATCACGCCGCCGACCGCGTCGCGGGCGATGC
GCTGCGAGCGGAAGATCGCGGTGCCCGAGGGGATGCCGAGATGGCCGGCGTCTTCGGCCTCGGCC
GCGAGCGGTTCCAGCGTCTCCTCGACGGTCGCGACATGGATGCCGCGGCATTCGGCGAGGTAGCG
GTAGAGCGAGGCATCCATCAATTCATCCGGTCTCACCGAGCCGAGCACGCCGGCGCCGAGGCGCG
AGCGTTGCAGCACGGCCGGCTCGTCGTCCAGGCTACGCAGGCGCAGGAGGTCGACGATGCCGTCG
CGGGCGATGTCGGCGCCGAACAAGGTGAACTCGGCCGGCGTCGCCGCGCGGGTGGCGAGAGCGAG
CACCCGCGTCTTCGGCACGCGGCCGGCCATGCGGGCCTCGCTATGGAAGTCGACGATGCTGCCGA
GATGCTTGGTGATGT
>r196.1 |SOURCES={KEY=8c1b976a...,fw,3545521-3546121}|ERRORS={}|SOURCE_1="bcq" (8c1b976ac150da4581101744fba310641e33826f)
CGTCCAGAACGACGGCATCGTCAAACCCGCCGCGGCCCGGGCCGAAACCGCCAGGCCCAAGGGCG
GAAACCTGCGCGAATACGGCATGCTGATGTCGCTCGTCGCGATCATGCTGTTCTTCCAGGTCGTG
ACCGGCGGCAAGCTGCTGCTGCCGCTCAACCTGACCAACCTGATCCTGCAGAACAGCTTCATCGT
CGTCATGGCGCTGGGCATGCTGCTGGTCATCGTCACCGGCCATATCGATCTCTCGGTCGGCTCGG
TCGCCGGCGCGGTCGGCGCGGTCGCCGCCGTCCTGATGGTGCAGTACGGCATGCATTTCGTCCCG
GCGACGCTGATCTGCCTGGCGCTGGGCGGCCTGATCGGGGCCGCGCAGGGCTACTGGGTCGCCTA
TTTCAAGATACCGTCCTTCATCGTCACGCTGGCCGGCATGCTCGTCTTCAAGGGGCTGGCGCTGG
CGATCCTGCAGGGCCAGTCGGTGGGGCCGTTCCCGGCCGAGTTCCAGAAGCTCTCTTCCGGTTTC
ATCGTCGATCTGTTCGACAAGATTCAGGGCCTGCAGCCGACCTCGATGCTGCTGGGCGTGGCGCT
GGCCCTGCTGCTCGT
>r197.1 |SOURCES={KEY=8c1b976a...,fw,4132492-4133092}|ERRORS={}|SOURCE_1="bcq" (8c1b976ac150da4581101744fba310641e33826f)
TGACCAGCATCCGGTCGATCTCGGTGAGATCGGGCGGGGTGTCCTCGGCGGTCTCGTGGATGGCG
ACGGCGCGGCCGGCGATCTCCAGGATGCGCCTGGCGCGCTGGCCGTAGGCCCCGTTGATCAGGAC
CAGGATCTTGCCGTCGCGTGGCACGAAGGTGGTGAGCATCGCCTCGACGGCGAAGGTGCCGGAGC
CCTGCATCGGCACGGTGACGAAATCCTCGCCGCCATGGATGATCTTCGGCAGCTCTTCCAGAACC
GCCTTGTTGATGCCGACGAAGGTCGCGTCGCGCGAGCCCCAGTCATGCACCATGGCCTCCTTGAT
GGCGCGGCTGGTCGTCAAAGGTCCCGGCGTCAGAAGCAGCGGATCGCCGGTTTCGGAGGTGGCGG
GGCGTCGGGCTTGGGCCATTGCAGGTCTCGCTCTCGTTTTCCAGCGGATGGCCGACGCTAGAACA
CGCTCTTGACATAGGTCCAATACATCCTCTTCATGTTTGATATAGAGAGGATCTATAGATATGGC
CGTCAGCTATTCCGGCCTCGCTGCGTTTCATGCCGTGGCCGAAGCGGGAAGTTTTACCAGCGCGG
CGAAGGCCAAGAATC
>r198.1 |SOURCES={KEY=8c1b976a...,bw,1538197-1538797}|ERRORS={}|SOURCE_1="bcq" (8c1b976ac150da4581101744fba310641e33826f)
AACCTCGACCACGCATCGCGCTTCAGCCTCGAGGATGCGTCGCTGGCGTTCATCGAGCACAGCCG
TATCTATCAGCGCGTGCAGGCGTTCTTCGAGGAGTACGACCTCCTGATCACGCCGACGGTCGGCG
CCTATCCGTGGCCAAAGCACGATATGTATCCAGCCTCGATCGAGGGCAGGGCGATTGCCAACTAC
TTTGACTGGGTGGGCCTGACCTATGGTATCACGCTGATCAATCATCCCTGCATCTCGATCCCCTG
CGGCCTGGACGACCGTGGCCTGCCGTTCGGCCTGCAGATCGTCGGGCGCCGGAACTCGGATCTGC
ATCTGCTGCGCTGCGCCGAGGCGATCGAGACCGTGCTCGCGCGTTCGCCCGTTCTCGCCAGGCCT
TTGCCGGATCTCGCCTATCTTCGCGCGACCCATGCCGATGATCGGATGCGGCCCGTGGCAGCGAT
CGGCTGACAGCCGAGCTGGAGGAAGCGTTTAGTCATGCTACGAACCCTCGCCACGCGGATCCTGG
GAGCCGTCCCGGTCGTTCTCCTGGTCTCACTCGGCATCTTCGCTCTCGTCAGGCTCGCGCCCGGT
GACGCAGCCAGTACC
>r199.1 |SOURCES={KEY=8c1b976a...,fw,3313094-3313694}|ERRORS={}|SOURCE_1="bcq" (8c1b976ac150da4581101744fba310641e33826f)
GGCGCAGCTCTCGGGCGGCCAGCAGCAGCGCGTCGCGATCGCGCGCGCCTTGTGCATGAAGCCGA
AGGTCATGCTGTTCGACGAGCCAACCTCGGCGCTCGACCCCGAAATGGTCAAGGAGGTGCTCGAC
ACCATGATCAGCCTCGCCGAGGAGGGCATGACCATGATCTGCGTCACCCATGAGATGGGTTTTGC
CCGGCAGGTGGCGAACCGGGTCATCTTCATGGCCTCGGGCGCGATCGTTGAGGAAGCGCCGCCGC
AGGAATTCTTCAGCAATCCGCGCCATGAACGGACGCGCCAATTCCTCGGCGAAATCCTGCACAAG
CACTGAACCTCTCAGAACCAGCAACGGACCGCGATCGATGTCCCGTCTCGTCTATGTCCTCAACG
GACCGAACCTCAATCTGCTCGGCAAGCGCCAGCCGCATATCTACGGCCACGAGACGCTGGCCGAT
GTCGAACGCGACTGCCGCAAGCTGGCGGAGGAGCTGAAGCTCGAACTGCGCTTCCACCAGTCCAA
TCGCGAATATGAGCTGATCGACTGGATCCACGAGGCGCGCGAGGACGGCGCCGGCATCGTCATCA
ACCCGGCCGCCTTCA
>r200.1 |SOURCES={KEY=8c1b976a...,bw,3642333-3642933}|ERRORS={}|SOURCE_1="bcq" (8c1b976ac150da4581101744fba310641e33826f)
GAGAAGAAGCTGCGCATCATGCGCCAGGTGCTGGAGGTTCTGGCCAAGTTCAACCATCCCGTCGG
GATCGTCACCAAATCGGCGCTGGTGCAGCGCGACATCGACATCCTCGCGCCGATGGCGGCGAAGG
GGCTCGTCAAGGTCGCGCTTTCGGTGACGACGCTCGATCCGAAGGTCGCGCGCGGGATGGAGCCG
CGCGCCGCCTCGCCGCCGAAGCGGCTGGAGACGATCCGCAAGCTCTCGGAGGCCGGCATTCCGGT
CACGGTGCTGGTGGCGCCGATCGTCCCGGCGATCAACGAGCACGAGATCGAACGCATCCTCGATG
CCGCCAAGGCCGCAGGCGCGCAGGAGGCGGGCTATGTGCTGCTCAGGTTGCCGCTGGAGGTGCGC
GACATCGTGCAGGAGTGGCTGCTCACCCATCACCCGGACAAGCTGCGCCATGTGATGTCGCTGAT
CCGCTCGACGCGCGGCGGCAAGGATTACGATTCGCAATGGGGCCAGCGCATGGTCGGTTCCGGCC
CCTATGCCTGGATGATCGGCCGGCGCTTCGAGATGGCGGCCGAGCGCATCGGCTTCAACACGGCG
CGCAGGCGGCTGCGT
>r201.1 |SOURCES={KEY=8c1b976a...,fw,55964-56564}|ERRORS={}|SOURCE_1="bcq" (8c1b976ac150da4581101744fba310641e33826f)
GGGCGAGCGCCAGCGGCAGGAAGGCAAGCAGGAAGACGAACGAATTGAAGAGCATCTGGCAGGCG
GATTGAAAGGATGGTTTCCGCCTTAGACCAATATTTCCGGCGAGTCATGTGATGCATCGACGCGC
TTGTTCCGACCTCGCGGTGCAAGGGAGTGCCACCAAATTCAATCAATCGATTGATTGAATTTGGT
GATTATGGTACGCTTGCGCCATGCTAGGGCTCTCTCTCGACGATCAAGGAACCCGCACGGCTCTG
ATCAGGGCTGGGCTGGATCTGTTCGGGCGGCACGGCTTCGAGGCGAGCTCGATCCGGCAGATCGC
CCAGGCTGCGAGCGTCAACAGCGCGGGCATCGCCTATCATTTCGGTGGCAAGGGCGGGCTGCGCG
AGGCCTGCGCGCAATCCGTCGTCGAGACCATCCGGCAAAGGCTGCTCGGAGATGCTGCGCCGCCA
CCCGTGCCGGTCGATCTCGGGCCGGATGCGGCGCTGGAGGCGATTCTCGCGCTCGTCGGCCGCGC
GACGACCTTCATCGTCCGCAACCCGGAAAGCGAGGCGATCGCCCGCTTCGTGGTGCGCGAGATGA
TGGAGCCGAGCCCGG
>r202.1 |SOURCES={KEY=8c1b976a...,bw,4477781-4478381}|ERRORS={}|SOURCE_1="bcq" (8c1b976ac150da4581101744fba310641e33826f)
TGCGGTCGAGCGAGATGCGCGCGGCGTAGAGGAGTTCCTGCCCGCGCGGTTCGCTGCTGTCATTT
CCCGCTCCCGAGGTTTTGTCACCGGCGGTGTCGGGAATCTTGTCGCGCGGGATGGCATCCTGCGA
GATGCTGAGGATGGTGCCGCGCAGCAGGCCGTAGCGGGTGAAATTGAAGGTGTCGATCTTGACGG
CGGCTTCCTGGCCGGCGCTGACGAAGCCGATGTCGCGGTTCGAGATCATCGCCTCGATTTCCAGC
CGGCTGTCTGCCGGAACGATGTACATCAGCGTCTGCGCCGGCGTGACGACGCCGCCGATCGTATG
AATCGCGAGCTGCTGCACGATGCCGTCGACCGGGGCCGTCAGCCTCTGCAGGTTCCTGCGCTGCT
CGGCCTTGACGATGTCCCGCCTGAAGCCGGCCTCCTTCTGCTGGGCCTTGGTCAGGTCGTCGAAC
AGGGTTCGCTCGTACTCCGCCACGGTCTTCGCGCGCGTCTCGGTCAAGGCGGTGACCGCGGCATT
GGTTTCGCTGCCGCGCTTCTCCTGAACGAGGATGTCCTGACGCTGGCCGACGAGATCCTGCAATT
CGGTGAGATAGGTGA
>r203.1 |SOURCES={KEY=8c1b976a...,fw,3900614-3901214}|ERRORS={}|SOURCE_1="bcq" (8c1b976ac150da4581101744fba310641e33826f)
GACCTCGACATTGCGGATGCCGTTCTGCCTGAGGGTCTCGGCACTGAAGGCACCGCGCACGCCGA
TCGCTGCCGAGCGCTCGGCCACGATCGACCAGAAGCGCTTCGAAGCTTCGGGGAGCTCGATCCTG
CGGTTCTGGCTCGCCTGAGCGCCGACGCCGATGGCGTAGACCGGCAGCTTCACCTTCTCCAGCAC
CTCGACGGCGCGGAACCATTCCATGCTCTCATGGATGAAGTTCGAGCCGCGCACGAAGATGAAAT
CGAACTCGTTGGCATAGCGCGCGATGTCGGCCTCGGTCGGCGCCATGATCTTCATCGGCTCCAGA
TGCGCATAGCGCAGGAGCTTCAGCGTCGAATCATAGACGATCATGTCGCCGATGTTGAAATAGTC
GCTGAGCAGCTTCTCCATCGGCGCGCGGTACCAACGCACCTTGTCGTGGTCATAGACCTCGCCGG
CCGGATAGATCACCAGCGCGCGCAGCTTGGTCTCGGTCGGTATCGGACGCAGATTCGAGCCGGGC
GCGAGCGTGCCCGTCGCCGCATCGACTACCGCGATCGAGCGGAGGCGGCCCTCAGGCAGACGCGG
CAGCGGAATCGCCAA
>r204.1 |SOURCES={KEY=8c1b976a...,fw,2162393-2162993}|ERRORS={}|SOURCE_1="bcq" (8c1b976ac150da4581101744fba310641e33826f)
ACCATCCTGGCGAAGCGCTCGGCCGCGGCACCCGAGGCGAAGGCATCCTCGATCCTGCCACGCGC
TTCGTCGAGGTTCGCCGCCAGACGGCCGAGCAGCAGCATCTCGGCGCCGAGCGCGACCGTGACCT
CGTGGAAGCGCGGCTCGCGCCGGCGCCCCGTCAGATGGTCGAGCGCATAGGCAACCTCGAGCGCA
TTGCCGGCGGCGCTGGCGAGCGGCTCGTCCATGTCCGTGAGCAAGGCCGTGGTCGGCAGGCCGGA
ATCGTTGGCGACGCCGACGAGCGCCTGCGCCAGGGCGCGCGCCTTCGCGGGTTCCGGCAAGAAGG
CGCCGGAGCCGAACTTCACGTCCATGGCGAGGCCGTGCAGGCCAGCGGCGAGTTTTTTCGACAGA
ATCGAGGCCGTGATCAGCGGCAGCGATTCCACCGTCGCGGTGACGTCCCGGATCGCATAGAGCCG
CTTGTCGGCCGGGGCGAGATCGGCGGTCTGGCCGATGATGGCGCAGCCGGTCTCGCGCACCACCT
TGCGGAAGAGATCGATGCCCGGCTGCGTCACATAGCCCGGCACGGCATCGAGCTTGTCGAGCGTG
CCGCCGGTATGGCCG
>r205.1 |SOURCES={KEY=8c1b976a...,bw,1540454-1541054}|ERRORS={}|SOURCE_1="bcq" (8c1b976ac150da4581101744fba310641e33826f)
CCGCTCGCAGCGTAACCCGTCCTTCGCCTGGGAGGATATCGAACGGCTGAAGAGGACTTGGGAGG
GGCCGCTCCTGGTCAAGGGCATCCTGGCCTCGGCCGACGCCGTCAGCGCGCTTGAGGCCGGGGCA
GACGGGGTGGTGGTTTCGAACCACGGCGGCCGGCAGCTCGATGGTGTCCCAGCGACCATAGACGC
ACTTCCGGACGTCGTCGCTGCAATCGGCGGACGGGGACGCGTCCTCGTCGATGGAGGGTTGCGGC
GTGGCTCGGACATTGTCAAAGCCGTAGCTCTGGGCGCTGATGCGGTGCTACTTGGGCGATCGACC
CTTTACGGGCTGGCCGCTGCCGGCCAAGCCGGCGCCACCAGGGTCCTTGCGATCCTGCGTGATGA
GGTCGACCGGACTTTGGCGTTGGCCGGAGCCCGCAGTCTCGTCGACCTGCAGCAAATGCAGATCG
TGTCGTCGCCGCCATCGCAGCTTCGCCACGGCGCGCTCGGCCGCGTCGTCTGATGGTGTGAACGT
CGCGATATCAGCGTCTGTTGGCAGGCTCTTCGGGGGCCGGATTGTTCGCCGTGGACGCCAGAATG
GCGATCGTGTCCTGC
>r206.1 |SOURCES={KEY=8c1b976a...,fw,2414779-2415379}|ERRORS={}|SOURCE_1="bcq" (8c1b976ac150da4581101744fba310641e33826f)
GGCGGAGGGCCGAGGCGGCGGCGGCGGCGCGGGTTCGGTCCGGGCAGCGGCTGCGGATTCGGGCG
CAGGCTCGGCAAAGACCTCCGGCTTCACCGGGCGCGGCGGCGAAAAGGCATTGCCCTGCCCCATC
GCGATGCCGAGCTCGATCATGTCCGCCGCCATCGGATTGTCCTCGACGGTTTCCGCGACCAGCGT
GATCGAGGCACGGGCGAGCATGGCGGCGAGATCGCCGGCCGCGATGTCGCTCGCGACGCGCCCTT
CGGCATGAGCCTGGAGGAGTGCCGCCCTGACCTTGATGAAACGCACGCCGCGATCGAACAGGGCC
TGCGGATCGAAGCGCAGATCCGCGACCTGATCGAGCGCGAAGCGCACGCCGCTGGCCGACATCGC
TCCGAGCAGGCCAAGGCTCGTCGGATCGAGCGCGCGGAAGACCGCCTGCGGCATCTCGATGACGA
GGCGGCTGCTGTGCTCGCGATATTTGTCGAGGATGCGGGTCAACGCCGCAAGCGCCCGCGAAGCC
CCCCAGGTCGCGGAGCTGAAGTTGCAGGTCACGAAGATGTCGCCGTCCCTCGAAGCGAGGTGACG
GGCGATCGCCAGGGC
>r207.1 |SOURCES={KEY=8c1b976a...,fw,4208250-4208850}|ERRORS={}|SOURCE_1="bcq" (8c1b976ac150da4581101744fba310641e33826f)
CTCGCTGAGCTGGCCGAGCACGTCCTCGATCTGCTCGGAGGAGAATTCCTCGGAAGGCAGAACCT
CGTTCAGTTCGTCATAGGTGACATAGCCGCGCTTCTTCGCGAGCTTGATCATCCGCCGGACGGCC
TGATCGGTCAGATCGAGCAACGGTCCGTCGGTAGTCGGGGGGGCGTCCGGCACGACCTGATCGGT
CTTTTCCCGTTCGCTCGCTTTCGTCGCCATCAATCAGCGCTCCGCACTCTCGCGCCGGCCCTGGA
ACCACGAGCTCCATACCGACGCATAAAAGGGCGGCGCGACCGCAGGCCCGGCGCGCTCACCCACC
CAAATCACTTGACGGCAGATGGCACCAAACGTCGTTGACGAATCGTGAACCACCCGCCAGCTTGC
ACGCGCATCGACAATGCGTCCGCCATTCGCTGGGTTGATCAATCTCCGGACATGGCCTCGGTGCC
TTCGATCGTATCGAGGCGGGCCTTCACGTCCTTGATCCAGGCAAAATTGGCTTCGGTCGCTTCGT
CAGCCAATGCGCGCTCGGCTGCTCTCAACTCGCTATTTAGCGTTCGTGCGCGCTGATGCAAGACG
ATGGCTTGATGAATC
>r208.1 |SOURCES={KEY=8c1b976a...,bw,2552476-2553076}|ERRORS={}|SOURCE_1="bcq" (8c1b976ac150da4581101744fba310641e33826f)
TCACGATGCCGCCGTTTCATCTCAGGCCTTGCCCTGCGCTGCCAGCGCTTCCGCCCGGATGGTCG
AGAGCGACTTCGCCGGGGTGATCGCCTCGGGGTCGAGCAGGCAGTGGATGATCGCGGGCTTGCCC
GAGGCGACGGCGCGCTCGAAGGCGGCGGCGAAGTCCTCGGTTTTCTCGACGCGCTCGCCATGGCC
GCCGAAGGCCTTGGCATAGGCGGCGAAATCGGGGTTCTTCAGCGTGGTCGCGGAGACGCGGCCGG
GATATTCCCGTTCCTGATGCATGCGGATCGTGCCGTACATGCCGTTATCGACCACCACGACGATG
ACGGGCAGGTCGTATTGCACGGCGGTGGCGAAATCCTGCCCGTTCATCAGGAAGCAGCCATCGCC
GGCGAAGGCGACGACGGTCCGCTCCGGGAAGATCCGCTTGGCGCCGATCGCCGCCGGGACGCCAT
AGCCCATCGAGCCCGAAGTCGGGGCGAGCTGCGTCGCGAACTTGTTGAAGCGATGGAAGCGGTGC
ACCCAGGTCGCATAGTTGCCGGCGCCGTTGCACAGGATCGCGTCGTCGGGCAGGCGGCTCCGCAG
CCAGCGCACCATCTC
>r209.1 |SOURCES={KEY=8c1b976a...,bw,4617828-4618428}|ERRORS={}|SOURCE_1="bcq" (8c1b976ac150da4581101744fba310641e33826f)
CAACAACCTCGCCAGCCGCTCGGAGGCGCGCGACAAGGTGGCGGACCTGCTCAAGCGCGTCGGCC
TCTCGCCCGACATGGCCAACCGCTTCCCGCACGAGTTCTCGGGCGGCCAGCGCCAGCGCATCTGC
ATCGCCCGCGCGCTCGCGGTCGAGCCGCGCCTGATCGTGGCCGACGAGGCGGTCTCGGCGCTCGA
CGTCTCGGTGAAGGCGCAGGTGGTCAACCTGATGCTCGACCTGCAGGCGCGCATGGGGCTGGGCT
ATCTCTTCATCTCGCACGACATGGCGGTGGTGGAGCGCGTCAGCCATCGCGTGGCGGTGATGTAT
CTCGGCGAGATCGTCGAGATCGGCCCGCGCGTCTCGATCTTCGAGAACCCGCAGCACCCCTACAC
CAAGCGCCTGCTGGCCGCCGTGCCGGTCGCCGATCCCGCCCGGCGCCTGATCAAGCGCCCGGTCT
CGAACGACGAGATCAAGAGCCCGGTCCGCGCCCCCGACTACGAGCCGCCGGTGCGCCAGTATCGC
GAGGTCTCGCCCGGCCATGCCGTGATGATCTGGGGCGAGGAATGGGAGAAGAAGGATCCGGCCGC
GATCGCGGCCTGAGC
>r210.1 |SOURCES={KEY=8c1b976a...,fw,5190325-5190925}|ERRORS={}|SOURCE_1="bcq" (8c1b976ac150da4581101744fba310641e33826f)
CGCCTCGCCTGGAACGACACGCTGGAAGCCCTGCTGGCCCATGCCGCGGTGACGCCCGAGCATCT
CGCCCGCACGCTTGCCTCCGATCCGGATTTCGCTCTTGCCCATGCCGCGAAGGGCTTGATGCTGC
TCTCGCTCGCCCGGGCCGAGCTGCTCGGCCCGGCCCGAGACTGTCTGGCGACCGCGCGATCCTCC
GCGCTGCTCCGGCCGGTCACGCGGCGCGAGCAGATGGTGATCGAGGCGCTGGCGCTCTGGCTCGA
CGACGCCCCGCGCCGGGCGGCGGAGCGGCTGGAGGCGATCCTGCTCGCCCATCCCCATGACGTGC
TTGCGCTGAAGCTCTCGCACGGCCTGCGCTTCATGCTGGGTGACCAGCGCGAGATGCTCGCCACC
CTCAATCGCTTCGCGCCGGCCTTCGGCGAGAGCCATCCGCTCGCAGGCTATGTCCATGGCTGCTA
CGCCTTCGCGCTGGAGGAGCGCGGCCTCTATGCCGAGGCGGAGCGCACCGGCCGCCATGCCGTGA
GCCTGAGCCCGCGCGACGCCTGGGGTCGGCATGCCGTCGCCCATGTGCTGGAGATGACCGGCCGC
GCCGACGAGGGCGTC
>r211.1 |SOURCES={KEY=8c1b976a...,bw,3907560-3908160}|ERRORS={}|SOURCE_1="bcq" (8c1b976ac150da4581101744fba310641e33826f)
ACGGCATCGCCGAGCAGCCTTCGCTCGCCGCATGCGCCGCCCGCCATCTCGCCCTCTTCGACAGC
CTCAAGCTCGCGGAGGCCGCATGACGACCGCGACCAACCAGAACAACGAACTCCGGCTGCCGCGC
GTCGACGCGCCGAATGTCGAGCCGGCGAAGCTGAACGGACGGATCGACGCCCTCGACGGCAACCG
CCTGCATGGCTGGATCTGGGACGAGGCCCGTCCCGACCAGGCCGTCACGGTGAAGCTTTATTGCG
ACGGCAAGCTCGCTTTGGAGGCCAAGGCGGATCAAAGTCGCATCGATCTGCGTCGCAACGGCATC
GGCGACGGCAAGCACGCCTTCTCCATGGAACTCGACGAAAGGCTGGTCGCGGCACGCGGCCGCCT
CAAGGTCGTCGGCATCTCGCCGGCGACCGGGGCCGAATTGGAACTGCGCCTGCCGGCGGCGGACG
AGCTGGCGGCGGAGGCCGCGATCGCCGTGCCGCTCGCGCGCTTCTTCGACAAGGTCGAGGTGCTG
ATCGCGCTCAACCGGCGAGCCCAGCTCGTCCAGAAGGAGCTGAACGAGAAGCTCGACCGCATCGC
GGCGCGTCTCGAAGA
>r212.1 |SOURCES={KEY=8c1b976a...,fw,2797304-2797904}|ERRORS={}|SOURCE_1="bcq" (8c1b976ac150da4581101744fba310641e33826f)
CGAGCGAGGGCCAGCGGTTCTGACTGGCCGCGTCGAGCCCGTCGAACAGCTCGACCACCGTGGCG
CGCGTGTTCGGCTCGCGGCGGGCCCCGGAGCGCAACTCGACCAGCGCATTCGGTTCCTCCGGGCC
GGCCGAGAGGATGCCGCGCGGGCGGTGATATTTGAAGGAGCGGCCGACGAGCCGCACGCCATTCG
CCAGCAGCGCGGAAGCCAGCGTATCGCCGGCAAATCCGCGATAGGACCTGCCGTCGAAGCTGAAG
CTCAGCGGCCGGCTGCGATCGACAAGGCCGCCGGAGGCGAGACGGAAGGGCTGCCCGCTCATGCC
GCGGCTCCCGCCTTGCGCGCCCTGGCGGCCTCGACCGAGGCGATCGCGTGGGTGCGGGTGTCGCG
GGTCACGACCAGCCAGGCATGGCAGCCGGCCCCGTGATACCAGAGCTCGCGGTGGCTGCCGGCCG
GATTGTCACGCAGATAGACGTACTCGGTCATCGCCGCTTCCGTCGCTGCCATCCCGTCGGGTCGC
TGCGGATCGGCCGCGCCGAGATAGCTGAATTCCTGGGCGTCGCGCGCGCCGCAATGGGGGCAGGT
GATGCGCATCGGGGA
>r213.1 |SOURCES={KEY=8c1b976a...,fw,3663433-3664033}|ERRORS={}|SOURCE_1="bcq" (8c1b976ac150da4581101744fba310641e33826f)
CATCGATATCCGCCCCTCGATCGCGATCACCAAGGCGCGGCTCAACCTGCCCGAGATCCTGGCGG
CGATGGGCGCGCATCGCCTCGCGGCGGACGGGCACATCCTGCACCCCACCGGCGACATCTCCGTC
ACCAAGATCGCGGTCGATCCGGTCTGGTATCTGCCGGGCATCGCCGAGCGCTTCGGAACGACGGA
AAACGAGTTGCGCCGCACGCTCTTCGAGCAGACCGGCGGCATGTATCCCGAACTGGTGACACGGC
CGGACCTCAAGGTCTTCCTGCCGCCGATCGGCTCGATCACGGCCTATGTCATGGGCGAGGTTTCC
GCGCTCGCCGATCCGAAGAGCCGCATCGCCTGCCGCGTCCATGACGAATGCAACGGCTCGGACGT
CTTCGGCTCCGATATCTGCACCTGCCGCCCCTATCTCACCCATGGCATCGAGGAATGCGTGAAGG
AGGCGCAGAGCGGCGGCGTCGGCCTGATCGTCTACAACCGCAAGGAGGGCCGGGCGCTCGGCGAG
GTCACGAAATTCCTCGTCTACAACGCCCGCAAGCGCCAGGAGGGCGGCGATTCCGCCGCGACCTA
TTTCGAGCGCACCGA
>r214.1 |SOURCES={KEY=8c1b976a...,bw,2566904-2567504}|ERRORS={}|SOURCE_1="bcq" (8c1b976ac150da4581101744fba310641e33826f)
TTTGTCGCCACGCGTCACCAGCATGATCACGACCGGGTCGGTGCGCGGGAAATGCATCGCCCCGC
AGACGCTGCATTCGCGCCGCCAGCCGGACGCCGCCGCCTTGGTTGGCCCGCCGCACTGCGCGCAG
AAGCGGTGGCGCGCATGCCAGTCGAGCACGGCCTTGGCCTCGCCGAGCGGCCCGACCTCGTCCTC
GGGAACGAGCCGCTTTAACGCGACCGAGCGCAGATCCGTCACGACGAGCTCGGGGCGCTCCTTCA
GGGTCTCGGCCAGGGCCCGATCAAGCAGCCGCCCGAAGCGCGGCGAGCCGTCCTCGGCCATGCCG
AGGAAGATCTCCTCCTGCGCCGGGCCGAGCATTTCGGTCTCGCCATGGCTGAACCAGACCGAGAG
CGTCTCGCCCTCGATTCGGTTGAGGATCGGCGTCTCGCCCGCCACGGCGGCGATCAGCGTGTCCG
AACGGTGGCGCAGCGCGGTCACCGCATCCGGCTTGTTCCGCAAATCCTCGCGCCGGTCGAGCCGG
TTGACCGCGAAGCCGGTGAGAGAGGAGCGTTCGCGGCGGAGGGGCGTGTCGTTCATGGGTCCGTC
CTAGACCCGCGACAC
>r215.1 |SOURCES={KEY=8c1b976a...,bw,325900-326500}|ERRORS={}|SOURCE_1="bcq" (8c1b976ac150da4581101744fba310641e33826f)
AGCATGTCGGAAAGCCATGCCATCCCGACCCCACCGGACCTGACCGCGAAGATGGCCCGCATCGC
CGTGCTCAATGCGATCAACCGTCTGCCGGCCCGCGAGCGTGAAGCCGCATTGCGCGCCTGTGTCG
AAGCATGCATTCGTTTGGCCGAAGACGATGCCGGCAAACGCTGATCTTCTCGCGCAGCTCGGAAC
GGGATGTCCGCGATGGCGCTGACACTGACGATCGAGAACCAGACCTCGCTGCCCGATGGCGGCCC
GCTCAGCGTGACCGCCAGCGGCGGGCGCGGCCTCGATATCGGCCGCGACCAGCATCTCGACTGGG
CGCTGCCCGATCCCTCGCGCGCCGTCTCCGGCCGCCATTGCGAGATCCGCTTTCGCGACGGCGGC
TGGTGGCTGCGCGACATCTCGACCAACGGAACCTTCGTCAATGGCGGCGAGCATCGCGTGCAGTC
GCCCTACCGCCTCCAGCACGGCGATCGGCTCGAGATCGGCCACTACATCATCGCCGTCGCCATCG
ACGAGGAGGCCGGGCAGGCAAAGGCGCAGGCGGCCTCTCCTCCCCCATCCTATGCCGCCGACCCG
GAAGCACTCTGGGCG
>r216.1 |SOURCES={KEY=8c1b976a...,fw,3626709-3627309}|ERRORS={}|SOURCE_1="bcq" (8c1b976ac150da4581101744fba310641e33826f)
CCAACCCGAACACCTGCGGCATCTTCGAGCCCCAGATCGTCGAGATCGCCGCGGCAATGCATGAG
GCCGGCGCCTATTTCTACTGCGACGGCGCCAATTTCAACGCGATCGTCGGCAAGGCCCGTCCGGG
CGATCTCGGCGTCGACGCCATGCATATCAACCTGCACAAGACCTTCTCGACGCCCCATGGCGGCG
GCGGTCCCGGTGCCGGCCCGGTCGTGCTCTCCGAGCGTCTGGCGCCCTTCGCGCCGGTGCCCTTC
ATCCATGTCGAGAACGGCAAGCCGCACCTGATCGAGTCGCGTGGCGAGGCGCCGGCGGGCAACCA
TCCCTTCGGCCGCATGACCGCCTTCCACGGCCAGATGGGCATGTATGTCCGCGCGCTCGCCTACA
TGCTGAGCCACGGCTCGGACGGCATGCGCCAGGCTTCGGAGGACGCGGTTCTTAACGCGAACTAC
ATCCGTGCCGGCCTCGCGGACCTGATGTCGCTGCCCTTCCCGGACCACCCCTCGATGCACGAGGT
GCTGTTCGACGACGAATGGCTCAAGGGCACCGGCGTCTCGACGCTCGATTTCGCCAAGGCGATGA
TCGACGAGGGCTACC
>r217.1 |SOURCES={KEY=8c1b976a...,fw,2086790-2087390}|ERRORS={}|SOURCE_1="bcq" (8c1b976ac150da4581101744fba310641e33826f)
TCGGGACGCACGCTGAAGCAGGTCCGCGTCGGCTGGGAGAGCTACGGCACGCTCAATGCCGACAA
ATCCAACGCCGTGCTGATCTGCCACTTCTTCTCCGGCAATTCGCACGCCGCCGGCAAATACGACG
CCGCGGACGCCGCGCCGGGCTATTGGGACGCGATCATCGGCCCCGGCAAGGCGATCGACACCAAC
ACATATTTCGTCATCGCCTCCGACACGCTGGTCAACCTCAACACCGGCGACCCGAAGACGACGAC
CACCGGCCCGGCCTCCATCGATCCGGATACCGGCAAGCCTTACGGCCTCGATTTCCCGATCGTCG
GCGTCCGCGACTTCGTCGAGGTCCAGAAAGCGCTGGTCGAAAGCCTCGGCATCAAGAAGCTCGCG
CTGGTCGCCGGCCCCTCGATGGGGTCGCTCCAGACCTTCGAATGGGCGGCGAGCCATCCCGAGAT
GGTCGCCAAGGCGATGCCGGTGATCGGCGCGGCCGAGGCCGACGCGATACTGATCGGCTGGCTCG
ACGTCTGGGCGGCGCCGATCCTGGCCGATGCCAACTGGAACAATGGCGATTATTACGGCAAGGCC
CCGCCGCTCGCCGGG
>r218.1 |SOURCES={KEY=8c1b976a...,bw,614994-615594}|ERRORS={}|SOURCE_1="bcq" (8c1b976ac150da4581101744fba310641e33826f)
CCTTCACCGCCGCCGCCATGACCATCGGCACGCTGGCACTGACCGGCTTCCCTGGCTTCGCCGGC
TACTTCTCCAAGGACGCCATCATCGAGAGCGCCTATGCCTCGGTGGCGCATGGCGGCTTCGCCTC
GTCCTACGCCTTCGTCCTGCTGGTCGTCGCGGCCTGCATGACCTCCTTCTACTCCTGGCGGCTCT
ATTTCATGACCTTCGAGGGCGCGCCGCGCTGGGGCCATGGCCATGGTTCACATGGTCACGACGAT
CAGGCGCACGCCGCTCACGGCCACGATGACCATGCGCATGACGATCACGGCCACGGCCATGATCA
CACCCCGCATGAGAGCCCCTGGGTGATGCTGCTGCCGCTCGCCCTGCTTTCGCTGGGCGCGGTCG
CTGCCGGCTACGTCTTCAAGGAGTACTTCATCGGCCACGACTTCGAGCATTTCTGGAAGTCGGCG
CTGTTCATGGGCAAGGACAACCACATCCTGCACACCATGCATGAAGTGCCGGGCTGGGTGGTCTG
GTCGCCCTTTGTGGCGATGGCGATCGGCTTCGTGCTGGCCTACTGGATGTATGTCCGCCGGCCGG
ACATCCCGGGCAGGC
>r219.1 |SOURCES={KEY=8c1b976a...,fw,1758615-1759215}|ERRORS={}|SOURCE_1="bcq" (8c1b976ac150da4581101744fba310641e33826f)
GGCTTGTAGTCGAACAGACGCACCAGCCAGTTTTGCTGCAGGCTGTGGACGGTTCGCAATTCGGC
GGCAGCTACGGCCATGGCGCTCTCGCGTTGGAGTCGGCTACGGCATCGGACCGAAAAGGGGAACC
CATCTTTCGGAACAACCGGATGCGACAACACATCAGGAGATCATCGTTGTTGCGTCCGATCGGAT
GCGCGACGATCTCGCATCGGCCGCCGGACGAGCCGGCGGCCGTGAGGATTCCGGCTCAGGTCCGG
TAGTAACGCTTGGCGCGGCGCTCGGCTTCCGCCGCCGCTTCCTCAGGCGTCGCCTGACCGGCGCA
GACCGAGGCGACCATCTGGACGACGACGTATTCGGCGTTGACCGTGCCGGCGGCCTCGTTGATCG
AGCCCTTGTAGCCGCTCCACAGCGCCCGCTCCCAGGTGTCGCGATAGACCACGATCTTGGGGTCG
CTCGACCACACCTTGCTCTCGGCATAGCCCTTCAGCGGCTGGGTCCAGTAGCCGTAGCAGCCGGT
CAGCCACTTGTCGTACTGCTCCTTCTCCATCATGAAGCGGAGATATTCCTTGGCCGCGTTCGGGA
ATTTGGTGTGCTTGA
>r220.1 |SOURCES={KEY=8c1b976a...,bw,1211835-1212435}|ERRORS={}|SOURCE_1="bcq" (8c1b976ac150da4581101744fba310641e33826f)
CCCGCACAAGCAGACCGCCTGGGGCGAGAGTGTGGTCGAGTCCATGCTCTACCCGCTCTGGGACC
TGAAGCTGAAGACCGGCCATTCGGTCCGCTCGGTCGATGACTGCATCCGCGAAGCGCGTGCCGAC
ATGACCATCCGCACGGCGCTGCTGGAAGCGCGCTTCCTCAGCGGCGACAGGGTGCTGTTCGACGA
GATGGTCCGGCGCTTCGACGCCGAGGTGGTCGAGGGCACGGCCGCGGCCTTCACCGAGGCGAAGC
TCGCCGAGCGCGAGACGCGGGTGCAGCGCGCCGGCACCTCGCGCTATCTGGTCGAGCCCAACGTC
AAGGATGGCAAGGGCGGCTTGCGCGATCTCAACACGCTGTTCTGGATCGCGAAATACGCCTACCG
GGTGAAGGATGTGCGCGAGCTCGTCGCGGCTGGCCTGTTCGACACACAGGAATTGCAGATGTTCG
AGCGCTCGGAGGAGTTCCTCTGGCGCGTGCGCTGCTGGCTGCACTTCATCACCGGACGGGCGGAG
GAGCGGCTCTCCTTCGACCTGCAGCGGCAGGTGGCGGCGGCCATCGGCTATGCCGGCCGCAGCGG
CCAGGCACCGGTCGA
>r221.1 |SOURCES={KEY=8c1b976a...,fw,5452446-5453046}|ERRORS={}|SOURCE_1="bcq" (8c1b976ac150da4581101744fba310641e33826f)
GCCGCGTCGTGATCGCCGTCCGCTCCGACCTCGACATCGACCGGCAGATCACGGCGACAGGCGCG
ACCTGGCTCGATCGGCAGAACATCGCGCGCGAACCTGCCGCCCTGTCCGAGGCCGGCTTCGGCGC
CGAGGTACGGCAGGCGCTGGATCGACGCATGTCGGCGAGCCTGCTCACCGATAATCTCTGCAATC
TGATCGGGCTGTCGAGCGATGCCGACGGTCCCCGCCCCGATCGTCTGCATGAGGCGATCCTCGCC
TTCTGCCGCGGGCGGCTCGGCGACGAGACGCTGTCGCCTGGTGTCGTGGCGGCGCATTTCAACAT
CTCGCTGCGCACGCTGCATGCACGCTTTGCCGCATCGGGCCAGAGCTTCGGGCGCTGGCTCCTGG
CGACGCGGCTGGAGGAGAGCCGCCGCGCCCTGCTCGACCCGCGCCGTGCCGCCGAGGGCATCGCC
TCCATCGCCTATTCGGTCGGCTTCAACGACCTGTCGGCTTTCAACCGGGCCTTCCGCAACCGCTT
CGGCGTCGCACCGCGGCAACGTCGAAGCAGAGATCGCGCTTAAACCATGTCGACGGTGCGCCCGA
GATGAGCCAGGCGGT
>r222.1 |SOURCES={KEY=8c1b976a...,fw,3290790-3291390}|ERRORS={}|SOURCE_1="bcq" (8c1b976ac150da4581101744fba310641e33826f)
AGGGGCGGCAGGCCGCGGTGCAGTGCTGGCTTGCGGTGACCGGCCTGTTCGGCCTCGCCTTCATC
GGCATCGAGCTCTACGAGTTCCACCACATGATCCTGGAGGGCGCGACGCCGATGCGCAGCGCCTT
CCTCTCCTCCTTCTTCACGCTGGTGGGCACGCACGGGCTGCACGTCACCTTCGGCCTGATCTGGC
TCACCGTGCTGATGGTGCAGGTGTCGCAGCGCGGCCTGATCGAGGCCAATCGCCGCCGTCTGATG
TGCCTTTCCATGTTCTGGCACTTCCTCGACGTCGTCTGGATCGGCGTCTTCTCCTTCGTCTATCT
GATGGGCGTGCTGAAATGAGCGGATCGCAGGACCACTCCGGAGCTCACGCCGAAGCGCATGGCGC
CGGCCATGACGATCACGGCGCCTCGCATGCGACGCTGCGCGGCTATCTCACCGGCTTCGTCCTCG
CGGCCATCCTGACCGCGATCCCATTCTGGCTGGTGATGGGCGACGTGCTTGGCAATTCGACCGTG
ACGGCGCTGGTCGTCATGGCCTTCGCGGCGGTGCAGATCGTCGTCCACATGGTCTACTTCCTGCA
CATGAATTCGCGCTC
>r223.1 |SOURCES={KEY=8c1b976a...,bw,761122-761722}|ERRORS={}|SOURCE_1="bcq" (8c1b976ac150da4581101744fba310641e33826f)
TGGGGTGCCGGGCGGTGGCACGGCGCCTGGTCTGATCCTTTCCGAAAGGCTTCGCCGCTCGGGCT
CCGAAAGCCTCTGAGCGGAGACGAAACGAAAAGGGGCCGCAATTGCGGCCCCTTTCTTGTTCGTG
GCTCCGGTTGCCGGAGCGGCTGCCGGCGGCTTCAGTGCGCCGCTGTCGGTTCGGCCGGCGGCGGG
GCCTGCACCTTCCGCTTGGTCCCGCGCAGATCCGCCAGCCAGCGCACCATCACATAGAACACCGG
CGTGAAGATCAGGCCGAAGAAGGTCACGCCCAGCATGCCGGAGAACACCGCGATGCCCATCGCCT
GGCGCATCTCGGCGCCGGCGCCGACCGAGATGGTCAGCGGCAGCACGCCCAGGATGAAGGCGACA
GAGGTCATCAGGATCGGCCGCAGTCGCGTCCGGGCCGCGGCGATCGCCGCGTCGCGCCGGTTCAT
GCCTTCGTCCTCGGCCTGCTTGGCGAACTCGACGATCAGGATCGCGTTCTTCGCCGCCAGGCCGA
CGAGCACGACCAGGCCGATATCGACCAGGATGTTGCGGTCGAGATTGGCGTAGTTCACCCCGAAC
ATCGCCGCCAGGATA
>r224.1 |SOURCES={KEY=8c1b976a...,bw,4075366-4075966}|ERRORS={}|SOURCE_1="bcq" (8c1b976ac150da4581101744fba310641e33826f)
GGCCATCAACTGTGTGCCTGCCTGGACATACTGGCCGACCCGAAGCGTCCGGTTCCCGACAATGC
CGTCCACGGGAGCCAGAACGGCGGTATAGGACAAGTTGAGTTCGGCCTGGCGCTGAACGGCTTCG
TCATGGGAGACCGTGGCCCTCGCCTGCGCCAGGTCGGCCTTGATCAGATCAACCTGCTTCTGGGC
CTGGGCGAGCGAAGCGACATCGCGGTCGATCGCGGCGCGTGCCGCCGAAATCTTGGCGACCGCCG
CCTGGGCGTTCTGCACGGAGCCATAGCCCGTCCTGGCGAGGTTGGCGTAGCGCTCGTTGTCCTGC
TCGGCGAAATTCGCATTTGCCTTGTCGACCTCGACCGTCGCCTTGGCCGTATCGATCGCAGATTG
CTGGGCCTCGAGCTGGGCCAGCTTGCTGACGACGGCGGCTCGGGCCGCTTCGACATCGGCCTTTG
CCTGATCGAGCGCGACGCGGAAGTCTCGATCGTCGATCCGGGCAAGGGCCTGGCCGGCCTTGACC
GGCTCGTTGTCGCGAACCAGCACCTCGGCGATATAGCCGGAGACCTTTGGAGCAATCGTGGTGCT
GTCGGCCTTCACATA
>r225.1 |SOURCES={KEY=8c1b976a...,bw,2971497-2972097}|ERRORS={}|SOURCE_1="bcq" (8c1b976ac150da4581101744fba310641e33826f)
CTTCTCGACCCGGCGGCGGAAATCCTCGTCGGTCGAGAATTCGGCGGCGAGATAGGACGAGATCA
GGTCGCTGGCGAGCCAGGGGCCGACGATCTTGGCGCCGATGCACATCACGTTGACGTCGTCATGC
TCGACGCTCTGATGGGCGGAATGGATGTCGTGGCAGACGGCCGCCCGGATGCCCTTCATCTTGTT
GGCGGCGATCGAGGCGCCGACGCCGGTGCCGCAGACCATGATGCCGCGCTCGGCCTCGCCGGAGG
TAACCTTGCGGGCGACCTCGCGGGCGATGTCGGGGAAATCGACCGGCTGGTCGTCGTGGGAGCCG
ACATCGACGACCTCGTGGCCCAGCGATGTGATGTGGTCGATGACGTGCTGCTTGAGGGACCAGCC
GGCATGGTCGGAGCCGATGACGAGGCGCATGGGATATCCTGTGGTGGTTGGAGCGAAGGGCCGGC
GCCCATGGCGAGCGCCGGCTCGGTAGGGATCAGCCGCGCATGTTCGCGGGCAGGTCGGTGCCGTG
GAACTTCTTGTAGATCGCGTTGAGCTTGCCGTTCTTGAGGTTCTGCTCGACCCAGGCGTCGAGCT
TCTCGATCAGCTTCG
>r226.1 |SOURCES={KEY=8c1b976a...,bw,370200-370800}|ERRORS={}|SOURCE_1="bcq" (8c1b976ac150da4581101744fba310641e33826f)
CGAGAAAGACCAGGTTCGGCCGCCGGGCCGCGATCGCCGCCAGCGCTTCGTCGGCGGAACCCGCC
TTGCGGGTCCGATAGCCCTCGTCTTCGAGAAGGCCGGCGACCAGATCGCGGATATCGACTTCGTC
GTCCACTACCAGGATGTCAGCACTCATAGGCGTGTCCCATTCTGCATGTCATGCTCTGGCGCGGG
GTTGCCTCGTCCGGCAGCCTCTTCGCCATTGTCGGCCTCCTGAACCGGGCCTGTTTCGGGGAACC
AGAGACGGATGCGCGCGCCGCGCGCGCCGTCGGGTCGGTCGAGCAGCTCGATGCCGCCGCCATGG
TCTTCGAGAATCTTGCCGACGATGGCGAGGCCGAGCCCGGTCCCCCCCTCGCGGGTGGTCATATA
GGGCTCCAGCAGCTTCTGGCGCTGGTCTGCGGGCAGGCCCTTGCCGTTATCCGTGACGTCGATGA
CGATCCGGCCATCGGCCCAGCGCTCGAACTGGACCTGGATCAGCCCCTGCCCTCGCTCCTCGGGC
GGAACCGCCTCGATGGCTTCCGTTGCGTTCTTGATGACATTGGTCAGGGCCTGCGAGATCAGCCG
GCGGTCGAACCGGGC
>r227.1 |SOURCES={KEY=8c1b976a...,fw,5086602-5087202}|ERRORS={}|SOURCE_1="bcq" (8c1b976ac150da4581101744fba310641e33826f)
TGCCAATGGCCTCAATGCGATCGCTATCGGTGTCATTTCGGGCGCGAGCGGCACCAACGCTCTTG
CTATCGGCGGAAACGCCCAGGCCGTTGGGGAGGGAGCAAGCTCCATCGGCGTCAACTCGGTTGCA
CGCGCAGGCTCGGCCGCCTTCGGCCTGAACGCGCGTGCCGACGGATTGGAGTCGACGGCGATCGG
CTATGTCACCCGGGCAACCGGGCTGCGCGCCACCGCACTCGGGCATGGGGCGACCGCATCCGGAC
TGGATTCGTTTGCCCAAGGCAATAACGCAATCGCAAGCAGCCAGAACGCCATCGCGATCGGCTTC
CAGGCGACAGCGACCGCGATCAACTCGGTCAATCTTGGTAACCGGACTGTTGCGGGGGGAGGCGC
CCTTCAAGAGAGCGCCATCGCCATTGGCACGGATGTGAGAGCGTCTGAGGTCGATGCCACCGCAA
TCGGCCGGCAAAGCCAGGCGACGGGCACGAGCGCCACGGCGATGGGCCGGAACGCCAGCGCCTGG
GGCAACCAGTCCATCGCCCTCGGTCTCGGCGCGGTCGCAGGTGTGCAGGCCAACACGGCTCTGCC
CAACAGCATCGCGGT
>r228.1 |SOURCES={KEY=8c1b976a...,fw,3149070-3149670}|ERRORS={}|SOURCE_1="bcq" (8c1b976ac150da4581101744fba310641e33826f)
GAGCTTCTCGGCATGGCCCTGCTGGCTGAGCTTCTGCTCCTCGACGAAGGTGTATTTGTTCAGCC
AATCCATCAGCTGCGCGCCGTAGGAGGCGACGACTTGCGTCTGCGGCATGTGGATGTGCGCGTCG
ATGAAGCCCGGCATGATCAGATGCGGGCGATGGTCGACGATCTCGGCATCGGCCGGCAGCGCCCG
CAACAGCGCGCTTGCCTCGCCTGTCGCCTTGACCAGCCCGTTCTCGATGACGAGCAAACCGTCCT
CGACGAAGCGATACGCCGCCTCGCCCGCAACCTCCGGATCGCCGACAAACCAGAGCAGACGACCG
CGTAAGGCGCGGATGACGGGAGATGCGGTCACAATCGGCGGCTCCGGCTTAAATTCACATCACAT
CTGCACCAAATCAAAGCTTCCGGCCAAGCACGGATCGTGCCTAATCTGGAGGCATGAACTGGCTT
TGCGAGTGGAGCGGGCAGGATGCGTGAACGCCTGCGCTTCCTCCTCGGTGACGAGCTTGTCGAGA
TCGATCGCTGCGATCCGACACTGACGGTGCTCGACTGGCTGCGCCTCGAGAAGCGCATGACCGGC
AGCAAGGAAGGCTGC
>r229.1 |SOURCES={KEY=8c1b976a...,bw,4840855-4841455}|ERRORS={}|SOURCE_1="bcq" (8c1b976ac150da4581101744fba310641e33826f)
GGCCTGCCAACCTGGGGCGACGGGCGCCTCACCATCCTCGGCACCGAGGGCACCATCGAATTGCG
CAAATATGTCGATATCGCCGGCCGGCCGGGCACCGACCATGTCTTCCTCGTCGACAAGGCCGGCA
CCCGCCATATCGACGCCTCACACGAGCCGCTGACCTATTTTCGCGACCTGATCGTGGATATCGGC
GCCCGCAGCGAAACCGCCACCAGCCAGCGCCACACCTTCACCGTCTGCCGCCTCGCCCTGGAGGC
GCAGGCAAAGGCCGCCCGGCTGCCGGTGCGGCCTGAAGCGCGATCCTGAGGAAACGCCATGACAC
GCAAGCTCGGCATCGCCGTGATCGGGCTCGGCCCGGCTTCACTGCCGCACTCGAAGAGCCTGCTC
GATCTCGCCGGCCGTGCCGAGGTCCGCTGGGCGGTCAGCCGCACGCCGGACCGCGCCAAGGCCTA
TGCGCAGCAATTCCCCTTCCCGACTACGACCGATCTCGATGCCGTGCTGGCGGACCCCACCGTCG
ACGCCGCCATCGTGCTCACGCCGCCCTCGAGCCATCTCGACGTCTCCGCCCTCTGCCTTGAAGCC
GGCAAACATGTTCTG
>r230.1 |SOURCES={KEY=8c1b976a...,fw,3793299-3793899}|ERRORS={}|SOURCE_1="bcq" (8c1b976ac150da4581101744fba310641e33826f)
ATCGCCGGGCTGGCGCTGCTGCTGGTGGCGGCGGCCGCCGTGATCCTGTTGGCCATGGGCCGCGA
ACCGATCTGCAAATGCGGCTATGTGAAGTTCTGGCAGGGGCAGGTTTTCTCCTCCGAGAACTCCC
AGCACATCGCCGACTGGTACACCTTCTCGCACATCATCCACGGCTTCCTGTTCTATGGCCTGTTC
TGGCTGGTGCGCCGCATCACCGGCCTGCCGATCTCCTTCGGGCTGGCGCTGCTGCTCGCCATCAT
CATCGAAGGCGCCTGGGAGATCACCGAGAACTCGCCGGCCGTGATCGAGCATTATCGCTCGGCGA
CGATCTCGCTCGACTATTACGGCGACAGCGTCCTGAACTCGGTCAGCGACATCCTCTCGATGGTG
CTGGGCTTTCTCGTCGCGCGGCTCGCGCCGGTCTGGCTGACGGTGACCAGCGCATTGGCGATGGA
GCTCATCGTCGGCTGGCTGATCCGCGATAACCTCACCCTCAACGTCATCATGCTGCTCTGGCCGA
TGGACTGGATCAAAGCCTGGCAGGGCGGAGCCTGAGCCATGCAGACCAACTTCACCTCCGAGCGC
CTCGCCTCCGATCCG
>r231.1 |SOURCES={KEY=8c1b976a...,fw,3574681-3575281}|ERRORS={}|SOURCE_1="bcq" (8c1b976ac150da4581101744fba310641e33826f)
AAAGGCTGCACTCGCGCCAGCGCGTCGAGCATCGGCTTCGGCCCGGCGATCCTGGCGCCGGCGAG
CGTCCGGCCCGACGAAGCCCGGATGGCTTCGCCATTGCGCTTCGCGCCGCTCCCGGCGATGGCGG
TGTAGGTTGCGGCGCAGGCCGGAGCATGCACGACGCCGAGGATCGGCACGCCCTCGTCGAGCAGC
GCCACGCAGACGGCCCAGTCCGGCGAGCCGCTCATATAGGCGCGCGTGCCGTCGATCGGGTCGAC
CACCCAGACGAAGCGGCGCGTCAGGCGCAGCGCGTCGTCCACCGTTTCCTCGGAGAGCCAGGCGG
CTTCGGGCAGCAGCGCCGAGAGGCGCACGCGCAGGAAGGTGTCGACGCCGATATCGGCTTCCGTC
ACCGGCGAGCCGCCGCTCTTGGCCCAGGTCCGCGCGGCGGTCTGCTCTCCCGGTCGGAACAGATC
GAGGGCGAGGCTTCCGGCTTCGAGGCAGCTCTCGCTCGCCGCCTTCAGGAGGTCGGCGGCGATGG
GTAGCGTGGATGCGCTCATGGCTTCCCTATCGAATGCGAATGCCGCGGTTTCAAGCCGAAAATGC
GCCATCGGGCTGAAA
>r232.1 |SOURCES={KEY=8c1b976a...,bw,525163-525763}|ERRORS={}|SOURCE_1="bcq" (8c1b976ac150da4581101744fba310641e33826f)
CGGCGGCCCGCCGAGCTTCGCCCCCTCGACGCAGGTGTTGCGCTTGGCAACGGGGTATTGCGACC
ATTTCGCGGTGAGGTCGTCGCGGGCCTTTTCCTCATCCGTGCGGCAGGCGCTGACCGTGCCGCCG
ACGCTGTTGCTCGACTTGCCGACATCGCGACAGGTCGCCTCGATGTTGAACTTCGGCGGCCCATC
GGCGACGGGAACCATCAGGCCGGAGGAGAGCGAAAGCGAAACGAGGCTGACGATGAGCATGGCGA
ACTCTCCATTGGCGCGCCCGGCCTGATCAACGCGTAGATACGGGCGCTGTTCCGCCTCTGATTCT
AACGTCTCGCAACCGTGATGTCCGCCGCCGAGCGGGCATCGATGTCGACGATGGCGAGATCGGGC
CGGTCGAGCGCCGGATAGGCGCTTTGGCCGGTCCGTTGCACGAAGACGACGCTCGCCAGCGCAGT
GTGGCTCGCCAGCCGCGAATGCGCCAGCGCCGGCTCCATCTCGCCGGGCAGGACGAGATGGACAT
GGCGGCCGCCCTCGATGCAGGCCTGCAGATCGCCGAGGTTGAACAGGCCGAGCGGTAAAAGCTCG
ACCCCCGTCAGCATC
>r233.1 |SOURCES={KEY=8c1b976a...,fw,3062460-3063060}|ERRORS={}|SOURCE_1="bcq" (8c1b976ac150da4581101744fba310641e33826f)
GGCAAAGCGAGCCAGAGGGTCGTCGCGATCGTGCCGTAGAGGAAGGAATCGGAGAAGAAGCGCTG
GTAATTCGACAGCGCTCCGCCCGCCTTCGGCTCGAAGGAGAGGATGAGCCCGTAAAGGAACGGGT
AGATGAACAGCGCCAGCAGGAACAGGATCGCCGGCACGACGAGCAGCGTCAGCCCGTCGAGCCCG
CGCGCCGCCAGCCGCTGCTTCAGCGGGATGGAGGTGTCTTCCGCGCTCACGCCGCCTCTCCATAG
ACGAGGACGCGGTCGGCGTCGGCGGCGAGTGTGACCGCCTCGCCGGGCGACAGCTTGTCATGAGC
GAGGAAGGACAGGTCCGTTCCATCCGCCATGCGGGCGAAGCCGACGAATTCGCGGCCGCGGAACT
CGGTCGAGACCACCTGCGCCTTGAGACCGGGCTGACCGGCCGCCACAGGATGGAGATCCTCAGGG
CGGATGGCGAGCCAGGCAGCACCGCCGGCAGAGACCGCGTTGCGGGTGCGGCCGGAGAGTTGCGC
CTCGCTAACCGCGACCGTGGCGTGGCCCTCGGTCACCGTGGCGACCGTGCCCTTGACCTTGTTGC
GGAAGCCCATGAACT
>r234.1 |SOURCES={KEY=8c1b976a...,bw,5176717-5177317}|ERRORS={}|SOURCE_1="bcq" (8c1b976ac150da4581101744fba310641e33826f)
AGGCGGCGAGGACGCCGAGCGGCAGGCCGACGAGGAGCGCCAGCATCAGCGCGGAGGAGCCGAGT
AGGAAGGTCTTCGGCAGGGCCTCGACCACGGCGGCGAAGGCCGGCCGGTCATCGGCGAAGGACAG
CCCGAAATCGCCGCGAACCACGCTGGCGACATAGCGCAGATATTGCTCGGCCAGCGGCCGGTCGA
GGCCCCAGGCCTCGCGATAATGGGCCCGCACATCCGGCGGCGTATCGCTCGGCAGCATGATCTCG
GCCGGGTCGCCGGCCAGGCGCAAGGCGAGGAACACGGCCGACACGCAGATCGCGATGGTCAGCAA
AGCGCGCAGACTGCGAAGGGCCAGGAAACGAAACATCGACATCGGGTGCAGAAGATGGGGAAGGT
GCTTCTGCAAGCCCTCTTGCGACAGGCTGATGACAGGCCGCCGATCGCCTTCCCTTAGTCGCCGC
GCCGGGCGGGCGATCCATGCGTCCCGCACTCGGCACCGACCTGTCCCGGCGAAACGAGCGGGGCG
CCCTGCCGTCATTGCCCCTTCCCGGCCGCGCTTCTTTCCTTACGATTTCACCACGGAGCGGATCG
CCGCTTCGCGTAAGC
>r235.1 |SOURCES={KEY=8c1b976a...,bw,3489577-3490177}|ERRORS={}|SOURCE_1="bcq" (8c1b976ac150da4581101744fba310641e33826f)
CGGGCTCGCCGCGCTTCACGCGCGCCACGGCCTCGACCATCAGGGTCTCGTATTTGCCGCGCACC
GAGCGGACGGTGTCCTTGAGGCCGAACTTGTCGAGCTGGAAGTCGACCACGTCGCCGCAACTCCA
GCCCGGGTCGCAGTTGATCAGGTCCGCGCGCCCATCCTTGCCGAACAGCGCGGCGATCTTGGGAT
CCTTCATCTGCACCAGCGTGGTGATGTTGTGTGCGGTCGCGGTCTTCTTGTCGATGAGGTAGCCG
TTGATGCCGCCGCCGACGATCATGCCGCTGCCGAGCAGCTCGGCCTGCTTCTCGACGGCCCGGAA
GGCGGGTTCGCGTTGGGGCATGTTGACGTCGGTGGCGAGGTCGAGATCGCCCTGCCCTGCAGCCT
GGAAGAACAGCGTCGTGTTGAGCGTCGAGAGCTTCACCTCGTAGCCGAGCTCCTTCATCGCCCGG
CTGATGATTTGGGCAGTCACGTAATTGGCGCCGAGGCTGTCGCTCTGGGCGTAGCGCACGGTCTT
GCCCTTGCCCGGCAAGGCCTGGGCGAACGCCGCTCCCTGCAGGGTGACTGCGGCGAGCGCCGCCG
CGGCAACAGTCTTGA
>r236.1 |SOURCES={KEY=8c1b976a...,bw,473225-473825}|ERRORS={}|SOURCE_1="bcq" (8c1b976ac150da4581101744fba310641e33826f)
CCCGGTGCCGACCATGATCGAGGTCGGCGTCGCCAGTCCCATCGCGCAAGGGCAGGCGATGATGA
GCACCGCGACCGCGTTGACCAGCGCATAGGACAGGGCCGGGCTCGGGCCGAAGGCGAGCCAGACC
AGGAAGGTCGCGAGCGCCACCGCCATCACCGCCGGCACGAACCAGAGCGTAATGCGGTCGACCGC
GGCCTGGATCGGCAGCTTGGCACCCTGCGCCGCCTGCACCGTGCGCACGATCTGGGCGAGCAGCG
TGTCGGAGCCGACCTTGCGGGCGGTGAAGCTCAGCGCGCCCGAACCATTGACCGTGCCGCCGGTG
ACGAGGCTGCCGGCTTCCTTGCGGACCGGGGCAGGCTCGCCGGTGATCATCGATTCGTCGACGAA
GGAGGTGCCGTCCCGCACCTCGCCATCGACCGGTACACGCTCGCCCGGCCGCAGGATCACGGTGT
CACCCGGCTTGACCTCGTCGACCGGGATATCGGTCTCGCTGCCCTGGCGCAGGATGCGCGCGGTC
TTCGGCTGGAGTGCGATCAGGCTGCGGATCGCCGCGCCGGTCCGGCCCTTGGCGCGGGCCTCGAA
CCAGCGGCCAAGCAG
>r237.1 |SOURCES={KEY=8c1b976a...,bw,191805-192405}|ERRORS={}|SOURCE_1="bcq" (8c1b976ac150da4581101744fba310641e33826f)
TTGATCGCATCGATGCGCTCGTAATGCTCGCTTTCGACGAGCGCGAGCAGCGTCGTCGCCGGCAC
CTTCACGGGACTGGCCGTGGTCGAGTTGAGAATGCGCACGCTCGATTCGCCGCGATTGGCCGGGT
CGATGAACAGCGTCAGCTCGCCGGGCTTGTCGGCCAGCGCGCAGGCCACCGCCTTCACCGTGCCG
AACGGGTTCTGGGCGATGTTGTAGGCGAGGCGTGCGAACACGTCCGGCTGCGGCTCGACCGCCAG
GACGCGGGCGCTGCGCCCGGCGCGGGCGGCGACGAAGAGCGAATAGGCGCCGATATTCGCGCCCA
CATCGATGAAGGTGAAGCCGTCGCGCAGGCGCGAGGCCAGCATCTCCAGCTCGATCGGATCGAAA
TATTGCGGCGTGAACAGCACCCGCTTCTCGCAGATATTGCCGTTCGGATGGAGCCTCATCTTGGC
GCCGAGCGCCTCGATGTCGACCGGCGCACCCTCGAGTGCGCGCAAGCCGATGCTGCGCAGCGCAT
AGGCGCTCTTCCGGCCGAAAAAATTATCCGGGGCAGCGCGTGTCCGGGAAATGATGCGCGCTACG
AAGGGTTTCGGTGCG
>r238.1 |SOURCES={KEY=8c1b976a...,bw,5395300-5395900}|ERRORS={}|SOURCE_1="bcq" (8c1b976ac150da4581101744fba310641e33826f)
CGACGATGCAGGCCCTGGTCTCCGGCCAGGTCGATGCGATCGGCGGCAACACGACCTACAAGATC
AATCTCGACAGGGCCTCGCCCGGCAACGACTACGAGCAGAAGCTGGTCTTCAACGAGCAGTGGCA
GGGCATCTGCACCAAGCTCGGCGATGCCGAGATCAATGCCTGGCTCAACCAGTTCATCGACAAGG
TCGCGGCCGATGGCCGGCTCGCGAAGATCAGCGAGAAATGGCTGGCCCAGCCCCTGCCGAGCTTC
CCGGCCGCCGTCGAGGGCGTGCCCTTCACCGTGAAGTGACGGGCCGCACCGAGCGCCACCCGACC
CTCTTGAGACGAGGCGCGACCGCATCCATGCGGCCGCGTCCGGCTGCCGATCTCGCCAGGAACCG
CCATGCGAACGATCTTCATCCTGAACGGACCGAACCTCAATCTGCTCGGCCAGCGCGAGCCTGAG
ATCTACGGCCGCACCACCCTCGACGAGATCCGGGGCTGGTGCGAGACCGATGCAAACGAACTCGG
TCTTGCCATCGACTTCCGCCAGTCGAATTTCGAAGGCGAGATCATCGAGGCGATCCATGCCGCAC
GGAAGGATGCCGCCG
>r239.1 |SOURCES={KEY=8c1b976a...,fw,5350284-5350884}|ERRORS={}|SOURCE_1="bcq" (8c1b976ac150da4581101744fba310641e33826f)
GGCAAGAACGACGGTGAACTCGGTCTGCTCTTCAGCAGCAGCGGCGGCAGCGCCACCGGCAGCCG
GGCCAGCCGCAACGGCGACGGCAGCGGCAGCGGAAACGCCCCACTTCTCTTCGAGCAGCTTGGCG
AGGTCAGCGGCCTCGAGAACGGTGAGCGACGACAGCTCGTCGACGAGCTTGGCGAGATCGGCCAT
GTTTAACTTCCTGTCTTAAGAGGTTCGAACGATAAGGGTTTGCTGGCTTCAAGCCGCATTCTTGT
CGGCGTAAGCCTGAACCACGCGAGCCAGCTTGCCGGCGGGCGCGTTCGTGAGCTGCGCGAGCTTG
GTAGCCGGGGCCTGGATAAGGCCGATAAGCTTGGCACGCAGTTCGTCGAGCGAGGGCATCGTGGC
CAGGGCCTTGACACCATCGGGGTTCAGGGCGGTCTTGCCCATCGCGCCGCCCAGGATGACGAGCT
TGTCGTTCTCCTTGGCGAAAGCGCTGGCGACCTTCGGCGCCGCGACCGGATCGTTGGAATAAGCG
ATCAGGGTGGGACCCGTCAGCAGGTTGCTGATGGACGCGACGTCGGTGCCTTCAAGAGCGATCTT
GGCCAAGCGGTTCTT
>r240.1 |SOURCES={KEY=8c1b976a...,bw,3928577-3929177}|ERRORS={}|SOURCE_1="bcq" (8c1b976ac150da4581101744fba310641e33826f)
TGCTGTTGAAGGGCATGCTGGTGCCCGCCTCGGATCTCGTCATCCGCACCGGCCAGCACCATAGC
CTGGTCGCGCCCCGGTCCAAGCCCCTGAGCCCCGTCGTCGTCGAGATCGCTCTCTGGCTCCAGGC
CGGGATTGCGAAAGAGCTCGATGCGCTTGCCGGCATGGATGGCCTGTCCATCGGAAGCTGATCGT
AGGAGCCGGCGGCGGACCGGTTTCGCTTCAGAAAAGCAGGGCGTCGACGTCGTTGGGGGCCGCTT
CCGCCGGAACGAGGCGCAGCAGCGCTGCGGGCCTCGTTCCGAGGATTGCAGGCCGCGTGAGGTGC
GTGAACGGACGCCGGCGCCAGCACGCTCAGGTTGCGATGTTAAGCATCCATTAACCAAGCTGGCC
CAATACTCCTATTGTATCGACTTGCCTAAATTCCTGACAATGGATGTTTTCATTATGGCAAGAAT
ACATTTCGTTCCGGCAGTACTGATAGCTTCCCTTGTGTCAAGTGCCTCGAATGCGGCCACGGCTA
CGGGCAATTTCCAGGTTCAGATCAATATCCAGGCTACCTGCATTGTTGTCAGTGCCTCGGATCTT
AACTTCGGCAACGCC
>r241.1 |SOURCES={KEY=8c1b976a...,fw,3650799-3651399}|ERRORS={}|SOURCE_1="bcq" (8c1b976ac150da4581101744fba310641e33826f)
GTGCCGATCACGCAGAACCTTCCGCTCTATGGCGAACCGGCGCGGCTCTATTGCCCGGCCGGCGT
CTACGAGGTCGTCTATGAGAACGCGGAGACGAAGAGCAATCCGCGCTTCGTGATCAACGCGCAGA
ACTGCGTCCACTGCAAGACCTGCGACATCAAGGACCCCGCCCAGAACATCACCTGGACGGTGCCC
GAGGGCGGCGGCGGGCCGGGCTACGCGAATATGTGATCGCTCGGCGAGGCTGCTTGTCGGCCTTC
CCCAACTGAAAAGGGCGCGCCTCGCGGCGCGCCCTTTGTTTTACGCGAGGGGCGATCAGCCCTTG
CGCACGACCTTCGGGGCTTCCTTCACCTCGGTGGTGGCGCAGCCGGCGACGAAGCCGGCGAGAAG
AGCGACGGCGGCAAAGCTCAGAACAATCTTTTTCATTGGAATGACCCCCAATAGAGCGCCCGCCG
GATCTGCGGGTCGCAGGAATATAGCCCGGATATCCCGCGCCGAAGACTGGCGATTGCTTCATGGC
TCCTTTTGGGGAGCGGGTTTTCGGCAACTGTTGCGCGGTCGCTACGAAAGTGCCGCATTCGCGCC
GGGCCCGGCTTGCCC
>r242.1 |SOURCES={KEY=8c1b976a...,fw,1631016-1631616}|ERRORS={}|SOURCE_1="bcq" (8c1b976ac150da4581101744fba310641e33826f)
CTCGCGCCGGCCGAGATTGTCGTTCCCGACTGCGCCGGTGATGGCGTTGCCGGTATGGATGCCGA
TGCCGATCCTGAGCGGCAAAGGCAGCGCGGCGCCGAACTCGCGGTTGAGCGCCTCGACGGCGCGC
ACGATGTCGGCCGCGGCCGCGATCGCCGCCTGCGCGGCCCTGGCCTGCGAGCCCTCCAGGCCGAA
CACCGCCATGAAGCCGTCGCCATAGAAGGCGTCGATGCGCCCCTCATGGGCGGTGATCGCCTGGC
CCATCTCGTCGAAGAAGCGATTCAGCAGGCCGATGAGCTCCTGCGGCAATTGCCGTTCCGACAGG
GCGGAGAAGGCCCTGAGATCCGCCACCACCACGGTCAGGTCGCGCTTGCCCATGGCCGCGTCGGG
CTCGAGGCCGCGCCCCGGCGCGGCGTTGAGGCGCGAGGCGAGCAGGATCTGGACCTGGAGATCGT
CGCGCGGCCGGATCTGGCATGCCAACCTGACGCGATCGGGCGCCGAGATTCGCCGCAACAGCTTG
GCCTCGTTGGCCGTCGGCGGCGGCAGGGTGTCCGCGCCGTCGATCACCAGGACGCGGCAGGTGGC
GCAGCGCGCCCTGCC
>r243.1 |SOURCES={KEY=8c1b976a...,fw,3467401-3468001}|ERRORS={}|SOURCE_1="bcq" (8c1b976ac150da4581101744fba310641e33826f)
GAGCTCGAGCCGATGGCGATCGGCCGCAATTTCCTGGTCAAGATCAACGCCAATATCGGCAACTC
GGCCGTCACCTCCGGCGCGGCCGAGGAGGTCGAGAAGCTGGTCTGGGCGATCCGCTGGGGCGCCG
ACACGGTGATGGACCTCTCCACCGGCCGCAACATCCACAACATCCGCTCCTGGATCCTGCGCAAT
TCGCCGGTGCCGATCGGCACGGTGCCGATCTACCAGGCGCTGGAGAAGGTCGGCGGCGATCCGAT
CAAGCTCGACTGGGAGGTGTTCAAGGACACCCTCATCGAGCAGGCCGAGCAGGGCGTCGATTACT
TCACCATCCATGCCGGCGTCAGACTTCCCTATGTTCCGCTCACGGCATCGCGAGTTACCGGCATC
GTTTCGCGTGGCGGCTCGATCATGGCGCGCTGGTGCCTGGCGCATCACAAGGAGAGCTTCCTCTA
CGAGCGCTTCGACGAGATTTGCGACATCATGCGCAAATACGACGTCTCCTTCTCGCTGGGCGATG
GCCTGCGTCCGGGCTCGATCGCTGACGCCAATGACCGCGCCCAGTTCGCCGAGCTGGAGACGCTG
GGCGAGCTGACCCAG
>r244.1 |SOURCES={KEY=8c1b976a...,fw,3836407-3837007}|ERRORS={}|SOURCE_1="bcq" (8c1b976ac150da4581101744fba310641e33826f)
GCCTGGCCGAACGGGCGGCGAAATCGAACATCCCGATCTTGATCGAGGGCGAATCCGGCGTCGGC
AAGGAGGTGCTGGCCCGCGCCATCCAGGGCTCCAGCGACCGCAAGGGCAAGCCCTTCGTCACGGT
GAATTGCGGGGCGATCCCGCACAATCTCGTGGAATCCATCCTCTTCGGCCATGAGAAGGGCGCCT
TCACCGGTGCCACCGAGCGCCATCTCGGCAAATTCGTCGAGGCCAATGGCGGCACGCTCTTCCTC
GACGAGGTCGGCGAATTGCCGCTCGACGCCCAGGTCAAGCTGCTGCGCGCCATCCAGGAGAGCGA
GGTCGACCCCGTCGGCGGCAAGAAGTCGGTCAGGGTCGACATCCGCGTCATCTCCGCCACCAACA
AGAGCCTGCTCGATCAGGTGAAGCGCGGCGAGTTCCGCGAGGATCTCTACTACCGCCTCAATGTC
TTCCCGATCACGCTGCCGCCGCTGCGCCAGCGCCGCGAGGACATTCCCGACCTTGCCCGCGGCTT
CCTCGCCCGCTTCGCCGCCGAGGAGGGCAAGAAGCTCAGCGGCATCTCCAGCGAGGCGATGACCC
TGATCGCGAGCTATG
>r245.1 |SOURCES={KEY=8c1b976a...,bw,2957082-2957682}|ERRORS={}|SOURCE_1="bcq" (8c1b976ac150da4581101744fba310641e33826f)
GGCGCGGCGTCATGGCGCCGCGGAAATAGCCGACCACAGCGAGGTCGCAGGCGATGGCCTCGCGC
TCCACCACGTCCTTGACGTGCTGGAGCGCGAGAAAGCTCTCTCCGACGATGGCGCGCGCCTTTTC
CGGCCCATAGGCCATGGCCGTGTCGAAGGTCGCCCATCCCGGCCCCAGCATGCCGCCGTTGCGGG
AGGAGGCACCCCAGCCCGGCGCTTCCGCGTCGAGCACCGTCACCTGCTTGCCGGCTTTCGCCAGC
GTCAGCGCCGCATTGAGGCCGGTGAAGCCTGCCCCGACGATCACGACCTCGCTGCTGGCCGGCAG
CGCGGTGGAGGGGGCGGCCCTGGGCTCGGCCGCATCCCACCAATAGGGCGTGTCGACGGCGCCCT
CGGCGAAGAACGGCCCGGTCACCTGTGCCATGCCGCGATCCTCATGCTTGCAGGATGCGCCGCAG
GAAGTCCTGCGTACGCGGGTTCTGGGGCCGGCTGAGCACTTCGCTCGGCGGCCCTTGCTCGACCA
GTACGCCGCCATCGAGAAAGAGCACGCGGTCGGCCACCTCGCGGGCGAAGCCCATTTCGTGGGTG
ACGACGATCATCGTC
>r246.1 |SOURCES={KEY=8c1b976a...,fw,4238215-4238815}|ERRORS={}|SOURCE_1="bcq" (8c1b976ac150da4581101744fba310641e33826f)
GCGGTGATTACGGGCGGAACCGTGACGACGCAAGCGGCAGGCGCGCGAAGCCGGCGCATGGCAGA
CCATGCGCCGGCGCCGAGAGCGGTGCTCAGACCTTCTTCTCCATGTTCCAGAAGAACTGCACCGG
CGAGAGCACCATGCCGCTCAGATTCTTGCGGAACGCCATGGGCTGCTGGACGAGGCCGCAGGGGA
CATAGGGAACGGCCTCGAAGCCGCGTTCCTCGATCCTGGCCGCGATCTCCTTCTGCTTGGCCTCT
TCCGGCGTTGCGATCCACGCGTCGCGGAGCCCCTCCATCGGCGCGTCGTCGGGCCAGCCGAACCA
GGCCGCGCCGCCATTGGTCCGCGTCAGCGGATGCAGCGCCGGGTTGAGCGTATCCGCACAGGACC
AGAGCGTATGGAACACCGACCAGCCGCCCTGCTCGGGCAGGCCGCGATTGGCGCGCCGGCCGATG
AAGCTCGCCCAGTCGGTCGCGACGAGTTCCGCGTTGATGCCGAGCTTCTTGAGCAGATCCTCGGT
GACCATGCATTGCTGATAGGCGATCGGCTGGTCGGCCGGGGCGAGCAGGATGACCTTCTCCCCCT
TGTAGCCGGCCTCCT
>r247.1 |SOURCES={KEY=8c1b976a...,bw,2818286-2818886}|ERRORS={}|SOURCE_1="bcq" (8c1b976ac150da4581101744fba310641e33826f)
CGACGATCTTGCCGCATTCCGACCGGGTCGAGATGCAGTCGGCGACGCCGTAGCCGTCGCTGGCG
GGGATCAGAAAGGTGCGCTGTTCGCTGGGGGCGGCGGCGGGGCGGCTCATCGGCATGATCGAGAG
CGAGATGCCGGCGACGGCGATCCCGAGCAGTCCGACGAAAGCCACGGCGCGGCGCATGGGGTGAG
ATTCCTGAGGGCGACGGGCGGGAGACCCCGAGAATCGGGAGGATGGTTCCGGCCGGTTAAATTTG
CGTGAATGGCGGCGGCGATGTTGCGGCGCAGCAAGTCGGGCGCCCTCTTGACGGAAAGCGCGCGG
ACAGGCAATCACTTTTCCCCATGACGCGAGCCGCCATCAACAGCCCTTGCATTATTTGCCGCTAG
CTTTCGCTGGCCGGCTGCTCACGTCCTCGTCCTGAAAACGAACAGACAAAAGCGCCCCGGCCAGC
GGCCAGGCTGTTTCTTGTCTTCTGTCGTTTCGTTCGTTCCAGGATTTGCCCCCGATGTCGCCGAC
CCTGAGGCTCTACAACACGCTGACGCGGACGAAGGAGGATTTCGCTCCGGTCGATCCGCAGAACG
TGCGCATGTATGTCT
>r248.1 |SOURCES={KEY=8c1b976a...,fw,2967203-2967803}|ERRORS={}|SOURCE_1="bcq" (8c1b976ac150da4581101744fba310641e33826f)
TGAAGGACTTCTTCACGCTCGCGCTCGCCCAGCAGGCCGACCTCATCGACGATGTGATGGAGGCG
CGCATCGCCATCGAGTGCCAGGCCGTGCGCCTGGCCTGCGAGCGCGCCACCATCGCCGATTTCGA
GCGGCTGCAACGCGCGCTCGTCCGCATCGGCGAGACCATCGACGATGCCGATGCGGGTGGCGACG
CCGATTTCGAGTTCCACCGAGCCATCGTGCTGGCGGCGCGTTCGCCGACGCTGGCGGTGCTGCAT
GAATCCATGTCGACGCTGCTGGCGCGCTCGCATCGCAGCCGCCGCGAGCTCGTCCAGCGCTTCAG
CTCGATGAAGACCTACCTGATCGATGACCACAAGCGCGTCTTCGACACCATCGTCGGGCGCGATC
CCGACCGCGCCGAAGTGACGCTGCGCCGCCATTTCGCGATCGGCGACGAATACCGCCGCCGCGCG
GTGACCGGCGAGGGCGACCGGTCGGAGACGCGGAGCGCCTAGCGAAACCGAGGCGCCGATTTCAT
CAAAACAATGCCGAAAGAGCAGGTTATGGGACGGAACGAAACGGGCAGCGTCGGCTTCATCGGCC
TCGGCACGATGGGGC
>r249.1 |SOURCES={KEY=8c1b976a...,fw,3935507-3936107}|ERRORS={}|SOURCE_1="bcq" (8c1b976ac150da4581101744fba310641e33826f)
ATGCCGACCTTGCCGCTCCAGCAATGCGTGACCTTGTAGCCCGCAAGCTGCGGCCAGACCTTCAG
CATCATGGCATGAAGCCGTGGCGCCGCCTCGCGTTCCGGCACGTTGAGCATGCCGGGCCTGCTGC
CGAACAGGATGCGCGTGCCGTCCGGAGACGGGCGGGTATAGATCAGCTCGCGCTTGGAATCGGTG
ATCATGCGCCGGCCGGGATTGATCTCGGCCATCAGCTCCGGCGGCAGCGGCTCGGTCGCGATCTG
GTAGCTGCGCACGCCGACGATCCGCTTGTGCAGGAAGCCGCTCGCCTTGTCGCTATAGCCGTTGG
TGCCGAAGAAGACATGGCGCGCGCGAACCATGCCGCGACCGGTCTCGACCGCGTGGAAGCCGTTC
GCCAGCGGGCCGACCTTGAGGACCGGGGCATGCGAGCGCAGCTTTGCGCCATTGGCCTGCGCGAG
GCGGCGCAAGGCGCGGTGATACTTCGCCGGATGGAGGCCGCCATAATCGTCGATGACGATGCCGC
CATGGTAGAAATCCGTCTTCGTGATCTCGTGCTGCCGCGATTTCGGAATCTCGTGGACGGTGACG
CCGGTGTGCTTCGCC
>r250.1 |SOURCES={KEY=8c1b976a...,fw,3366269-3366869}|ERRORS={}|SOURCE_1="bcq" (8c1b976ac150da4581101744fba310641e33826f)
CGCGCCGCCGGAGCGCATCGCGACCAGCCCGCTGCTCGGCGACATCGTCGTCGCCTACGAGACCG
TGGCGCGCGAGGCCGAAGCCGAGGGCAAGAGCTTTCCCGACCATTTCCGCCATCTCGTCATCCAC
GGGCTGCTGCACCTGCTCGGCGAGGATCACGAGACCGAGGCCGAGGCGCGCCGCATGGAAGCGCT
CGAGGTCGAGGCGCTCGCGCGTCTCGGCATTGCCGACCCTTACGCCGATGCCGAGCTCGTGACCG
AGCCGGCCCCGTCTTTCTCAGAACATTCACGGCCATGAGCGACGACAGTCGACAATCCCAGAACG
AAACCGCCGGCCGGGGCCTCGGCCACTGGCTCGGCCAGTTCCTCGACCGGCTCGGTCTACGCGGC
GGCGGCACGGCGCGGGAGGAGATCGTCGAGGCGCTGGCTGAGGCGAATGGCGAATTGGCCGACCT
CTCGGCGCAGGAGCGCGCCATGCTCACCAATGTGCTGGGCCTGCGCGAGCGCCGCGTCAGCGATG
TCATGATACCCCGGGCCGACATCGTCGCGGTGCCGGCGGATGTCACGCTCGACCAGCTCCTCGCC
CATTTCCGCACGGCC
>r251.1 |SOURCES={KEY=8c1b976a...,fw,1400810-1401410}|ERRORS={}|SOURCE_1="bcq" (8c1b976ac150da4581101744fba310641e33826f)
GTTCTGGCCGTCTCTCAGCCGATGAAGATCAGTTTCTTGCCGAGGTTTTCGCCGGCATAGAGCGA
AGCGATGGCGCCGGGCGCGTGCTCGATGCCCTTGGCGAGATCGGTGTCGAAGCCGAGCGTCCCGG
CCTGGTGCAGGCGCGCCATCTCGTCGGCCGCCTTCGCATAGCGCGCCATGTGGTCGAAGATGACG
AAGCCGCTCCATACGAGCCGGCGCGTCAGGATCTCGCGCTCGTTGCGCGGCCCCGTGGGCAGTGG
GTTCCAGGAGTCGATCGAGGCCGTGCCGCATTGGACGAGCCGGCCGCCGACCGCCATGCGCCGCA
GCACCGTATCGAGGATCATGCCGCCCGTGTTGTCGAAATAGACGTTCACGCCATCCAAGACGGCG
GCCGCCAGCGCCTCGTCGAGGGCACCCGACTTGTAGTTGATCGCGACGTCGTAGCCGTAGCGCTC
CTCGCAGAGCGCGACCTTGCGATCGTCACCGGTCAGCCCGATGCAGCGGCAGCCCAGGCTCTTGC
CGATTTGCCCGACGAAGCTGCCGACCGAGCCGGCGGCCGTCGAGACGACGAGCGTATCGCCGGCC
TTGGGGCGACCGAGT
>r252.1 |SOURCES={KEY=8c1b976a...,fw,632251-632851}|ERRORS={}|SOURCE_1="bcq" (8c1b976ac150da4581101744fba310641e33826f)
CCGAGGAAGGCGCTGGCATGCAGCGACAGGCCGAGCGCCGCCGCCGTCCAGGGGTCGACCGACCA
GCCGAACAGCCCGGGCACGAAGAAGGCGAGGAAGAGCTGCATCAGCAGCGGCGTGCCCTGGAAGA
GCTTGATGTAGCCAGCCGAGGCGAAGCGCAGCCATTTGTATTCGCCGCTGCGGGCGAGCGCCACC
AGCGCCCCGCCCAGCGCGCCGCCGAGAAAGGCGACGAGCGAGAGCAGCAGCGTCCAGCGCACCGC
CATGATGATGTAGATGATGTCGCCTGATCCGAGTGTGCGCATGTCGTCACCTCACCGGGTTGGCT
TGCGCAGGAAGGCGCGTTCGATCCCGGCGAAGACCGTCCAGAAGAAGACGGAGAGGCCGAGATAC
AGGCAGGTGGCGACGAAATAGACCTCGAAGCTGCGGAAGGTGCGCGACTGGATGTCGCCCGCCAC
CGCCGTCAATTCGCTCGCCGCGATCGCCGAGCAGACGCTGGTGTTCAGCATCAGCAGGATGAACT
GGCTGGTCAGCGAAGGGTAGATCGCCTGGATCGCCGGCTTCAGGATGATGTAGCGGAAGATCTGG
AGCGGGCGCATGCCC
>r253.1 |SOURCES={KEY=8c1b976a...,fw,1647113-1647713}|ERRORS={}|SOURCE_1="bcq" (8c1b976ac150da4581101744fba310641e33826f)
CCTATGCCGGCGCGGCCTGGACCTTCGACATCAGCAAGGACATCTTCGTCGAAGCGAGCCTCGCG
GCGGCGGTCCATGACGGCAAGACCGGAGCGATCATCCCGGAAAATCGCCTGAGCCTCGGCTGCAA
CGCCGGCACGCGCGAGGCGGCGGCGCTCGGCTTCCGCCTGTCCGATCGCTGGAACCTCGTCACGA
CGCTCGAGCATTTCAGCACGGCGGGCTGCTCCGCCCAGCCCGGCACGGCTTCGCCGCGCGGCCCG
GCCAATATCGGCGCCAAGCTCGGCTACACCTTCTGACATCAGGATGAGGACGGGGCGGCGAAGAG
CCTGCTTCCGTCGAACCCGCGCCGCGCTATAAGCGGTGCATGGTCAAGCTCAACCGCATCTACAC
CCGCACCGGCGACGACGGCACCACCGGCCTGACATCCGGCCCGCGCCGCCCGAAATTCGACCTGC
GGGTCGCGGCCTACGGCACCGTCGACGAGACCAATGCCTGCATCGGCCTGGCGCGGCTTCATGCC
GCAGCCGAGGATGCCGAGGTCGACGCGATGCTCGGCCGCATCAGCAACGACCTCTTCGATCTCGG
CGCGGATCTCTCGAC
>r254.1 |SOURCES={KEY=8c1b976a...,bw,2266512-2267112}|ERRORS={}|SOURCE_1="bcq" (8c1b976ac150da4581101744fba310641e33826f)
GGCGGCGTCAACGATCTGACCGGCTTCGGGGCCTGGCTCGACACACACCTCTATCACGGCGCGAC
CTTGGGGAGCCTCGGCCGTGGCAAGGGCCCCCTCCTTCTGCTGCACGCGACCGATCTCTACAACC
GCGCGCCTTTCGCGTTCGATCGCGCAAGCTTCCGGGCGATCTGCAGCGACTATGACAGCTTTCCG
CTGGCCCATGCCGTCGCCGCCTCCTCCGCGGTGCCGGTCCTGTTCGCGCCGGTCGTTCTGGAGAA
TTTCAGTCCGGACTGTCCGCTTTCGGCCCGAAAAGCAGCGACGCCCGGAAGGTCGACCCTCGCCC
GCCATGTCGAGGAATCGCAGAAGCGCTACGAAACCGAAGCGGATCTGCGCTATCTCAAGCTGCTC
GATGGCGGCCTGGTCGACAATCTCGCGGTCCACAACCTCGTCAGGGCCATGAACCGGCCCACTCC
GGCCCCTTTGCGTGCCGGCGCGGCCCGCCACCTCCAGCGCGTCATCCTCATTGTCGCCGACGCGT
CGCTACGCATCGGCGGCGACCTCTCGAAGACTGTGGAAGGGCCCGGCGCTGTGGACACGATCACC
GCTTCGATCGATGCG
>r255.1 |SOURCES={KEY=8c1b976a...,bw,237073-237673}|ERRORS={}|SOURCE_1="bcq" (8c1b976ac150da4581101744fba310641e33826f)
GCATGCCGGGCGTCACGCGGCGCAATGTCACAACCCCGTGTGAAGCAGGCGGCCGCAGGAAATTG
CATCTCTGCGGCTGGAACATGGCGATCGAGAAACTGTGAGGATCGCGTGGCGCATCGGCCGGAAA
AGCGGAATGCGGTTTTCGGAGAAAGACGCAGCAAAAACAAAAGCCTACAGCATCGGACTGAATAC
GATGCCGTAGGTCACCGCACGCCTTGCCGGGCGCAATCGCAGCAACCACGGCTGCGCCGTCGCGC
GGGATCTTTCCGAAAGGCGGATCCGGCTTTCGGTCCGCTGCTATGGCGCCTCAATAGGGCGGTTC
GGCATAGACCGGCTTGCCGTCGATCAGGAGCCGCTTGATCGCAGCTTGCCCCGAGGCCGAGACGG
CGGCGACGACCTCGACGCGGGCCTTGTCGGTCGTCTCGATCGCCTTGCCCTCGCCCTGCGGCACG
AAATAGCTCTCGATACCATAGGCGATGCGCAGCCGCCGGCGGTCGCCGGAGCAGTCGAACTCCCC
GGCATCGTTCAGCGCACAGGCGCTCGTCGAGGTCACGCGACCGGCGATCACAACCGTGTCACCGC
TGGTCGCGGGCCGGT
>r256.1 |SOURCES={KEY=8c1b976a...,bw,742358-742958}|ERRORS={}|SOURCE_1="bcq" (8c1b976ac150da4581101744fba310641e33826f)
GCGGCATTCATCCGAACCCGGCGAAGGCCGATGTGACGATCGAGATCGAGCGCTGAGCCGCCCAT
GTCAGACGCGCCTTCGCGCCCGCGCCAGCTCGCCTTCGACCTGCCGGTCGACAGTCGCCACGGCG
TCGAGGATTTCCTCGTCGGCCCCTCGAACGAGGCGGCCTACGGGCTGGTCGAAAGCTGGCCGCGC
TGGCCGGATGCCTGGCTGCGCCTGACGGGACCGGAAGGCGCGGGCAAGACCCATCTCGCCGCGAT
CTGGGCCCGCATGGCCCATGCCTGGACAATTCCCGCGCGTGATCTGGCTGACGAGAAGGTGCCGC
ATCTGGTCTCGGGCGGCGCGCTCGTGATCGAGGATTGCGATGCCGCCCCCTTCGACGAGCCGGCG
CTGTTCCATCTGATGAACGCGATCAAGGCGCGCGGCGGCCATCTGCTGCTGACGGCGCGCACGCC
GCCCGATCTCTGGGGCCTGCGCGTGCCGGACCTGCTCTCGCGCCTGCGGCTGGCACCGAGCGCCA
CCATCGAGCCGCCGGATGACGGGTTGCTTCGCGCCGTGCTGGTCAAGCTCTTCATCGATCGCCAG
CTCGTGGTCGATACG
>r257.1 |SOURCES={KEY=8c1b976a...,bw,4078410-4079010}|ERRORS={}|SOURCE_1="bcq" (8c1b976ac150da4581101744fba310641e33826f)
TGCGGGCCCATGCGACCACCCGCATCGTGGACAGCATCGATTACATTCTTCCACCCCGCCAGCGC
CTTGTCGCCGTGAAAGAAAGGAATTCCGGCATCGTTACGCGATGCCGGGCGGTCCACCACCGTTC
CTTCGGACAAGATCAATCCGACATCGCCTTCCGCGCGCCGGCGATAATAGGCAGCGCTCGCCGGC
CCCGGAATGCCTTCAGGGGAAAAAAGCCGTGTCATCGGCGCCATGACGATGCGGTTCTTCAGTTC
GAGCGACCGGACGCTGAAAGGACGAAACAAGCTGCTGGTATCACGATGAGGCATGTCAGGGACTC
CATTTCCAACTATGAAGCGCCTAAGTATAACTCGTATACCTAGCGTCAATTAGGCACTTGAAGTC
GCCCTGGTATATCGAAGGAAACCTGGATGCTCGAATTGGAACCCCTCTGCTTCTCGTCGGCATGT
CCTAGCCGGGCCTTGTTCGATCAGATCGCGGACAAGTGGTCGATGATGGTGTTGGTTGTGCTCGA
CGATGGACCGCAGCGGTTCAACGCCATCCGTCGCCGGCTGCAAGGCGTCACCCAGAAGGCGCTTA
CCCAGTGCCTTCGCC
>r258.1 |SOURCES={KEY=8c1b976a...,fw,5250010-5250610}|ERRORS={}|SOURCE_1="bcq" (8c1b976ac150da4581101744fba310641e33826f)
CGGCCCGATCCAGATCATGAAACGACCGATATTCTTGGCATCCCACTTCCGCGGTTTGCTGAGAA
ACTCCTTGTCCATGTGATCCCAAGGCAGCGCCAATTGGGAAATGTCGTACATCAGGTTTTGCACG
AGCAAATGGATCGACAGCATCGGCAGGAACGGAATGAATGCGCTCGCCACCAGCACTGAAAACAC
GTTTCCGAAGTTCGAGCTGGCGGTCATGTTGAGGTATTTCATGATGTTGCCGAAGGTTTCGCGCC
CCTTCAGCACACCCTCCTCAAGAACCATCAGGCTCTTCTCGAGCAGGATGATATCGGCCGACTCC
TTCGCAATATCGGCGCCGCTATCGACGGAAATGCCGACATCGGCATCGCGCAGCGCCGGGGCGTC
ATTGATGCCGTCACCGAGAAATCCGACGGTATGACCGTTAGCCTGAAGCGCCTGCAATACACGCG
ACTTCTGGAGCGGAGTGAGCTTCGCGAAGATCGTCCGCTCCTCGACCAAAACGCGAAGCGCGGTG
TCGTCCAATTTTTCTATGTCGCGCCCGAGTACGGCTTGGCCCGGTTCAAGTCCTACTTCACGGCA
GATCTTGGCACTCAC
>r259.1 |SOURCES={KEY=8c1b976a...,fw,1857663-1858263}|ERRORS={}|SOURCE_1="bcq" (8c1b976ac150da4581101744fba310641e33826f)
CACCTCGGCCCGCATGGCGCAGCTCGCCGCCAAGGGAAAGCTCAAGGTCGGCGACGAGTTCGTGC
ACGAATCGATCATCGGATCGCTGTTCAAGGGCCGCGTCGAGGCGGCGGCGACGGTGGCGAACCGC
GAGGCCATCATCCCCTCCGTCGCCGGCTGGGCCCGGATGACCGGCTACAACACCATCTTCATCGA
CGACCGCGACCCCTTCGCCCACGGCTTCGTCGTCGCCTGAGGAAGCCCTGAGGCCGCGATGTGTG
AAAGGCGGCCCTCAGGCCGCCTTCTTGCCCGCGTCGAACGGGATCTCGATGTCGACGGCCAGCGT
CGAGACCTGGGCGCCGCGCTCCATCCTGACGGTGACCTTCTCGTCATCGACCTGCATGTGCTTCG
AGATGGCGCGCAGGATTTCGTCGCGCAGCTTGGTGACGAGGTCGGAATCGCCGACGGCGGCGCGC
TCATGCGCCAGCAGGACCTGCAGTCGCTCGCGAGCTGCCGGAGCCGATGGCGAGCGGGAGAAAAG
ACGGAGCAGATTCATGCCGCTTTCCTTCCGAAGAACTTGCCGAAGAAGCCTCGCTTCTCGCCGGG
GATCGCGACCGGGAG
>r260.1 |SOURCES={KEY=8c1b976a...,fw,4188956-4189556}|ERRORS={}|SOURCE_1="bcq" (8c1b976ac150da4581101744fba310641e33826f)
TCGGTCGGGCTTGGCTGGCTGCCATCCGGTAACCGCTACACCATCGGGGACGGCTCCCTGCTCAA
CCAGATCCACCATCTGATCGGGCCGGTCATGGTGCTCGCGCTGGTCTCCACCGCGGTCTGGAGCC
GGTATATGCGCTCCTCCATGCTCGAGGTGATCAATCAGGATTACGTCCGCACCGCCCGCGCCAAG
GGCCTCTCCGAGCGCTCGATCCTGGTCCGCCACGCCTTTCGCAACGCATTGCTGCCCATGATCAC
CATCACTGGCCTGCATGTGCCGATGCTGCTCTCCGGTGCCCTCGTCACCGAAACCGTCTTCACCT
GGCCCGGCATGGGGCGGCTCTTCCTCGATTCGATCAGCTACCGCGACTATCCGGTCGTGATGGGC
GTCTTGATGTTGAGCGCCGTGCTCGTCCTGCTCGGCTCTCTGATCGCCGACCTGCTCTACGGCAT
CGCCGATCCCCGCATTTCGAGGAGCGGTTGATGAGCGTCAGTGATCTCGACCGGGCCGCCGTGCT
GCCGCCCGAGCGGCCCTGGAACAGTCCGGGCTTCAGGCGCTTCCGCCGCCACAAGCTCGCTGTCT
TCGGTGCAGCAGCGA
>r261.1 |SOURCES={KEY=8c1b976a...,bw,3435780-3436380}|ERRORS={}|SOURCE_1="bcq" (8c1b976ac150da4581101744fba310641e33826f)
TGGCGAGGCCTTCGTCGAGGCGATTTCGGAGTTTCGAGGCTAAGGCTCACCCTGTCCGTCGTCAT
TCCGGGCGCAGCGAAGCGGAGACCCGGAATCCATCGTCGAACGCCGGAGCCCTCCGATGGATTCC
GGATCGGCGCCGCTTCGCGGCTTGTCCGGAATGACGAGGCAGGCGAACCAAACCGCCCCTCTACG
CACACGCACGCGTAGGCGCGTGAAAAAGCCATCGTCTGCCCCTATATTGTCGTTTCGAATCAGGA
TCATCGCGGGCGCTCGCTCGCCCGCTCAGGGACCATTTCATGACCGATGCCGCGCTCAGCGCCCA
GCCCGACGACTACGGCGCCGATTCCATCAAGGTTCTCAAGGGCTTGGATGCCGTTCGCAAGCGGC
CTGGCATGTATATCGGCGACACCGATGACGGCTCGGGCCTGCATCACATGGTCTACGAGGTCGTC
GACAACGCCATCGACGAGGCGCTGGCGGGTCATGCCAACCTCGTCACGGTGACGCTGAATGCCGA
CGGCTCGGTCACGGTCAGCGACAATGGGCGCGGCATCCCCACCGATATCCACAGCGAGGAAGGCA
TTTCGGCCGCCGAGG
>r262.1 |SOURCES={KEY=8c1b976a...,fw,3350691-3351291}|ERRORS={}|SOURCE_1="bcq" (8c1b976ac150da4581101744fba310641e33826f)
GCCCAGCCGTCGATCTCCTCGATCAGCCCGGAGCGCCCGGCGCGCACCGTATGCACCAGCAGACC
CGGCTCGATCGGCGGCGCGCGCCGGCCCTGGGCATCGATGATCGCCTCGAAGGCCCGTGCCGCGG
CTCCGCTTTCCAGCAGCGCGACGGCCCGCTCCCTGCCTGCCTCCGGGGAGCCGATGTCGGGATCC
CATGCGAGGATGCGGCTGGCGAAGAACAGGGCCTTCTCCAGCAGATCGGGTGGCGCCTGCGGGTC
GCGGTTCAGGACCCATCTGACGTCCCGGACTTCCAGCGCCGGGCCGATGCCGCGTCCGATCGGCC
TGCTTCCATCGGTCGGATGGGCCTCGACCACCAGGCCGAGCTCCTGCCCGACGAATTCGAACAGG
CGAGCGAGCTCGGTGGCCTCCTCCAGCGAATGCAGCTTCGCGCGAGGGCCGTAAGGGAGATCGAC
GATCACATTCGTCGATCCCGCCGTGAACTTCTTCGACAGGATCGAGGCGACCGACCAGCGATTGG
AATCGATGCCGAGCGGCCGCGTGATCGCGTTCATCACGTCGTCGACGACGGAGTGGTTGAGCCGC
CCATTCCAGGCGATG
>r263.1 |SOURCES={KEY=8c1b976a...,fw,3700643-3701243}|ERRORS={}|SOURCE_1="bcq" (8c1b976ac150da4581101744fba310641e33826f)
TGCGGGGCGTGAAGAACGGCCCGTCGCCGGACTGGCTGCAGGCACGTCTGCGCGCCGTGGGCCTC
AGGCCCATCAACGCGCTGGTCGACATCACCAATTTCATGACGCTCGACCGCAACCGGCCGCTGCA
TGTCTTCGACGCCGCCAAGGTCAGGGGCAACCTCACCGTCCGCCGCGCCAAGGCCGGTGAGACCA
TTCTCGCGCTCGACGGCAAGACCTATACGCTGACCGACGAGCAGGTCGTGATCGCCGACGAGCAC
GGCGTCGAGTCGCTCGCCGGCATCATGGGCGGCGAGGCCTCGGGCAGCAGCGAGGCGACCACCGA
CGTGCTGATCGAGAGCGCGCTCTGGGACCCGCTCAACATCGCCCGCTCCGGTCGCGCGCTCGGCA
TCAATTCGGATGCGCGCTATCGCTTCGAGCGCGGCGTCGATCCCGACTTCACCCGGCCCGGCCTC
GACCTCGCGACGGCGCTGGTGATCGAGCTCTGCGGTGGCGAGGCCTCCGAGATGGAATTCGTCGG
CGAACTGCCGGAAAGCCCGGCCGCGATCGACTTCCCCTGGTCGGAGGTGAAGCGCCTGACCGGGC
TCGAATTGCCGCAGG
>r264.1 |SOURCES={KEY=8c1b976a...,fw,3910465-3911065}|ERRORS={}|SOURCE_1="bcq" (8c1b976ac150da4581101744fba310641e33826f)
CGAAGCCGCCGAGTTCGCCGAAGAGCTCGCGCGCCATGACGATGCAGGCGCCGGTGACGCCCGGC
ACCGGGCGCTCGACATTGGCCGGCGCATAGCTGCCCGGCATGCCCTTGAAGTAATGATGGTTGAG
CCAGGTGCCTTTACTGTCGCGCTTGAAGAAAAGGCCGGCATGCTGCAGCGAGCCGTCCTCGTAGA
GCAGCTTCGGGCCGACGGCACCGATCCGCCGGCGCTTGTCGAGCTTGGCGACCAGAGCCGGCAGC
CAGCCATTGCCGACGGGGATCACGTCGGAATTGACCAAAGCCAGCGCCTCGCCGCGCGCCTGGCG
CGCGCCTGCATTGCAGGCGGCCGAGAAGCCGCCATTGCGCCGCATCGCCAGGAGCTGCATCGGCA
GGCCGTAGGCGAGATGCAACCCGCCCAGGAGATGCGCGACCTCGGCCTCATGTTCGGGAGAATCG
AGCACATAGATCAGCTCGGCGTTCTCGGCGAACCAGGGATCGCCTGCGAAGGCCGCGACCTGCAC
GCGCAGGAAATCATAGACGCGGTAGAGCGGGATCACCACGGAGGCTTTCGGCCGGGCCGGGCCGC
GGCCGAAGGTTTTGA
>r265.1 |SOURCES={KEY=8c1b976a...,fw,1484805-1485405}|ERRORS={}|SOURCE_1="bcq" (8c1b976ac150da4581101744fba310641e33826f)
GCTGCGGCGGGGTCTCGATCCAGGGCCGGTCATATTCGGGGGCCTCGTCGCCAAGCTCCTTGATC
GGCAGGTCGGCCATGACCTCGCCCTGATGCTTCACGACGAAGCGCAGCGTGTCGGTGGTGTGGCC
GATGACGGCGAAGTCGAGCCCCCATTTGGTGAAGATCGCCTCGGCGGCCTCCTCATGGCCCGGCT
TGATCACCATGAGCATGCGCTCCTGGCTCTCCGAGAGCATCATCTCATAGGCGCTCATGCCCTCC
TCGCGGCAGGGCACCTTGTCGAGGTCGAGCTCGACGCCGAGATCGCCCTTGGCGCCCATCTCGAC
GGCCGAGCAGGTCAGGCCGGCAGCGCCCATGTCCTGGATCGCGTCGACATGGCCGGCGGCCATGA
TCTCGAGGCAGGCTTCGAGCAGCAGCTTCTCGGCGAAGGGGTCGCCGACCTGCACGGTCGGGCGC
TTCTCCTCCGACTTGTCGTCGAATTCGGCCGAGGCCATGGTCGCGCCGTGGATGCCGTCGCGGCC
GGTCTTCGATCCCAGATAGACGATCGCCTTACCGACGCCCGACGCCTTGGCGTAGAAGATCTCGT
CGGCCTTGGCGATGC
>r266.1 |SOURCES={KEY=8c1b976a...,bw,265587-266187}|ERRORS={}|SOURCE_1="bcq" (8c1b976ac150da4581101744fba310641e33826f)
GCGGGCGAAGACGGCGCGGTACAGCGCCTCCTTAGAGCCGAAATAATAGCTGAGCTGCGACAGCC
GCACCTCGGCCGCAGCGGCGAGATCGCGCATCGAAGCGCCGTCGGCACCGCCCCGCTCGGCGAAT
GTCCGCTCGGCTGCGTCGAGAATGCGCTCGCGCGTCGGAGCCGCTGCCATCGAATCCCTCCTGAG
CAGCGCCCCTGCCCTGCGTGATTTGGCTCTTATCAGAAAGCGTGTTCTACGCTATTGGTCGGACG
TTCGTCCAAATTTGTGCCGCCAGAGCATAACGGGACGTCAGGAGGAAACAGCATGATGCCAGCCG
GGCGCCTCGTCGATCTCTCAATCCCGCTCGAAAACGACGTGCCCGCCGATCCGCCCTTCCAGAAG
GTTCGGATCGATTACCGTACCCATGAGGGCACCGCGAAGGACATTGCCGCCGCATTCCCCGGCCT
GAAGCCCGAACAGCTGCCGGAGGGCATGGGCTGGGCCGTCGAGCTCGCGACGATCTCGACCCATA
ACGGCACCCATGTCGATGCCCCCTGGCACTACCATCCGACGCAGGACGGCGGCGCCCCTGCCCTC
AAGATCGATGAATGC
>r267.1 |SOURCES={KEY=8c1b976a...,bw,2001650-2002250}|ERRORS={}|SOURCE_1="bcq" (8c1b976ac150da4581101744fba310641e33826f)
GGAAAAGCCGATGTAAAAACAAAGAGCTACAGCATCGGACCGAATACAATGTTCGGGCCGATGCT
GTAGAGCATTTTCGAGCGAAGTGGAAACCGGTTCGCGTGAAGAAAATGCGATAAAACAAAGAGCT
AGAGCATTTTCGTGATTCGCGGAAACGCGGAAATGCTCTAGCAGGCGCCCGGTCAGGGCGCCGCG
GGCGATCCGCTCGCGGCCGCCGCCTGGCCGGTCCAGGGGATGCCGAGCAGCATCCGCTCCAGGAT
CGCCATCCGCATCGGCACCGAAAGCTGGACCTGCCGGAAATAGCCGGCATTGGGCAGGCTGTCGC
AGGAGGTGTCGAGCTCCGAGAAGCGCGGCAGCGGGTTGAGGATCAGCGTGTCGGAGCGCGCCTCC
AGGATCTTCTGCGCCGTGATGGTGAAGGGCTCGGTCTCCTTCTCCTTGTCGACGGCCTCGTTGCC
GAGCGAGGCATGGGCGAATTTGCTCATGTCCTGCATCTGGATGCTGAGGATGTCGTGGCCGAGCG
TCTGGCGCACGTCGTGCACGATGCCGATCTCGGTGCCGAGCCCGGCGAGAACCGTCATCGCCTCG
CGCATCGCCGGGTTG
>r268.1 |SOURCES={KEY=8c1b976a...,fw,14052-14652}|ERRORS={}|SOURCE_1="bcq" (8c1b976ac150da4581101744fba310641e33826f)
GCCTTGGGCACAGCCGCCATCATGCGCTTGCGCACGCGCTGGCTGCGGATCTGGCGCAGCTTGGC
CTTGATCTCGGGATTGCCCTCGGAGTTCTTGAACTCCTGCTTGAGCTCCTCCTTCGTCATCTTCT
GGCGCTGGTACCAGGAAAAGCGCTGCCAGACGAAGTCGCCGATGGCGATGACGGCGAAAAGCGCC
AGCACCGCGCCCATGAGCTGGATCGCCAGTGAGAGCGCCGCCGGCATCAGCGCGGACACGTTCAT
CTCGGCGAAGGCTTCCAGCCGGTCGTGCTGGTTCCAGAGCGTGTACCAGATCACGATGCCGATCA
GCGTCGTCTTGGCGAGGCCCTTGGCGAAGTTGACCCAGGCCTCCTTGCCGAACAGCCGCTTGAGG
CCGGCCATCGGCGAGATGCGGTCGAATTTCGGCATCAGCGGCTCGAAGGTCCAGAGCAGCTTGTG
CTGGATGAACGCGCCGGCCAGGCCCGCGCAGAGGATGAAGGCGAAGGGCAGGCCGAGCGCCATGA
AGCCGGTCAGCACGCCTTGCCGCGTCACCTGCATGAAGGCGGCGCCGTCGGGCGGAACCTGATGG
GCGTTCATCAGGAAG
>r269.1 |SOURCES={KEY=8c1b976a...,fw,2855650-2856250}|ERRORS={}|SOURCE_1="bcq" (8c1b976ac150da4581101744fba310641e33826f)
CCGATCTCGCTGAACGCTTCCAGCCCGCGGCCGAGATCCTGCAGCGAGCGCTGCACGAGGAAGGG
GCGCACCGAACGGCCGAAACTGATGCCGACGCGGTCGTCATAGATGCGCCGGTTGCGGGCATAGG
TCGCGTTCCAGCCCGGCTCGCCCCGGCGCGGCGGCAAGGAATGGGCGGCATTGTGGACCGGCACA
TAGCCGTTGCGGTCGCCGGCGACGGCGAAGGACAGGCGCGCATCGTCGGCGAGGATTTGCGCGAG
AACCGGCGGGAGCACGGTTTCCAGCGCGGTCAGGCTCGGGCTCAGATACTGGCGCGGCTCGCTGT
CCGCCACGGCGGTATAGCTGGCCTGGAACAGGTCGTCCTCGGTCAACAGGCCGCGATCCAGCGCG
GTTTCCATCGCCGCGCCAACCTGCCGGGCAAAGTCCTGGGCGCGCTCGATCAGAGGCCGGTAGGA
GCGCTCGATCTCCTCGATGGTCTGCGCCAGCGCGTCGTTGCCGGCGGCGGCCTCGGGCGCGAAGG
CGATGTGGAGCCCGTTGTCGCTCACCCCCGTCATGCGGCACGGCAGCGGCGGCAGCCCCTCGATC
GTAACGCTGCCGGAT
>r270.1 |SOURCES={KEY=8c1b976a...,fw,4879775-4880375}|ERRORS={}|SOURCE_1="bcq" (8c1b976ac150da4581101744fba310641e33826f)
TGCGGGACGCGATCATGGCGACCGCCGCCATGCTCGCCGCGCAGCGCGTCCAAACCATTCGCCGG
AACGCGGCCAAGCTGCTCGAAGAAACCGTCAAAGAGGAACTCGTCGCTCTCGGTTTCAAGGAGGT
GCCCCGAAAGCCGATCACGACGATGGGACATGCCCCGCCGCCTGGATCGTTCATGGGCGAGACCA
AGGTGGTCGGCCATCGCGCGGACGTCGTTGTCCGTCTGCCGGATCAGCGGTTGCTGCTGATCGAG
TGCAAGGTCTCGAACTCCGAAGTGAATAGCTTCAAGCGCGTCGTCGCTGACACCGGCGGCAAGGC
GCCGAGCTGGTATCGCGACCTGGGCGCAGCCAATGTCGTGGCCTGCGCTGTCCTGAAAGGCGTCT
TCAAGAAGGACAACCTGCTGCACGTGCAGGACGACAAGGACGTCTACATCTTCTGGTCGCACCGG
CTCGAAGACATGGCCAACTACATCGGCCGAAACCCTTAGGCAGAACCGCCTTCAAGATAGGCGAG
CACGCGACGGGCGATAGCGAGCAGCCCATCGTACGTGATGACCTGGATGCGATGCAGATGCCCAT
TGAGACGCCTGAGCG
>r271.1 |SOURCES={KEY=8c1b976a...,bw,5426227-5426827}|ERRORS={}|SOURCE_1="bcq" (8c1b976ac150da4581101744fba310641e33826f)
GGGATCGAACCGACGACCTGAAGCTTGCAAAGCTACCGCTCTCCCAACTGAGCTATGGCCCCGGG
AGGTAACGGACGCAATCGAAAGCAAGGACACGTTCGATGACTGGTGGGCCTGGGAGGATTTGAAC
CTCCGACCTCACGCTTATCAAGCGCGCGCTCTAACCAACTGAGCTACAGGCCCAAGGCAAGACCG
ATCACAGATCAGCCGGCCAAAGCCTGGCTTGGCCCAGAATACGCGGAGACAAGCCCTATGCTTAT
CGATCCAGCGTATTCGCCCGGAAAGAGAAAGAGAAACGAAGACGGCGAAGTTCCGCATGTCGGGA
CCTGATCTGGTCCCTTTGTTCTGAAGAGAGGTCGATACGAACCGAAATTCGTGAAGTCCTCTACC
TTAGAAAGGAGGTGATCCAGCCGCAGGTTCCCCTACGGCTACCTTGTTACGACTTCACCCCAGTC
GCTGAGCCTACCGTGGTCGCCTGCCTCCTTGCGGTTAGCGCGACGCCTTCGGGTAAACCCAACTC
CCATGGTGTGACGGGCGGTGTGTACAAGGCCCGGGAACGTATTCACCGTGGCATGCTGATCCACG
ATTACTAGCGATTCC
>r272.1 |SOURCES={KEY=8c1b976a...,fw,2562535-2563135}|ERRORS={}|SOURCE_1="bcq" (8c1b976ac150da4581101744fba310641e33826f)
CAGCCGATGGACGGCAGCGTGATCGGCAAGGTCGCGCTCGCCTCCGCGGCCGAACTCGACGCGGC
CGTCAGGAACGCAGCCGAAGCGCAGCCGAAATGGGCGGCGACCAATCCGCAGCGCCGCGCCCGCG
TGCTGATGAAGTTCCTCGACCTGATCGCCCAGAACAACGACGAGCTGGCCGAACTGCTCGCCCGC
GAGCATGGCAAGACCATTCCCGACGCCAAGGGCGACATCCAGCGCGGCGTCGAGGTCGTGGAATT
CTCGCTCGGCGCGCCCAACCTGATGAAGGGCGAGTTCACCGACGGTGCCGGCCCCGGCATCGACA
TCTATTCGCTGCGCCAGCCGCTCGGCGTGGTCGCCGGCATCACCCCGTTCAACTTCCCGGCGATG
ATCCCGCTCTGGAAGCTCGGCCCCGCGATCGCCTGCGGCAACGCCTTCATCCTGAAGCCCTCGGA
GCGCGATCCCGGCGTGCCGATGCGCCTCGCCGAACTCTTCATCGAGGCCGGCGGCCCTCCCGGCA
TCCTCAATGTCGTCAATGGTGACAAGGAAGCGGTCGACGCCATCCTCGACCATCCCGAGATCAAA
GCCGTCGGCTTCGTC
>r273.1 |SOURCES={KEY=8c1b976a...,bw,4338871-4339471}|ERRORS={}|SOURCE_1="bcq" (8c1b976ac150da4581101744fba310641e33826f)
GAGGCAGCGCCGTAGAGCGCGTAATCGTACCATTCGATCACCGTGCCGACCGTCGCGGCGGTCAC
GGCCTTGCCGAGATTCGCCCGGCCGGCCTCGGTCGCCGCCGGCGTGGAAGCGTCTGTCGTCGTCA
TATCTGTGGGCGTTCCTCTTTTGATTCTGTCCGTTCGCGGTGCCCGCTCACATGATTCCGGTCTT
GGCGAAGATCGCGGTCGTCGTCTCGCCCGCCAGGATCATGTCCCGGACATCGTTCTCGCCGCGCA
CCTTGTCGAAAGCCGCCGCCAGAACGTCCTTTTCGTGCCTGGCCGGGACGATGACGACACCATCG
ATATCGGCGACGACGAGGTCTCCGTTCTCGACGCGGCAGCCATTGCCGAAGCGCAGAGGGCAGCG
ATAATCGATGACGCGGCCGCGCACACGCTGGTCCTGCGCATAGCTGCCCGCCGAAAAGATCGGGA
AGCCCAGACCCAGGATCTCGCGGGTATCGCGGTGATATCCGTCCAGCACGGCGCCGACCGCGCCG
AGCTTGGCGGCACGCGTGCTCATCAGGCCGCCCCAGAGCGCATAGGTCGGCGAGGAGCCGGTGCA
GATATAGATCTCGCC
>r274.1 |SOURCES={KEY=8c1b976a...,fw,4002197-4002797}|ERRORS={}|SOURCE_1="bcq" (8c1b976ac150da4581101744fba310641e33826f)
ACCGCTCGCCCGCGGCAATGTCGATTTCGCGCCCTATGTCGCGATCTCCGGCGGCTCCGGCGATT
TCGCCGTGAGCGGCGAGGAACGCCAGATCTGCGTCGACGGGCTGCGCCATGGCGAGCGCTACGCC
ATCGTCATCCGCCAGGGCGTGCCCTCCGCCATCCCCGACGAGACGCTGCTGAAATCGGCCGATTA
CGAGATCTATGTCCGCGACCGCACGCCCTCGGTGCGCTTCACCGGCAAGAACTACGTCCTGCCCC
GCACCGGCCAGCAGGGCATCCCGGTCGTTTCGGTCAATTCGGGCAAGCTCGACCTCGAGGTGATG
CGGATCGGCGACCGCAACCTGATCAACTCGGTCCATTCCGACGACTTCCTGAGCCAGCTCGGCTC
GTGGCAATCCCGCCAGATCGCCTCCGACAAGGGCCAGAGCGTCTGGACCGGCACGATGGACGTGA
AGTCCGAGCTCAACAAGGACGTCGTCACCGCCTTCCCGGTGGTCGAGGCGGTCGGCAGCCTGAAA
CCCGGCGTCTATGTCATGTTCGCCAAGCCTTCGGGCGGCCCGGCCGCGCCCGCGACCGGCGACGA
CGGCGATTCCTATGA
>r275.1 |SOURCES={KEY=8c1b976a...,fw,4405588-4406188}|ERRORS={}|SOURCE_1="bcq" (8c1b976ac150da4581101744fba310641e33826f)
CGGCAATAACCATGCGGGCCGAAAAGACGTCAGAGGGAACAAATCATCATTTAAATGCATTACTC
CCCACCTGCATTCCGCCCTTATGAATGCAGGGGGAGATGTGGTGAAGACAGTCTGGAGGCCGTCG
TGGACAGACGCTCATTCCTGATGACATTGGTCGGGGGCTTTGCCGCCGCCGGCCTTGGCGGGATC
GCCGCCGCCGAAGCCGCGCAGCCGGCTCGGATATTGCCGCCGGAAGGCGCGCCGCTCAAGGACGC
CGAAACCGTCCCGGCGGAGACGAAGGAGGCGCTGGACAAGACCGACGCCGAATTCAGCCAGTACT
ATTACTACCGCCGGCCGCGCTATCGCTACTACCGGCGGCCCTATTATCGGCCGCGCTACTACTAC
CGGCCGCGCTATTATGCCCGCCCGCGCTACTACTATCGCCGGCGCTGGTAGGAACCGCTCTCCGG
GTCAGGCCGCGCTGATGCGGGTCTGACCCGGCTCCGCCACGGGGATGCCGGAGGCGGTGTATTCG
CCGAGCTTGTTGCGCAGCGTGCGGATCGAGATCCCGAGGATCTTGGCTGCATGCGTCCGGTTGCC
CAGGCAATGGTCGAG
>r276.1 |SOURCES={KEY=8c1b976a...,fw,1037554-1038154}|ERRORS={}|SOURCE_1="bcq" (8c1b976ac150da4581101744fba310641e33826f)
GGCGGCCTGCGGCGCCGCGGCTCAATTGTCGGCCATGGGGCATGACCCGATGCTGTGGTCGCCCT
CCGGCCGGAGCACGGAGCAGCTTGCTGCGGGAGCGCCGCTGCGCGCGACGGGAGCGATCGAAGCC
AGCTTCCACCCGCGTATCGCGGGAAGCGCCGCGGAAGCCGTCGCCAGCGCCGACGTCGTGATGCT
GGCGATGCCGGGCTACGCCCACAAGATGGCGTTCGATGCGATCGCCCCTCATCTGAGGGAGGGGC
AATCCGTCATCGTCAGCTCGCATGCCTCCTTCGGCGCGCTCTACCTTTCGCAGCTGCTGGCGGCG
CGGAAGCTGTCTGTGCCCATCGTCGTATGGGGGACGACCCTGACGACCGGCCGCAAGGCATCGCC
GACCGAGGTCGCGGTGAATTCGCTGCGCTCCAAGATCGACATCGCGTCCTTGCCGCAGGAAGCTG
CGGCCGAAGCGCTGGCGCTGTGCAACGCCCTGTTCGGCGAGCGCTTCGTCGTCCGCGAGGGGCTG
CTGGCGATCGCTCTGAGCAATCTCAACCCGCAGAACCATCTCGCCATCGCCCTGTTCAACCTGAC
GCGGATGGAGCGGGG
>r277.1 |SOURCES={KEY=8c1b976a...,fw,4603054-4603654}|ERRORS={}|SOURCE_1="bcq" (8c1b976ac150da4581101744fba310641e33826f)
GCTCGCCGTGTTTCTCGCGCGATTGGTGGATGATGATGAACGAAGCTGGGTACAGAAAGATTGAA
CGCTGTCGTCTGAGCGGTAGCCGGAATTTAGTGCCTGTCCTGAACTTGGGTCACCAGGAATTGAC
AGGAGTGTTTCCAGCTAAGGCTGGGGAGCGAGTTACGAACGGGCCTCTCGAGCTCGTCTGGTGCC
CCGACAGCGGCCTCCTTCAACTCGCCCATTCGTACGATCCCGGCGAGATGTACGGGGACAATTAC
GGCTATCGCTCCGGTCTGAATCAATCGATGGTCGACCATCTGACGCGCAAGGTTCGTCATCTCGA
ACTCTCGGCTGATCTGAAGCCAGGCGATACGGTTCTCGATATCGGCTCAAACGACTGCACGACCC
TCAAAGCCTACTCGACGTCTGGCCTCAAGCGAATCGGGATTGATCCCACGGGAGAAAAATTCCGA
TCATTTTACCCCGACGACATTAAACTTGTCCCGGACTTCTTCTCCGCCGAGAACTTCTCTAAGGT
CTCGAACGAGCGGGCGCGGCTCGTTTCGTCCATTGCGATGTTCTATGACCTCGAGGATCCCGTCG
GTTTTGCCCAGCAGA
>r278.1 |SOURCES={KEY=8c1b976a...,fw,2943721-2944321}|ERRORS={}|SOURCE_1="bcq" (8c1b976ac150da4581101744fba310641e33826f)
AGGATGACGAGCGGGATTTCCTTCGCCACCTTGGCGAGGCCTGCCGGCACGTCCGGATGCGGGCC
CCAGGTCGGCACCTGCTCGTAGATCCAGCGTGCATCCTCGGGGCGGAAGGCGACAGCATTGCGTC
GGCAGGTCCGCTCCAGCGCGTTGTAGACGACTTCTTCATAGGGCTTCCAGTCGCCCAGGACCTCG
TCGAGCCGGTAAGCCGAGAAATCCGTGATGAAGGTCCGCATCGCCGGCTCGTCCAGCTTTTCGCC
GTAGAGCGCGCGCGCGGCCTTATCCATCGCGAAATAGATCAGCGTGCCGTGGCAGTCGAAGGTGA
CGAATTTGGGCCTGAAGGCGGTCATCTGCGGAAATCCCCTGTGGCGAAACGGTTGCGTCCGTCAG
CGAGGATCATAGCCGGGGCCAGAACGGCGCGAGCACCGCATTGCCTGCGGCAGGAAGCACAAACT
GCCGTCCGTCCATGAGACCATGGCAGAGAGTTCCGCCTGCATCATCTTGCCGGTCGACGTCGCTT
CCCGATTGCCGGCGCTTCGCCACCCGTCGTGGCATTCCATGCGGTCGGCGCGCATTCCCACGGCC
GAAGATATCGTGCTG
>r279.1 |SOURCES={KEY=8c1b976a...,fw,2094561-2095161}|ERRORS={}|SOURCE_1="bcq" (8c1b976ac150da4581101744fba310641e33826f)
CTCGGCGCCGAACGCCCGCGGCAAGGCGCTGGTCAACATGCTGCCGATCGAGGCCGGCGAGCGCA
TCACCACGATCATGCCGCTCCCGGAGGACGAGGCGAGCTGGGAGACGCTCGATGTGATGTTCGCC
ACCGCCTCGGGCGGGGTGCGCCGCAACAAGCTCTCCGACTTCGTCAACGTCAATCGCGCCGGCAA
GATCGCGATGAAGCTCGACGAGGGCGACCACATCGTCGACGTGCAGATCTGCACCGAGAATGACG
ACGTGCTGCTGACCACGGCCAACGGCCAGTGCATCCGCTTCGCGGTGCCGGAGGTGCGCGTCTTC
AAGGGTCGCGACTCGACCGGCGTGCGCGGCATCAACCTGGCCAAGGACGACGAGGTCATCTCGCT
GGCGATCCTGCGCCATCTCGACGCCACCCCGGACGAGCGCGCCGCCTATCTCAAGCGCGCCGCAG
CCAACCGCCGTGCTCTCAACGGCGAGGCCGACGAGGCGACGGAGGCCGTTCCTGTAGCCGAGGCC
GATGCCGAGGAGAGCGCCTCGGGCGATATCGAGCTCGGGCAGGAGAAATACGCCGCCATGGGCGC
GGCCGAGCAGTTCAT
>r280.1 |SOURCES={KEY=8c1b976a...,fw,4393962-4394562}|ERRORS={}|SOURCE_1="bcq" (8c1b976ac150da4581101744fba310641e33826f)
CTCGCCGAATATTTCCGCGACCGCGGCCTGCAGGTGATGTGCCTGATGGATTCGGTGACGCGCTT
CGCCATGGCGATGCGCGAGATCGGGCTCGCCGCCGGCGAGCCGCCGACGACCAAGGGCTACACGC
CGACCGTCTTCGCCGAATTGCCGCGCCTTCTGGAGCGTGCCGGACCAGGCACCGAAGACGGGGCC
ATCACCGGCCTCTTCACCGTGCTGGTCGATGGCGGCGACCATGACGAGCCGGTCGCCGACGCGGT
GCGCGGCATCCTCGACGGCCATATCGTGATGGAGCGCTCCATCGCCGAGCGCGGCCGCTATCCGG
CGATCAACATCCTGAAATCGGTCTCGCGCACCATGCCGCGCTCCTGCGACCCGGCTTATTACCCC
GTCGTGCAGAAGGCTCGCGCCACGCTCGCGACCTATGCCGACATGGAGGAATTGATTCGCCTTGG
CGCCTATCGCCAGGGCGCCTCGGCCGAGGTCGACGAGGCGATCCGCCTCAACCCGGCGCTGGAGG
CCTTCCTCAAGCAGGCCAAGGACGATGCGACCTCGCTTCCGGAAAGCTATGCCCGCCTCGCAGCG
ATCATGAGCGAAGGC
>r281.1 |SOURCES={KEY=8c1b976a...,fw,3341834-3342434}|ERRORS={}|SOURCE_1="bcq" (8c1b976ac150da4581101744fba310641e33826f)
CGGCGGTGCGTGGCATCGACAAGGTCTACCTGATGGCGGGCAAGAACTATGGCGCCAAGGGCTGG
TCGATGCTGCGCCACGTCATCCTGCCCGGCGCCATGCCGGTGATCTTCTCCGGCCTGCGCATCGC
GCTGGGCACGGCGATGATCGTGATCATCTCGGTCGAGTTCGTCCGCGCCAAGCAGGGCGTCGGCT
ACATGACCTTCTATTACTGGGAGGTCCTCAACCCCGAGAAGATGTATGCCGGCCTCGTCGTCGTC
ATGATCCTCGGCGTGCTGCTGACCTACGCGCTGCAATGGCTGCAGCGCCGGCTCATGCCCTGGCA
GCAGAAATAAGAGGTACGGCGATGAAGCTTGCTCTTGTCACCGGCGGCGCCGGCGCCGTCGGGGC
CGCCGCCGCGCGGATGCTGGCCGAGGACGGTTTTCGCGTCGTGCTGGCGGATCGCGCCCTCGAAC
GGACGCAAGCGATCTGCGACGAGATCTGCCGCAATGGCGGCGAAGCCGTCGCCGAGCCTGTCGAT
CTGCTGGAGGAAGGGGCTTCGCAACGCCTGATCGACAGCGTGGCGGAGCGCTTCGGGCGGCTCGA
CTGCCTCGTCAACAA
>r282.1 |SOURCES={KEY=8c1b976a...,bw,4310407-4311007}|ERRORS={}|SOURCE_1="bcq" (8c1b976ac150da4581101744fba310641e33826f)
CATCCCGGCGATTTCCGAAGGGCAGGTGCTGCTCAAGATCCTCTATCTCTCGCTCGACCCCTATA
TGCGCGGGCGGATGAGCGCGGCGAAATCCTATGCCGCCGCGACCGAAATCGGGCAGGTGATGGAA
GGCGGCACCGTTGCCGAAGTCATCGAAAGCCGCGACCCTGCCTTCAAGCCCGGCGATATCGTGCT
GTCCTATTCCGGTTGGCAGTCGCATGCCGCGGCCAGCGCCGCGCAATTGCGCAAGCTCGACCCGG
CGAACGCGCCGGTGACGACGGCACTCGGCGTGCTCGGCATGCCGGGTTTCACCGCCTATGCCGGG
CTGCTCACCATCGGCCAGCCCAAGCCGGGCGAGACGGTCGTCGTCGCGGCGGCGAGCGGGCCGGT
CGGTTCGGCCGTCGGGCAGATCGCGCGGATCAAGGGTGCACGGGCGGTCGGCATCGCCGGCGGAC
CGGAGAAATGCGCTTTCGTGCGCGAGACCTTCGGCTTCGATGCGGTGATCGACCATCGTGATCCC
GACATGGCCGGCAAGCTGGCGGCTGCGTGCCCGAACGGCATCGACGTCTATTTCGAGAATGTTGG
CGGCCATGTCTGGGA
>r283.1 |SOURCES={KEY=8c1b976a...,fw,4218757-4219357}|ERRORS={}|SOURCE_1="bcq" (8c1b976ac150da4581101744fba310641e33826f)
GACCTCGGGGCTGTGCCAGTAGGCACAGGAATAGGTCATCGTCTCGTCGAGCCAGAGCCGGTAGA
AATCGGTCGGGATGTCGTAGTGATGCTTGACCTTCTTGCCGGCGGCACCGAGCGGGTTGTGCATC
CGCCAGCGCCTTATGCGGAAGCGAACCTGCCGGATCGCCTTTTGCAGCGGATGCTTGCGCAGTTC
CTTCCGTTGCAGCCAGAACAGCGTGAGCAGGTCGTGGATCGTGCCTTCCTCGAAGTCGATCCGCC
CGTCCATGTAGCCTTCGGCCAACGCCAGCTCGGGATTGAGGAAGAGCTCCCGCTCGATCCGATCG
TCATGAAAGCGCACGGTGACGGAGGGCGCGATCTTGCGCACCCCGGCGAACAGCATTTCGGCCGG
GCCGGGGCCGAAGACATGCCGCTTGCCATCCGGGGTGACGACAGTCAGGCGCCCCTGGCGGACGA
ACCCCTTGAGCAGTCGCGGCAACAGCAGCATCGGCGATCCCCGTTGACCCCGCGAGTCGCGGGCA
GCCCGACGAGCTAATCGCAAACGGCGTCGCGCCGAAAGCCCTGTGGTTGCGGAGCGGCCCGGCTT
TCGCTTACTCGTCGC
>r284.1 |SOURCES={KEY=8c1b976a...,fw,3445449-3446049}|ERRORS={}|SOURCE_1="bcq" (8c1b976ac150da4581101744fba310641e33826f)
AATTCTCGGGCTTGAAGACCAGGCTCGCATTCGTCCGCCGGTTGGCGGTGGCGGAGCTCATCGCC
GGCGTGTGGTGGGCGATGCCCTTCAGCCGCTCGGCCGCCGCCTCGACATCGGCATAGGTCGGGAG
GGACGGTCCGGTCTGGGCGTTCATGGCGGGAAATCCTGCTGGCGAAAGACGTGTTCTATCTGCCA
GCAGGAGCGCCGGTCCATCAAGGCGGGGCCGCTCGACGCCGCCATGCGGCAGGCGATGGCCGGTT
GCTCAGGCGTTCCTGAAATCCGGCTTCCGCTTCTCGGCGAAGGCGGACATGCCCTCTTTTTGGTC
GGCGGTGGCGAAGAGCGAGGAGAAGACGCGGCGCTCGAAGCGCAACCCCTCCTGAAGGGTTACCT
CGAAAGCGCGCTCGACCGCCTCCTTCGCCATCAGCACGGAGGGCAGCGACTTCGTGGCGATCGCC
TCGGCCGCCTTCAGCGTCTCGGTCAGCAGGTCGGGGAGCGGCACGACGCGCGCGACGAGCCCGGA
GCGCTCGGCTTCCTCGGCATTCATCATCCGGCCGGTGAGGATCAGGTCCATCGCCTTGGCCTTGC
CGACCGCCTTGGTCA
>r285.1 |SOURCES={KEY=8c1b976a...,fw,697199-697799}|ERRORS={}|SOURCE_1="bcq" (8c1b976ac150da4581101744fba310641e33826f)
CGGCATCATCACGTCGAGCAGCACGATGTCGGGCTCGCCCCGCTCGCAGATCGCCAGCGCGTCAG
GGCCGCTCGTCGCCGTGAGCACGTCGAAATACTCAGCCGAAAGCTTCGCTTCCAGCAGCTTCAGA
TTGGCGGGAACGTCGTCGACGATGAGGACGCGAGCGGACATGAAAGGGCTTTCGACTCAGGCTGC
GCCGGCATAGGCGCGGACGGTCTCCAGGAATTTCGCTACCGAGATGGGCTTCGACAGATAGGCCT
CGCAGCCGCCTTCGCGGATGCGCTCCTCGTCGCCCTTCATCGCAAAGGCGGTGACGGCGATGACG
GGGATGGCCTTGAGGTCGTCGTCCTCCTTGATCCATTTCGTGACCTCGAGCCCCGAAACCTCCGG
GAGCTGGATGTCCATCAGGATCAGGTCCGGCCGATGGGTACGGGCCAGCTCGATGGCCTCGATCC
CGTCCGAGGTCTTGAGCGTGGCATAGCCATGCGCCTCGAGCAGGTCGTTGAAGAGCTTCATGTTG
AGCTCGTTGTCCTCGACGATCAGAACCGTCTTCATTCGGCCGCCCTTCGTGCTGCGCCGCCAAAA
TCCGACTTGCGTCGG
>r286.1 |SOURCES={KEY=8c1b976a...,bw,4720438-4721038}|ERRORS={}|SOURCE_1="bcq" (8c1b976ac150da4581101744fba310641e33826f)
GTCCTGCCCATGCGCCTTTTCCTCCTGCCGGACATGGGCTTCCAGCTCGGCCGCCTGCGCGGCGG
TCAACCGCCCGGCGAGGTTCTCGGCGACGAGCCGCTCGAGCCCGCGCCGGACCTCGAAGACGTCG
CGCGCCTCCTCCAGCGTCGGATAGGCGACGGAGGCGCCCTTGTTCGGCGTAAGCTCGACCAGCCC
TTCCACCGAAAGGCGGTTGAAGGCCTCCCGGACCAGCGTGCGGCTGACCCCGAGCTGCTCGCCGA
TCGAATCCTCGGGCAGTTTCATGCCCGGTTTCAGCGCCTGTTCGATGATCGCGCGCCGAAGCGCC
CTGTAGACGGATTGCGCACGCAATCCCGGCAGCCGTGACTCGCCCATATCGGCCTGTCCTCGCTT
TGGTCTGACCTTGCTGGGGACCGTCAATGTCACGAGACGGGGCTCCGTTCCAGTTTGCGCTTGTG
TTCAATAATCGCATACAATACGATCAAACAATCGTATGCAAGACTGAACATTAATCGCACACGAG
ATGGCGCGGAAAGCGCCACGATGCGCACAGAGGTGGCAGTGACGACCGCGTGGCTTCGTTCCGGG
CTGCGCCGAATGAAA
>r287.1 |SOURCES={KEY=8c1b976a...,fw,448411-449011}|ERRORS={}|SOURCE_1="bcq" (8c1b976ac150da4581101744fba310641e33826f)
GTCGAGCGGATTGACGATGGAGACGGCCGCCGGCATCGGGCGACAGGAACAGCGCACCGATCTGC
CGGCCAACGTCGTCACCCAGGTGTTCGGCACGGTCGCCGGCAAGGCCAATTCGGCGGCCGGCGCC
GATGGCGGCCGCATCCTGTTCAAGGTCGATTCGGCGACGGTGCCGCCTTACATCCGCACGACGCA
GGAGGCGGACAACTTCGTCCGCCTGCTCTCCGCCAATCTGAGCGAGGGGCTCCTGCTGCAATATG
TCGCCGAGCGCCAGGCCAAGCTCGGCGTGAGCATCAATGACGCGGCGTTCCGCAACGCCACTGGC
GGGGTGCAGAATTGACGATGCAGCACCTCGACGAATTCGAGCGCTTCGCGCAGATCTACGAAACG
GGCGCACCGCAGCTCCTGCGGCAAGTCCTGGTCGGCGATTGCGAGACGCCGGTCGCCGCCTTCCT
GAAGCTGCGGCACGCCACCTCCGGGCCGGCCTTCCTGCTGGAATCGGTGGAGGGCGGCGCCGTTC
GCGGTCGGTACTCGATGATCGGGCTGGAGCCGGACCTGATCTGGCGCTGCCATCAGGGGCAGGCC
GCGATGTGCCGGCCT
>r288.1 |SOURCES={KEY=8c1b976a...,fw,3337221-3337821}|ERRORS={}|SOURCE_1="bcq" (8c1b976ac150da4581101744fba310641e33826f)
TCCGGGAAGAACGCCTGTCCCGCTCGCGTCAAGGCGAGGCTGCGCGTCGTGCGCTGGAACAGCGT
GACGCCGACATCCTCCTCGAGCTTGCGGATGCGGTGGCTGAGTGCCGTCTGCGACAGGCGCATCG
CTTCGGCGGCGCGCCGGAAGCTGCCGAATTCGGCAATCTGGATGAAAGCCTCGAGCCCGGCGACG
TCCATCATGTGGCTCCCGATTGAGCAATATTGCTCATGAATAGGCCTCCCAAATTCATTTGAACA
GCGTTGTTCGGCTTGACTATCCTCCTTGCAAGAAACTGCCGCCGAGCCTCCCTCACGCCCCAAGC
GGGTGCGGAAAGGCCCGGCCTCGAAGCCCGAGGAAACGCATCATGGGTTCGATGGAAGGCGAGGG
AGGACGGCTGTTCTTCCGCTCCGAGACCTTCGATACGGAGAAGTTCGAGCGCCGCAGGCTCTCGA
ACAAGACGATCACAGAGCCGGCGCGCGAACTGCCTGTTCATACCGAATGCGACGTGCTGGTCGTC
GGCGGCGGGCCTGCCGGCACGGCGGCTGCCGTTGCCGCCGCCCGGCGCGGTGCCGATGTGGTGCT
GCTGGAGCGCTACAA
>r289.1 |SOURCES={KEY=8c1b976a...,bw,3768390-3768990}|ERRORS={}|SOURCE_1="bcq" (8c1b976ac150da4581101744fba310641e33826f)
CTGCCGCTATCGCGCTAAACAGGCGCCATGTGCGGACGCTATGCGATCACCCTGCCCCCCGAGGC
GATGCGCGCGAGCTTCGGCTATCGCGAGCAGCCGAATTTTCCGCCGCGCTACAACATCGCGCCCA
CGCAGCCCGTGCCGATCGTCAGACTTCATGACGGGGCGCGGCAGTTCCTGCTGATGCGCTGGGGC
TTCATTCCCGGCTGGGTCAAGGACCCCAAGGATTTCCCCCTCGTCATCAATATCCGCATGGAGAG
CGCGGCCGAGAAGCCCTCCTTCCGCCACGCACTGACGCGGCGGCGCTGCCTGCTGCCGGCGGACG
GCTTCTACGAGTGGCGCCGCTCCGGAACGGGGCGGCAGGCGCGCGCCGACGCCTTCCTGTTCCGC
CGGCCGGATCGCGGCTTCTTCGCCTTCGCGGCGCTCTGGGAAACCTGGCATTCGCCTGATGGTTC
GGAGATCGACACCGTCGCGATGATGACCGGCCCGGCCAACGGCACCATGGCCGCGATCCACCACC
GTTGCCCGGTCATCCTCGACCCGGCCGATTACGATGCCTGGCTCGATCCGGGCGCCGCGCCGCAG
CAGATCGATCGCCTG
>r290.1 |SOURCES={KEY=8c1b976a...,bw,4421236-4421836}|ERRORS={}|SOURCE_1="bcq" (8c1b976ac150da4581101744fba310641e33826f)
AACGGCGCCGGCAAGACCACGATCTTCCGGGCCATCTCGGCGCTGCTGCCGCTGGCGCGCGGCCG
CATCGCGATCATGGGGCAGGATCTCAAGGGCTCGCGCACGGAAGCGCTCAGCGCGCTCGGCGTCG
GCTTCGTGCCGGAGGGGCGGCGCCTGTTCGGCGACATTTCCGTCCGTGACAACATCCGCCTCGGC
TACGAGGCGCAGGGGCACCAGGCCGGCTTCGAGGAGCGGCTGGAGGAGATGCTGGAGCTGTTCCC
GCGGGTGCGGGAGCGCATCCGGCAACGCGCCGGCACGCTCTCGGGTGGCGAGCAGGCAATGGTGG
CGCTGGCGCGCGCGCTCGTCGGCAAGCCGAAATTCGTGATCATGGACGAGCCCTCGCTGGGCTTG
TCGCCGAAGCTGATCGACGAGTATTTCGACACGGTCGCGGCGGTGAACCGCGGCGGCACGACCGT
GCTGCTGATCGAGCAGAACGCCGAGATGGCGCTCTCCATCGCCCATCGCGGCATCCTGCTCACCA
AGGGGCGGGTCGTGGCGGCGGGCAGCGCCGCCGAACTGCTCGGAAGCGACGCCGTCCGACATCTC
TATCTTTGAACCGGA
>r291.1 |SOURCES={KEY=8c1b976a...,fw,4694754-4695354}|ERRORS={}|SOURCE_1="bcq" (8c1b976ac150da4581101744fba310641e33826f)
GCCAAGCGCCATACGCCTGCGCCGCCGGCACATGCCGGACGATACGCGCGCTGATCGCCCCCGGA
TTCCCGAATGGCGGCGCGACACCAGTCCCTCTCGGAGCGCGGGCAGCTCGATCTGTTCCGTGCGC
TCCCCGGCGAGTTCGCAGCACGAGACGCACAGGATCTCATGGCCTATCCGTTTTTCTCCCTCTCC
AAATCGCACCGCGTCGCGCCGATCGACTTCGCCGCCGGCAATGTGTCGATCCGCGTCGAGGCCGT
GCCCGATCACGGCATGGCGACCATTTGGGACGCCGACATCCTGATCTGGGCGGCGAGCCAGATCG
TCGAGGCGCGTGACGCCGGCCTGCGCACGTCGCGCCTGATGGTCGCCACGCCCTATGAAATTCTC
AAATTCATCGGCCGCGGCACGTCCTTACGCGACTATCAGCGCTTGAAGGCCGCGCTCGATCGTCT
GCAATCCACGACGGTCTGCACCTCGATCCGCCAATCCGCCGAGGGCCGGCGTCATCGCTTCTCGT
GGATCAACGAGTGGAAGGAGCGCACCAACCGCAACGGCAAGCCGGACGGGATCGAGATGATCGTC
CCGGACTGGTTTTAT
>r292.1 |SOURCES={KEY=8c1b976a...,fw,592663-593263}|ERRORS={}|SOURCE_1="bcq" (8c1b976ac150da4581101744fba310641e33826f)
CAGAACCGCGTGCAGGAGCTGACCGAGATCACGACCAGCCTGAAGGCGCTGGCGAAGGAGCTCTC
GGTTCCGATCATCGCGCTGTCCCAGCTCTCGCGCCAGGTCGAGAGCCGCGACGACAAGCGCCCGC
AGCTCTCGGACCTGCGCGAATCCGGCTCGATCGAGCAGGACGCCGACGTGGTCATGTTCGTCTAT
CGCGACGAATACTACCTCAAGGGCAAGGAGCCGCGCCCCGGCACCGAAGAACACAACAAATGGCA
GATCGAGATGGAGGCGGCGCATGGCGTCGCCGAGCTGATCATCGGCAAGCAGCGCCATGGCCCGA
CCGGGACGATCGCCCTCCAGTTCGACGCCGATGTGACGCGCTTCTCCGACCGCGCCGACGACCTT
CGCCTCCCGGACCGTGAATGATGTCTGTCGAATCGCCTGAATCCGGCGCCTATGGCGCGACGCTG
ACCATCGACCTCGATGCGCTGGTTTCGAACTGGCGGCTTCTCGGCAAGCGCGCCGGCACGGAGGC
GGGCGCCGTCGTCAAGGCGGACGCCTACGGCATCGGCATCGAGCCGGCCGTGACGGCTCTGAGCC
GGGCGGGCTGCCGCA
>r293.1 |SOURCES={KEY=8c1b976a...,fw,2583153-2583753}|ERRORS={}|SOURCE_1="bcq" (8c1b976ac150da4581101744fba310641e33826f)
GACGAGCCGTAGAGACCAGTTCATTGCCGCTCTTCCGCTAAGGATTGACTGTCGAGACAGCCTGC
GAGCCCCGCCAGCCGCAATGAAAACCAGGCACCGCGCGGCAATTCTCCCGAGCGGGAGCCCGGAA
CCGTCACCACGATGGAGCCGAGCCGCCCCGTTCGCAGCACGCGCTCGCCCGCCTCGAAACTGCGC
GCCAGCGCTTCGTCTCTCGCCATCCAGAAGGGGAACACGATGGCGACGGGCTCGTCGCGGCCATC
AGCGCCGGGCAAGCTCGCGAAAACGCCGATGCCGACGAACACGCTGAGCGCGACAAGCAGGAGCG
CAGCTGGAGCCGTGAGCTCCTGGCTGCGGCCGTCGGCCGGGGGGATTTTCGCGGCACAGACGGCA
GGCATGGGCGTGGCATTTCCGGGCGCAAGCAACACGCTCCACGCAACGGCAACCCGGTAAAATTT
TACTTAAGTTCAAAATCTTTCACCAAGCAAAATCCCGCTTAAATCCGCCTGTTAAGGGTTCATAA
ACGCGAAAAATACAACCTATGAGAGCGATCTTTGCTGGAGCTCTCCTATGGCTGCTTCGCTAGAA
CGTTTGACAAGGGAC
>r294.1 |SOURCES={KEY=8c1b976a...,bw,4229583-4230183}|ERRORS={}|SOURCE_1="bcq" (8c1b976ac150da4581101744fba310641e33826f)
TGCCGAACGTCCGCAATGTGCGCACCGCGCTCGCCCTCGACCGGGTCAAGGACGAGCCGATCGTG
CCTTTCGGCTGAGCGGCGCTCAGCCCGCGACGTAGCGCTTGATCCAGTAGGCGTTGTTGCGCGCC
AGCGCCTTCAGCCGGCGCTGGTCGACATCCGGCAGATACCAGGCGCCCGCGCCACCCGAGAGTTC
CGTCGACATGATCGGCCAGCTGTTGAGCGCGCGGCCGCGGCTGTCGTAGAGCGTGACGGTGCTCT
CAAGATAGTCGTTGCTGGCGCCGCCATCGGCCGGCTTGCCGCCGCCACCGCCGCCGGCATAGCTC
GCCAGCCAGAGGCTGCGGACCGTCACGACGAGGCGGTTGCCGGCTCCCTGACGGAATTCCGGTCC
GAGGATCTCAGCCAGCGTTCGCTGAAGCTCGGCGCTGACCAGCCTGACATTGTCGCCCCAGGCAT
CCGTGACCGTTCGCGCGAACTCGACGCGGATCGAGCCGATGGGCGCGGCCTGTGCGAGAGCAGGC
GAGAGGCCGGACGGGAGCAGGGCGAGCGATGCCCCCGCAAGCGACAATGCGAGGAAGTGGCGGCG
TGTCGTCATGGCGTC
>r295.1 |SOURCES={KEY=8c1b976a...,bw,2785179-2785779}|ERRORS={}|SOURCE_1="bcq" (8c1b976ac150da4581101744fba310641e33826f)
TTGGTCATGATTTGACTGCTCCTGCCGTCAGGCCGCCGACGAGGCGCTTCTGCACAAAAAGGAAA
AGGATGGTGACGGGCAAAGCGATGATCGTGCCGCCCGCGGTGAGGACGCCCCACTGCACCGTGAA
TTCGCCGATGAACAATTGCAGCGCGACGGTCACCGGCCTGACCGTCTCGCCCGACAGCATCATCG
CGAACAGATATTCGTTCCACGAGGTGATGAAGACGTAGATCGCGGTGGTGACGATGCCGGGCATC
ACCAGCGGCAGCACCACCAGCCGGATCGTCTGCAGGCGCGAGGCCCCGTCGATCGTCGCGGCTTC
GTCGAGATCTTTCGGAATCGCGTTGAAATAGCTGACCAGCATCCAGATCGAGAACGGGATCGAGA
AGGTCGAATGGCCGATGATGACGCCGATGAAGGTGTCGATCAGCCCGAGCGTCCGCATCAGCACG
AAGAGCGGGATAATCAGCAGCACGATCGGGAACATGTTGATGACGAGGAAGCCGGTCATCAGCAT
GCGCCGGCCGCGGAACCGGAAGCGCGAGAACGAATAGGCGGCCGGCACGCTGGCCGCCAACCCCA
GCACGACGGCACCGC
>r296.1 |SOURCES={KEY=8c1b976a...,bw,4524996-4525596}|ERRORS={}|SOURCE_1="bcq" (8c1b976ac150da4581101744fba310641e33826f)
TCGAGCTGCTTGAGCGCCTCGGGCTTTCCCAGTACCGCCGCCCCGAGCCTGGCGCGATCGACCAC
GCCATCGACGACCGTGCCGGGAAAGGCTGCCGCGATCGGCGCCACGGCCCGGCCGCGATGCAGGC
GGTGCACGGCGGCATCGGCATCATGCAGTGGCACGCCCTGCTTCACGAAGAGTCCGGCGGTCGTC
GATTTGCCCATTCCGATCGAGCCCGTCAGCCCCAGTACGAAGGTCATGTCCACGTCCCGCGAATC
AGGCCTTCAGGATATCGGCTTCGATCAGGCCGCGCAGTGCCGGCGTCACCTGCGGCGAGACGCCG
AACCAGCGGGCGAAGCCGGGTGTCGCCTGGTGCAGCAACATGCCGAGGCCGTCGACGATGATGCC
GCCGCGCCGTTCCGCCTCGGCGAGCAGCGCCGTCTTCAGCGGGACGTAGTTGATGTCGTCGACGA
TGGTGCCCGGCCGCAGAGCCGAGAGGTCCATCTCCAGCGGCGGCTTGCCCTGCAGGCCAAGCGGC
GTCGTGTTGACGATGAGATCGACCTGCCCGACGGCCTCGCTCCGGCGCTCCCAATCGATCACCTC
CAGCGGCGCTCCGAA
>r297.1 |SOURCES={KEY=8c1b976a...,fw,4282251-4282851}|ERRORS={}|SOURCE_1="bcq" (8c1b976ac150da4581101744fba310641e33826f)
CGTCGTGCGCAGCGTCTCGCTCGCCCGTCCGATCTCGCCGAGCAACAGGCCGAGCCGGGCCTCGA
ACTCGTCGGCGATGCGCGCCAGCTCCCGGCTGCGGAGTTGCTGGTGCTGGCGGGCCTGTCCGGCT
TCCGTCTCTCGCGTCACCAGGGTCGCACGGACCTCGCTGAGCTGCTGGACCGTGCGGGCGAGCTC
TCCGATTTCGTCGGAGCGGCCGCAATGCGGTACGGCGATGACCCTGTCGGAACTCGTCGTCTCGC
GGATCGAGATCATCAGCTCACGCAAGGGGCGCGTCAGATGGCGGCTGAGCAGCAGGAGCGCGGCG
AGCCCGCCCGCCAGGGGCAGTAGGAGCGCCATGACGATGGTGCGCAATCGCACCAGCTCCGCCCG
CTCGCCGGCGCGGATTCCGGCCTCACTCGCCGTCGCCGCCAAGGCGTCGCGCATCGCCGAGGTGG
TGGCGATGATCTGGCTGACGTTGAGGCGCGCCTCCTCGGCGCCGGCCTCCAGCACGGCCGCCTTG
GCGGAAACGCGCTGGCCGATATCGACGATGCCACGCTGGAAGGCGATGAAAGTGTTGATGCGGGC
ATTGAGCGTCGGATT
>r298.1 |SOURCES={KEY=8c1b976a...,fw,5290702-5291302}|ERRORS={}|SOURCE_1="bcq" (8c1b976ac150da4581101744fba310641e33826f)
GGTCGAGCCTCCCGGTTCGCTCGACAGGATCGAGGGCGGCTACGGTTTCGGACTCGCCGATCCGA
GTGGACGGTGTCTGGCGGTCGTCGCAGGCGCGGCGTGCCACGACGACGACGAGCCGCAGCCGGAC
CGGCCCCACAAGATCGCGCATGTCAACTTCAACGACCCCGACGCGGCCCGCCTGACGGCATTCTA
TGTCGATGGCCTCGGCATGAAGCTCGTCGACCGGGCGGGGCGCCAGGCGTTCCTTAACGCGGATT
CGCCGGACCACAGTTCGATCGTGATCTGTCAGGCCGATGCGAACACGCTCAACCATCTCTCCTTC
GAGATGGCCGATCTAGACTCCGTCATGCGCGGCGCCGGGCGGATGAGCGATGCGGGCTATCCCAT
CGAATGGGGCGTGGGTCGGCATGGTTGCGCCGACAACGTCTTCGCTTATTTCGCGGGGCCGGAGG
AAATCCCGCTCGAATATACCTCCGACGTCCTGCAGATCGACGACAGCTATCCCTATAACGGTCCC
GAATACTGGGCCTGGCCTGCGGGCCGGCTCGATCAATGGGGCGTGACCCCTCCCCATACCAAACG
TTGGAAACGGATCCA
>r299.1 |SOURCES={KEY=8c1b976a...,bw,1965919-1966519}|ERRORS={}|SOURCE_1="bcq" (8c1b976ac150da4581101744fba310641e33826f)
GTCGACGAGCCGGAGCCGGAGACCGTCCCGCTGCTCGCCAGCCCCACGAGCGCCGCGACCTCGGA
CAACGAAGTCCAGTTCGATCGCATGAGCGAGGAAGACCTGCTGCGCGGTCTCGACGGCCTTGTGC
CGCCGACCGAGAGCGCCGACGACGAGGATTGATTCCCGTCGGGGAATTTCTTCACCGTTTTGCTC
TAAAGCCCGGCACTGCCGGGCTTTTTCATGCCCGATACTCGGAAAAGCGCCTTGCTGCCGCCCAG
ACCTGTGCAAATAATAATGCGTTGCAATGATCGTAGGCTGAGGCTGGGGCCCGCATGGGCATGAT
GCGGCAATATGAGCTCGTTGACCGGGTCAGGAGCTACAATCCGAGTACCGACGAGGACCTGCTCA
ACCGGGCCTATGTCTATGCCATGCGCGCCCATGGCACGCAGAAGCGCGCCTCCGGCGATCCCTTC
TTCGCGCATCCGCTCGAAGTCGCCGCGATCCTGACGGACCTGAAGCTCGACGATGCCACCATCGT
CGCGGCGGTGCTGCACGACACGGTCGAGGACACGGCGGCGACGCTGGAGGAGATCGAGAACCTGT
TCGGGCCGGATATCC
>r300.1 |SOURCES={KEY=8c1b976a...,bw,4070869-4071469}|ERRORS={}|SOURCE_1="bcq" (8c1b976ac150da4581101744fba310641e33826f)
GTTCTGGCTCGCCGGCCCAATGCTGAAGCCGCTCGGCAAGCTCAACCTGATCGTCTTCTTCGTCG
GCGTCGTCGCCCTCAACGTCTTCTCCGGCGTGCCGATCGCCTTTTCCTTCGCCCTCGCCACCTTC
GGCTATCTCGCCTGCACGACCTCGACACCGATGCTCGTCATGGTCGGACGGCTCGACGAGGGCAT
GAGCCATCTCGGCGGGCGGGTGCGCGTGTCGCTGCCCCGGCTCGCCGCCGCCGACATCGCGCTGA
TCGTCGCCCGCGAGAAGGCCGAGGTCGCAGCGAGACCGCCTGTCCTGATCTTCGGTGCGGGCCAT
ACCGGCCGTGCGCTTGCCCGTGCGCTTGCCGCCCTACCCTTTACGGTGACGCTGATCGACGATCG
CGACGACGTCATGAGCGGGCTGCCGGCGGCCGTCACCTGCATCCGCATGGCCGATCCGGTCGATG
CGGTCGCGGACGCTCCGGCAAACGCCGCCTTCGTCGTGCTTTCGCACAGCCATGCGCTCGACTAC
CGCTTGACGGAGGCGGCGCTGGCGCGGGGCGATGCCGCTTATGTCGGCATGATCGGCTCGGCCAC
GAAGCGCGCCCGTTT
>r301.1 |SOURCES={KEY=8c1b976a...,bw,854595-855195}|ERRORS={}|SOURCE_1="bcq" (8c1b976ac150da4581101744fba310641e33826f)
CCGAGATCGCGCGCGAGGTCGGTGTCTCGCCGGTCTACCTCACTCAGGTCTTCGCCCAGGTCGAG
GCGGTGCCGCTCTACCGCTATCAGCTGCGCCTGCGGCTGGGGCGGGCGCTGGACCTGCTCGGCGA
ATATGATGACCTGACCCAGCTCGGGCTCGAGCTCGGCTTCTCCAGCCACAGCCATTTCAGCGCCG
CCTTCCGGCAGGCTTACGGTCGCACGCCGGCGGAGTTCCAGCGTTCGCTCAATCTCCGCTGACAC
AGGCTGTCACGGATCGCGAAAGATTCTGACAGCAGCTGTCAGCAGGAAAGTGTCCTCTTCCGTCA
TCACAACCGACGGAGACAGGTCATGATCAGCTTCATCATCGGATCGGCCAAGCCCGTATTCGCGG
CGGCCGATATTCTCGGACGGATTCTTGGCGGGATCGGCCACTGGCTGCAGGCGCGCCGCGACTAT
CGCACCCTCTGCGACATGAGCGAGCGCGATCTGCGCGATCTCGGTTTGCGCGACAGCGATCTGCG
CGACGCGACGGCCGCCCCCTTCTTCGGCGACCCGACCGCGATCATCTCGCTGCGTGCCGAGGAGC
GCCGCGGCTTGGCGG
>r302.1 |SOURCES={KEY=8c1b976a...,bw,3496195-3496795}|ERRORS={}|SOURCE_1="bcq" (8c1b976ac150da4581101744fba310641e33826f)
CCCGTAACCCTCGCGCAACACGACGCCAAAGCGTTCCTCGAAGGCCCGCCAGACATCGATCGGGC
AGCCGCCGCCCCAGGCCATGCGAACCTTGTGCTGCCGGTCGAGGGGACTTTCCGGCTGCTTCAGG
AGCAGCGGCAGGACGCCGCCGAGATAGTGGATATGCGTGACGTCGTAGCGCCGGACCTGGTCCCA
GAACTGCGAGGCACTGAACTTCTCGACCATGGCGAGCGTGATCGGCTCCATCAGCGCCGCGATCA
GCACGGCGACGCCGGCCCCATGATGCAACGGCTCCCAGAGCAGGAAGACGTCTCCAGCCCTGGCG
CCGGTCAGCGCCAGCGTCCCCATCGGCCCCGCACGCAGGCTGCGGTCGCTCTTCAGCACGCCCTT
CGGTTCGCCGGTGGTGCCGGAGCTCGGCGTGATCGCGATGATGTCGTCGGCCAACACATCGACGG
GCGGCCGGCCAGGCGAAGCGGCATCGATCAACCGGGAAAACTCTCCCGGGCCGTCGCCCCCGCGC
CAGACCAGCTTGAGCTCCGGCAGCCGCGCGGTGATCGGCGCGAGCAACTCGGCATGGCTGCGATC
GGCGATGAGCGCATG
>r303.1 |SOURCES={KEY=8c1b976a...,bw,1947828-1948428}|ERRORS={}|SOURCE_1="bcq" (8c1b976ac150da4581101744fba310641e33826f)
GGGACGGGCGCTCTCCACCACGGTCAGCATTGGGCTGGCGACCTTCCCGGAACATCACCGCGACC
CGGTCGAACTGATGAAGGACGCCGACATCGCGCTTTATCGCGCCAAGGAGCAGGGGCGCAGCCAG
GCCGTGGTGTATACCAGCGCCGCCCGCGAGACGATGGAACACCGCGTGACCATCGCACATGACGT
GCGGGAAGGGCTCGCTGCGCGGCAGTTCGTTCCGTACTACCAGCCGAAAGTGTCGTTGGTGACAG
GCCGGATCGTCGGCTTCGAGGCCCTCGCGCGGTGGAACCACCCGACCAAAGGGCTTCTCACTCCC
GGTTATTTTGGCTCCATGTTCGCCGAGCAGGCCATTTCGATTGCGCTGGGCGAGCAGATGATCCG
CCAGGTTGCCGCCGATGTTCGGTTATGGCTGGACCAGGGTCTCGAATGCGGCCGGGTAGCCGTCA
ATTTGTCTTCGGCCGACATCTCCGACCCGAAACTCGCCGACAGGATTCTCCGCATCCTGGAAGAG
GCGCGCGTCTCCTCCGAGCATTTCGAAGTCGAAGTGACCGAAACGGCGTTCCTCGGGCGCAGGAC
AGCGACGGCGTCCGC
>r304.1 |SOURCES={KEY=8c1b976a...,fw,5194450-5195050}|ERRORS={}|SOURCE_1="bcq" (8c1b976ac150da4581101744fba310641e33826f)
GCGCGATGCGCTGCGTCGGCGTGCCGCCGGCTTCGCCCGGAAAGGCACGGTTGAGATTGCCCTCG
TCGAGGGGAGAGCGGCGCCGCGCCGCGAAGACCGCCGGCGCGTTGGTGAAGGGCAGGATGGTGAT
CTCGCCGCGCATGCGCTCGGGATCGAGGCGGCGGATCAGGCGCGTCAGCGCGATCTCGCCTTCGT
ACTCGTCGCCATGATTGCCGGCCATCAGCAGGACGCGCGGCCCGTCGCCGTTCCGAATCCGGCAG
ACCGGCACCTTCACCTGGAAATAGGGCGAGCGGTCGACCGAGAAGGGAATGCTGAGATGGCCGAC
CGACTTGCCGTTCGCGGCGAAGTCGAGCGCATGGAAGAGACCGGTATGCATGGGGACCTCTGGAA
GCGCCGGCACCAAGCTGGGCCGGCGGAAGCCGCCGGGCAGCTCATGCCCGGCGGCCGATGGCAGT
GGGACCGAGCCGCGCCGTCAGAGCGTCGGCAGGGTCTGCTCTTCCTTGAACCACTTGAGCTGGAG
GGCGCCGAGCTTGCCGTTCAGCTTGTTCGAGAAGATCGAGGTGTTCAGCCAGTTCAGCAGGTTCT
GCTCGCCCTGGCGCA
>r305.1 |SOURCES={KEY=8c1b976a...,bw,729889-730489}|ERRORS={}|SOURCE_1="bcq" (8c1b976ac150da4581101744fba310641e33826f)
GACGGCGGAGGTTCTGGGTAAAATCACGACGGTCCAATGCGGAAATCATGCGGCCGGCGCCCGCG
AACGCCGTTGCGCCGGACCGCGCGGCATCCTATTCTCACCGGCGATGGGGATGGAGTTCCCCCGA
AACCGCCCGTGAGGGCTGATGACTCCTACCGCACGAAACTGCGGTGGGAAGCCGTCCGCAGCCCG
CCGCAAGGCGGGTTTTTTCATGCCCGTCGACAAGGGAGCCGAAGCGAGCATGTCCTTCTCGACCG
TCGTTTTCGTCATGATCGGAGGCGCGCTCGGTACGCTGGCGCGCTACCTCATCTCCGTGCTTGCG
CTGCCGATCAGCGGGAGCCTGCCCTGGGGCACCATCCTCATCAATATCGCCGGCTCCTTCGTCAT
CGGCTTCTTCGGCACGCTGACGCTGGCGAGCGGCCGCTTCCCGGTGTCCGAGCCCGTGCGCCTGT
TCGTGATGGTCGGCCTCTGCGGCGGCTTCACCACCTTCTCGTCCTTCAGCCTGCAGACGCTCGAC
CTGTTGCGCAGCGGCGAGACGGTGCGGGCGGCGATCAACGTCGTCGCCTCCGTCGTGCTCTGCGT
GACGGCCGTCGCGGT
>r306.1 |SOURCES={KEY=8c1b976a...,bw,437279-437879}|ERRORS={}|SOURCE_1="bcq" (8c1b976ac150da4581101744fba310641e33826f)
GCGCCGCGAACTGCTGAAGCCGCGCGAAGAAGGTGTTGCGGTTGATGATCAGCGGCAGCGACTGG
ATGATACCGGCGTCGGGATCGTTTTCCATCGCGGCGGCGAGGCGCACGATGCAGCTGCCGGTCAT
CAGGCTGTCGGCATCGAGCACGATCATCTGCTCGTAATGCCCGCCCCAGCGCGTCACGAAATCGG
CGATGTTGCCGGCCTTGCGGTGATGGTTCTTAGGCCGGTGGCGGTAATAGACCCGCGAATTCGGA
CCGAGCCGCTCGCGCAAAGCCAGGAAGGCGCGTTCCTCGGAGACCCAGATGTCGGGATTGGTCGT
GTCGGAGACGATGAAATAATCGAAATGCTCGCCGAGCCCGGTCGCCTCGACGGATTCGCGGATCG
CGGCGACCGCGGCGAAGGTCCGTGCCGAGGACTCGTTGTAGATCGGCATCACCACGACGGTGCGA
TGCTTCAGGCTTTCGGCCCGCTCGGCCCGTCCGACGCCGAACAGCACGCCGAAGAACCCGAGGAG
CGCGCTGGTGAAGGCCAGCGCGATCCACGAGAAATTGATCGTGAACAGCAGGAGCAGGACGTACT
GCAGCGAGGTCGTGC
>r307.1 |SOURCES={KEY=8c1b976a...,bw,535219-535819}|ERRORS={}|SOURCE_1="bcq" (8c1b976ac150da4581101744fba310641e33826f)
GCAATGCCATGGCGCTGCCCTTCGTCTCGCTCTTCGTGATGCCGGCGGCGGTGTTCGGCGTGCTG
GCCTACCCCTTCGGTCTGGACTGGCCGGCCTGGGCGCTGATGGGGCTCGCTTCCGACATCGTGTT
GAAAGTCGCGCATTGGGTCGCCACCATCGACCATTCGACCGTGACGGTGGTGGCATTCGGCCAGG
CCGTGCTGCTCTCCTTTGCCGCTTCGCTGCTCTGGATCACGCTCTGGACCACGGGGCTGCGCTGG
CTGGCGGCGCTGCCGCTCATCTTCGGCGTCGCCTTCGCCGCGAAGCCGGAGCGGCCCGAGATCCT
GATCGAGCGTGACGGCTCCGGCATCGCCGTGCGCGGCAGCGACGGCCGCCTCGCCATCGCCGGCC
GGCCGAGCCGCTTCGTCCTGCAGCAATGGCTCGCTTCCGATGGCGACAGCCGCGCGCCGGACGAC
GCGACCCTGCGTGCCGGCATCGCCTGCGACGCCAATGCCTGCATCGTCCGAACCGCCGACGGGCG
CAGCATCTCCTATGCCCGGGATCGGATCGCCATCATCGAGGATTGCCGCCGCGCCGATCTCGTCG
TCACCAACATTCCCT
>r308.1 |SOURCES={KEY=8c1b976a...,bw,4746985-4747585}|ERRORS={}|SOURCE_1="bcq" (8c1b976ac150da4581101744fba310641e33826f)
CTACACCTTCGTCGGCTTCGTCTACTTCGCCTTCGGCTTCGCGCTTTCGATCTATGCGCGCCTGA
TGGAGCGCCGGATGAACAAGGGGTATGTCTCGTGAGCGCTCTCGCAAATCATGTGGAAGAGGCAC
GCCAAGCGCCATCGCTTGCCGTCAGCATCCAGGGGTTGTGCAAATGGTATGGCTCCGTCCAGGTC
CTGCATGATGTCGATCTCAAGGTCGCCACCGGCGAGAAGATCGTCATCTGCGGCCCCTCGGGCTC
CGGAAAATCCACACTCATCCGCTGCATTAATGGCCTCGAGAGCCATCATGCAGGCCGCATCGTCG
CCAATGGCGTCGAGCTTGACGGGCGCACCCGCGGCTTGGAGGCGATCCGCCGCGAAGTCGGCATG
GTCTTCCAGAGCTTCAACCTGTTTCCGCATCTGACCATCCTGGAGAATCTGACGATCGCGCCGAT
GCTGGTGCGCGGCACGCGCCGGCGGGAAGCCGAGGCTCTGGCCATGAACTACCTCGAGCGCGTCC
ATATTCCCGAGCAGGCACGGAAATTCCCGCTTCAGCTCTCAGGCGGGCAGCAGCAGCGCGTCGCC
ATCGCGCGGGCGCTG
>r309.1 |SOURCES={KEY=8c1b976a...,fw,1821727-1822327}|ERRORS={}|SOURCE_1="bcq" (8c1b976ac150da4581101744fba310641e33826f)
GCCTCCTTGCAGCGTCAGCGCTGGCCGGCGGGACGCGGATCGATGGACACGATGACCGACATGCC
GGGGCGCAGCACATGCTTGCCCGTCGATTCCCGGTCGAGCGCGATGCGCACCGGCACGCGCTGGA
CGACCTTGGTGAAATTGCCGGTCGCGTTGTCGGGCGGCAGCAGCGTGAAGACCGAGCCCGTGCCG
CCGGCGATGCCGCTGACCGTGCCGTGGAAGACCTGCCCCGGCAGCGCATCGACCGTGACGCTCGC
CTTGTCGCCGATCTTCAGCGGACCGATCTGGGTCTCCTTGAAGTTGGCGTCGACATAGACCTGGT
CGAGCGGGACGATCGACATCAGCCGCTTGCCGGCGCCGACGAGGTCGCCGAGCTGGACATTGGTG
TTAGCGACGAGGCCGTCGATCGGCGCGTCGATCTTCATGAAGGTCAGGTCGCGGGCGGCCTTGTC
CTCGGCCACCTTGAGCTCGTCGATCTGCCTTGCGGCCTCGACGCGCTGCGCCTCCAGCACCTTGA
TGTTCGCTTCCGCGGCGGTCACCCCGGCATTGGCGCTGACCAGCGCCGCCTGGGCCTGGTCGCGC
GCCGCCGTCGCGGCA
>r310.1 |SOURCES={KEY=8c1b976a...,fw,2482103-2482703}|ERRORS={}|SOURCE_1="bcq" (8c1b976ac150da4581101744fba310641e33826f)
CGGCTCCATGTTGACGACATTCACGTCCTTCACGGAGAGGCCGTTCTCCTTGAGCATCCAGGCCA
GGGCGAAATAGGGCGAGGTACCCGGCGCCGAGGCCGCGACCGTCTTGCCCTTCAGATCCTTGATC
GAGGCCGTGGTGTTGCGCGTCACCATGCCATCGGCGCCGTAGCTCTTGTCGAGCTGGAAGATCTG
CTTCGTCTTGATGCCGGCGGCGTCCCACACCAGCCAGGTCTCGACGGTGGTCGCGGCGCATTGGA
TGTCGCCGGAGGCGATGGCGAGGTGGCGGTCCTTCTGCGGGATCTTCTTGATGGTCACGTCGAGG
CCGTTCTTGGCGAAGATGCCGGCCTCCTTGGCGAGCACCAGCGGCGCGAAGCCGGTCCAACCGGA
AATGCCGATCGCGACCTTCGTCTGCGCCTGAGCCGCGCCCGCCGCCAGGAGAGCCGCGAGGCCGA
AGCCGAGGCCGGCACTGACGCGCTTGAAGACTGCCATGATGGAAACCCTTCCCCTGCTTTTTGAC
TGACCCGTCATCCACGACGCCAGAGCTCGCGGCCGGATGCAACCTTCGTTCCAAATCAGGTTAAA
TGCCTATGCAAAACC
>r311.1 |SOURCES={KEY=8c1b976a...,bw,451885-452485}|ERRORS={}|SOURCE_1="bcq" (8c1b976ac150da4581101744fba310641e33826f)
CATGCTTGGCGATCTTCACCCCGGCGAGCCTGTCGGCCGCCTGCGGCGACAGCAGCAGATGGTCG
ATGCGGATGCCGTTGTTCCGCTGCCAGGCGCCGGCCTGATAATCCCAGAAGGTGTAAAGTCCGCC
GGCTTCGGTGGTGCTGCGCAAGGCTTCGGTCAGGCCCAGATTGAGAAGCTCCCGGAAGGCGGCGC
GTGTCGGGGGCAGGAACAGCGCATCGCTGACCCAGGCCGCGGGGTCGCGTGCGTCACGGGGCTCG
GGGATGACGTTGTAATCGCCGGCCAGCACCAGCGGCTCCTCGTGCTCCAGCAGCATTTCGGCATG
CGCCGTGAGCCGCTTCATCCAGCCGAGCTTGTAGGGATATTTCTCGGTGTTCGGCGGGTTGCCGT
TGGGCAGGTAGATCGAGGCCAGCCGCACCACGCCGTTGCCCAGCGGCAGCACGCCTTCGAGATAG
CGCGCCTGCTCGTCGCCCTCGTCGCCGGGCAGGCCGCGGCGCACATCTTCGAGCTTGCTGCGGCT
GAGGATCGCGACGCCATTGAAGGTCTTCTGGCCATGCGTCTCGACCTGCCAGCCGGCCGCCTCGA
TCTCGGCCCGCGGGA
>r312.1 |SOURCES={KEY=8c1b976a...,bw,4236584-4237184}|ERRORS={}|SOURCE_1="bcq" (8c1b976ac150da4581101744fba310641e33826f)
GAAGGCGCGATCGCCGACGTGCTCGGCTCAGGCACCCGCACCCAGGACATCGCCGCTGATGGCGC
CAACGCCGTCTCGACCAGCGAGATGGGCGCCGCCATCATCAAGGCGCTGGAAGCGCGGGGCTGAT
CGTTATCCTTCTCCCCTTGGGGGGAAGGTGTCTGCGAGGCCGACGGACGAGGGAAGGGCCGCATA
GCGGCCCTTTTTCGTTTCGGCGAGGTTCCTGCCCTCATCCGTCAGCGCTGCGCGCTGCCACCTTC
TCCCCGAGGGGAGAAGGAAGACCTCCCTCTCTCCCTCGTGAATTGCCGTGACATCGCTTTCGTGG
CCTAACTCGCCGCAACGAACGCGGAGTATGTCCGTCATGCTGATCAAGCGCCGCGCCGGCTGGGA
ATTGCCGGAGAGCGAAGCGACGCCGGAAGGCGCCTTCCTCAATCGCCGCCAACTCATGGCTGCGG
GAGCCGGGCTGATCACCGGTGCGGCCCTGCCGCGTCTGGCCGCGGCCCAGACACCCGATCCGACG
CTCGACCTCTACCCCGCCAAGCGCAACGAGGCCTTCAAGATCGACGTCCCGCTGACCAAGGCGGA
GGACGCGGCGAACTA
>r313.1 |SOURCES={KEY=8c1b976a...,bw,4388263-4388863}|ERRORS={}|SOURCE_1="bcq" (8c1b976ac150da4581101744fba310641e33826f)
CGGCGTCGCGCAGGTCGTCAGGCCGAGAAGCCGCAGCGGATTGTCGCGGGGGCGGGCGCGCAGCG
CGACGATCAGCTCCAGCGCGGCCTCGAGGTCGCGGTCGAGATCGACGAGGACGATGCCGACCTCC
GGCGCCATCGCCGCCTGCGAGGCGGCGTTGCCGTCCGCCGCGGTGGCGAGGATGCGGCCGGAGGC
CCGCAGCACGGGGCTCAGCATCTCCCGCAGGAACTCCGAGGGCTCCACCAAGAGGACATGCTCCG
GCGCCGCGCTTGCCCGGCCTGCGCCGGTCCAGCCGGGCTCGCCGAGCGGCAGGTAATGGGCGAGA
TCGACGATGTCGGTGGCCCGACCGCGCAGGATCGCCGAACCGATCACGCCCCGCTCGCCGGATGT
CGCCAACTCCAGCTCGAATTCTTCGTCGACGATATCGATGATGGTCTCCACCGCGAGCGCGGCGG
TCTGCTCGCCATTCGAGACGATCACGAGGGGCTGGAGCCCTTCGCGCAGCAGCTTGGTTTCGCCA
AGCGGCGTCACCGGGACCAGGCGGTTGCGATAATGCAGGAGCGTGCGCCCCGCGCCGTGCTGGAA
GCTGTCGGCATCGAC
>r314.1 |SOURCES={KEY=8c1b976a...,bw,4436335-4436935}|ERRORS={}|SOURCE_1="bcq" (8c1b976ac150da4581101744fba310641e33826f)
CGTCGCCGGAATGGGCCCAGGCCTATGTCACGGCGCAGGCGCTGGGCCGGGTGCGGGCGGCCTTC
GACACGATCGCCTTCGACGCGGAGCTGTGAGGCCGGCTACTCCGCCGCAGCTTTCGCAGCCCCCC
AACCCGACACGATGGCGCGCAGTTCCGCCCGCTCGGCCGCGTTGAGTTCCGGCAGGCCGGGCAGG
CGGACCGGGCCGACATCGATGCCGAGCAATCCCAGCGCTTCCTTCACCACGGTGACATTGGCGCC
GTTGCCGTATTTGGTGCGCAGCTTCTCGAAGCCGGCGATGGCGTCGACCTCGCGGCGCGCGGCGT
CGTAGTCGCCCGCTTCCAGCGCGCGCCAGACGGCGAGCGAGCGCGCGGGGACGACATTGACGAGC
CCCGAGGTGAAGCCGCGCGCGCCCAGCGCATGGAAGGGCGCGGCCCAGCCCTCGGCGAGACCGCA
GATCCAATTGGCGGAAGTGCCTTGCGTCTCGCGCACGCAATCGGCCAGCAGCATCATGTTGGTGG
AGGCGAATTTCACGCCCGCGACATTGGGATGGGTCGCGACGCGGATCAGGTCGGTCACGCCGATG
GCGTCGGAGCGGATA
>r315.1 |SOURCES={KEY=8c1b976a...,bw,3630550-3631150}|ERRORS={}|SOURCE_1="bcq" (8c1b976ac150da4581101744fba310641e33826f)
ATGCCGGTTCGATCTTCAGGGTTCGTGCGACAAGGATGGCCGCTGGCTGTCGCCTCGTTCGCCAC
TCTGCTGGCTGGCGCGGCGCAGGCTGCCGAGCAAAAACACGGCGAGAGCGGCGAGGGAGCATCCT
TTCCGCCTTTCGACCCGGCCCATTTCGCCAGCAACCTGTTCTGGCTCGCCATCACCTTCGCCGCG
CTCTACTGGCTGATGTCGAAGGTAGCGCTGCCGCGCATCGGCGAGATTCTCGAGGAGCGCGCCAA
CACGATCGGCCGCGACCTCGACCAGGCGGCCGAGATGCAGGCCAAGGCCGAGGACATGGCGCAGG
CCTATGAGAAGGCCCTCGCCGAGGCGCGCAAGAACGCCCAGGGCATCGCCCAGACGGCGCGCGAC
ACCGGTGCCAAGGCGAGCGACGCCCAGCGTCATGCGACCGAGGCCGAGCTTGCCGCCAAGCTGGC
CCAGGCCGAGGCGACCATCGCCAAGACCAAGACCGAAGCGATGGGCAATGTGCGCGGCCTCGGCA
GCGACGTCGCGGTCGCGATCGTCACCAAGCTGACGGGCCAGGCCCCGACCGCCTCCGAGGCTTCG
GAAGCGGTCGACCAG
>r316.1 |SOURCES={KEY=8c1b976a...,fw,511843-512443}|ERRORS={}|SOURCE_1="bcq" (8c1b976ac150da4581101744fba310641e33826f)
CCCTCGTCGATTCCGAGCGGATCATCACCTCGCTGCGTTCCGAGGGCTATGAGCTCTCGAAGAGC
CATGCCGGGGCCGACCTCGTCATCGTCAATACCTGCGGCTTTCTCGACAGCGCCAAGGCGGAATC
GCTCGAGGCGATCGGCTCGGCCATGGCCGAAAACGGCAAGGTCATCGTCACCGGCTGCATGGGCG
CCGAGCCCGAGCAGATCCGCGACGCCTTCCCGAACGTGCTCGCGATCACTGGCCCGCAGGCCTAT
GAGAGCGTGGTCTCGGCGGTGCACCAGGCGGTGCCGCCGAAGCACGACCCGTTCGTCGATCTGGT
GCCCGACCAGGGCGTGAAGCTGACGCCGCGGCACTACGCCTATCTCAAGATTTCAGAGGGTTGCA
ACAATCGCTGCACCTTCTGCATCATCCCGAAGCTGCGCGGCGACCTGGTCTCGCGGCCGATCGGC
GACGTGCTGCGCGAGGCCGAGAAGCTGGCCAAGGCCGGAGTTAAGGAATTGCTGGTGATCTCGCA
GGACACCAGCGCCTACGGCCTCGACATCAAATACGCGCCGTCGATGTTCAAGGATCGCGAGATCC
GCACCCGCTTCTTCG
>r317.1 |SOURCES={KEY=8c1b976a...,bw,4904198-4904798}|ERRORS={}|SOURCE_1="bcq" (8c1b976ac150da4581101744fba310641e33826f)
GAAGATCAGCCCCGGCAACCGCTCGACATTTGGGCGCGGGCGCACGGCGAGCGTGCGCGCCAACC
GCCTGCTGACGGGACGCTCGCGCATCGTCGTCATCAAGACGCGGGTGGTTCGCCACACCGCTCGC
GCCGCGCCGCTCGCCGCCCACCTCAACTATCTACGTCGCGAGGGCGTGACCCGTGATGGGGAGAA
GGCGCGTTTGTTCGGGCCGGAGACCGATGAGGTGGATGGCCGGGCCTTCGCCGAGCGGTGCCAGG
ACGACCGGCATCATTTCCGCTTCATCGTCTCGCCCGAGGACGCCGTCGATATGGCGGACCTCAAA
TCCTTCACCCGCGATCTGATGGGGCAGATGGAAAGGGATCTCTGCACCAAGCTCGATTGGGCCGG
TGTCGATCACTGGAACACCGACAATCCGCACGTCCACATCATCGTGCGTGGCCGCGCGGAAGACG
GCCAGGATCTCGTCATCTCGCGCGACTACATCAAGGAAGGGATGCGTGCCCGCGCGGCCGATCTC
GTCACCCAGGAGCTTGGTCTGCGCACCGATCTCGACATCCGCCGCAACCTGGAACGTCAGGTCGA
GGCAGAACGATGGAC
>r318.1 |SOURCES={KEY=8c1b976a...,bw,5119664-5120264}|ERRORS={}|SOURCE_1="bcq" (8c1b976ac150da4581101744fba310641e33826f)
CCAGGTCGATGCGATTGCCGCGCGGATGAAGGCGGAGAGTGGTATCGTCAGCTTCGTGGCGGCGA
CACCGTGACGAAGGCTTCCGGCGCGGCGGCGGCATGCCGCGGTTCCCTCGGGTGAGGCAGGAGGA
TCAGGCCATGCTCCCGACCCTTCCCACGCGACGTTTCCGGCGCCTGCGACGCCTCGCGGGCGCGG
GGCTTTTCGCGTTCGCCCTCTTGCCGGCGCTTGCCCTGGCCCAGTCGCCGTCGTCCGGCCCGTCC
CGGCCGCAGGGCGAGACGACACGGCGCGCCGTGGCGCCGGGCGGCCAGCCGCCTTCGTCCGCGAC
CTCGCCCAGCCGCTCGATGCAGGTGCCGCCCGGCCTGTGGGCTCAGCCGCGCCAGGCGCGCAGCC
TGGTTCCGGCGCAGGACGAGAACCGCTTCGTGCCCGACGAGGTGCTGTTCGAGCTCGCGCCCAAT
GCCGATGCCGATACGGTGCTGCATCGCTACGGCGCGACGGTGATCGCCCGGCAGCGCTTCGAGCT
GGCGGGCGTGACGATCATCCGCGCCAGGCTCGAGGCGGGGCGCGACCTGCGCGCCGTGCTGACGC
AGATGGGCGATGACG
>r319.1 |SOURCES={KEY=8c1b976a...,bw,2747906-2748506}|ERRORS={}|SOURCE_1="bcq" (8c1b976ac150da4581101744fba310641e33826f)
CCGCCTGAGAGCGTGCGCGCCAGCGCCTTGCGCTTGTCCGCCAGCATCGGATAGCGCGCATAGAT
CTCCTCGGCTCGCGCGCCGACCTCGCCTGGATTCTGAAAGCCGCTGATTTCGAGATTGTCGGAGA
CCGTCATGGCGCCGAAGACATTGCGCTCCTGCGGCACGAAGCCGATGCCGGCGCGTGAACGGCCA
AGCGCGTCGGCCCGCGTCACGTCGCGCCCGCCGAGATGGATCTCGCCTTCCCGCGCCGGAACAAG
GCCGGCGAGCGTCTTCAGCAGCGTCGACTTGCCGGCTCCGTTCGGGCCGATGATCGAGACGATCT
CGCCCGGCGCCACATGAAGCGACGTGCCCTTCAGGATCTGCTCCGCGGCGCCATAGCCGGCAACG
ATGCCTGTCGCCCGAAGAACCGCGCCGGCCGCCGCGCTCAATGCCGCCTCCCGAGATAGGCTTCC
TGCACGCGTGTGTCGGAGGCGACCTCCTCGAAGCTGCCTTGCGTCAGCGTCCGGCCCTCGGCCAT
CACGATGACCGGCGCGCAGAGCCGGCGGATCAGCCCCATATCGTGCTCGATCAGGCAGATGGTCA
GCCCGCCGCGATTGA
>r320.1 |SOURCES={KEY=8c1b976a...,bw,2619047-2619647}|ERRORS={}|SOURCE_1="bcq" (8c1b976ac150da4581101744fba310641e33826f)
CGGCCAGCCGCGAGGCGAGATAATCCCGATCGCCCTGTTCGATCTTGCCGTTCGCGAGGGCGCTG
ACGAAGATCCGGGACGCCTCGTCGCGTTCCTGGGCGGTGGGCGGCTGCTGGCCGTTGGCGCGCAT
GACGTTGTCGAGCGCCATCGCGAGCGGGTCGGCATTCTGCGACACCAGCGACGCCACGCCCGAGC
CGGCGTTCGCGACACCGTTGGCCGCCGTCTTCGCGGCGCCGAACAGCGATGACGTCGCGACGATG
GTGATCAGGAGCGCTCCGGTCGCCCAGACGAGGAGGCCATGGATTGCATCGCGCACCCTGCGCTC
CTCGCCATTGGCATCGAAGCTCGGCTGGCGCATGCGGCCTGCAAGATAGCCGCCGGCCATCGTGG
CGGAGGCCATGACCCAGAGCGCCCAGAGGGCGCCGGCGATTGCCAGCGCCGTGGCGCTGGAGCTC
CTTTCGAAATCGGCTGAGACCATCGACAGGCCGATCGCCGAGCCGAAGACCGTCATGATGGTTGA
GATGGCGGTCGCGATCACCGCGCCGCCGATGATCGGTCCCCATTGCACATAGGAGCGGTTCTCCT
TGTTGACGGTCACGG
>r321.1 |SOURCES={KEY=8c1b976a...,bw,5402468-5403068}|ERRORS={}|SOURCE_1="bcq" (8c1b976ac150da4581101744fba310641e33826f)
GCTCCGGTTCCCGGTCGCTTTCATCCTTGAGGCGCGTGCCGGTGACGTTCAGCGCGAAGGCGCGC
TTCATCAGCCAGGCGATCTTGTAGGCCGCCGCTTCGCTGTCGAGGCCGCCCGGACGGATATTGGA
CACGCAGTTCCGGCTGGCGTCGCTCAAGCCCCGCCGCGGCGACAGGGTAAGATAGGCGCCCAGGC
TGTCGGGCGCGGAAAGGCCGGGCCGCTCCCCGATCAGGACGAGGCTCATGCGTGCCGCCAGCCGC
TCGCCAATCTCATCTCCAAGGGCGACACGGGCGCCTTCCGCCAGCACGACCGGCGCGACGCTCAG
CCCCAGATGCGCGCAATAGGCGAGAAGATGCGCGAGGAGAGGCGGCGCGTTGCCGGCCACGGCCC
GCGAGGACAGGCCGTCCCCGATGACGATGACCAGATCGCAGCCATGCTTCGCCGCGCCGTCGAGC
CGTGTCGCGCTGGCTTGATCCAGCCGCCGGCCGAGATCGGGACGCCGCAGATAGAGATCGCGCTG
CGTTGCATCCGACCTGACCCGCAGGCAGGAGCTTCCGAGCGCCTTCACCTCGGCTTCGAGGGCGT
CGATATCGAGGGCGA
>r322.1 |SOURCES={KEY=8c1b976a...,bw,5437530-5438130}|ERRORS={}|SOURCE_1="bcq" (8c1b976ac150da4581101744fba310641e33826f)
GTCTCCTGCTGATGTTGGACGAGTTTCCGGCGCTGGGGAGGCTCGACTTCTTTGAGTCAGCACTG
GCCTTCATGGCCGGCTACGGTCTGAAGAGCTTCCTGATCGCGCAATCCCTAAACCAGATCGAAAA
GGCCTACGGGGCGAACAATTCGATCCTCGACAATTGCCATGTGCGCGTCAGCTTCGCGACCAACG
ACGAGCGTACCGCCAAGCGCGTTTCGGACGCCCTCGGCACCGCCACCGAGATGAAGGCCATGAAG
AACTATGCCGGCCACCGGCTGTCCCCCTGGCTTGGCCATCTGATGGTTTCGCGCTCGGAAACAGC
TCGGCCACTGCTCACACCTGGCGAAATCATGCAGCTCCCTCCCACCGACGAGATCGTCATGGCGG
CGGGCACGCCGCCGATTCGTGCGAAGAAGGCGCGCTATTACGAGGATGCTCGGTTCAAGGAACGC
CTGCTGCCGCCGCCCGCGCTCACAACGTCGCAGCAAGGACAGCCCGACGATTGGACCACGCACCA
GTTGCCAGCCCGACCACAGATTGCCGAGGCCACCTTGCTAGCGCAGCCCGCCGATGAAGATCCAA
CCGAGTCGGAACGCC
>r323.1 |SOURCES={KEY=8c1b976a...,bw,1335336-1335936}|ERRORS={}|SOURCE_1="bcq" (8c1b976ac150da4581101744fba310641e33826f)
ATGCCGGCTTTATCGAAGACGCCGGAGCATGCCGCCTTCTATAGCGAGACCTTCCGGCTGGAGGG
CGGGGCGCGCATCGAGGTCGGCGCGATGACCTTCGGCCAGCGCGACGGGGCGCCGTTCTTCCATG
CGCATGCCTTGTGGGTGGAAGGAGACGGCAAGCGCAGCGGCGGGCATATCCTCCCGGACGAGACG
ACCGTGGCCGAGACGATCACGCTGCAGGCGGTCGGACTCGATGGTGCGGCTTTCACGGCTGAGCC
GGATGGCGAGACGCATTTCAAGCTGTTCGGACCGGTGGCGGCTGCGGCAGGTGGCGCCGGGGATG
GACGCTTCTTCGCGTTGCGCGTGAAGCCGAATGTCGATTTCTGCGGAGCTCTGGAGACGTTCTGT
GCGGAGCGCGGGGTTCGCGAGGCCGCGATCCATGGCGGGGTCGGCTCGACCATTGGCGCGCGGTT
GACGGATGGTGGGGTGGTCGAGAATTTCGCGACGGAGGTCGCCATCACCGATGGTCGGATCGCTC
CGGGCGTGGGGGGCTTCGAAGCAGCAATCGATGTCGCGCTGGTCGACTATAGCGGCGCGCTGGCG
AGCGGGCGGTTGGTT
>r324.1 |SOURCES={KEY=8c1b976a...,bw,213034-213634}|ERRORS={}|SOURCE_1="bcq" (8c1b976ac150da4581101744fba310641e33826f)
AATAGCCCATCACCGCCGCGCGCGGGATGTCGAGATGGTCCATCAGCCGGCGCACATCCTCGGCC
ATGATCTGCGAGGAATAGGCCGCCGGGTCGTAGAGCTTCTCGCTTTCGCCATGGCCGCGATCGTC
GAGGGCGACGACGCGGTAGCCGGCATGGGTCAGCGTCTTCGTCCACTGGGTGTTGACCCAGTTGA
TGACATGGCTCGAGGCGAAGCCGTGGACGAGCACCACGGTCTCGTGCTTCGGCACATCGCCGGTA
GGCGCGAGGTCGACATAGGCGATCCGCACGCCGTCGGAGGAAAAGCTCTGCATGGGTTCCGTCAT
GGAGGTCCGTTCGACTGAAGCCTTCCCTGCCATGCCCAAGCCACTTTGGGTAGCCGCCAGCGCGC
CGCTTGCTTATGAACGACGGCCATGACCGAGCCTGCCGCAAACGCTTCGCCTGCGCCAACCCCGC
CCCCCCTGCCGAAGGGCGGCCGAATCCAGTTCGTCGATCTGGCGCGCGGCATCGCGCTGCTGGCG
ATGTTCATCTTCCATTTCGCCTATGATCTGTCGAATTTCGGATTGATCGAGACCGATATCGCCTT
CGAGCCGGGCTGGCG
>r325.1 |SOURCES={KEY=8c1b976a...,bw,2833554-2834154}|ERRORS={}|SOURCE_1="bcq" (8c1b976ac150da4581101744fba310641e33826f)
ACCGACAAGATGCTGGGCGTCCACATCCTCGGCCATGACGCCGGCGAGATTATCCAGGCAACCGC
TATCGCGGTGACGATGGGCGCGACCAAGGCGGATTTCGACCGCACCGTCGCGCTGCATCCCAGCG
CGGCCGAGGAACTGGTGACGATGCGTACGCCGCGCGCGGGGTAGGGTTATCGATCGTCTCGCGAA
ACCACGCCGTCATCCCGGGCCTGCCCCGGGATCCATCGAAAGGCGCAGCGCTCGACGATGGATCC
CGGATCTCCGCTTCGCTCCGTTCGGGATGAGGCGCGTTTCTGGGACAGCACTGCCAGTAGAGTTT
CTGCGGCCACGGTTGAATCAGCCTGTGAAGCGCCTGAATCAGCATGGCAACCGGCGTTGCTATCC
CGTTGCGGGGAATCGGCTTTTCGATCGCGTGTGACGCTCGGCCGGGCAGCCCGCTGCAGGGGCTG
CCGCCAGACGATGGCCATTCCGCGAGCTTGGGTGTATAGCCGCCCCTTCGCGCCATGAAGAGGTT
GATGATGCGCGATCTTCGAAAGATCAGGAGCACGTAGTCCCATGTCCGAGCGGTGGACGCCAGAG
AGCTGGAGGGCCAAG
>r326.1 |SOURCES={KEY=8c1b976a...,fw,3504680-3505280}|ERRORS={}|SOURCE_1="bcq" (8c1b976ac150da4581101744fba310641e33826f)
GGGCGCTGGCGCTGATGATCGACGTCAAGGCCGTGACCATGGCCGCCTATCGCGGCGCCGCGACC
ATCTCCGCGATCGCCGTGCCGCCGACCGGTATTCATCCGGAGGCCTATCACAAGCCGATGGAGGC
CTGGCTCAAGGATTTCGAGATCGATACCGGCAAGAGCAAGATCAAGCCCTACGACCCGACGGTCG
GCAAGCAGATCGCCGACATGCTGCGTCCGTCCATGGGCGACCAGATCCCCTCCGATCCGGCGGTG
ATCGACAAATCCTTCGGCCTCGGCTGGTGGAAGACCAATGTCGCCGCCGCCGGCGAATTGCTGAC
GCGGGCCGGCTTCCGCAAGCAGGGCAACCAGTGGCTGACGCCTGACGGCAAGCCGTTTGTGGTCA
GGCTCATGGTCGAGGGCGATCTTCGGCCGGTCATGACGCGGGCGGGCACGATGATCGTGCAGCAA
TGGAAGCAGGCCGGCGTCGATGCGCGCATCGACGTCGCGCAGGGCACGCTGCTGACGCGGCGCGC
GGCCGGCGATTTCGACGCCTTCATCGGCTGGAGCGTCGAGACCTGGGGCGGCCATCAGGACCTGT
CCTATTTCATGGACA
>r327.1 |SOURCES={KEY=8c1b976a...,fw,2491757-2492357}|ERRORS={}|SOURCE_1="bcq" (8c1b976ac150da4581101744fba310641e33826f)
CGATGGAGGGTGACGCTCGACGGCCAGCGCCTGACGGTCGATGCGGTCCGGGACGAGGCCGGCGT
TTCCTTGCGCTGGGGGGCGTTCGAGGGGCGTATCGGCATCGCGCTCGCAGTCGCCGCGGAGGCGG
CAGCGCGCGAGGCTTCCGGCGGCGCCGGCGACGCAGTGCGCGCGACCATGCCGGGAACCGTCGCC
GCGATTCATGTCCGCGAGGGTGACAGCGTCGCGGCGGGACAGGTCGTCGCCGTGCTCGAATCGAT
GAAGCTCTTCATGGATCTCAAGAGCCCGGCGGCAGGGATCGTGGCGCGGGTCGCGGCCAAGCCGG
GCATGACGGCGGCGGCGGGCGAGCTTTTGATCGCGCTTACGCCGGGCTGACGCCGCGAATGGAGG
AGGGACGGATCTCCCTCCTCCCGAAGCGCGGCTCAGTTGCAGCCGCAGCCATGGCCGAGCCCACC
GAGCAGGCCGCCGACGATGCCGTTCTTGCTGACGATCGCCTTGACCGGCGCGATGATGCCGACCT
TGTTGCCGCTGGCGATCGGACTGCCGCTCAGCACGCTGACATTGTTCAGCGCATTGACCTGAATG
CCGGAGACGGCCGCC
>r328.1 |SOURCES={KEY=8c1b976a...,bw,611391-611991}|ERRORS={}|SOURCE_1="bcq" (8c1b976ac150da4581101744fba310641e33826f)
GATCGACGCCAAGCTCTACACGCTCGCCGTGGTGGGCGTCCTGACCAGCGTCGTCGGCGCCTATT
ACTATCTGCGCCTCGTCAAGGTGATGTATTTCGACGATCCGAAGCCGGCCTTCGAGCGCTCGGAT
CTTGGCGTGCGCACGGTGCTGTTCGTCTCGGCCGTCTTCGTGCTGGCGCTGTCGCTCGTGCCGGC
ACCGCTCTTCGACTCCGCTGCGGCTGCGGCGAAGTCGCTGTTTTGAGTGATGCGGGCCGTCATGC
TCGGGCTTGACCCGAGCATCTCGCGAAGGAGAGGCGGCTTTTCCGGCCTGAGATTCTCGGGTCTG
CTCTTCGCTTCACCCGAGAATGACGGGGGCATGTCGTCTCCGTGCGTTGCGCGCCATGCTCGGTG
AAGCCGCCCGCGCTGCCGGCTACCGGCTGATCATCCGCGACGAGGTCGGCTCGACCATGGAGGAG
GCCCGCCGCGCCCTGCATCAGGGTGAGCCGGGCAAGCTCTGGATCGTCGCCCGCAGCCAGAAGGC
CGGGCGCGGGCGTCACGGCCGGCAATGGGGCTCGCCGCCCGGCAATCTCTACGCCAGCCTGCTGC
TGACCGACCCGTGCG
>r329.1 |SOURCES={KEY=8c1b976a...,fw,3486831-3487431}|ERRORS={}|SOURCE_1="bcq" (8c1b976ac150da4581101744fba310641e33826f)
TCGCGCTACATGCATGAGCGCATTCCGGACTCCCGGCTGCACATCCTGCCGGGGCTGCGTCACTC
CCTGCTGAACGAGGCACCCGGCCAGGTTGCTGCGCTGATGCGGGGCTTTCTCACCGAAGCCGCCG
AGGAGGGCCGCGCGTGATCGTCGAGGAGCGCATCTACCGCATCCGAACGGGCAGGATGGGGACCT
ATCTCAAGCTTGTTCGCGAGGAAGGGCTCGCGATCCAGCAGCCCATCCTCGGCCGCCTTATCGGC
TACTTCACCACCGAGATCGGTGCACTCAGCCAGGTCACGCATCTCTGGGCCTATGAGGATCTGGA
GGACCGGCGGCGCAGGCGCCAGCAGCTTGCCGACGAGCCGCGCTGGCAGGCCTTCCTGCCCAGGC
TTTCCGAGAACATCGAGCAGGCCGAGAACAAGATCCTGCTGCCGACCGACTTTTCGCCGCTGCGC
TGACCGCGCAGCGCTCCTGGGAGAACGGGCGGAAGGTCGACCCCACCGGACAATGAGAAGGGGAA
CAGCGGTGAGCGAAAGGCTGCGTATCGAAAACCTCTACAAGGTTTTCGCCAAGGACCCGACCGAG
GCGCTGCAGATCCTG
>r330.1 |SOURCES={KEY=8c1b976a...,bw,3794817-3795417}|ERRORS={}|SOURCE_1="bcq" (8c1b976ac150da4581101744fba310641e33826f)
AGCCGAGACGGATGAGGGGGTCGCGCCATCCTCAGCCGTCATTGCGAGCGCAGCGAAGCAATCCA
GTATCGCAGAGCGCAATGTCCCCTGGATTGCTTCGTCGCTTCGCTTCTCGCAATGACGGAGAGTG
CGGCGCGACCCCTCATCCGCCTACCGGCACCTTCTCCCGCAAGGGGAGAAGGAAGGCTATTCCGC
AGCCGCGAGCCTCGTCTCTCGTAAAGGCCGATCCTCGATCCCTGCCCGCGCCAGCTTTTCCGGCA
GTGGGCCCCCGGTCGCCCAATCCAGCAGTTCGGCGGTATGCACGACCGGCACGCCCGAGCCCTTG
TCGGCAAAACCCTTCGCGAGCTGGGTCATGCAGCCGATATTGCCGGTCGCGACCAGCATCGGCTT
CGTCCGCTCGATATTGCCGATCTTGCGCTCGCGCAGCTTCCCCGCGATCTCGGGCTGGAGGATGT
TGTAGACGCCGGCCGAGCCGCAGCAGATATGCCCTTCCGGCACCTCCTTGACCTTGAAGCCGGCG
CCCAAGAGCAGGCGCTTCGGCCCGTCCTTGAGCTGCTGGCCGTGCTGCATCGAGCAGGCGGAGTG
ATAGGCGATCGGCAT
>r331.1 |SOURCES={KEY=8c1b976a...,bw,3358222-3358822}|ERRORS={}|SOURCE_1="bcq" (8c1b976ac150da4581101744fba310641e33826f)
CGACGACGCAATAGATGCACTCATGCGTCTCCTGCATCGCCACCCAGTTGGTCAGCGCGCCCAAA
TAATTGCCGAGATGCAGCGTCGAGGTCGGCTGCATGCCTGAGAATACGCGCTGGTGAAAACCCGA
CATGGGGCACTCCGTCGTCACGATGGAGGGAGGAAGCGGCGCTTCTGGCTCAAGCCCGCCGCTTG
CGCAAGGGGAGAGCGCCGAAGGCACCCAGCAGCCCGCCGACCGCGCCATAGACGACGACCCCGCC
GAGGCAGAGCAGCACCAGCGCCCCGGCGCGGTACAGGATGGGCTGGTCGAGGGCGAGCGGCGCCG
CGAGCGCCTTCAGCAGCAGCGGCAGGGCTCCCAGCATGATCGCGCTCGCGGCGAGGCTGGCGGCG
ATGGGCCGCAGATTGCTCGCGCTCGGCCGCCAGATGCCGTCCCGGATCAGCGTGGCTCCCAGCAT
CACGGCCTGCACGGCGAAGGCGAGCGTCGCGGCGAAAGCCGCCATCCGGGCCGCGTTGTCGCCAT
CGGCCAGTCCGAGGCCGACGAGCGCCGCCACCAGCACCGCAAGGCAGCCCGACAGCAGCGGCAGA
CGCGGCCGGCGACGG
>r332.1 |SOURCES={KEY=8c1b976a...,fw,3574390-3574990}|ERRORS={}|SOURCE_1="bcq" (8c1b976ac150da4581101744fba310641e33826f)
AAAGTTCAGCTCGGCTGCGGCTGACCGCGCAATTGCTCGAGAGCATTGAGCAAGGGCGCCGCGAG
CGCATCGGAGCTGGCGACCAGCATGCCGTGAACCGGCACGGGGCGGTTATAGGTCACCGGCCCGC
CATCGCCGCCGCTCAGCCGGCCGCCGGCCTCGCGCAGCACGAGGTCGGCCGCGGCGAGGTCCCAG
TCGCGCGCATCGGGCGAGATCAACCCGGCATCAATCGTGCCGTCGGCGATGCGGGTGAGCCGCAA
GGCGAGGGAGGGGATCTTGCCGACCGCCTCGAAAGGCTGCACTCGCGCCAGCGCGTCGAGCATCG
GCTTCGGCCCGGCGATCCTGGCGCCGGCGAGCGTCCGGCCCGACGAAGCCCGGATGGCTTCGCCA
TTGCGCTTCGCGCCGCTCCCGGCGATGGCGGTGTAGGTTGCGGCGCAGGCCGGAGCATGCACGAC
GCCGAGGATCGGCACGCCCTCGTCGAGCAGCGCCACGCAGACGGCCCAGTCCGGCGAGCCGCTCA
TATAGGCGCGCGTGCCGTCGATCGGGTCGACCACCCAGACGAAGCGGCGCGTCAGGCGCAGCGCG
TCGTCCACCGTTTCC
>r333.1 |SOURCES={KEY=8c1b976a...,fw,1575300-1575900}|ERRORS={}|SOURCE_1="bcq" (8c1b976ac150da4581101744fba310641e33826f)
GCTGCTTGCCGGGCAGTCGGCATCGGCTCAGGTGGTGTCGCAGCTGCGGATCGAGATGGGGCTCG
ACAAGCCCTGGATCGTCCAGCTGATCCACTATTTCGGCGATGTCATCGTCGGAGACCTCGGCCGG
TCGATCATCTCGAACCGCCTCGTGCTCGAAGAACTGATCGAGGCTTTCGGCCCCACCGCCGAGCT
GGTGCTGACCGCTTTGCTCGTCGCCGTGCCGGTCGGCATCGGACTGGGCGTCGTCGCGGCTGTGC
AGCGCGGCACGATCATCGACCGAAGCATTATGGCCCTGGCGGTCGCAGGCATATCCCTTCCCGTC
TTCTGGGTCGGCTAGATGCTGATCCTCACCTTCGGTGTGCAATGGGGGCTGCTGCCCTTCACGGG
GCGGCTCGGCCCCATGTGGACGCTGGAGGGCCTGCAGGGACTTGCTCTGCCAGCCCTGACGGCTG
CCTTCACGCTGATCGGGCCTATCGCCCGCATCTCGCGGACTGCCCTTCTGGAGACGCTGCATGCC
GAGCACATCAAGCTCGCCAGGGCGAAAGGGGTTCCCGAATACCGGGTGGTGATCAAGCACGGTCT
GCGCAACGCGCTCCT
>r334.1 |SOURCES={KEY=8c1b976a...,fw,742889-743489}|ERRORS={}|SOURCE_1="bcq" (8c1b976ac150da4581101744fba310641e33826f)
TGACATGGGCGGCTCAGCGCTCGATCTCGATCGTCACATCGGCCTTCGCCGGGTTCGGATGAATG
CCGCGATAGAGATTGCTGGCGAGATACTGCCTGAGGGCGAAGCGGCAGAGCACGCCGATCACCGC
CGCCAGCGGCACCGCCAGCAGCAGGCCGACGAAGCCGAAGAGCGAACCGAAGGCAAGCAGCGCGA
ACATCAGCCAGACCGGATGGACGCCGATCGAATCGCCGACGAATTTCGGCTGGAAGATGTTGCCC
TCGAGGAACTGCCCGACCAGGAAGACGCCGAGCGTCGCCAGCGGCCAGGTCCAGTCCGGCCAGAA
CTGCACCGTCGCGACGCCGACCGAGAGCACGAGCCCGGTCAGCGAGCCGACATAGGGAATGAAGG
AGAGGAAGCCCGAGATGATGCCGATCAACGCGCCGAAATTGACACCGACCACGCTCAGCCCGATG
GCGTAGAAAGCGCCCAGCAGCAGGCAGACCAGCGCCTGCCCGCGCAGGAATCCGGCGATGGCGGT
GTCCATCTCGCGGACCAGCCCGCGGATGGTCTTGCGATGGTCGCGCGGCAGCCAGCTATCGACGG
TCGCGACCATGCGAT
>r335.1 |SOURCES={KEY=8c1b976a...,fw,4471176-4471776}|ERRORS={}|SOURCE_1="bcq" (8c1b976ac150da4581101744fba310641e33826f)
TTCCAAACACGATATCTGGCCACGTTCGTTAGTGGATGGGAATATGATTCGCCGCCTGTGATATG
GCGATGACCCGTCATCCACCCGCCGATCTCGCAGCATGCCTGGCTAATCGCTGCGTTGTCTCCTC
GGAACGGCGTTAAATACCTGCCTGGCCTATCCATACCCGCACGCCGTTCCTCCTGGATAAGCTAA
GGAATATAGGCATATGACCTCACTCGAAACTCGCCCATTTTCTGCGTCTTCGAGTTGGAATACTC
CAGTATCAAGCAATGCAACCTTCACTAAACTTGGATGGCCCGCCTCGACTGGATACAACTACAGT
GTAGCATGGGATAGTTACTCTCCTTCGGTTTACGTTGCTTCCGCCTCTGACCCGCTGGTTCAAGT
CACCTACCCCCCGGGATGGGGTTATCCTGGCGGCACCGTCAGTGTTCACATGCCGGCAGCGGCGA
ACGGCGCCGCGGGTACTGACGGCGAACTGATCGTCATCGATGGCGACATCGCGTACAACTTCTGG
CAATTCAACCGGACCAGCAACACGACAGCATCGGCTGCGTCGTTCGGGTCCGAAAACATCGTCAC
CGGCGATGGCTGGGG
>r336.1 |SOURCES={KEY=8c1b976a...,bw,3513514-3514114}|ERRORS={}|SOURCE_1="bcq" (8c1b976ac150da4581101744fba310641e33826f)
CGATCGCGGATTCGCGCCTCGTCGCCTGGACCCTGGCGCCGAGCCGGCGGGCTCTCGTCGCGTCG
CCGGACTATCTCGCGCGGCGCGGGACGCCCGGCTCATTGGCCGAGCTCGATGGGCATGACGGCAT
CTTCTACACGAACCGCGGCGTCGGCGACTGGCGGTTCCGCGGGCCGGAAGGCGCTATCAGCGTGC
GCGGGCGCCCGGCGCTGCGGGTCAACAACGGCGACATGATGCGGGATGCCGCACTGGCGGGTCTG
GGCATCGCATTGCTGCCGCTGTTCATCGCAAGCGCCGAGATCCGGAGCGGCGGTCTGCGCATCGT
CGACATCGGCGTTCAGCCCGAAACCGAATTCATTCACCTGGCCCATCCCGAAGGTCGCCGCCCCT
CGGCGAAGCTGCGCGCCTTCGCAGATTGCCTTCGCCGCGCCTTCGGCGATCCGCCCCCTTGGGAA
CGCTGAGGCGCAATCCGCAGCAGGACCGACGACAAAGCTTCTCGCCGCCGCCCCTCATGCAGCAG
CGAGACCTGCGATCGGATTTTGAGGCGTCAGCGCAGGCGCAAGATCATGTGCCTCAGCAGCGCTT
CCCTGCGCGGCAGGG
>r337.1 |SOURCES={KEY=8c1b976a...,fw,2444998-2445598}|ERRORS={}|SOURCE_1="bcq" (8c1b976ac150da4581101744fba310641e33826f)
GACCGCGCTTGGCGGCGGAGGCATAGCGGCTGCGCTTGTGACCGTACCAGGACGCCTCGCGCTGG
CCGACATCAGCGTGGACGAGACCATTCGAATACGTGCCGACGCCACCGACGCTTGCCAGCGAACG
GGCGGCGGCGGCCGCCTTGCGCGACGAGACCGCCAGCGGACGGAAGTCGATGGCGCGGCCGAGAT
AGTGCTGGGAATGCCGGGCGTGGCGTCCGCCGCAGGTCGAGGTGATCTGGATGGGGCCGATCTTG
TCGACGAGCGCCGTGATCATGGACCGGGTTTCCGGCTTCAGGCAGCCCAGGCCTTTGACCTGCGG
CTGGAAGGATATTTTCTGGATCGGCTCATCAGCCAGAGCGACAGCAGGCAAGAACGCGGACACGC
ACGCAAGCAACATCAATCGACGCATAATCAACCAAACATGAAGGGGGATGTGAGCCAATTCAGAT
CGGCAAATGCAAACGATCTGAGCGGAGATGATGGCTCACTATTGCCTGTAAAAGGCGAAATCATG
GCTGGTGTGATTTTCTTCTATTGATCGTTTCATTCGCAATCGATGAACGGCCCCTCGGACCACAA
GGGCACCCCTTCCAG
>r338.1 |SOURCES={KEY=8c1b976a...,bw,3982666-3983266}|ERRORS={}|SOURCE_1="bcq" (8c1b976ac150da4581101744fba310641e33826f)
GAAATGCTCGAACAGCGCAGCGTTGTGGTTGCGCCAGGAGCCGGGATGGATCTGCAGGACGAGCC
CGTCGTCCAGGCTCATCTTGGCCATCTCGGTCAGCATCTGGCCGCGGAACAGGTCGGCATCCTTG
GCCGAGACCTTGCCCTTCAGGATCTTGGCGTAGAGCTTCTCGGCCTCGGCATCGGAGAGATTGGC
GGTGCGCGCCGTGGCGTGGCCGTGGTCGGAGGAGGTGGCGCCGCGCTGCTTGAAATAGGCGCGCC
GCTGGCGATGGGCAGCGAGATAGCCGGTCCAGGAGCCGATATCCTCGCCCGTCAGTTCGCCGAGC
TTTTCGAGGTTCTCGGCGAAGCCCTCGAATTCCGGATCGACGACACTGTCGGGCCGATAGGCGGT
GACGACCTTGCCGCCCCAGCCGGAGTCGCGGACCATGTCATGCCATTTCAGGTCGTCGAGCGCGC
CTTCGGTCGTGCTGATCGCCTCGATGTTGAAGCGCTCGAACAAGGCGCGCGGACGCAGTTCCGGC
TCTTCCAGCTTGGCCGCGATCTTGTCGTAGATCCGGTCGGCATTTTCCGACGTCAGGCGCTCGTT
GACGCCGAAGATGGT
>r339.1 |SOURCES={KEY=8c1b976a...,fw,2150840-2151440}|ERRORS={}|SOURCE_1="bcq" (8c1b976ac150da4581101744fba310641e33826f)
TGCATCTCAAGGAGGTGCTGATCAAGCAGGGCGCCTGGAGCCAGTATCTCGAGGTCGGCATCGGC
CCGGACGCCGAGATCTTCACCAAGGCGCCGGCGATGTCGACCGTCGGGACCGGCGTCGATGCCGG
CCTGCATCCGGCTTCGAGCTGGAACAACCCGGAGCCGGAGATCGTGCTGATCGTCGCCTCGACCG
GCACGATCGTCGGCGCAACGCTCGGCAACGACGTCAATCTGCGCGATGTCGAGGGCCGCTCGGCG
CTGCTGCTCGGCAAGGCCAAGGACAACAATGCCGCGGCCGCGGTCGGCCCCTTCATCCGCTTCTT
CGACGCGGGCTTCACGCTCGACCATGTCCGCAGGACGACCGTGACGCTGACGGTCGCGGGCGAGG
ACGGCTTCACGCTCGAAGGCTCCTCCTCGATCGCCAAGATCAGCCGCGACCCGGCCGATCTGGCG
GCGCAGATGATCGGCCCGCATCACCAGTATCCGGACGGGGCGGCGCTCTATCTCGGCACCATGTT
CGCGCCGATCAAGGATCGCGGTGCGCCGGGCGGCGGCTTCACCCATAAATACGGGGATATCGTCA
CCATCGCGGCGCCCG
>r340.1 |SOURCES={KEY=8c1b976a...,bw,3843088-3843688}|ERRORS={}|SOURCE_1="bcq" (8c1b976ac150da4581101744fba310641e33826f)
GCGCTTCTTAAGCTTGTCGAGCATGGTTTCCTCGTAGGTGAACGCGGATCACGCTGGCAGGCCGA
TGAGCCGGAATGGCTTTTCTCGGAACGCACCCTGGGGCGCCCTTCTGCGAAAGCGGGACCTGATG
TTCGGTGGTGGAGAGGTAGCGGTTCACTTGCTGCACCGGAACACCCATAATAGGCACCAGACTGT
TGCATCTGGAGGAACGCCCCATGGCGGAGCTCGACGATATCCGCAGCTTCATCGCCGTCGCCGAG
ACAGGCGGGTTCGGGCGCGCGGCCCAGATTCTCGGCCTGTCGAAATCCATCGTCAGCCGCCGCGT
CAGCAAGCTGGAGGAGGAGCTCGGCACGCGCCTGCTCAGCCGCACGACGCGCGGAGTGAGCCCGA
CCGAGGCCGGCAACGAGTTCAAGGCCCGCAGCGAGCGCATCCTGGCGGAGCTGGAGGAGGCGCGC
GAGGCGGTGGCGCAGCAGGCGGGCGGCGTCGCCGGCCGGTTGCGGCTCGCCATGCCGCTGACCTT
CGGCAACCGCCATGTCGCGCCATTGCTGCGGGAGCTTGCGCTGAAATATCCCCGGCTCGAGATCG
ACGTGCATGCCAGCG
>r341.1 |SOURCES={KEY=8c1b976a...,fw,328183-328783}|ERRORS={}|SOURCE_1="bcq" (8c1b976ac150da4581101744fba310641e33826f)
CGGGAGTCGCAGAGCACCAGCTTGTGGTCCCCGTCGCTGTGCTTGAAGTAGTAGTAGATGCCGTA
CTGCTCCATCAGACGCAGCACGAAGTCGAGATCGGTCTCGCGATATTGCACGCAGTAGTCGATCG
GCTGCAGCGTCTCGCTGGTGCGGTCATCGAAGCTCGCCGCGTTCTCCTTCTTGAAGATCTCCTTG
ATGATGTCGAGCGCGGTCTTGTTCTTGAAGATCCGGCAGTCTGCGCGCTGCGAGAGCAGCCAGAG
CCAGGGCCTCAGCGTGAATCGGTAGACATAGAGGTCGTCCTGCTTGCCGAGCCATTGCGCATCGA
CGAGCGTGCCGTTGAGAACCCGCTCGCTCTTGTTCTTCAACGTGAACTTGATCGAGCACTTCTCG
CTCATGATGCTTTGCAGGTCGGCATTCTCGGTTTTGCTGATCGCCTCGACATTATAAGTAAACAA
TTCGCTTAAAGATTCGTCGGCTTCGAACCGGATAAGTGAAAACTCGTCCTTTCCGGCCGGAGTTG
TAAAAGATGCAATTCTTTGTTCTTGCCCAGGATTCGATGGCATCAACGAAACCTTTCGACGATTG
AACCTAAATTAGACT
>r342.1 |SOURCES={KEY=8c1b976a...,fw,5221528-5222128}|ERRORS={}|SOURCE_1="bcq" (8c1b976ac150da4581101744fba310641e33826f)
TGACCGCCCAGATGCCCGTGCGGTGGATCGCCTCGGTCCAGGGCTTCGAGCCGAGCTGGCCCATC
CAGGCGGCGTAGATGATCAGCACGGCCGGCAGCAGGGTCAGCGCGAAAGCGGCGGCCCGCAGGCC
CGAAAACCGGCCCTGCCGGTCGAGCCAGGGCAGCCAGTCCCTCAGCCCGGCCTTCTTGCCGTTCG
CAGCGTTCTTGCCGCTTGCAGGCTTTCTGTCGGCCGGACCTGTCCGCGCGGTCGTCCGCCCGGCG
TCGCCATGGATGGCGACGCCCTGGACGGCTTCGGCCTCTGCGCGCAGCGGAGCTGTCACGACCGC
TCTCCATCATGCGGGTTCACGCCCCCGACATAGCTGAAGCGTGGGGACATTGTCCCACACCTCTG
CACACAAGGGCGTGAAGGCGCGCTGTCGAGCTCGGCCGGGCTGCTGCGCCTCTGCGTCAGGCCGC
GTTCTTGATCGCCGGCGCGAGCTTGAGCCCCGACGCATCCGCTCCGCGTGCCTCGCGGACCAGCC
GCGTTCCGGCCTTCGTCGCCAGGAAATCGGCGAGCGCGGCATCCTCCTGCCGCACGAAGCCCTTG
GCGGGCAGCTTGCCG
>r343.1 |SOURCES={KEY=8c1b976a...,bw,4969073-4969673}|ERRORS={}|SOURCE_1="bcq" (8c1b976ac150da4581101744fba310641e33826f)
TGCGCGACCGGCGCGGGATCGGCGAGACCGGTGGTCTCGACGATGATCGCGTCGAACTTGCCCTT
GCGCTTCATCAGCCCGTCGAGGATGCGGATCAGGTCGCCGCGCACGGTGCAGCAGATGCAACCGT
TGTTCATCTCGAAGATTTCCTCATCGGCACCGACGATGAGGTCTCCGTCGATCCCCGCCTCGCCG
AACTCGTTGACGATGACGGCGAATTTCTTGCCGTGCTCCTCGGTGAGGATGCGGTTCAGCAGCGT
GGTCTTGCCGGCGCCCAGATAGCCGGTGAGCACCGTGACGGGGATCTTTTCGGACATGATTGCAA
CCTGATGGCTGGTGGCCTCGGGAGCGGCTGGCCGTCAGGCCGGGCCGGCGGCGAGCGCCTTCTCG
ATCTCGCTTATATTGTGCTTCATCATGTCGATGTAAGTCCCCGCCGGGCCCGAGGCGTCGGAAAG
CGCGTCGGAGTAGAGCGTGCCGCCGATCCGGGCGCCGGATTCCCTGGCGATCTGCTCGATCAGGC
GGGGATTGGTGACGTTTTCGAGGAAGACGGCCGGCACCTTCTGCGCTTTGATCTGGCGGATGATG
CGAGCGACGTCCTTG
>r344.1 |SOURCES={KEY=8c1b976a...,fw,4467874-4468474}|ERRORS={}|SOURCE_1="bcq" (8c1b976ac150da4581101744fba310641e33826f)
GGGAGAACCATGGCGAGCCGATGCAGCGCATCTGCGAAGCGATCCTGATCCTGTTGCAGGGTTTC
CCGAACCTGCGGGTGGTCTGCCCCGTCCATCTCAGCCCGCGCGTCCGCCAGGTCGTCGGCCCGAT
GCTGGGCTCGCATCCGCGCGTGTCGCTGATCGAGCCGCTCGGCTACGAGCAATTCGTGCTGGCGA
TGAATGGAGCCCACATCATCCTTTCGGATTCCGGCGGCGTCCAGGAAGAGGCGCCTGCGCTCGGC
AAGCCGGTTCTCGTCCTGCGCGATACGACCGAACGGCCGGAAGCCGTCGAAGCCGGCACCGCCCG
CCTCGTCGGAACGGAAGTCGACTCGATCGTCTCGGCCTGCAAGGAGCTGCTCACGGACCCCGAAG
CCTATCGCGCCATGGCCCAGGCCAGGAATCCGTTCGGCGACGGCCATGCTTCCGAACAGATCCTC
GACGTCCTGGCCCGGTCGCTCGGCAGCACGGATCGCCGCGAGCGGACCGACCCCGCCAAGGCGCT
CGAAACCTTCCCGCATGCAGCCCGTTCGTCGGTCGCAGCCGTCCTCAACGCCGGCCCATCCGCAA
CGCCGCAAGGCTTCG
>r345.1 |SOURCES={KEY=8c1b976a...,bw,3223100-3223700}|ERRORS={}|SOURCE_1="bcq" (8c1b976ac150da4581101744fba310641e33826f)
CAGGCCGAGCGCGATTGAATCGAGATGGAAGAACTCGTTGGGGGCGTGAACATCCTCGTCTGGCA
GGTTCAGGCCGAACATCAGCGTGTCCATGCCGAGCAACTCCTTGAAGATCGCGGTGATCGGGACT
GTCGCGCCGAGACGCACATGGACGGGGTCGCGTTGCCAGACCCGTTGCAGCACCCGCGTCGCCGC
CTGGACCAGCGGGTGGTGGCCCGCCAGCGTCGAAGCCGGCGAGCCACCGCCGATGCCGGCGAATG
CGATGCGCACGCCGGGGCGAGCGACCGAGCGGATATGATCCTGCAGCGCCTGAATGGCCTGTTCG
GGATCCTGTCCGGGTGCCAGCCTGATCGTGACCTTGGCGCGCGCTTCATCGGGGATGACCGTCTT
GCTGCCGGCGCCGGTATAGCCGCCCCACATGCCGTTGACGTCGATCGCCGGGCGCAGCGTCAAGC
GCTCGCGCAGGCTGTAGCCGGGCTCGCCCGCCGCGATCCCGCCGACATCGGCGACGAAAGCGGCC
TCGTCGAACGGCAACGCCGCGGCATCGCGGCGGTCCTGCGCACTCGGTGGCGGCAGCGCCTCCAT
CAAGGCGGGGACGGC
>r346.1 |SOURCES={KEY=8c1b976a...,bw,4614650-4615250}|ERRORS={}|SOURCE_1="bcq" (8c1b976ac150da4581101744fba310641e33826f)
AATCGCCGGTGCCCATCACCAGCGCATTGTGCCGGTTGGCGAGGCGGAAGAGCACGGAGGTGCGC
GCCCCGGCCTGCACGTTTTCAAACGTGATATCGTAGACGGGCTCGCCCGCGGCGAAGGGGTGGCC
GATATCGACCAGCATCTGCCGGCAGGCCGGCGTCATGTCGATTTCCTCGGCGCTGACGCCGAGCG
ACCGCATCAGGCGCCAGGCATTGTCCTTGGTGCCCTGGCTGGTGGCGAAAGCCGGCAGCGTATAG
GCGAGGATGTTCTCGCGCGGCAGCCCGAGCGCATCGAAGGTATGGGCGGCAACGATCAGCGCCTG
CGTCGAGTCGAGGCCGCCGGAGACGCCGATCACCACCTTATCGATCCGCGTGCTTTCCAGCCGCT
TGCGCAGGCCATGCGACTGGATGTTGTAGGCCTCGAAGCAGAGCTCGTTCAGCCGCGCATCGTCG
CTCGGCACGAAGGGAAAGCGTTCCACGGCGCGGGCAAGGCCGAGATCGCTCTCCCGGTCCGGTTC
CAGCGCGAAGTCGATGCGGCGGAAGGCGAGCTTCTCGCGGTGAACGTCGATGCTGTCGCCAAAGG
TGTTCTGGCGAATGC
>r347.1 |SOURCES={KEY=8c1b976a...,bw,510000-510600}|ERRORS={}|SOURCE_1="bcq" (8c1b976ac150da4581101744fba310641e33826f)
TTCGCAACCGGTCACCGCCTCGCGTCCCTTCTTGAGGATGCTGACGACATCGAAGCCGGTGCAGC
CGGCGAGCCCGATCAGCAGCATCTCCATCGGCCGGATGCCGATATTGCGACCGCCATAGTCAGGC
GCGCCGTCCATCATCACCGCATGGCCGCTGCCGGCCTCGCCCATGAAGGCCATGCCTTCCACCCA
TTTCGCGCGTGCTTTCATCGCGATCTCCTGTCCGGATCGAGGACCGGCCGCCCTTGTCGCGGCGG
GATTCGGGGGCGGAGGCTAGGGCATCGGGCCCAAAAGTGGAAACCGGTTTTCGGCACCGCCCGAT
GCCCGGAGAGAGGGATCAGGCGGCGGCGAACAGGTTGCCATGCGTGATGCGCAGCCGCACCCGCT
CGCCGATCGCCGGAGCGACCTGGCTGGCGAGATCGACGTCGAGCCGCTTTTTCAACCCCTCGACA
GCGACCTCGGCCCGGCGCAGCGGCCCGTTGCGGCGCAGATGCTCGACCGTGCCGGGCAGGGCGAG
CGGCGTCTCGTCGACGATGCGCAGATGCTGCGGCCGGACATAGAGGGAGGCCGGGCCGCCCTGGT
TCTGCGACAATCCGC
>r348.1 |SOURCES={KEY=8c1b976a...,bw,5107132-5107732}|ERRORS={}|SOURCE_1="bcq" (8c1b976ac150da4581101744fba310641e33826f)
GCCCATCGCCACGGCCGCTGCCGACTACCCGGCGCCGAAACAGGGGGTTTTCGTCGCGAAGGATT
TCCGCTTCAGCACGGGCGAGAGTTTGCCGGAGATCAAGCTCGGCTATGTCACGGTGGGCGACCCG
TCCGGCGAGCCCGTGCTGATCCTGCATGGCACCTATGGTTCTGCCGCCAGCATGCTGAGCCCGGC
GTTTGCGGGCGAGCTGTTCGGCCCCGGCCAGGCGCTCGACGCGAGCAAATATTTCATCATCCTGC
CGGATTCGCTCGGCGTGGGGCAATCGTCGAAACCATCGGACGGCCTCAGGGCCAAGTTCCCGCGC
TATAACTACGAGGATCTGGTCGAGGCGCAGTATCGGCTCGTCACGGAAGGGCTCGGCCTGCGCCA
TCTGCGGCTCGTGCTCGGCAATTCGATGGGCGGCATGCATGGCTGGCTCTGGGGCGTCAAATATC
CCGGCTTCATGGACGCGATCGTGCCGATGGCCTCGCAGCCTACCGAGATGTCCAGCCGCAACTGG
ATGATGCGGCGGATGATCATCGATGCCGTTCGCAACGACCCGGAGTGGAAAGGCGGCGACTATAG
CACGCAGCCCACGGC
>r349.1 |SOURCES={KEY=8c1b976a...,fw,1484954-1485554}|ERRORS={}|SOURCE_1="bcq" (8c1b976ac150da4581101744fba310641e33826f)
CCCCATTTGGTGAAGATCGCCTCGGCGGCCTCCTCATGGCCCGGCTTGATCACCATGAGCATGCG
CTCCTGGCTCTCCGAGAGCATCATCTCATAGGCGCTCATGCCCTCCTCGCGGCAGGGCACCTTGT
CGAGGTCGAGCTCGACGCCGAGATCGCCCTTGGCGCCCATCTCGACGGCCGAGCAGGTCAGGCCG
GCAGCGCCCATGTCCTGGATCGCGTCGACATGGCCGGCGGCCATGATCTCGAGGCAGGCTTCGAG
CAGCAGCTTCTCGGCGAAGGGGTCGCCGACCTGCACGGTCGGGCGCTTCTCCTCCGACTTGTCGT
CGAATTCGGCCGAGGCCATGGTCGCGCCGTGGATGCCGTCGCGGCCGGTCTTCGATCCCAGATAG
ACGATCGCCTTACCGACGCCCGACGCCTTGGCGTAGAAGATCTCGTCGGCCTTGGCGATGCCGAC
CGCCATGGCGTTGACCAGGATGTTGCCGTCATAACGCGTGTGGAAGCCGGTGGCGCCGCCGACAT
TCGGCACGCCGAAGGAATTGCCGTAGCCGCCGATGCCGGCGACGACGCCGGAAACGAGGTGGCGA
GTCTTCGGATGGGCC
>r350.1 |SOURCES={KEY=8c1b976a...,fw,3197986-3198586}|ERRORS={}|SOURCE_1="bcq" (8c1b976ac150da4581101744fba310641e33826f)
TGTCCTGGGCACGCACCGTCTGGGGCCACGCCTTCCGCAACATCGCCGTGCAGGTGGTGACGGTG
GTGGCGCTGTCCTACGCCTTCCTGCTCGAAGGCGCGGTGCTGACCGAGACGGTCTTCGCCTGGCC
GGGCTTCGGCCGCTACCTGACCAATGCGCTGCTCGCCGGCGACATGAACGCCGTCGTGGGCTGTA
CGCTGCTGGTCGGCGTCATCTTCGTCACGCTCAACCTGTTGTGCGACCTGCTCTACCGGGTCTTC
GACCCGCGGACCCGCTGAGGCATGGCCATGACACCACAATCCATCGACCAGGCCGGCGGGCGGGG
CCTCAAGGCCTGGCTCGCGGCGCCCGTTCCGTCCTCGCCCTTCCAGGCGCGGATGCAGCAATTGT
CGCTGAAATGGTGGCGGCTCAGGGCCAACCCCGCCGCCATGTTCGGCCTCGCTGTCATCGTTCTG
ATCGTGCTGGTGGCGCTGTTCGCGCCCCTCGTCGCGACCCACGACATCTACGCGCAGGACCTGAC
CAAGCGCCTGCAACGGCCTTCGGCTGCGCATTGGTTCGGCACCGACGAGCTCGGCCGCGACATCT
TCAGCCGGCTGGTCT
>r351.1 |SOURCES={KEY=8c1b976a...,fw,5148399-5148999}|ERRORS={}|SOURCE_1="bcq" (8c1b976ac150da4581101744fba310641e33826f)
GCGCACCGTCCTGCCCGCCAGCGCCGCCGCCGCGGTTTCAGAGAAAAAGGGCATGCCTGGAACCT
CAGAAACGTGCGCCAGCCGTCTGCAGCACAGAGGCTATGTTACGCCGGCTCTGCCGGTCATAGGC
CGCCAGCGCCTGCGTCATCTGCTCGGGCGTGACGCCGTCGGCAGGTGTGATGTTGATCTGACGCT
GATCGGCGTAGCTGATCGTCGACCCGCTGCCGCCGCCGCCCGGCATCACCGCATCCGGCACTCGG
GGCACGATTCGGCCAGCACTGTTGGGAACGAACAGCTCTGGCCGCTTTTCGCCGACGACATAAGC
CTTGCCCGGCGAAACAGGGCCGCCGCCGGCTCGGGCGCCGCCGAACGAGCCGAGCAGCCCGCCGA
GCAATCCGCCCATTCCACCGCCGCTTCCGGCTTTGGTGCCGAACACGCCAGCCAGCGAGCCATCG
CCAAGCAGCACAGCCTGCAGAGCGGCCTTGGCAAGCGAGACCGCGAGGCGCTTGGCGACGTCCTC
CGCCTTTGCACCGTTGAAAATGAAATCCTCAAGCGCATCGATACCCGCATTGCCGAAGTAGCGGG
CCGCATCGTTCACGC
>r352.1 |SOURCES={KEY=8c1b976a...,fw,93589-94189}|ERRORS={}|SOURCE_1="bcq" (8c1b976ac150da4581101744fba310641e33826f)
GCGCGGCCCAGCGGCGTCTTCTGGACGATGTACCAGAAGGCCAGCAGGAGCACCGCCGTCGTCAC
GATGATGACGATCTGCTTGTAGGAGATCTGGACCGAGTAGGTCGCGCTGTCGATCAGCGTGATCG
ACTTGTTCAGGATCGGCGGGATCGACTTGTTGCGCGGGCCCTGCGCCACCTGCACGAAATTCGAC
AGGAAGATCGACATGCCGATCGCCGAGATCAGCGGCGCGAGCCGGAAGGAGCCGCGCAGCGGCCG
GTAGGCCACTCGCTCGATCGTCCAGTTCCACAGCGAGGTGAAGAACATTGCCAGGCCCAGCACGA
TGACCAGCGCCAGAAGCACCATCCCGGCGCTGGTGCCGAGGACCGCCGTTACGAGCATGAAGAAG
ATCAGCGCGATGAAGGCGGACAGCATGAAGATGTCGCCGTGGGCGAAGTTCACCATGCCGATGAT
GCCGAAAACCATCGTGTAGCCGATGGCGATGAGACCGTAGATCGATCCCAATGTCAGCCCATTGA
TGAGCTGCTGCAGAAATACTTCCATTGAAGACGCCGACCCCTCGAACCAGCTCCCGTTCTTGTCG
TCAGCATGTCGCTGG
>r353.1 |SOURCES={KEY=8c1b976a...,bw,1255740-1256340}|ERRORS={}|SOURCE_1="bcq" (8c1b976ac150da4581101744fba310641e33826f)
TTGCCGGTGGCGTCGAAGGAGAAATCGGCGCCGCCGCCGGTGAGATCGACGATCGCCTGCACGAC
CTTGTCGTTGCCGATCTCCTTCGGGTTGATGAAGTCGGTCATGCCGAACTTGCGCGCCATCTCCT
GCTTGGCCGGATTGATGTCGACGCCGATGATCTTGTCGGCGCCGACCATGCGGGCGCCCTGGATG
ACGTTGAGGCCGATACCGCCCAGCCCGAAGACGACGACGTTGGCGCCCGGCCAGACCTTGGCCGT
GTAGATCACCGCGCCGATGCCGGTCGTCACGCCGCAGCCGATATAGCAAATCTTGTCGAAGGGGG
CGTCCTCGCGGACCTTGGCGAGCGCGATCTCGGGCAGGACCGTGAAGTTCGCGAAGGTCGAGCAG
CCCATGTAGTGGAAGATCTCGCCGCTATCGCAGGAAAAGCGCGAGGTGCCGTCCGGCATGACGCC
TTGCCCCTGGGTGGAGCGGATCGAGGTGCAGAGATTGGTGCGCCGCGACAGGCAGGACTTACAAT
TGCGGCATTCCGGCGTGTAGAGCGGGATGACGTGGTCGCCGACCTTGAGCGTGGTGACGCCGGCG
CCGACCTCGCGCACG
>r354.1 |SOURCES={KEY=8c1b976a...,fw,491113-491713}|ERRORS={}|SOURCE_1="bcq" (8c1b976ac150da4581101744fba310641e33826f)
CGCCAGCAGGCGATGCTGGCCAAGGAGATCGCCTTCATCGAGCGCTTCAAGGCCCGCGCCTCCCA
TGCCGCGCAGGTGCAGAGCCGGGTGAAGAAGCTCGACAAGATCGAGCGCGTCGAGCCGCCGAAGC
GCCGCCAGACCGTGAAATTCGAGTTCCAGCCGGCGCCGCGCTCCGGCGACGATGTCGCGGGCCTG
AAGGGCGTCGCCAAGCGCTATGGCGAGAAGGTCATCTATGACGGCTTCGACTTCCAGATCCGCCG
GCGCGAGCGCTGGTGCGTCATGGGTGTCAACGGCGCCGGCAAGTCGACGCTGCTGAAGCTCGTCA
CCGGCACCTCCGAGCCTGATAGCGGGATCGTCACCCTCGGCGCCGGGGTCAAGCTCGGCTATTTC
GCCCAGCATTCGATGGAGCTGCTCGACGGCGAGCGCACCGTGTTCGAGACGCTGGAGGATGCCTT
CCCGCAGGCCAATCAGGGCTCGCTGCGGGCGCTGGCCGGCTGCTTCGGCTTCTCGGGCGACGATG
TCGAGAAGCGCTGCCGCGTGCTCTCCGGCGGCGAGAAGGCGCGCCTCGTCATGGCGCTGATGCTC
TACGACCCGCCGAAT
>r355.1 |SOURCES={KEY=8c1b976a...,bw,3758525-3759125}|ERRORS={}|SOURCE_1="bcq" (8c1b976ac150da4581101744fba310641e33826f)
CTTGGTGGTCGCGCCGAGCGGCACGGCGAAGGCAGCGTATTCGCGGGGCACGCCGAGGCTCTTCT
CGGTCACGGCCTCGGTCACCGGCAAGGTGCCGATCGAGGAACGCGAGACGAAGCCGAGCTGGATC
GCCGGCCAGGCGCCAGCGAAAAAGCGCGCAGGCGAAAGCCCGTGCAGGACGAGCAAGGTCGGGTA
GACGACGAGCAGGACGATGGCGAGGCCGAGATAGATCGCGAAGGCGTACCAGGAGAGCTGCTCCA
GCGTCTGCCAGCCATATTGCGCCACGGCATTGCCGAGCAGGCCGACGGTGCCGATCGGCGTCAGC
CGGATCACCCACCACAGGATCTTGCGGACGATCGCCAGGAACGACTCGTTCAGCGCGAGGAAGCT
GTTGGCGCGCTCGCCGACCTTCAGCGCGGCGACGCCGACGACGATCGAGATCACCAGCAGTTGCA
GCACGTTGAAGCCGAGGCGGGTGGTCGCCCCGCCACCGTCGACCCGCGTCGTCGCCTGCAAGCCG
AGCATGTTGGCAGGCACGAGCCCCTTCAGGAAGTCGAGCCAGGAGCCGACCGTGCCCGGCGCCTT
GGCGCTGGCGGCGAC
>r356.1 |SOURCES={KEY=8c1b976a...,fw,251166-251766}|ERRORS={}|SOURCE_1="bcq" (8c1b976ac150da4581101744fba310641e33826f)
GGATGCCGACGGCCTGGAGGGCGCGGCTGCTGGAGAGCAGCTCACCGATCGAGGGCGTCTTCAGG
ATGCTCGGATCGCCCGCCTTCGGATAGCCGGCAGCCTGGGCGGCGGCCGTGAGTTCGGCGGCTCC
GCTTGGCACGTCCTTGCCGTTGATCGTCGCCTTGAGCGGCGACCCAGCCGGCCCGGGCACCAGAT
CGTAGTGGATCGAGTTGGTGGCCAGCGCGCGGCGCACGACGTCGCAGGGCTTGGTGAAGGTGCGC
ACGCCGACGGGGTCGAACAGCGTGCCGCACTCGGCCGGATCGGCCGTGAGGACGAGCTTCACGTT
CTCCGTCGCGTTGATCAGGTTCGGATTGGCCGTCTTCGCCAGCATGGTGAAGAGCGGGAAGTAGG
TCAGTGCCGCGATCAGGCAGCCTGCGAGCAGGATGGGCTTGCGGCCGATCTTGTCCGAGAACCAG
CCGAAGAAGATGAAGAACGGCGTGCCGAGCAGCAGGCCGAGCGCGATCAGCAGGTTGGCGGTCGT
GCCGTCGATCTTCAGCGTCTGCGTCAGGAAGAACAGCGCGTAGAACTGGCCGGTATACCAGACGA
CGGCCTGGCCGGCCG
>r357.1 |SOURCES={KEY=8c1b976a...,bw,2724575-2725175}|ERRORS={}|SOURCE_1="bcq" (8c1b976ac150da4581101744fba310641e33826f)
GCCGTCATGGGGCTTCTTCCTCGGTCTATCCGTGTGGCGGCCGGCGAGATCCTGCTCGAAGGACA
GAATATCGTCGGCCTGCCGCCCGACAGGCTCCGCGAGATCCGGGGCAGGGTCGTCTCGATGATCT
TCCAGGATCCGTTGTCCGCCTTGAATCCGCTGATGACGGTGGGCCAACAGGTTGACGAGGTTCTG
GCGGTGCACGGGGTCGGAACGCCGCAGACGCGGCGCGAACGCACGCTCGAACTCCTGACCGAAGT
CGGCCTGCCGAGCCCGGAGCTCACCTATCAGCAATATCCGTTCAGATTGTCGGGCGGGCAGCGCC
AGCGGGTCATGATCGCGATGGCGCTCGCCCTGGAGCCCTCCATCCTGATCGCGGACGAGCCGACG
ACCGCCTTGGACGTGACGACCCAGGCCCAGATCCTCAAGCTGATCCGGGACATCCAGCGCCGCAA
GAACATGAGCGTGATGTTCATCACCCATGATTTCGGCGTCGTGTCGGAGATCGCCGACAGCGTCG
TCGTGATGGAGAAGGGGCAGATCGTCGAGCAGGGCAGCGCGGACAAGGTGCTCAAGACGCCGAGC
CATCCCTATACGCAG
>r358.1 |SOURCES={KEY=8c1b976a...,fw,1083709-1084309}|ERRORS={}|SOURCE_1="bcq" (8c1b976ac150da4581101744fba310641e33826f)
GATGACGGTCGAGAGCGCCATGGTCAGCTTGACGATGTCGCCTTGCTGCTCGAGCCGCGCATCAG
TCGCGACGGGAAATTCGCTCTGCGACCTGCCCGGCTCGCCGAACGCCGGAACGGCGCCGAGAAGG
ACGCACAGCCCCACCATCGGCCAGACACCGGCCCACGCGCGCGAAACCGCCCTCCAGCGCCCCAC
AGCCCGGAAAAAGCCCGATTCGACCTGGCGGATGCGTGAAAACAGCTCAAAAATCCCGCTTGTCG
TCACCAAGACTTAACCATAGCGACCCGAATTCCTAACAGGCCGTTACCACGACATCATCGCGCGA
TGAACCGCGCCGCCATGCGTTCCGCGCGATCCGGTTGCGATGTGACTTGCAAATCACTGTGACCT
ATCTGTAATGGAACATGGTTGCCCGCCAACCTGCCCATAGGACACATCCGGATCGAACCATCCGT
CGGCGTCCGGAGCAGGTTGGGCCTCCGCCCATCCGGGTGGTGGCAGCAGGTCGACCGTAATGGAT
CGTCCGCAGAGGGCGGGCCGGGATCGCGAGTTCAGCGCCCTGCCCTGTCTCGCGAGCGTGCAAAC
GCGGAGCGTCCTGTC
>r359.1 |SOURCES={KEY=8c1b976a...,fw,2179050-2179650}|ERRORS={}|SOURCE_1="bcq" (8c1b976ac150da4581101744fba310641e33826f)
GCGCCGAGAAGGGCTCGTCCATCAGCAGGATCTCGGGCTCGACCGCGAGCGCACGCGCCAGCGAG
ACGCGCTGGCGCTGGCCGCCGGAGAGCTGATGCGGCCAGCGTTGCGCGAGCCCGCCCAACCCGAC
GAGATCGAGCATCTCCTGCGCCTTCTTCAGGCGTTCGCCGCGCGAGGTCCGGCCTTCCAGGCCGA
AGCCGACATTCGAGACCACCTTGCGCCAGGGCAGGAGCCGCGAATCCTGGAAGACCAGAGCGACA
GGGCGACGCGCATTGTCCTTCGCGTGGATGACGACCTCGCCGCCGCTCGGCTTCGCAAGACCGGC
GATGACGCGCAGCAGGGTCGACTTGCCGACGCCGGAAGGGCCGACAATGGCGAGGAACTCGCCGC
GCCCGACCTTAAGGTCGAGCTTGCGCAGCACTTCGGTCTGTTCGCCGTCGCGGGTGAAGGTCAGC
GACAGGCTCTTGATCTCGATCACGCTCTTCTCGATCACGCTTTCCAACGCAGCACCCATCTCTGG
AAGGCGACGAAGGCCGTGTCGAGCAGCCCGTAGAGCGCCGCCATCGTCAGCATGTAAACCACGAC
GATGTCGGTCGCGAG
>r360.1 |SOURCES={KEY=8c1b976a...,fw,1177752-1178352}|ERRORS={}|SOURCE_1="bcq" (8c1b976ac150da4581101744fba310641e33826f)
ATCGGCGGCGCGCTGACGAGCGGCCAGCCGATCTTCGAGGGCGGCGGTTTCGACCAGCGCGAGGG
GCCGCGCTTCTTCGGCTCGCGCGCTGCCGGCATGCCGCTGATCGCGCGCCGCGACGTGCTCGCTT
TCGAGAGCTTGCCTCTGGAGCAGGACATGGCCGTGATCGGGCCGATCACGGTCGAGCTCTGGGTC
GCCTCCGACGCGCCCGATACCGACTTCACCGCCAAGCTGGTCGACATGCATCCGCCCTCCGCGGA
CTACCCCACCGGCTTCGCGCTCAACCTGACGGACGGCATCTTCCGCTGCCGCTATCGCAACTCCT
GGGAGAAGCCGGAGCCGATCGAAACGGAGGTTCCGTTCCGCATCACCATCGAGCCTTTCGCCACG
GCGGCGCTGTTCAAGGCCGGGCATCGGATCAGGCTCGACATCTCCTCCTCGAACTTCCCGAAATT
CGACGTCAATCCCAACACCTTCGATCCGGAAGGGCGAGGGCGCCGGCGGCGGATCGCCTGCAACA
CGGTCTTCTGCGACGGGCAGCGTGCCTCGCGGATCATCCTTCCGATCGTGCCGGTATCCTCGCTG
CGCGACCTGTCGAGC
>r361.1 |SOURCES={KEY=8c1b976a...,fw,5199873-5200473}|ERRORS={}|SOURCE_1="bcq" (8c1b976ac150da4581101744fba310641e33826f)
TGCATGCGGTTCGCCGTCGCCGGGAACGAGCATCAGGAAGGCCGCTCCGAGGGCGAGGCAGACGA
GGCCCGGCAGCACGAAGGCGGCACGCCAGCCGAGGCTCGCGGCCAGCAGCGCGGTGACGCCCGCC
GCGGAAGCCGCGCCGAGATTGCCCCAGACGGCATTGACCCCGAGGTCGCGGCCGAGCTGGCGGGC
ATGATTGACCAGCATCGTCGAGCCGACCGGATGGTAGATCGCGGATGCCACGCCGAGAACGAGCA
GCCAGGCCGCGAAGGCCATCGGCTGGCTGGCGCTGGCGACGCCCAGGCAGGACAGGCCGTAGCTC
AGGAAGAAGACAGCGAGCATGTTGCGCCGGCCGAAGCGGTCCGAGAGCCAGCCCATCGGCAGGGA
GCACAGGCCGAAGGCGACGAAGGCGCCGGTCGCGAGCCCGATCAGTTCGGCATAGCTCAGGCCGG
TCTGGGCCGCGATGGCGATCACCGCGGTCGGGTAGATGAGCAGCACGAAGTGATCGAGCGCATGC
GCTGCGTTGACGAAGAGAAGCGTGCGCTTGGACAGCGTCTCGGGGCTCATGGGAACACTCGGCTC
CATCGGACAGAGAGT
>r362.1 |SOURCES={KEY=8c1b976a...,fw,814884-815484}|ERRORS={}|SOURCE_1="bcq" (8c1b976ac150da4581101744fba310641e33826f)
ATCATCCCAACGGGCATTTTCTGGTCGCTGTGTCGGTCGCGCTGCTGTCATTCACCAATCTGACG
AAATGGTTGGCTGCAACGACCATCGCATTCCTGCTGATCATTACGCTCGTTCCGAAATCCGTATT
CGCCATCATCGCCAGGGCGATAGCGGGCTAGGAGCCTGAAATTGGCGCAAGCGCCCGTCGGTGCG
ACGCCGGCTCAGTTCGGCCAGATCATCACAGGCAGCTCGTCCAGGAAGGCGGCTATCGTCGGCTG
CTCTCGCTGGCCGCTCTGGACCTTGGGCAGTTCGGTGAAGGCGTAAACCCAGACCGCGTCGCGCC
AGGCGACGAAGGCTGCGGCCTCGGCGGCCCATGCCGGGTTCGTTGAGCCGACATAGGAGGCACAG
GTCAGACCGCTGTCGTAGTTGCGAGCCTGGGCCGTTGCGTCGACATGCGCCTGGATGGCTGCCCG
GTAGTCGTCGATCGTCGGCAGCACCGGATAAGGGGCCGGCGCCGGCGGGTTGAGATGAAACGCCA
CCAGAGCCGGGATTTCGCTCTCATCAACGGCAACCGACACATCGAACTGCCGGCCCTCATCAGTG
GTGATGAGGAAGCGC
>r363.1 |SOURCES={KEY=8c1b976a...,bw,2219311-2219911}|ERRORS={}|SOURCE_1="bcq" (8c1b976ac150da4581101744fba310641e33826f)
AGCGCGTAGATGCAGGTCTCGATTTTCGGGATCATGCCGCCCGAGATCGTGCCGTCCGCGATCAG
GTGGCGGCATTCCTCGACCGTCAGCTCCGGGATGAGCTGCTTGTCCTTGTTGAGGACGCCCGGCA
CGTCGGTGAGCAGCAGCAGGCGCTTGGCGTTGAGCGCCCCCGCAATGGCGCCGGCGAAGGTGTCG
GCGTTGACGTTGTAGGTTTGCCCGTCGGCGGCGGCGCAGACTGGCGCCAGAACCGGGATCAGCTC
GGCCTTCAGCACCGCGTCGAGCACGGTCGTGTTGACCTTCTCGGGCTCGCCGACGAAGCCGAGGT
CGAGCACCTCCTCGATCTTGGAATCGGGATCGACGATGGTGCGGGTCACCTTGCGGGCGGTGACC
ATGTTGCCGTCCTTGCCGCAGAGTCCGATGGCGCGCCCGCCTTCGCGGGTGATGTAGCCGACGAT
CTCCTTGTTGACCGAGCCGGCGAGGACCATCTCGACGACCTCGACCGTGGCCTCGTCGGTGACGC
GCAGGCCCTGCCGGAACTCGGACTGGATGCCGAGCTTCTTCAGCATCGCCGCGATCTGCGGCCCG
CCGCCATGGCAGACG
>r364.1 |SOURCES={KEY=8c1b976a...,fw,3283511-3284111}|ERRORS={}|SOURCE_1="bcq" (8c1b976ac150da4581101744fba310641e33826f)
TGCGGGTCGCCATGGCCTGTCTCCGTCTGCCTTCGCTACGGGACACAGCTTCTACAAGCTGTAGC
CACTTCAGGTTCAAGAGGAAAAATGATCGCCACCGCGAACAGCGCGCCGATGCCGCGATCCTAGG
CCGGCGCAACCTTGCATTGCCGCTGGTCTTGCCTCTGCATGCAGTATGCAGCTAGAAATCGATAG
CTCCTCAAAAGCGGGCGGACAGCCCGGCTGGGTCATTGCGGCAGGACGCGACCGATGCGCTGGCG
GCTGAGCCGTCCCGATGCAGTCGGCGCGTTCCGGCCACGCGTCCGGCAGGGCAGGGAGGAAAAAA
CGGCATGGCACAAGCCGGACCATCGATGGCCCTGAGAGGGCTGCGGGTGCTGGACCTGACGCGGG
TGCGGGCCGGGCCGACCTGCGTGCGAATCTTCGCGGATTTCGGGGCTGACGTGATCAAGGTCGAG
AGCCCGCCGGGTTTCGATCCGAACGAGAACATGAGCGGCCCGCGCCTCGGCTATGACATGCAGAA
TCTGCATCGCAACAAGCGTTCCCTGGCCATCAACCTGAAGACGGCCGAGGGCAAGGCGATCCTGA
TGCGGCTGGTCGAGG
>r365.1 |SOURCES={KEY=8c1b976a...,fw,4714811-4715411}|ERRORS={}|SOURCE_1="bcq" (8c1b976ac150da4581101744fba310641e33826f)
GAATACCCAGCTCGCGCGAGGCCGCGGCCGTGCGGCGCAAGAGCTCCGCCGTCGAGGTCTCGATG
CGGTCCGGCGCGAGCATGGCACGGATCAGACCGCCGGCGGCGCCTTCATGGCGTTTCGCGAAATC
GATCGCGGCGGCGAGCTCGGCGAGGCCGCGCGCCTCGTCGTAATGGGTGACGATGCGGCCGTCTT
CCTCGACCAGCTGGTTGCCGGTGCGATAGGCCGGGCCGAGATAGGCGCGGATGCCGAGCGCAGCG
GCGGCTTCAGCGGCATCCTCGAACTCCTGCACCGTCTCGCCCCAGGCGCGGTAGAACAGCGAGGC
GATCGGCAGCGCCGTGGTGATGCCGTTGCGGATCAGGGACGCGAAGGCGTGCTTCTTCTGGAAGG
CCAGCTCCTCGCGGCTGTACATCTCGTAGGGTCCGGCCTCGAGATAGCTGCGCGGCCAGACACGG
CCCTTCTTCCAGGCCGGCTGGTTGTCGTAGCCGAGGATGGTGGTGTCGAGATCGGAAAGCGCGTC
GCAATCGACGAAGCCCGGCCCGATCAGGGCGTTGCCGTAGTCGACGCGTCTGCTGACCTCGCCGG
GAAAGCCATGGCCGA
>r366.1 |SOURCES={KEY=8c1b976a...,bw,4691325-4691925}|ERRORS={}|SOURCE_1="bcq" (8c1b976ac150da4581101744fba310641e33826f)
AGAAATCCGGGCGCTGTTGAGGCGGCCGCACGATGGGCTTCAGTCAGGTTCCGGTGACGCGGCTC
CCTCTCCAACTGCACAACGCTGAGGGCTGAAACCCCCGACTGGTCGTCCCGGCGACGGTTCCGTC
GTGGTGTCAGGCTGGTGCAATGCCCTGGCTGGACGGGCCGGTGCTTGCCATCCCAGCGACGCGCG
CGAACGCGGTGACGCCGACCGCGACCGCACCGATGACGGAGAACACGAGCTGCCAGGTCTCCGAC
GGCATGGTGTGTTTCACGATGCCATGCGTGGCGTGGAAGCCGGCGATCGCCGCGGGTGCGACAAA
TGCCAGCGCGATCAGCAGGCGTGCCCAGAGCGGGCGGACAATTCCAAGCAAGAGCTGCCCCACGC
CCAACGTCAGGCCGGCGCCGAGCATGCCGATAAGGATGGCGCCGAGCCAGCCCGCGCCAGTGTCA
TAGGCCCAGGTGCCGGCGGTCACGCCCGCGAAGAATGGCAGTGCGAACACCGCGAGCGTGAACAG
CAACCAGCACAAGATGCCGATGGCTGCGAAGGATAGGACAATGCCGAGGATAATCATGGTGGTGT
CTCCGAAAGAGCAAA
>r367.1 |SOURCES={KEY=8c1b976a...,bw,3610216-3610816}|ERRORS={}|SOURCE_1="bcq" (8c1b976ac150da4581101744fba310641e33826f)
CGCGAATCCGGCGCCAGGCCGGACTGGATCGTCTTCGCGCTGACCAATGATTCCGACGAGCAGAT
CGACCGGCTGCTGGTCGCGCCCTTCCACCGGCTGATCGGATCGGGCGTGGTCTGGCCCGATCTCG
GCGACCGGCGCATCGAGGCGGTGACGGCGAGCCAGGGCCTCTCGCCCGACCGCGAGGCCAGCCCC
GATGCCGATGTCTTCCTGATCACGCTCGATCCGGGAACGACCGTGACCTTCGTGGCCGAGCTGAA
ATCGCCCAACCTGCCGCAGCTCTATCTCTACGAGCCGGACGCCTATCGCCAGAAGACCAACGGGC
TGACGCTCTACAAGGGCATCATCATCGGCATCGCCGGCCTGCTGGCGCTGTTCCTGACCATCATC
TTCGTGGTCAAGGGCGCGGTGATCTTCCCGGCTGCGGCGGCGCTGGCCTGGGCGGTGCTGGCTTA
TGCCGGGCTCGATTTCGGCTTCTTCCAGCGGCTCTTCCCACTCACACCGGCCATCGAGCGAATCT
ATCGCGCCGGCGCCGAGGTGGTGCTGGCGGCGACGCTGCTCGTCTTCCTCTTCGCCTATCTCAAC
CTGTCGCGCTGGCAT
>r368.1 |SOURCES={KEY=8c1b976a...,bw,2077422-2078022}|ERRORS={}|SOURCE_1="bcq" (8c1b976ac150da4581101744fba310641e33826f)
ATCGAACATGTCAGCCTCCAAGGTCAGCGACGCGCGCCCCTCGCGACGGTTCGGCTTAGCCGAAC
GAATCTTGAGGTGGGGCGGTGCCGGGTCTTGTTGCAGGGCGAAAAACGCATGGCGGCATTGTGTT
CGGTGCCGGGTTATAATCTCAGGGCATAGCGGAGGCGCGCAAGGGGCGACCAAAACCGTGATTTC
GACCTCGTCACGGGCGAATTGTCGCGTTAATAGCCGAGCTTATGATTTCAAGCGCGCCGGTTTCG
TGCCGGCGCGGAGGTTCGGACCTTGCAACGCGCCAAACTGCTTCCCCTGATCGTCGCCTGCGCCC
TGTTCATGGAGAACACCGACTCCACCGTCATCGCCACCTCGCTGCCGATGATCGCGAAGTCGCTG
GGGGAGGATCCGATCGCGCTGAAGCTGGCGCTGACCTCCTATCTCGTCAGTCTCGCGGTCTTCAT
CCCGATCTCCGGCTGGATGGCGGACAAGTTCGGCGCCCGCAGCGTGTTCCGCGCGGCGCTCTGCA
TCTTCATGCTCGGCTCGGTGCTCTGCGCGGTGTCGAATTCGCTCGCCGCCTTCGTCGGCGCGCGC
TTCATCCAGGGCATG
>r369.1 |SOURCES={KEY=8c1b976a...,bw,23534-24134}|ERRORS={}|SOURCE_1="bcq" (8c1b976ac150da4581101744fba310641e33826f)
GGATGAGGGCATGGCCGGCATCGCGCATCCGCCGGCAGAGGTCGTCATCCTCGTAGAACAGGAAG
ATCGCCGGATCGAAGCCGCCGAGCGCGAGGAAGGTTTCGCGCGGGATCAGCAGGCAGGCACCGGA
GAGGAACGGCAGGCAGGCATCTCCCTCCGGCACGACCATCGCACCGCTGCGATTGAGATGATCAG
GCGAGAGCAACGAGCGCGGCTGCAGGAAGACGCGCCCCGAGGGCTCGACGATACGCGGCGCCAGC
ATGCCGGCATCGGGGTAGCGCTCGGCCGCCGCCAGCAAAGCAGCGGCAGCGCCCCGCTTCAGCTC
CAGATCGGGATTGACGATCAGCACATAGGGCGTATTCGCCGCCGCCACGCCGAGATTGTTGGCGC
GGCCATACCCTTCGTTGCGGGCATTGGCGATGACGCGCGCGCCGCGCTTCTCTGCGATGCCCCGG
CTGTCGTCGCCGCTGGCATTGTCGACGACGATCGCCGGCACGCCCTCGCCTGCCAGCGCATCGAG
GCAGGCGGGAAGGACTTCGGCGCTGTCGTAGCTGACGACGATGGCGGTGATCGCGGCGGCGGGCA
TCGCGGCCTTCTGGC
>r370.1 |SOURCES={KEY=8c1b976a...,fw,3575364-3575964}|ERRORS={}|SOURCE_1="bcq" (8c1b976ac150da4581101744fba310641e33826f)
GCGCTCGGACACGCCTGCGGCACATCCTCACCCGGCAAGCACGAGAGTCCCGCATCCGACAGAGG
ACTCCGTTGCAGCAGGGATTAGGAAAGGCGTTATTACCGATGGCCAGCGTCACGCCGGTCGCCGG
AGAGAGCGGTTTTGTGCCGCATCTCTCCGGTGGGCCGTTCACCACAGCGATCGTCCCCCGCAACC
CGATGCCGCGCCAGCCATCGGCGCCGGGCATCGAGCGCGTCGGCTCCGTGCGGATTTTGCGCGCC
TCGGCGGGGTGGAGCGGGGTCGCGCTGCGGCTCGCCAATCCGACGGGCGAGGATGAGCGCTTCGA
GCTCGCTTTGACGGCCGGCGACGGGCGCTCGATCGTGATCGCCAGCGTCGATCAGGCCGATGCGG
TTGCGCTCTGGCGCGATTGCGGTCGCCGCAGCGGCTTGCCGCTGCTGCTCGAATCCGTCGACGGC
ACGGTGAGCGAGCCGTTTCCGCAGATCGGCCGCGTCGCGCTGGGGCCGGTGCGGATCCGCCGCCG
CCATGCCTTCCTGAACGGGCGTCGCCCGCGCTTCCTGACGCGCCGCAAGCCCGGCCGTCTGGCCG
ATCTGCCGGTCGTCC
>r371.1 |SOURCES={KEY=8c1b976a...,bw,4777192-4777792}|ERRORS={}|SOURCE_1="bcq" (8c1b976ac150da4581101744fba310641e33826f)
CTGCGCCGGGATCGTCGCGTCGAGGCGGCCCTCGGAGATCTCGCCCATCGCCTGGGTGATCTGGC
GCACCGGCCGCGCGATCGAGCGGCCGATGCCGAACGAGACCGCGCAGCCGATGAGGATGACGACG
GAGACGAGGATCAGTGCGCGGCTGGCCGCGCCGGCCATGGTGCTTTCCATCTCCGGCCCGACGAT
GGCAGCGCGCTGCTCCAACGCCGCGGCCGAGTGCTTGATCGCGGCGGAGCTGTCTTCGCCAATCT
TGAGCAGCGCCTGGGCCGCTTCGGATTGGAGGCCGGCGCCCTTCAGGATCGCGATCTGCGCGATA
TAGCTGCCGAGCCCCTCATCCAGCGTGCCGACCAGGGCCGCGACGCCGCCGATGTCGGCCGCAGC
CTTCGCCACCGCGATGCTGGCGAGGCTGGCCTTCGCCGCCGTTTCGGCTTCGTCCAGCTTGCTCG
GGTCGAGCGAGAGGCCGAACGCCTCGCCGGCAAGGCGCGCATCGCCGAAGCTGGCCTGCGCTGCG
GCAAGCCCCGCCGCGGCGGTGGTGACCGAGCGGTAGCGCTGGAACAGCGCCAGCGAATCGCGGGC
CGAGGCAATGGCGAA
>r372.1 |SOURCES={KEY=8c1b976a...,fw,1096479-1097079}|ERRORS={}|SOURCE_1="bcq" (8c1b976ac150da4581101744fba310641e33826f)
CCGGGCTGTCGCGGAAGCCGCCATCGGTCACGATGCCGGCAACACCGCGCACCATCAATCGCGAC
ACCAGGATCGAGCCGGCGGACGCGGCGCGCGCATTCTGGCGGCTGTCGACGACGAAGACGGCGCC
GGGCGGGCATTCCTCGACCGCCTTGCGCTGCGGATGCGACCTGTCCTGGAAGACGCTGAGCTGGT
TCAGGTCTTCCCGCGCCGGGATGTAGCGCAGGGTGAAGGCCGGCCCGACCATGTTCTCGCCCTTG
AAGCCGAGCGGGTGCACGTTCTGGATGAACTGGTTGCGCAAGCCGCGCTTGAACAGCGCCGTACA
AAGCGTCGCGGTGCTGACGCGCTTCAGCTTCTCGCGCGTTTCGGTGGAAAGCATGATCATCGCTC
CGGTCTAGAAAATAACGGGCTCGGGAACCGGCGCCCCGAAATCGGTGCGCAGGAAATCGAAGTCG
CAGCCTTCGTCGGCCTGGCCGATATGGCGCGAGAACATCCAGCCATAGCCGCGCTCGTAGCGTGC
AGGCTCGGGCTTCAGCGCGGCCTTGCGCCGTGCCAGTTCCTCGTCGGAAACCTCCATCGAAATCC
TGCGGTTAGGCACAT
>r373.1 |SOURCES={KEY=8c1b976a...,bw,3254273-3254873}|ERRORS={}|SOURCE_1="bcq" (8c1b976ac150da4581101744fba310641e33826f)
GCCGACATCATGCAGCACGGCGGCCGTCGTCATCAATTGCCGGTCGCTCTCGCCGAAGCCGAGCT
TGCGGGCGAAGGCGGCGACCAGTCCAGAGACCAGAAGGCAGTGCTGGTAGGTGGCGTCGTCATGC
TGCCAGACCATATCCAGCCAGGTATCGAGATTGCCGTCATCGGCCGCCCGGTTGATCGCCTCGAC
ACTGTCGTTGATCGCCTGAACGGGCAGCGGCCCGTCGGAGCCGGCGGCTTCGAGCAGGCCGGCGA
ATGCGGCGGAAGCCCTGACGAATCGCCGCTGCAGAACCGTTTCCGGCCCACTGTCCCGCAGCAAA
CCGAGCATGGCCCCGACCTTGTCGAGCAGCGCCGACGGCGGCGTTTCGGCCGGCAGGATCGCCTG
GGCCCCGAGGGCGTTGGCCTGCATCTGGCTGCGCGGCGACATGTCCCGCAGAAGGAAGAGGAAGG
GGGCGCCGGACTGTCGGTGAGTCGCAAGCGCCGCGCTCGCCGAGACGATCGTCGCGGGCCGGGAG
AGATCGAGATCGACGATGAGCAAACGACCAGCGGCCTTGCGGATCTCCTCGATTTCGGCGAGGTC
GAAGGCCCTGCACGC
>r374.1 |SOURCES={KEY=8c1b976a...,bw,1551858-1552458}|ERRORS={}|SOURCE_1="bcq" (8c1b976ac150da4581101744fba310641e33826f)
CATCCCCTCGTCCGACTGGTCGCTGCGACCGATCCGCGTCCGGAGGCGCGGTCGCGGTTCGTCGA
GGAATTCTCGTCGAACGGGTTCGCCGCAAAGGCCTATGACACTCTCGACGGTTTGCTGGCAGACG
AAGCGGTCGAGGCCGTGTACGTGGCATCTCCTCACCAGTTCCATGTCGCCCATGTCCGCAGTGCC
GCTGCGGCCGGCAAGCACATCCTGGTCGAGAAGCCGATGGCGCTGCGGCTGGAAGACTGTCGCGC
CATGATCGATGTGGCTGCAGAGGCCGGTGTCCACTTGGCCGTCGGCCACAGCCATTCTTTCGATC
TGCCTTATCTACGCACCGCCGAGCTGATCCGATCGGGCCGTTTCGGCCGCCCGCGCCTGATCGTT
GGAAGCAACTATACGGACTTCCTGTACCGGCCGCGGCGGCCCGAGGAACTGGACACGGCCCGAGG
TGGCGGCGTCGTCTTCAGCCAGGCGGCGCATCAGCTTGATGTCGTCCGCCTTCTCGCTGGGGCGG
AGATCGAGTCACTGCGGGCGGTTACCGCGCGCCTCGACCCCGCCCGGCCGACGGAAGGCGCCTAT
CAGGCCTTCCTGCTG
>r375.1 |SOURCES={KEY=8c1b976a...,fw,1542264-1542864}|ERRORS={}|SOURCE_1="bcq" (8c1b976ac150da4581101744fba310641e33826f)
CAGCATTGCCGCGAGGAAGCGGGACGCGCCCAGCGACACCCCACAAGCCACGCCCAAGCTGGCGC
CGATCGCGACCCCCGCCGCGGCCTCGTATGCAGTGCGACCGAGATGCGGGTAGAACGCGGGATCG
GCGACTTGGCGCAGCAATGCGACAGCGATGGCCGGCAGCCCTGGCATCGCGCCCTCGAAGACCAG
CCCTGAGGATGAGATTGCCTGATAGGCGGCGAGCAGACCCGTCAAGGTCAGCAGCCTGATGGCAC
CCACGGACAACCCCCGGTCCGCGGCCGCGGCGGGCGGCGTCATGCCGATCGCAACCATGCTTCGC
TCCGTTCGATGACGAGAAAGAATGCGCTGCTGAGCACGACGACGAAGACGATGGCGGAATACATC
GAAGGAATGTCGTAGCGATCGTACATATCGGCTACGAGATAACCGAGCCCACCCAAACCGACGAG
AAACTCGACCGCGACGATGTTGATCATCGCATAGATCAGCGCGAGCCGCAGTCCGACGAAAATGC
TTGGCAAAGCTGCAGGCAGGATAATCTTGATCAGGCTCTGCACATCGCTCATGTGCAAGGAGAGC
GCGAGATTGTGGAAT
>r376.1 |SOURCES={KEY=8c1b976a...,bw,4740028-4740628}|ERRORS={}|SOURCE_1="bcq" (8c1b976ac150da4581101744fba310641e33826f)
AGAACGACGATAAATGCCGGCAGCATCGTTGCCAGCCGGCGCAGCCAGATCGGAAGGCGGAATCC
GGTGAAACCCTGCATGATCAGTTGGCCCGCCATGGTGCCGACGGCTGATGAGGAAATGCCGGACG
CCATCAGCGAAACCAGGAACACGGAAGCGGCGGCGGCCCCCAGCAAGGGCGTCAGCGTATGGTAG
GCCGTGCTGATTTCCGCGACATCGGGATGGCCGGTATGGAAAGCGGCCGCCGCCATCATCACCAT
GGCGATATTGACCGCGCCGGCGACCGCGAGCGCGACGAAGCATTCCAGATTGGAGAAGCGCACGA
GGGCACGGCGCTCTGCATTGTCACGGGCCGACGCCCGGTTCTGCGTCAGACCAGAGTGCAGATAA
AGCGCGTGCGGCATGACCGTCGCGCCGATGATGCCGACCGAGATGGTCAGGGCAGCCCCGTCAGG
CATTGACGGCATCACGATACCAAGCATCGCTTCGCCCCAGGCGATCGGCGCGATGACCAGTTCGA
TCACGTAGCAAAGGCCAATCGCTGCTACCAGCGCGCCGATGATGAGTTCCATCGGGCGATAGCCA
CGCCCCTCGAACAGC
>r377.1 |SOURCES={KEY=8c1b976a...,fw,602946-603546}|ERRORS={}|SOURCE_1="bcq" (8c1b976ac150da4581101744fba310641e33826f)
CGCCAATTCGGCACCGACCGTGTCCTGAGCCTGCGCGGCGCGGTCAATTTCGACCAGGGCAACCC
GAACGAGACGACGCTGCAGCATCTCGACCCGGCGCCGGGCCAGACCGCCGGCGGCTTCGCCGAAA
CCGTCGCCAATATCGAGGCGGCGGGCTCGCGCGTCGTCGATCACATCGTGACGGACTGGCCGGAA
TGGCAGAAGGGCGTGCCGCCGCTGCCGGGGAAGTAAGAGACTGGGAGCGTCATTCTCGGGCGAAG
CGAAGCGCAGACCCGAGAATCTCAGGACGAGAAAGCACCGGTTTCAAAGATGCTCGGGTCAAGCC
CGAGCATGACGGCTGCGGTCAGCCCGCCCTGAACAGCAGGCTGCCGTCGCCATAGCTGTAGAAGC
GGTATTGCTCAGCGATCGCATGGGCATAGGCACGTTTCATCACGTCGAGTCCGCAGAAGGCGGAG
ACGAGCATGAACAGCGTCGAGCGCGGCAGATGGAAATTGGTCATCAGCACGTCGACCGCGCGGAA
GCGATAGCCCGGCGTGATGAAGATCGCCGTGTCGCCGGAGAAGGGCCGGATCGCCCCGTCCTCGC
CGGTCGCGCTTTCGA
>r378.1 |SOURCES={KEY=8c1b976a...,fw,1921350-1921950}|ERRORS={}|SOURCE_1="bcq" (8c1b976ac150da4581101744fba310641e33826f)
GGCTCGAAGACATGGATGAAGCCGGTATCGGCTGCGGTCGCGGTCATGAGGTCTCTCCCTTCAGG
AAGCGGAGGAGCCGCCTCGCCCCCGCAAACGGCGAGCGAGGCGGCGGTGATGGTCGCCGTCAGGC
GAGCTCGGGCAGGACGGCTTCGATCTGCGCGCGATGCGCCTCGAGGCCGGCCGGCAGCTTGAGCG
AGCGGCCGAGCTCGGCGGCCAGCTCATCCACGGCGAAGCCGGGGATGTCGGTCGCGATCTCGAAC
AGGACATGGCCGGGCTCGCGGAAATAGACCGAGCGGAAATAGTTCCGATCGCGCTGTTCCGTGGG
GCTGATGCCATGGTTCTGGACAAGACGGCGCACCATCTCCTGCTGCGCGGCGTCATCGGCCGCCC
GGAAGGCGATATGGTGGACCGAGCCCGTGCCCTGCCGGGCCGGCAGGAAGCCGCCGGCGACGCGC
AGGTCGATGACGCCGCCGATCTGCGTGCCCTTCACCGCATAGCGGATCAGCGTGTCCTCGCGGGC
GGCCTCGGCGAAGCCGAAGACGTCGGTGAGGATCGCCGCCGTCGGCGCCGCATCGGCCAGGAGCA
GGCTGACGCTGTGGA
>r379.1 |SOURCES={KEY=8c1b976a...,bw,4898227-4898827}|ERRORS={}|SOURCE_1="bcq" (8c1b976ac150da4581101744fba310641e33826f)
GCTCGAACACGCCCTTGGCCAGCCGCGAGCCGACGCCCTGGCCGGCGAACTGCTCGGGCACCTCG
GTATGGATCAGGACGAGCCGGTTGCCGTCCATCCGATAGGCGACAACCGCAGTGCCGCCCTCGAG
AGCGAGCTCGAAGCGGTTCTCTTCCGGTTTCTCGACGACGTCCATCGCGTCTCTCCTTGGCGGCC
CGTGCTATTGGCCCGGCTGCTGCGGGGCGGGCTTCTCGCTGGCCTCCGCGCGCCACGGATAGCTC
CAGGTTTCCGTCAGCGTCTTGGGGCCGCTCTTCAGGAAGGCGCGCATCTCGGCGAGCTGCCCCGG
CTCGCCGGTGATGTCGACGAAGGCGCGGAAACCGTTGATCTTCGGGTTCGGCACCAGGAAGGCGC
GATCGATCTTGCCGCGGGTGATCGACGGCACGATCTCCACCTTGTCCGGCTGCTTGAGATGGTAG
TCGAGATCGCCGCCGGCGAAATCGACGATGAAGCGGCGCGCGCCGTCCGCCACCGGCTCGACCGA
ACCGAGCGCCTTCGGCGCCGCCTGGAAGGTGTTGACCACGCGCCCGCCGGGATGGAGATCGCTGG
AATCCAGCATCGCCG
>r380.1 |SOURCES={KEY=8c1b976a...,fw,128667-129267}|ERRORS={}|SOURCE_1="bcq" (8c1b976ac150da4581101744fba310641e33826f)
CGATCTCGTCCTTGGCATTGTGCTGGTCGTCATCGGCGCAGTGGCGATGATGGCGTTCACCGCAG
CGACGTTCGCAGGTCGTCCGGAGTTCGGGAATTTCCAGGACGCCGGAGCCGTGGCTGCCGGGCTT
GGCGCCTATGTCGGGAAGACGGCTGGCGTCTTCTTCGCCCTTGCGCTGCTCGATGCCAGCGTGAT
CGGCGCGATGGCGGTCTCGCTGTCGACGGCCTACGCGATAGGCGATGTGCTGTCGCTGCGGCATT
CGCTGCATCGGAAGCCGCAGGACGCCAAGGGCTTCTATGCGGTCTATGGCGGCCTCGTTACGTTG
GCTGCTGCGCTGGTTTTGACCCCCGGCATGCCGCTCGGCCTGCTAACCAACGCCGTGCAGACTCT
GGCCGGCGTGTTGCTACCGAGCGCCACCGTGTTCCTGCTGCTGCTTTGCAACGACAAAGCCGTTC
TGGGTCCGTGGATCAATGGGCGGTGGATGAACCTGTTCACCGGCGCCGTCGTCGGTGTCCTCGTG
ATGCTGTCAATCATCCTGACCGCATCGGTGCTGTATCCAAACATGAGCGAGAGCACGATCCTCGC
GATACTCGGGATCGG
>r381.1 |SOURCES={KEY=8c1b976a...,fw,885414-886014}|ERRORS={}|SOURCE_1="bcq" (8c1b976ac150da4581101744fba310641e33826f)
GCGCGCTCGCCGCCGCTCATGGCGCGCTGGCGGCGCTGGCCTCCGACCTGTTCAAGATCGCCAAC
GACATCCGCCTGATGGGCTCCGGCCCGCGCTCGGGCCTCGGCGAGATCAGCCTGCCGGAGAACGA
GCCGGGATCCTCGATCATGCCTGGCAAGGTCAACCCGACCCAGGCCGAGGCGCTGACCATGGTCG
CGACCCAGGTCCACGGCAACCAGGCGACGATCGGCTTCGCCGCGAGCCAGGGCCATTTCGAGCTC
AACGTCTTCAAGCCGGTGATCGCCGCCGCGTTTCTGCAATCCGTGCGGCTCCTGGCCGACGCGGC
CGAGAGCTTCCGCGTCAACTGCGTCGAGGGCATCGAGGCCAATGAGGGCCAGCTCAAGGAATTGC
TCGCGCGCTCGCTGATGCTGGTGACGGCGCTGGCCCCGGCGATCGGCTACGACAAGGCGGCCGGC
ATCGCCAAGGCGGCCCATCACAACGGCACGACGCTGCGCGAGGAAGCGCTGAAGGCGGGCGTCGC
CGCGGACCTGTTCGACAAAACGGTCAAGCCCGAGAAGATGCTGCAGCCCGCCTGAACGGAGGCTT
CGCCATGGCCGAGAT
>r382.1 |SOURCES={KEY=8c1b976a...,fw,396765-397365}|ERRORS={}|SOURCE_1="bcq" (8c1b976ac150da4581101744fba310641e33826f)
CCTCTCTTCGAGGCATCTGCAGGTTGTGCCTTCAGTTCGCAGAAAAAAGAGGCACAGCAGACGAT
CAAACGCCTCATCTCAAATGAGTAGAGATTTGTAAATGAATAATCTGAATTAACCGAATATTAAT
TGGAATTTCCAGCGTCATAAACTCATATAATGCGTGAAATGAAATTAATATTCGACCTCGCCTTC
GTGAGAAAAATAACCTGAATTATTTTCTGTTTCCGTGCTATATTATTTAACGGGAGATTTTTCTT
CCGCAAATCGGAAGGATTTTCCATGAAAATCTCCTCGCAAACCAAACCTGCCATCTGGGGCGCCG
TTGGCGGTGCTGTTGCCCTTGCCATTGTCGGCTTCACCTGGGGTGGGTGGTCGACGGCTTCGTCG
AGCGAACGCGTCGCGAAGCTCAGAGCTGAGAATGCCGTTGTCGCGGCCTTGTCTCCGATCTGCGT
GAGCAACTTCCAGAAGCAGCCCAATGCCGATGCCGCCCTTGCCGAGCTGAAGAAGATCAGTTCGT
GGAGCCAGGGCGATTTCATCGCCAAGGGCGGCTGGGCCACGATGATCGGTAGCCCGTCGCCGGAC
GCGGCCGTCGCCAAG
>r383.1 |SOURCES={KEY=8c1b976a...,bw,1550844-1551444}|ERRORS={}|SOURCE_1="bcq" (8c1b976ac150da4581101744fba310641e33826f)
CACTCCGGCGAATGGGGTATGGCGACGCTCGCAGCTTGCCTCGCGATCCTCGAATCGGCCGCCAC
CGGACGAGAGGTTCGGCTCGGCAGCCAAAGCACGGCCTCTGCTCGCGGCTGAGTACAACGCGTTG
TTCGGCGTCGCGTGCGGATAGGGAAATAGGCATGGCTTGGTTTGCGGGCAGGCTGGGCGAGACCT
TCGCCATTCTCTCTGTCCTGGCCTTCGCTTATGGCGGGGTCTCGATCGCAAAGGCGAAGCTTTAC
GGAAAGGGCGACGGCGGCGCCGTGCTTTCGGTGGTGTTCACGACGCTGCTGTCGGCCCTTGTCTG
GGCGGTGGCGGGAACCCCGGCCGGCAGCTTGCCGGACACGCCGGACTTGATGATCGGGCTTGCCT
GGTTCGCCGTCTCCGGCCTGCTCGCCACGGCGCTGGCGCGCATCCTCTACTTCATGTCGGTGCGC
GATCTGGGTGCAGTGCGCGGATCGGCCGTGAAGCGTGCCATCCCATTCTTCGCGGCAGTCTTCGG
GTTCCTTTTTCTGGGTGAGACGCTGAACTCCAATAAGCTTCTCGGTCTGGCATTGATCGCCGTCA
GCATCGCGGTTCTGG
>r384.1 |SOURCES={KEY=8c1b976a...,fw,4302997-4303597}|ERRORS={}|SOURCE_1="bcq" (8c1b976ac150da4581101744fba310641e33826f)
TCGCGCTCGCCTGCGCGCTCGGCTATCTCGATCTACGCTTCGCGGGCACTTGGCGCGCCGACTAT
CCCAAGCTGGTCGCCTGGCTCGATGATTTCGCGGCCCGCGTCCCGGCTTTCGAAAGCACGCGCTT
CAAGGGCTAGTGTCTGCTGCGTTTCATGGAAACGCGGGTCATCCCAGCCGGAGCGAAGCAAAGAG
CCGGGATCCATGCCTGAACCTTGATCGGACGCTCCGGCGGGGATCCCGGGTCAAGCCCGGGATGA
CCACGTAGCTCTGTTATCAATCGGCGTGCTCCAAGACGGTCCTGCTCTGCTCGCCAACGCTCCCC
CGATCGAAAGAAGCCCGGCGCTCGCGAAAGCGCCGGGCTTTATTCTTGTGGCTTTGTCGAAGCGC
ATGTCTCGCGCACAACAAAAAACCCGGTGGCCGAGGCCACCGGGTTGCTCAAATCCGATGTGATC
GGATCAGAACTTGTAGCTCAGGCGGGCGCGGACGACCGAGAAGTCGGTGCCGACCTTGGTGCCCG
AGCCGGCGAGCACGCTCTTCTCACCGAGGTCGACGTAGAGGTACTCGACGCCGGCGATGATGTTG
TTGGTGACAGCGTAC
>r385.1 |SOURCES={KEY=8c1b976a...,fw,92740-93340}|ERRORS={}|SOURCE_1="bcq" (8c1b976ac150da4581101744fba310641e33826f)
TGTTCAGCCCCCAGCCGAGCATGACGTAGATCAGGATCTGGACGCCGAAATTGTCGATCCATTTC
AGCGAGCCGCCCCAGCCGGTGAGGCCGATCGCGATCGCCGGGAAAGCGACGAGGAAGCCGAGGCC
GAAGAGCGAGAACAGGCGCGAATGGCGCTGGAAGAAGGCGATCGTGCCATGCGGCAGGAGGCGCA
CCGCCGGCTTGCCGGGGACCCGGCTCTGCTGGCGCAGCGCCACCAGGAAGCGGCCGATGAAGACG
ATGGCGACGGCCCAGGCGACAGCCTCCCAGCGCTGGTCGAGGACCAGCACGTTGTCCATGTTCTG
GCGCGTGCCCCAGGCGATGATGGGAATGCACAGGCCGAAGGTGACGAGGGCGGCGAAGCCGGCCT
CCTTCAGCGCGGCCTTGATATCGCGGCCCCGGGCCGGTGCGGCGGCCTGGCCGGTCTTGGTCTGG
ATCGTCGCCATGGCGTCAGACCTTCTCGACTTCCGGCCGGCCGAGGATGCCGGAGGGCATGAACA
CCAGCACGATGGCAAGGATGCAGAAAGCGGCGACGTCCTTGTAGTCGATGGTGAAATAGGCCGAC
CACATCACCTCGATC
>r386.1 |SOURCES={KEY=8c1b976a...,bw,2861399-2861999}|ERRORS={}|SOURCE_1="bcq" (8c1b976ac150da4581101744fba310641e33826f)
TGGGCGCAGGCGGCAGTCAACGGCTACACCACCTTTTTCCGCGGCACGCCGCTGCTCTGCCAGCT
CTTCCTGGTCTATTACGGCCTCGGTCAGTTCCGCCTCTTCTGGCAGGACACCGGGCTGTGGTGGT
TCTTCCGCGATCCATTCTATTGCGCGGCCCTGACCTTCACGGTGAACACGGCCGCCTATCAGGCG
GAGATCCTGCGCGGCGCCATCCAGTCGATTCCGCGCGGTCAGTTCGAGGGCGCCGCCTCGCTCGG
CCTGCATCGCTGGGCGACCTTGCGCCTCGTCATCCTGCCGCAGGCGATGATCCTGGCCTTGCGCC
CGCTCGGCAACGAATTGATCGTGATGATCAAGTCCAGCGCCGTCGCCTCGCTGGTCACGCTGTTC
GACCTGATGGGCGCGACGCGGCTCGCCTTCGCGCGCTCCTTCGACCTCTCGATTTATCTCTATGC
GGCGCTGATCTATCTGACGCTGGTCGAGATCATCCGGCGCGTCTGGGATCGGATCGAGCTCAGGC
TCAGCCGGCATCTGGCGCTGCGTTGAGAACTTTTAGCCGTCCTCAGCCCGGCAGCGTCAGGACGA
CGGCGCCGCGCGGGG
>r387.1 |SOURCES={KEY=8c1b976a...,fw,5432535-5433135}|ERRORS={}|SOURCE_1="bcq" (8c1b976ac150da4581101744fba310641e33826f)
GCGGTCCGCCGCCATGCTGACCGAACCGGCAAGCAGGTCATGATCGCGTTCAACATCACGGACGA
GACCGACGCGATGAGGCGCCATGCCGATCTCGTGGCGCGCGAAGGTGGCACCTGCGTGATGGCGA
GCCTGAACTGGTGCGGCTTCTCCGGCATAGAGACCTTGCGCCGCTCGACCGATCTTGTCTTGCAC
GGCCATCGCAATGGCTATGGCGCGGTCTCACGCCATCCCTGGCTCGGCATCTCCTTTCAGGCTTA
TCAGACGCTCTGGCGACTGGCTGGCGTCGACCACATGCATGTCCATGGCGTGCAGGGTAAATTTG
CGCAGGAGGACGAAGAAGTCGTCTCCTCAGCACGCGACTGCGTGACGCCGCTGACCGAAGACCTA
GATGACCGGGTCCTGCCCGCCTTCTCCTCCGGCCAATGGGCCGGAACGGCGCAGCCGACCTGGGA
TGCGATCGGCCATGCCGATCTCCTGTTCATGGCAGGCGGCGGCATCCTGGCGCATCCGGGCGGGC
CGGCCGCCGGCGTCGCCAGCATCCGCCAGGCCTGGGCGGCGGTGGCCGCGGGCGTGTCATTATCC
GAGGCAGCGCAAAGG
>r388.1 |SOURCES={KEY=8c1b976a...,fw,4521785-4522385}|ERRORS={}|SOURCE_1="bcq" (8c1b976ac150da4581101744fba310641e33826f)
TCCCGGTCGATCCCGCTTTCGAGGCCGACGGCATCGACGCCGGTTCCCCGGACATAATCCGGGAT
CAGCCGGCCGGCGCCTCGGGGGAAGCCGATGATGCGGACCTGCGGATGCACCGCCCGAACCCCGT
CGACAATCCGTTTCGTCGGCGCGATGCACCAGCGCTGGAAATCCTCGGGAGCGAGCACGCCGGCC
CAGCTATCGAAAATCTGCACCGCGTCGACTCCGGCGGCGATCTGGGCGTTGAGATAGGTGATCGA
TGCCGCGACGATCCGGTCGATGATCTCCTGGAACAACGCCGGGTTCCGGGCGAAGAGCGCGCGCG
CCGGCCCCTGGTCCGGCGTACCGCGGCCGGCAACCATATAGGTCGCCACCGTCCAGGGCGCGCCA
CAGAAGCCGATGAAGCCGGTCTGCCTGGGCAGGGTACCGCGGACGCGCTGCACCGTCTCGATGAT
CGGCGTGAGCTTGCCGTCATCCGCCAGCTTATCGATGGCTGCGAGCTTCTCCTGCGTATCGACGG
GTTCGAGACGCGGCCCCTCGCCCTCCGCGAACCAGAGCTTCTGGCCCAGCGCCTGCGGCACCACA
AGAATGTCGGAAAAG
>r389.1 |SOURCES={KEY=8c1b976a...,fw,1470895-1471495}|ERRORS={}|SOURCE_1="bcq" (8c1b976ac150da4581101744fba310641e33826f)
GCAATTGCCAAGGGAGCCGAGCTGGCCCATGCGGCGCAGAACGCGCCCGGAGGCCGATTGCAGCG
CGCGACTCGGCTTCCCCGGATTGCGCAGGATCGGATTCGGCAGGGCCCCGGCAAGACGCGCCGCC
TCCACCGGGGTGAGCCGGGCCGCGGATTTGCGGAAATAGTGCTGCGCCGCGGCCTCGGCCCCGAA
CAGGCCCTCGCCCCATTCCGCGACGTTGAGATAGACCTCGATGACGCGCGGCTTGCCCCAGGCGA
GGTCGCTCACCATCGCGAGCGGGATTTCCAGCCCCTTGCGGATGTAGGAGCGCCCCGGCCAGAGG
AAGACGTTCTTGGCCGTCTGCATGGTCAGCGTCGATGCGCCCCGGCTCGGCCCGTCCTCGTCTTC
CATCACCGCGTTGAGCTCGACCCAGTCGACCCCGCGATGGCTGCAGAAGCGCTGGTCCTCGGAGG
CAATGACGGCGCGGATCAGATTGGGCGAAATCCGCTCCAGCGGCACCCATTCGCGCTCGACCGGC
CGCAGCGTCAGCCAGCGGCCGAGCATCAGCGTCGAGGGCACGGGCACGAATCGATAGAGCACCAG
AGCAACGACGAGGGC
>r390.1 |SOURCES={KEY=8c1b976a...,fw,3525365-3525965}|ERRORS={}|SOURCE_1="bcq" (8c1b976ac150da4581101744fba310641e33826f)
CGCGACCACCGCGATGACCTCGAAATATTTGAAGTTCGCGCTGAACAGGTTCGTGCCGGTCGCGA
AAATCTCCGGGATGGCGATCGTGAACAGAAGCGAGGTGTTCTTGAGCAGGTTGACCGCCTGGTTC
CCCGTCGGCGGAATGGCGATGCGGATCGCCTGAGGCAGGATGACCTTCATCATCATCGAGCGATA
GCTCAGGCTCAGCACCTGCGAGGCCTCGCGCTGCCCCCGATCGACCGACTGGATGCCCGACCGGA
CGATCTCGGTCATGTAGGCGCCTTCATTGACGCCGAGCGCGATGATGCCGGCGGCATAGGCGGAA
AGATTGATCGCGCCGCCGGTGAGCGCCGGCAGTCCGTTGTACCAGAACACGATCTGAACCAGCAC
CGGAATGCCGCGTATGGTGGTGACGTAGAGCCGCACGAGCCTTTGCAGCAGCGGCACGGGCGAGT
TCAGGACGATGCCGCCCACCGTGCCGATCAGGACGCCGATCACCATGGCCGTCGCGGCCACGGCG
ATCACGATGGCGACAGGCTCGAAGAAGCGCGTAGAGAACAGCAGGCTCAGGAAATAGTCGAGATC
GAAGCGCATCCTCGC
>r391.1 |SOURCES={KEY=8c1b976a...,fw,3036464-3037064}|ERRORS={}|SOURCE_1="bcq" (8c1b976ac150da4581101744fba310641e33826f)
CATCTTCGATGCGACCGGCACCGACGACCAGGCACCCGGACCCGTGAACTTTCTGATGAATCCGG
GCGTGCCCGGCATGGCGCTGGGCCTCTATTATCTGGGTGGCGACCCCGGCCAGGTCTGCAATGCC
GGCGGGCCCCAGGCGCTCGACGAAGTGCGGCTGCGCCAGGGCTCGCTGCTCTGGCCGAAGTTCCC
TGCCCCGCTCGGCATGCGCGGGCTGACGATGATGCGCGTGCTCGCCGGCATCAACGGCCTGATCA
ACAGCGCCGGCGGCGGCGCACCGGCCTCGCATTCGGCCTATGTCATCAGCTTCATGCGCGGCACC
TTCCGCACGCAAACCGGAGAGCTGCAAGCCTTCCTGATGTCGGATGGGCTCGGCGTGGGCTATGG
GGCGCGGCCCTATGCCGATGGTATCGACGCGGTCTATTTCGTCGCGCAGGAGAACTATCCGGTCG
AGTTCCTCGAGGCCGGCTACCCGGTCGTGCTGCGCCAGTACGGCGTCGTGCGGGATTCAGGCGGG
GCCGGCCGCTATCGCGGCGGCTGCGGCATCGTGCGCGAATACGAGATCCTTGCCGAAGAGGCGAC
CTTCGCGGTGCGCGT
>r392.1 |SOURCES={KEY=8c1b976a...,bw,4094643-4095243}|ERRORS={}|SOURCE_1="bcq" (8c1b976ac150da4581101744fba310641e33826f)
CCCGATCGGCCCGAAGGTGTCGCAGCTCTTGCCCTTGGTCCACTGACCAGTGCCCTCGCTCTGCA
GCGCCCGTTCAGACACGTCATTGGCGAGGAAGTAGCCCGCGACATGTTCGAGGGCACGCGCCTCC
GACACGTATTTTGCCTTCGTTCCGATCACGACCCCCAACTCGACCTCCCAGTCGAGCTTGGTGGA
CCCGCGGGGCTGGACGATGTTGTCGTTGGGGCCGACGATCGCGCTCGTCGCCTTCATGAACACGA
CCGGCTCGACGGGCGCCTGGTTGCCCGTCTCTCGCGCGTGATCGATGTAATTGAGCCCGATGCAG
ATGAACTTGCCCACGCCGCTGAGGCAGGGGCCGATCCGATCGACCTGCTCAATGACAGGCAGCGT
TTTGGGGTCGCGCGCTGCAATCCGTCGAAGTCCATCGGGGGTCACGGACGCGCCGTTGACGTCCT
GAACGACCCCGCTGAGATCCCGGATCGTGCCGTCGCTTTCGAGAAGAGCAGGCCGCTCCCCGCCC
GCCGGTCCGTAGCGAAACAACTTCATATGTGACTCTCCATGAACCGCGGGTGGGCAGGAATGCCC
GTCCCACCCGCCTGG
>r393.1 |SOURCES={KEY=8c1b976a...,bw,5178916-5179516}|ERRORS={}|SOURCE_1="bcq" (8c1b976ac150da4581101744fba310641e33826f)
AGAGAAGCAGGCTCGGATCATCGAGCATCACGGCGTCGGGACCGAGCGCCAGAATGCGGGCGATG
CCCTGCGCATCGATCCGGCCGACCGGGAAAGGCGGATAGCCGGGCTCGGGCACCGAACGCGGCTG
GCCGGCCATGATGACGGTTGTCATGCCGGCATCGCGCACCGCATCGAGCCGCTCCGGCGTCGCAT
CGCCCTGCCAGAGACGGAACCCGTCGGCGCCGACAGCACGCGCCTCGGCGACGCTGTCGGGATCG
GGCAGCAAGGCCAGGATCGCGATCTCCGGCGACAGCCGGCGCGCCGCCGCGATTAGATCGATGTC
GCGAAGGCCAAGCAGGCTGCGCGGAAGCGCATCGGCAGCCGCCAACGCGGCCAGGATCGGCGGCA
GGATGGCAGGGTCGCGCAACTTGACGTCGAGCAGGAGCCCGAGCGGCATGGAGGCCGTGATCGCC
TCGTCGAGCGTCAGCAGGCCGGGCAGGACGGTCCGAAGCGCCGCGAGATCGGTGTCGGCGACCCG
TCGCGGATAGCCGGCAAGGCGCGTCAGATCGGCATCGTGCAGACAGACAAGCACGCCATCCGCGC
TCAGGCGCAGATCGG
>r394.1 |SOURCES={KEY=8c1b976a...,fw,735166-735766}|ERRORS={}|SOURCE_1="bcq" (8c1b976ac150da4581101744fba310641e33826f)
AATTGATCCCGGCGAAACGCAGCCCCAGCGCCGTGTCGCGCGTCATCGACCAGGTCGAGCTGCGC
GACAGGAGATCGACCTCCCCCGTCTGCAAGGCGGTGAAACGGTCCTGCGAGGAGAGCGGCACGAA
GGTCACCCTGGCCGGATCGTCGAAGATCGCGGCGGCCAGCGCGCGGCAGAGATCGACGTCGAGGC
CGGTCCAGTTGCCCCGGCTGTCAGGCATGGAGAAGCCGGGCAGCGATGGCGCGACGCCGCAGAGG
ATCGTCCCGCGGGCCTTCACCTGCGCCAGCAGATCGCCCTTCGCCAGGGCCTCCGGGGCGATAAT
CGCCGCGGCGGCAGTCAGCGCAAAGATATGGGCTATCCTCGCTGTTCCCATGGCAAAACCGGTCG
TTGCAGCCGATGAGCGGCCGATGTCGTCGCGGTCCGCCCGGGCCATGGCCCAGATCATGGCGCCG
GGCGATATCGCGAAGAGGCGCCGGACGATCCGGCGCCTCCCGATGGCACGCTCAGCGAACCGGCG
GAGCGTATTGCAGGCCGCCCTTGGTCCAGAGCGCGTTCTGGCCGCGGGCGATCTTGAGCAGCGAG
CCCTGGCCGACGTTC
>r395.1 |SOURCES={KEY=8c1b976a...,fw,4926995-4927595}|ERRORS={}|SOURCE_1="bcq" (8c1b976ac150da4581101744fba310641e33826f)
CGGATTTCCAGACGCGGGCCTTGCCCAGATCGGGCGCCTTCTTCTGTCGGAGCTCGACGATGCCG
GCGCGGATGTTGGAGCCGCCGATATCGACGGCGACGAGGCTGTCGAAAGCCTCGAAGATCCATTT
CGGCGCGAGATGCGCGCTACCGACGAGCCCGGCCTCGTCCGGGTGGTGACGGATCGGGACGAGGT
CGATGTCGCGGCCCTCCGTGCGCAGGATGATGGCGGCGCGCGCGATGGCGAGCTCGCCGATGCGG
CTCTCGCGAAAGCCGCCGCCCACGACGATGCGCTCGACCTCGGCCCAGTTCTTCAGCCGGGCAAA
GCGGCGGATGACGAAGGCGAGCGACTGGGCGAAACCCTCGACCGCGCCGAGGACGAGGGCGGCCT
CGGTGGCGTCGCCCTCCTTCAGCAGCGCATCGAGCTCCTTCTTGCTGATCTCGGCCGTCTTGCCC
CGGAGCGGATCGTCGCCGTTCTTCTTCAGATGCTGCCGCAGCGCATCGAGATGCTCGACGAAGGC
GCTGCGGCTCGCCTTGTCGCCGACGAAGCCGTCCTCGTCGCGGATTTCGAGATTGTAGCTGGTGA
CGATGACGGAAGGCA
>r396.1 |SOURCES={KEY=8c1b976a...,bw,1647435-1648035}|ERRORS={}|SOURCE_1="bcq" (8c1b976ac150da4581101744fba310641e33826f)
GAGAACGTCGCCGCCGGCCTTCGCATTGAGGAAGCGGGATGCAACGAACAGGAAATCCGAGAGCC
GGTTGATGTATTTGAGGGCCGGGCCCGAGACCGCCTCGCCTTCGGTGGCGGCGAGCTCCGCCATC
AGGCGCTCGGCCCGGCGGCTGACGGTGCGGGCGAGATGCAGATGGGTCGCGGCCGGCGTGCCGCC
CGGCAGGACGAAGGAACGCAGCGGCGCCAGCGTCCCGTTGAGCCGGTCGATCTCGTTTTCGAGCC
GGTCGACCTGGGACTGGACGATGCGCAGCGGCTCGAAGGCGAGGGGCTTGTCGGTCTCCGGCGTC
GAGAGATCCGCGCCGAGATCGAAGAGGTCGTTGCTGATGCGGCCGAGCATCGCGTCGACCTCGGC
ATCCTCGGCTGCGGCATGAAGCCGCGCCAGGCCGATGCAGGCATTGGTCTCGTCGACGGTGCCGT
AGGCCGCGACCCGCAGGTCGAATTTCGGGCGGCGCGGGCCGGATGTCAGGCCGGTGGTGCCGTCG
TCGCCGGTGCGGGTGTAGATGCGGTTGAGCTTGACCATGCACCGCTTATAGCGCGGCGCGGGTTC
GACGGAAGCAGGCTC
>r397.1 |SOURCES={KEY=8c1b976a...,bw,3680828-3681428}|ERRORS={}|SOURCE_1="bcq" (8c1b976ac150da4581101744fba310641e33826f)
ACCTTCCTGGGCGACTTGCCGGGCGCCTTCGCCGGCGCCGGCTTGGTGGCGGTTGCCGGAGTGGC
GATCACAGCTTTTGCCGCCGGGGCGGAAGGAACAGCCTTCACGGCCACTGGCGCCGGCTGTATCG
GCGCAGGCGCCGCCGCAACCGGAGAAACGGGCTTGGCCGCCAGGGCTGCCGGCGCGGGCTTCGAG
GCGATCGGAGAAGCAGGCTTGGCCGGCTGTACCGGAGAAGGAGTCACGGCGACCGGAGGAACCGG
CTTTGCAGCCACGGCTACCGGCACGGGCTGCGGGGCAGCGGGTGCGGGCGGCGCGGCTTTCGCCT
CGGCCGGTGCCGAGGACAAGGCTTTGACGGGAGGCAGGCTGACCGGAGCTCTGGCGGTGGTCCGG
GTCGGAGGCGGCTTGGCCATCACGGCTCTCCTTCAACGGCTGGCAGGCAGAAGCCGGGCACCCTG
CCCGGCTGGTCGCGCGTCGGAGCCGCCGCCGAAACGGCAGCCTTCAAAAGGGCTCAGCGGCCCTT
GGTGGCCTTGCTGACGCTTTCGGCCGCCTTGGTGGCGACGTCCTGGGCGGCAGCGCCCATTTCCT
TGAGCTGGCTCTGGA
>r398.1 |SOURCES={KEY=8c1b976a...,bw,2951017-2951617}|ERRORS={}|SOURCE_1="bcq" (8c1b976ac150da4581101744fba310641e33826f)
ACAGCTCGATGGCCTTGGCCTCGGCGGCGGGGCGCGGCATCAGCCGGTGGATGCGGGTGATCTCG
ATCACCTGATCCATGATGCGCTGCGCCGGGTTGAAGGCGGCGGCCGCGCTCTGCGGCACATAAGC
GACATCGACTCCGCGGACCTTCGCCCGCTCGGCCTCGGAGAGGCGCGCCATGTCACGGCCGTCGA
CGCTGACGCTTCCGCCGGTGATGCGGCAGCCCGTGCGGGTGTAGCCGAGCAGCGTCAGCGCGATC
GTGGTCTTGCCCGAGCCGCTCTCGCCGATCAGCGCGACGATCTCGCCGGGCGCGATCTCGAAGCT
CACCCCCTTGATGATCTCGACGCGGCGGCCGGCATCGGTGGTCGCCTCGACCTTGAGCCCGCGGA
TTTCGACGAGATGGCTCATCAGGCGCTCCGGTCGCGGATCTTCTGCGGCAGGTTGTCGATCAGCA
TGTTCACCGCGATCGTCAGGCTGGCGATGGCGAAGGAGGGCGCCATCACGGCCGGCGAGCCGAAG
GGCAGGCCGCCGATATTCTCGCGCACCAGCGAACCCCAATCGGCCTCCGGCGGCTGCACGCCGAG
CCCGAGGAAGGACAG
>r399.1 |SOURCES={KEY=8c1b976a...,bw,1318745-1319345}|ERRORS={}|SOURCE_1="bcq" (8c1b976ac150da4581101744fba310641e33826f)
CGCTCGGACAAAACCCGGGTGACATGGCCCATCTTGCGGCCCGGACGAGCGTCGCGCTTGCCGTA
GAGATGCAGATGCGCGCCGGGCTCGGCGAGGATCTCACGCCAGCGCAAAGCGGCGTCGCCGATCA
GGTTCTCCATCTCGACGCGGCCGCGCAGTGCGGCGGAGCCGAGCGGAAAGCCGCAGACGGCGCGG
ACATGCTGATGGAACTGCGAGGTCTCGGCGCCCTCGCTGGTCCAGTGCCCGGAATTATGCACGCG
CGGGGCGATTTCGTTGACGATGACGCGCTCGGTGCCGCCATCCTCCAGCACGAACATCTCGACGG
CGAAGACGCCGACATAGCCGAGCGCCTCGCCGATCCGACGCGCCGCATCGATGGCGGCGTCGGAG
GCTGTCCTGCCGAGCTTCGCCGGCACGCGGGTGAAGGCGAGGATATGGTCGCGATGCTCGTTCTC
GCAGACGTCGAAGGCGGCGAAGGCGCCGTCGAGCCCGCGCGCGGCGACGACCGAGACCTCGCGCT
CGAAGGGCACGAAACCTTCGAGGATCGCGGGAAAGCGGCCGATCGCCTCATAGGCCTCGGCGAGG
TCGGTGCCGGGAGCG
>r400.1 |SOURCES={KEY=8c1b976a...,bw,3913931-3914531}|ERRORS={}|SOURCE_1="bcq" (8c1b976ac150da4581101744fba310641e33826f)
GGCGAAACGGATCGGGCTGGAGGCGAAGCTCGCCCGCCTCCGGGCCGAGCAGGCGAATGCGCCCG
AGGTCGATTTCCCCGACATCGTCGAGCGGGGAGAGAGCCCGATCGCGCGCGAGGTGCTGCGTGCC
GAGCTCACGCTGTTCAAGTCACGCGCGCAGGTCCATGACGGCAAGATCAACATCCAACAGCGCGT
CATCGAACAGCATCAGGCCGAGTCCGAGGCGCTGAACGCGCAGATCGACGCCACCATCCGGCAGC
GCTCCCTGATCGACGACGAGGTCCGGATTCTCACCGATCTCTACGAGAAGCGCTACGCCAAGCGC
AGCCAGCTCGTCGAGCTGCAGACCCGGCAGAGCGAGCTTTCCGGGCGGGCCGGCGAATTCGCCGC
GCGCAAGGCCAAGGCCGAGCAGGCGGTGGCCGGCGCCAATCTGGAGATCCTGTCGATCAGCCTCG
AGCGCCAGAACCAGATCGCCGGCGACATTCAGGAAGCCCAGCTGGCGCTGTCGGAGGTCATCGAG
CGCATCGTCCAGGCGCGGGACGTGTTGCGCCGCCTGATCGTGACCGCTCCTCAGGAGGGCATCGT
CACCAATATCCGCAT
>r401.1 |SOURCES={KEY=8c1b976a...,fw,5000220-5000820}|ERRORS={}|SOURCE_1="bcq" (8c1b976ac150da4581101744fba310641e33826f)
CTTCGGAGATCGTCGCGGTCGTCCCGGCGCCTCCCGCGGTCAGCCGGCCGAGGCCGGAGCCCAGA
TCGGCCTGGCGCCGCTCGTCGATAAGCTGCTTCAGCCCGGCCTTGCCGGCACCGTCGCCATTCAT
GATCTCGTCGAAGCCCGCCACCGGCTCGACATCCGACGTCTTGCCCGAGAACAGGTAGCGGCCGT
TGACGTTGGTGTTGAGCAGGTCGAGCGTCTGCTTGAACTTTTCCTGCGCGAGCACCTGCGGCGCG
GTCTGGCCGGTCGAGCTCGCCAGATAGGTGTTCGAGCGCATGTCGTTGCGGCTCTCGCTCGTCAT
CGTCGCGAAGTTGCTGACCGCGTTCGACATGAGCTTCAGATTGGTATTGGAGAGCTGGATGCCGT
CCAGCCAGGAATCGAGCGTGGTGATCTTGGCGTTGAGGTCCAGGCTGACGGTGCGGTCGGCGCCG
AGCCCGCCATAGCTGGTGCTGCGCTCCTTGGTCGCGAGCTGGCGCTGCAGATCGTCGAACTGCGC
GCGCTGCGAGACGAAGTCCGTGGTCCTGGCAGCGCGATAGGCGCCGGTGCCGTAGGCGTTGATGG
TCATGGCAGCCTCAC
>r402.1 |SOURCES={KEY=8c1b976a...,bw,5015023-5015623}|ERRORS={}|SOURCE_1="bcq" (8c1b976ac150da4581101744fba310641e33826f)
GGTCGAGCCCATGATGCCGCGCTTGAGATGGCCGCGCAGATTGTCCGTCTTCAAGGCTTCCGGCA
GCTCGGAGCGCCAGGCGAGCCAGATGAGCAGCGGGATCATCGCGAAGAAGGAGCGGATGAAGACG
ATCTCGCCGGTGGGATAGCGTGTCGAGATCGATTTGATGCCCGCCGACATCAGCGTGAAAGCCAG
CGCCGAGACAAGCTTGAGACTGATGCCGAGAAGAGGGGACAAGGCGGCGGCGCGGCGGGAGGGCT
GGGACGGGTTCGGGCGAAACCGCTTCTCCTTAGATCATGTCGAGATCGAGGAGCGAAGCGTGAAC
TCTGCAACCCGGCTAGGCCATTGGCGTGGGAGCGGGTCGTTCGCGGCGAAAGCGCGTCATTCTCG
GGCAGCGTATCGCGCCGACCCGAGAATCTCTTTCCGGAAGAGGCGCAAGAGCCTCCGGGGCGCGA
GATGCTCGGGCCAGCGGCCCGAGGCGCGCGGCTCAGAACGTCCCGCGGAAGGCGCCGCCGTCGAT
CAGGAAGTTCTGGCCGGTGATGTAGCCGGCGTTCGCGCTGGCCAGGAAGGCGCAGAGCTGGCCGA
ATTCGTCGGGCGTGC
>r403.1 |SOURCES={KEY=8c1b976a...,fw,734010-734610}|ERRORS={}|SOURCE_1="bcq" (8c1b976ac150da4581101744fba310641e33826f)
CAGCAGAACGATCTGATAGACATAGCCCCGGATCTTCGGATCGTAGAATAACGACGCCTTGCCGG
GTGATACCGTTTCGGTCGGGATGCTCGACACCTGTTACGCCCTTTTTTCTTCGCTTGTTGAGGCC
GGCGATCCTGCGGCGGTGCGACTCCACCGAAGGCCGTTTGGTCCGGACCGATTGTCTCTGATCAT
TCCTGTCCGTCGTCGATCGCGCTTCCTGCGATGGCGGATGCGCCGCGCCTGTGACGCCCTGTCGC
CAAGGCGTGCGGGTACCGCCTCGCCGGCCCATCCGCCGGGCTCGGCTGCGAAGAAACCGGCCGCG
CTCGCAGCCTCTCGATCGAACTCTTCATCGTCATTCCCCTGTCGGAGCGGGTTGGTCCCGCTCTC
GCCGCGTTCATAGCAAGTCCCGGACCACCTTTCCGGCGGTCTTCTTCTCGTTTCAATCCGGAAGC
CCGAGGCTTCCGGCCGTTCGGCGCCCCTGCCTCCTGCGCCGGCCGATTTCAGCGCACCGGCGGCG
CGTAATGCAACCCACCTCCGGTCCAGAGCGCGTTCAGACCCCGCTCAATCCCCAGCGGCGAGCCG
CGGCCGAGGTTGCGC
>r404.1 |SOURCES={KEY=8c1b976a...,bw,485428-486028}|ERRORS={}|SOURCE_1="bcq" (8c1b976ac150da4581101744fba310641e33826f)
CGAGCCTGGCCGGCCGCTGCGGAACTTCGGCGGAGCGACGAATCAGCCGGGGAAAACCTCGCTTG
AGACCCTTGAACAAAACGGGAACATCATTGATATTGGGTGAACAGGCCGATAGGGTTCGGCTCCG
GTCGATCGGCCGGATGTGATTGGAGCTCCCGACGAGACCCGGAAGGCCTCGACGGGCGCTTGGTG
CGCAGGAAATGGAGCCTGTCATGGCTGGTAGCGTCAACAAGGTCATTCTGGTCGGCAATCTCGGG
CGCGACCCGGAGGTGCGTCGCCTCGGCAGCGGCGAGCCTGTCGTCAATCTGCGGATCGCCACCTC
GGAAACCTGGCGCGACAAGCAGTCCGGCGAGCGCAAGGAGCGCACCGAGTGGCACTCGGTGGTGA
TCTTCAACGAGAATCTGGCGAAGATCGCCGAGCAGTACCTGAAGAAGGGCTCGAAGATTTACATC
GAGGGCCAGCTCCAGACCCGCAAATGGCAGGACCAGTCCGGCGTCGAGAAATACACCACCGAGAT
CGTGCTGCAGCGTTTCCGCGGCGAGCTCACCATCCTCGACAGCCGCCAGGGCGGCTCGGAGGAGT
ATAGCGAAGGCGGCG
>r405.1 |SOURCES={KEY=8c1b976a...,bw,2757057-2757657}|ERRORS={}|SOURCE_1="bcq" (8c1b976ac150da4581101744fba310641e33826f)
AGGACCTCCTTGGCCTTGTCGAGGTCGTTCATGTCCTTGCCGCCGGTCGCGGCCAGCGAGGCCGC
GATGAAGATCGACTGGTACTGGATGTCGATGAAGCCGATCTTCGAACCCCATTTCGGGTCGAGCC
AGTCCTTGAAGCCGGTCGGGGCCGGAGAAATCAGCTTGGGATTGTAGATGACGACGTTGCCGGAA
TAGATCTGCCCGATGCCGTAGGGATATTTCATCGAGGGCAGCAGGTTCTTCGCGTTCGGCAGCTT
GGAATAGTCGAGTGCCTCGGTGACCCCGGCCTCGCTCATCTCGAACATGTTCGCGGCCGAGAAGC
CCTGGATGTCGACCGTGCCGCGCGGCAGGCGCTTTTCCGCGACCATCTTGGCCCGGCGCGGCGCG
TCGCCGGCCTGGTCCTGGATCACCTCGATGCCCTTGGCCTTGAGGATCGGGTCCTCGATGTTCTT
GGTCAGCAGCCGGGCATAGTCGCCGCCCCAGGTGCCGACGACGACGCGTCCGCCCGATTGCGCCA
GAGCGGGCGTGCCGGCCGCGGCGGCGAGCGCGACAACGCCCGCGCCCTTCAGAAGTTCGCGCCTG
TCGAATGCGGTCATG
>r406.1 |SOURCES={KEY=8c1b976a...,bw,4982073-4982673}|ERRORS={}|SOURCE_1="bcq" (8c1b976ac150da4581101744fba310641e33826f)
CGGAAGCCGACGATGCCGTTGAAAGCCGCCGGGTTGCGCAGCGAGCCACCCGTGTCGGAGCCGGT
GGCGAGCGGCACCATATTGGTCGCCAGCACGACGCCCGAGCCGCCCGACGAGCCGGCCGCGCTCT
TCGTCGGATCGAAGGGATTGCCGGTCACGCCATAGACGGCATTGCGGGTATTGGCGCCCGCCCCC
CATTCCGGCGTGTTGGTCTTGCCCGCGATGATCGCGCCGGCCTTGCGCACGGAGGCGACGATGAG
CTGGTCCTGCTTCGGCACGAAATCGCGATAGAGCGGGCTGCCATAGGTCGTGCGCAGGCCCGCGA
CATTCTCCAGATCCTTGATGCCGACCGGCAGGCCGTGCAGCGCGCCGAGCGCCTCTCCACGCACC
GTAGCCTCGTCGGCCGCCGCCGCGGCCTTGCGGGCGGCCTCGTCGTCGCGCGCCACCATGGCGTT
CACGGCCGGGTCGATCGCATCCATGCGCCGGATGCAGCTTTCGAGCAGTTCGCGGGCGGAGAGCT
TCTTGGCGCCGATCAGGGCGCGCGCAGTGACGGCAGTGAGGTCGCAGGGTTCAGTCAAGGCATGG
TCTCCATTGTGCCTG
>r407.1 |SOURCES={KEY=8c1b976a...,fw,1756925-1757525}|ERRORS={}|SOURCE_1="bcq" (8c1b976ac150da4581101744fba310641e33826f)
AGCAGCGCGCCGGCCATCAGCGAGCCCCAGTGATAGACGTCGCCCTCGACGAGCTGGGTCAGCAC
CGCGACCGGCACCGTCTTCTTCTCCGCCGACTGGATGAAGGCGAGCGCATAGATGAACTCGTTCC
AGGACAGGGTGAAGGCGAAGATGCCGGCCGAGATCAGGCCGGGCATGGCGAGCGGCAAGGTGATG
CGCCACAAGGTCTGCAGCCGCGTCGCCCCATCGATCATCGCGCATTCCTCGAGCTCGTAGGGGAT
CGACTTGAAATAGCCGATCAGGAGCCAGGTGCAGAACGGGATCAGGAAGGTCGGGTAGGTCAGGA
TCAGCGCCAGCGGCGAGTCGAACAGGCCGAACTGGAAGATCAGCGTCGCCAGCGGGATGAACAGG
ATCGAGGGCGGCACGAGATAGGCGAGATAGATCGCCAGGCCCACATATTGCGAGCCCTTGAACCT
CAGCCGCTGGATCGCATAGGCGGCGAGCACGCTGGAGAACAGCGAGAGCGCCGTCGCCACCGCCG
CGACCATCATCGTGGTCCAGAGCCATTGCGGATAATCGGTCTGGAACAGCAGCCTGTTGATGTTC
TCCAGCGTCGGCGAC
>r408.1 |SOURCES={KEY=8c1b976a...,bw,724253-724853}|ERRORS={}|SOURCE_1="bcq" (8c1b976ac150da4581101744fba310641e33826f)
CCCGTCAGTGAAGAAAAGCGACAGGCGCTGCTCGATGCAGCGGCCGAGTTCGTGGCCAGCCTGGG
CACAGGCGCGTCCACGGCCAAGATCGCAAAGGCTGCTGGCGTTTCCGAGGGGACGCTGTTCACTT
ACTTTCCAACCAAGGACGATCTGCTGAATCAGCTCTTTCTGGAGATCGAGACCGACCTCACAGAG
ACGATGCTGGCGCCATATCCCGCGAACGCCTCCGCCCAAGATCGGCTATTCGCGGTCTGGAACCG
TCTGATTGATTGGGGGGTGGCTCATGCCACAGCGCGCAAGGCCCTTCGCCAGTTGAAGGTGTCGG
ATCGCGTGACGGCGGAAAGCCGGAACCGGTGTCACGCCATGCAGCGAGATGCGCGAACGATGGTG
GAGGAGTGTCTCGCCGGCCATACCGCGCCTGACAGGATCGCCTTCTACATCGATACCATTCTCTT
CGATTTAGCCGATATCAGCATCAACGCGGTCGCGGCCAAACCCCAGGAAAGTGACGCCATCCGGC
AGGCCGGGTTCGACCTGTTCTGGAAGGGGTCCGCCGCTTAAATTTTAACTCATAAATGAGTATGT
AGTCACTCATAGACA
>r409.1 |SOURCES={KEY=8c1b976a...,fw,77475-78075}|ERRORS={}|SOURCE_1="bcq" (8c1b976ac150da4581101744fba310641e33826f)
AAGTACTGGGATGCGGTCAACGTCCCGCTCTCGCGGCCCCAGGCGCGCGATTACTACAGCGAGCC
GGGCCGCACCGTGAAGGCGACGATGAAGTATCAATTCTGACCGGGACGTTTCGAGACCCCCCGAC
CAGCAGGAGAGGCCGGCCCTTCAGGGCCGGCCTTTTTCGTTCAGGAGGCGTCATTCTCGGACGGA
GCGAAGCGCAGATCCGAGAATCTTTTCCCGAAAGAGGAGCCGTTTCCGCTCGGAGATGCTCGGGT
CAAGCCCGAGCATGACGGCGCTCGTCAGCTTTCGGACTGCTCCGGCTCGCTCGCCTGCCGGGCCA
GCAACCGCGCTTTCTTCGGCCCCTCGACCAGCGACTTGAAGACGCCGCGCAGCGTCCGCGCCTCC
TGCTCGGTCATGTCGAGGCGGTGGAGGATGTCGCGCAGATTGGCGGTCATGACCGGCTTCTTGCC
GGGCGGAAAGAAACCGCTGATGTCGAGTTCGCCTTCGAGATAGTCGAACATCGAGAGGATCGTCT
CCCGCTTGGCGGGCGGGGAGGGGTTGTTCTCGCGGAAGGGCGGTTCGCCGCCGGTGGTCTTGAAC
CATTCATAGCCGGTG
>r410.1 |SOURCES={KEY=8c1b976a...,bw,2985214-2985814}|ERRORS={}|SOURCE_1="bcq" (8c1b976ac150da4581101744fba310641e33826f)
ATCCCAGATGAAGAAGCCGATGCCGACGCCGCCGGTCAGCATTTCGGCGGCGACAATGGCGAGCC
AGGACAGGCCGACGCCGATCCTCAGGCCGGTGAAGATGTAGGGCGCGGCCGAAGGCACCATGATC
TTGAAGAAGAATTCGATCTGGTTCAGCCGCAGCACCTTCGCGACATTGCGATAATCCTGCGGAAT
GTTGCGGATGCCGACGGCCGTGTTGATGATGATCGGCCAGATCGCGGTGATGAAGATCACGAAGA
TCGCCGAGGGCTGGCTGTCGCGGAAGGCGGCGAGCGAGAGCGGCAGCCAGGCGAGCGGCGGCACC
GTGCGCAGCACCTGGAAGACCGGGTCGAGCCCGCGCATCGCCCAGATCGACTGGCCGACCAGCGC
GCCGAGCAGCACGCCGACCACGGCCGCCAGGCTGAAGCCGATGGCGACGCGTTGCAGCGAGACCA
GGATGCGCCAGCCCAGCCCGATATCCTGCGAGCCCGCCCAGTAGAACGGTTCGACGATCAGGTCC
TTCGCCTCTTCCCAGATCTTGGTGGGCGTCGGCAGGGAGGATTGCGGTCCATGCGCGGCGAGCTG
CCAGAACAGCAGGAT
>r411.1 |SOURCES={KEY=8c1b976a...,fw,3633186-3633786}|ERRORS={}|SOURCE_1="bcq" (8c1b976ac150da4581101744fba310641e33826f)
AGGGGTTGGTCAGGAAGACGGCGAAGATCAGCGCCGTCGCCGTCAGCGCCTGCTCGCCGCCCGAG
AGCAGCGTCATCACCTGCGGCTTCTTGCCGGGCGGCCGGGCGAAGATCTCGAGCCCGGCTTCGAG
CGGATCATCCGAATCCACCAGCTTGAGCTCCGCCTCGCCGCCGCCGAACAGCACGCCGAAAAGCT
GCTGGAAATGGCCGTTGACGATCTCGAAGGCGGCGGTCAGGCGCTCGCGGCCTTCGCGGTTGAGC
GCGCCGATCGCCTGCCGCAACCGCCGGATCGCCTCGGTCAGGTCGTCGCGTTCGGATGAAAGCCC
CTCGCGCTTGCCCTTCACCTCGGTGAGCTCGTCCTCGGCCCGCAGATTGACGGCGCCGAGCCGCT
CGCGCTCTGCCTTGAGATTCGTAAGGCGCCGTTCGACCGCCTCCGTCTCGGGCAGCGGGTCGCCG
GCCTTGTGCCCCGCGATGGCCTGCAGCCCGTCGAGCCCGGTCTCCAACCCGTCCTCGATCTGGCG
CGCGATATCGGCGACACGCTGGCGCGCGGCGTCGCGCCGGGCTTCGGCCGAGGCTCTCCGCTCGC
GGGCGCCGGACAATC
>r412.1 |SOURCES={KEY=8c1b976a...,fw,873943-874543}|ERRORS={}|SOURCE_1="bcq" (8c1b976ac150da4581101744fba310641e33826f)
CGGCGTGAGGATGGCTATCTCCTGAGCCTGCCTGCGAGCCCGATCAGATCCGCCAGCGTGGCCGC
CCCCATCTTCCGCATCACCTGGCCGCGATGCACCTTCACCGTCACTTCGCTCAGCTTGAGATCGG
CCGCGATCTGCTTGTTCAGGCGGCCTGCGACGACGAAGGCCATGATCTCCTTCTCGCGCATCGAC
AGCGTCGCGAAGCGCGCCCCAAGCTCCGCCAGGCTGGCTTCCTGCGCCCTGCGCGCCCGGTCCCG
CTCGATCGCCGCGCGCACCGCATCCAGCAGGTCCTGCTCGCGGAACGGCTTCAGCAGGAACTCCA
CCGCGCCCGTCTTCATGGCGCGCACGGCCATGGGCACATCGCCATGGCCGGTCAGGAAAACGATC
GGAAGCGGATCGCCCATCGCTGCGAGCTCCGCCTGGAAATCCATGCCGCTCGGCCCGGGCATCCT
GACATCGAGGACGAGGCAGCTCGGCCTTTCCGGGCGCCTGTGCAGCGCAAACTCCTGGACCGAGC
CGAAGGCCGCCACCGCATAGCCGACGGAGCGGAACAGGCTGTCCAGCCCGTCGCGGACGGAAGGA
TCGTCGTCGATGACG
>r413.1 |SOURCES={KEY=8c1b976a...,fw,1616337-1616937}|ERRORS={}|SOURCE_1="bcq" (8c1b976ac150da4581101744fba310641e33826f)
GCAAGCTCGAACGGATAGAGCGGATCCGCCTCGCGCCCGGTCGCATCCTCGATCGAAAGTCCGGC
GACGCCTGTCGCGACGCAGAGCTTGACGTTGGCCCCGACGCCATCGGGCGTATCGGCATAGCCGT
TCTCGAAATCGGCATTGACCGGCAGATCCGGCACCGCCTTCACCAATTCGGCGAGATGGGCGAGC
ATCATGTCGCGCGGCACATCCTGATCGGCCCGCGCTTGCGTGAAGGCGAAGCCCGCGCTGGTCGA
GGCCAGCGCCTTGAACCCCTGCCCGCGCAGCCAGCGCGCCGAGCCGAGATCCCAGGGGTTGGGCA
TCACAAAGCAGCCGCTCTCATGCAGCTTGCGGAAGGTTTCGACCTGCGGGGAATAGCTCATTTTA
AATCGTTTCAGATCAGCGGGAGCTGCGGGCTGGCATAGTGTCGAGCGCCGACCCGTTTGTCAGCC
CCATCCGCGCGCATTAGCCGGCGGGGGCCGTTGCGCGCGGCGAATGCCGCCTGGTCCGTCATTCT
CGGGCGATGCGAAGCAGCGACCCGAGAAACTCTGACCGGAGCAGGCACTGGAGCCTCTTCGTCGA
GAGATGCTCGGGTCT
>r414.1 |SOURCES={KEY=8c1b976a...,bw,3793852-3794452}|ERRORS={}|SOURCE_1="bcq" (8c1b976ac150da4581101744fba310641e33826f)
GGGCGCAGCCGGAGAGCAGCGCGACGCGCTTCGATCGCTCGGCCGGCGGCGGGAAGCTTTGCGGG
CCTTCCATCGCCGAGCGCGTCGGCAGGCGCGCGGGCGCCAGCGCCAGCATCGCCTTCAGCCGGTT
GCCGACGACCGGGAGAACGCCGAGCACCGGAGCGAGCGGCTTGGCCGCCAGGGCCATCAGCATCG
CGGCGCGGAAGCGGCCGGGATAGGGCAGGATCGCCGCAAGGACCTTGCGCAGCAAACGGTCATGC
CAGGAGCGCGTATAGGTCTCCTCGATATGCGCGCGGGCATGGTCGACGAGGTGCATGTAGTTCAC
GCCGGACGGACAGGTCGTCATGCAGGAGAGGCAGGAGAGGCAACGGTCGATGTGCTGCACCACCT
CGGCGGTGGCCGGCTTGCCGTTCTCCAGCATGTCCTTGATCAGGTAGATGCGGCCGCGCGGGGAA
TCGAGCTCGTCGCCGAGCAGCAGATAGGTCGGGCAGGTCGCGGTGCAGAAGCCGCAATGCACGCA
AGTGCGCAGGATCTTCTCCGAGGCCGGCATGCGCGGATCGGAGGCGAGGCGCTCGGAGGTGAAGT
TGGTCTGCATGGCTC
>r415.1 |SOURCES={KEY=8c1b976a...,fw,4909769-4910369}|ERRORS={}|SOURCE_1="bcq" (8c1b976ac150da4581101744fba310641e33826f)
GCATGGATCGGGCCTCCGTGGGGTTCGTGAGGACCGCCGAAGATCATCGGCGGACGAAGGCCACG
ATGGCGAAGCGAAACCGGCGAGTTGCAGTGCGAAGTTGGGGGGACCCAAATTCCCACACCGCGGC
GACGCGGCGGGGATCAGCGGCGATGGCGATGACGAAGAAGTTTGCGATAGCCGCCCGCGATCATC
GCACGGGCATCGCGCAGCAAGGACATGACGGCGTGCCGGGTTGAGGACACCTGCCACTCGTCGCG
CGTGGTGTTGCCAATGCGGAAGATGACTTGCGCGATTTCAAGTTGGGTCGCGCCATCGCGCGCGC
CGTCGAAGGCTTGCAGCATGCGGCGTGCTCGCATCCGTTGCTGACGGGTCAGGCGAGTGTCCGGC
GGAATGGCGCGGCCATGCAGTGCCGCGAGCAGGCGACCGATAGCCTCCAGACGATCGAAGCCGGT
GATGTCGAGCGGCACGCTGGCGGCCAGCGGAACCTCTCCCGCGGCTGCGTCGGCACGTAGAATTT
GGATTTGCTGGAACGGGTCGAGATCATAAAGGCCATGCACGCCTTGCCCGTCGGCAATGGAGTCG
ACGTCGGAAAGGGGC
>r416.1 |SOURCES={KEY=8c1b976a...,bw,3008714-3009314}|ERRORS={}|SOURCE_1="bcq" (8c1b976ac150da4581101744fba310641e33826f)
GCCCGCTCGATCAGGATCCGGTTAACCGCCGACCTGGAACGAATAGCTCAGCGTCGTGCCGAAGG
TGAACTGGTCCCGGCTGCCATTGACCCGCACGAGAGGGGAGCCCGCCGCTTCGTCCAGGAGCCGG
TCGTAGCGCGCGTAGACCGTCGTCGCCCAGTTTTCGGACCAGTCATAGGTGAGGGCCGTGGCCAC
GCCCGCCGATTTCGCGCCGGAGTCCGGGCGATAGGGCCTGTAGATGCCGCTCAGCGCCGCTTCTC
CGGGCGTGATCCCGAAATTGCGCGTCATGTAGCTCTTACTGCCCATGCTGAAGCGCGGGCCCGCC
GAGAAGGTGAAGCTGCCGAAGCGCTCGACCCAGTCGGCGGAGAGATCCGCGACGACGCCGTGATG
GCCGTGAAAGCCCTGCTTCACCTCGGCGCGCAAGCGGAAGCGATCCAGGACGGGCCAGAATTCGG
CAAAGACGCCGGCCTCGATCGTCCAGGGCACGTCGCGCAGGCCGAAAAGTTTCCGGTCCGCGCCG
GAATAGCGGCCTGACTTGTAGTCGCCGACCACGCCGACCTTGAGCCGGTCGGTGTCGTACAGGGC
GAAGTCGAGCCCGTC
>r417.1 |SOURCES={KEY=8c1b976a...,fw,1157159-1157759}|ERRORS={}|SOURCE_1="bcq" (8c1b976ac150da4581101744fba310641e33826f)
GGGCTGCTCGCCCATGTCACCGGCACCATCGAAAAGGGAGCCGTCACGCCGGTATCCGCGACGGC
AGCCTGAAGACCCAACGATAAAACAACCGGGGAGGAAACGATGATACGAGGAGTGGTGGGCGCCC
TGCTGGGTGCGCTGTTCAGCCTGTCCTTGTCGGTGGCGGCATTCGCGCAAACCATCGAGCTCAAG
GTCTCGCATTACCTGCCGCCGAACCATCAGCTTCACAAGAAACTGGAGGAATGGGGCGAGGAACT
CGCCAAGCGCTCGAACGGTCGGCTCAAGCTGACCATCTTCCCGGCGGCGCAGATGGGGCCGATGC
CGCGGCAATACGACCTCGCCCGCACCGGCGTCGCCGATATCGCCTTCTTCCTGCATGGCGCGCTG
CCTGGCCGCTTCCCGCTGACCGAGATCACCCAGCTCCCTTATGTCTTCAATCGGGGTGAGGGCGC
TGCCTCGAAGGCGATCAGCACGGCAGAGGCATCCGCGATCGTGACGGGGATGGCCGACGATCTCG
CCGCCGAGCACGAGGGCACCAAGCTGCTCTATTTCATCGCGACGCCGACAGTGAGCCTGTTCTTC
AACAAGGGCGCGGTG
>r418.1 |SOURCES={KEY=8c1b976a...,bw,2216281-2216881}|ERRORS={}|SOURCE_1="bcq" (8c1b976ac150da4581101744fba310641e33826f)
TGTCTCACTTCTTGTTGCCGTTGGCAGGCTTTGGCGGTGCGGGCACGGCGGGTGTGGTCGCCGGC
TTCTTGCCGAACATGCCCTTGAGGTTGTCGAATAACTCGATCTTCACCCCGTTCTTGCGCATGAT
GAAGCCCTGCTGGGTCACCGAGAGCAGGTTGTTCCAGCTCCAGTAGATCACCAGGCCGGCCGGGA
ACGAGCCGAGCAGGAAGGTGAAGAACACCGGCATCCAGGTGAACATCATCTTCTGCACCGGGTCC
GGCGGCTCCGGGTTCATCTTCATCTGGATGAACATCGTGATGCCCATGATGATCGGCCACAGGCC
GAGATGCAGCATGGCGGGCGGCGTGAACGGCAGGGCGCCGAACAGGTTGAACAGGTTGGTCGGGT
CCGGCGCCGCGAGGTCGTGGATCCAGCCGAAGAACGGCGCGTGCCGCATCTCGATGGTGATGAAC
AGGATCTTGTAGAGCGCGAAGAACACCGGGATCTGCAGCAGCACCGGCCAGCAGCCGGCGACCGG
GTTGATCTTCTGCGTCTTGTAGAGCTCCATCAGAGCCTGCTGCTGCTTCATCTTGTCGTCCGCGT
AGCGTTCGCGGATCG
>r419.1 |SOURCES={KEY=8c1b976a...,bw,3508903-3509503}|ERRORS={}|SOURCE_1="bcq" (8c1b976ac150da4581101744fba310641e33826f)
CTCGACGAAGGCGCCGAAGAGCCTCGGATCAGTGTCGCCGATGGCGAAGGCGCGGTCGAAGGTGA
TGCTGGCTTGTCTCATGACCTGTCTCCGGATGTTTCAACCGCTTTGCGTGGATGGGTGGCACGGA
AGGCTCCGGCGCTGTCGGGCGTGAGCACGGCGTCGCGGAGTTGGCGGGAATAGGGATGCGTGGGT
GCCGAGAGCACGGCACGAGCCGGTCCCTGCTCGACCACGACGCCCTTCTGCATGATGATCAGCCG
GTCGCTGATGTAGTAGGCGGTGGCGAGATCGTGGGTGATGTAGACGATCGACAGGCCGAGCTCGT
CGCGCAGCCGGCCGAACAGGTTGACGATCGACATGCGCAGAGATGCGTCCACCATCGAGACAGGC
TCGTCGGCGACGATCAGCCTGGGCTTCGCGACGAGGGCACGCGCGATGGCGACACGCTGCAGCTG
GCCGCCGGAAAGCTCGTGCGGAAACCGCCCCGCGATTTCCGGGAGCGACAATCCGACCTGCCGCA
GCGCCTCGTCGACCGGTTCCTCGACGGCGCTTTTGCCGGCCGCGCCGCCGAAGCGCTCCGCCGTC
ATGAACAGATAGCGG
>r420.1 |SOURCES={KEY=8c1b976a...,bw,736744-737344}|ERRORS={}|SOURCE_1="bcq" (8c1b976ac150da4581101744fba310641e33826f)
ATCCGCTTCAGGAAGGAATCGCAGAAATTGCGCGTCGGCCGGTAGACGCTGTCCGTCACCAGCAC
ATGGTCGCCGGCGGAGAGGAAGGCGAGGAAGGGCAGGGTGCAGGCGAGCAGCCCCGAGGGGGTCA
CCACGACGCCGGCGCCACCCTCGATGGTGTTGGCCGCGGCCTCGAGCGCGTCGAGCGTCGGGTTG
CCATGGGTGCCATAGGTGTAGCGCGCCTTCCGGGCGAGGAAGTCCTCCGTGTTCGGGTAGATGAC
CGTGGAGCCTCGTACGATAGGAGGATTGACAAAGCCGTAGCTGTCGCTGGGGTCGCGGCCGGCGA
GGGCGAGGCGGGTCCGTGTGCCGAGGCGGGCAAATTCAGAGGAGGGCAGCTTTTTCATGGAACCG
ATGCGGCTGGAGCGGAAGGCGAGGCGGCCGGGCTTGACCGTCTTGCCAAGTTCGCATGTGATGAT
TGTGGCGAACAAGTGGCGGCTGCGGCGGATGGCCGTTGCTTGACGCTCATGGGTCGCTCTGGCAA
TCGACTTGTTTAAGGGGACGCCGCCTCATTGCTGGGAACGACAGAGCGGTTTGGGAGCCGCCAGC
GGCGAACCGGATTTT
>r421.1 |SOURCES={KEY=8c1b976a...,fw,3261792-3262392}|ERRORS={}|SOURCE_1="bcq" (8c1b976ac150da4581101744fba310641e33826f)
GGCACCGGGGCCGAGCTGCGCGCCTTCCCGCAGGAGGTGATGGCGGCCGCCTATAAGGAGGCCTT
CGCCATGTATGCGGAGCTCGCCGCCAGCAACCCGCAGTTCAAGACCTTCTACGATTCCTTCCTGC
CCTATTGGAAGAAGGAGCAGCTCTGGTTCCGCATCGCGGAGCTGCCCTTCGACGCCTTCAACGCG
CAGAACTTCCAACAGATCAAGTGAGGCGGTCGGCACTCCGCCGTTCCCTCCCCGCCGCAAGCGGG
GGGAGGGGACGCGTGGTGCTTGACCGCGCCCGCGCCAGTTTCTAACCCGGTGCCATGACCTCGCG
CGCCTTCATCGCCGGCTGCCTCGGCACGAGCCTCACGCCCGACGAGCGCGCCTTCTTCCGTGATG
CCCGTCCCTGGGGCTTCATCCTGTTCCGGCGCAACACGCAGTCGCCCGAGCAGGTCGCGGCCTTG
ACGGCCGAGATGCGCGAGACCGTCGGCTGGCAGGCGCCGATCCTGATCGATCAGGAAGGCGGCCG
CGTGCAGCGCATGGGGCCGCCGAACTGGCCGAAATACCCGCCGGCGTGGGCCTTCCTGACCATCA
ACGATGCGGTGCGCC
>r422.1 |SOURCES={KEY=8c1b976a...,bw,5276667-5277267}|ERRORS={}|SOURCE_1="bcq" (8c1b976ac150da4581101744fba310641e33826f)
CAGCCCAAGAAGCCGCCGATCCCCGGTATCGAGAACTACGAGAACGGCTCCATCTTTTATGCCGT
GCGCAGGATGGAGGCCTTCCGCGGCCGCAACATCCTGATCGTCGGCGGCGGCGACTCGGCGCTGG
ACTGGACGCTCAGCCTCCAGCCCGTCGCCGCCCGCGTCACGCTGATGCACCGCCGCGACGATTTC
CGCGCCGCGCCGCATTCGGTCGAGCAGATGCGCACTCTCGTCGCCGAGGGCAGGATGGACATGAA
GCTCGGACAGGTCACCGGGCTCAAAGGCGAGAACGGCAAGCTCGAGGCCGCGATCTGCCGGGACA
ATGCCGGCGAAACCTTCGAGATCGCCTGCGATACGATGCTGCCCTTCTTCGGGCTGACCATGAAG
CTCGGCCCCATCGCCGATTGGGGCCTGAACCTTCACGAGAACCTGATCCCGGTCGACACCGAGAA
GTTCGAGACGAGCGTGCCCGGCATCTTCGCCATCGGCGACATCAATGCCTATCCGGGCAAGCTGA
AGCTGATCCTCTCCGGCTTCCACGAAGCCGCGCTCTGCGCCCAGAAGGTCCACCGCTACGTCTAT
CCGGAGAAGCGGCTG
>r423.1 |SOURCES={KEY=8c1b976a...,fw,1108313-1108913}|ERRORS={}|SOURCE_1="bcq" (8c1b976ac150da4581101744fba310641e33826f)
ACGCAGGCGAGATCGCCATTGCCGAGCACGGCGAGATTGGCGGCATGGTTCTGTACGCAAGGGCT
CGGCAGATAAGCCTCGACGCGGGCGGCATCGCCCTCGCGCGGATGCAAGGCTCCACTGCGCTCGG
CGAGGCCGGCCGGCTCGATGACGGTAGAATGAGCGCCCATCAATAGGCCTCCTGATAGATCGCGA
GGATCTCCTCGCAGCTGATGTCGCGGGGGTTGTTGTCGAGCAGGCGGCGGATGGCGTGGGCCTCG
CTCGCCATGGCCGGCAGGTCGTCGCGCGGCACCTTCAGCGCGGAGAGCGTCATCTCGCAGCCGAG
ATCGGCGCAGTAGCGATGCGCAGCCGCAAAGACGTCCTCCTCGCGTGCGCCTCCCTTCAGGCCGA
GCGCAGCGAGGATCGCCGCCGTCTTCTCCGGCACGGCCGGGGTGTTGAAGGCGAGCGTGTGCGGG
AAGATCAGCGCATTGGCCGCGCCATGGGCGATATGGTGGCGCGTGCCGAGCGGATAGGCGACCGC
ATGGCCGGCGGCCGTGTTGACCGGACCGAGGCAGAAGCCGCCATAGAGCGAGGCGAGCGAGAGCC
CTGCCCGCGCCTCGA
>r424.1 |SOURCES={KEY=8c1b976a...,fw,1342120-1342720}|ERRORS={}|SOURCE_1="bcq" (8c1b976ac150da4581101744fba310641e33826f)
CGCGAGGCCGCCGAGGAAACCGCCGCGATCATCGCCGGCGAAGGCGGCAAGGCTCTGGCGCTTGC
GGCCGACGTCACGAATCTCGCTTCGGTCGAGGCCTGCGTCGCCGAGACCGTGAGCCATTTCGGCC
GCATCGACATCCTCCACAACAATGTCGGCGTCACCCATATGGGCGGGCCGGTCGAGCTCTCCGAG
GAGCAGTTCAACGCCTCGCTCCAGCTCAATCTCGGCTCGGTCTATCGCTGCGCCAAGGCCGTCAT
TCCGGAGATGCTGAAGGGTGGCGGCGGCGCCATCGTCAACATCTCCTCGCTCGCCGCCATCCGCT
GGACCGGCTATCCCTACTTCGCCTATTACGCGACCAAGGCGGCGGTGAACCAGGCGACGGTCGCG
CTCGCCATGCAGTATGCCAGGCAGGGCATCCGGGCGAACTGCATCATGCCCGGGCTGATCGACAC
ACCGCTGATCTACAAGCAGATCTCCGCGCAATACGCCTCCGCCGAGGAGATGGTCGCCGCCCGTA
ACGCGCTCGTGCCGCTCGGCCAGATGGGCACGGCCTGGGATATCGCCAACGCCGCGATCTTCCTG
GCTTCGGACGAGGCG
>r425.1 |SOURCES={KEY=8c1b976a...,bw,2342048-2342648}|ERRORS={}|SOURCE_1="bcq" (8c1b976ac150da4581101744fba310641e33826f)
GCGGATGGGCATAGGAGAGATCCGCGCGAATGCGCCTGACGTCTCCGATCCGCCCTGCCGCGAGC
TGTTCGCGGACCGCGCGCACCGCCGGCAGGAAGCGGCTCCACAGCGCCTCCATGGCGAAGACGCC
GCGCTCGCGTGAAGCCTGCGCGATCGCCTCGACATCGCCGCTCTTCAGCGCGATCGGCTTCTCGA
TCAGCACCGGCTTGCCGGCGGCGATGACCTTCAGCGCCTGCGCGGCATGGAGATGGTTCGGCGTC
GCGATATAGACCGCTGCGACGGCCGGATCGGCGAGAAAGGCTGTTTCGTCGTCATAGGCCGTCGC
ACTGAGGCGGTCGGCGAAGGCTTGCGCCTTGTCCTGCGAGCGCGAATGAACGGCCGCGATGCGTG
CCTGCGGCAGCAGGCCGAGATCGGCGGCGAAGAGCCCGGCGATGGCGCCGGTGCCCATGATTCCC
CAGCCGAATGACCGTTCCTGCGCCACGCGCCCCTCCGTCGCTGTCGCCAGCGATAGCGGGCGCGC
GGTTAAGGGTGCGTTCCTCAGACCGCCAGCGCCATGCCGTCCTTGCGGTGGTCGGAGGCGCCGAA
CATCACGCCGCGGGC
>r426.1 |SOURCES={KEY=8c1b976a...,fw,3741227-3741827}|ERRORS={}|SOURCE_1="bcq" (8c1b976ac150da4581101744fba310641e33826f)
GAGCGCCAGACGCTGCTCTTTTCGGCGACCATGCCGAAGCCGATCCGCGACATCGCCTCCGCCTA
CCTCACCGACCCGGTCGAGGTCGCGGTGACGCCGGTCGCGACGACCGCCGAGAAGATCGACCAGC
GCGTCATCTTCACCGAGCCCGGCGACAAGCCTGCGCTGCTGGCGAAGACGCTGTCCGTGCCGGAG
ATGGAGCGCGCCATCGTCTTCACCCGCACCAAGCATGGCGCCGACAAGGTCGTGCGCCAGCTCGA
GCAGTCGGGTATCGAGGCGGCGGCGATCCACGGCAACAAGAGCCAGGGCCAGCGCGAGCGCGCCC
TCGGCGCCTTCCGCAACGGTAGCTTGCGCATCCTCGTCGCTACCGACATCGCCGCACGCGGCATC
GATGTCGACGGCGTCAGCCATGTCGTGAACTACGACCTGCCGAACGTGCCTGAGAGCTATGTCCA
TCGTATCGGCCGCACGGCACGCGCTGGCGCTTCCGGCGTTGCGATTGCCTTCTGTACACCGGAAG
AGCGCGGCGATTTCGCGGCTATCGAGAAGCTGACCGGCGTCAAGCCGACGCCGATCGGCGAGGTG
CCGTATTGGGACGGT
>r427.1 |SOURCES={KEY=8c1b976a...,fw,4049478-4050078}|ERRORS={}|SOURCE_1="bcq" (8c1b976ac150da4581101744fba310641e33826f)
CCCGCATCCTCGCGCCGCTGGTCATCGGCGTTCTGGTGCTGACGCTCTGGGAGCTGGCCGTCCGC
TGGAACGACATCCCGCCCTATGTCCTGCCCGGACCGCTGCTTATCGGCCGGACCCTAGTCGAGGA
TTGGGCGACGCTCTCCGCCTCGCTCTGGGTGACGTTGCGCATCACCTTCCTGGCGCTCGCGGCAG
CCATCCTCATCGGCGTGGCGCTGGCGGTGCTGTTCAGCCAGTCGAAATGGCTGGAAATGGCGCTC
CTGCCCTATGCGATCGTCCTGCAGGTGACGCCGATCGTCGCCATCGCGCCGCTGATCATCATCTG
GGCTGATGACATCGACCTGTCGCTGCTGATCTGCGCCTGGATCGTCGCCTTCTTCCCGATCCTGT
CGAACACGATCCTGGGCTTGAGCGCGGCCGACCACAACCTCGTCAATCTGTTCGAGCTCTATGGC
GCCAGCCGCTGGCAGACCTTGCGCTATCTCAAGCTGCCGGCGGCGCTGCCTTATTTCCTGGCGGG
GCTGAAAGTGTCGGGCGGCCTCGCTTTGATCGGCGCGGTCGTCGCCGAATTCGTCGCCGGCACCG
GCGGCAATGCCTCGG
>r428.1 |SOURCES={KEY=8c1b976a...,bw,1199794-1200394}|ERRORS={}|SOURCE_1="bcq" (8c1b976ac150da4581101744fba310641e33826f)
TCGCCGGGCCGCTCGATCGCATATTGCCCGCGCTTGGGAGCGATGACCTCGCTGCGGAAGGCGTC
GTCCAGAATGTCGATCAGGGCGGGATAGCTCAGGGCCGCGTCGATTTCGGCCACATCGAAAAGGC
GCATCGAGAACTCTTTGCTTTACCGCTTTGTCTGGACGCGAACCGGTATCCGCTTCGCTTGCGAA
ATGGCCTGCCGCCTCGGCTTTTCCCGAAAACCGCAGGCGATTTTTCGGGCCGATCCCTCGATCGC
CGTGCGTCCTATCGGACGCAAAGTGACGATCTCACTCTTTGTTTTCGCATCGGATTTTTCCGAAA
AATGGATTCCACTTTTCGGTCCGATGCTCAGTTCCGTCCGTCTGTGAGGGCGGGCAGCGCCGAAT
CCGGCACGGCCGAGCGCAACGCCTGCGTCTCGGAGCGCAGCGCCTCGACCTCGCGGCGGCCACGG
CGCGCGGCCTTGCGGTGCTTGCCCTGGGCGAGCCAGGAGGCGAGCCCCCCGACGAGAACGCCGAG
GAAGATCGCCGCCAGCACCACGGCGAAGAGCGGCACATCATAGGAGAGCGCCGGCAGATCACGGC
TGAGCGGGTCGAACG
>r429.1 |SOURCES={KEY=8c1b976a...,fw,3040815-3041415}|ERRORS={}|SOURCE_1="bcq" (8c1b976ac150da4581101744fba310641e33826f)
GGTGCGGCACTGCTCGACCGGCTGGGACGACCGAGCATGTAGAGCAATCCGCATTGCCATCGAAT
TGCGGCCGGCTGGGGCACGACCTCGCCCTCGCCCAGGTAACCTCACCTACTCCACTTTACCGGCA
TGGGACCCCGCGAATACCGCTTCAGCATCAGGGCCTCTGATCACCGGTTCCTGCGCCACCTCAGG
CTATTTCCGCTCGATAGTCGAAGAATCAGAAAAGAGTAACGTCGTCGAAATAGATTCCGCACCAA
GTCCCGGCGTCGTTGGCACTGTAAGCGCTCTATTTGCCACTGTCTTCTCTGGAGGATTATTCAGA
ACCTGAATATAATCGTTGGATTTGGAACGGTATGATTATGCTTCGAGCGCCATCGCCGTGACGGG
CTCTGATATTGCTTGAATGGAGACTGAGCTACAAAGCGCGCTTGTACAATTGTGCGCCGAAACGC
GAGTGCTTTAGGCTTCCGCCACTGCCGCAAACAGGACGCACTCGAAGATTCCACCGCAATCTCCG
ACGTCCGGCATAGCAATGTCCACGCCGCCGGCTCCCGGCGGCCCAACCGAAGATTTCCAAGAGCC
GCAGCAGGTCACATG
>r430.1 |SOURCES={KEY=8c1b976a...,bw,1222980-1223580}|ERRORS={}|SOURCE_1="bcq" (8c1b976ac150da4581101744fba310641e33826f)
GCCATTCAAGCGCAAAACCGTGACCACTTTGCCACGTTCATCGCTGTTGCGGCCGCCATGTCCGG
AACAAGATTGCGCCATGCCCGTTTGGAGCCTAGTTCTGCGCGCGACCATCGCTCCCTGCGCCTTG
CAGGCCAAGCATCGGCGATACGAAGCGTTAACGTTTGATTCATCATAAAGGCTGCCTGCGGGTCG
CTCGGGTGGGGACTATGAAGAAGACCGTTTTCGTTGCCTTGGCGCTGTCGGCCCTTCTGGGTGCC
TGCCAGTACAAGAGCGTCGCCGCTCCGGAGCTCTCCGCCCGCGATGCCGAATATATCGCGCTGGT
TCCGAAGTTCGACACCTATCTCCCCTATCTCCCCTACGAGATCAGCGATCCGACCGGCCAGCCGC
CCGGCACGATCTACATCGATACCAAGGAAAAGTTCCTCTATCTCGTGCTGCCGAACAAGAAGGCG
ATCCGCTACGGCGTCGCCACCGGCGACGAGGCTTATGGCTGGACCGGAGAGGCCGTGGTGCAGCG
CAAGGCCGAGTGGCCGCGCTGGACGCCGCCGGCCGAAATGGTCAAGCGCTGGCCGCATCTGAAGC
CGGTGGCGGGCGGCA
>r431.1 |SOURCES={KEY=8c1b976a...,bw,5052321-5052921}|ERRORS={}|SOURCE_1="bcq" (8c1b976ac150da4581101744fba310641e33826f)
GAGAATTTCTACGCGCGGATCGGCAGCGAGGCCCCGGTCTTCGTCATCGCCGGGCATACCGATGT
CGTGCCGGTCGGCGACGAGGCCGCCTGGAGCCGCGCGCCCTTCGGAGCGGAGATCCAGGACGGCG
TCCTCTACGGGCGCGGCGCCTGCGACATGAAGGGCGGGCTCGCCGCCATGGTCGCGGCCGCGATC
CGCTATCGGCGCGAGAATCCGGACGCGCCGGGCTCGATCGCCTTCCTCGTCACCGGCGACGAGGA
GGGACCGGCGGTCAACGGCACGGTCAAGCTGCTCGAATGGGCGCATGGACGCGGCGAGCGCTTCG
ACCACTGCCTCCTCGGCGAGCCGACCAATCCGGCCGCGATGAGCGACATGATCAAGATCGGCCGG
CGCGGCTCGCTGACCGGCGAGCTAACGGTGAGCGGCATCCAGGGCCATGTCGGCTATCCGCATCT
CGCCGATAATCCGATCCGCGGCATGGTCCGCCTGCTGGCGGCGCTCGATGCGACGCCGCTCGACC
AGGGCACCCAGCATTTCGACCCGAGCAATCTCGAGGTGACGACGCTCGATGTCGGCAATCCCGCG
ACGAACATCATCCCG
>r432.1 |SOURCES={KEY=8c1b976a...,bw,4755117-4755717}|ERRORS={}|SOURCE_1="bcq" (8c1b976ac150da4581101744fba310641e33826f)
CCATCAAGAAATACCCGTGCGTCTACAGCGTGCATGGTGCGATCGATGCCGCCATCGAACTCCGG
CGCCGCGAGAGTTTGACCGCCGACAGCATCGCCGCGGTGACAGTGCGGATGCACCGCAGACGCCT
GCTGCCGCATGTACGCAACCCCGCGACCAGCGCGCTCAACGCCAAGTTTTCGATGCCCTACGCGG
TCGCGCGAGGGTTGGTGAACGGCGCCGTGACGCTTTCGCATTTCGAGGATGACGCGCTCTATGAT
CCGCAGGTCACGCGCGTGATGGAACTCATCGGCGTAGACGAGCATAGCGACGACGCCAACGACTA
TGGCGCTGAAATCGTCGTCGTCCTGAGCGATGGCACCCGCCTCGCTGCGTCGGTGTCTTCCCCTC
TCGGCCGTGGGCCGGAAGCCCCGCTGCCGGACGGCATGTTGCGGGCGAAATACACCGATTGCGCC
GGCCGCGCGCTGACGGCCGCAGGAATCGAAGCCAGCTTCGACATGCTCATGCGGCTCGAAGATCT
CGACAGCGTCCGTGAGCTGACCGCGCTGATCCAAGAATCCAGCTGCGTCTGACCGGCCCGGCCCA
GCCTTTTGAGCGACG
>r433.1 |SOURCES={KEY=8c1b976a...,fw,4368420-4369020}|ERRORS={}|SOURCE_1="bcq" (8c1b976ac150da4581101744fba310641e33826f)
CCGCCCCTGCAAGAACGCAAGCGGCGCGCGGAAACCGGCAAGGGCACGATCGGCCGCTATTTCGA
CTGGCGCTTCGCCCATCGCAAGGCCTGGAAGAAGCCGCGCGAGGTCGCCATCAGCCGGCAGGAGA
AGGCCGAGGCGCTCGGCCTGACCTATGAGGAATATTCGCTCGAGATCATGGAGCGCGGCTATTAC
CCGCAGCCCGAGCATGTCGAGACGATCAAGTCCAGGCGCGCCCAGCGGCGCAAGGACGGTGGCGT
CGTCGGCCAGTCGCTCAAGGGCATGAAGCTGAGCTGAGACGCCTGCCTCAGCCCCCGAGCCAGCG
CCGCGCCAGTCGCGTCGCCGGCCGCTCGAAACAGCGATGGAGCAGCAGCGCCGCGACGACCGCGC
CGGTCAGCGCGAGCACGATGTAAAGCGCCGGCCAGGCCAGCCCCACCCTCAAGCTGGCCTCGCGC
ATGCCCCGGATCACGAAGGGGTGGACGAGGTAGAGCGCATAGGAGGCGTCTCCGACCGCCGCCAG
CGCCTTGACCGGCAGCAGCGGTACGATGCCCTCCCGGCCGCAGGAAGCCGCCAGCACCAGCAGCA
GGGCCGCCGATCCGC
>r434.1 |SOURCES={KEY=8c1b976a...,bw,2486146-2486746}|ERRORS={}|SOURCE_1="bcq" (8c1b976ac150da4581101744fba310641e33826f)
GCCGCGCCTATGAGGAGGTCTGGCGGCGCCTGATCGCCGAACTGCAACAGGCCGGCGCCTTGCCG
GCGGAACGTGCGCCGGATGTGCTGCGCAATTTCCTGCTCGGCGCCCTCAACGGCTCGACGGATTG
GTACCGGCCGGAGCGCCACGACATCGCGACGCTGGCGCGCGAATTCGCGGCACTGATCTCGCCTG
CGGGCGCTTGAGCGTTTCGTCCCCAACGCAGGGGCGGCCGGCGCGGAACGACTGGCGATGCCCGG
GCAGCTTGCTACGATGGCGGCGTGACCGCCGCTGTCGAGGCGGCTCAGCCTAGAGGATTTGCCAG
CCGATGCGTGCCTTCTACCACCCCGACCAGGCGCTCCATGATCCCCAGCAATATATGCGCTTCGG
CAAGGTCGTCGCGCCCAAGGACCTGCCGGAACGGACGGAAAAGCTGCTCGGCGCACTGGCGAAGC
ATGGCATCACGCCGGAGCGGCCGGCGGAGCATGGCGTCGAGCCGATCCTGAAGATCCATGACGAG
GGCTTCGTCGATTTCCTGCAGAGTGCCTGGCGGCGCTGGCAGGAGCTTCCGTCGGAGCGCGGTCC
GGAGGTCTGGCCGAA
>r435.1 |SOURCES={KEY=8c1b976a...,fw,2484206-2484806}|ERRORS={}|SOURCE_1="bcq" (8c1b976ac150da4581101744fba310641e33826f)
TCAATGATTTCGGCCGCAACGCCACGCAGATGCTCAATATCGACGAGCCCGCGCTGGACTGGGTG
TCGATGGCCAAGGGCATGGGCGTGGAAGCCGCCCGCGCCACCACGGCCGAGGAGTTCACCAGCCT
GTTCAAGGCCGCGCTGGCCAAGAAGGGGCCGTTCCTGATCGAAGCCGCGATCTGAGCGGCCGTTC
GAGAAACACGCCCTTCACCCCGGGGAACAGGTCTCGGGGTGAAGGGCCATCTTTGCGCGAGCTGT
GAGGAGGGGCTTCCCGTTTCGTCCGGTCACCATCAATCTGTCGCAGTGCCCCTGCCAGAGTTGCG
GCTGATTTCGAGAAGGAGCGACCAGCATGAACCGGGACGAGATCCTCAAAGCGCCGTCGATGCCG
GTCTTCAGCCCGAGCTACCCGCATCCGCCGAACCGCTTCATCAAGCGCGAATACCTGATCATCAC
CTATGAAACCGACCCGGAGGTGATCCGCGCGGCGCTACCCGAGCCGCTCGAGCCCGCGCCCGGCA
ACCTCGTCTTCTACGAGTGGATGAAAATGCCGGATTCGTCCGGTTTCGGCGATTACGAGGAAAGC
GGCACCGGCATCCGA
>r436.1 |SOURCES={KEY=8c1b976a...,bw,3969021-3969621}|ERRORS={}|SOURCE_1="bcq" (8c1b976ac150da4581101744fba310641e33826f)
CGACTACGAGCCGGACGAAGGCGAGATTCTCGAGGCGCTGCTGCCGCGCAATCTGACCGTTCAGA
TCCTGCGCGGGCTGCTCGAGAACGCCGCCTCCGAGCAGGGCGCGCGCATGTCCGCGATGGATTCC
GCCACGCGCAACGCCGGCGAGATGATCAAGAAGCAGACGCAGCTCTACAACCGCTCGCGCCAGGC
GATGATCACGAAGGAACTGATCGAGATCATCTCCGGCGCGGAAGCGCTCTAACCGCCCAGCCTTC
CGCCGGCGGCGCTTTCCGCCGGCAGCCGAAACATCCGAATGCGCTAGTCCCGAGGTTCCACCATG
GCCAAAGCCGCTACCAAGACCACCAAGACGAAGTCCGCTGACGACAAGCCCGCCAACACCGGCAC
CGGCCGCGTTGCCCAGGTCATCGGCGCCGTCGTCGACGTGCAGTTCGACGGCGCCCTGCCGGAGA
TCCTGAACGCGCTCGAGACCGACAACCTCGGCAACCGCCTCGTCCTCGAGGTCGCCCAGCATCTC
GGCGAGAACACGGTTCGCACCATCGCGATGGACTCGACCGAAGGTCTGGTTCGCGGCCAGTCGGT
CACCGACACCGGCGC
>r437.1 |SOURCES={KEY=8c1b976a...,fw,3202096-3202696}|ERRORS={}|SOURCE_1="bcq" (8c1b976ac150da4581101744fba310641e33826f)
TCGCTTCCGGGATCGGCCCGCGGGGCGCTGCGGCGGTTGCGGGCGGTGGCAGGGCGACCGAGGCG
ATCGCCGCGCTGGTCAACGGAACGGCGGCGCATGCGCTCGATTATGACGATAATTTCAGGCCGGG
CATCACCCATGCCTCGGCGGTGCTGGTGCCGGCGCTGCTCGCGGTGGCGCAGGGGCGCGGGGCGA
GCGGGCGGGCCTTCGTCGACGCCTATCTCGTCGGGCTAGAGGCGCAGGCCGCCGTCGGGCGCGGC
ATCAACCCGGCGCATTACACCATCGGCTGGCACGCGACCTCGACGGTCGGCGCGATCGGGACGGC
GGCGGGCACGGCCTGGCTGATGGGGCTCGACGGGGCGGGCATCGCCCGCGCGATGAGCGTTGCCG
CCAGCATGGCAGCCGGCCCGAAGGGCCAGTTCGGCACGCCGGCCAAGCCGCTGCATGCCGGGCTC
GCGGCGCGCAATGCCGTCGATGCGGCTGCACTCGCGGCAGCGGGGATGACCGGGCGCCTCGACAT
CCTGGAATGCCCGATGGGCTTTGCCGAATTGTTCGGCGACGACAGCGCCGTCGGCTGGGAGCGGA
TGGTGCTGGCAGCGC
>r438.1 |SOURCES={KEY=8c1b976a...,bw,598718-599318}|ERRORS={}|SOURCE_1="bcq" (8c1b976ac150da4581101744fba310641e33826f)
GGTAATTCGCGTCCGATTCGGGCGCGAGGCGGATCGCCTCGCTGAAGTCGGCGATGGCACGGGCC
GTATCACCCCTGTTGAAATAGGTCAGGCCGCGGACGGTGCGCGCCTTTTCCAATCCCGGGGCGAG
GGCGACAGCGCGATCGAGATCGGCGAGCGCCTTGTCGGATTCACCGAGCGAGGCCTGGATCGAGG
CGCGCGTTACGAGGAACTCTGCTTGCGCAGGGTCGAGACGGATGGCGGTGTCGAGATCGCTCAAG
GCCCGCGGAAGATCCCGCATGTAGAATAGATGGGCCTTTCCGCGCTTCCAGAAGGCGACCGCGAG
CGTCGGCGCAAGCGCGATGGCGCGGTCGTAATCGGCGAGCGCTCGCGCGTAGATTGCGCCCGTCC
CCGGCGCCAGCAGGTCCGCGCGATCGAGCAGGGCCGCGGCAAGCGCGTCACCTGCGAGACCGCCC
TTGTCGATCAAGGCATTGCAGGCCGCCAGAGCCCGGTCATGGCGGGCGATGCTCTCCAGCGGATC
GAGGGCCGCTTCCGTGAGGCCGGAGCGACAGGTTTGGCGCAAGTCCGAAATGGCCGGGCGAGGAG
ATGCCGCCCCGTCAT
>r439.1 |SOURCES={KEY=8c1b976a...,fw,5230537-5231137}|ERRORS={}|SOURCE_1="bcq" (8c1b976ac150da4581101744fba310641e33826f)
TTTGGCAGTCTGTTGCTAATACCTGTGCTCCTCGCCATCCATCCACCAATCGGTGAGATCGCCCA
TGGACTGCTCGTGCCGCAATGGCCCGCTCACTCCGACATGGCGGCAGTCATGCTGCTTGTCATTG
GCATCGTTGGCACGACCGTCGCACCTTGGCAGCTCTTTTTCCAACAAAGCTATGTTGTCGATAAG
CGGATCACGCCCGCCTTCAACGGCTACGAGAAAGTCGATCTTTGCCTCGGGATCCTCCTGGTAGT
AATCGGCGCCGTTGCCATGATGGCGTTCTGTGCCGCATTGTTTGCCGGACGGCCGGAATTCGGCA
ATTTCACGGATACAGGTGCGGTGCTTACGGCGCTGGACAAATATGTGGGTCCATATTCGGCGACG
ATTTTTGCAATCGCTCTTTTGGATGCTTGCCTCATCGGCGCAGCAGCCGTCTCGCTCTCGACGTC
TTATGCGATCGCCGACGTCCTCAGGGTGAGGCACTCATTGCATCGCAAAGTCACGGATGCCATCG
GATTCTACGTTGCTTACGGGATTCTCATATTCATTGCCGCAGGCCTTGTTGCCTTCGCAAGTGAT
GCGCTGCTGGGCCTC
>r440.1 |SOURCES={KEY=8c1b976a...,fw,1558655-1559255}|ERRORS={}|SOURCE_1="bcq" (8c1b976ac150da4581101744fba310641e33826f)
CCCGGTTGTCGCGCGCTCGATGACTTCGTTGGCGCAGGGTATCAGTTTCGACTGCAGCGAGCGGC
CACGTTCGGTCAGCCTGACGCAGAGCTTCCGCCGGTCGTGCGGATCCCGCTCACGGGTCACGAGA
CCGGACCTCTCCATTGTCGCCAGCGCGGACAGCGTCGTCGGCTCCATGGTTCCGATTCGCTGGGA
AAGTTCTCGCTGGGTCAGGCCGTCCTCCAGCCAGAGAGCCCGCAAGAAATACCACATGCCTAGCG
TGACACCATGCGGCTCGATCTGCGATTGCAGATTGCGCTGCACGGCTCTGTTGGCCATCCGGAGC
TGATAGCCGACGCTTCCCTCGAGCGGGAGATCGTAGCGCTGCTCGGCGGGCGGCACAGGGGCCTT
TGAGTTTGTTTCGGGCATTTCACTCCGTTCTTTCGATCGGACCTTAACGCCCATTGGACGTTGGA
GCACGGCATTTTGTTGCCGTTTCGACCGCTACGCAAATGTTTGGAAGACAAAGCGATATAGTATT
GGACCACGGTGAGGGGCCACCCTAGCGTCGCCTACAAGCGGGCAACCTTCGAGAACGACCTCGCT
GGAGGAGATGAATGC
>r441.1 |SOURCES={KEY=8c1b976a...,fw,4637784-4638384}|ERRORS={}|SOURCE_1="bcq" (8c1b976ac150da4581101744fba310641e33826f)
AGGATCGGTTCTTGCGGCGCATAGGCTCGGGTGCGCAGATGCCATTGCAGATAGCCGATCCACAG
CATCAGATCGGCGATGGCGGCAGCGCGGGAATTCGCGTCGAGACCGAAGAACTGCCATGGACCGA
CGCCCCGCGCGCCGAATCCGCCGAGATGTTCTGCCGCACCGAGTTCGGCGGCCGCTTCCAGCACC
TCGCCTTCCAGCCGCTTCATCAGGTCCTGCGCGACATGCAGGAAATTGCCGGTTCCGCAGGCCGG
GTCGAGGATGCGTATCGCGCAAAGCCGGCTGTGAAACGCTTTCATATGATTGAGGGCGAGGCTCT
TCTGCCCGGCATCGCGCGCTTGCTGTGCCGCTCCGACGACCGCGCGCCACTCCTCGCGCAGTGGC
ACGATCACGGTCTCGATGACCAGCAGCTCCACATAGCTGCGCGGCGTGTAGTGTGCGCCCAGGCG
CGCGCGCTCGGCCGGGTTGAGCGCCTGTTCCAGCAGGCCGCCGAAGATCGACGGCTCCACCAGGC
TCCAGTCATGCTCCGCGGCGGCCAGCAATTCGGCGATGCCGTCGCGGCCGAGGCCGAACACCTGC
GGATCGGCGAACATG
>r442.1 |SOURCES={KEY=8c1b976a...,fw,2271761-2272361}|ERRORS={}|SOURCE_1="bcq" (8c1b976ac150da4581101744fba310641e33826f)
AGAAACGGCACAAGCAGCAGGCCTGCGAGGGTCCGGCACATGCGGGAACGATGTCCTGCCGAGCT
CCGGAGAGTGAACATGGGCGGCGCCTCGAAGTTTGCGACCCGGCCAGCAAAGCGCAAAATGATGA
ACCAAACCCTAAACCTCGCTGGCGCAACGTTCTTTCGAGCGTCAGCCGAGCGTGACCGAGGGGAA
GAAATCGCGAGAGGCTTTTCGTCATGGGAAATACCCGCGAATCAACTCCGTTCTTGCAAATCCTT
AAATTGAATATTTACCGAAATTGATTTAGATTTACTCAAATATAATTGCGGATCTTTGGTATTTA
ATCTTGTAAATCGCGCGTTAACCACGGAACAATTGCTTTTTATTCCACTCGAATTCTTCGTTCCG
TTTAACCGTTCGGCAAGACGCTCCCGCTAACGTCGTTCCTGTCGCTGACCGAAGCCAGCTAGAGC
GAAGGCAGCAGTCAAACCGTGGTAAGGAGTTCTCACATGACCAACGTTTTCGCTCGCTTCGTCAA
GGACGAGTCCGGCGCCACCGCCATCGAATACGGCCTGATCGCAGCCCTCGTCGCCGTCGTCGCCA
TCACCGGCATGACCG
>r443.1 |SOURCES={KEY=8c1b976a...,bw,3657500-3658100}|ERRORS={}|SOURCE_1="bcq" (8c1b976ac150da4581101744fba310641e33826f)
CCAGATCGCCCTCGGCGACATGGGCGGCCTTGCGATTCGGCACCGGCGACGCCCGCGTACCGCCG
GGTGGATAGAAGGGCGGGTTCATCGCGACAGCATCGTATGACCCTGACGCGAGGCCGAGCCCGGT
GAGTTTCCCCGCCGGAGCGCCGACATCGGCCGCGACGACAGAGATCCTGCCCTCCATGCCGTTCA
GCGCCGCGTTGCCGGCCGCCAGCCCCGCCAGTTCCGGGTCGCGCTCCAGCAGCGTGACGCCAAGC
TCCGGCTGCGCCAGCGCCGCAGCGAGCCCCACCGTCCCGACGCCTGCTCCGATGTCGAGGAGCCG
GCCCGCCCCAAGCTCCGGCAGGACGGCCGCGAGCAGCACCGCGTCGCTGCCGGCGCGATGCCCCT
TGCGCGGCTGGCGCAGAAGGAGCCGCCCGTCGAGCAGGCGATCCTCGACGATCTCGCCGAGGCCG
GCGGGCGCTTTCGCCTCACTCATCGCGCAGCTCGGCGCCATAGCCCGCATCGATCAACAATGCGC
GAGCGCGCCTGCGATCCTGGTCGCGCACCAGCAGCCGGCGCGGGAAGGCGCCGATCATGCCTTCC
AGCGCGCTGATGTGC
>r444.1 |SOURCES={KEY=8c1b976a...,bw,1042901-1043501}|ERRORS={}|SOURCE_1="bcq" (8c1b976ac150da4581101744fba310641e33826f)
ACTTCAACCTGTTCCCGCACATGACGGTGGTCCAGAACGTCATGGAGGGCCCGGTCTCGGTGAAG
GCGATGCCGAAGCCGCAGGCGGAGGCGCTCGCCCGCAAGCTCCTCGCCAAGGTCGGCCTCAGCGA
CAAGGTCGACGTCTTCCCCAACAAGCTCTCGGGCGGGCAGAAGCAGCGCGTCGCCATCGCACGCG
CGCTGGCGATGGAGCCGGAGGTGATGCTCTTTGACGAGGCGACTTCCGCGCTCGACCCCGAACTC
GTCGGGGAGGTGCTCGGCGTCATGCGCGACCTCGCCGCCGAGGGCATGACGATGATCATCGTCAC
CCATGAGATCGGCTTCGCCCGCGAGGTCGCCGACCGCGTCGTCTTCATGCGCGACGGCGTCATCG
TCGAGGAGGGGCCGGCGCGCGAGGTGATCGGCGAACCCAAGCAGGAAGCGACCCGGGCTTTCCTC
AGCCACTTCCACAATCGCGGCTGAGGCCGGGCGATGCCGGGGGACGCGCCATTGACCGTCGCCGT
GATCGGCGCCGGAATCGTCGGCCTGTGTGCAGCCCTCGAGGTCCAGCGCGCCGGCCACCATGTCC
TGCTGGTCGAGCCGG
>r445.1 |SOURCES={KEY=8c1b976a...,fw,3772390-3772990}|ERRORS={}|SOURCE_1="bcq" (8c1b976ac150da4581101744fba310641e33826f)
AACGCCGTTTAGTGCCCTCAAGACCGCTTTCGAGGACACCGGGCGATGGAAACGACCGATACCGC
GCCGCTGCCGATGGCATTCCGCCGCATCGGCTGGTCCAATCTCTCCGCCCAGTTCTCGGAGCAGA
TTGCGCTGGCTGCCGCGCCCTTGGCCGCGGTGCTGCTGCTCTCGGCCGGGCCGGCCGAGACCGGC
TGGCTGCAGACGGCGCAGACCCTGCCTTTCCTCCTTTTGTCCATCCCGGCGGGCCTGATGGTGGA
CCGTGCCTCGCGGCGCCGACTCATGGTCGGCACGGAAGCGCTGCGGGCCCTGTCGCTGCTGGCGA
TCCCGCTGCTGCTGGCCGCAGGCAGCCTCAACCTGACCTGGCTTGCCGTGCTCGGCGCGCTCGGC
GCCATCGGCACGGTCTGCTACAGCGTGGCGGCACCGGCCTTCGTTCCCTCCGTGGTGCCGCGCGC
GCGGCTTGCGGATGCCAATCGCTGGCTGGAGCTGGCGCGCAGCGTCGCCTATGCCGGCGGGCCGG
CTCTCGGTGGGGCGCTCGTCGGCTGGATCGGCGTCTCGACGGCCTATGGCCTGGCCGCCGCACTT
TCCATCCTGGCCGTG
>r446.1 |SOURCES={KEY=8c1b976a...,bw,625216-625816}|ERRORS={}|SOURCE_1="bcq" (8c1b976ac150da4581101744fba310641e33826f)
AATCAGGAGCATGCCTTCGCGCTCGCGGTCGAGCGCCTGCTCGGCATCACGGTGCCGCGCCGTGG
CCAGCTCATCCGCGTGCTCTATTCCGAGATCGGCCGCATCCTCTCGCACATCCTCAACGTGACCA
CGCAGGCGATGGATGTCGGCGCGCTCACGCCCCCGCTCTGGGGCTTCGAGGAGCGCGAGAAGCTG
ATGGTCTTCTACGAGCGTGCCTGCGGCGCGCGCATGCACGCGGCCTATGTCCGGCCGGGTGGCGT
CCATCAGGACCTGCCGGTTTCGCTGATCCACGACATCGCCGAATGGTGCGACCCCTTCCTCAAGG
TCTGCGACGACCTCGAAGGGCTGCTCTCCGACAACCGCATCTTCAAGCAGCGCAACGTCGATATC
GGCGTGGTCGATCTCGAGACCTGCTGGAAATGGGGCTTTTCGGGCGTGATGGTGCGCGGCTCCGG
CGCGCCCTGGGATCTGCGCAAGTCGCAGCCCTATGAATGCTACGAGGAGATGGAATTCGACATCC
CCGTCGGCAAGAACGGCGACTGCTTCGACCGCTATCACATCCGCATGGAAGAGATGCGCCAGTCG
GTGCGCATCATGAAG
>r447.1 |SOURCES={KEY=8c1b976a...,bw,416750-417350}|ERRORS={}|SOURCE_1="bcq" (8c1b976ac150da4581101744fba310641e33826f)
AGCGCCGGGAGCATCCGGCGCAGAGCCTGGGGCAGGATGATGCGGCGCATGGCCAGCGCAGGCGT
CATCCCCAACGCCGAAGCGGCTTCGGACTGCCCCGGGTCGATCGAGACGATGCCGCCACGGATGA
TCTCGGCGTAGAACGAGCCGCCATAGCAGGAGAGGGCGAGAAGCGAGGCGGTGATCGGGGTCATT
TCGATGCCCGCGATCATCGGCAGCGCATAATAGCACCAGATCAGCTGCACCAGGACCGGCGTGCA
ACGAAAGACCTCGATGAAGCCGAGCGCGAACCCGCGCAGAATCCTGAAGCGGGACAGCAGGCAGA
TCGCCGCGGTCATGCCGATGGCCAGGCCGCCGACGACCGTCGCGGCCGTGAAAGCCACAGTCACG
CCCAGACCCTGCAGGAGCAACCAACGGTAGCCCCACAGGATGGAGAAATCCCATTCATACATGGT
GGTGAAGTCCCGTGATCGAAATCGAGCATGGAGGGGCTTAAAGCCCCGCCATATTAGACCATCAG
ATTTCGAATCCGGGGGGGAAGTCGCTTTCCTTGACGCCGACGAGTTCCATGTTCTTCACGACGGC
GTTCTTGATGAAGCC
>r448.1 |SOURCES={KEY=8c1b976a...,fw,5197460-5198060}|ERRORS={}|SOURCE_1="bcq" (8c1b976ac150da4581101744fba310641e33826f)
TCGGGATCGAATCCAGCCCGGCGCGGACGATCTCGATGGCATAGGCGCCGAAATAGAGGCTGAGC
GCGACTGCCGCCGCCTCGAACGCCGGCAGCTTGAGCCCGGCGGCCGGCAGCACGAAGAAGATCAG
GAAGATCTGGATCAGCGACGGCGTGTTGCGGAAGATCTCGATATAGGAGCGGATCGCCAGCCTGA
CCGGTTTCGAGCCGCCGCGCAGCAGGGCCGCCCCTGCGACGCCGATGGCGAGCCCGACCACGGCC
GCGATCAGCGTCAGCGCGAGCGTGATCAGCGCGCCCTCGATGAACTGGTCCTGATAGCGCCAGAG
CTGCTGGAAGTTCATGCCCGCCTCAGCCGAAATGGGTGCGCAGGACGCGCGAGACGGTGCCGTCC
TCGCCGAGGCCGAAGATCAGCCGCCAGCGATCCAGGCAGGTGCAGGGATGGGAGATGCCGAGGCA
GAGCACGTCCCCGACCTTGAGCCCGCTCTCCGGCGGCAGGCGCAGGAAGCCGTGCTGGTCGTTGA
GCTTCTCGACCGTGATGCCTTGGGCTGCGCCGGCGATCTCCGTCCCGTCCCGGTGGACGGACAGA
AGCACCGGCAGCCCC
>r449.1 |SOURCES={KEY=8c1b976a...,bw,4028190-4028790}|ERRORS={}|SOURCE_1="bcq" (8c1b976ac150da4581101744fba310641e33826f)
AGTTTCCAAGGCGGTCATGGTCAGGTGCGGGCGGGTTGTGCTTGGGCGTGTTGTAGCCGAGCACG
ATCAGCTCCACGTCCTGCAAACCCATGACGCGGTAGCTCTCGGGCCAGCGCCGGTCGTTGCAGAT
CATCATGCCGATATGGGCGTCCATCGTCCGCCAGACCGGCCAGCCGAGATTGCCGGTCTCGAAAT
AGCGCTTCTCGAGATTCTGATACGGCGCATCGGGCCGATGCTCCGGGTGGCCGGGCAGATGGATC
TTGCGGTACTTGCCGACGATGGTGCCGGTCTTGTCGACCAGGATCGCGGTGTTGAAGCGCCGCTT
GCGCCCTTCCTCATGGGCGAGCTCGCAATAGCCGAGATGGAAGCCGATCCCCAGCCGCTTGCTTT
CCTCGAACAGCGGCGCCGTTTCGTTCGAGGGCATCGCCGTCTCGAAATAGCTGTCGATCTCGTCC
TCGTCCTCCATCCACCAATGCGGGAAGAAGGCGGTGAGCGCGGCCTCCGGATAGACGACGAGATC
GACGCCGTGCTCCTTCGCCTGCCGCATCAGCGCGATCATCCGGGCGACGGCCGAAGCCCGGCTTT
CGTCGCGCTGGATCG
>r450.1 |SOURCES={KEY=8c1b976a...,fw,4473964-4474564}|ERRORS={}|SOURCE_1="bcq" (8c1b976ac150da4581101744fba310641e33826f)
CCGTCCCAGGGGTCGGCGATGTCGAAGCTCGCTTTGCTCAATCAGTACGCGGCGTCGAGTTTCGC
CACGCCCGCGCCGACGTCCTTCGGGGCGATGACGCAGGCCTGGTTGAACTCCTCCACCCAGACGC
TCGCGAAGCCGCGCGGGTGACTTAAAGCGGAGGCGCCGGGTCCGGCGCCTCCGCACCGACACGAA
TTCGAAAAAATGTCCCGTGCGCGCGAGGCCTTCCTCGCGCGCACGCCTCAAACAGCATGTATGCG
GGGCCACCACTTGGAAAATCCCGATAACGATACCCATCCGCGATCTGACGACGGCCTGACTGCGC
TCATCTTCATCCTGCGCAGCCAGGGCGTGAGCGTCCTTCCGGAACAGATCCAGCATCAATTTCCC
GGTCGGCCGATCGGGGTCTCGGAAATGATCCGCTGCGCCAAGGGCCTGGGCCTCAAGGCCCGCTC
TGTGACGACGAGCTGGGAGCGGCTGGCGCGCACGCCGCTGCCGGTGATCGCCGCGATGCGCGACG
GCAGCTTCCTGGTCCTGGGCCGCTGCGGCGAGGACCAGATCCTCGTCCAGGCGCCGAACGCCCCG
CGGCCGAGTGTGATG
>r451.1 |SOURCES={KEY=8c1b976a...,bw,594724-595324}|ERRORS={}|SOURCE_1="bcq" (8c1b976ac150da4581101744fba310641e33826f)
GCGACATCCGCCGCCGGCTCGTTGACGCGCAAGCCACCCGCGACATTCAGATAGACGTCGTGCTG
GCCGAGTCTGAGGCCGCCGTGGGTTTCGAGCACCGCGAGCACCATGGCGAGCCGGCTGTTCTCCC
AGCCCACCACGGCGCGCCGCGGCGTGCCCAGCGCGGTCGGCGCCACCAGCGCCTGGATCTCGACC
AGCACCGGCCGCGTGCCCTCGATGCCGGCGAAGACGGCCGCGCCCGGCGCCGGCTGGTCTCTGCC
CGCGAGGAACAGGGCGGAGGGGTTGGTGACCTCCGACAGCCCCTTGCCGGTCATCTCGAAGACGC
CGATCTCGTCGGTGGCACCGAAGCGGTTCTTCTGGCCGCGCAGGATCCGGAACGAGTGCGCACCT
TCTCCTTCGAATGAGAGAACGGCGTCGACCATGTGCTCGACCACGCGCGGGCCGGCGATCTGCCC
GTCCTTGGTGACATGGCCGACCAGGATCAGGCAGACGCCGCTGGTCTTGGCGTAGCGGATCAGCG
CCTGGGCCGAGCCGCGCACCTGCGTCACCGTGCCGGGCGCGCTTTCGACCTCGCCGGACCACATG
GTCTGGATCGAATCG
>r452.1 |SOURCES={KEY=8c1b976a...,bw,1151067-1151667}|ERRORS={}|SOURCE_1="bcq" (8c1b976ac150da4581101744fba310641e33826f)
TCCAGCTTGGCGACCTGCCGGGCATCGGCATGGTGGTGATCGACGGCCTCGTCCGCTCCGGCCGC
AGCCGCAACACGCCGCCGGCCGAGAAGGTGCCCTCGGTCCAGGGGCACTGAACGGCCTCGGCTTG
GTCACGCCGCCCATCGGCCGATGAGGTTTTCAACGATATAACGATTGCGGCCGATCCGGAATCGT
TGTTGTCTCGTTCGTATACGAATGACTTTCGGGGCAGGTGGGTGTCGCGGGACTTGCATTCTCCA
GGCGCGGATAGGGTGGGATGAGGCCTGTCGCGCGCGCCTTCACCTTGACCGTCAACGGCGCCGAG
CATCGCGTCGAAGGCGAGCCCGACACGCCGCTGCTCTTCTTCCTGCGCAACGATCTTGCGCTCAA
CGGCCCGAAATTCGGTTGCGGCCTCGGTGAATGCGGTGCCTGCACCGTCCTGCTCGATGGGGTCG
CGGCCAGAAGCTGCGTCTATCCGGTTCGCCTCGCCGCCGGCCGCGCCATCGTCACGCTGGAAGGG
CTCGGCACGCCGGAAGCCCCGCATCCGATCCAGCAGGCCTTCATCGACGCCCAGGCCGCCCAATG
CGGCTATTGCATCAA
>r453.1 |SOURCES={KEY=8c1b976a...,bw,4474286-4474886}|ERRORS={}|SOURCE_1="bcq" (8c1b976ac150da4581101744fba310641e33826f)
AGAACAGATAGGTCCTGAGCGCGCCGAGGACGACTTCGAATACGGCAATGGCGACCAGCCCGATG
ACCAGCACGTCCAGCGTGCTCATGCTGCGATGCACGAGCACCTTGTCGATGACGACCTGGAAGAA
CAGGGGCGAGATCAGGCCGAAGAACTGGAGGAAGAAGGACGCGATCAGGACTTCGCCGAGGAGCC
AGCGATATTTGTGGATCGCGCCCATGAACCAGGTGATGTCGAAACGGCGGGCGAGGTCGGTCAGC
GTCGCGCGCTTCGTCATCAGGACGAGCCGGCCGTCCCAGATCGCTTCGAGCTCGGCCCGCGACAT
CACACTCGGCCGCGGGGCGTTCGGCGCCTGGACGAGGATCTGGTCCTCGCCGCAGCGGCCCAGGA
CCAGGAAGCTGCCGTCGCGCATCGCGGCGATCACCGGCAGCGGCGTGCGCGCCAGCCGCTCCCAG
CTCGTCGTCACAGAGCGGGCCTTGAGGCCCAGGCCCTTGGCGCAGCGGATCATTTCCGAGACCCC
GATCGGCCGACCGGGAAATTGATGCTGGATCTGTTCCGGAAGGACGCTCACGCCCTGGCTGCGCA
GGATGAAGATGAGCG
>r454.1 |SOURCES={KEY=8c1b976a...,fw,1401849-1402449}|ERRORS={}|SOURCE_1="bcq" (8c1b976ac150da4581101744fba310641e33826f)
TCGGCATCGTGCGCTCCTCAAAAGCCGACATGCGCCGCGCCCTTGGTGCCGAGCATGCGGCGGGC
GTCGTCGGGGGTGGCGATCTGGAGCGACAGCTCCTCGAGGATGCGTCGAATCTTGGCGACCTGGT
CGGCGTTGGAGGGGGCGAGCTCGCCCTTGCCGAGATAGAGGTTGTCCTCGAGCCCGACGCGGACA
TTCCCGCCCAGGATCGCACCCATCGTGACGAAGGGCAGCTGATGGCGCCCGGCCGCCAGGATCGA
GAGGTAATAGTCGTTGCCGAACAGCCGATCGGCCGTCGCCTTCATGTGCATCAGGTTCTCGGGTT
CGGGCCCGATGCCGCCGAGGATGCCGAAGATCGCCTGGACGAAGAAGGGCGGCTTCACCAGCCCA
CGCTCGGCGAAATGGGCGAGGTTGTAGAGATGGCCGACATCATAGCACTCGAACTCGAAGCGCGT
GCCGAGCGCGCCGAGCTCCGTCATGCCGCGCTCGATCTGCGTGAAGGTGTTGGAGAGGATGAAGT
CCTTCGTCATCTCCAGATAGGGCTGCTCCCAGTCGTTCTTGAACGACGGGATGCGCCCGCTCGCG
CCCGAAATGTTGAAG
>r455.1 |SOURCES={KEY=8c1b976a...,bw,4025063-4025663}|ERRORS={}|SOURCE_1="bcq" (8c1b976ac150da4581101744fba310641e33826f)
GTGACGTCGCCCATCGACTTGGTCGCCGCCATATCCTGCGCCACGACGCAGACCACCGGCTCGCC
CTTGTAGCCCGATTCCGCGAGGAGCTTCTTGGCGGCGGCGACGTTCTTCGCCTTCATCATCTCGC
CGCCCTCCTCGGTATAGAGCGGCGTGCCGGGCGTGAAGAAGCCGCCCAGCTCCTTCCAGAGCTTG
TCGTCCTCGCCGACGAGGGCGCGCATGTAGTCTTCCTGGTTCAGCGCGGTCATCACCGCCTGGCG
CACCTTGACGTTGTTGAAGGGCGGGAAGAGGTGGTTCATGCGGAAGGAGCCGATATTGCCGAGCG
GATCGCCGATATCGACATTGATGTTGGCATTGCCCTTGAGCACGGGCACGAGGTCGGAGAGCGGC
GTCTCCCACCAGTCGACCTCGCCGTTCTGCAGGGCTGCGGCCGCCGTCGCGGGATCGGGCATGAT
GACCCATTCGACGCGGTCGACGAGGATGTTCTTGCCGCCGGCCAGCCAGTCCGCCTTCTCGGAGC
GCGGGACATAATCAGTGAACTTCTCGAAGACGGCCTTGGCGCCGGGAACCCATTCGTTCCGGGCG
AACTTCATCGGGCCG
>r456.1 |SOURCES={KEY=8c1b976a...,bw,846782-847382}|ERRORS={}|SOURCE_1="bcq" (8c1b976ac150da4581101744fba310641e33826f)
GCGCAGGCCGATCTCTGGATGCTGCAGGAGGTCGACTCGCTGGCGAGCCTGCAGGCCTTCTTCGC
CAATTACGTCCACCGCATCGCCGATCACCGCTACGGCCATTTCACGCTGATCGACGGCAATGACC
GGCGTGGTATCGACATCGGCTTCGCCGCGCGGCGCGATCTGTTCGGGCAGGGCCAGGTCACGGTG
CGCTCGCATAAGGACCTGACCTTTGCCGAGGCGGGCGTCCATGACCGCGAGCTCGCCATGCTCGG
CATAGGCCCGCAGGCCAAGGTCTTCGCGCGCGACTGCCTGGAGGTGGAGCTCAGCTTCAACGGGC
GGCGGCTCAGCCTGTTCGGCTGCCATCTCAAGTCGATGAACAATGGCCGCGAGGACGGGCGCGAG
ATGACGCTGCCGGTGCGCCGCGCCGAGGCGCGGGCGGTGAAGTGGCTGATCCAGCAGCGCTTCGG
CGGCGGCTGGCGCGAGACGAACTGGATCGTGCTCGGCGATCTCAACGGCTACCGTTACGGCCTCG
GGCCGCTGGCCGAGGCTGTCGACGAGGGCGACAGCGGCATCGAGCCGCTGCTCGACGATTTCGCT
GTTGATCCGATGGAG
>r457.1 |SOURCES={KEY=8c1b976a...,fw,4452536-4453136}|ERRORS={}|SOURCE_1="bcq" (8c1b976ac150da4581101744fba310641e33826f)
CAGCAGATATTCGTAGCGCTCGATCTGTCGCCGCGTGAGGGACTGGAGATCGTTCCCCGCCTGGA
AGGCGTGATACCATTCGACGATCCAGGCCAGGCTCTGGTCGAGCTGCAGAACCGGGTGCCAGTCG
AGGCCCGCCCTCGCCTTGGAGGTGTCGAGGCGCAGCAATTGCGCCTCGGCCGGATGCGCTGCGCC
ATCCAGCGTCCAGGATGCGCCTTCGCCCCACAGCGACACGAGCTTGTCGACGATCCACGACACCG
GCCTGGCATCCGTCTCCGCCGGCCCGAAATTCCAGCCCGAGGCGAAGCGGGCTCCGTCCTCCGCG
AGCCGCTCGCACAGCAGCAGATAGCCGTGCAGCGGCATCAGCACGAACTGCCAGGGCCTGATCGC
GGCGGGGCTGCGGATGCGGCAGGGCCGGCGGCCCAGGAAGGCGCGGACCAGATCCGGAATGAGCT
GGTTGGCGGTCCAGTCGCCGCCCCCGATGGCGTTGCCCGCACGCACGCTCGCCAGCGCGACGCCA
TGCTTGGACAGCGCGTCCGGCGGGAAATAGGAGTCGCGATAGGCGCCGGTCACCAGCTCCGCGCA
GCCCTTGGAGTTGGA
>r458.1 |SOURCES={KEY=8c1b976a...,bw,925171-925771}|ERRORS={}|SOURCE_1="bcq" (8c1b976ac150da4581101744fba310641e33826f)
AGGCGAAGCCGGAGGCCGCGATCGGGCGGCTCGCTTCGCTGGAGAGCAACGACCGCATCCTCGAC
AAGGACGTCCTCGCCATCGACCTGCGCCAGCCGGACCGTGTGGTGATGCGGCTCTCCGAGGAGGC
TGCCGCCGCCCGTGCCGAGATGCTGAAGAACCGCGCCAAGACCAAGAAGAAGGGAGGGGAGGCGT
GAACCACTTCACCTCCCAAGGCCTGACCCCGCGCATGCGTCCGCTCTCGGCGCGCAAGAGTGCGA
CGCTGTCGATCCTCGATATCGGCACGAGCAAGGTCGTCTGCCTGATCGCCGAGCTGAACCCGGCC
GAGGCCAATGAGCGGCTGCGCGGGCGCACCCATGTCGCGCGTATCATCGGCATCGGCCATCAGCG
CTCGCTCGGCCTCAAAGGCGGCGCGATCATCGATCTCGAAAGTGCCGAGCGCGCCATCCGCGCCG
CCGTCGATGCGGCCGAGCGCATGGCCAAGGTCGAGGTGCAGTCGGTCATCGTCAATCTGACCGGC
GGGCGCATCGGCTCGCAGCACTATGCGGCCGGCGTCGATCTGCGCTCCGGCTCGGTCGGAGATGC
CGACGTCAAGCGCGT
>r459.1 |SOURCES={KEY=8c1b976a...,fw,694504-695104}|ERRORS={}|SOURCE_1="bcq" (8c1b976ac150da4581101744fba310641e33826f)
GGTTTGCCGGGTCTGCCCGGCCATTTTCTTTTCTGAGGGCCATCCGCGGCCCGCATGGTTCGAGG
ATAAGCCCATGGCCAAGGCCGTGACGATCAAGATCAAGCTGCTTTCGACCGCCGACACCGGTTTC
TTCTACGTGACGAAGAAGAACTCGCGCACGATGACCGAGAAGATGTCGAAGAAGAAGTACGACCC
GGTCGCGCGCAAGCACGTCGAGTTCAAGGAAACCAAGATCAAGTAAGGCACCCGCCTTCGGATCT
GGATGCTTTTTGCAAAGCCGCCCGCCAGGGCGGCTTTTGCTTTTCGGGTGGCCCGAGCTTCGCAA
AACAATCCGCCAGGCCGCGGCGACCGCTCCGGACCCGCGTGAAGCCGGCACCGGCGACCGCATCC
TCCGCCAGGGGATGGAGTGCCCGGCTATTCTTCCTGGGACGTGGGATAGCCACCACGGTCGAACT
GTCGCTCGCTCCGCTTCTGGCGATCCCGATCGGCCGTCATGACGCAGTTCGCGAAGGCGTCCGTC
CCGCGCTGGAAGCCGTAGGCATCGCAGCGAGAGCGATCCTCGACGATGGGCTCGGGCGTGCTCGC
GCAAGCACCCAGAGC
>r460.1 |SOURCES={KEY=8c1b976a...,fw,5139257-5139857}|ERRORS={}|SOURCE_1="bcq" (8c1b976ac150da4581101744fba310641e33826f)
CCCTGCGAATTGGCATGCTGATATAGCTGAGTGGGCGAGTGCTCTACGTGCGGTTGATCTGTCAG
AGGACACTTTCACCGTTGTAGAACTGGGCTGCGGCTGGGGTTGCTGGATCAACAATACTGGCGTT
GCCGCTCGCGCCGCCGGCCGGAAGGTAAATCTTATCGGCATCGAAGGGGATGAAGGCCACGTACG
GTTTGCGAAGCAGTGCTGTGCCGACAACAAGTTCAGGGATGATCAAGTCACCATTGTCCATGGCA
TCGCCGCAGCAAATGCGGGGACAGCCCTCTTCCCAAGGCAGACGCAGGCGGGTGTGAATTGGGGA
CTGGAGCCCATCTTCAACGCGACCGCCGAACAGCGGCGAGAAGCGGTCTCGTCGGGAGCCTGTGA
CGAACTGTCGATGGTCCCCCTTGAGAGCCTCCCCGCAGGCAAGAGGATCGACCTGCTCCATATCG
ACATCCAGGGTGGCGAAGCCGATTTCGTGCGTGACGCAATCGGAACGATCAACAAGAAAGTTGCC
TACTTGCTCATTGGCACTCATTCGCGAGAAATAGAGGGTCGGCTGTTCTCGACATTGAGGGAAGC
CGGGTGGATATTGGA
>r461.1 |SOURCES={KEY=8c1b976a...,bw,3669358-3669958}|ERRORS={}|SOURCE_1="bcq" (8c1b976ac150da4581101744fba310641e33826f)
GGCACCGCCGCCATCGGCTCCTTCGTCGCCGGCTGCGTCGCCACGGTCGCCATCGCCGCGCTCGG
CGCGCCGCTGACCAAGATGGCGCTGCTGTTCGGCCCGGCCGAATATTTCTCGCTGATGGTGATGG
GCCTGTGCTTCGCGGTCGTGCTGGCGCGCGGCTCCATCCTCAAGGCCTTCTGCATGATCATGCTC
GGGCTTCTGCTCTCGACGGTCGGGACAGATCTCGAGACCGGCCAGGAACGGCTGAGCTTCGGCAT
CCCGGCCCTGTCCGACGGCATCGACTTCTCGGTGCTGGCGATGGGCGTGTTCGGTTTCGCCGAGG
TGCTGCGCAACCTCGAGAACCCCGAGGCGCGCGACGTCGTCAAGGCCAAGATCGGCCGGCTCCTG
CCCGGCTGGAGCGACATCAAGCAGTCGGTGGCGCCGGTGCTGCGCGGCACCGCGATCGGCGGCGT
TCTCGGCATCCTGCCCGGCAACGGCGCGGTGCTCGGCCCCTTCGCCAGCTATACGATGGAGAAGA
AGCTCGCCAAGGATCCCTCGCGTTTCGGCAAGGGCGCGATCGAGGGCGTGGCGGGGCCGGAATCG
GCCAACAATGCCGGC
>r462.1 |SOURCES={KEY=8c1b976a...,fw,5364338-5364938}|ERRORS={}|SOURCE_1="bcq" (8c1b976ac150da4581101744fba310641e33826f)
GGCGCGCGTCGTGCGCGGCTCGGCTCTGGTCGTGCTGCAGCAGGGCTATATCGAGGCCGCGCGCT
CGCTCGGCCTCCGGGATCTGCACATCATCCTGCGCTATGTGCTGCCCAACTGCCTCTCGGCGATC
TTCGTCTTCGTCACGCTGCGCTTCGGGCAGGTGATCCTGCTCGGCGCGGCGCTCTCCTTCCTCGG
GCTCGGCGCCCAGCCGCCGACGGCGGAGCTCGGCGCGATGGCCGCCGATGGGCGCAACTTCCTGT
TCTTCGCGCCGCATGTCTCGGTGCTGCCGAGCCTGGCGATCTTCGTGGTCGTGCTCGCCTTCAAC
GTGCTCGGCGATGCGCTGCGCGACGCCCTCGACCCGAAGCTGCGCAAATAGAATCCGACACCATC
AAAAAAAGGGGACCTGCTCGATGATCAAGTTTTCCGCTCTGCTTCTCGCCGGCGCCGCCGGCGCG
ATTCTGGCCGCCGCGCCCGCCATCGCACAACAGAAGGCGCCGCTCTCGATCCTGCGCGTGATCGA
CGCCGACAACTACGACCCGATCCGCACCACGGCGACGGCGGCGGCCGAGGTCATCTACATGATGG
CCGACACGCTGGTGA
>r463.1 |SOURCES={KEY=8c1b976a...,fw,773021-773621}|ERRORS={}|SOURCE_1="bcq" (8c1b976ac150da4581101744fba310641e33826f)
AGCGCGGCCGCCAGCATGGTCTCGATGCCGAGCGCGCCGTCGGCCGCCTCGGCGAAGGGCTGGCG
CTTGGTCTCGACATCCTGCGGATCGTGGTCGGAGACGATGACGTCGATCACGCCCTCGGCCAGCG
CCGCGACCATGGCGAGACGCTCGTCCTCGGACCGCAGCGGCGGCGAGACCTTGCAGAAGGTGCGG
TAGTCGCCGACATCGTTCTCGTTGAGGGTGAGGTTGTTGATCGAGACGCCGCAGGTGACGCGCAC
GCCGTCCTGCTTCGCCCGGCGCACCAACTCGGCCGATTCCGCGCAGGAGATCATCGCGGCGTGGT
AGCGGGCGCCGGTGGCGCGGGCGAGGCGCAGATCGCGTTCCAACATCACCGTCTCGGCCTCGGCC
GGAATGCCCGGCAGGCCCTTGCGGCTGGCGAACTCGCCCTCGTTCATCACGCCGGAACCGCGCAG
CTCGGGATCCTCGACATGGTTCATGATCAGCGCGTCGAAATTGCCGGCATAGATCATGGCGCGGC
GCATGACCTGCGGATTGCGCAGCGCCCGGGCGCCGTCGCAGAAAGCGACCGCGCCGGCTTCGAGC
AGCAGGCCGAATTCG
>r464.1 |SOURCES={KEY=8c1b976a...,bw,187776-188376}|ERRORS={}|SOURCE_1="bcq" (8c1b976ac150da4581101744fba310641e33826f)
CCGCAGCGAGCAGGCCAAAGGCGAGCCAGTGATCAACAGCCTGGACGAAGCTGCTCGCGGCAACG
CCGGCAACCCAACCGATAACAGGCGTGATCGCCTCGACTACACCAAAGACCGCACCGCTGCGTAG
CGCTTCTGAATATCGCGGGCGGCCAAGGGCTGCGCCTCTACCCACGGAAACCGCAAAGGCATCGA
CGGACATGCTGAAAGCAAGCAGGACGACTGCAAAAGGGGACATAGCAGGATAACCAAACGGACAT
TGAACCGGGTGGCCCTCACCTGTCCGACAAAGGCGAGTTTCACCACGGTCTTGCCGGGCCGGTGA
AAAACCGGCTGATCACACCACGCGCATGGCGCGAGCCTGTTGGCGTGATCCCGCTGTCTGAGCGG
TGGCTACTCCCCGATGCGGAAGAGATAGGAAGCGACATCGGCAAAGTCAAAATCTAAAAGTCGAT
ACCCATCAGATACTTGCGCTTATAATACTCATTTGCAGGTGGAGCCTTGGTCTTCAGGCTTCGGA
CGGCCCGCCTCCAAGCGGTCTGGTAGGATGACTGCCGCATCCTGCGGCTGGGAGCTAGGAAAATT
GTAATCTTCCTGCTA
>r465.1 |SOURCES={KEY=8c1b976a...,fw,3520378-3520978}|ERRORS={}|SOURCE_1="bcq" (8c1b976ac150da4581101744fba310641e33826f)
GCGGCGACACCAAAGGTGGTTTGCCGGCGTGTCGGACTCATGACTCCCGCCTTTCATGGTTTTGA
TCGCCCGAGGGGCGGGACGGCAGCGTGCCGAAGAGATGTTCGCCGCATTCATGCCGCAGCCAGCC
GAGCGTCAGGCCCTGTCCCGAAGCGAGGCGCTTTGCGACCGGAACGATCTGCTCGCCGGCGAGGA
TGCCCAGCAATCCGATGAGCGCGATCACGGGAGGCGCAGGCGAGCGAACGTTCAGCAGGCCGTAG
ACGACGCCGACGAGCAGACCGGCGCCCAGCGAGACCAGATAGAGTTTCATCACGTCTTCCTGTCG
CGTGGAATGGCAGCGGCCGAGCAAGCTGGCGGCCGCTGCCCGCGGGATCTCAGGCCTCGACGAAG
GCCAGCAGATCGGCGTTGAGCGTCCCGGCGTTCACGGTCAGCATGCCGTGGCTGAAGCCGGGATA
GGTCTTCAGCGTGCCGTGCCTCAAATGCTTGATCGATTCATGCGCGGAGTCGGCGATCGGCACGA
TCTGGTCGTCCTCGCCATGGAGGACCAGCGTCGGCACGCCGATCGTCTTCAGATCCTCGGTCTGG
TCGGTTTCGGAGAAC
>r466.1 |SOURCES={KEY=8c1b976a...,fw,2939247-2939847}|ERRORS={}|SOURCE_1="bcq" (8c1b976ac150da4581101744fba310641e33826f)
AGCACGACATGACCATCGAAGGCCTTCGCGATCCCGGCCTCGTGCGGGAAGCCTGCCTTGTCGGC
GGCCAGTGGAACGGCGCGGCTTCGGGCCGCACGCTCGACGTCGTCGACCCCGCTACGCAAGCCGT
GCTCGGCACGGTTCCGGATGCCGGCCAACCTGAGACTCGCGCCGCCATCGATGCCGCCGCGGCGG
CCTTCGAAAGCTGGCGGGCCAAAACCCCGGCCGAGCGCGCCGCGCTGTTGGAAGCCTGGCATGCG
CTGATGCTCGAGCATATCGAGGATCTGGCGCTGATCCTCACCTCCGAGCAGGGCAAGCCGCTGGC
CGAATCGCGCGGCGAGATCCGCTACGGCGCCTCCTTCGTGAAATGGTTCGCGGAAGAAGCCCGCC
GGATCTACGGCTCGACGATTCCCGCACCGACCGCCGACCGCCGCATCCTGGTGCTGAAGCAGCCG
GTCGGCGTCTGCGGCATCGTCACGCCCTGGAACTTCCCGAACGCGATGATCACCCGCAAGGTCGC
GCCGGCTCTCGCCGCCGGCTGCACCGTGGTGATCAAGCCCTCGGAGCTGACGCCCTATTCGGCGC
TGGCGCTCGGCGTGC
>r467.1 |SOURCES={KEY=8c1b976a...,fw,4103193-4103793}|ERRORS={}|SOURCE_1="bcq" (8c1b976ac150da4581101744fba310641e33826f)
CGGGAGCATCGTCGACCGGATGCGGAGAGGCGCCATGCGCCGCCCGGGCTTCGGTGAGATCAGGA
GAGAGGCTTGAAAGGCGGCGAGAAGCCCGGCGACGCGTCATCTCGCCGGCGTCGAGCCAGGGAAG
GGCGCCTCACCCGGCCGTGCTGTAGCGCGCCAGAATATCGGAGATCCTGACGTCCTCGGCCTCCT
GAGGCCTGGGCAGCGCCCGCGCCTCAACGGCGTGAAGATGCTCGTTCATGATGCTGATGGACGCC
GCAGCATCGCGCGCGCGCAGCGCCGCGATCACGTTCCTGTGCTCGGCGGTCGCGCATTCGGCGAC
ATGCGGTCGCCCATAGACGGCGAGGATCAGGGAGCAGCGCGAGACCACCTCGGAAAGATAGCGCG
CAAGCAGCGCATTGCCGGCGAGGCGCGCGAGGACGATATGGAACTCGCCCGCGAGCCGGCTTGCC
GAGGCGGTGTCGCCGCGCTGGGCCGCGGCCTCCTCCTCGTTCACATGGGCCTCGAGCGTCTCGCC
CATCTCGGGCCGCCAATGGGCGGTCAGGCGCTGGACGATCTGCTGCTCCAGGCAATGCCGGACCT
CGAAGATTTCCCGCG
>r468.1 |SOURCES={KEY=8c1b976a...,bw,1506941-1507541}|ERRORS={}|SOURCE_1="bcq" (8c1b976ac150da4581101744fba310641e33826f)
CTGAGCTACGCGCCCGTCAGCCGCCCTTGGCGACTTTCGGAAGCGTGTCCGGGCCTTGCGGCCGC
AGTCACGCTGCGAGGTGAGGGGGCTATAGCGGCTCGCCTCGCGGCTTGCAAGGCGTTTGCCGCAT
AAATTCTCGCAGGCCATCCGACACCCCGTTGCAGGGTGCCGAACAGGCTTCAGGCGGCCAGCAAT
TTCTCGACTTCGTTGACGAGCTCGCGCAGGTGGAAGGGCTTGGAGAGCACCTTCGCATCCTTCGG
CGTCTGCGAATCGGGGTTGAGCGCCACGGCGGCGAAGCCGGTGATGAACATCACCTTGATGTCGG
GATCGAGCTCGGTGGCGCGGCGCGCCAGCTCGATGCCGTCCATCTCCGGCATGACGATGTCCGTC
AGCAGGAGCTCGAAGGGTTCCTCGCGCAGACGATTATAGGCCGACAGGCCGTTATCGAAGGAGGC
GACGTCATAGCCTGCATTCTGCAGGGCCTTGACCAGGAAGCGACGCATATCGTTGTCGTCTTCCG
CGAGCAAAATCTTCGTCATGGGCCTGTTCTGTCCGTCCCCGAGGCCGGTCTCTCCCGGCGCTGCC
CGGGCGATGCCGCGT
>r469.1 |SOURCES={KEY=8c1b976a...,fw,2464660-2465260}|ERRORS={}|SOURCE_1="bcq" (8c1b976ac150da4581101744fba310641e33826f)
AGGATCGAGCGCGTCGCCGCGACGCCGAAGGCAGCGACGCGGCTGAAGGGAAAGCGCCGGCGCGC
ATATTCGCGCTCGCGCGCCATCAGGCTGAAGAAGCCCAGGCCGGAGATCGAATGAAACAGCCTGT
CATTGACCCGGCCGACATCCATCTCGACCGGCTCACCCTCGCACAGCGCCGCGACCTGCTGCTCC
AGCGGGCCCAACAATCCGAGATCGCGCCCCAGCACATTGACCGTCCCCATCGGCAGGATGCCGAC
GGGGCAGGCCGCCTGGATCAGCACCGGCAGGACGCGGTTGATCGTGCCGTCGCCCCCGGCGATGA
CCGGAACGGCGTCGCTGGTTTGGACCGCGAGCGCCAGGGCGTCGTCCAATTCGCGTGGCGCGACG
AGCTTGACTTCGGCGGTCGAGCCATGCGCCGCGAAGGCGGCTGTCAGCCGCTCGGAAAAAGCGTG
GGCTCCGACTTCGAGGACGGTGCCCGCGCGGGCGTTGACAATCACCGTATAACGCATCGCCCGGT
CGAGATGGGGCGCCCGGAGCCGTTCGCAAGGCGCCTCGGACGGGAGCGATGCCTCAGGCCGCGGC
AGGGCGGGCATCGAA
>r470.1 |SOURCES={KEY=8c1b976a...,bw,352067-352667}|ERRORS={}|SOURCE_1="bcq" (8c1b976ac150da4581101744fba310641e33826f)
GGCCCGGCAGCGTTGCAAAACCGGGGATAGATCAGGCGCCGGAGCGGTCGTGTCGATGGCCAGTC
CGACCTCGTTCAGCATGCCGGCCAGAACCGCATCTTCGCCGCGAACCGACATGCGGCGGGTATCC
GGCATGCCGGCAACCGAAGGAGCGGGCTCCGCAGGCCAGGTACTGGCGATCACGGCGGCGACGTA
GCGGCTCAGGATCTGCCGGGTCGGAGCAAGGTTCGGCCCCAGATTGCGCAGGCATTGGTCGAGCC
GCGCCAGCTCGGCCGCGTAGAGCGAGCGGTTCCTGTTGGCGGAATCGAAGGCGGAGCGCGCAGTC
GAGAGCTGCAGGCTCAGCACCAGCGCGGCGAAGGTCACGAGCAGGCCGGTCACCAGCCGGACCGC
TTCCATGTTCTCCTTCGACAGATGCTCCTCCGGCAGCCACATGCGCAGGGCGATGCCGGCCAGAG
CGCTCAGGCCGAACAAGGTCAGAAAACCGAAGCCTGAGAGGATTTCCATGGCGTCGCCGCGAGAA
GGCCGATCGGGCCCGGCCATGCTCTCACAGCGCTGCGACCGATGCGAGCCCCTGCGTCACACGCG
AAAAGCCGCTCAGCC
>r471.1 |SOURCES={KEY=8c1b976a...,bw,3551131-3551731}|ERRORS={}|SOURCE_1="bcq" (8c1b976ac150da4581101744fba310641e33826f)
TTGGCGCCTTCCGAGACCGCGACGGAGAAGAAGCGGTGACCGGAACGGTCCATGGCGAGCGGGAA
CGGCGCCTTGACCTTGGCCGCCACGTCCTTCACCGCCTTGCCCCACTCCTCCCAGGTCGCCTTCG
GACCCGGCAGCGGCGTGCCGGCCTGCTCGAACAGGGTCTTGTTGACGAAGGGGCCGGTGACGGTG
AGCTGCGTCATGAAGCCGGTGATCGCGCTGGAATCGCCCTCGGGGCGCATCCAGGGCAGGAACGG
CCCGAAATTCTTCTCCCAGTAGGAGGCGTCCTTGAGATAGGGACGCATGTCGAGCGCGTAGCGGG
CGACGCCGCCGAGATCGACGACGCGGGCGATGTCCGGCCCCTGCCCCGAGGCGAGCTGGACGGGC
AGGTTCTCGGTGATCGCCTTGTAGGGCACCTGGTCAAGCACGACCTTGATGTCCTTGTTGCCAGC
CTCGAAGCGCTTCAGCAGATCGGCGAGGACCTCGCCCTCGTTGCCGTCGGAATACCAGGCGATGC
GCACCGTGGTCTGGGCGAATGCGGTCGAGGCCATGAGGCCGATCGCGAAGCCGGCCGTCGCGGCA
ACGGCGGAAATCCAG
>r472.1 |SOURCES={KEY=8c1b976a...,bw,3886052-3886652}|ERRORS={}|SOURCE_1="bcq" (8c1b976ac150da4581101744fba310641e33826f)
CCGGGCGTGGAGGCGGGACAAGCCGCCACCCTCGCATCCGGGCAGAGCGTGCGGTTCTCGTCCAC
GAAGCTCGATGCGATCGAGACCGTCGATGCCGATGCGCGGACGGCCTGGCGCCGGGGCAAGCTGA
TCTTCATCGACAAGCCGCTGGGCGAGGTCATCGACGAGCTCAACCGCTACCATCGCGGTTACATC
CGCATCGTCGACCCGGGGATCCGCCGCCAGCGCGTCAACGGGGTTTTCGAGACGAGGGACCCGCT
CCATGCCCTCGATCTGGTGCAGACATCGCTCGGCCTGCGCTCGACGCGCCTGACGGATTATCTCG
TTCTGCTCCATCGCTGAAAAAATTCGGCGATCGACCTCCTCATTTCGCGAACGCCTTCGTCATAG
CGGCAGAGGGGCCTCGAGGGGCCCGCCGGATGTCGAAGCGGAGAGCGGAATGGCTGGGTCGAAGA
AGGGGCGGATCGCCGCGCTGATGTGGAGCGCGAGCGTCGCGGCCGTGCTGGCGGCTGCCGCATCG
TCGCCGTCATTCGCGCAGCCCCGGCCGTCCGAGAGCGCGCAGATCCGCGCGTTCGCGATCCCGCC
GGGCTCGCTGGCGGC
>r473.1 |SOURCES={KEY=8c1b976a...,bw,2453994-2454594}|ERRORS={}|SOURCE_1="bcq" (8c1b976ac150da4581101744fba310641e33826f)
ATGGTAGACGCAGCCCCCGAGCGAGCGCCCGACCCAGGTGTCGACGATGTCGAAGGTCAGCGGCG
CATTCACGGGAAGCGCCGGATGCAGGCCGGAGGCCGGTTGCCACGCCTTGAACCGCACCGCCGCG
ATCGCCTCGCCGGAGGTTCCCGTCTCCGTCATCGGCAGGCGCCTTCCATTGCAGGTGACGAGATG
CCGCCCGGACACGAAGCCCTTCGCCTTGACCTGCAGCCGCTCGACCGACGAGTCGACATAGCGCA
CCGTGCCGCCGGCCGCGCCCTCCTCGCCGAGCACATGCCAGGGCTCCAGCGCCTGCCGGATCTCG
ATCTCGACGCCGCCATGCTCGACCTTGCCGAAGAAGGGAAAGCGGAACTCGGCCTGCGCCTCGAA
CCAGACGGGATCGAAGGGGTAGCCGGCGCGGTCGAGATCGGCGAGCACATCGCGAAAATCCTGCC
AGACCAGCTCCGGCAGCATGAAGCGGTCATGCAGCGCGGTGCCCCAGCGCACCAGCTTGCCGCCT
TGCGGCTCGCGCCAGAACCAGGCGATCAGGGCCCTCAGCAGCAATTGCTGCGCCAGCGACATCCG
CGAATCCGGCGGCAT
>r474.1 |SOURCES={KEY=8c1b976a...,bw,2608281-2608881}|ERRORS={}|SOURCE_1="bcq" (8c1b976ac150da4581101744fba310641e33826f)
GCCGCTCTTCTCCTGGCCGGGATAGCGCCGCTCGATCAAGCCGCCGATGATCGCGCAGGAGCGGA
AGGTGCGCTTCATCAGGGCCGATTCCGCCATCCACTCCTCGAGATCGTCGCCGAGCATGTCCTGC
GCGAAGAGCTCGTCGAGATCGAGTGCGCCGCGGGCGATCGCCGCCGTCATGTCGCCGAGCGTCCA
GCAGGCCATGCCGTAATCGTTGCAGACGAAGCCGAGCGGGCGCATCCGGGCGCGCTCCAGCCGGC
GCGTCAACAGCATCCCGAGCGTCTGGTGGGCGAGGCGGCCTTCGAACGGATAGGCGACGAGATAG
AAGCGCCCGCCGCGCGGGAAGGTCTCGACCAGCAATTCGCCGGGCTTGGGCAGCCGTGATTTCAG
CTTCTGCGCATGCAGCCAGGCGGAAACCTCCTCCGGCAGCGTATGCCAGAGGTTCGGTGAGGCGA
GCATGGCGCGCACGCGTTCGGCCAGGAAGGTCGAGAGCGGAAACTTGCCGCCGTCATAGGAGGGG
ATTTTCGGATCGGTGCCGGCGGTGGCGCGCGAGCAGACCGCCTCGTTCTCGACGATGCCCTCGAA
GCGCAGCACTTCGCC
>r475.1 |SOURCES={KEY=8c1b976a...,fw,2768212-2768812}|ERRORS={}|SOURCE_1="bcq" (8c1b976ac150da4581101744fba310641e33826f)
TGCGCTGCATCCCCCTGCTGGAGATCCCGGACCAGGGCGAGGTCAGCGTCGGCGATGCGCAGATC
CGCATCAGGGATGCGGGGCATCGCTTCTCCCGTGCGGAGCGGCAGACCGTCCGCAGGCTGCGCGG
CCAGCTCGGCTTCGTCTTCCAGAGCTTCAATCTCTGGCCCCATATGACGGCGCTGCAGAACGTCA
TGGAGGTGCCGCTCCACGTCCAAGGGCGGCCGCGCGCGGAATGCCGCGAGGAGGCTGAGGCGATG
CTCGCCAAGGTCGGGCTCGCCGACAAATTCGACGCCTGGCCCGCCCATCTCTCCGGCGGCCAGCA
GCAGCGCGTCGCGATTGCGCGCGCGCTTGCGATGCGGCCGCGCGCGCTGCTCTTCGACGAGCCGA
CCTCGGCGCTCGACCCGGAACTGGTCGGCGAGGTGCTGCGCGTCATCCGCGCGCTGGCCGAGGAA
GGCCGCACGATGCTGATCGTGACCCATGAGATGACCTTCGCGCGCGAGGTCTCGAATCACGCCAT
CTATCTCCAGGATGGTCGCGTCGAGGAACAGGGCCCGCCCGAGCAGGTTTTCCTCGACCCGCAAT
CCGAGCGCTGCCGCC
>r476.1 |SOURCES={KEY=8c1b976a...,bw,40404-41004}|ERRORS={}|SOURCE_1="bcq" (8c1b976ac150da4581101744fba310641e33826f)
CCGACGCCGAAGACTGTTACGATCGAGTCCGGCGATGCCCGCAGGACACGCATCCTCCAACCGGG
CCAGACTGAAGATATCGACATCGGCACCACGTCGGCCTCTCACGTCTCCATACGCACGAGCTTGA
CAGCGGCACCAAATGAACCACGGCATCTGGGGATTGCCGTTCTTGAGTGCCGAATCCAGCCGGCC
TAGGCAAAGGCAGCGAACCCGAAATCGCGATTTGCGGTCGCGGTCCCACCGAGATCGATCGTCGC
CTGTGTGCTCGTCCACGTCCCCGGCGATGTGAAATAGAAGGTGCCCTGCTGCGGGCCAAGGGCCA
GACAATCACAGCTCGCGGGGTGGCGCTGAGCCCATGCGAAAAGGTCACGCTGCTACTTCCGTTGG
TGACCGTGGCAGTCCCCCAGTTCTCCGAAACGTAGCCAATGTTGCTTGCGACCACCCTCGTCGCT
GCGCGACCGGCACCATTGACGAAGCGAATACTCCCGCCCGCGCTCTCCTAGCCGCGTGCCTGCGC
GCCCTCTCGTCTCTGGAGGACAGCAAAGCAGCGTGCGCGGACGCCATCTCTAAGGAGACCGGGCA
TGACGCATGATGAGA
>r477.1 |SOURCES={KEY=8c1b976a...,bw,657183-657783}|ERRORS={}|SOURCE_1="bcq" (8c1b976ac150da4581101744fba310641e33826f)
CGCCGCCGACGATGGCGACATCGGTGGTGCGGCCGTTCATGCGCCGTCCCCGGCTGCCGTGAGTG
CGATCGGCTTGACCGGGGCCTGGCCGCGCAACCGCCCGGCGGCGGCGTCGCCCCCGGCCTTTGCC
GCGACGATCTCCTGCAAGGCGGGGCCGCAGACGCGGCCCTGGCAACGGCCCATCCCGCAGCGCGT
CATCGCCTTGACCCGGTTGACCTCGACCGGGCCGAGCTCCTTCGCCATCGCGGCGCGGACTTCGC
CGACCGTCACGTTCTCGCAACGGCACAGCATCACCGCATCCGGCAAGGCGGCGATCTGCGCCTTC
GGCCAGGCGAAGGCGCGCGCCAGCCCGCGCTGGAAGCCGCGCAGGCGCTGGACCTGCCGGGCCAG
TCCTCTCGTCGCCTCGATGTCCTGCGCCCGGCCGAGATCGGCGATGATCGCGTGGGCGGCGAGCG
CGCCGCTGGCCTCGGCGGCATCGGCGCCGCCGATCCGCACACCGTCGCCGGCGAGATAGAGCCCC
GGCCGCGCCCGGCCCATGCCGTCGATCCTGGGCAGGAACAGCCTGAAGTCGGCGTCATAAGCAAA
GCCGGCCCCGGCGAG
>r478.1 |SOURCES={KEY=8c1b976a...,fw,4416127-4416727}|ERRORS={}|SOURCE_1="bcq" (8c1b976ac150da4581101744fba310641e33826f)
CCCCTATACCGCGCCCCTGTGACGGGTCGCCGACGGCGACGGCCGGAACATGTGGCGGGGTAGCT
CAGCTGGTTAGAGCAGCGGAATCATAATCCGCGTGTCGGGGGTTCAAGTCCCTCTCCCGCTACCA
TCAATTCCCCCCGTATACCCCCCACGCGGCGGGTCGGGAAATGGTCGCCACCGACCAGCTTCGTC
AGGTGGCCTTCAATCGAGATCTCTGGATTTGTGCCGGCCGGAGCCGGATGAACCGTCACTGTCGC
GATCAGGTCGCGCAGGGCGGTTTCGACTCTTCTCCGTAAAGCTCGCAGGGCGCGGGCCGAGCCAT
CCTTCTTCCCTGAGCGCTTCACCGCACCCCGGCGACCCGACCGTTTCAGCGCTTCCTAAGCACTG
CCGCAAGATTTCGTATTTTTCCAGGCTCGGGCCGCCCTCTAGACCAATGCCGTAGCGCGCCTCCT
CGCGCGGAAGCTTTCAAAATCGGCAAGGGCGGATGATGTCAGTTGAGAAGGTCGATACGCTCGTC
ATCGGCGCCGGCCAGGCGGGGCTCGCCATGAGCGAGCATCTGGGCCGGTGCGGCGTGCCCCATCT
CGTCCTGGAGCGCCA
>r479.1 |SOURCES={KEY=8c1b976a...,fw,1709044-1709644}|ERRORS={}|SOURCE_1="bcq" (8c1b976ac150da4581101744fba310641e33826f)
GTGCCTCGCTCGAAGGGCGGGCTCACCACCTGGGAGAACGTCGTCGCGGCCTGCTCGCCCTGCAA
CCTGCGCAAGGGCGACAAGATGCCGGCCTATGTCGAGATGTTCCCGGCCCAGAAGCCCTATGCGC
CGACGGTCAACGACCTCCATCGCAACGGCAAGCTCTTCCCGCCGAACTACCTGCATGAGAGCTGG
CTCGACTATCTCTACTGGGATTCCGAGCTGGAGCCGTAAGCCGCATCCTTCATCTGTCGACCTGC
TCGCGATCCTGAAACGCCGGATAAATGCCGCCGGTCGGAGAGAGCCAGTCGTTGACATATTCGAT
CAGGATCAGCGCGCTCTTGGATGCGTCGGTCATGGTATAACTCCTGGGATGGTGGTTAGGGTCAG
GCGGCGATCATCGCGCCTTGCTTGCGCAGGTGGTCGCGAAACAGGTCGGGATAGGTGTCGATCAC
GGCGCTCTTGACGCTGGATCGCTCGGCGAGTGCCGCGCGCCACGCCGTCACCCGTGGCAGGCCAG
CAAAGATCGGGTCCGCCACTTCCGGATCGATGATCCCGAAATAACGGAACAGCGGTGCGTAGACC
GCATCGACCAGACCA
>r480.1 |SOURCES={KEY=8c1b976a...,fw,1498215-1498815}|ERRORS={}|SOURCE_1="bcq" (8c1b976ac150da4581101744fba310641e33826f)
TGCCGGCCGCGCCCTCGCGCGCCGGATAGGTGAAGTCGATGGTCTTGGTGTCGAAGCGATCCTCG
TAATGGCCGATGCAGCGGATCTTCTCGAGATCGTCATTGGTCAGGATCGGGGTGCGCACTTCCAG
GCGCTTGCGGCGCGAGGTGCCTTCCAGATCGAGGATGTTCGGCCGCGGCCCGATGAAGGAGAGCA
GGCTCATCACCAGCTCCTCGCGGATCGGGTCGATCGGCGGGTTCGTGACCTGCGCGAAGTTCTGC
TTGAAATAGGTGTAGAGCAGCTTCGACTTGAACGAGAGCGCCGAGATCGGCGTGTCCGTGCCCAT
CGAGCCGACCGCTTCCTGCCCGGTCACCGCCATCGGCGCCATCAGCAGGCGGACATCCTCGGTGG
TGTAGCCGAAGGCCTGCTGGCGGTCGAGCAGCGGCACATCGGTGCGCGAGGCCCGCGCCTCGACC
GGCGGCAGATCCTCCAGCACGATCTGGGTGCGCTTCAGCCAGTCCTTGTAGGGATTGGCGAGGCA
AAGGCTCGTCTTGATCTCGTCGTCGCCGATGATGCGGCCCTGTTCGAGATCGATCAGCAGCATCT
TGCCCGGCTGGAGGC
>r481.1 |SOURCES={KEY=8c1b976a...,bw,4852420-4853020}|ERRORS={}|SOURCE_1="bcq" (8c1b976ac150da4581101744fba310641e33826f)
CCAATCCCGGCGTGAACCGGGACGGCAACACCGATGCCGTCGAGATGCACATGGTCGAGGGCCTC
GTCGGCTATGCCGAGGACGGCTCGGTCGGCCCGCTGCTGGCGGAAAAGGTCGAGATATCGCCCGA
CGGCAAGACCTATACCTTCCGCCTGCGCAAGGGCGTGAAGTTCCATAACGGCGCCACCATGACCT
CGGCCGACGTGCTGTGGAGCTGGAACCGCTACATGGACCCGAAGACCGACTGGCGCTGCCTCTCC
GATCTCGACGGGCGCAGCGGCCTCAAGGTCGTCTCGGCCACGGCCCCGGACGCCGATACCTTCGT
CATGGAGATCGACAAGCCGAACGGGCTCTTCCTCGACACGCTCGCCCGCGCCGATTGCGGCGGCA
CGGCCGTGATCCACAAGGATTCCGTCAAGGCCGACGGGAGCTGGGACAAGCCGGTCGGCACCGGC
CCCTTCATGCTCGGCGAATGGAAGCGCGGCCAGTCGGTCCAGCTCCTCGCCTTCGACCAGTACGT
CTCGCCGAAGGGCGACAAGCGCGATGGCTATATCGGCTCCAAGCGCCCGCTGGTGAAGGAAGCGC
GCTTCCTGGTCATCC
>r482.1 |SOURCES={KEY=8c1b976a...,bw,2501628-2502228}|ERRORS={}|SOURCE_1="bcq" (8c1b976ac150da4581101744fba310641e33826f)
GTTCTCAGCATCGCGGCCGCGCAGGACATGGCGATCGTCGAGGATGAGATCTTCGCCGATTTCGA
GCCCGATCCGTCACCACGCCTCGCCGTTCTCGACGGTCTCGACCGGGTCATCCGGATCGGCAGCT
TCTCCAAGACGCTCTCGGCCTCGGTCCGCTCCGGCTATATCGCGGCGCGCCCTGACTGGGTCGAG
GGGCTCGTCGATCTGCAGATCGCCACGAGCTTCGGCGGTCCGAGCCCGCTGGCCGGCGGCCTGAT
CGCCGATGTCCTGGCCGGCGGCGGCTACCGCAAGCATATGGAGGAGATCAGGCGCCGGCTCGCGC
AGGCGAGGCGCGCTGTGGCGCCCCGGCTCGAGGCGCTGGGCATCCGGCCCTGGCTCATGCCGCGT
GGCGGATTCTATCTCTGGTGCCGGCTGCCGGAAGGGGTGGATTCGGCCGAGCTGTCGCGCCTGGC
GCTGGCGGATGGCGTGGTGCTGGCTCCAGGCAACGTCTTCAGCGTGGCGCAGACGGCCGGCGATT
TCATGCGCTTCAATGTCGCGCAGATGCGCGAGCCCCGCGTCTATGAGGCGCTGGAGCGATCCCTC
CTGGCATCGCGACGG
>r483.1 |SOURCES={KEY=8c1b976a...,fw,1376520-1377120}|ERRORS={}|SOURCE_1="bcq" (8c1b976ac150da4581101744fba310641e33826f)
AGCATCTCCTTCTCGGCGCCGTTGAGGCGGATCTTCACGACGCGCTCGACGCCCTTGGCGCCGAT
CACCACCGGCACGCCGACGAACATGTCCTTGACGCCGTACTGGCCCTTCAGCGCGGCGGCCGCCG
GCAGCACGCGCTTCTGGTCCTTGAGATAGCTCTCGGCCATCGCGATGGCGGAAGCGGCAGGCGCA
TAGAAGGCCGAGCCGGTCTTGAGCAGGTTGACGATCTCGCCGCCGCCCTTGCGGGTGCGCTCGAC
GATGGCGTCCAGCTTCTCCTGCGTCGTCCACTTCATCTTGACGAGGTCGGGCAGCGGGATGCCGG
CGACGCCGGAGTAGCGGACCAGCGGCACCATGTCGTCGCCATGGCCGCCGAGCACGAAGGCCGAG
ACGTCCTTGACCGAGACGTTGAACTCTTCGGCGAGGAAGTAGCGGAAGCGGGCGGAGTCGAGCAC
GCCGGCCATGCCGCAGATCATGTTCGGCTTGACGCCCGAGAACTTCTGCAGCGCCCAGACCATCG
CGTCGAGCGGGTTGGTGATGCAGATCACGAAGGCCTTCGGCGCATATTGCTTGATGCCTTCGCCG
ACCGCCTTCATCACC
>r484.1 |SOURCES={KEY=8c1b976a...,bw,188078-188678}|ERRORS={}|SOURCE_1="bcq" (8c1b976ac150da4581101744fba310641e33826f)
TATAAGGATTGACAATCCCAGACCGAAAAGCGCGATCCCAGCGACAGCCTCCGCAATGCGGCCGA
AGTGCTCGCCGATCAGCCGACCGATAAGCATGCCCCCCGACGACATGAGGAACGTCGCAAGGCCA
ATCGCGGTCGCAACCACAACAATGTTGACGTTCAGAAAGGCCAAAGAGACGCCGACGGCCATTGC
ATCGAGGCTCGTGCCGATTGCGGTTGCCATCAAGACTGTAAACGATCGGCCCACTGGCTTGGCGT
CGGCTTTCTTCCATACGGCCGCATAGAGCATATGAAGACCAACCGCAGCGAGCAGGCCAAAGGCG
AGCCAGTGATCAACAGCCTGGACGAAGCTGCTCGCGGCAACGCCGGCAACCCAACCGATAACAGG
CGTGATCGCCTCGACTACACCAAAGACCGCACCGCTGCGTAGCGCTTCTGAATATCGCGGGCGGC
CAAGGGCTGCGCCTCTACCCACGGAAACCGCAAAGGCATCGACGGACATGCTGAAAGCAAGCAGG
ACGACTGCAAAAGGGGACATAGCAGGATAACCAAACGGACATTGAACCGGGTGGCCCTCACCTGT
CCGACAAAGGCGAGT
>r485.1 |SOURCES={KEY=8c1b976a...,bw,2621624-2622224}|ERRORS={}|SOURCE_1="bcq" (8c1b976ac150da4581101744fba310641e33826f)
CAGGAAATCCTCCATGACTGCGGCGTCGAAACCAAAGCTTGGCGGGAATTGCCAGAGTAGCGGCC
CGAGTTTGGGGCCGAGACGAAGCAGGCCGGATGCCATGAAGTTGCTCAGCGGCGTTGCGATCTGT
CTCAGGCGCAGGACATGGGTGATGTAGCGTGAGCCTTTGATCGCGAACAGGAAATCGTCCGGTAC
GGCCTGCGCCCAACGCTCGAACACCTCAGGCTTCTGCAGACCGTAGAAGGTGCCGTTGACCTCCA
GCGCCGGAAACCGATCGGCCGCGAAGGACAGCTCCCGCTTCTGCACCAGTCCCTTCGGATAGAAA
TGCCCGCGCCAGGGAGCATAGGTCCAGCCGGACAGTCCGATCCGGATATTCTTCTCCTGCCGGTC
CTTCTTCCGCATCGAACGCTGCTCCCGCTGGTGCTGGTTTCCAGCCAACGTCGCGGCGACGGTTT
CGTTCGCGGCCAATCAGGGACTGGATTCCGGCACCCTGTGAAGACGGGCGGTTCGCGACATGATC
CGGGATGATGGCGGCAGCCGGCCGATCGGCGTCTCGGTCCGCAACCCGCACGGAAAGACTGTCTA
TGCGCTTCGCCTGGA
>r486.1 |SOURCES={KEY=8c1b976a...,bw,2257768-2258368}|ERRORS={}|SOURCE_1="bcq" (8c1b976ac150da4581101744fba310641e33826f)
CGACATCCTTATGGAAGACCATCTGCCCGGAATCCGGGCATTTGATCCAGAGATTTTCCGGCGTT
TCGCGCTTGAACAGCGTCTTGATGCGCGGCCGGACGACTTCGGAAATCCAGTTCATCGGATCATC
CCTGATGGGCCTTCGGCGGCATGCGCCGTCAGGCGAGAGATGGGGATTGGCTTTTCGCCGGCAAA
GGCCCGGCGTGCAAGCCCGTTCACGCGGCCTTCGCCACCGAGCGCACGCCTTGCGCGAGTTCGGC
GACCAGCGAGGTGACAGCCGAAACGGTCTTTTCCGTGGCCTTGCCCTCGGCGTCGAGCGAAAGTC
GGACGCGCTCCACAAGCGCCGAACCGACGACGACGCCGTCCGCGCTCTTGGCGATGGTGGCGGCG
TCAGTCGCGGTCTTCACGCCGAAGCCGACCGCAACCGGCAGGCCAGTGTGGCGCTTGATGCGGGT
GACGGCATCGCCCACCGCGCCGTAATCGGCGATGGCGCCGCCGGTCACGCCGGTCATCGAGACGT
AGTAGACGAAGCCCGAGGTGTTCTGCAGCACCTTGGGCAGGCGCTTGTCGTCGGTCGTCGGCGTG
GCCAAGCGGATGAAG
>r487.1 |SOURCES={KEY=8c1b976a...,fw,1903074-1903674}|ERRORS={}|SOURCE_1="bcq" (8c1b976ac150da4581101744fba310641e33826f)
GTGCATTCGGCGACCAAGTTCCTCGGCGGCCATGGCAATTCGATCGGCGGGCTGATCGTCGATGG
CGGCTCGTTCAACTGGGTCGGCGACGACCGCTATCCGATGCTGTCCAAGCCCCGCCCGGAATATA
ATGGCATGGTGCTGGGCGAGACCTTCGGCAATTTCGCCTTCGCCATCGCGACGCGCGTGCTCGGC
CTGCGCGACCTCGGCCCCGCGCTCTCGCCCTTCAACGCCTTCATGCTACTGACCGGCATCGAGAC
CTTGCCCTTGCGCATGCAGAGGCACTGCGAGAGCACGCAGAAGGTCGCAGAGCATCTCGCCAAGC
ACCCGGCCGTCGAATGGGTGAGCTATCCCGGCCTGCCCGGCGACAAGTATCACGAGCTCGCCAAG
CGCTATGTGCCGAAGGGCGCGGGCGCGGTCTTCACCTTCGGGCTCAAGGGCGGCTACGACGCCGG
CGTGAAGCTGGTCTCGAACCTCAAGCTGTTCTCGCATCTCGCCAATATCGGCGACACGCGCTCGC
TGGTGATCCACCCGGCCTCGACCACCCACCGCCAGTTGACGGACGAGCAGAAGGTCGCCTCGGGC
GCCGGCCCGCAGGTG
>r488.1 |SOURCES={KEY=8c1b976a...,bw,3168320-3168920}|ERRORS={}|SOURCE_1="bcq" (8c1b976ac150da4581101744fba310641e33826f)
ACCGGCTTCCTGCTCGCCACGCGCGGCGCCTTCGCGCAGGTGCTGGAAGGCGAGGCTGCTCGCCT
CAGTGAAACCTATGCCCGGATCGAAGCGGACCCGCGCCATACTGGCCTGCAGGTTCTCTCTCGAG
CGCCCGTCGCGGAACGTCTTTTCGCCGGCTGGACGATGGGCGTGGCCGAGCATGACGAGACCACG
CAGTTCATCTTCGGGCTCTATGGCGTGACGCCGGAAACCGATCTGCCGACCCAGCCTGTCGACGC
GCTGCTTGACCTCGCCGGGGAGCTGGCGCGGCGGCCGGGCTGAGAAGCGGCGGCCGGCTTTCCAG
GCCTCTCTGTCTCAGAGACCGCAGCAAGCTCCCACGGCTCGCGCATCAGAACGAAGTCCGGCGAA
TAAAAAAGGGCGGCCCGAAGACCGCCCCTTTCAAATCAATGATTCGGCCGATCAGGCCGCTTCGT
CTTCAGCCGTGAACACCGGACCGGAGTCCTTGCCCTTGGCCTCGACGTCGCGGTCGACGAACTCG
ATGATCGCGAGCGGGGCGTTGTCGCCGAAGCGGAAGCCCGCCTTCATGATGCGCAGATAGCCGCC
ATTGCGCTCCTTGTA
>r489.1 |SOURCES={KEY=8c1b976a...,fw,351612-352212}|ERRORS={}|SOURCE_1="bcq" (8c1b976ac150da4581101744fba310641e33826f)
GGGTTGCCTCGCCAGTGCTGTCGCCGCGCCGAACCTTGGCTCGCATCGGAACCTCCTGCCTTGAG
CCCTGCATAGGAGATACCCGCGACGGCGCGCCCTGTTCCCGCCCGGTTAAGCTTTCCGCAAGAGC
CCCGCGGGCATTGATGGTCGATTGGTCGCAGTCACAGGGGCAGGGGAGCGCCGCGATGAACAGGC
TTCTGGCCACGGTTCTGCTGGTCGGCCTCGCGCAGGCGCCGCAGCCAGCGACTGCCTTCTGGCAG
CGTTCGCAATTCACGCGTTGTTCCGATGCGACCACGGATGACGAACGTCTGCGGCTGCGCTGCTG
GGAACTCGACGCCTATGTCGATCCCGGCTGGCCCGCTCTCGGAATGGGCGGGGGCGCCTATCTCC
TGCCGGAGGCGCCGCCACCGCCTCACAGTCGAAGGTCGATAAAGGGCGGCGTGACGCGCCGGCTC
GGCTGAGCGGCTTTTCGCGTGTGACGCAGGGGCTCGCATCGGTCGCAGCGCTGTGAGAGCATGGC
CGGGCCCGATCGGCCTTCTCGCGGCGACGCCATGGAAATCCTCTCAGGCTTCGGTTTTCTGACCT
TGTTCGGCCTGAGCG
>r490.1 |SOURCES={KEY=8c1b976a...,bw,4750203-4750803}|ERRORS={}|SOURCE_1="bcq" (8c1b976ac150da4581101744fba310641e33826f)
CCGAGGCTGGCCAGGGCGACACGCTCAAGGCCATTCGCGAGCGCGGCGAAGTCCTTTGCGGCGCC
CATCCGGGCCGCTACGGCTTCGCTGCTCCCGACGACAAGGGGCGCTGGTCCGGCTTCGAGGTCGA
TCTTTGTCGGGCACTCGGTGCGGCGATCTTCGGCAGCGGTGAAAAGGTCCGCTTCGTCGCGCTGT
CGAGCCAGCAACGATTCCCCGCTATTCAGGCCGGCGAAGTCGACGTGCTGGCGCGCAATACGACG
GCGACCTTGACGCGCGATACCGCGCTCGGACTCAACTTCTCGCCGCCGGTCTTCTATACCGGCCT
CGGCTTCATGGTCCGCAAGGATGCCGGCGTGAAGACGGTCGAGGATCTGAACGGCGCCACCATCT
GCATGGCGCCCGGCAGCACGACCGAACAGGCCGTCGCCAGGCTCTTCACCCAGCATGGGCTCAAA
TACACGCCGATCGTGATCGAGAACAACAAGGAGCTCGCCAGCGCCTATGTCGCCGGCCGCTGCGA
TGCACTCGCCAAGGATCGCGACGCGCTGCCGGGCGTACGGATGTACGACGCGCCGCAGCCTGAGG
AGCATGTCATCCTCG
>r491.1 |SOURCES={KEY=8c1b976a...,bw,2791988-2792588}|ERRORS={}|SOURCE_1="bcq" (8c1b976ac150da4581101744fba310641e33826f)
GGCGTGCGTCGATCATGGCGGGCGGCGAAGGGGCGCTAGCGCTTGAGGCGCGAAGCATCGCTCGA
CGCGGTTTCGCCGAAGCGAAGGCAGAGCCGACGTCATTGCCGAACAGCACGAACAGGGTAGGCCG
GAGGCCGCGCGGTGATCCCCGATCTTCACAGGCGCCGGACGGCGGCGTCACGACCTGTTGACAGG
CGATGCCCTTTAGCTACTAGATCTGGTGGTCGATGGTCTCTCGAATCGCAAGATCGAGAGCTAAG
AGGGAAGCCGGTGAGAGACCGGCGCTGCCCCCGCAACTGTAAGCGGCGAGTTCACGTCCACGATA
AGTCACTGAGGCTGCAAGGCCTTGGGAAGACGGGACGAGAGCGCTGACCCGTGAGCCAGGAGACC
TGCCGCGACCTCGTATACGTCCTCGGGCGGGGTGTCCCGGTGGTGCGCTTGGCAGGTCGCGGCCT
TATGGTGCCGCGCGCCTTCTCGACGCAACCGCTCTGGCCTTTGCCCCCAACATTTGGGGTTGATG
CCGATGTCTCTTTCCATTGAAGCCGAGCGGCCTGCCGCCGCTCCGTCAGCCGCAGAGCCGACACT
GTCGAAGCTCGCTGC
>r492.1 |SOURCES={KEY=8c1b976a...,fw,5057062-5057662}|ERRORS={}|SOURCE_1="bcq" (8c1b976ac150da4581101744fba310641e33826f)
GGTCTTTCTCGAAAGCAAGAAGCGTGCCGCTGGTGCGCCGTCGCAGAAGGGCCTTTCGCGCATGG
CGATGATGCCGCGCATGGAATTGCGCCAGGGGCAATCCCTGGTGATGACGCCGCAGCTTCTGCAG
GCGATCAAGCTTCTCCAGCTTTCGCATCTCGAACTCCAGAATTTCGTCGAGGGCGAGCTGGAGCG
CAATCCGCTGCTGGAGCGCGACGACGGGGCGGATGTGCCGGCGGAGGCGAATGGCGCCGAGGGGG
TGCTCGCTGCGGATGCCGAGAGCTTCGCGCGGGCGGAGAGCCTGAACACGCTGGAGGGCATGGAA
GGGCGCCTCGGCACCAGTCTCGACAACGTCTTCCAGGGCGAGCAGCCGAGCCTGGCGCGCAGCGA
AGCCAGCGGCGCCGACAGCCTGCCGATCGTCGGCGGCAGCTACGGCTCCTCCGGCGGTTCCTTCG
AGGATGGTCCCGACGGCTTCGAAAGCAGCCTGACGGCCGAATTGTCCCTGCACGACCATCTGAGC
ACCCAGCTCGACCTCGCCGTCGATGCTCCGGCCGAGCGGATCATCGGCCGCCATCTCATCGATGC
GGTCGACGATAGCGG
>r493.1 |SOURCES={KEY=8c1b976a...,bw,3753562-3754162}|ERRORS={}|SOURCE_1="bcq" (8c1b976ac150da4581101744fba310641e33826f)
GCGCTCGCCGTCATAGCCCTCGTTCCCGCCCCAGACCGCATCGACGACGCAGTCGAGCCGGCCGA
AGCGGCGCAGGGCCCAGGACACGAGGCCGTCGACCTCGCGCTCATTGGTGTGGTCGCAGCGATAG
GGATGGCCCTTGCCGCCAGCGGCCTCGACCTCGCGGGCCGCGTCCTCGAAGGTTTCGGGGCGCTG
GTCGGTATGCGGCCCGGCCTCGCTGGAGCGGCCGGTGACGATCACGGTCGCGCCCGCCTCCCCCA
ACGCCCTGGCGATACCGCGCCCAAGCCCGCGCGAGGCGCCCGCGACGAGGCAGATGCGGCCGAAG
AGTGCGGGTGTGGCGGGGGTCATGCGGAGGCTCCCGGCCCTGATGGATCCCATCCCCCCAGATTT
CCGCAGTCATCCCGGGCAAGCCGCGTCAGCGGCGCCGATCCGGGATCCATGCCTGAAACTCGATC
GGAAACGCTCAGGCATGGATCCCGGGTCTCCGCTTCGCTGCGCCCGGGATGACACGCGTGGGTGC
AAAGGAAATCCGCTAGCCACGCACCATCTCCTGCTCTATAGCCCCGCTCCCCTCGCAACGGAGCA
GAACCATGGACAGCG
>r494.1 |SOURCES={KEY=8c1b976a...,fw,1367712-1368312}|ERRORS={}|SOURCE_1="bcq" (8c1b976ac150da4581101744fba310641e33826f)
CCGATCTTGTAGGCGACGCCGGCCGCCTTCAGCTCTTCCTCGGTCTTGCCGATCGCGGCGACTTC
CGGCGCGGTGTAGACGATGCCGGGGATGGCGTCGTAGTTCACATGGCCGGCCTTGCCGGCGATGA
TCTCGGCGACCGCGACGCCCTCATCCTCGGCCTTGTGCGCCAGCATCGGCCCGCGCACCACGTCG
CCGATCGCGTAGATGCCGGCGACATTGGTCTTGAAATGGTCGTCGATGACGACGCGGCCGCGCTC
GGTGGCGACACCCGCCTTGTCGAGGCCGAGACCATCGGTGTTGGGACGGCGGCCGATCGCGACCA
GCACGATATCGGCATTGAGCGTCCTGGCCTCGCCGCCTGCGGCAGGCTCGACGGTGACGGTCGCA
CCGCCCTTCTTGGCCACATCGACCTTGGTGACCTTGGAGCCGAGCTGGAAGGTGAAGCCCTGCTT
CTCCAGGATGCGCTGGAACTGCTTGGCGACCTCGCCATCCATGCCGGGCAGGATGCGGTCGAGGA
ATTCGACGACGGTGACCTTGGCGCCGAGCCGGGCCCAGACCGAGCCGATCTCGAGGCCGATCACG
CCGGCGCCGACGACG
>r495.1 |SOURCES={KEY=8c1b976a...,fw,2117157-2117757}|ERRORS={}|SOURCE_1="bcq" (8c1b976ac150da4581101744fba310641e33826f)
CCGTTCATCGCCTCAGCCTCCGGGCCAGCAGGTTGGAGAAGGCGAGCAGCACCAGCAGGAGCACG
AGCGTGTAGAGCGCGAGCACCGCGGCCGCCGGCCAGTTGGTGTTGGTCGTCGCCTGCTCGAAGAT
TTCGGTCGCCAGCACGAAGACGCGCCCGCCGCCCAGCAGTTTCGGCGTGATATAGGCCGACATCG
AGAGGACGAAGCCGAGTCCCGCCGCCAGCACGATGGCGGGCAGGCTGAGCGGCAGCGTGACGCGC
AGGAAGGTTCGGAACGGCGAGGCACCGAGCGAGCGCGACGCCTCCTCCAGCGTCCGGTCGAGCTG
GCCGAAGCCGGCGAGCAAGGCGAGGATCATGTAGGGCATGATGCTCTCGGCCAGGCCGATGGTGA
CGCCGGTCCAGTTGAAGACGAGCTTCAGCGGCGCCGAGATCAGGCCGAGCCATTGCAGCAGGCCG
TTGACCAGCCCGCGGTCGCCGAGGATGGCGAGCCAGCCGAAGACGCGCACGACACCGGAGATCAG
CATCGGCAGGATGGCGATCACGGCCAGGATGCTGCGCCAGCGCGAGGTCGTGCGGAACAGGAAGA
GCGAGAGCGGATAGG
>r496.1 |SOURCES={KEY=8c1b976a...,fw,2995535-2996135}|ERRORS={}|SOURCE_1="bcq" (8c1b976ac150da4581101744fba310641e33826f)
AGGAAGGACCCGGTCGAGGACCCCGCCGACATCTTTCCCGGCCTGATGCAAGGCATGAAGGTCAG
CGGCAAGCAGCTCGCCATCCCCTTCCGCCACGCCTCCTCCGGCCTGCACTACAATGAGGAGATCC
TGGCCGAGAAAGGCTTCTCCAAGCCCCCGGCGACGATCGAGGAGATGATCGAGATCGCCAAGGCC
TGCAGCTATCGCCGCAGCGACGGCACCCAAGTCGTGGGCTTGTGCACGCCGGGCGTGACCTATCC
CAACGTGATCGACCTCGCCCGCGCCTGGGATGGCGACTTCATCACGCCCGATTTCAAATGCGTCG
CCGACCAGCCGCCGATGCTGAATGCGATCCGCACCTTGCGCGAGCTTTTCCAGATCAACGCCTTC
CCGCGCAGCTTCGCGACGCTCTCGCCCGAGGATGTCAATGTCTGGATGCAGCAGGGCCGCGCCGC
GATGAGCCTGCAGAGCATGGGCCGCAACCGCATCTACAACGACCCGCAGAAATCCAAATTCCCCG
GCAAGATCAAGACGATCGCCGTACCGGCCTCGAAGACGCTCGCCGGCAAATACGATGCCGCCCCG
GCCAAGGTCGAGTTC
>r497.1 |SOURCES={KEY=8c1b976a...,bw,2079530-2080130}|ERRORS={}|SOURCE_1="bcq" (8c1b976ac150da4581101744fba310641e33826f)
AAGATCATCGCGAGCGCCGGGTAGACCAGCTTCAGGGCCATGTGTTGCTCTCCGCCTTCGTCGCA
GTCCGGCTCGTCCGGGCGAGCCAGACTGCACGAAGGCGCGAAAGGCTCAAGAGCGGGTCGGGTAG
TTCGGGCTCTCGCGCACGATCGTCACGTCGTGGACATGGCTCTCGCGCAGGCCGGCGCTGGTGAT
GCGGATGAAGCGCGCCTTGGCCTGGTAATCCGACAGATCCTTGCCGCCGACATAGCCCATCGCGG
CGCGCAGGCCCCCGGCGAGCTGATGCAGAACGCCCGAGACCGGGCCCTTATAGGCGACCTGGCCC
TCGATGCCCTCGGGCACCAGCTTCAGCGAATCCTTGATGTCCTGCTGGAAGTAGCGATCCGCCGA
GCCGCGCGCCATGGCGCCGACCGAGCCCATGCCGCGATAGGATTTGTAGGAGCGGCCCTGGTAGA
GGAAGGTGTCGCCCGGCGTCTCGTCGGTGCCGGCGAGCAGCGAGCCGACCATGGCGCAGGAGGCG
CCGGCCGCGAGCGCCTTGGCGAGGTCGCCCGAATATTTGATGCCGCCATCGGCGATGATCGGAAC
GCCGGCCTTCGCGCC
>r498.1 |SOURCES={KEY=8c1b976a...,fw,3703571-3704171}|ERRORS={}|SOURCE_1="bcq" (8c1b976ac150da4581101744fba310641e33826f)
CGGCGACGGCATCGGCAAGGAGGTCATGCCCGAGGGGCTGCGCGTGCTGGAGGCGGCGTCGAAGA
AGTTCGGTTTCGAGCTGCGTCTCGACGAGTTCGATTTCTCCTCCTGCGACTACTACGCCAGGCAC
GGCAAGATGCTGCCGGACGACTGGAAGGAAAGGATCGGCGGCCACGACGCGATCTATTTCGGCGC
GGTCGGCATGCCCCAGCAGGTGCCGGACCACGTCTCGCTCTGGGGCTCGCTGCTGCTGTTCCGGC
GCGAGTTCGACCAATACGTCAATCTGCGCCCCGTCCGCCTGATGCCGGGCGTTCCGGGCCCGCTC
GTGGGCCGCAAGCCGGGCGACATCGACTTCTTCGTCGTGCGCGAGAACACTGAGGGCGAGTATTC
CTCGGTCGGCGGGCGCATGTATGCCGGCACCGAGCGCGAGATCGTCATCCAGGAGACGGTGATGA
GCCGTGTCGGCGTCGACCGCGTGCTGAAATACGCTTTCGAGCTCGCCCAGCGCCGCCCGCGCAAG
AAGCTGACCTCGGCCACCAAGTCCAACGGCATCTCGATCACCATGCCCTACTGGGACGAGCGGGT
GAAGGAGATGGCCAA
>r499.1 |SOURCES={KEY=8c1b976a...,bw,3951455-3952055}|ERRORS={}|SOURCE_1="bcq" (8c1b976ac150da4581101744fba310641e33826f)
GGCTTCCGACACGATATTCACCCGGAAGTGAGTTTCCCCGCCCTCGCGCCAGCCGCCATGGCCGT
GATGCTGGTGCGATTCATCGATCACCTGCAGGCTCTGTGGCGCGAAGGCCGCATCGAGCTTGTGA
GTGATCCTTTCAGCTATCGTGGTCATGATCGCGCCACCGTTGCGATGATCTCCTGAGGGTTCGGC
GCGTGCATGTTGCGTCGCACTTGCCGGCCCGCCTTCCGCGTTTCATAACCATTCGACGATGAACA
TCAACTCGCGCCTTTTCGATCGTATCAGGATCGGCCCTTCCGAGGCGGAAGCGGTCGTCGATGGC
GATGTGCCGCGCTGCGACCATCCCGGCTGCGCGCGGACCGGCGAGTTCCGCGCGCCCAAGGGGCG
CGGGCGCGAGGGCCAGTTCTTCCGCTTCTGCATGGAGCATGTGAAGGAATACAACGCCTCCTACA
ACTACTTCTCCGGCATGGACGATGCCGCGCTCGCCGCCTACCAGAAGCAGGAGGAGATCGGCCAC
CGGCCGACCTGGAAGCTCGGCGTGAACTCCAAGGCCGCGCGCATGGCCCAGAAGGGGCGCGTCGC
GAATGGCCAGGCGGG
>r500.1 |SOURCES={KEY=8c1b976a...,bw,4899417-4900017}|ERRORS={}|SOURCE_1="bcq" (8c1b976ac150da4581101744fba310641e33826f)
TCGGCCTGCCTTATTCCTTCGCCTCGCATTTCGCCCCGGACGCGCTGATGCAGGCGCTCGCCGTC
TATCGCGAGCGCTTCAAGCCGTCGGAGCAGTTGCAATCCTCCTACGCCATGCCCGGCATCAACGT
CGTCGCGGCCGAGACGGATGAGGAGGCGCGTCATCTCGCGACCTCCCTGCAGCAGCGTTTCGTCG
GCATGGTCCGCGGCGCGCGCGGCAAGCTCCAGCCGCCGATCGACGACATCGAGCAGTACTGGAGC
CCGGCCGAGAAGGCGCATGTCTCGCAGATGCTGCGCTATGCCTTCATCGGCTCGCCCGAGACGTT
GCGGCGCGAGCTCGGCGCCTTCGTCGCCAATACCGGCGCCGACGAGATCATGGTCACGGCCCCGA
TCTTCGACCATGAGAAGCGCAAGCGCTCCTTCGAGATCGTCGCCGAACTGGCCCCCGAGCTCGCG
AAGGCGCGCGGCGCCGCGTGACGCGCAGGGCCGGATTTGCGGCCGGACAACGCGCTCATGATCCA
GATGGGAATGACACGCATTCGCGATTTTAATGCGAATGCTTATGACTTCCAAAAAGGCAGCTTTT
GCAAATAGCCGCACT
>r501.1 |SOURCES={KEY=8c1b976a...,bw,760131-760731}|ERRORS={}|SOURCE_1="bcq" (8c1b976ac150da4581101744fba310641e33826f)
ACGGATTGTCGGCCTGTGCCGTGACGCGGAAGGTGCGGCCCAGCAGGTTGAAGTCGTTGATATAG
GCCGAACCCATATAGATCGACAGCGTCTCGAAGATGCGGGTGACGGGCACGCCGAGCATCTCCGC
CTTGGTGCGGTCGATATCGGCGTAGATCTGCGGCGTCTTGGTCGAGAACAGGGTGAAGGGCTGCA
CGATGAAGGGCAGCTGGCCGGCCGAGCCGGCGACCGTCCAGGCCGCGCCTTCGAGCGCCGCGAGG
CCGCGCCCGCTGCGATCCTGCACATAGCCCTTGAGGCCGCCGCCATTGCCGATGCCGGAAATCGC
CGGCGGCTCGATCAGCAGGGTGAAGGCTTCCGAAATCCCGAACATCTGCTGGCGGAGGTCGCCGA
AGATGCCCTGGGTCGTCAGGCCCTGCTTCACGCGCTCTTCGAAGGGGGAGAGCGTGACGAAGGCG
ACGCCGGTGTTCGGCGCGATGGTGAAGGTCGCGCCGTCGAGGCCGGCGAAGGCGACGGTATGCGC
AACGCCGGGGCGGGACTGCAGGATCTCGTTGGCCCTGCGCAGCACGGCGTCGGTACGCTCGAGCG
AGGAGCCGGGCGGCA
>r502.1 |SOURCES={KEY=8c1b976a...,fw,5446421-5447021}|ERRORS={}|SOURCE_1="bcq" (8c1b976ac150da4581101744fba310641e33826f)
TCCAGAAATCCTCCCTTCCCGAAAATCCCGAATCTGTCTCAAGGGCGCTGACGGCGGACATTCAC
GACGCTCAGCGTTCCGAGCGCTCTTGATCAGCGTAGTCGTCGTTCAAGATGGAGGGGGCGCACTC
TCGCGCAACCGCGCGATCCGATGGCAACACGAATTGGCGCCACGGATGGAGCTGAGCTCCCAGGG
ACCATGAGGGAACGGCATCATCGCAACACTGAAAGCCGCGTGCAGCGTGATATTATCCATCATAC
TCATCTCACGCCGCAATGCTACCTTGCTGGTAGACAGCAAGAAAGAGCCAGAGACGCTTAATCAT
CCGGCGCAAGTCATCCCTACTGTCTGCCTCATCGTCAGGCATCCATGTGCATTCGAGCCGCCCGG
TTTCATCATTGACGCGCCATACCGCAACCATTCGAATCCGGTTCACAGAGACAGGTTTCGTGGAA
GGTCTGAACCGCCCCGGCTTCACCGGAGGCCATTTGGTTTAAGTCACGCCGCCATTTGCTGTTCA
CCGAGCATGACGTAGTAGCGCGCCTCTAGGCCTCGTGGACAAAGCTTGACCTGAGACACGCGGAT
TGATTCAAGGCTTCT
>r503.1 |SOURCES={KEY=8c1b976a...,bw,2514407-2515007}|ERRORS={}|SOURCE_1="bcq" (8c1b976ac150da4581101744fba310641e33826f)
GGATGGTCGGGCTCGCCCAGCACCTTCGCCGGCGCGCCGGTCTCGAGGATGCGACCGGCCTCCAT
GAAGACGACCTGATCGGCGACCTCGCGGGCGAAGCCGATCTCATGGGTGACGATGACGAGCGTCG
TGCCGGAGCGGGAGAGTTCCTTGATGACGTCGAGCACCTCGCCGACGAGCTCGGGGTCCAGCGCC
GAGGTCGGCTCGTCGAAGAGCAGGACCTTGGGTTTCAAGGCGAGCGCGCGGGCGATGGCGACGCG
CTGCTGCTGGCCGCCGGAGAGCTGGCGCGGATAGGCATCGACCTTGTCGGCGAGGCCGACGCGGG
CAAGCAGCTCCCGCGCCTCGGCCAGCGCCTGTTCGCGGGAGAGGCCACGCACCGTCACCGGCGCC
TCGGCGATGTTCTCGATCGCGGTGAGATGGGGGAAGAGGTTGAAGTTCTGGAAGACCATGCCGAC
GTCGATGCGGCGCTTCAGGATGTCCTTCTCCTTCAGTTCGTAGAGCGTCTCGCCGTCCTGCCGGT
AGCCGATCAATTCGCCGTCGATGGCGATGAAGCCTTCGTCGACCCGCTCCAGATGGTTGATCGCG
CGCAGCAGCGTCGAT
>r504.1 |SOURCES={KEY=8c1b976a...,fw,4942686-4943286}|ERRORS={}|SOURCE_1="bcq" (8c1b976ac150da4581101744fba310641e33826f)
GCTGTTTCAGGCGCGGGAACAGCGTGTAGATCTTCTCGAGGTCGCGTTTGATTGCGGCATTGCCG
TCGCGGCGGGTGAAGGCGCCGGTCAGCAGGTTCTCCTCGATCGAGAGATGGCCGAAGCAGTGGCG
GCCTTCCATGACCTGGATGCAGCCGCGCCGGACGAGCTCGTTCGGCGAAAGCTTGTCGACGCGCT
CGCCGTCGAAGACGATCGAGCCCTTGGTGACCTCGCCGCGCTCGGCCTTGAGCAGGTTGGAGATC
GCCTTCAGCGTCGTGGTCTTGCCGGCGCCGTTGGCGCCGAGGATCGCGACGATGCCCTGGCGCGG
CACGGTGAGCGAGACGCCCTTCAGCACCAGCACGACATGGTCGTAGATGACCTCGATATTGTTGA
GCGACAGGATGGTGTCGCGCGCGGTCGCTGCGGCCGGTTTTTCGAGGGTGGCGGTCGACATCTCA
CACTCCTTCCTTCTCCCCTCGGGGGAGAAGGTGGCCCGGCGGAGCCGGGTCGGATGAGGGACATG
ACGGATGAGAACGGAGCAAGTCTGCCCTCATCCGTCTGCTTCGCAGACACCTTCTCCCCGAGGGG
AGAAGGAAGGCGGGG
>r505.1 |SOURCES={KEY=8c1b976a...,bw,2457643-2458243}|ERRORS={}|SOURCE_1="bcq" (8c1b976ac150da4581101744fba310641e33826f)
GCGCTCTTCAGCCGACCGGGATCACGTCCACCGCGACGCCGATCTTCTGCGAGCCCGGCCCGATC
AGCACCCCGTCGAGCGGTGCGACATCAGCATAGTCGCGGCCGATGGCGGTGACGATGTGGTCGTC
GGCGACGATCAGGTCGTTGGTCGGGTCCAGCCCCACCCAGCCCGTCTCGGGGCCGCACCAGAGCA
GCGCCCAGGCATGGCTGGCATCGGCGCCTTCCAGCCGCTTCTGGCCCGGCGGCGGAATGGTGCGG
ATATAGCCGCTGACATAGGCCGCGGGCAGGCCCAGGCCCCTGAGCCCGGCGATCATGATATGCGC
GAAATCCTGGCAGACGCCGTGGCGCTGGGCGAAAGCCTCCGCCAACGGGGTCGAGACCTCCGTTG
CGGCGGGGTCGTAGGTGAAGTCGTGTCGGATCCGCGCCATCAATTCGCTCGCCGCTTCCAGCACC
GGCCGTCCCTTGCCGAAGCTCGTACGCGCATAGGCGACGACGGCGCCGACCTCGGGCACCAGCCG
GCTGGGATAGATGTGATGCGTCGGCGAAGCCGGCGCGAGACTGTCGGAGGCGAGCGCCAGCGCTG
CGACCTCCTCCCAGC
>r506.1 |SOURCES={KEY=8c1b976a...,bw,267118-267718}|ERRORS={}|SOURCE_1="bcq" (8c1b976ac150da4581101744fba310641e33826f)
GTGACGGTTCAGGATTGCCTTCCACTCGCATGGTCCGGCCAGCGCAACCGCGACACAGCCGCCCA
TCAGAAGTCTATCGCTTCGGTCCGACAGACGGCGCCCGCAAGTGGCACGGTGAGGGGCAAGCGTG
TGTCGGGAGATTGCATGGCGAAGCCGGTTCTGATGTCGGGCAGATCAAATGCAACGTTATATCAT
AACATGTCAAGTTCTGAGCTGACTGAATGCAGCTTCGCCCTGATGGCCTCAATCTTCCGTCACCC
CCAGGGCAAGCGCTTATCGAAATGGGCTGTCCCGTCGCCATTGGCGAACTCGGCGAAGCCACGGC
TGCGCCAGAAAGCTAGCGTCGCCGGCGTCTCCGCACTGGCGTGGAGATAGAGTGTGCGGAATCCC
AGCCTGACCGCCTCGGCCTCGGCGAGATCGCTGAGCCATCCGCCAATGCCTTGGCCGCGCCGTTC
GGCGGCGACGTAGACCCGCGCCAGTTGCGGGATCTCCCCAGCGTCGGGATAGCGATTGGCGAAGG
CCTTCGCGAGGCCGGGCTTGCGGTCGAGGGTGTAGAGCGCCGCCGTCGCGACAATCCTGTCCCAA
TCGTCCCGCAGCACC
>r507.1 |SOURCES={KEY=8c1b976a...,fw,981247-981847}|ERRORS={}|SOURCE_1="bcq" (8c1b976ac150da4581101744fba310641e33826f)
CGGTCAGCGGCTGGCTGACCGTCAGATGCGAGAGAGAGCCGAGGGCGTTGCCCATGCAGTCAGGT
CGTTTCTTGGTCTGGCCCGCTCTCTCACGCTACGCCGGGCTGGTCGCTGGATACTCAGGCGGCGC
GGTTGGCCTTGGCTTGGGTCTCGACGCCGCCGTCGCGGATCACCGCGGCAAGATCAAGCAGCGCG
ACGATGTCGGTGTCGAGCAGCACGAGACCTTCAATCAGGCCATGCTCGTCGCGCTCCAGATCGGG
CGCCGGGCGCACGGCCGAGACCGGCACGTCGACGATGTCGGAGACCGAGTCGACCAGCAGGCCCG
CCGTCTTGTCCTCGACATCGACGACGACGATGACATGGGTCGCGGTGGCATCGGTGACGCCGAGC
CCGATGGCGGTGCGCAGATCGTAGACCGCGAGGATGACGCCGCGCAGGTTGAGCACGCCGCGCAC
ATGCTGCGCCGCGTGCGGCAGCGGCGTCGTCGCCTGCCAGCCCTTGATCTCGCGGACCATGCCGA
CATCGATGCCGAAGGTGCGGTCGCCGACCTTGAAGGTGACGATCCGACGCGCCGCCGCTTCCGGC
TGCGCAGACGAGAAG
>r508.1 |SOURCES={KEY=8c1b976a...,bw,1706729-1707329}|ERRORS={}|SOURCE_1="bcq" (8c1b976ac150da4581101744fba310641e33826f)
TGAACTTTTTTTGACGGACCTGTTCGATTTCCTGGGAACGCCCCCTCCCGGCCCTGCGCATCTTT
TTTATTTGGTACGCGCGCGTTGTGCGTGAGCGCATTGCGCGCGCGTAGACCTCTGGTTTCGCAAA
ACAGCCGCATTCCGCCGGCACAGGGGCGGACGGCACGGCGGATTGATTCCGGCTGCCGACACGGG
CATGTTCTCGGGACACCTTCGTTCAGAGCGCGCTCAAGACCGCCTCGCTCCGGCGGGGTTCGCGA
TCAAGGTCAAGACAGCACACGATGAACGCCCATCCCGAGTTCGCCCAACCGGTCGAGCCGCTTGC
CCCCGAGGCAGCGGCTTTGCTGGTCGATCTCGGGATCGAGCCGCCCATTCTCCCGGTCGATTCGC
GCCAGCAGCCGCTCGATCGGCGCGGTGTGTCGCTGCGCTGGCTTTTCGCCTGCGCGCTCGTCGGC
TCCTGCGGCGCGGCGCTGCTCGGCGCGGCGATCCTGGTCGCGATGCGCGGCGACACCAGCTATCC
CGAGCAGCCCGAGATGGTCGCGGTACGTGCCTCCTCGGCGGCGGGGGATGGCGGCGGCGCCCGCA
AGGCCGACAAGCTCG
>r509.1 |SOURCES={KEY=8c1b976a...,bw,2105131-2105731}|ERRORS={}|SOURCE_1="bcq" (8c1b976ac150da4581101744fba310641e33826f)
GTATTTCTGCGCGCTTCATCCGCATATGCAAGGTACCATCACCGTCACTCCGTGAGATGCGTTGT
GCCCGGAGAAGCGGATGATGTCGCGGTGTTGACCGGCAAGACCTCGGCGGAACGCTTCAGCGAGG
TGGTTCTTCCCCATCTCTCCGATGCGCTGGCGCTTGCCCGCTGGTTGACCGGCAATGCCGATGAC
GCTGAGGACGTGGTTCAGGAGGCTTGCCTGAAGGCCTATAAGGGACTGGCGACCTATGCGGGCGG
TAATGCGCGTGCCTGGCTGCTGACGATCGTGCGCAATGCCTCCTATGCCTGGCTCGCGCGAAATC
ACCCGCGCCGCATCGTCGCCGTCGGCGACCTCGCCGATCTCGACGCATTGGCCGCCAACGCCGAC
ACGGATGCCGGCACGCCGGAGGCGGCCTTGATCGCCAAGGCGGACGCGGCCGCGTTTGAAACTGC
GATCACGCTGCTGCCGCACCCGTTTCGCGAGGTTCTCGTGCTGCGGGACGTCAACGGCCTCGGCT
ACCGGGAGATCGCGGCGATGCTCCATGTGCCGCTGGGCACCGTGATGTCGCGGCTGTCGCGGGCG
CGCGCACTGCTCGCG
>r510.1 |SOURCES={KEY=8c1b976a...,fw,4710882-4711482}|ERRORS={}|SOURCE_1="bcq" (8c1b976ac150da4581101744fba310641e33826f)
TTGAGCAAGGGTGAGAGTGCGGCCCGCCTTGACCACCCTCCCTCGAGCGATAATGCGCTTGCCTG
CCGCAGGCGCCAGCAGGTTGATCTTGAATTCGGTGGTGAGCACGCCCCGGTCCATGGGCATCATG
CTGAGGGCCGCGTAACCGGCAGCGCTGTCGGCTATGGAGCTCACGGCTCCCGCATGGACAAAGCC
ATGCTGTTGCGAGATCTCGGGCATGGGAGTCAGCGCGATTTCCACTTGTCCGGGCAGCACTTCGC
CGAGCGTTGCGCCGAGGGTTTGCATCAGGCCCTGCTTGGAAAAGCTTGTCCGAATGCGCTGGTCG
ATTTCGGCGATGCCGTGGCTCATGGTGTATCCTCCGCAAGTACCGTGGCAGGCGCGCGCGCGGCC
GGCAACAGATCGGAAGCGGGCTATCTGCCCCCTACGGCCTCTCCCCGAGGTCGGCGCGTCGGCTG
CTTTTCCTTGTCGGCGCTCGTGCGCCACATTTTATTGCCTGGCAGGAAGCGAACCCGACGGGTTC
TGAACCGTTATCGGAAGACCGGCCCGTCAGGCGCCGCATGACTATCCGCAGCCAGAACAGGAGAC
AGCGTCATGGCGATC
>r511.1 |SOURCES={KEY=8c1b976a...,fw,247397-247997}|ERRORS={}|SOURCE_1="bcq" (8c1b976ac150da4581101744fba310641e33826f)
TCGGACATGATCATCATCCGGCTGTCGCCGGAGGAGAGCGCGAAGACCGTGTGGCCGGGCGTATG
GCCGGGCGCGGCGATCGGCGTGATGCCGGGCAGGATTTCCTTGCCGGGCTCGAACTGCCTGACAT
CCTTGGCAACGGGGCCGAAGACGCGTCGCACCCCGGCGAAGGCACCCTTCATGGCCTCCGGCGCG
GCATTCATCTTCGCATCGTCCATCCAGAAGGCCCATTCGGCCGATGGCACCATGGCTTCCGCGTT
CGGGAAGACGGCGGTGCCGTTCTTGAGGCGGAAGCCGTTGATGTGGTCGCCGTGGAAATGGCTGA
AGATGACGGTCGAGACATCCTTCGGGTCGAAGCCAGCGGCCCTGAAGTTCGCCATCCAGGTGCCG
GAGGTCGGCGCGCCGGAATCGCCGTTGCCGGTATCGATCAGCGTCAGCTTGCCGCCCTGCTGGAT
GGCGAGCGTGGTGAAGGTGATGTTGAGCGCGTCCTGCGACAGGAAGGCCCCGGCCATCGCCTTCT
TCACATCGCTCAGCTCCGCATTGCGCACGAAACCCTCGAGCGGGCGCTTGGCGAAGCCGTCGTTG
ATCGCGGTCAAGGTG
>r512.1 |SOURCES={KEY=8c1b976a...,bw,2405233-2405833}|ERRORS={}|SOURCE_1="bcq" (8c1b976ac150da4581101744fba310641e33826f)
CGACACCGCGCTTGCGGCCTTCCTCGCCGACGGCCCGAGCGAGCTGGAGCTTGCCCGCGCCCGCA
CGCGCCTCGTCGCCGAGACGGTCTTCGCCCGCGATAACCAGGCTTCGCTCGCCCGGATCTTCGGC
TCGGCGCTGGCGGTCGGCGAGACCGTCGCCGATGTGCTCGCCTGGCCGCAGCGCATCGAGGCGGT
GCCGCGCGAGGCGGTGGTCGAGGCGGCGCGCCGCTATCTCAGGCCCGACCGCAGCGTCACCGGCC
TGCTGCTACCGGCCTGACGTCGCTCCTCCGATGCCGAGAAGGGTGGGGCTTTGAGCCCTGCCGAC
AGGAAACGCCATGAACGCGCCCATTCCGACTCCGAAGCTCAACACCGCCGGCCCCGCCATCGACG
TCAAGACCGTGCGCTCGCCCGGCGGCGTCGAAGCCTGGCTGGTCGAGGAGCACAGCCTCCCGCTC
ATCGCCATCGATTTCGCCTTCGACGGCGGCTCGTCGCGCGATCCGGCCGATGCCGCTGGCGGCGC
CTATCTGGTCTCCGGCCTGCTCGACGAGGGCGCCGGCGATCTCGATGCCGAGGCCTTCCAGGGCC
GTATGGCCGATCATG
>r513.1 |SOURCES={KEY=8c1b976a...,bw,2117684-2118284}|ERRORS={}|SOURCE_1="bcq" (8c1b976ac150da4581101744fba310641e33826f)
CCGTCGCCGCTCCCGCCAGCGGGGAATTCGACGTCTTCGTCCGGCCGCAGCGCATGCGTATCGTT
CCCCTTTCGGAAGCGGTCGGCTCGGAGAATGTCCGAGTGAGCGGGCGCATCCTGCGCAGTGTCTT
CGTCGGCGACCATGTCGAGGTGCTGGTTGAGGGCGCGGGCGGGCAATTGACGGTCGAGATGCCGT
CGGGCAGCCCGGCGCTGGCTGAGGGCGCCGAGGTCGCGGTTATCTGGCGGGCGCAGGACAGCCTG
CCCTTCCCGCGCGAGGCGCCATGAGCGCGACGCGTCGACTGCCGCTGCTGCTGGTACCGGCCGGA
CTCTTCGTGCTGGCCATCTACGCCTGGCCGACCCTGCTCCTGCTGCGCAACGCCTTCAACGAAGT
CGGCCCGACCGGCGCGCTGGTCGAGGCCTGGTCGCTGAAGACGGCTGCCGACACCTTCGCCGATG
GCTTCACCTTCGAATTGACCTGGAACTCGATCTGGCTCTCGCTCGTCGCGACGGCGATCGCGCTG
GCCCTGGCCTATCCGCTCTCGCTCTTCCTGTTCCGCACGACCTCGCGCTGGCGCAGCATCCTGGC
CGTGATCGCCATCCT
>r514.1 |SOURCES={KEY=8c1b976a...,bw,3670431-3671031}|ERRORS={}|SOURCE_1="bcq" (8c1b976ac150da4581101744fba310641e33826f)
GGCGGCTGCGCGGCGCGATGCTCGACCCGCCGCCGCCCGGCGCGCTGGTCGGCGTCGCTTGGCGG
CCGCAGCAGAAGCTGCCGTCCCGGGACGATTTTCTCGCGATCCTGCGCGAGAGCGTGACGCTGAT
CGAGGAGCGCCACGTCCTGCCTCACGCAACCCCGCCGAAGCCGCAAAAGCGGCCGGCCCGGATCC
AATAAGCCAGCCGGAGGAGCCTCATGAGTTTGAACCAGATAGAACGGGCGCAAGGATTGCGCGTG
CGCTCGACGCAGGATCTCGCCGGCGGCCTGTTCATGATCCTGCTCGCGCTGATCGCCTTCGTCTT
CGCCTGGGAGCTGCCGGCCGGAACGCTGCGCCAGCTCGGCCCCGGCATGCTGCCGAAAGCCTTCG
CGGTGATCTGCGGCGCCCTTGGGCTCATGCTCGTGCTGTCGTCGCTGCGCTACAATGGCGAGCAG
CTGAGCGGCTGGTCCTGGAAGGGCATTTTCTACGCCCTCGGCGGGGCCTGCCTGTTCGCGCTGAC
CATCCGCGGCTTCGAGATCGGGCCGATCCGGATCCCGGCGCTGGGGCTGCTCGTCTCGGGACCGC
TCCTCGTCTTCTTCG
>r515.1 |SOURCES={KEY=8c1b976a...,bw,2496631-2497231}|ERRORS={}|SOURCE_1="bcq" (8c1b976ac150da4581101744fba310641e33826f)
CTCGATGATGGATTCCGGGTCAAGCCCGGAATGACGATCTGGTTTTCGCGGTCGGCAGCACACTG
GCCGGGTTTGATCATCGACCGGCTTCGGTTGGAGTGGTTCGGCCGGTTTCGTGCTGCGGCGGTCA
GGAGTCCCTCATGTTGCCCTATGTCTTCCGCCGGCTGCTGCAGGCCATCCCCATCCTGCTTGCGG
TCGCGGCGCTGATCTTCGTGCTGTTCAGCGTCATTCCCGGCAACTTCGCCACCAGCCAGATGGCT
GACGGGCGCAGCAATGTCGATGCCGAGACCATTGCGCGCATGAACGAGCAGTTCGGGCTCAACGA
CCCGCTGCCGCTGCGCTTCGCGAAATATGTCGGAGGGCTCGCGGTCTTCGATCTCGGCGATTCCT
TCCGCACCCGCCAGCCCGTGACCGGCGTCATCGGCGAGCGGCTCTGGCCGAGCCTGCAGCTCGCG
CTTGCGGCCATGCTCTTCGCCGTCCTGATCGGCGTGCCGCTCGGCTTCCTGGCGGCGCTCAAGCC
CGGAAGCTGGCTCGACACGCTCTCGATGGTCTTCGCCGTCTCCGGGTTGTCGTTGCCGCTGTTCT
GGCTCGGCCTGCTGC
>r516.1 |SOURCES={KEY=8c1b976a...,fw,1717626-1718226}|ERRORS={}|SOURCE_1="bcq" (8c1b976ac150da4581101744fba310641e33826f)
GATGGTCCTGCTCGCCGATAAGGGGCTGATCAACTCCGCACTGCTGGTCACCGGCGTCATCTCCG
AGCCCGTGCGCATCCTCTATACGGGGTCGGCCGTCGTCATCGGCCTGATCGCCGTGCTGCTGCCC
TTCATGATCATCTCACTGCAGAGCGTCTTCGAGGGCATCGGCGAGACCTATGAGGAAGCGGCCGC
GACCATGGGCGCGCGCCCCTGGACGACCTTCTTCCGCGTGACGCTGCCGCTCGCCATGCCCGGCA
TCTTCTCCGGTTGCCTGCTCTGCTTCGTGCTGGCGGTGAACGCCTATGCGACGCCGGTGCTGATC
GGCGGTCCGTCCTTCCAGATGATGGCCCCGAAGGTCTACGAGCAGGCGATCAAGGTCTACAACTG
GCCCTTCGCCGCGACGTTGGCCTTCATCCTCATGGGCGTGACGTTGGCCCTAACCTTGCTGTCCA
GCATCACCCTGCAGAAGCGCTACGGGGCGCTATGACCATGCGGATTTCAGACATGTCGGTGACCC
GTTCGTTCAGGCCGGCGATGATCGGCGGCTGCATCCTGGCCTTCGTCATGGTGCTCGCCCCCCTG
GTCGCGATCATCTGG
>r517.1 |SOURCES={KEY=8c1b976a...,fw,3391675-3392275}|ERRORS={}|SOURCE_1="bcq" (8c1b976ac150da4581101744fba310641e33826f)
TGCCGATATCGAGCGCCTGAAGGCGCAGCTTGGCGTCAACGCCAACAAGCTGCGCGGCCTCGTCG
TGAACGAGAGCTGAGGCGGCACCTGCTGGCGGCCCGGAGCCGGTCCGGACTCCCCAAGCCCTCAT
CCTAAGAGCGTGCTGATTTTGTACGGAACCACGCGGTCGTCCCGGGCCTGACCCGGGATCCATGC
CGGAACGTACCCGACAAGGTTCAGGCATGGATCCCGGCTCTCCGCTTCGCTGCGGTCGGGATGAC
CCGCATTTCCTTGAAAGCGCGGCTGACTCCAGAAACGCGCCTTCGGTATTCCTCAGGATGAGGGC
TTGACCCCGCTCGACCGGCCTCAGTTCTTCTCCGGCTTGCGATACTGCTCGTTGGCGACGCCGAA
TTCTGACATCAGCCGGCCGAGCGCGACCTGGGTGTGGTAGAGCCCGATCGTTCCCGAGCGGCTCT
TCAAGCCGAGTGCGATGCCGCGTGGTACGGAAGCGGCGAGCAGCGCGAGCGATTTCGCCAGCACC
TTGAGCCGGCCCGCGGCGCCCGGATTCTGCCGCCGCGCGATCGTGGCCGAGATCGCGCCGTTGCG
CAGGCCGCGCGCGGC
>r518.1 |SOURCES={KEY=8c1b976a...,bw,3492890-3493490}|ERRORS={}|SOURCE_1="bcq" (8c1b976ac150da4581101744fba310641e33826f)
ATACGCTCGGCAAGATCCAGAAGAACCTCCTCAAGCAGCGCTTCGCCGGAACGTTCGGCCCGGGC
GCGGGTTGAGGCGCCGGACGAAGCTGCTACAGCTTGGACAGCCCCGCGAAAGGTCTCCGCACACC
ATGGTGTCGTCGATGTCGAAATCTGCGCCAGCCGCACCCCTGGCCGACCGCGGCGAAGGGGCGCC
GGAGATCGACGAGCGCCTCTTCGTCGCCTCCGTCGCCAAGGCGATGAAGGTCCTGGAGGCCTTCG
ACAAGACGGCCGCGACGCTGAGCCTGTCGGACATCGCGATCCGTACGGGGCTCGGCCGCAGCGCC
TCGCAGCGCTTCATCTATACGCTCGAGCGCCTCGGTTATCTCGATCGCGACGCCCAGACGAAGCG
CTACGGCCTGTCGCGGAAGGTCTTCCGTTTCGCGCAAAATGCCAGCTCGTCGAACCAAGGGCTGG
AAGCGGCCTATCCGCAGATGCGCATCCTGAGTGAGAAGACCCGGGAGACGATCTCCTGGGTCGAG
GTCGACGGCGCCGACATCGTCATCATCGCAACGATACCGAGCACGCATATCTCGTCGGTCAACCT
CCCCATCGGCACCCG
>r519.1 |SOURCES={KEY=8c1b976a...,fw,2378619-2379219}|ERRORS={}|SOURCE_1="bcq" (8c1b976ac150da4581101744fba310641e33826f)
GCTCTATGTCGGCCTATCCTCCTACAACTCGAAGCGCACGCAGGAGGCAGTCGCGATCCTGCGCC
GGCTCGGCACGCCCTGCCTGATCCACCAGCCGAGCTATTCGATGCTCAACCGCTGGATCGAGGAG
GACGGTTTGCTCGACACGCTCGACGCGGAAGGGATCGGCTCGATCGTGTTCTCGCCGCTGGCGCA
GGGCATGCTGACCGACAAGTACCTGAAGGGCGTGCCGGCCGGCAGCCGCGCCGACAAGAAGGCGC
CCTCCTTCCGCGAAGGCTTCCTCAGCGACGACAACATCCAGCACATCGCGGCGCTGAACGAGATT
GCCAGGGCACGCGGCCAGAGCCTCGCCCAGATGGCGATTTCCTGGGTGCTGCGCGGCGGGCGCGT
CACCTCGGCCCTGATCGGCGCGAGCCGGCCGGAACAGGTGACGGATTGCGTCGCGGCGCTGGGGA
ACACCGAGTTTTCGACCGAAGAGCTGGCGGCGATCGACAGGCATGCGGTCGATGGCGGGATCAAT
ATCTGGGCGGCTTCGGCGGAGCGGTAGACTCAGCCGTCATGCTCGGGCTTGACCCGAGCATCTCT
CAAACCAGAGCCCTC
>r520.1 |SOURCES={KEY=8c1b976a...,bw,3867991-3868591}|ERRORS={}|SOURCE_1="bcq" (8c1b976ac150da4581101744fba310641e33826f)
GCGCTGGCCGATGTCTTCGGCGTGAGCGTGCTGCGCGGTCAGCGCGACGGTGTGCCCTTCCTTCT
GCCCTGGCAACCGATCGACGCAAGAGGCCCTACCCATGACGGACGCTGAGACCGTTCGCGCGCTG
CTGCGCGAGCACATCCACACTGCTGGGACGCAGTGGAACCTGGGCACGTTCGGCGCCATCGCCGA
GTTCATGCGCGACCCCGGCGAGGCCTGCGAGATTGTCGATCGGCCCGATCTTCTCTCCGCGGCGA
CGGCGCGAGGCAGCATCGGCTTCGGCTCGCTCGCGGGCATCCGCCCCTTTGCCTCGGAATCCGCG
ACCGGCGCGAGCTGGAACCACCGCGTCGCGCTTTGCCTGCCGACGGATGCCTGCGCCATGTCCGG
CCGGACCGAGCTGACTGAACTCGGCCCGGACAAGGACGCTTTGCGCGAGGAGGATCGTGCCGCGA
TTCTGTTCGACATGGGCCTCGGCACGCTGCAGGCGGACATTTGCATCCGCACCGCCGATCCCGCG
CTGATCGGCGTGCTCAGGGCGGAGGCCGGCCGGCCGCTCTTCGCGCCCGGCAATGGTGCCATGGG
CGCAATCCTTGCCGC
>r521.1 |SOURCES={KEY=8c1b976a...,bw,2049832-2050432}|ERRORS={}|SOURCE_1="bcq" (8c1b976ac150da4581101744fba310641e33826f)
GCCGACCCTATCCAGCGAACAGGCCATTCGAGCCGCCGGCATGACCCGGCGCGCGATGCTTGCTC
TGCCCGCGCTGCTCGGCCTGGCATCGCCAGGGCGGGGGCAGGCGCCGCTGCGTGTCGCGACGATC
GACTGGGCGGTGCTGGAGACGTTGCTGGCGCTCGGCCGCCCGCCGGTGGCTGCGACCGAGCTTGT
CCAGTTCCGCGAGGTCGCGGTCGAGCCGCCGGTGCCGGAGAGCGTTGCCGATCTCGGCCTGCGCG
GCACGGTCAATTACGAGGTGCTGCAGCTCGCCCGGCCGGAGCTGATCTACATCTCGCATTTCTAT
GAATCCTCAGTGCCGCGCCTGCGCCTGATCGCGCCGGTGGAGAGCTTCACGCTCTATGCGCCGGG
CGTCGATCCATTCCCGGCGGCGGAGGCGATGACGCGTGCGATCGGTGCCCGTCTCGGCATCGCCG
AACGGGCCGGGCGCTATATCGCCGAGACCCAGGCCGAGCTCGATGCCTGCCGGCAGCGGCTCCAG
GCTCTCGACGCCCTGCCGGTCATCCCGATCAATCTCGGCGATGCCCGCCATTTCCGCGTCTTTGG
CGCCGACAGCATGTT
>r522.1 |SOURCES={KEY=8c1b976a...,bw,5287483-5288083}|ERRORS={}|SOURCE_1="bcq" (8c1b976ac150da4581101744fba310641e33826f)
GGCGGCGTTTATCAATATGTCAGGCGCGTCCCCGACGAGCTGGCTGCCGTCTTCGGTTGATCGCG
ACGACACAGCGGGTTTTGGCGGTGGTGCAGGGCAAGAACGCCATCGGCATCGAGCTGCCCAACGC
CAAGCGCGAGACTGTCTTCCTGCGCGAGCTCCTCGCCAGCCAGGATTTCGAGGCGACCAAGCACA
AGCTCGCACTATGCCTGGGCAAGACCATCGGCGGCGAGCCGGTGATCGCCGATCTCGCCCGCATG
CCGCATCTGCTCGTCGCCGGCACCACCGGCTCGGGCAAGTCGGTCGCGATCAACACCATGATCCT
GTCGATCCTCTACCGGCTGAAGCCGGAGGAATGCCGCCTGATCATGGTCGATCCCAAGATGCTCG
AACTCTCCGTCTATGACGGCATCCCGCATCTGCTCACCCCGGTCGTCACCGACCCCAAGAAGGCG
GTCGTCGCCCTCAAATGGGCGGTGCGCGAGATGGAGGAGCGCTACAAGAAGATGTCGAAGCTCTC
GGTGCGCAACATCGACGGCTTCAATGCCCGCGTCGGCGAAGCCAAGGCGGCGGGCGAGGTCATCA
CCCGCACCGTCCAGA
>r523.1 |SOURCES={KEY=8c1b976a...,bw,4642689-4643289}|ERRORS={}|SOURCE_1="bcq" (8c1b976ac150da4581101744fba310641e33826f)
TCTCTTCCAAAGGCTAGGGATAACGACATCCGGCCGTCGCACGGTGGTCGGTCTGCCGCGACGCT
CGCCCGGTGGTTGACCATTACCATGTCAAAGTACTTCGCGTTTGCGGTTTTATCACCGGCTATCC
TCCCACCACCTAACACCGGTGACAGGAAGGATAGAACTCGCAACCGGGCGGACAAATGCTGTCAC
GCTTCGATCCTTGAGTGGCGGAAGAACCGTAGGAAACTCGGCGCTATCAGCCCTTTTGGAACCAA
GGATCGCGTGGGAAATCCATGGAAAACGGACGTGCTTCTGAAAGTAGCTGAGAGTCGCTCAGAAA
ACACCAAGCTCTTCGCAAATCACGAATTTTGGCTGGGGCGAGAGGATTCGAACCTCCGAATGGCG
GTACCAAAACCCGCTGTGTCGTCGCGATCAACCGAAGACGGCAGCCAGCTCGTCGGGGAACACGC
TACGACAAGAGCAAGGAATCTTACCTCGGATTCGTCGCCATTGCCGCAGTCAAACTCTGGCTACC
CTTTGTCCACGAAGCCTAGGATAATCCCCTATCGCGGCATTGGAAGAATCCCAACCGGCCTCCGC
CCAGGATCTGATGCA
>r524.1 |SOURCES={KEY=8c1b976a...,bw,2220622-2221222}|ERRORS={}|SOURCE_1="bcq" (8c1b976ac150da4581101744fba310641e33826f)
GGCGCTGTCATAGACATGGCCCTGCGTCAGGAACAGCGCCTCGGAGGTCTCGCCGAACTGCGAGC
GCATGGTGCCGGCATGGACCAGACGCGTCTCGGGATGCAGCTTCGCTGCGGCGTTGTCCGATGTC
GACATGATCAGCCTCAATCCGTTCTTTATAACGGACAGAGCCAGTAGCAGCTTCCATTCTGTTCG
TAAAGAAGAACAGAAATTCCTTTTCGGGAAACGCGCGGCGCGGCAATCCTTCCGCCGGGTTCAGC
TCCTGCGTTCGGCAGGCCGTCCGAGCGGCTTGAGGAAGCCGGCGAGATCCGTCGTGACATGGTGG
ACATGGCCGGCTTCGACCGCGACCTGCTCCCAGGCCTCGCGGAAGGGGTCGGGCGTCCGCGGCAC
GATCAGCACGGTCTTCATGCCGAGCGCGCTCGGGACGACGAGATTCTTCTCGATGTCCTCGAACA
TCGCCGCCCGCCCGGGATCGACCGAGTGCTTGGCCAGGAAATTCTCATAGGTCGCGCGTTCGGGC
TTGGGCAGGAAGCCGGCCTGCACGATGTCGAAGATATCCTCGAAATGGTGGAGGATGCCGAGCTT
GCCGGCGACGTTCTC
>r525.1 |SOURCES={KEY=8c1b976a...,fw,33499-34099}|ERRORS={}|SOURCE_1="bcq" (8c1b976ac150da4581101744fba310641e33826f)
CGGCTTTCGTCTCGGCCAGCCACGCGCGCGCCTGTGCCTTCCTGCTGCTGCTCTCGCTTTGCGCC
TTTCTGCCGGGCTTCAGCACGCTTCAGCCGATCGACCGCGACGAGCCGCGCTTCGCGCAGGCCAG
CAAGCAGATGCTGGAGACGGGCGATTTCGTCGATATCCGCTTCCAGGAGGAGGCGCGGCACAAGA
AGCCCGTCGGCATCTATTGGCTGCAAAGCGCGGCGGTGAAGGCCGGCGCCGCGCTCGGTGTGCCC
GAGGCACGCACGCAGATCTGGCTTTATCGCCTTCCTTCGCTGATCGGCGCGACGGCGACCGTGCT
CCTGACCTATTGGGCGCTGCTGGCCTTCCTGTCGCCGCCGCTTGCGCTTCTGGGCGCAGCTCTGA
TGGCGACGGCGGTGCTGCTCGGCGTCGAGGCGCGTATCGCCAAGACCGATGCCGTGCTTGCCGCC
TGTGCCGTCGCCAGCATGGGCGCGCTCGCCCGCACATGGCTGGACTGGACACGCTCGCTCGCCTT
CGTGCCGAGCCGGCGCAACTGGCTGGTGTTCTGGGGCGCCACCGCCATCGGCCTGCTGATCAAGG
GACCCATCGTACCGA
>r526.1 |SOURCES={KEY=8c1b976a...,bw,2356182-2356782}|ERRORS={}|SOURCE_1="bcq" (8c1b976ac150da4581101744fba310641e33826f)
GACGAAGGGCACGGCGCCCCAGTAGATCTGCCCGGTGGTGACGGGCTGCATCATCCTGCCGGTGA
TCTTGTCCTTGTAGGGGTTCTTCGGCGCAACCGAGCGCAGGAAGAACAGCGCGAATCCGAAGGGC
GGGTGCATGAACGAGGTCTGCATGTTCACGCCCAGGATGACGCCGAACCAGATCAGGTCGATGCC
GAGCTTGTCCGCCGCAGGGCCGAGCAGCGGCACGATGATGAAGGCCAGCTCGAAGAAGTCGAGGA
AGAAGGCGAGCAGGAACACCATCACGTTGACGACGATCAGGAAGCCCGTCGCGCCGCCCGGCAGG
CCGACCAGCAGGTGCTCGACCCAGACATGGCCGTTGACGCCGTAGAAGGTGAGAGAGAAGACGCG
TGCGCCGACCAGGATGAAGAGCACGAAGGCCGAGAGCTTGGCGGTCGACTCCGTCGCCTGCCGGA
GCAGCTCGAAATTCATGCGCTTCTTGCCCCAGGCGAGCAGGATCGCGCCGGCCGCGCCCATGGCG
CCGCCCTCCGTCGGCGTGGCGACGCCGATGAAGATCGTGCCCAGCACCAGGAAGATCAGCGCCAG
CGGCGGCACCATCAC
>r527.1 |SOURCES={KEY=8c1b976a...,fw,1625645-1626245}|ERRORS={}|SOURCE_1="bcq" (8c1b976ac150da4581101744fba310641e33826f)
AGCCTGGATGCTCATCGTCGAGAGATAGACGCCACGTGCGCCATAATCCCTCGCCCGCTGCTCGG
CCTCGGCCATGATGGCCGCGCCCTGTCCCGCACCGCGCTGGCTTTCGTCGATCCAGAACAGGTCG
ACATGGAGCCATTCCCACTTCAGCTCGCCGACCAGCCCACCGAGGATCGCGCCATCCGCATCGCG
CAGGCTGATCGTCAGCGGCTTGCCGTTGCGCGGGCCGACCCTCGACTGGTTATGGGCGCTCAGGC
CGCGCAACACCGCGGCACGCGTCTCGTCCTGCTCGGGCTCGACCGTGATCGCGACCATCGCTCCC
CCTAGCGCGAGCGCCCGTCATAGGCCGTCGGCGACAATTCGGTCGGCTCGACGCCGACGAGGCAG
CGCACATTCACCGCGACCATCGGCGTGCCGTCGGGCCCATTCGCCTTGGCGAAGGATTCGATGCC
ACAGGTCTCGCAGAACAGATGCTGGATCTTCTGCGTGTGGAAGCGGTACTCGGTCAGCGCATCCT
CGCCCTTGGTCAGGGCAAATGAGCTCGCGGGCGAGAACGCGAGAATCGAGCCACGGCGCTGGCAG
TAGGAGCAGTTGCAG
>r528.1 |SOURCES={KEY=8c1b976a...,bw,109429-110029}|ERRORS={}|SOURCE_1="bcq" (8c1b976ac150da4581101744fba310641e33826f)
CCGGCGCCTCTGGGCGCGTGCCGCTCCCGGCTGGCAGATGCCGCTCGGCTTCTATGTCGGACCGG
AGGTCGAAGCCTATCGCGAACGGGACTATCGCAAGCTGCGCCTTGGACTGCATCTGACGGGCCTG
CGCCTGCTCGGCCTCGAATGGCGCCTCGCCGGCGGCTGGCAGCGCACCAGCGACCGGCCCTCGGA
GGCTTACGCGACGCTCGGCCTGCACTGGCAGCGCTGACGAAAATGCGCGAACCCTCATCCTGAGG
AGTCGCGAAGCGGCGTCTCGAAGGATGCTCCAGATGGCTCCGGAGCCTCGTGAAGCATTCTTCGA
GACGCCAATCCCTTGGGAATGGCTCCTCAGGATGGGGGGCTCAGGGCACAAAACGGCCGCTACAG
GCGAGCCGTCAGCCCTGCAACGCCCTGAGCGCTTCCGGCGTATCGACGTCGATGGCGATGGCCGG
ATCCTCGAAGGGAACCTCGACGACGCGGCTGCCGGCCTCGTCAAGCAGGCGGCGAGCCCCGCGAT
CCCCGGTCAGCAGCGAAACCGCAGGGAAGATCGGCCGCGCCAGCAGCACCGGGTTGCCGCGATGG
CCGAACAGCGTCGGC
>r529.1 |SOURCES={KEY=8c1b976a...,bw,4243840-4244440}|ERRORS={}|SOURCE_1="bcq" (8c1b976ac150da4581101744fba310641e33826f)
CATGCTGCTGACCCGCCGCTCCACTCTCGGCCTGATGGCCGGCGCCGTTCTCGCTCCGTCCGTCG
TCCGGGCCGAGAGCTTCCCGAGCAAGGTCGTCACCATCATCGTGCCCTATCCGGCGGGCGGCCCG
ACCGATGCGATCGCGCGCTTCGTCGCGCAGGACCTCTCCGTCGCCTTCGGCCACAATGTCGTGGT
CGACAACCGGGCCGGCGCCTCCGGCGCGGTTGGCACCCGTGCCGTCGCCCATGCGCCAGCGGATG
GCTACACCATCGTCTTCGGCAACAACCAGACGCATGGCAACAACATGTTCCTGCTGAAGGACCCC
GGCTACGACGCGGTGAAGGATTTCGCGCCGCTCGCGGGCGTCGGCGCCTTCGAGCACGCCTTCGT
CGTCCGCAACGATCTGCCTGCCAAGAACATCCAGGAACTGATCGCACTGGCGAAGGCCGAGCCGG
GCAAGCTCAATTACGGCTCGACCGGCGTCGGCTCCGGCTCGCATCTGGCGATGGAGCTGTTCATG
CAGCGCACCGGCATCAAGATGACGCATGTGCCCTTTCGCGGCGCGGCGCCGCTGGTGCAGGAGAT
CGTCGGCGGGCGCAT
>r530.1 |SOURCES={KEY=8c1b976a...,fw,3145532-3146132}|ERRORS={}|SOURCE_1="bcq" (8c1b976ac150da4581101744fba310641e33826f)
GAAGCGCATCTGCTGCGCGACCTGCGCGAAGGCCTCGTCATCCACAACATGAGGGGCGAGGTCGT
GCCCGGCGTCGCCGAGAGCTGGACGGCCAGTGCCGATGGCAAGCTCTGGCGCTTCAGCCTGCGGG
CCAACGCGAAATGGTCGAACGGCGACCCGCTCAGAGCGAGCGACTTCGTCTATTCGTTCAAGCGG
ATCGTCGACCCCGAGACCGGCGCCAAATACGCCAACCTGCTCTATCCGATCCGCAAGGCCGAGGC
GATCCACAAGGCAGCTATAGGCTCATCGCTCGACGAACTCGGCGTACGGGCGCCGGACGAGCGGA
CGCTGGAGATCGAGCTGGAGCGACCGACGCCCTATCTGCTCGAGCTCCTGACCCATCAGAGCGCC
CTGCCGGTCCATCCGGCGACGGCCGCGAAGGCCGGGCTCGCTCCGGCCGATCCGCGAAGCTGGGT
CACGAACGGCGCCTATAGGCTCAAGGAATTCATCCCGAACTCGCATATCCGGCTCGACCGCAATC
CGCATTTCCACGACGCGGCGGATGTGAAGATCGATACGGTGATCTTCTATCCGGCGCCGGACCTC
GCGGCGGCGGCGCGG
>r531.1 |SOURCES={KEY=8c1b976a...,fw,586571-587171}|ERRORS={}|SOURCE_1="bcq" (8c1b976ac150da4581101744fba310641e33826f)
CTCGGGCTCGACGCCGAGGTGCTCGACCACGATCTTCTTCACGCGCTCGGCGACATCGCTCATGG
GTCTCTTCCTTAGAAACTGAAAACGCACCGCAGAGCTGCGACGCGCATATGGATCTTCATTCCGA
CCCGCCGCGCCATCGTGATGATGCACGCGATCCGGAAAGCTTGAAGCCTGCACAAACGCAACAAC
CGGGTTTTCGTCAAGTCCCCAGGAGCCGGAAAGGCAGCACGACGGCGCTAGTTAACACACCCTGT
CCACAGTGGCGAGAGCGTCGAACGGCTTCTGGAACGCTTCCAGAATGCGCCGCAACCCGTTCAGA
TCATGGCCATTCCACCGTTAACGTGAAGCGTCTGTCCGGTCACGTAGCCGGCTTCCGTGCTGGCG
AGATAGGCGACCGCCGCCGCCACATCGGCGCCCGCGCCGAGCCGCCCCATCGGCACGTCCGAGAG
AATGCCTTCGCGCTGCTTCTCGTTCAGGGCCTGCGTCATCGGTGACTCGATGAAGCCCGGGGCGA
CCACATTGACGGTGATGTTGCGACTCGCCACCTCCGCCGCCAGCGCCTTGGACATGCCGATGAGA
CCGGCCTTGGCGGCG
>r532.1 |SOURCES={KEY=8c1b976a...,fw,1447548-1448148}|ERRORS={}|SOURCE_1="bcq" (8c1b976ac150da4581101744fba310641e33826f)
CGCTGAAGGCTCTCGTCGCCGCGCCCGCCGGGGCGATGGAGCCGATCCGCTTCGAGGTCCGCCGC
GACGAGGCGGCGGGCCTCTGGTACGCCATGGATGTGGGCGAGCTTGGCATCGTCACCGAGGCCGA
CACGCTCGATGCCCTGCGCGAGCGGGTGAAGCAGCTCCTGCCGGAATGTTTCGGCATCGAGAACT
GCCCTGTAGAGCTCGAACTCTGCGACAGCGAGAATAACGGACCGGCCTGACGCACCGCCGTAACC
CCGCCGTAATGTCCATTCTCTCTGATGCGGACATCACGAGGAAACGTCCATGCCTGCCCGCCTTC
GCCTTGCCGCCGCCCTCGCTTTCGTCGGCCTGGCCATTCCACCCGCCTTCGCCGATTGGGATCGG
CCCAGCCTCGACAAGGGCATCGCCAAGCTCGAGCGCCGCACTGAGGGCCGGCTCGGCGTCGCGCT
GATCGACCTGAAGGACCACAAGCTCTGGTCCTGGCGCGGAGCCGAGACCTTCCCGATGCAGAGCG
TCTTCAAGCTGCCGCTGGCGGTAGCCGTGCTACAGCAGGTCGAGGCGGGGAAGTTCAAGCTCGAC
CAGCCGATCACCATC
>r533.1 |SOURCES={KEY=8c1b976a...,bw,5178687-5179287}|ERRORS={}|SOURCE_1="bcq" (8c1b976ac150da4581101744fba310641e33826f)
AGCACGCGCCTCGGCGACGCTGTCGGGATCGGGCAGCAAGGCCAGGATCGCGATCTCCGGCGACA
GCCGGCGCGCCGCCGCGATTAGATCGATGTCGCGAAGGCCAAGCAGGCTGCGCGGAAGCGCATCG
GCAGCCGCCAACGCGGCCAGGATCGGCGGCAGGATGGCAGGGTCGCGCAACTTGACGTCGAGCAG
GAGCCCGAGCGGCATGGAGGCCGTGATCGCCTCGTCGAGCGTCAGCAGGCCGGGCAGGACGGTCC
GAAGCGCCGCGAGATCGGTGTCGGCGACCCGTCGCGGATAGCCGGCAAGGCGCGTCAGATCGGCA
TCGTGCAGACAGACAAGCACGCCATCCGCGCTCAGGCGCAGATCGGTTTCCACCATCTCGGCGCC
GGCCCCGGCGGAAGCTGCGAAGGCCTCGGCCGTGTTCTCCGGCCCGAGCAGGGCTCCGCCGCGAT
GAGCGATGGCGAGCGGACGGGGAGCGGCGGCGAAGAAACCGGGTCGCATCGCGTCAGTGCCTCTC
GCTGGTCGGATCGAAACGGTCGCGCAGCCAGTCGCCGAACAGGCTCATCGACAGCGTCGTCAGGA
AGATCGTCAGGCCCG
>r534.1 |SOURCES={KEY=8c1b976a...,bw,304419-305019}|ERRORS={}|SOURCE_1="bcq" (8c1b976ac150da4581101744fba310641e33826f)
CCTCGCGCTGGCCGCGATCGTGCGCGCCTTCGCGGTCGGGCAGATCGAGTGGAACTATGTCGCCG
AGTTCCTGACCGTCCAGGCCATCATGACCGGCCTCGTCAACACCATCGTCATGGCGATCCTGGCG
ATGCTGCTCGGCATCGCGCTCGGCGTCGTCTTCGCGGTGATGCGGTTGTCAGCCAATCCCGTGCT
CTCGATGACGGCGGTCGGCTATATCTGGTTCTTCCGGGCCGTGCCGGCCCTGTTGCAGCTGCTGC
TCTGGTTCAATCTCGCGCTGGTCTTCCCGACCATCGGCATACCCGGCCTGTTCTCGTTCAAGACC
GTCGAGGTGATGACGCCCTTCGTCGCGGCACTGCTCGGCCTCGGCATCCAGCAGGGCGCCTTCAC
CGCGGAGGTGGTGCGCGCCGGCCTGCTCTCCGTCGACAACGGCCAGTACGAAGCGGCCCAGACGC
TCGGCATGACACGGCTCAAGCTGCTGCGGCGGATCATCATGCCTCAGGCCATGCGTGTGATCGTG
CCGCCGATCGGCAACGAGTTCATCGGCATGGTGAAGCTCACCTCGCTGGCGAGCGTCATCCAGTT
CGCCGAGATCCTGCA
>r535.1 |SOURCES={KEY=8c1b976a...,fw,412362-412962}|ERRORS={}|SOURCE_1="bcq" (8c1b976ac150da4581101744fba310641e33826f)
CCGGCTGGCCCGGCCGTGGGGTGTGACCACTGCACGAGCGGAAAGCGAAGCGGTCTACAAGCTAG
GAGCAGCCACGGCCGACAGCGACAAGCTGATTGTCGATGCGGTGGGGGCGGTTGCGGAAGAACGG
GGCGTCGGCCGGCCCATGATTGCGCTGGCCTGGTTGCGTCGCAATCCCGTGGTGGCAGCTCCGAT
CGTCGGTGCGCTGAAAGCAGAGCATATCGACGACGCCGTGGCCTCCCTGTCGATCAGCCTCACCG
ACGAGGAGGCCGCACGGCTGGAGGCGCCCTATACGCCGCGGCTCGACCATCAGGGAGTGTCAGAC
CCGGCCATGCTGCGCCGCGCGGCTGAAACAGCCACAGGATACAGCATCAGCCGTCTCCCCGTCCG
TGAACTGAGCAAAGTGACATGAACCTTGCTCGTTCTGGCGACTGACATGTCATCTTCGAGGCGAT
ACTGACGACAACTGTTTGACCGGATCAGAGCGACAGCCGGGCCTGCAGGTCGTTAAGGAGCCACC
GGCCAGCCGGGCCAGGTACATGGTCCGCCATGCGGGCGGCGTAGATGGTCAGGGCGTTCGCCGGG
TCACGGGCATCTTCG
>r536.1 |SOURCES={KEY=8c1b976a...,bw,2630820-2631420}|ERRORS={}|SOURCE_1="bcq" (8c1b976ac150da4581101744fba310641e33826f)
GGACCAAGACCTTGTCGCCCGGCATCAGCACCGACAGCATGACGACGGTGACGGCGGCCTGGCCG
GAGGGGACGAGCACTGTGCGAATCCCGTCGTGCAACTGTGTCAGTTGCGCTTCCAGCGTGCGGGT
CGTCGGCGTGCCGTGCAGCCCGTAGGTATAGCCGTCGAAACCGCGATATTTGCGGGCCATGAAGC
TCGCCCCATCGGGATAGACGATGGTGGAAGCGCGGTGTGTCGGCACGGCGAGCGAGGCGTAACCC
TCCTCATTGACCGCCGGATGATGAACGCAGAGCGTGAGGTCGTGCATGGTCGTTTTTCCTTGCTG
CCGTCATAGTCGGGACGGGCGGCGAGGCAGGCAATCATGCAGCGGGCATGGAACGATGCCTCATC
GTTATGCCTCTCAGCGTGCTGCCATCAGGCAGTCGATGAAGTCGCGTACCAGCTGCGACTTCGGC
TTGTCCGGCGGCAGGATCAGCAGGCTGCGGCTCTGAACGGCGGGCTCGAAGGGGCGCAGCACAAG
CTGGCTCTGATCGTGGCCGGCAATCGCATAAGGGCTGATCAGCCCGACGCCGACGCCCTGGGCCA
CCAGTGCGCAGACCG
>r537.1 |SOURCES={KEY=8c1b976a...,bw,4622280-4622880}|ERRORS={}|SOURCE_1="bcq" (8c1b976ac150da4581101744fba310641e33826f)
AAGCACCGCTTCGGCGATTATGTCGGCGCCAAGTCGCGCGAGGCGCCGGACAACCTGAAGCCCAT
CGGCACCGGCCCCTACAAGTTCGTCGACTTCAAGCCGGGCGACGTGCTGACCGGCGAGCGCAACC
CCGACTACCACATCAAGAACCAGCCCGCCTTCGACACACTCGAGGTCAAGGGCGGCGGTGACGCG
GTCTCGGCGGCGCGCGCCGTGCTGCAGACCGGCGAATACGACTATGCCTGGAACCTGCAGGTCGA
GGACGAGGTCCTCAAGCGCATGGAGACCGGCGGACGCGGCAAGGTCAGCACGGTTCCCTCGGGCG
ATATCGAGTTCATCATCCTGAACCCGACCGATCCGTGGACCGAGGTCGACGGCGAGCGCTCCAGC
GTCAAGACCAAACACCCGACGCTGAGCGATCCGAAGGTGCGCGAGGCGATCAACCTGCTGATCGA
CCGCGACTCGGTCCAGAAGTTCATCTATGGCCGCGGCGGCATCGCGACGGCGAGCTTCGTCAATG
AGCCCAAGCAGTTCAAGTCGACCAAGCTCAAATACGAGTTCAACATCGACAAGGCCAACAAGATC
CTCGACGAGGCCGGC
>r538.1 |SOURCES={KEY=8c1b976a...,bw,363510-364110}|ERRORS={}|SOURCE_1="bcq" (8c1b976ac150da4581101744fba310641e33826f)
CCGGCGTGGTCTGCAGGCGCTGGCGCGCGACGGCTTCGATGGCATCGTGCTGGTCCATGACGCGG
CGCGCCCCTTCGTCTCGCCGGCCCTGATCGACGCCGCCATCCGCACATTGGACGAAAGCGGGCTC
GCGGCCATCCCCGCCCTGCCGGTCACCGACACGATCAAGCGTATCGACGAGCGCGGCCACATCGC
CGAGACGCCGCCCCGGGACCGGCTCGTCAGCGTGCAGACCCCGCAGGCCTTCCGGTTCGGCCCTT
TGCTGGCCGCTCACGAGGCGGCCAGCGCCGCGCTCCTGCACGGCTTCACCGACGATGCCGCGCTG
ATGGAATGGGCCGGCCATCCCGTCGCAACCTTTGCGGGCGATCCCGCCAACATCAAGCTGACGCA
TCCGGAGGATTTCATGCGGACCGGCGCCGGCAACGGCAAGCTGCTCGTCACCCGCGTCGGCACGG
GCTACGATGTCCACGCCTTCGGGCCGGGCGATCATGTCTGGCTCGGCGGCGTCAGGATCGGCCAC
GATCAGGGCGTCGTCGCTCATTCCGACGGCGACGTCGCGCTTCATGCCTTGACCGACGCGCTGCT
GGGGGCGCTGGCCGA
>r539.1 |SOURCES={KEY=8c1b976a...,bw,2602143-2602743}|ERRORS={}|SOURCE_1="bcq" (8c1b976ac150da4581101744fba310641e33826f)
AAGGTTTGCTTCATGAACGGTATCTGAACGATGCGCTGCAAGAAGCATGCAACGATTCGATGTGG
CGGCGCGGTGACACCATGAATCGCTTCGCCTGGCTGCTCGACCGCCTCGCCTATGAGCCGCGCCG
CAACGCCAAGCTCGCGCTGATCGCCGATTATCTGCGCACCACGCCCGACCCCGATCGCGGCTATG
CGCTGGCGGCGATGACCGGCGGGCTCGTCTTCCGCAACGCCAAGGCCGGGCTGATCCGCGCGCTG
ATCGCCGAGCGCACCGATCCGGTGCTGTTCGCGCTGTCCTACGACTATGTCGGCGATCTCTCGGA
GACGGTCGCACTGATGTGGCCGGCCCGGCATGGCACTAACGCGGTGCCGCATCTGCCCGAGGTCG
TCGAGAGTCTGCGCGAGGCCGGCAAGACCGACCTGCCGCGCCTCGTCGCCTCCTGGCTCGACGCG
CTCGATGAGACCGGCCGCTGGGCGCTCCTGAAGCTCATCACCGGCGCCTTGCGGATCGGCGTCTC
GGCTCGCCTCGCCAAGACGGCGGCGGCGAGCCTCGGCGGCGTGCCGGCTGACGAGGTCGAGCAGG
TCTGGCACGGGCTGG
>r540.1 |SOURCES={KEY=8c1b976a...,bw,4292809-4293409}|ERRORS={}|SOURCE_1="bcq" (8c1b976ac150da4581101744fba310641e33826f)
GGATCTCGCCCATCTGGGTCTGCCCGCTGGCGACGGCGCGCTTGATCTCGGGCGCCTTGAACAGC
GCGGCATTGGCATGGACCGTGATCTGGAGCTTTCCGCCCGTCGCCGTCTCCACGTCCTTGGCGAA
GAGGGCGAGGTTCTCCGTGTGCGGGTTGTCGGTCGGATAGGCGTTGGGCAGGTTCCACTTGGTCT
GCGCCGCGGCGGGGGCGGCCATGGCGAGCGCGCTGACGCCGAGCGCGAAGGCTGCTCCCGTCAAG
GTTCTGCGATTGATCATGCTGACATTCCCTCTCTCTGGTTGATTGTGATTGTGACGCTCACCGAT
CCGGGAAAGCGAGGTTCGGCAGGTAGAGCACGATGTCCGGGAAGGTGGTGATGATGATGACGGCG
ACGTTCAGCAGAAGGAAGAACGGAAAGGCCGCCTTCGCAATCGTCATCGTGTCCTTGCCGCTCAT
GTTCTGCAGCACGAACAGGTTGAAGCCGACCGGCGGGGTGATCTGCGCCATCTCGACATGGATGA
CGAGGTAGACACCGAACCAGACGAGGTCGAAGCCGGCTTCCTTCACCATCGGCAGCACGATCACC
GCCGTCAGCACGATC
>r541.1 |SOURCES={KEY=8c1b976a...,fw,5362830-5363430}|ERRORS={}|SOURCE_1="bcq" (8c1b976ac150da4581101744fba310641e33826f)
GCCGCCGCGCAGTAGGGCGGGATAGGTCTTCATGCTGCGCCATACGCTGCAACGGCTTCTGCTGG
TTCTGCCCGTCCTGCTCGGTGTGCTGCTGGTCGGCTTCCTGCTGATGCAGGTCGTGCCGACCGAT
CCGGCCCAGGTGCGCGCCGGGCCGACCGCGACGCAGGACGTGGTCGAGGCCATCCGCCAGGAGCT
AGGCCTCAATCAGCCGCTCTGGAAGCAGTTTGCGATCTATATCGGCCGTCTCGCGCAGGGCGATC
TCGGCGTCTCGATCATCAACAATGTCCCGGTTTCGCAGGAACTCGCCAACACCATCGGCCCGACG
CTGGAGCTGATGTTCGCCTCGCTCGTCTGGGCGATCCCGCTCGGGATGCTGCTCGGCACGGTCGG
CGCCTATTTCCGCGGTTCCCTGCTCGACCGCGCCATCATGGCGGTCTCGGTCGCGGGCGTCTCGC
TGCCGGTCTTCTTCCTTGGACTGGGGCTGATCTGGCTCTTCGGCTTCAAATATCCGATCCTGCCC
TTCACCGGCCGCACCGGCCCGCTCTGGACCTGGGAAGGGTTGCAGGGGATCATCCTGCCGGCCAT
CACGCTCGGCGGCGT
>r542.1 |SOURCES={KEY=8c1b976a...,bw,2688373-2688973}|ERRORS={}|SOURCE_1="bcq" (8c1b976ac150da4581101744fba310641e33826f)
CAGAGCCCGAGCAGCTCCTCCTGCATCTTGCGCCGCGTCAGGGCGTCGAGTGCGGCGAAGGGTTC
GTCCATCAGCAGGATCCGCGGCTGCATTGCGAGGGCCCGCGCGATGGCGACCCGCTGCTTCATGC
CTCCCGACAATTCGTGCGGATAGCTGCTCGCGAACTTCGCGAGGCCGACCTTCTCGACATAGTGA
CGCGCCCGCTCCGTCGCTTCCCGGCGCGACAGGCTGCGCGAGGCGATCAGCGGAAAGGCGACATT
CTGCAACACCGTCTTCCAGGGAGGGAGTTGATCGAACTCCTGGAAGACGACGATGCGGTCCGGAC
CCGGGCCGCGGATCGGCGCGCCGGCGAGGGAAATATCGCCCTCGACGGGTGCGATGAAGCCGGCG
ATCGCCTTGAGCAAGGTGGACTTGCCGCAGCCGGAGGGCCCGAGCAGCACGAAGCGATCGGCCTC
GTAGACATCGAAGCCGACCTGATGGGTCGCACGAACGATCCTGTCGTCGCTGCGGTATTCGAGGC
TGACATCCGCGACACGGAGCAGGGGAGGCGGCAGCGGCGCGGCGAGCGTGGATGAGGCCCGGGAC
ACGGCGTCGACGGCC
>r543.1 |SOURCES={KEY=8c1b976a...,bw,114763-115363}|ERRORS={}|SOURCE_1="bcq" (8c1b976ac150da4581101744fba310641e33826f)
GCGCGACACCCTTCTGACCGCGCAGGACGATGCGCTGCGCGCCTTCACCGACGAAGCCACCGCTG
GCGCCGGCACGCCGCTCTCGCAGATGCATGCGCTGATGGCCGCGGTCCATGAGCGCATGACCTGC
CTCGACGCCAGCGGACACACCGGCGTTGGCGCACCGGCTGCCTTCGCGGCGGGCGAGGCGATCCC
GCAGGATATCGCCCATGTCTTCATGGCCTGCGCGCGCCATCTCGGGCAGCCGGCACGCTACGTCT
CCGGCTATGTCGCGCGATCGGACGATCTGCTCCTGGGCAGCGGCGCCCATGCCTGGGCCGAGGTC
TATCTCGATGGCTATGGCTGGATCGGCTTCGACAGCGCCAATGGCCTGTGCCCCATCGACACACA
TGTGCGTGTCGCGGTAGGGCTGGATTTCGCCGACGCCGCCCCTGTCCGGGGCTCGCGCCAGGGCG
GCGGAGGCGAGAACCTCAACGTTCTCGTCACGGCACAAGAAGCCGGCAGTCGGCAGGTCAATCAA
TAGCCGTAGCTGGCGGCCGAAACTTAAGCCGGCCACGTTGATTCGATTTGGTCGGATCAGGCCAC
AAGCGATTGACGGAC
>r544.1 |SOURCES={KEY=8c1b976a...,bw,4744517-4745117}|ERRORS={}|SOURCE_1="bcq" (8c1b976ac150da4581101744fba310641e33826f)
ACCTCGGTCAGATTGGTCGGTGGCCCATGACCGGGGATGACCGTCTCCACATCGAGGGAGAGCGC
CGTCGAAAGACTTCCTCGCCATGACCCCGTCCGGCGCATGCCGGACGGTCTCTTCGCCCCTATCC
CCATCTCCTGCCGCGAGACGCTCCGATGCCCACGCAAAGCCAGTCCGGCGCCCCGGCGAAATCGG
GCGAGCGCTCGCCGTCCCGGCAGGCCCTGCGCGGGCTCGACGCTCTGAACTTCTTCCTCGCCGAC
GTGCGCGACGGGTTGGGGCCCTATCTCGCGATCTATCTGATCGCCGTGCGCGGCCCGGAGCAGGG
CTGGAACGAGGCGACCGTCGGTCTCGTCATGACCATCGCCGGCATCGTCGGCCTGCTCGCCCAGA
CCCCGGCCGGAGCGCTGATCGACAAGGGCCGCCACAAGCCGGCGATCGTCATCGCCTCCGCGATC
GCGGTCACGCTGTCGTGCCTGGCGCTTCCCTTCATCAGCAATTTCTACCTGGTCGTCGGCACGCA
ATCGGTCGCCGCGATCGCGGGCGCGATCTTCCCGCCGGCGCTGGCTGCGATCACGCTCGGCCTCG
TCGGGCCGAAGCTGT
>r545.1 |SOURCES={KEY=8c1b976a...,fw,5450832-5451432}|ERRORS={}|SOURCE_1="bcq" (8c1b976ac150da4581101744fba310641e33826f)
CTGCTCGGCTGGCCGCAGGGCACCTTCGCCTCCAAGGTCGTGGTCGGCGACGGCTCGGTCGACGT
CACCCGCGAGGTCGATGGCGGCCTGCAGACGGTCCAGCTCAAGCTGCCGGCGATCGTCACCACGG
ATCTGCGCCTGAACGAGCCGCGTTCTCGACGAAGGCCTTTTCGATGACGTAGTCGCCGGCCTCGC
CGTGATTGCCTTCCTCAAGGCCGCGCTCGGCGAAGATCGTCTTGAGGTCGGCCAGCATCTGCGGC
GAGCCGCAGAGCATGAAGCGGTCGCCCTCAGGATCGAAGCCGGGCTGGCCGATATCGGTATAGAG
CTGGCCCGAAGTCATCAGGTCGGTGATGCGGCCGCGGTTGCGGAAGGGCTCCGGCACCGGCACCG
GGCTGGCGCCGTTCCTGTCGCTGATCCGCGACCCCGAGACCTATGAGCGCTATGAGAAGGTCGTG
CTGGTCCATGGCTGCCGCCAGGTCGCGGAGCTGGCCTATGGCGAGCGCATCACCCAGCATCTGCC
GCAGGACGAGTTCCTCGGCGAGATGATCCGCGAGCAGCTGATCTATTACCCGACGGTGACGCGCG
AGCCCTTCCGCAACC
>r546.1 |SOURCES={KEY=8c1b976a...,fw,4238013-4238613}|ERRORS={}|SOURCE_1="bcq" (8c1b976ac150da4581101744fba310641e33826f)
GCATCATAGGCGGCCCCGCCGACGAGCCCCTTCTCGATCTCGAAGGAGCCGAGCCCCTGCTTGCC
GAACCAGGAGACGATCTGCTCGACCTGGCCCATCACCTCGGGGCCGATGCCGTCGCCGGGGAGCA
GCAGGAGCTTGTGGGTCGCCATGGTCGTCGCCTCGCGCTTGGTCGTGAACCGAACCGGTTTCCGG
TCTCGCGGCGGTGATTACGGGCGGAACCGTGACGACGCAAGCGGCAGGCGCGCGAAGCCGGCGCA
TGGCAGACCATGCGCCGGCGCCGAGAGCGGTGCTCAGACCTTCTTCTCCATGTTCCAGAAGAACT
GCACCGGCGAGAGCACCATGCCGCTCAGATTCTTGCGGAACGCCATGGGCTGCTGGACGAGGCCG
CAGGGGACATAGGGAACGGCCTCGAAGCCGCGTTCCTCGATCCTGGCCGCGATCTCCTTCTGCTT
GGCCTCTTCCGGCGTTGCGATCCACGCGTCGCGGAGCCCCTCCATCGGCGCGTCGTCGGGCCAGC
CGAACCAGGCCGCGCCGCCATTGGTCCGCGTCAGCGGATGCAGCGCCGGGTTGAGCGTATCCGCA
CAGGACCAGAGCGTA
>r547.1 |SOURCES={KEY=8c1b976a...,bw,1443557-1444157}|ERRORS={}|SOURCE_1="bcq" (8c1b976ac150da4581101744fba310641e33826f)
AACTCCGGCTTTCCTTCGTCGTCCAGCGCCGGGCTCATTGCCAGCGTTGACAGGGGCCATTTTCG
GGTTGCCTGCCTGAACTCAGCGCGAAAGCGAGGCTGGGCGCGTCCCAGCCTCATGGCAAAGGAAG
CTGGCAGTAAGGTCGCAGCTACACCTCTCGCACAATTGCCAGCCGATCCCCTACTGTTCTTTCTT
GAACATGTTCTGGAAGATCAGTGCGCCCCAGACGGAGCCGCGGGCGTGAACCAGCGCCATCGCGC
GCGGTTTCGGCGAAGCGGTGGCCCCTTTGATCGTTCGCACCCACAGCAGGGCAGCACGCGATGTC
CGCTTTCCGGCAGTCAGTTAGGTCAGCTCTTGGCGTTACCGCACGGTTGCCGACAGCTTGGCCCG
CTCCGCCGCTGTCATAGCGAGGTAGTCGCCATAGGAAGCCTGCGGATTGTCCAGCCAATGGTCGG
CATAATAGGGAACCAGCGGCTCGTAGGCGTCGAACACGCGGCGGAGATCCCGGATCGCGTCGCCC
[truncated: 331,535 more chars]
