# Supplementary material for: Rapid phylogenetic and functional classification of short genomic fragments with signature peptides
Source: BMC Res Notes. 2012 Aug 28;5:460. doi: 10.1186/1756-0500-5-460 (PMC3772700; doi:10.1186/1756-0500-5-460)
Supplement: Additional file 4 — Synthetic data produced from draft genomes of four soil bacteria. This file contains a zip file of the 16 synthetic data sets used to compare sensitivity, specificity, and throughput of our method to three types of BLAST-based methods. (TAR 6400 kb) [file 1756-0500-5-460-S4.tar › syndat/bcq.75.fna]

>r1.1 |SOURCES={KEY=8c1b976a...,fw,5322797-5322872}|ERRORS={}|SOURCE_1="bcq" (8c1b976ac150da4581101744fba310641e33826f)
GCATGGAACGGCGCGAGCGTGACGCCGCTATGGACCGTGACCAGGAAGGCGCCCGGATGGGCCGC
CGACTCGGCA
>r2.1 |SOURCES={KEY=8c1b976a...,bw,3047330-3047405}|ERRORS={}|SOURCE_1="bcq" (8c1b976ac150da4581101744fba310641e33826f)
GTCATGGAACTTGACGCCCTTGCGCAGGGTGAAGGTCCAGATCTTCTGGTCGGTCGGATTGACCA
CCCAGCTCTC
>r3.1 |SOURCES={KEY=8c1b976a...,bw,2184620-2184695}|ERRORS={}|SOURCE_1="bcq" (8c1b976ac150da4581101744fba310641e33826f)
TCCGTGGCGGATATGAAGCCCGGCGACGTCTTCATCGGCAACGACGCCTATGAGGGCGGCGGCAC
GCACCTTCCC
>r4.1 |SOURCES={KEY=8c1b976a...,fw,466299-466374}|ERRORS={}|SOURCE_1="bcq" (8c1b976ac150da4581101744fba310641e33826f)
TCATCCCCGTTATCCCGCCAATGAGGTGGCACACGCCCGGCAATCGGTGCAGTCTGCGGGCCGAA
GGTGCCGCGA
>r5.1 |SOURCES={KEY=8c1b976a...,bw,1193751-1193826}|ERRORS={}|SOURCE_1="bcq" (8c1b976ac150da4581101744fba310641e33826f)
CATCAGCGCAACAACCGGATCAGGTCCAATTTCCTGATCGCCGGGCTCTTCCTGCTGGTCTATCT
CACGACCTGG
>r6.1 |SOURCES={KEY=8c1b976a...,fw,4351694-4351769}|ERRORS={}|SOURCE_1="bcq" (8c1b976ac150da4581101744fba310641e33826f)
TTCCTTCGGCAGGGCGGTCGTGGCGAGATCGATATCGCTGATCGGCTCGCCGAGCAGCAGGTTGC
GGATGGCACC
>r7.1 |SOURCES={KEY=8c1b976a...,bw,2976932-2977007}|ERRORS={}|SOURCE_1="bcq" (8c1b976ac150da4581101744fba310641e33826f)
GCCGAAGGCGAAGGAATTCGACAGCGCATGGCGCAGCACCGCCTGCCGCGCGCCCTCCGGGACGA
CGTCGAGCCC
>r8.1 |SOURCES={KEY=8c1b976a...,bw,4793940-4794015}|ERRORS={}|SOURCE_1="bcq" (8c1b976ac150da4581101744fba310641e33826f)
CGGCTCGCCGCGACCGTGATCGACGAGGTGCTGCGCGCCCGCGTCGCACTCGACGAGACGCTGGA
TCGCCTCGTC
>r9.1 |SOURCES={KEY=8c1b976a...,bw,1067642-1067717}|ERRORS={}|SOURCE_1="bcq" (8c1b976ac150da4581101744fba310641e33826f)
TTCCGTCGCTGGAAGACCATGACCGAGCCGACCTGGTCGCGCGTGAACTATCCGCCGATCGACTA
CCAGGACCTC
>r10.1 |SOURCES={KEY=8c1b976a...,bw,429451-429526}|ERRORS={}|SOURCE_1="bcq" (8c1b976ac150da4581101744fba310641e33826f)
ATCGCGCGCCGCCGCGAGCAGGTCACCATCCGTTTCCGGCCGGGCGATGCGCCAGTCGGGCGAGC
CGGATTGCTT
>r11.1 |SOURCES={KEY=8c1b976a...,bw,3743313-3743388}|ERRORS={}|SOURCE_1="bcq" (8c1b976ac150da4581101744fba310641e33826f)
CCGCCACGCGCCGCTGGGAAGTGACCCGCGACGCCTGGGGCAGGACCGTCGGCTGCTGGGTCGAT
GTGCCCGCGC
>r12.1 |SOURCES={KEY=8c1b976a...,fw,2552910-2552985}|ERRORS={}|SOURCE_1="bcq" (8c1b976ac150da4581101744fba310641e33826f)
GGACTTCGCCGCCGCCTTCGAGCGCGCCGTCGCCTCGGGCAAGCCCGCGATCATCCACTGCCTGC
TCGACCCCGA
>r13.1 |SOURCES={KEY=8c1b976a...,bw,2468569-2468644}|ERRORS={}|SOURCE_1="bcq" (8c1b976ac150da4581101744fba310641e33826f)
CGAATCCAGCCTCGGCGACGGCATTTTCGACGGCATCCGCTACGCGCAAGCCGGTGGCGCCTATG
GCGTCGGCAG
>r14.1 |SOURCES={KEY=8c1b976a...,fw,323357-323432}|ERRORS={}|SOURCE_1="bcq" (8c1b976ac150da4581101744fba310641e33826f)
AGGCAGCGCGAAGGGCGTGCCGTCCGGCATCACGCCGACGGCGCGGCGCAGACCGATGCGGCTCT
GCTGGGCGAG
>r15.1 |SOURCES={KEY=8c1b976a...,bw,1184591-1184666}|ERRORS={}|SOURCE_1="bcq" (8c1b976ac150da4581101744fba310641e33826f)
CGAAGGGTCAAGTTGTCATCCGCCATCGCGCCGCCTAGACAAACAGGAGCCGGGCTGCACGATCG
CTCCATTCCT
>r16.1 |SOURCES={KEY=8c1b976a...,bw,4848354-4848429}|ERRORS={}|SOURCE_1="bcq" (8c1b976ac150da4581101744fba310641e33826f)
GGCTTCGCCGATCGCTATCCGCACGAGCTTTCCGGCGGCCAGCGCCAGCGCGTCGCCATCGCCCG
TGCCATCGTG
>r17.1 |SOURCES={KEY=8c1b976a...,bw,3397400-3397475}|ERRORS={}|SOURCE_1="bcq" (8c1b976ac150da4581101744fba310641e33826f)
GCAGCAGGACGAGCCCGACGCGCAGCGTCGGCGCGTGGAGCCCGGTCCGCTCCTGGCGCTTGCGG
GCCCAGACAT
>r18.1 |SOURCES={KEY=8c1b976a...,fw,315554-315629}|ERRORS={}|SOURCE_1="bcq" (8c1b976ac150da4581101744fba310641e33826f)
GATGCCGTTGAGCTTCGTGCCGATGCGGGCATTGGCACGGGGCGCGATGACGGTGCGCTCGGAGT
CGTCGCTCAT
>r19.1 |SOURCES={KEY=8c1b976a...,bw,1090491-1090566}|ERRORS={}|SOURCE_1="bcq" (8c1b976ac150da4581101744fba310641e33826f)
GTGAAGCCATCAAGGCCGGCTACGCCGCGAACCGCGCCTTCCTGCTGAAGGCCCTCCCGCAGATC
GGGCTGGGGG
>r20.1 |SOURCES={KEY=8c1b976a...,bw,3965624-3965699}|ERRORS={}|SOURCE_1="bcq" (8c1b976ac150da4581101744fba310641e33826f)
GGATGTCGAGCTTGCGGGGATCGCCGAGCTTCAGCTCCTTCGTCGCGCCTTCGATCATCTCGATC
ATCTTGTCGG
>r21.1 |SOURCES={KEY=8c1b976a...,bw,2163079-2163154}|ERRORS={}|SOURCE_1="bcq" (8c1b976ac150da4581101744fba310641e33826f)
GCCATGCGCGATTCCGGCACGGTGCTGAACTGGGACGACCTGCCGGGCCCCGCTCTCGACAAGCA
CTCGACCGGC
>r22.1 |SOURCES={KEY=8c1b976a...,bw,962996-963071}|ERRORS={}|SOURCE_1="bcq" (8c1b976ac150da4581101744fba310641e33826f)
GATGAAGGTGCAGGCGTGGCGATCGCAGGCCCGCTTCAGCCTCTCGGACAGCGCGACCACCGCTG
CCGGCTCATA
>r23.1 |SOURCES={KEY=8c1b976a...,bw,4655415-4655490}|ERRORS={}|SOURCE_1="bcq" (8c1b976ac150da4581101744fba310641e33826f)
AGATATCGTCGGCATTCTCGGTCGCAACCTCATCGAGAATGCATTGCGCCACGGCGCGCAGGACG
GCGCCGTGGA
>r24.1 |SOURCES={KEY=8c1b976a...,bw,111259-111334}|ERRORS={}|SOURCE_1="bcq" (8c1b976ac150da4581101744fba310641e33826f)
GCGGTTGAGCTCCGGCTTGCCGATGCTGCGCCTGAGCAGCGCCTGCGGCAGCCAGGGCGTCTTCC
GGCCCGGCAG
>r25.1 |SOURCES={KEY=8c1b976a...,bw,2810724-2810799}|ERRORS={}|SOURCE_1="bcq" (8c1b976ac150da4581101744fba310641e33826f)
GTCACGCTGCTGGCGCTTTGCCTCGGCCTGACGGCGATGCGCCTCGTGGTCGAGGGCAAACTCGA
GACCGCGACG
>r26.1 |SOURCES={KEY=8c1b976a...,bw,4466729-4466804}|ERRORS={}|SOURCE_1="bcq" (8c1b976ac150da4581101744fba310641e33826f)
CTGCTCTCGGCGCCGAGAAAATAGACGCCGACCCCCTCCTGGACGGCGCGGGCGCAGAGCTGGTC
GATCAGATCG
>r27.1 |SOURCES={KEY=8c1b976a...,fw,1122376-1122451}|ERRORS={}|SOURCE_1="bcq" (8c1b976ac150da4581101744fba310641e33826f)
ATGGCGGTGGCCGGCACCAATCCGCAGAACTTCGCGACGGGCACCGGCTTTTTCCCGCCCGGAAC
CGCACTGGCC
>r28.1 |SOURCES={KEY=8c1b976a...,bw,5418675-5418750}|ERRORS={}|SOURCE_1="bcq" (8c1b976ac150da4581101744fba310641e33826f)
GCCGCCAATAGCCCCACCCAAACGGGTGCGCCGAACCGAACGCGGAGCTGATATCGGACCAAGTA
CAAGGTATCC
>r29.1 |SOURCES={KEY=8c1b976a...,fw,1179693-1179768}|ERRORS={}|SOURCE_1="bcq" (8c1b976ac150da4581101744fba310641e33826f)
GATAAGAGCATCAGAAATCGAAACGACAAGCCAGTAGGAATCTTCGAACCGCTCGCCGGAGGCCC
CTGACGCGAT
>r30.1 |SOURCES={KEY=8c1b976a...,fw,4031531-4031606}|ERRORS={}|SOURCE_1="bcq" (8c1b976ac150da4581101744fba310641e33826f)
AAGCGCGCCGACGGCACCTATCCGACCGGCAAGGTCGGCGCCGACGTCACGATCGAGCAGGCCTA
TGAGCATGCC
>r31.1 |SOURCES={KEY=8c1b976a...,bw,2823022-2823097}|ERRORS={}|SOURCE_1="bcq" (8c1b976ac150da4581101744fba310641e33826f)
GCGCCTGCAATCCGGGCACGATCTCGCCCGGCGCGAAGACCTGGATCTCGAATTGGCCGTCGGTG
GCGTCGGAGA
>r32.1 |SOURCES={KEY=8c1b976a...,bw,2985380-2985455}|ERRORS={}|SOURCE_1="bcq" (8c1b976ac150da4581101744fba310641e33826f)
GCATCGCCCAGATCGACTGGCCGACCAGCGCGCCGAGCAGCACGCCGACCACGGCCGCCAGGCTG
AAGCCGATGG
>r33.1 |SOURCES={KEY=8c1b976a...,bw,4114294-4114369}|ERRORS={}|SOURCE_1="bcq" (8c1b976ac150da4581101744fba310641e33826f)
CTGGCGCTGGATGTTCGCGATGGGAGCGCTGCCGGCGCTGCTGGTCCTCTATCTGCGCGCCTATG
TGAAGGAGCC
>r34.1 |SOURCES={KEY=8c1b976a...,bw,2071220-2071295}|ERRORS={}|SOURCE_1="bcq" (8c1b976ac150da4581101744fba310641e33826f)
TTCGCGGTCATCGTCCCGAATTGCGCGAGCGTCGCCAGCACGCGCCATTCCGGCACGGTCAGATC
GTGATGCGGG
>r35.1 |SOURCES={KEY=8c1b976a...,fw,4755709-4755784}|ERRORS={}|SOURCE_1="bcq" (8c1b976ac150da4581101744fba310641e33826f)
CTTGATGGAAATCCCCGGCGCCAGCAGATCGAGCGGCTGCCCCCACGCTTCCAGCATGCGATCCG
CGTTGAAATG
>r36.1 |SOURCES={KEY=8c1b976a...,fw,5091489-5091564}|ERRORS={}|SOURCE_1="bcq" (8c1b976ac150da4581101744fba310641e33826f)
ATTGCGCAGCAGGTTGACCAGCACCTGCTCCAGCTCGACATGCCGGGCGAGCACCCGCAACCCTG
GCGGGCTCGC
>r37.1 |SOURCES={KEY=8c1b976a...,fw,1367077-1367152}|ERRORS={}|SOURCE_1="bcq" (8c1b976ac150da4581101744fba310641e33826f)
CGGCCGCCCGCGCATGGTCAAGGGCGACTGGATCAAGCCCGGCGCAACCGTGATCGATGTCGGCA
TCAACCGCCT
>r38.1 |SOURCES={KEY=8c1b976a...,fw,5369854-5369929}|ERRORS={}|SOURCE_1="bcq" (8c1b976ac150da4581101744fba310641e33826f)
GGTCAGGGCTTTCTACTTCCCGAACCAGGGGACGCCCCGCTGGCAGGGTGTGCAGATGTGGCGCG
GCGCCTGCGA
>r39.1 |SOURCES={KEY=8c1b976a...,bw,1720089-1720164}|ERRORS={}|SOURCE_1="bcq" (8c1b976ac150da4581101744fba310641e33826f)
GGCACAGCGTGCAGTATCCCGGATGCCTCTCGACCATGATGCGCGCCTCCATCGACCGCGCATGC
GCAGTCCAGC
>r40.1 |SOURCES={KEY=8c1b976a...,bw,1089064-1089139}|ERRORS={}|SOURCE_1="bcq" (8c1b976ac150da4581101744fba310641e33826f)
CGTCGCCGGGCGTGGTGCGGCGCATGGTGGCGGCCGGGGCTGCCTGGTTCTACATGGCGGCGAGC
ATCCTGCTCT
>r41.1 |SOURCES={KEY=8c1b976a...,bw,4616336-4616411}|ERRORS={}|SOURCE_1="bcq" (8c1b976ac150da4581101744fba310641e33826f)
TGAGCCTGTCCGAGACCCAATACGGCGTTCTCGCCGGGTTGACGGTCTATGCCGTCCCTCAGGTC
CTTGCCGCCA
>r42.1 |SOURCES={KEY=8c1b976a...,bw,1747637-1747712}|ERRORS={}|SOURCE_1="bcq" (8c1b976ac150da4581101744fba310641e33826f)
CATCTCGCCGACCGCAAGCCCTCGCAGCTCTCCGGCGGCCAGCAGCAGCGCATCGCTTTGTCCCG
CGCCCTCGTC
>r43.1 |SOURCES={KEY=8c1b976a...,bw,4133792-4133867}|ERRORS={}|SOURCE_1="bcq" (8c1b976ac150da4581101744fba310641e33826f)
TGCTGCACCATCTCAAAGAAGCTCCGGACCAGAGGCAGGCGGCGCCGCTCCGCCCGGCAGGCCAC
ATATTCTCCG
>r44.1 |SOURCES={KEY=8c1b976a...,bw,1207730-1207805}|ERRORS={}|SOURCE_1="bcq" (8c1b976ac150da4581101744fba310641e33826f)
GCGAAGATGACCTTGTGATCGCCGACAACGGTGCCGCCGCGCAGCGCGGCAAAGCCGATCGTGCC
AGGGTCGCGG
>r45.1 |SOURCES={KEY=8c1b976a...,bw,2240349-2240424}|ERRORS={}|SOURCE_1="bcq" (8c1b976ac150da4581101744fba310641e33826f)
GTGCGTCTCGAACGGCCGGTTGCCTATGAGGCGATCGATGGCCGGCCGGTCGATCTCGTCTGCCT
CGTGCTGACG
>r46.1 |SOURCES={KEY=8c1b976a...,fw,2851030-2851105}|ERRORS={}|SOURCE_1="bcq" (8c1b976ac150da4581101744fba310641e33826f)
TGATCGCTCCTAAGTGAAATAGCGAACCCCATACTTCGGCTCCCCCGCCAAATTTCTCACCAATC
AAAGATCCGC
>r47.1 |SOURCES={KEY=8c1b976a...,bw,2094107-2094182}|ERRORS={}|SOURCE_1="bcq" (8c1b976ac150da4581101744fba310641e33826f)
TGGCGAGCTTTTCCAGCTCGTCGCCGATCTCGTCACGACCCAGGGCGGTCAGGCGTGCGAGGCGC
AATTCGAGGA
>r48.1 |SOURCES={KEY=8c1b976a...,fw,4821884-4821959}|ERRORS={}|SOURCE_1="bcq" (8c1b976ac150da4581101744fba310641e33826f)
CGGCGATGGCGGCGAGTTCCGCGCGCCGATGGCGATCGCGGTGATCGGCGGGCTGATCGTCTCGA
CGGTTCTCTC
>r49.1 |SOURCES={KEY=8c1b976a...,fw,1056338-1056413}|ERRORS={}|SOURCE_1="bcq" (8c1b976ac150da4581101744fba310641e33826f)
AGAACGAGGCGGCCATCGGCCAGCCGCGACCATTGCGGAGCATAGAGCGCGGCGGTGCAACTGAG
GCCGGGGACG
>r50.1 |SOURCES={KEY=8c1b976a...,bw,1653957-1654032}|ERRORS={}|SOURCE_1="bcq" (8c1b976ac150da4581101744fba310641e33826f)
AGCTCCGCCACCAGCGCGGCATTCTCGACCATATGGGCGAAAGGCTGGCCGGGCTCGACCTCACC
GTCGAAGGTG
>r51.1 |SOURCES={KEY=8c1b976a...,bw,4813756-4813831}|ERRORS={}|SOURCE_1="bcq" (8c1b976ac150da4581101744fba310641e33826f)
TCGGTGACGTTCTTGGCGCCGGCCGGCTTCGGCCAGGCCTTGCCTTCGGTCAGGCGGGAGTTCTT
CGGAAGATTG
>r52.1 |SOURCES={KEY=8c1b976a...,bw,1717677-1717752}|ERRORS={}|SOURCE_1="bcq" (8c1b976ac150da4581101744fba310641e33826f)
AGCAGCACGGCGATCAGGCCGATGACGACGGCCGACCCCGTATAGAGGATGCGCACGGGCTCGGA
GATGACGCCG
>r53.1 |SOURCES={KEY=8c1b976a...,fw,801371-801446}|ERRORS={}|SOURCE_1="bcq" (8c1b976ac150da4581101744fba310641e33826f)
CGCCACTCACGCTCTGCCGCATCGCCGCGCACGCCGCCGCGATGGCGCAGCAACCTCAAGGCGAA
GGCCGGGGCG
>r54.1 |SOURCES={KEY=8c1b976a...,fw,1421763-1421838}|ERRORS={}|SOURCE_1="bcq" (8c1b976ac150da4581101744fba310641e33826f)
ACACCGTCATGATCCACCAGATCGAGCGCGGCTTCGCGCCCGAGGCGCCGGAGATCGCCGGCAAG
GCGACGATCG
>r55.1 |SOURCES={KEY=8c1b976a...,fw,2663695-2663770}|ERRORS={}|SOURCE_1="bcq" (8c1b976ac150da4581101744fba310641e33826f)
ACGAGTCTTGCTTTCGGCTGATCTTGCCGGGGACTAGCCTCGTTTCATGTCCGGTCGATGAGGTT
CGGGATGGAA
>r56.1 |SOURCES={KEY=8c1b976a...,fw,4675175-4675250}|ERRORS={}|SOURCE_1="bcq" (8c1b976ac150da4581101744fba310641e33826f)
TGGCGATCAAGCCATCACGCGGCAGGACTGCCAATTCGGCGATGAGGGCTTCTATCTTCGGGTCG
CGCTCGTAGA
>r57.1 |SOURCES={KEY=8c1b976a...,bw,4263268-4263343}|ERRORS={}|SOURCE_1="bcq" (8c1b976ac150da4581101744fba310641e33826f)
CATCGGTACGGGCGAGGCCTTCATGCTCGGCAAGCAGCGTGCCGGCGTGGTCAGCGCGGTCGCCC
CGCCCGAGCC
>r58.1 |SOURCES={KEY=8c1b976a...,fw,3430959-3431034}|ERRORS={}|SOURCE_1="bcq" (8c1b976ac150da4581101744fba310641e33826f)
TGCCCGTCGAGATCGCTTTTCTCCCCCGCCACGGCGTCGCGCCGGCCGGCCTTGCCCTTGCCGCG
CGTCGCGCGC
>r59.1 |SOURCES={KEY=8c1b976a...,fw,2115776-2115851}|ERRORS={}|SOURCE_1="bcq" (8c1b976ac150da4581101744fba310641e33826f)
CGCGGGGCAGCACCAGCACGCCGGATTCGTCGGCCAGGATGACGTCCCCCGCCTTCACCGGCACA
TTGCCGCAGG
>r60.1 |SOURCES={KEY=8c1b976a...,fw,2114996-2115071}|ERRORS={}|SOURCE_1="bcq" (8c1b976ac150da4581101744fba310641e33826f)
GAGGCGTGGCTGACACCGAGCTCGGCCTCCTCAGCGGCGCTGAGCGGCGTGCGCTTGCTGTAGAG
GATCTTGCAG
>r61.1 |SOURCES={KEY=8c1b976a...,fw,1160204-1160279}|ERRORS={}|SOURCE_1="bcq" (8c1b976ac150da4581101744fba310641e33826f)
CTCCCGCCCCCGGCCTCGACGACGACGGTCTCGCTGAAACCCAGGCCGGCGGCGGAGACATACAT
GTGGAAGACC
>r62.1 |SOURCES={KEY=8c1b976a...,fw,3285805-3285880}|ERRORS={}|SOURCE_1="bcq" (8c1b976ac150da4581101744fba310641e33826f)
CCCCGGTCTGGCGGGGGCGCTGAGGCAGGCGGCGGAAGACGCTTCGTTCAGCCGTAGCGGGCTTC
CAGCCGCCGG
>r63.1 |SOURCES={KEY=8c1b976a...,bw,196032-196107}|ERRORS={}|SOURCE_1="bcq" (8c1b976ac150da4581101744fba310641e33826f)
GTAGACTGTGGCGAAATGCGCGTTGGGCAGCATCTCGCGCACCACGCGCGCCGTCTTGCCGGTAT
CGGTCAGGTC
>r64.1 |SOURCES={KEY=8c1b976a...,fw,3666682-3666757}|ERRORS={}|SOURCE_1="bcq" (8c1b976ac150da4581101744fba310641e33826f)
GAAGGCCGCCTCATCGCTGATCATCATCCCGCCGGCGGCCTCGTGCATCGGAGCCGGGGCGAAGG
TGCCGAACAT
>r65.1 |SOURCES={KEY=8c1b976a...,bw,3712877-3712952}|ERRORS={}|SOURCE_1="bcq" (8c1b976ac150da4581101744fba310641e33826f)
GCGGCTTCCGCAAAAGCGCCGAGTTCCGGCGCCAATCTGCGCCAGTGTGGCCGGTTGGTCATCGC
GCCGGTGGCG
>r66.1 |SOURCES={KEY=8c1b976a...,fw,1041637-1041712}|ERRORS={}|SOURCE_1="bcq" (8c1b976ac150da4581101744fba310641e33826f)
ATGGTCGCGGAAGGCCTGGAGCACGGCCTCGCGCGCCTCGCCGGGCGGGATGGCGAGGGCCTTGA
CGTCGCTGCG
>r67.1 |SOURCES={KEY=8c1b976a...,fw,4235669-4235744}|ERRORS={}|SOURCE_1="bcq" (8c1b976ac150da4581101744fba310641e33826f)
CCTCGTCCCGCTCGGGCAGTTGCGCGCCGATGAAGCGCTCGCCTTCCCAAACCAGGGCACAGATG
CCGATCGCCG
>r68.1 |SOURCES={KEY=8c1b976a...,bw,2453898-2453973}|ERRORS={}|SOURCE_1="bcq" (8c1b976ac150da4581101744fba310641e33826f)
CAGGCCGAGCCGCCCGGTCGGGCCATCCGGCGAATAGAGCTTGTCGATGCAGATCTCGGTGCGGT
GCGTGTTGCC
>r69.1 |SOURCES={KEY=8c1b976a...,bw,1977883-1977958}|ERRORS={}|SOURCE_1="bcq" (8c1b976ac150da4581101744fba310641e33826f)
GCGCCAGCGCGATGCGCCCGGAGGGTGAAACCGGCTGCCGGCCGTGGAAGAAGGCGCGGATGACG
GCGGGGCTCT
>r70.1 |SOURCES={KEY=8c1b976a...,fw,626847-626922}|ERRORS={}|SOURCE_1="bcq" (8c1b976ac150da4581101744fba310641e33826f)
AGCAGGTGATAGACGACGTCGAAGCGCTTCTCGCGGCCGGGATAGTCGGCCCCGGCGATGTCGGT
GAAGTTCACG
>r71.1 |SOURCES={KEY=8c1b976a...,fw,1569362-1569437}|ERRORS={}|SOURCE_1="bcq" (8c1b976ac150da4581101744fba310641e33826f)
CGGCAGGCGCCGCTCGCGATCCCGCAGACGCTGACGGAAGTGACCGGGCCTGGCGATTGGGGCCG
GCTGATGGGT
>r72.1 |SOURCES={KEY=8c1b976a...,bw,5137673-5137748}|ERRORS={}|SOURCE_1="bcq" (8c1b976ac150da4581101744fba310641e33826f)
GCGGACGCTCGCGCTGACGCTGCTGTTGACCCTGGCCGGTTGCGTGACGACGACGGGTGGAAGCG
CCACTAAGTC
>r73.1 |SOURCES={KEY=8c1b976a...,bw,673768-673843}|ERRORS={}|SOURCE_1="bcq" (8c1b976ac150da4581101744fba310641e33826f)
ATCGGCCAGGAGCACGCCAAGAAGGTGCTCTCGGTGGCGGTCCACAACCACTACAAGCGCCTGAG
CCACGCGACG
>r74.1 |SOURCES={KEY=8c1b976a...,fw,170425-170500}|ERRORS={}|SOURCE_1="bcq" (8c1b976ac150da4581101744fba310641e33826f)
CAGAAAAGCATCCGAGGGCGGGTCTTCCCGGGCGTTCTCTTCCATCAGCGCATTATAGAGTTCGA
GCGCGCGCGC
>r75.1 |SOURCES={KEY=8c1b976a...,bw,3949176-3949251}|ERRORS={}|SOURCE_1="bcq" (8c1b976ac150da4581101744fba310641e33826f)
ACCATTGCTGGTCGAAGGGGCGGGGAAGGCCGAGCGCCTCGTTCCAGGCCGGGAGCTGTACGGCC
CGCGCGCGGG
>r76.1 |SOURCES={KEY=8c1b976a...,bw,2018171-2018246}|ERRORS={}|SOURCE_1="bcq" (8c1b976ac150da4581101744fba310641e33826f)
GGGCTCGGTGATCAGGCCGACCGCGATGGTGCTCACGCCCGTCGCTTCCTTCACGGCTCGCGCCA
GCGGCACCTG
>r77.1 |SOURCES={KEY=8c1b976a...,bw,2464592-2464667}|ERRORS={}|SOURCE_1="bcq" (8c1b976ac150da4581101744fba310641e33826f)
CGATCCTGTTCACCCGGCCGATCTCGGTCGATATCCGCATCGGCAGCGAGCATCTCGTCGTCGAT
GCGGATGCGG
>r78.1 |SOURCES={KEY=8c1b976a...,bw,4987596-4987671}|ERRORS={}|SOURCE_1="bcq" (8c1b976ac150da4581101744fba310641e33826f)
CCCGATCTTCACCACGCCACGCGGGCACGGTCTCGACAGCGGTGACGGGAGTTAGGCCTTGGTGG
AGCTGAGGGG
>r79.1 |SOURCES={KEY=8c1b976a...,fw,2425624-2425699}|ERRORS={}|SOURCE_1="bcq" (8c1b976ac150da4581101744fba310641e33826f)
GGTTCACCGCATCGAGGCCCGAGGCGCAGAAGCGGTTGATCTGCACGCCCGGCACTTCCTTGCCG
TAGCCCGCCT
>r80.1 |SOURCES={KEY=8c1b976a...,fw,3844170-3844245}|ERRORS={}|SOURCE_1="bcq" (8c1b976ac150da4581101744fba310641e33826f)
GATGCCCTTCGGCTCCAACGAGGCCGGCTTTGCGGAGAAGACCTTCATCGACGACGAGCTGCGGT
TCCGCACCCA
>r81.1 |SOURCES={KEY=8c1b976a...,bw,2666996-2667071}|ERRORS={}|SOURCE_1="bcq" (8c1b976ac150da4581101744fba310641e33826f)
GATCGCGGATCGGCCTGCGCTCGAAATAGAGCACGCAGCGATCGCCCTCGATCAGCCCGCCATAA
CGGAAATAGC
>r82.1 |SOURCES={KEY=8c1b976a...,fw,4455978-4456053}|ERRORS={}|SOURCE_1="bcq" (8c1b976ac150da4581101744fba310641e33826f)
CATGCACCGCATAGGCGAACCCGCCCGCGACCACGCTTGCGGCCAGAGGGTTCGCCAGCGCCCCG
ACGAACTCGC
>r83.1 |SOURCES={KEY=8c1b976a...,bw,3379726-3379801}|ERRORS={}|SOURCE_1="bcq" (8c1b976ac150da4581101744fba310641e33826f)
CGGCTTGTCGAGCACCACCCAGCCATGGACGTCGCGCTTCTTCGGGCGCGGTGCCGGGGCGGCGT
CCTGGCCCGG
>r84.1 |SOURCES={KEY=8c1b976a...,fw,1534117-1534192}|ERRORS={}|SOURCE_1="bcq" (8c1b976ac150da4581101744fba310641e33826f)
AGCAGCGACGACGCCGGCTCTTTCGTAACAACGTCAAAGGTATGGTCGTCGATGCGCCGGATTTC
CTTCACGCTC
>r85.1 |SOURCES={KEY=8c1b976a...,fw,1511729-1511804}|ERRORS={}|SOURCE_1="bcq" (8c1b976ac150da4581101744fba310641e33826f)
GCCCGTGTGGTCGCAGGACTGCTCTACAACACCGAAACCGCTGAGCTGATCGCAGATGTTGCCCG
GACAGGGGGT
>r86.1 |SOURCES={KEY=8c1b976a...,bw,4115511-4115586}|ERRORS={}|SOURCE_1="bcq" (8c1b976ac150da4581101744fba310641e33826f)
CCGCCCCGATCGCTCTGATGGACATGGCTTGGGATATCGAAGATCCGCTGCTGAAAATGTCGGCC
CAGCGGCTCG
>r87.1 |SOURCES={KEY=8c1b976a...,fw,1019572-1019647}|ERRORS={}|SOURCE_1="bcq" (8c1b976ac150da4581101744fba310641e33826f)
CCTTGAGCCGGACATTGACCACCTCGATGTCGCGCCCGTCCAGGCTGTAGCCGAACTGGTCGGCA
TGGGCGCGGT
>r88.1 |SOURCES={KEY=8c1b976a...,fw,2109760-2109835}|ERRORS={}|SOURCE_1="bcq" (8c1b976ac150da4581101744fba310641e33826f)
GCTCGGTCTCGGTGAGCCGCCGCTTGGCGAGATCGGGCAGCTCCAGGTCGTCGAGGAAGACGTTG
AGAAACTCCT
>r89.1 |SOURCES={KEY=8c1b976a...,fw,940136-940211}|ERRORS={}|SOURCE_1="bcq" (8c1b976ac150da4581101744fba310641e33826f)
CACGAAGGCCGTGACCAGCGGGAACAGGATGCCGAGCGGGATGATCGCTTCCTTGAGGAAGGGCA
TGGCGAAGCC
>r90.1 |SOURCES={KEY=8c1b976a...,bw,334593-334668}|ERRORS={}|SOURCE_1="bcq" (8c1b976ac150da4581101744fba310641e33826f)
ATAGTTCGGCAGGAGCTGTTCGAGCAGATTGTTGGTGAATTCGGGGAACTCGTGCTTCAGCTTCA
ATTGCACGCG
>r91.1 |SOURCES={KEY=8c1b976a...,bw,3533179-3533254}|ERRORS={}|SOURCE_1="bcq" (8c1b976ac150da4581101744fba310641e33826f)
CCTCGACCCAGCTCCGATCGTAGCGGCGCTCCTCGATCGCGCGCCTCTGCTTCTGCTCGACCTGC
TGCTTGGCCT
>r92.1 |SOURCES={KEY=8c1b976a...,bw,1379393-1379468}|ERRORS={}|SOURCE_1="bcq" (8c1b976ac150da4581101744fba310641e33826f)
CCGCGGCAAGACCATGCTGATGGACATGTTCTTCGAGTCCGCGCCGGTGAAGCGCAAGCTGCGGG
TGCATTTCCA
>r93.1 |SOURCES={KEY=8c1b976a...,fw,2783414-2783489}|ERRORS={}|SOURCE_1="bcq" (8c1b976ac150da4581101744fba310641e33826f)
GCCAATCGCTGGTTCGTCGACCTCGCCGTGAAGCACAAGGTCGCGCCGCCCTCGGCGCCGACCGA
CGCCTTCCGC
>r94.1 |SOURCES={KEY=8c1b976a...,bw,1822751-1822826}|ERRORS={}|SOURCE_1="bcq" (8c1b976ac150da4581101744fba310641e33826f)
CACCGGCCGCTCCTGTCGAGGCCGCGCAGCCGGCTTCGAAGCGCAATACTGTCCGCCGCGCCGGG
CTGATCCTGC
>r95.1 |SOURCES={KEY=8c1b976a...,bw,3984120-3984195}|ERRORS={}|SOURCE_1="bcq" (8c1b976ac150da4581101744fba310641e33826f)
GGCGGAGCGCGGCGCGTCCGGGTTTTCGAGATCATGGACGATGTCGGGATGATCGGCTCTGAGCT
TGCCGGTCGC
>r96.1 |SOURCES={KEY=8c1b976a...,bw,2336408-2336483}|ERRORS={}|SOURCE_1="bcq" (8c1b976ac150da4581101744fba310641e33826f)
GGCGGAGACGAAGGGGGCGAACCATGAAGCCGGGCTGGATCGTTCCGCCGCTGACCAATCAGAGG
CAGGCGCGGG
>r97.1 |SOURCES={KEY=8c1b976a...,bw,2849471-2849546}|ERRORS={}|SOURCE_1="bcq" (8c1b976ac150da4581101744fba310641e33826f)
GTCCCCTGGTTCTGACAGTGTGACAGGCTTGGGCGAAGCCGTGGCGCCCGCACTCCACCAAGCGC
TCGGAGAGGT
>r98.1 |SOURCES={KEY=8c1b976a...,fw,4347031-4347106}|ERRORS={}|SOURCE_1="bcq" (8c1b976ac150da4581101744fba310641e33826f)
AGCTCGAAATTGTCGCCTGTCGCCCTCATAGGGGCGCGTCGCAACCTCCGCAATGCGGCGGTGCG
TCACCTTGGG
>r99.1 |SOURCES={KEY=8c1b976a...,fw,1864149-1864224}|ERRORS={}|SOURCE_1="bcq" (8c1b976ac150da4581101744fba310641e33826f)
CGAGATAGAGCTCGGACAGAACATGCACGATGCCCGGCATGGGGTCGCTGGGATCGGAGGCGAAA
TGGACCATAT
>r100.1 |SOURCES={KEY=8c1b976a...,fw,224809-224884}|ERRORS={}|SOURCE_1="bcq" (8c1b976ac150da4581101744fba310641e33826f)
GTCACCAGCATGGCACGGCGCGGCAGGCCGGCCTCGGCCAGGCGCTTGCGCTTCAGCAGGACGTA
GTCCTCGCAA
>r101.1 |SOURCES={KEY=8c1b976a...,fw,4672327-4672402}|ERRORS={}|SOURCE_1="bcq" (8c1b976ac150da4581101744fba310641e33826f)
GTGCGCAACTCGGGCCTATGTCCATTGGCGTCGCGGTCCGCGTCGAGGCCACTATCCGCATCGCC
GGCGCGCATC
>r102.1 |SOURCES={KEY=8c1b976a...,fw,3279586-3279661}|ERRORS={}|SOURCE_1="bcq" (8c1b976ac150da4581101744fba310641e33826f)
GGTCTTATGAGCGTCGGTGCCGCGCACCGGACGCATCTCGTGGAGGATGACGGGGATGCCGGCCT
GAGCGATCTG
>r103.1 |SOURCES={KEY=8c1b976a...,fw,1865033-1865108}|ERRORS={}|SOURCE_1="bcq" (8c1b976ac150da4581101744fba310641e33826f)
ATGCGCCTGATCGTCTCGATCGGCGGCTGGTACAGCCGAAAATAGCGCGCGAGGAGCGGCGCGTT
TGAACTGTAA
>r104.1 |SOURCES={KEY=8c1b976a...,fw,3002370-3002445}|ERRORS={}|SOURCE_1="bcq" (8c1b976ac150da4581101744fba310641e33826f)
AACCGCACCGGGTTCCTGCTCATCCACGGGCTGGGCGGAACCCCCGTCGAGCTCAGGCTGGTGGC
GCGGGCGATC
>r105.1 |SOURCES={KEY=8c1b976a...,fw,3343147-3343222}|ERRORS={}|SOURCE_1="bcq" (8c1b976ac150da4581101744fba310641e33826f)
CGCCGGCCGTTGTGTTGGTCAATTCGCTCGGTACGGATTTCCGAATCTGGGACGAGGTCGTCGCG
GCGTTGTCTC
>r106.1 |SOURCES={KEY=8c1b976a...,fw,4363250-4363325}|ERRORS={}|SOURCE_1="bcq" (8c1b976ac150da4581101744fba310641e33826f)
GGAAGACCTCGCCGGCTTCGCTGATCACAGCCACCCGCACCCCGAAGGTGACGCTGCGGACCAGC
CGGAAATAAA
>r107.1 |SOURCES={KEY=8c1b976a...,fw,4254485-4254560}|ERRORS={}|SOURCE_1="bcq" (8c1b976ac150da4581101744fba310641e33826f)
GCGCCGGCGTCGCGACGGTGGCGATCCGCTCCGGCAGCAACTGACGGCCATCGCCTTTCGGAAGC
CCTGTTGCCG
>r108.1 |SOURCES={KEY=8c1b976a...,bw,2324011-2324086}|ERRORS={}|SOURCE_1="bcq" (8c1b976ac150da4581101744fba310641e33826f)
ACGAAGACCTGCTGCGCCGAGTTGATGAAGCCGAACAGCCCACCGAGCACGAAGGCCATGGCCAG
CATGTAGCCG
>r109.1 |SOURCES={KEY=8c1b976a...,bw,4570306-4570381}|ERRORS={}|SOURCE_1="bcq" (8c1b976ac150da4581101744fba310641e33826f)
CCGCCTTGCAGGCATGCTCGGCATGGAAGGGCATGATCGCGGCGAAGGGATGGGTCGCATCGACG
ACGGCGACGA
>r110.1 |SOURCES={KEY=8c1b976a...,fw,4611674-4611749}|ERRORS={}|SOURCE_1="bcq" (8c1b976ac150da4581101744fba310641e33826f)
TTCGCGCTCGGGCGAGAAGGCGAGGTAGAAGTCGACGCCGCTCTTCAGGCCGGTCGCCTCGAAGA
TCGGGCGCAT
>r111.1 |SOURCES={KEY=8c1b976a...,bw,1219184-1219259}|ERRORS={}|SOURCE_1="bcq" (8c1b976ac150da4581101744fba310641e33826f)
AGCGCCTTGCGCAACGCGGTCGCGGATGTGGTCAGGTCGATGGTGGCAGGCACGGCAGCAACCTC
ACGCGGCATC
>r112.1 |SOURCES={KEY=8c1b976a...,fw,790997-791072}|ERRORS={}|SOURCE_1="bcq" (8c1b976ac150da4581101744fba310641e33826f)
TGGTACCAGGCCCGCTCCGACGACATGATCATCTCGGCCGGCTACAACATCGCCGGGCCCGAGGT
GGAGGCCGCC
>r113.1 |SOURCES={KEY=8c1b976a...,bw,653867-653942}|ERRORS={}|SOURCE_1="bcq" (8c1b976ac150da4581101744fba310641e33826f)
GCGCAGTTCAAGGCGATGGTCGAGACCAAGTCCTATACCTGGGACGTGTGCACGCTGACCTTGTC
GGCGCGCGAC
>r114.1 |SOURCES={KEY=8c1b976a...,bw,67653-67728}|ERRORS={}|SOURCE_1="bcq" (8c1b976ac150da4581101744fba310641e33826f)
CGGCCTCACCGTATCGGCCAGTTCCTTCGACGCGGCGGCGCGCTCGCCCAGGCGCTTGGCGCGCG
CATCGATCCG
>r115.1 |SOURCES={KEY=8c1b976a...,fw,4532217-4532292}|ERRORS={}|SOURCE_1="bcq" (8c1b976ac150da4581101744fba310641e33826f)
GTCGAGCGCGTTGTCGATGCGACCGGTGCCGGCGATCTCTTCGCCGCCGGCTTCCTCTATGGCCT
GACCTCGAAT
>r116.1 |SOURCES={KEY=8c1b976a...,fw,3163512-3163587}|ERRORS={}|SOURCE_1="bcq" (8c1b976ac150da4581101744fba310641e33826f)
ATCGAGAAGGCCGGCGGTTCGATCAAGATTCTGGCCGCCGCTTCACAGGCGTGATCCGAACGACT
ACATGACGTT
>r117.1 |SOURCES={KEY=8c1b976a...,bw,4991041-4991116}|ERRORS={}|SOURCE_1="bcq" (8c1b976ac150da4581101744fba310641e33826f)
ATTCAATGTCGGCGCACAAGCGGCTGAAATATCTGGTTTTCTAGAGCGTCAGATAACCGCCGTCG
ACGGGCAGGA
>r118.1 |SOURCES={KEY=8c1b976a...,bw,1733426-1733501}|ERRORS={}|SOURCE_1="bcq" (8c1b976ac150da4581101744fba310641e33826f)
CGGGCTCGACTATGCGGCGACGCCGCCGATGGTCGACGAGGCGGCCCAGCGCCAGGTCTCGATCG
ACATGATCAA
>r119.1 |SOURCES={KEY=8c1b976a...,bw,4954818-4954893}|ERRORS={}|SOURCE_1="bcq" (8c1b976ac150da4581101744fba310641e33826f)
ACCGCCTCGATCGACGGCGCGCTCGACCGCGTCTCGATCGTGACGCCGACGGACTACGTGCCACC
GCCGGGCGGG
>r120.1 |SOURCES={KEY=8c1b976a...,bw,3043622-3043697}|ERRORS={}|SOURCE_1="bcq" (8c1b976ac150da4581101744fba310641e33826f)
CGACTCTGTTGTCCTTTGAGGTGGGCGAGGGCGTCGGGCGCCGCCTGGATCTGACGTTGATCCCG
GACGGCTCTG
>r121.1 |SOURCES={KEY=8c1b976a...,fw,3317676-3317751}|ERRORS={}|SOURCE_1="bcq" (8c1b976ac150da4581101744fba310641e33826f)
CATGCCGGGAGAGGCCGAGACCTCTCCCGCGTAGCCGCCTCAGGCCGCCACGGATTCATCGGCCT
GGACCACGCC
>r122.1 |SOURCES={KEY=8c1b976a...,bw,2224368-2224443}|ERRORS={}|SOURCE_1="bcq" (8c1b976ac150da4581101744fba310641e33826f)
GACGCGCTTCAGGATGGCTTCGACCGCCGCCGCGTTCATCGGCTTGCCGGCGAAGGCGCCGTCGA
GATCGACGAC
>r123.1 |SOURCES={KEY=8c1b976a...,bw,1496771-1496846}|ERRORS={}|SOURCE_1="bcq" (8c1b976ac150da4581101744fba310641e33826f)
CGGCACGGGCGCGAGCCCGCTGACCTCGCTGAAGCATGCCGGTTCGCCCTGGGAGATCGGTCTCG
CCGAGACGCA
>r124.1 |SOURCES={KEY=8c1b976a...,fw,3212658-3212733}|ERRORS={}|SOURCE_1="bcq" (8c1b976ac150da4581101744fba310641e33826f)
AGCGCCGTCGGCGAGATCGGGAAGACGATGATCGCCTTGGCGCCGGCCTGGACCATGGCGTTGAT
CTGCTGGATC
>r125.1 |SOURCES={KEY=8c1b976a...,fw,1080681-1080756}|ERRORS={}|SOURCE_1="bcq" (8c1b976ac150da4581101744fba310641e33826f)
GGTCCTGGATGCGGTCGATCAGCGTCGGCCGGATGCGCTTGCCGCCATTGACGAGCATCGAATAG
GCCGCCGTCA
>r126.1 |SOURCES={KEY=8c1b976a...,fw,2504317-2504392}|ERRORS={}|SOURCE_1="bcq" (8c1b976ac150da4581101744fba310641e33826f)
GGAGCGCTTGCCGAGGCCGACGGCAAGACATGGACCATCAAGCTGCGGGAGGGGCTGACATTCCA
CGACGGCAGC
>r127.1 |SOURCES={KEY=8c1b976a...,fw,3078011-3078086}|ERRORS={}|SOURCE_1="bcq" (8c1b976ac150da4581101744fba310641e33826f)
GTTCATCCTCGTTGAGCAGGAAGAGGGTTGATCCGTTCCCTCATTCGGGCAAGAGCTTCCGCGTT
CCAAGGGGCG
>r128.1 |SOURCES={KEY=8c1b976a...,bw,5202868-5202943}|ERRORS={}|SOURCE_1="bcq" (8c1b976ac150da4581101744fba310641e33826f)
TGCAGGGATAAATTGCGTTCCCTGCGCGTTCCGCCATGCCTGGCCATCTGTATCCTGTCCTCGAT
CGACCGAGAA
>r129.1 |SOURCES={KEY=8c1b976a...,bw,4831994-4832069}|ERRORS={}|SOURCE_1="bcq" (8c1b976ac150da4581101744fba310641e33826f)
CGCCTGGAACCTTGCCCGCAGCGACTGGCCGCACATCGCCCGCGAGATGGAAGCCTTCACCGAGG
CCTTCCACGA
>r130.1 |SOURCES={KEY=8c1b976a...,bw,4230307-4230382}|ERRORS={}|SOURCE_1="bcq" (8c1b976ac150da4581101744fba310641e33826f)
GGCTATGAGGTGGTCTGCTTCGCCTTCGTGCATCTGGCGAGCCAGGCGGAAGCCGATCTCGTCGC
CTTCCAGAGC
>r131.1 |SOURCES={KEY=8c1b976a...,fw,5347080-5347155}|ERRORS={}|SOURCE_1="bcq" (8c1b976ac150da4581101744fba310641e33826f)
CCGCGCCGATATAGACGATGCCGGCTTCGTCGAGGTTCTTCAGCGCCTCTTCCGAAACGTTCGGA
ATGTCGCGCG
>r132.1 |SOURCES={KEY=8c1b976a...,fw,2956709-2956784}|ERRORS={}|SOURCE_1="bcq" (8c1b976ac150da4581101744fba310641e33826f)
AGCGGGTCGATACCAAGGCGCGCAGCATCCGGCAGGTGCGGACGCGGGTCGCCATGGTGTTCCAG
CGCTTCAACC
>r133.1 |SOURCES={KEY=8c1b976a...,fw,3477266-3477341}|ERRORS={}|SOURCE_1="bcq" (8c1b976ac150da4581101744fba310641e33826f)
AAGCCAGGTGGGAGGAGAGGGTTACCAGCCGGCGAGGACGGCGCCCTTGAAGCGCTCGGCGACGA
AAGCCTTGAT
>r134.1 |SOURCES={KEY=8c1b976a...,bw,2549487-2549562}|ERRORS={}|SOURCE_1="bcq" (8c1b976ac150da4581101744fba310641e33826f)
CGGGAACGATGACGCCGTCCATGACGACCTCGCCGGTGATCGAGGCGCGGAGCGAAAGCTTGCCG
CCGATCTTCG
>r135.1 |SOURCES={KEY=8c1b976a...,fw,4719693-4719768}|ERRORS={}|SOURCE_1="bcq" (8c1b976ac150da4581101744fba310641e33826f)
ACATTGGTGTAGTCGATCTCGCCCGACAGCAGCGCCGCGACGCGGGTCGAGGCCGAGGCGATCGG
GACGAACTCG
>r136.1 |SOURCES={KEY=8c1b976a...,fw,4403152-4403227}|ERRORS={}|SOURCE_1="bcq" (8c1b976ac150da4581101744fba310641e33826f)
GATGACATGCCCCGCCGCAGAGGTGCCTTCATGGCCATGGGCGAGAATGAGGCGCGTCGAGGCGA
GGTTCAGCGC
>r137.1 |SOURCES={KEY=8c1b976a...,fw,4788432-4788507}|ERRORS={}|SOURCE_1="bcq" (8c1b976ac150da4581101744fba310641e33826f)
GGCGGGGCCGACATATTCGATGCCGAGCGCGATCAGCCAGAGCCCGAAGCGCAACGGGCCTTCGC
TCAAGCCGCC
>r138.1 |SOURCES={KEY=8c1b976a...,fw,33197-33272}|ERRORS={}|SOURCE_1="bcq" (8c1b976ac150da4581101744fba310641e33826f)
ATGCGGTACAAACTGTTTCAAATCGGGCCGGCATAGGCATAGCTGCCGACGGCCGCGCAATTTCG
AAGCCAGCGC
>r139.1 |SOURCES={KEY=8c1b976a...,bw,636985-637060}|ERRORS={}|SOURCE_1="bcq" (8c1b976ac150da4581101744fba310641e33826f)
GGCTGTGAGCCATGTCGTGCCGGAAAATCTGGCGGGGGCGAGCCGCATCACCCGCCATCTCATCA
ATCTCGGCCA
>r140.1 |SOURCES={KEY=8c1b976a...,fw,780122-780197}|ERRORS={}|SOURCE_1="bcq" (8c1b976ac150da4581101744fba310641e33826f)
GGCCGCGGGTGCTGCGGCAAAGGCCAAGGCACCGGCGAAAAAGCCCGCCGCGAAGAAGGCGCCGG
CCAAGAAGGC
>r141.1 |SOURCES={KEY=8c1b976a...,fw,3749109-3749184}|ERRORS={}|SOURCE_1="bcq" (8c1b976ac150da4581101744fba310641e33826f)
GCGCCGGCCGACCAGCGTCTCGCCCGGCGTGTCGCTGGCGCGGATGGCGACGTCGGCGTCGCGCT
TGGACAGGTT
>r142.1 |SOURCES={KEY=8c1b976a...,fw,3271055-3271130}|ERRORS={}|SOURCE_1="bcq" (8c1b976ac150da4581101744fba310641e33826f)
GCGTAGCCAAGCCGGAACGGTCAAATCCCGTCTCCTTTGCCGTCTTTCGACGGTCTGTCTGCTTG
CCCTCGGTGT
>r143.1 |SOURCES={KEY=8c1b976a...,bw,1669505-1669580}|ERRORS={}|SOURCE_1="bcq" (8c1b976ac150da4581101744fba310641e33826f)
AGCGCCACGCGGCGCGCAGTGAAGTTGATCGGCCTAATGATCGGATGCAGGCTGAGATAATGCGC
GAGCTCGACC
>r144.1 |SOURCES={KEY=8c1b976a...,bw,2234439-2234514}|ERRORS={}|SOURCE_1="bcq" (8c1b976ac150da4581101744fba310641e33826f)
GAATTTCGTCATTCGTCAACGCTATGGCGAATAAAAGTTTTTCTCCCATGTGGCAACAATCGCGA
GCGGCTCGAT
>r145.1 |SOURCES={KEY=8c1b976a...,bw,3029790-3029865}|ERRORS={}|SOURCE_1="bcq" (8c1b976ac150da4581101744fba310641e33826f)
GCTGGGCGATCGTCGGATCTCCGGGCATCAGCCGGAACAGGAAGAAAAGGATCGACGCGATCGCC
CACAGCACGA
>r146.1 |SOURCES={KEY=8c1b976a...,bw,32694-32769}|ERRORS={}|SOURCE_1="bcq" (8c1b976ac150da4581101744fba310641e33826f)
CTGCTGGTCAGGCACCTTGGACCAGACGACGCGAGAGACTATCGCGATATTCGCCTCGCTGCGCT
CAAGAATGCC
>r147.1 |SOURCES={KEY=8c1b976a...,fw,1656920-1656995}|ERRORS={}|SOURCE_1="bcq" (8c1b976ac150da4581101744fba310641e33826f)
AGAGCGCCAGCGTCTGCAGGTAGTTGTTGCGCAGGACGAGCAGCCCGACCTCGTCGGTCATCGCC
GCGAGCAGTT
>r148.1 |SOURCES={KEY=8c1b976a...,fw,2892950-2893025}|ERRORS={}|SOURCE_1="bcq" (8c1b976ac150da4581101744fba310641e33826f)
CCACCTGCACCGCGCGCATGACTTCACGATCGCCGGCACGCGCTACATCTGGGGGCCCTCATCCG
GCTTCGTCGT
>r149.1 |SOURCES={KEY=8c1b976a...,bw,1827717-1827792}|ERRORS={}|SOURCE_1="bcq" (8c1b976ac150da4581101744fba310641e33826f)
GCCGGCGCGCTGCTGCGCCCGACCGAGAGGGAACGCAGCGCGGCCTCGCGGACGAGATCGATCGT
GAAGGGCCGC
>r150.1 |SOURCES={KEY=8c1b976a...,bw,957273-957348}|ERRORS={}|SOURCE_1="bcq" (8c1b976ac150da4581101744fba310641e33826f)
TCTGCGCCGAGCAGGTGCTCGACCTGATCGACCGCGGCGTCACCGATTTGCATTTCTACACGATG
AACAAGGCCG
>r151.1 |SOURCES={KEY=8c1b976a...,fw,2031580-2031655}|ERRORS={}|SOURCE_1="bcq" (8c1b976ac150da4581101744fba310641e33826f)
TCCCTCCGTCTCCGCCACTCCTACCCCCTTGATTAGTAAAGACAGTTCCAAGCGCAGCCGGGCAC
GATAGACGGC
>r152.1 |SOURCES={KEY=8c1b976a...,bw,1967138-1967213}|ERRORS={}|SOURCE_1="bcq" (8c1b976ac150da4581101744fba310641e33826f)
CCGCTCGGCGATCTCGGACGCCTCCGCCAGCACGATCGCCTTCCTCTCCTCGATCGGCAACCGCG
AGGCCATCGC
>r153.1 |SOURCES={KEY=8c1b976a...,fw,5139089-5139164}|ERRORS={}|SOURCE_1="bcq" (8c1b976ac150da4581101744fba310641e33826f)
CTTTTATAACACTAATCTTGACGCTACCGATATCATACAATCGCACGCGGTAGATGGCCTTCAGC
CAACGCCGGA
>r154.1 |SOURCES={KEY=8c1b976a...,fw,1669667-1669742}|ERRORS={}|SOURCE_1="bcq" (8c1b976ac150da4581101744fba310641e33826f)
GAGGGAGGTCCAGCGGCGATGACGAGACCCAAGCGACTCAGCCCCGAGGCTCAGGCGGAGGCGCT
GGCGACCCTG
>r155.1 |SOURCES={KEY=8c1b976a...,bw,148061-148136}|ERRORS={}|SOURCE_1="bcq" (8c1b976ac150da4581101744fba310641e33826f)
ACGACGACTATCGCTCGCGACCAGGTCGGATCTGTCCATTTCTGATCAGGTCGGGGCATCGGGAG
CGACCTGGCT
>r156.1 |SOURCES={KEY=8c1b976a...,fw,4082130-4082205}|ERRORS={}|SOURCE_1="bcq" (8c1b976ac150da4581101744fba310641e33826f)
CACGGCCTCGCGCGGCGCCTGGAAGGCGCGGCCGTCATCCGCGAAATAGTCACCGCCGGATTCCG
TCACCATCGA
>r157.1 |SOURCES={KEY=8c1b976a...,fw,4025510-4025585}|ERRORS={}|SOURCE_1="bcq" (8c1b976ac150da4581101744fba310641e33826f)
GCCGCTCTATACCGAGGAGGGCGGCGAGATGATGAAGGCGAAGAACGTCGCCGCCGCCAAGAAGC
TCCTCGCGGA
>r158.1 |SOURCES={KEY=8c1b976a...,fw,5119391-5119466}|ERRORS={}|SOURCE_1="bcq" (8c1b976ac150da4581101744fba310641e33826f)
TCAGCGCGACGCGCACGCCACGGCCCAGCGCCAGCTTATGCGCCTCGGAGAGATGCAGCTTGCCG
ATGACATATT
>r159.1 |SOURCES={KEY=8c1b976a...,fw,500360-500435}|ERRORS={}|SOURCE_1="bcq" (8c1b976ac150da4581101744fba310641e33826f)
CGTCATGATCGTCATCTTCATGACCTATATCGGGATGCTCGAAGCCTTCCTGCTCAACCGCTCGG
ACCCGCTCTG
>r160.1 |SOURCES={KEY=8c1b976a...,fw,2831598-2831673}|ERRORS={}|SOURCE_1="bcq" (8c1b976ac150da4581101744fba310641e33826f)
TCGGCCCGCACCGATCGTGGTTCGACCTTCGGCGCCTTCGTCGGTTATAATTTCGCATTCGGCGA
TGCGATCATC
>r161.1 |SOURCES={KEY=8c1b976a...,bw,1393173-1393248}|ERRORS={}|SOURCE_1="bcq" (8c1b976ac150da4581101744fba310641e33826f)
CTTCGCGTGCTGGTCCCGGACAAGCCCGCGATCGGCGGGAAGGGCGGGGCGGAAGAGCGCCGCCG
ACGAGCGAGG
>r162.1 |SOURCES={KEY=8c1b976a...,bw,1433695-1433770}|ERRORS={}|SOURCE_1="bcq" (8c1b976ac150da4581101744fba310641e33826f)
CATCGAGATCCGTGCGCCGAAGGGCTGCTACGTCAACCCGCACCCCGGCGCGGCAAGCGGCGCCC
GTGCGGTCAA
>r163.1 |SOURCES={KEY=8c1b976a...,bw,3062954-3063029}|ERRORS={}|SOURCE_1="bcq" (8c1b976ac150da4581101744fba310641e33826f)
CACGGTCGCCACGGTGACCGAGGGCCACGCCACGGTCGCGGTTAGCGAGGCGCAACTCTCCGGCC
GCACCCGCAA
>r164.1 |SOURCES={KEY=8c1b976a...,fw,3566789-3566864}|ERRORS={}|SOURCE_1="bcq" (8c1b976ac150da4581101744fba310641e33826f)
AGCCGAGCACGCCGTCGCAGGCCGCGAGCAGGGCCGGCACGATGTCGCTCTTGAGGCGCGGCATC
AGCACCTCGC
>r165.1 |SOURCES={KEY=8c1b976a...,bw,472771-472846}|ERRORS={}|SOURCE_1="bcq" (8c1b976ac150da4581101744fba310641e33826f)
AGCATCTGCATATGGTCGTGCTGGCCGGCCGCATGCCCATCATCGGGCGTCACCGGGCTCGCCTC
GTAGCCGGCC
>r166.1 |SOURCES={KEY=8c1b976a...,fw,1633602-1633677}|ERRORS={}|SOURCE_1="bcq" (8c1b976ac150da4581101744fba310641e33826f)
TGCAAGCGCGACGAGATCGCGCTCGCTCTCCTGATCGAGCGGCGAGCGCATGTCCTGCTTCGCCA
GGATATCCGA
>r167.1 |SOURCES={KEY=8c1b976a...,bw,3109590-3109665}|ERRORS={}|SOURCE_1="bcq" (8c1b976ac150da4581101744fba310641e33826f)
GAGCTGGGGCAATATCGGCGTGCTCAACACCGGCGTCGCCGGGGCCTTCGCCGCCTCCAACCCCT
CCGACGTGCT
>r168.1 |SOURCES={KEY=8c1b976a...,fw,693282-693357}|ERRORS={}|SOURCE_1="bcq" (8c1b976ac150da4581101744fba310641e33826f)
CGCGGGGCGATCACGCGCGGCGTCAAGGGCCGCTGCCCGCATTGCGGCGAGGGCCGGCTGTTCCG
CGCCTTCCTG
>r169.1 |SOURCES={KEY=8c1b976a...,bw,4693456-4693531}|ERRORS={}|SOURCE_1="bcq" (8c1b976ac150da4581101744fba310641e33826f)
AAGGGTGGTGCCGAAACGGCATCGCGGCGATCACTGTGCGGAGCGGACCAAGTCTCGATAGCCGT
GCTCGGTCAT
>r170.1 |SOURCES={KEY=8c1b976a...,fw,2460101-2460176}|ERRORS={}|SOURCE_1="bcq" (8c1b976ac150da4581101744fba310641e33826f)
GCTGCTGGCGGCGGCGAGCGCCTTCGGCTTCATGAGCCTGCCCCTGCTCGCAGTGACCGCGGGCG
CCGTCGCGCT
>r171.1 |SOURCES={KEY=8c1b976a...,bw,525656-525731}|ERRORS={}|SOURCE_1="bcq" (8c1b976ac150da4581101744fba310641e33826f)
AGGTGTTGCGCTTGGCAACGGGGTATTGCGACCATTTCGCGGTGAGGTCGTCGCGGGCCTTTTCC
TCATCCGTGC
>r172.1 |SOURCES={KEY=8c1b976a...,bw,2980058-2980133}|ERRORS={}|SOURCE_1="bcq" (8c1b976ac150da4581101744fba310641e33826f)
GGTGTAGAGATACGGCTTGGGCGAGAGGATGTGCGCCCCATCGATGCCGTTCGCCTTGAAGCCGA
GCGCCATGTT
>r173.1 |SOURCES={KEY=8c1b976a...,fw,2051375-2051450}|ERRORS={}|SOURCE_1="bcq" (8c1b976ac150da4581101744fba310641e33826f)
TCTTCTTGGTGTAGTCGTAGCGGCCGTTCAGCGTGACGAGCCAGCCATCGCCGAAGCGGAGCTGG
TCCTGGAGGT
>r174.1 |SOURCES={KEY=8c1b976a...,fw,4690831-4690906}|ERRORS={}|SOURCE_1="bcq" (8c1b976ac150da4581101744fba310641e33826f)
CCAGCCCGGAGAAGACCACTCCCCGCTGAATGGCGCTGGTCCTTGGTCCAGCCGATGGCCTGACG
CCATCAACCC
>r175.1 |SOURCES={KEY=8c1b976a...,fw,5348098-5348173}|ERRORS={}|SOURCE_1="bcq" (8c1b976ac150da4581101744fba310641e33826f)
CGGGCCCAGCGCCGAAAGACGACGCTTATGCGTGACTTCGGAGAGCGGGTTCGTCTGGTCCATGA
ACTGCGAGAG
>r176.1 |SOURCES={KEY=8c1b976a...,fw,677000-677075}|ERRORS={}|SOURCE_1="bcq" (8c1b976ac150da4581101744fba310641e33826f)
CGCCCGCCGGATTATGCGGAGGGAATGACGAGCCTGCCGCCAGACCGCCCGACCACCGCGACCCG
CCGTCAATGG
>r177.1 |SOURCES={KEY=8c1b976a...,bw,3701664-3701739}|ERRORS={}|SOURCE_1="bcq" (8c1b976ac150da4581101744fba310641e33826f)
ATGAGCTGGCCTTCCGGTTCGTCGCTGAGGAAGATCTGGCCGACCTCGAACAGAGCGACATCCGG
GAAGCCGCGA
>r178.1 |SOURCES={KEY=8c1b976a...,fw,2645260-2645335}|ERRORS={}|SOURCE_1="bcq" (8c1b976ac150da4581101744fba310641e33826f)
TTCGGAAGCGCTGCATGTGCTGCTCGATCCTGGCGCCGTCGATGGCTCGACCGACACCGGAGATG
TTGCGATCGT
>r179.1 |SOURCES={KEY=8c1b976a...,fw,3677471-3677546}|ERRORS={}|SOURCE_1="bcq" (8c1b976ac150da4581101744fba310641e33826f)
GCTCGAGCGCGAGCTTCAATTCGTCGTCGTCCATGCCGATGCCGGTATCGCGGACCCTGAGGATC
GCCTCGCCCT
>r180.1 |SOURCES={KEY=8c1b976a...,bw,2233505-2233580}|ERRORS={}|SOURCE_1="bcq" (8c1b976ac150da4581101744fba310641e33826f)
GCCGGTGCGCCGCCGCGAACCAGGGCACCACGCCGAGGCAGGGCCAGCCGGTGGCTGTGGCGATG
GTCTCGACGC
>r181.1 |SOURCES={KEY=8c1b976a...,bw,197571-197646}|ERRORS={}|SOURCE_1="bcq" (8c1b976ac150da4581101744fba310641e33826f)
TTGACCAAGGCGGAGATTGTCCCCTGCTCCACACAGCATATCGCGCTGATGCGCGAGATCGTGAT
GAACAACACC
>r182.1 |SOURCES={KEY=8c1b976a...,bw,2598852-2598927}|ERRORS={}|SOURCE_1="bcq" (8c1b976ac150da4581101744fba310641e33826f)
CATGCTTGTCGAAGCCGGCCGCAAGCCCGACCGGATTCGGGAAGGAGAGGCCGAAGGCTTCCATC
GCCAGCACGG
>r183.1 |SOURCES={KEY=8c1b976a...,fw,2536102-2536177}|ERRORS={}|SOURCE_1="bcq" (8c1b976ac150da4581101744fba310641e33826f)
TGGCGCTGCACTGGCGGCTCGCCCCCACGCTCAAGGACGAGGCGCTCGACCTGATGCGCCGCACC
GCCGCGAAGA
>r184.1 |SOURCES={KEY=8c1b976a...,bw,1898063-1898138}|ERRORS={}|SOURCE_1="bcq" (8c1b976ac150da4581101744fba310641e33826f)
CACCATGGCGGGCGCACTTATTTCGTCGAGGAGATCGGGCCGATGACGGCCCGGATGCGCTGCGA
TTATCACGAG
>r185.1 |SOURCES={KEY=8c1b976a...,bw,1034631-1034706}|ERRORS={}|SOURCE_1="bcq" (8c1b976ac150da4581101744fba310641e33826f)
GGCGTCTGCGCCTTCATCGCATGGTCGAGAAAGCGCCATTTCCACTCATCCGGCAGGGCAGCGAA
ACCATGGACC
>r186.1 |SOURCES={KEY=8c1b976a...,fw,4231151-4231226}|ERRORS={}|SOURCE_1="bcq" (8c1b976ac150da4581101744fba310641e33826f)
GGCGGCGACAGCCGGCATCATCGTTTCACCCCGGCGGATAGCGAGCGCCTCGCCCGACAGCTCGA
CGCCCTGGCC
>r187.1 |SOURCES={KEY=8c1b976a...,fw,2616022-2616097}|ERRORS={}|SOURCE_1="bcq" (8c1b976ac150da4581101744fba310641e33826f)
GCTTCCTGCTCGTGAGCGGGGTTGCGGTAGCTGTTGAGGAAGCAGACCGCGATCGCCTCGCAGCC
GGCGGCTTCG
>r188.1 |SOURCES={KEY=8c1b976a...,fw,975549-975624}|ERRORS={}|SOURCE_1="bcq" (8c1b976ac150da4581101744fba310641e33826f)
CACCCTGATCGTCAACCTCCCCGGACGCCCGCGCGCCATTGCCGAATGTCTCGACGCGGTGATGC
CGGCGATCCC
>r189.1 |SOURCES={KEY=8c1b976a...,fw,2172828-2172903}|ERRORS={}|SOURCE_1="bcq" (8c1b976ac150da4581101744fba310641e33826f)
AGCACGGCGGCGGCATCAGCCAGCATCTCGGCGAGGCGGCGGGGCGATTCGAAGAAGACCAGCGT
GCCGGGAATG
>r190.1 |SOURCES={KEY=8c1b976a...,fw,3521991-3522066}|ERRORS={}|SOURCE_1="bcq" (8c1b976ac150da4581101744fba310641e33826f)
GGCGCGGGTTCTCTCCGCCCGGCTGAAGGCTCTCGAGGCCGCCGGCTATGTCGAGCGCCACGATC
TCAGCGGCCG
>r191.1 |SOURCES={KEY=8c1b976a...,fw,301819-301894}|ERRORS={}|SOURCE_1="bcq" (8c1b976ac150da4581101744fba310641e33826f)
ATCGAAAGGACATGCTCCTTCGGGAACATCGGACGCGGGCTGAAGCGCTGCGACAGGCCGTAGAG
CCAGTCATCG
>r192.1 |SOURCES={KEY=8c1b976a...,fw,3017241-3017316}|ERRORS={}|SOURCE_1="bcq" (8c1b976ac150da4581101744fba310641e33826f)
TCGTCTGGATGAGCGTCAGCGACCCGGAATTCGGCTTCGGCAACTACGCGACCTTCTTCGGTTCG
CGCTACGACC
>r193.1 |SOURCES={KEY=8c1b976a...,bw,4292197-4292272}|ERRORS={}|SOURCE_1="bcq" (8c1b976ac150da4581101744fba310641e33826f)
ACCACCATCGGGATGGACGGCGGAATGAGCAGGCCGAGCGTGCCGGAGCCCGCCAGCGTGCCGAT
GCTGATGCCC
>r194.1 |SOURCES={KEY=8c1b976a...,fw,2597544-2597619}|ERRORS={}|SOURCE_1="bcq" (8c1b976ac150da4581101744fba310641e33826f)
TGAAGGCGATCTCGGCGAGGTTCAGCACCCTGTCGGAATGCTCCGGATTGAGCGAGGCGAGTTCG
ACGGTCTTGG
>r195.1 |SOURCES={KEY=8c1b976a...,bw,3763533-3763608}|ERRORS={}|SOURCE_1="bcq" (8c1b976ac150da4581101744fba310641e33826f)
AGGGCACAGCCGGCAGCGGCTGCGGCCAGCGCGCGGCGGGTCATCCCCCTGCCCTTCGCCGCCGC
ATTCTTCGAA
>r196.1 |SOURCES={KEY=8c1b976a...,fw,904218-904293}|ERRORS={}|SOURCE_1="bcq" (8c1b976ac150da4581101744fba310641e33826f)
GCGCCGCGAGCTTCAGCAGCCCGGCGGCGCGCGGTCGTCAGCGTCGATCTCAGAAGTCGATACGG
CCGTATTTGG
>r197.1 |SOURCES={KEY=8c1b976a...,fw,3142882-3142957}|ERRORS={}|SOURCE_1="bcq" (8c1b976ac150da4581101744fba310641e33826f)
CGCTCGCCCGCGAGGCGTCCTCGGATGTGGCTGCACGCGCCTATGGCGGGGAGACCTCGACCTTC
GGCGCGACAT
>r198.1 |SOURCES={KEY=8c1b976a...,fw,1330769-1330844}|ERRORS={}|SOURCE_1="bcq" (8c1b976ac150da4581101744fba310641e33826f)
CGGCGCGATCTGGAGTTCCTTCAGCGCGGTCATCAGCAGCTCGACCGAGCGGCGGTCCTCGCCCA
GGCTGTCGCT
>r199.1 |SOURCES={KEY=8c1b976a...,bw,4009817-4009892}|ERRORS={}|SOURCE_1="bcq" (8c1b976ac150da4581101744fba310641e33826f)
CCGAGCTCGACGTCGTCGAGGGCATGCAGTTCGACCGCGGCTATCTCTCGCCGTACTTCATCACC
AACTCCGAGA
>r200.1 |SOURCES={KEY=8c1b976a...,fw,452144-452219}|ERRORS={}|SOURCE_1="bcq" (8c1b976ac150da4581101744fba310641e33826f)
GAAGCGGCTCACGGCGCATGCCGAAATGCTGCTGGAGCACGAGGAGCCGCTGGTGCTGGCCGGCG
ATTACAACGT
>r201.1 |SOURCES={KEY=8c1b976a...,bw,5242368-5242443}|ERRORS={}|SOURCE_1="bcq" (8c1b976ac150da4581101744fba310641e33826f)
CTGTCATAGATGTTCTCCGTCACCTGTGCGGTGATCTGACCCGGCAGGTCGGAGCGGATGCCGGT
GATGAGCGCG
>r202.1 |SOURCES={KEY=8c1b976a...,bw,391401-391476}|ERRORS={}|SOURCE_1="bcq" (8c1b976ac150da4581101744fba310641e33826f)
GAGCCGTCAAAGGATAGCCATGCCGGAACTCGTTCTCGACAAGCTCTCGAAATCCTTCGGAGAGG
CCACGATCAT
>r203.1 |SOURCES={KEY=8c1b976a...,bw,1855136-1855211}|ERRORS={}|SOURCE_1="bcq" (8c1b976ac150da4581101744fba310641e33826f)
TCGCGGCTGGTGATGTTCTCGGCCGCGTAGCGCATGTCGGCCGGGCCGCCGAATTCCTTGAAGCC
GACGAGGTTG
>r204.1 |SOURCES={KEY=8c1b976a...,fw,4615907-4615982}|ERRORS={}|SOURCE_1="bcq" (8c1b976ac150da4581101744fba310641e33826f)
CGCCGAGCACTCGGATGAGGCCGAGGCTGACAGCCGCCAAGGCAAGCAGGGAAAGCGTGACCGCG
GCGGTGACCC
>r205.1 |SOURCES={KEY=8c1b976a...,bw,3273081-3273156}|ERRORS={}|SOURCE_1="bcq" (8c1b976ac150da4581101744fba310641e33826f)
CTGCCGCTGAAGCTGATCGAGATCCACCGCGAGGATATCGAGAGCCTGCCCGCTTTGATGAGCCA
GCTCCGCAGC
>r206.1 |SOURCES={KEY=8c1b976a...,bw,2312343-2312418}|ERRORS={}|SOURCE_1="bcq" (8c1b976ac150da4581101744fba310641e33826f)
TGCGGGTGAGCAGGCCGAGCTTGCCGAGCGTGTCGAGCGCGCGGGTGATGACCGGCTTGGTCACG
CCGAGCTGCC
>r207.1 |SOURCES={KEY=8c1b976a...,fw,4062104-4062179}|ERRORS={}|SOURCE_1="bcq" (8c1b976ac150da4581101744fba310641e33826f)
TCGATGTCACTGCGTTCACGAGTTTTACCATGTCCCAGAAGGCAATCGATACCGAGCATCTGTCC
CGCCAGACCG
>r208.1 |SOURCES={KEY=8c1b976a...,fw,3863481-3863556}|ERRORS={}|SOURCE_1="bcq" (8c1b976ac150da4581101744fba310641e33826f)
GTACTGAGACATTTTAATCAGGCGCTGGCCCTGTCACTCGGCACACTGGCAATAGCCCTAATTGG
GGCCGGCACG
>r209.1 |SOURCES={KEY=8c1b976a...,fw,2290499-2290574}|ERRORS={}|SOURCE_1="bcq" (8c1b976ac150da4581101744fba310641e33826f)
GAGGTTGACTATCGGTGCTTCGCCGTTGCGGCGATGGCATCTGCTGCTGATCGATCGCCTGCGGA
GCCTTCCGGG
>r210.1 |SOURCES={KEY=8c1b976a...,bw,3133530-3133605}|ERRORS={}|SOURCE_1="bcq" (8c1b976ac150da4581101744fba310641e33826f)
GCGTTCGCCGTTTGGCTCGGACCAGCGGCGGCGATGGCGGCGACGCCGGGGCTCTTCGCCGATGT
GGGACGCGGA
>r211.1 |SOURCES={KEY=8c1b976a...,fw,5349671-5349746}|ERRORS={}|SOURCE_1="bcq" (8c1b976ac150da4581101744fba310641e33826f)
TTGAGCTTGCCGAAGAACTTGCGGACGCGCCTGCGACCCTGGAGCGAATTGACCATGTTGTTCCT
CGCGTTCTGT
>r212.1 |SOURCES={KEY=8c1b976a...,bw,3545649-3545724}|ERRORS={}|SOURCE_1="bcq" (8c1b976ac150da4581101744fba310641e33826f)
CCATGACGACGATGAAGCTGTTCTGCAGGATCAGGTTGGTCAGGTTGAGCGGCAGCAGCAGCTTG
CCGCCGGTCA
>r213.1 |SOURCES={KEY=8c1b976a...,bw,5067417-5067492}|ERRORS={}|SOURCE_1="bcq" (8c1b976ac150da4581101744fba310641e33826f)
GAACGGCGCCACCCGAAAACGATAGGCCGGAACCGGCCGCCGGAGCGCTTCAGAACTCCGGCATC
TCCGGCTGCT
>r214.1 |SOURCES={KEY=8c1b976a...,bw,2989079-2989154}|ERRORS={}|SOURCE_1="bcq" (8c1b976ac150da4581101744fba310641e33826f)
CGCCGACGACATAGTCGAGCCCGCTTTCGGAGAGGTCGAACTCGACATGCCAGGTTTCCTTCTCG
GAGCCCGCGC
>r215.1 |SOURCES={KEY=8c1b976a...,bw,4159095-4159170}|ERRORS={}|SOURCE_1="bcq" (8c1b976ac150da4581101744fba310641e33826f)
GGCCCTCGGCACGATCGCCCGCTCCGGCACGCGCAGCTTCATGGAGCGGGTCGCAACCGCCGACG
GCAAGGACGG
>r216.1 |SOURCES={KEY=8c1b976a...,bw,3471665-3471740}|ERRORS={}|SOURCE_1="bcq" (8c1b976ac150da4581101744fba310641e33826f)
CATCACCTCGTTGGTGCGGGCCTTGATCGCTTCGGCGTCCTCGCCCGTGAGCGCGGTCTTGAGCG
CCTCGACCGC
>r217.1 |SOURCES={KEY=8c1b976a...,bw,3890988-3891063}|ERRORS={}|SOURCE_1="bcq" (8c1b976ac150da4581101744fba310641e33826f)
CGGCCGGACCTGACCAAGCCCTATACCGGCCAGAGCGTGCTGGAGGATACGAAGACCGTCTCGCT
GCGCTATAGC
>r218.1 |SOURCES={KEY=8c1b976a...,bw,5287619-5287694}|ERRORS={}|SOURCE_1="bcq" (8c1b976ac150da4581101744fba310641e33826f)
GAACTCTCCGTCTATGACGGCATCCCGCATCTGCTCACCCCGGTCGTCACCGACCCCAAGAAGGC
GGTCGTCGCC
>r219.1 |SOURCES={KEY=8c1b976a...,fw,578954-579029}|ERRORS={}|SOURCE_1="bcq" (8c1b976ac150da4581101744fba310641e33826f)
ACGCGCGCCAATGTTGGCGCGCTCTATACCGGCCGCTTCGGCAAGGAAGCCTATGCCAACCTCCT
GGTCGGCCAG
>r220.1 |SOURCES={KEY=8c1b976a...,fw,1853244-1853319}|ERRORS={}|SOURCE_1="bcq" (8c1b976ac150da4581101744fba310641e33826f)
TGGGAATTGTCCCGCAGCCGCGACGACGCCCATATCGACCGGCTCCGTGCCTGGCTGCCGGAGCA
TATCCCGGCC
>r221.1 |SOURCES={KEY=8c1b976a...,bw,4689699-4689774}|ERRORS={}|SOURCE_1="bcq" (8c1b976ac150da4581101744fba310641e33826f)
GTGTCTTGCCCTCGGCGATCAGGCGCTCGAGATCGACCGACTTCACCTCGCTGCCGTCCTGTTCG
CGTTGGGAGC
>r222.1 |SOURCES={KEY=8c1b976a...,bw,76214-76289}|ERRORS={}|SOURCE_1="bcq" (8c1b976ac150da4581101744fba310641e33826f)
CGCTGCCAGTAGAGCGTCGCATGCGCTTCGTCGATAAAGGCTCCCGGCAGCTTGTAGTCGTAGCT
CAGCGAAACG
>r223.1 |SOURCES={KEY=8c1b976a...,bw,3818147-3818222}|ERRORS={}|SOURCE_1="bcq" (8c1b976ac150da4581101744fba310641e33826f)
TTGGAAAAATAGTCGGCGGGGTCGAACGCCTGGACGAGGGCGGCGCGGTGCATCTCCTTCGGCAA
GGAGGCGCGC
>r224.1 |SOURCES={KEY=8c1b976a...,fw,4652942-4653017}|ERRORS={}|SOURCE_1="bcq" (8c1b976ac150da4581101744fba310641e33826f)
ATACGCACCGACCGGAATCGCGAGTCCCTCGGGGTGCGGATAGAGCAGCGTATCGAGCTTCGAGA
TCGTCTCCGC
>r225.1 |SOURCES={KEY=8c1b976a...,fw,657477-657552}|ERRORS={}|SOURCE_1="bcq" (8c1b976ac150da4581101744fba310641e33826f)
TTGCCGGATGCGGTGATGCTGTGCCGTTGCGAGAACGTGACGGTCGGCGAAGTCCGCGCCGCGAT
GGCGAAGGAG
>r226.1 |SOURCES={KEY=8c1b976a...,bw,996433-996508}|ERRORS={}|SOURCE_1="bcq" (8c1b976ac150da4581101744fba310641e33826f)
CGAGCAGGCCGACACGGTCAAGAAGCCCTATGCCCACAACGTCCTGACCAGCATCACCGAGGATG
GCGAGCCGGT
>r227.1 |SOURCES={KEY=8c1b976a...,bw,2376856-2376931}|ERRORS={}|SOURCE_1="bcq" (8c1b976ac150da4581101744fba310641e33826f)
GCGGCCTGCGCGCGATGGGCCAGTTCCTTCGGCGCGCCCATCTCGCGCGACAGGATGTCGGCGAT
GGCGTCGTAG
>r228.1 |SOURCES={KEY=8c1b976a...,fw,1460933-1461008}|ERRORS={}|SOURCE_1="bcq" (8c1b976ac150da4581101744fba310641e33826f)
GTGCCGGTCGAGGTCGAGCGCAACACCGATCTCATCCTGAACCGGAGCTGGATCGACCTGCCCGT
GCTCTTCACC
>r229.1 |SOURCES={KEY=8c1b976a...,bw,2682239-2682314}|ERRORS={}|SOURCE_1="bcq" (8c1b976ac150da4581101744fba310641e33826f)
GGTCACGCCTCGGCGCAGGTGGAAGGTGTAGACCGTGTTGTCGGCATTCACCTCCCAGCGTTCGG
CGAGCCATGG
>r230.1 |SOURCES={KEY=8c1b976a...,bw,1223244-1223319}|ERRORS={}|SOURCE_1="bcq" (8c1b976ac150da4581101744fba310641e33826f)
GCCAGTACAAGAGCGTCGCCGCTCCGGAGCTCTCCGCCCGCGATGCCGAATATATCGCGCTGGTT
CCGAAGTTCG
>r231.1 |SOURCES={KEY=8c1b976a...,fw,4496524-4496599}|ERRORS={}|SOURCE_1="bcq" (8c1b976ac150da4581101744fba310641e33826f)
CGAAAGCCGTGATCGTTCTGTTCACGGTTTCAGCCGCCGGAATTCTCGGCTGGCTGGCGAGCGGC
CTCTGACGAG
>r232.1 |SOURCES={KEY=8c1b976a...,bw,5152107-5152182}|ERRORS={}|SOURCE_1="bcq" (8c1b976ac150da4581101744fba310641e33826f)
AGCGGTGGAAGAGGCGCCTTGCCAAGGTTCCGCTCGACGTGCGCAAGGCAGCTTCAGCTACAGCG
CTAAGCGAAG
>r233.1 |SOURCES={KEY=8c1b976a...,fw,2062268-2062343}|ERRORS={}|SOURCE_1="bcq" (8c1b976ac150da4581101744fba310641e33826f)
TGATGCCGCAGACGCGCGAGCATGTCGCCATCGCCCGCCTGCTCGGCATCCGCGACGCCGTGGTC
GCGCTCACCA
>r234.1 |SOURCES={KEY=8c1b976a...,bw,4741499-4741574}|ERRORS={}|SOURCE_1="bcq" (8c1b976ac150da4581101744fba310641e33826f)
GTGGCAGGCGGCGCTGGCCCATGCGCTGCTTCTCGACCGTGACGGCCTCAACGGTCGGCAGATGG
CGGCGGGGCG
>r235.1 |SOURCES={KEY=8c1b976a...,fw,3379049-3379124}|ERRORS={}|SOURCE_1="bcq" (8c1b976ac150da4581101744fba310641e33826f)
ACGTGATCGAGTGCTACCGCGTCGAGGAAATCAAGCGCACCCTCTGAGGCGGCGCTTCCTGAAAC
AGCGCGTCAT
>r236.1 |SOURCES={KEY=8c1b976a...,bw,4532718-4532793}|ERRORS={}|SOURCE_1="bcq" (8c1b976ac150da4581101744fba310641e33826f)
TGATGATCGTCCATGTCGAGGCGGTCTACTTCCAATGCTCGCGCGCTGTGGTGCGGGCCGAGCTC
TGGAACCCGG
>r237.1 |SOURCES={KEY=8c1b976a...,fw,4694820-4694895}|ERRORS={}|SOURCE_1="bcq" (8c1b976ac150da4581101744fba310641e33826f)
TCCCGAATGGCGGCGCGACACCAGTCCCTCTCGGAGCGCGGGCAGCTCGATCTGTTCCGTGCGCT
CCCCGGCGAG
>r238.1 |SOURCES={KEY=8c1b976a...,bw,733750-733825}|ERRORS={}|SOURCE_1="bcq" (8c1b976ac150da4581101744fba310641e33826f)
CACGCTGCTCGTCGCCGCGCTCGGCATCGTGCTGGCGACGATCATCGGCTTCTCGGTCGGCGTCG
CGCGGCTCTC
>r239.1 |SOURCES={KEY=8c1b976a...,fw,2539567-2539642}|ERRORS={}|SOURCE_1="bcq" (8c1b976ac150da4581101744fba310641e33826f)
GCCGCCGGTGAATTCCGCGGTGACGCCGATGCCGAAGGCCGCCGCCGCGTCGCGATAGGTGTCGT
AGAGCGCAGC
>r240.1 |SOURCES={KEY=8c1b976a...,bw,4324752-4324827}|ERRORS={}|SOURCE_1="bcq" (8c1b976ac150da4581101744fba310641e33826f)
ATGCAGGCGGCGGTCGCTCCGGCCACACGGGCACCGCGCCCGGCTGCGCCACGGGTCGCAAAAGC
TTCCGCCGGT
>r241.1 |SOURCES={KEY=8c1b976a...,fw,3565332-3565407}|ERRORS={}|SOURCE_1="bcq" (8c1b976ac150da4581101744fba310641e33826f)
CTTCGCGGCTTCGGGTCGGTGGGCGGCGTGGCGCGGCGACATCAGCCGAATCTGGCCATTGCCGT
TCGCTCAGGC
>r242.1 |SOURCES={KEY=8c1b976a...,fw,4543268-4543343}|ERRORS={}|SOURCE_1="bcq" (8c1b976ac150da4581101744fba310641e33826f)
TGTTCCAGAACCTTGCCCAGGACCTTGCTCAAGACCTTGCCCAAAATCTCGCCTAAGACCGCGTT
CGACACCCCG
>r243.1 |SOURCES={KEY=8c1b976a...,bw,3252207-3252282}|ERRORS={}|SOURCE_1="bcq" (8c1b976ac150da4581101744fba310641e33826f)
ATACCGGCACTCCGCCGATTCCGGAGGCGCAGGGCTGGGCCAGGTCCTATGACGGCCGCCATGGC
CCGCTGATCG
>r244.1 |SOURCES={KEY=8c1b976a...,fw,1037254-1037329}|ERRORS={}|SOURCE_1="bcq" (8c1b976ac150da4581101744fba310641e33826f)
GCTCGCCCTCGAAGGCATGACCATGATCGTCGTCACCCATGAGATGGGCTTCGCCCAACGCGTTG
CGGATCGCGT
>r245.1 |SOURCES={KEY=8c1b976a...,bw,587729-587804}|ERRORS={}|SOURCE_1="bcq" (8c1b976ac150da4581101744fba310641e33826f)
GGGCAGCGGCAAGGTTCTCGCCGGCCTGGTGAAGCGCATCGCCGCCGGGACCGCCACGGCCTCGG
TCGGCACGGC
>r246.1 |SOURCES={KEY=8c1b976a...,fw,2820285-2820360}|ERRORS={}|SOURCE_1="bcq" (8c1b976ac150da4581101744fba310641e33826f)
GAAATCGCCATTGCCGTAGAACCTGCAGGATTTCTCCTTGAAGGCGTTCCAGGCGCGCTGCTCCT
CGAGCAGGTC
>r247.1 |SOURCES={KEY=8c1b976a...,bw,3489686-3489761}|ERRORS={}|SOURCE_1="bcq" (8c1b976ac150da4581101744fba310641e33826f)
GAGAGCTTCACCTCGTAGCCGAGCTCCTTCATCGCCCGGCTGATGATTTGGGCAGTCACGTAATT
GGCGCCGAGG
>r248.1 |SOURCES={KEY=8c1b976a...,bw,3598723-3598798}|ERRORS={}|SOURCE_1="bcq" (8c1b976ac150da4581101744fba310641e33826f)
GCCCCCGGCCAGCGAGCTCTTCAAAATCGTCCGACGCGTGATGGTCATGTCATCCTCCCAAGATG
ATCCGGCGAT
>r249.1 |SOURCES={KEY=8c1b976a...,fw,4609097-4609172}|ERRORS={}|SOURCE_1="bcq" (8c1b976ac150da4581101744fba310641e33826f)
GGCAGGCGCCAGTCGATGCCCAGTGCTGGGTCGTCGAAGGCGAGGCCGTGGTCGTTTTCAGGCGC
ATAGGGCGCC
>r250.1 |SOURCES={KEY=8c1b976a...,bw,3481980-3482055}|ERRORS={}|SOURCE_1="bcq" (8c1b976ac150da4581101744fba310641e33826f)
CGAAAGCACGCCGCTGCGCCGGAAGCTGCGCGCGATCCGCAGCATTCGCCAGGCCCGCTCCCATT
CTCCGGAATA
>r251.1 |SOURCES={KEY=8c1b976a...,bw,3774254-3774329}|ERRORS={}|SOURCE_1="bcq" (8c1b976ac150da4581101744fba310641e33826f)
GGCACCGCACTCGCCATCAAGCCGGGGGCGGTTAATCTGATGACGGCCGGGCGCGGCATCGTGCA
TTCGGAACGC
>r252.1 |SOURCES={KEY=8c1b976a...,bw,740039-740114}|ERRORS={}|SOURCE_1="bcq" (8c1b976ac150da4581101744fba310641e33826f)
AAGGCGAAGGTCTACATCTCCTCCGCCGACCTGATGCCGCGCAATCTCGACCGTCGCGTCGAGGC
GCTGACGCCG
>r253.1 |SOURCES={KEY=8c1b976a...,bw,2112823-2112898}|ERRORS={}|SOURCE_1="bcq" (8c1b976ac150da4581101744fba310641e33826f)
TTCAAGGAAGAGGTGGACGCGGCCCAGTGGCTTGCCATCGCGGCGGGCTTCGCCGGCATCATCAT
TGCGATCCGG
>r254.1 |SOURCES={KEY=8c1b976a...,bw,3450421-3450496}|ERRORS={}|SOURCE_1="bcq" (8c1b976ac150da4581101744fba310641e33826f)
GCGCACCGGCACCGTCGTGACGCAGGACGACCGCAACTGGGAGCTGCGCTGGACCAAGGAGCGCC
GCCGCATCAA
>r255.1 |SOURCES={KEY=8c1b976a...,fw,136057-136132}|ERRORS={}|SOURCE_1="bcq" (8c1b976ac150da4581101744fba310641e33826f)
CCGGCATAGCCCTCGGTGTCGGCGCCGGGCTGGCGTTCGAGTACGATCGACTTGCCATTCGGCAT
GATGAGGCGG
>r256.1 |SOURCES={KEY=8c1b976a...,bw,5405643-5405718}|ERRORS={}|SOURCE_1="bcq" (8c1b976ac150da4581101744fba310641e33826f)
GCATCGCCTATGGCGGCTCCTGCACGGCCGGCAAGCGCGAGGATTTCGACCAGTATCACGAGGTT
CTGGCCTGGG
>r257.1 |SOURCES={KEY=8c1b976a...,fw,4606949-4607024}|ERRORS={}|SOURCE_1="bcq" (8c1b976ac150da4581101744fba310641e33826f)
AGTCAGAAAACAGCTGAATGACCGTTCTATGCAACGATTTGTCAGCGAACTTGCGAGGCTGGCGA
GGGAATGATC
>r258.1 |SOURCES={KEY=8c1b976a...,fw,4965611-4965686}|ERRORS={}|SOURCE_1="bcq" (8c1b976ac150da4581101744fba310641e33826f)
CCGCCTTCGGAACCTCGACGACGTTGATCTCGATCGAGGTGGCGAGGTCGCGCAGCGAGGCGACG
CCGAGGCCGG
>r259.1 |SOURCES={KEY=8c1b976a...,bw,1563596-1563671}|ERRORS={}|SOURCE_1="bcq" (8c1b976ac150da4581101744fba310641e33826f)
CCGCGTCTCTCTGCCGCTGCGTGCGCGAGGGGGGCGGTACCGTCCACCAGGGGAAGGCGCCGCAG
CGGAGATCAG
>r260.1 |SOURCES={KEY=8c1b976a...,bw,400826-400901}|ERRORS={}|SOURCE_1="bcq" (8c1b976ac150da4581101744fba310641e33826f)
AGGCCGAGGAGGCGGTCGGCGAGGGCCGTCCGCAACGAGACCGCAGCCGCGGTGGTGCAATGGGC
ATCGAGGCCG
>r261.1 |SOURCES={KEY=8c1b976a...,bw,3563456-3563531}|ERRORS={}|SOURCE_1="bcq" (8c1b976ac150da4581101744fba310641e33826f)
CGGCTACACCTGGGACTATCCCGACCCGAGCCAGATCCTGCTCAGCGGCTGGACCTGCGAGGGCG
TGAAGACCGG
>r262.1 |SOURCES={KEY=8c1b976a...,fw,5424253-5424328}|ERRORS={}|SOURCE_1="bcq" (8c1b976ac150da4581101744fba310641e33826f)
CAAAGCTTGACCTGAGACACGCGGATTGATTCAAGGCTTCTTTTTGGAGGAAGCCTTGGGCGAGC
GGATCGGTCT
>r263.1 |SOURCES={KEY=8c1b976a...,bw,2983811-2983886}|ERRORS={}|SOURCE_1="bcq" (8c1b976ac150da4581101744fba310641e33826f)
ATCGCGCCTGCCGTCGTTCTCGAAGGCCGACAGCGCCGCGTGCTCGGCATAGATGTGGTGCGCGC
CGGTGTAAGT
>r264.1 |SOURCES={KEY=8c1b976a...,bw,1651458-1651533}|ERRORS={}|SOURCE_1="bcq" (8c1b976ac150da4581101744fba310641e33826f)
AATACGTCTTCATCTGCTTCCAGATGACCTTCGCGATGATCACGCCCGCCCTGATCGTCGGCGGA
CTGGTCGAGC
>r265.1 |SOURCES={KEY=8c1b976a...,fw,4317771-4317846}|ERRORS={}|SOURCE_1="bcq" (8c1b976ac150da4581101744fba310641e33826f)
TAGGAGCGCTCGCCCTCGAAGATGCAGGAGCCGTAATGGAGCCCATGGGTCAGTACGTGAATCTT
CGCGTCCTTC
>r266.1 |SOURCES={KEY=8c1b976a...,bw,5024818-5024893}|ERRORS={}|SOURCE_1="bcq" (8c1b976ac150da4581101744fba310641e33826f)
GATCGTTTCGGCCATTCAAGGAGCGGCCGTCGGCGCCGGTCTGGCCGCCGCCCTGGTTTCCGACA
TTCCAATCGC
>r267.1 |SOURCES={KEY=8c1b976a...,fw,1943574-1943649}|ERRORS={}|SOURCE_1="bcq" (8c1b976ac150da4581101744fba310641e33826f)
CGACGTAGTCGCGCACGTTCTGGACGCGCATGCAGCCCGAGGAGACGAAGCGGTAATCGTCGCCG
AAGATGCCCT
>r268.1 |SOURCES={KEY=8c1b976a...,fw,189732-189807}|ERRORS={}|SOURCE_1="bcq" (8c1b976ac150da4581101744fba310641e33826f)
TGCTGCGGCCCTTCTGGATCATGTCGGCGAAATCGCGTGTGAAAACTTCGCGCGCTTTGCTGAGC
GACATGGATG
>r269.1 |SOURCES={KEY=8c1b976a...,fw,5109719-5109794}|ERRORS={}|SOURCE_1="bcq" (8c1b976ac150da4581101744fba310641e33826f)
GGCGTCGATGTCGTGCTCGCCTCCGGCGAAGGCATGATCGGCCTGCCGCGCTCGACGCAAGTTGA
GGAGGCCGTC
>r270.1 |SOURCES={KEY=8c1b976a...,bw,838169-838244}|ERRORS={}|SOURCE_1="bcq" (8c1b976ac150da4581101744fba310641e33826f)
GCCCCAATCCGAATATCGGCGTGGCGCTCGGCGGCATCATCGCCTGCGGCGTGGTCTATGCGGTG
ATCGGCGCTA
>r271.1 |SOURCES={KEY=8c1b976a...,bw,3485439-3485514}|ERRORS={}|SOURCE_1="bcq" (8c1b976ac150da4581101744fba310641e33826f)
GCGAGCGGGAACCGCCAGTAATGCCCGTCATGGGCGTAGTCGCCCGCCCAGAGCTTTTGAACCGC
GGGGACGAGT
>r272.1 |SOURCES={KEY=8c1b976a...,fw,4778943-4779018}|ERRORS={}|SOURCE_1="bcq" (8c1b976ac150da4581101744fba310641e33826f)
CGCGACGTTCACGATCGGCAGCGGCTCTGCGGCGGTCATGCCGCCGCGCCTCGCCCTGGTCCGTT
CCGCGACGCC
>r273.1 |SOURCES={KEY=8c1b976a...,fw,4428372-4428447}|ERRORS={}|SOURCE_1="bcq" (8c1b976ac150da4581101744fba310641e33826f)
GGCGAGATGACGACGCCGTCCGCCTTCCCGGAGGAGCGGCCGCGGTTATAGGTCAGGATGGCATG
GGAGATGACG
>r274.1 |SOURCES={KEY=8c1b976a...,fw,5014101-5014176}|ERRORS={}|SOURCE_1="bcq" (8c1b976ac150da4581101744fba310641e33826f)
TCATAGGCCCGCAGGAACTCGAGCACGAGATCGGCTTGCGCCCCGCGCGTGCCCAGATGCAGGTC
CGAGATGAAG
>r275.1 |SOURCES={KEY=8c1b976a...,fw,4306738-4306813}|ERRORS={}|SOURCE_1="bcq" (8c1b976ac150da4581101744fba310641e33826f)
CCTGCGGTTGCGCAACGCCTGGCCGCGCAACCCCGCTCCGCGCAGCGTCCCCGAACGGGGACGCC
GATGTGCCGG
>r276.1 |SOURCES={KEY=8c1b976a...,fw,4113036-4113111}|ERRORS={}|SOURCE_1="bcq" (8c1b976ac150da4581101744fba310641e33826f)
AGCGTCCGGAAGCCGTGATCGGCGATACCGCGCGAGACCGGAAAATGTCCCCAGTGATCGACGAC
GAAGGGGACG
>r277.1 |SOURCES={KEY=8c1b976a...,bw,4625351-4625426}|ERRORS={}|SOURCE_1="bcq" (8c1b976ac150da4581101744fba310641e33826f)
ACGCCAAGCGCGCCCTTGGAGACGCTGTAGGCGGAGAGGAAGGGCTGGCCGCCATGGGCCGACAT
CGACTGGATG
>r278.1 |SOURCES={KEY=8c1b976a...,fw,2155825-2155900}|ERRORS={}|SOURCE_1="bcq" (8c1b976ac150da4581101744fba310641e33826f)
TTGCGGCGAGCATCGCCGTTGCCGCCATGTCCATTCATGCAGGCGCCTTCGCGCAATCGAAAGGC
CCCGTCGTCG
>r279.1 |SOURCES={KEY=8c1b976a...,bw,4581599-4581674}|ERRORS={}|SOURCE_1="bcq" (8c1b976ac150da4581101744fba310641e33826f)
TCTTGGGATCGGCCATCAACTCCCTGGCCTTGGCGAAGGCGCGCTCGGCGGCGGCGATGTCGCGG
GCCTTGTCCT
>r280.1 |SOURCES={KEY=8c1b976a...,bw,938176-938251}|ERRORS={}|SOURCE_1="bcq" (8c1b976ac150da4581101744fba310641e33826f)
GACCAGTTCCCGAATTTCGAGGTGCGCGGCGAGGCGTTCCGCAAGCTGGTCATGGCGTTGCCGGG
ATTCGAGCCC
>r281.1 |SOURCES={KEY=8c1b976a...,bw,1284500-1284575}|ERRORS={}|SOURCE_1="bcq" (8c1b976ac150da4581101744fba310641e33826f)
GTAATCGACCAGCTTGTCGGCGCGCACATAGATGCGCTCGTCGAAACCCTGCTTGGCGAGGCCCT
GCAATTTGGT
>r282.1 |SOURCES={KEY=8c1b976a...,fw,3975562-3975637}|ERRORS={}|SOURCE_1="bcq" (8c1b976ac150da4581101744fba310641e33826f)
GCGCCAAGGGCGGGCCGCTATCGCCCCGCATCATCCAGCTCGCGGTCGAGGGGCTGCGCGGCGCG
CTCGGCCTGC
>r283.1 |SOURCES={KEY=8c1b976a...,fw,3885191-3885266}|ERRORS={}|SOURCE_1="bcq" (8c1b976ac150da4581101744fba310641e33826f)
GTCGCCCCATTCGGCCGCCAGGTGCAGGACGGCGCGATCATGAAGCGCTGGTCGGCGATGTCGAA
ATTGGTGTCG
>r284.1 |SOURCES={KEY=8c1b976a...,fw,4131720-4131795}|ERRORS={}|SOURCE_1="bcq" (8c1b976ac150da4581101744fba310641e33826f)
ACCCGACTTTCGAATGCATGTTCATCATCACCTCCTCAAGCGGCCGACTTCAAGCCGACGCCCAT
CTCATCAAGG
>r285.1 |SOURCES={KEY=8c1b976a...,fw,5238556-5238631}|ERRORS={}|SOURCE_1="bcq" (8c1b976ac150da4581101744fba310641e33826f)
GACCATTTCCTCGAGGTCTTCACTCGCTACATCGACGGAGGATTCGGGCTGCTCGGCGGCGAAGT
CGGTTTCATC
>r286.1 |SOURCES={KEY=8c1b976a...,fw,5339977-5340052}|ERRORS={}|SOURCE_1="bcq" (8c1b976ac150da4581101744fba310641e33826f)
AGAAGGCGCGGTTGGCTTCCGCCATCCGGTGCGTGTCTTCACGCTTCTTGACGGCGTTGCCGCGG
TTGTTCGCAG
>r287.1 |SOURCES={KEY=8c1b976a...,fw,509141-509216}|ERRORS={}|SOURCE_1="bcq" (8c1b976ac150da4581101744fba310641e33826f)
GGAATGGCATTATGGCGATGCGATCGCCGCCAGCCGCCGGCACTGACCCAAGCCTGGACGAAGGA
CGCCCCCATG
>r288.1 |SOURCES={KEY=8c1b976a...,bw,761771-761846}|ERRORS={}|SOURCE_1="bcq" (8c1b976ac150da4581101744fba310641e33826f)
GGCATCCTCGCCTTCGTCGCTGTCCTGCTGGTCCTGCTGACGATCGTCCAGATGGCGCGAGGGGA
GGCCGTTCCC
>r289.1 |SOURCES={KEY=8c1b976a...,fw,364876-364951}|ERRORS={}|SOURCE_1="bcq" (8c1b976ac150da4581101744fba310641e33826f)
GAAGAAGGTGACGGGCGGCTGGGCGGGCTCGGCGCTGATGCGCGATCTCGATCACGCGGTCAGCC
TGGTCGAAGC
>r290.1 |SOURCES={KEY=8c1b976a...,fw,3576323-3576398}|ERRORS={}|SOURCE_1="bcq" (8c1b976ac150da4581101744fba310641e33826f)
TAGCCGACCGTCCAGGCGATGGCGGCGGCGTAGGTGAGGTAGGCCGGCGCGTCGAGCCGGCCGAA
CACGGCGCTC
>r291.1 |SOURCES={KEY=8c1b976a...,fw,4291943-4292018}|ERRORS={}|SOURCE_1="bcq" (8c1b976ac150da4581101744fba310641e33826f)
AGCGCCTCGGCCTCCTGGACGCTGGCGGCGCTGCCCTTGTTCATCTGGATGGGCGAGATCCTGTT
CCGGACACGC
>r292.1 |SOURCES={KEY=8c1b976a...,bw,2561954-2562029}|ERRORS={}|SOURCE_1="bcq" (8c1b976ac150da4581101744fba310641e33826f)
CGGCACCGCCTTCCTGGCGCCGCGCCTCGCGGCCTTCGCGAAATCCTATCCGGGGCTGGAGATCC
AGCTCATCGC
>r293.1 |SOURCES={KEY=8c1b976a...,bw,4432717-4432792}|ERRORS={}|SOURCE_1="bcq" (8c1b976ac150da4581101744fba310641e33826f)
GGCGGCGATGAGCGGGCTCGACGAGCGCAGATCCCGCCCGATCAGGACCTCGCCGGCCGGCCCCG
CTGCATCGTC
>r294.1 |SOURCES={KEY=8c1b976a...,fw,1550901-1550976}|ERRORS={}|SOURCE_1="bcq" (8c1b976ac150da4581101744fba310641e33826f)
GCGTCTCACCCAGAAAAAGGAACCCGAAGACTGCCGCGAAGAATGGGATGGCACGCTTCACGGCC
GATCCGCGCA
>r295.1 |SOURCES={KEY=8c1b976a...,fw,451961-452036}|ERRORS={}|SOURCE_1="bcq" (8c1b976ac150da4581101744fba310641e33826f)
CCTCAGCCGCAGCAAGCTCGAAGATGTGCGCCGCGGCCTGCCCGGCGACGAGGGCGACGAGCAGG
CGCGCTATCT
>r296.1 |SOURCES={KEY=8c1b976a...,bw,3399024-3399099}|ERRORS={}|SOURCE_1="bcq" (8c1b976ac150da4581101744fba310641e33826f)
TGCGTCATGCTCGGGCGAAGCAAAGCGTAGATCCGAGAATGACGGCAAGCGGCCTCCTCACAACC
TGCGCCGCTT
>r297.1 |SOURCES={KEY=8c1b976a...,fw,5356262-5356337}|ERRORS={}|SOURCE_1="bcq" (8c1b976ac150da4581101744fba310641e33826f)
CGCCGAGACCGCGCTCATCGAACGCGCGATGTCGTCGGCAAGCGAAATCACCCGCGACGACTTCG
TGCCAGGCGC
>r298.1 |SOURCES={KEY=8c1b976a...,bw,3310134-3310209}|ERRORS={}|SOURCE_1="bcq" (8c1b976ac150da4581101744fba310641e33826f)
GGTCATCACCACGCGCGAAAAGCGGCGCCAGGCCTCCTGGACCCAGGATCCCGAAGGGGTGCGCC
GCAACATTCT
>r299.1 |SOURCES={KEY=8c1b976a...,bw,2605178-2605253}|ERRORS={}|SOURCE_1="bcq" (8c1b976ac150da4581101744fba310641e33826f)
CGCGTCTTGACCTGGGCCCGCGCGATCATGCGCGGCGAGAGATCGCAGCCAGCGAGGAAACCGCT
CTCGGTGCGG
>r300.1 |SOURCES={KEY=8c1b976a...,fw,4538168-4538243}|ERRORS={}|SOURCE_1="bcq" (8c1b976ac150da4581101744fba310641e33826f)
ATTGTCGAAGGTGGCGCCTGCTGGGCATGATTGCGGCGGCACAAAGCTTAGATAGGCGCGAAGCG
CCTCATTGCA
>r301.1 |SOURCES={KEY=8c1b976a...,fw,53285-53360}|ERRORS={}|SOURCE_1="bcq" (8c1b976ac150da4581101744fba310641e33826f)
GGGTGGTTCTCGCTCTCGCTCTGCAGGGCGACGAGGGTCTCCTTCGCCTCCTTCAGGATCTCGTC
CTTCCAGGCG
>r302.1 |SOURCES={KEY=8c1b976a...,bw,3625719-3625794}|ERRORS={}|SOURCE_1="bcq" (8c1b976ac150da4581101744fba310641e33826f)
GAAGAAGCTGTCGTTGAGCACCTTCACGCCTTCGACGCCCGCGAGCGCGTCGGCGAGCTTCACGG
CGTTGGCGTG
>r303.1 |SOURCES={KEY=8c1b976a...,bw,4749646-4749721}|ERRORS={}|SOURCE_1="bcq" (8c1b976ac150da4581101744fba310641e33826f)
AGGCTGAGCTGGGGCGATCCTTTCACCCGGGGCTTGATCTATCAGGCCGGCCTCGCAATCTTGCT
CGCGCTCGGC
>r304.1 |SOURCES={KEY=8c1b976a...,fw,2478901-2478976}|ERRORS={}|SOURCE_1="bcq" (8c1b976ac150da4581101744fba310641e33826f)
CAGATCGTAGTGGTGCGCGACATTCCGCTTCGCCAATGTCGGCGTATTGTGCTGGTGGAAGCGGC
GCACTGCCGT
>r305.1 |SOURCES={KEY=8c1b976a...,fw,1913591-1913666}|ERRORS={}|SOURCE_1="bcq" (8c1b976ac150da4581101744fba310641e33826f)
CATCTTCTGCGACGCCACCACAGGAGGGGCTCGCGCCGACGAGGTGTTCAGCGAGCTCGCTCAGA
CGCTGTCGCT
>r306.1 |SOURCES={KEY=8c1b976a...,bw,4470162-4470237}|ERRORS={}|SOURCE_1="bcq" (8c1b976ac150da4581101744fba310641e33826f)
GCCGCCATCGATGACCAGCAGTTCGCCGTCGGTCCCCTGGGCGCCATCGACCCCGACCGGGATGC
GAATGCTGGC
>r307.1 |SOURCES={KEY=8c1b976a...,fw,3106149-3106224}|ERRORS={}|SOURCE_1="bcq" (8c1b976ac150da4581101744fba310641e33826f)
AGCCGGCTCGAGAGCCAGCGCAGATTGACGAGGCTGTGCCCGTCGAGGGGGAGATCGGCATCGTC
CAGCGCCATC
>r308.1 |SOURCES={KEY=8c1b976a...,bw,5228441-5228516}|ERRORS={}|SOURCE_1="bcq" (8c1b976ac150da4581101744fba310641e33826f)
TGCTAGATCGCGGGTTCATATGATCCTCTGCTGTGCCAATCCGGATCCAATTCACGACGAACTGG
ACCACGACGC
>r309.1 |SOURCES={KEY=8c1b976a...,bw,2154605-2154680}|ERRORS={}|SOURCE_1="bcq" (8c1b976ac150da4581101744fba310641e33826f)
CTCGAGGTCTTCCTGCGCAAGGTCTCGCATCATGGCCGCGAGGCGGTCTGGCGCTCCAACCCGGC
CTGGACCCGG
>r310.1 |SOURCES={KEY=8c1b976a...,bw,2892914-2892989}|ERRORS={}|SOURCE_1="bcq" (8c1b976ac150da4581101744fba310641e33826f)
GTGCCGGCGATCGTGAAGTCATGCGCGCGGTGCAGGTGGCCGCTGGCGACGAAGGCGACCTCGTG
ACGGCTGATG
>r311.1 |SOURCES={KEY=8c1b976a...,bw,1547340-1547415}|ERRORS={}|SOURCE_1="bcq" (8c1b976ac150da4581101744fba310641e33826f)
AGGGGCTCGGGCTCGAACCCGAACATTGATGCGAAGCGACGGCTGAACGCAGGCCACGCCTGAGG
GTTGACCACT
>r312.1 |SOURCES={KEY=8c1b976a...,fw,610443-610518}|ERRORS={}|SOURCE_1="bcq" (8c1b976ac150da4581101744fba310641e33826f)
CCTCATGGGCGTGGGTGATGACGATGCCGATGAGGTTCGCCCGCTCCTCGATGATATAGCGCAGG
TCGGGCAGGA
>r313.1 |SOURCES={KEY=8c1b976a...,bw,4688230-4688305}|ERRORS={}|SOURCE_1="bcq" (8c1b976ac150da4581101744fba310641e33826f)
TGAGGCCGCAGCTCTCGCGGATGACGTCGAGGAGGTCTCCATGCTCGCCGGTAGCGGCGTCAGTC
CATTTCCCGG
>r314.1 |SOURCES={KEY=8c1b976a...,fw,2582864-2582939}|ERRORS={}|SOURCE_1="bcq" (8c1b976ac150da4581101744fba310641e33826f)
CCAGAAGCGCCAGCACCGCGAAATAATACATATGCATGTCCGGCTGCCACGGATGGCCGGCGAAG
CTGTAGACCA
>r315.1 |SOURCES={KEY=8c1b976a...,bw,111334-111409}|ERRORS={}|SOURCE_1="bcq" (8c1b976ac150da4581101744fba310641e33826f)
ACCGCCGAGCATCGTCAGCCGCGGCCGTGAGAAACGCTCGAGCCAGATCAGGGGCGGCAGCGCCC
GCTCGATGGC
>r316.1 |SOURCES={KEY=8c1b976a...,bw,3822135-3822210}|ERRORS={}|SOURCE_1="bcq" (8c1b976ac150da4581101744fba310641e33826f)
TGCCGGCCGCGGTGGAACTTCACCACCTTGTTCATGCCGGCCTTCGCGAGCTGCTCCTGCTCGGC
CTCTTTCGAG
>r317.1 |SOURCES={KEY=8c1b976a...,bw,503368-503443}|ERRORS={}|SOURCE_1="bcq" (8c1b976ac150da4581101744fba310641e33826f)
GCGCTGGCGCACATGCGGCAGGACGAGGTTCTGCGCATGGGTGACGCGCAACTCGTCGAATGAAT
AACGCTGCGC
>r318.1 |SOURCES={KEY=8c1b976a...,bw,67075-67150}|ERRORS={}|SOURCE_1="bcq" (8c1b976ac150da4581101744fba310641e33826f)
TTCGGTGCCGACCTCCATGCGCAACCTGATCACCGATGTCCGGGGCGTTCTCATTGGCCACGCGC
ATGACGCGGC
>r319.1 |SOURCES={KEY=8c1b976a...,fw,4433308-4433383}|ERRORS={}|SOURCE_1="bcq" (8c1b976ac150da4581101744fba310641e33826f)
GCGATCGTCTCGACCGACGGCGATGCGGACCGGCCGCTCGTCGCCGATGAGAACGGCCGCTTCCT
GCGCGGCGAT
>r320.1 |SOURCES={KEY=8c1b976a...,bw,3621122-3621197}|ERRORS={}|SOURCE_1="bcq" (8c1b976ac150da4581101744fba310641e33826f)
GAGCTCCGGCTCCCATGCAGGTCGATTGAGGAGCTATGTCGGACCGATGCGATTTCTGAGCAGGA
CCCTTGCAAC
>r321.1 |SOURCES={KEY=8c1b976a...,bw,56981-57056}|ERRORS={}|SOURCE_1="bcq" (8c1b976ac150da4581101744fba310641e33826f)
CTGTGCTCCGCATCGGTCGTTTCCAGAGCGGCGACGAGCTTGCCGGCCTCGACGCGATCGCCCCG
GCGCACGTCG
>r322.1 |SOURCES={KEY=8c1b976a...,fw,4849410-4849485}|ERRORS={}|SOURCE_1="bcq" (8c1b976ac150da4581101744fba310641e33826f)
GGCGCGCAGATCCTTGCCGGACATGGCCATCACATCCTGGCCCTCGAAGCGGATGGCGCCGCCGG
TCAGGCGCAC
>r323.1 |SOURCES={KEY=8c1b976a...,bw,293562-293637}|ERRORS={}|SOURCE_1="bcq" (8c1b976ac150da4581101744fba310641e33826f)
GGAGGTGCGTCCCTTCGGATTGAGCTTCCCGGCGGGATCGTCATAGCGGAACGGGCAATGGTCTG
ACGAGAAGGT
>r324.1 |SOURCES={KEY=8c1b976a...,bw,3385833-3385908}|ERRORS={}|SOURCE_1="bcq" (8c1b976ac150da4581101744fba310641e33826f)
CGGGCGTCAGCCGGCCTGCCGGCCGCTAGCGAGATATTGCCGCGCCACCCGCATCAGGAAGGCCG
GATTGCCGAG
>r325.1 |SOURCES={KEY=8c1b976a...,fw,3568988-3569063}|ERRORS={}|SOURCE_1="bcq" (8c1b976ac150da4581101744fba310641e33826f)
CCGCAACGCCCGCGCCCATGAACAGGCCCTGCAGGGTCTGGCGCGCCGGCTCGAGGCCCGCTCGC
CGCGCATCGC
>r326.1 |SOURCES={KEY=8c1b976a...,fw,92528-92603}|ERRORS={}|SOURCE_1="bcq" (8c1b976ac150da4581101744fba310641e33826f)
GGCCAGCGTCACGATGGCGAGATAGTCGCCGCGCAGGCGCAGCACGGGGAAGCCGAGCAGCATGC
CCCAGAAGGC
>r327.1 |SOURCES={KEY=8c1b976a...,fw,2130457-2130532}|ERRORS={}|SOURCE_1="bcq" (8c1b976ac150da4581101744fba310641e33826f)
AGGCCTTGGCGACGCCCCGCGCCGCCAGCACGGGCGGGCTGGCACCCGGCGGTGCGCCACCGTGA
TGGATCAGAG
>r328.1 |SOURCES={KEY=8c1b976a...,bw,1181081-1181156}|ERRORS={}|SOURCE_1="bcq" (8c1b976ac150da4581101744fba310641e33826f)
CGCGCTCTTCACGCGAATATCGCGGCCGAGGTTGAGAAGCACTGGGGAGCGCTCCGCTCGCCGGC
TGAAACCCTG
>r329.1 |SOURCES={KEY=8c1b976a...,fw,1310291-1310366}|ERRORS={}|SOURCE_1="bcq" (8c1b976ac150da4581101744fba310641e33826f)
CATTGAGGCTGCGGCTCACCGGATCCACCCTTCCGTCACGAGTCATGAACGCCCTGTCGAGGCCA
GGCAGCCGCC
>r330.1 |SOURCES={KEY=8c1b976a...,fw,3755365-3755440}|ERRORS={}|SOURCE_1="bcq" (8c1b976ac150da4581101744fba310641e33826f)
CTCGAAGCCGTCTCGTGAATTCTCCGGCAACTTCCTGATCGACGACAGCTTCATGGCCGGCGAGG
GGGTAACCGA
>r331.1 |SOURCES={KEY=8c1b976a...,fw,5290561-5290636}|ERRORS={}|SOURCE_1="bcq" (8c1b976ac150da4581101744fba310641e33826f)
GCGCGGCACGGCGGAATTTCATCATATCCTCGCTCTGCGCCCGAGCCATGGTCCAGCCCGGATCG
GGCGGGTGGT
>r332.1 |SOURCES={KEY=8c1b976a...,fw,1066531-1066606}|ERRORS={}|SOURCE_1="bcq" (8c1b976ac150da4581101744fba310641e33826f)
TCAGCGCCACCGCCTCCTCCTCGGAGAGGCCGCGCTGCTGGCAGTAGAAGAGCTGGTCCTCGCCA
ATCTTCGAGG
>r333.1 |SOURCES={KEY=8c1b976a...,bw,2386286-2386361}|ERRORS={}|SOURCE_1="bcq" (8c1b976ac150da4581101744fba310641e33826f)
GCCTGCGGCACGTCCTTGGTGATGCGCGGCGAAAGCATGATGTTCTGCCCGACCGTGAGGTGCGG
GAACAGATTG
>r334.1 |SOURCES={KEY=8c1b976a...,bw,3076370-3076445}|ERRORS={}|SOURCE_1="bcq" (8c1b976ac150da4581101744fba310641e33826f)
GTGCTGGCGCGGTGCTCGCCGATACGCGCTGGGGAGAGGGCGCGCTCGCCGCCCTGAAGCTGGCG
CGCCAGGCCG
>r335.1 |SOURCES={KEY=8c1b976a...,fw,4277393-4277468}|ERRORS={}|SOURCE_1="bcq" (8c1b976ac150da4581101744fba310641e33826f)
CGTGACACCGGGTTCGTGGAGCCCGGCATTGAAGGCGAAGGAACCGGGAAAGCCGAGCACGCCCT
CGCGCCCCAC
>r336.1 |SOURCES={KEY=8c1b976a...,bw,2901631-2901706}|ERRORS={}|SOURCE_1="bcq" (8c1b976ac150da4581101744fba310641e33826f)
CGGCCGACCTCACCGGCGTGCCGTTGCGAGGCCTGCTCGCCCGACAGATGGGGCGGGGAAGGGCA
GCGGCAACGG
>r337.1 |SOURCES={KEY=8c1b976a...,fw,731206-731281}|ERRORS={}|SOURCE_1="bcq" (8c1b976ac150da4581101744fba310641e33826f)
GGCGGATCTCGTCGATCTTCTTGAGATCGTTGGTGAGCTCCGTGCCGTCGACGACGATCTGGCCC
TTCTGGTGCT
>r338.1 |SOURCES={KEY=8c1b976a...,bw,556750-556825}|ERRORS={}|SOURCE_1="bcq" (8c1b976ac150da4581101744fba310641e33826f)
GCGCAAGGTCGACGAGCTGCTCAACGGCGGCGGCTCCGGCCTGACCAAGAAGGAGCGTCTGATGC
TGTCGCGTGA
>r339.1 |SOURCES={KEY=8c1b976a...,fw,2549472-2549547}|ERRORS={}|SOURCE_1="bcq" (8c1b976ac150da4581101744fba310641e33826f)
AGGGCCTCTCGGCGCCGAAGATCGGCGGCAAGCTTTCGCTCCGCGCCTCGATCACCGGCGAGGTC
GTCATGGACG
>r340.1 |SOURCES={KEY=8c1b976a...,bw,4356831-4356906}|ERRORS={}|SOURCE_1="bcq" (8c1b976ac150da4581101744fba310641e33826f)
CCGAAGAAGGGGCTCTCGCGGGTGAAGGCGGCGAGCTTGCGCGGCGTGTCCCAGGAGAGGCCGCC
GCCGAGCGTG
>r341.1 |SOURCES={KEY=8c1b976a...,bw,3596597-3596672}|ERRORS={}|SOURCE_1="bcq" (8c1b976ac150da4581101744fba310641e33826f)
ACAGCGCGAGTCCAGCCGGGTCATCAAGGCGTTTCTCGATGTCGTGCAGCGCGCCCGCGACGCTT
TCGACGCCGT
>r342.1 |SOURCES={KEY=8c1b976a...,bw,323303-323378}|ERRORS={}|SOURCE_1="bcq" (8c1b976ac150da4581101744fba310641e33826f)
GGCACGCCCTTCGCGCTGCCTGACAACAGCCCGCTCCCGGCCGCGATCGAGGTCCCGGAGAATGC
GGCGGGCCAA
>r343.1 |SOURCES={KEY=8c1b976a...,bw,1291684-1291759}|ERRORS={}|SOURCE_1="bcq" (8c1b976ac150da4581101744fba310641e33826f)
ATCTGCCAGGCCTCCGCCGTTTCGATCGTATCGGCCGGGCGGAAGACGCGCATGTTCGGCATGGC
GCGCAACGAG
>r344.1 |SOURCES={KEY=8c1b976a...,bw,5252704-5252779}|ERRORS={}|SOURCE_1="bcq" (8c1b976ac150da4581101744fba310641e33826f)
GAGACCGGTCGGCTCGAATGCATCTGGATGCTTGACGCCGAACCAGACACGGGCGGCGGGTTGCG
CCGATTGATC
>r345.1 |SOURCES={KEY=8c1b976a...,bw,3542035-3542110}|ERRORS={}|SOURCE_1="bcq" (8c1b976ac150da4581101744fba310641e33826f)
CCGCTCGCGATCTCGCGCAGATAGAGCCCGTCCTCGGCCGCGAGCATCTGGCGCCCGGCATCGAT
CCGCGCCAGC
>r346.1 |SOURCES={KEY=8c1b976a...,bw,346425-346500}|ERRORS={}|SOURCE_1="bcq" (8c1b976ac150da4581101744fba310641e33826f)
CGGCCCACGGCTTCCTCCCGGCCGCGTATCCCGCGGCTACCTTTCACCGGGGCGGCGACGCCCCG
GTTTTTTTGT
>r347.1 |SOURCES={KEY=8c1b976a...,fw,4709175-4709250}|ERRORS={}|SOURCE_1="bcq" (8c1b976ac150da4581101744fba310641e33826f)
GCTGAGCCAGGCGATCGGCATCACCAAGCCCATCGCCTGCGCGGCGGATGTCAGCCTGATCGGCT
CGCTCTTCAC
>r348.1 |SOURCES={KEY=8c1b976a...,bw,3480106-3480181}|ERRORS={}|SOURCE_1="bcq" (8c1b976ac150da4581101744fba310641e33826f)
GACGGCCACCGCTTCGCCACCCCCGGCGCGGCGGAGCTGGCCGCGCGCATGCTGGCCGGGCCCCG
CCGGGGTACG
>r349.1 |SOURCES={KEY=8c1b976a...,fw,3818680-3818755}|ERRORS={}|SOURCE_1="bcq" (8c1b976ac150da4581101744fba310641e33826f)
GGACTTCGCCAGCGTCGCCTATGCCACACAGCTGGGCCCAGCGCCGCAGACGCAGTGGATCGAGA
TCGATGCGCT
>r350.1 |SOURCES={KEY=8c1b976a...,fw,2500423-2500498}|ERRORS={}|SOURCE_1="bcq" (8c1b976ac150da4581101744fba310641e33826f)
CCAGCCCATGGTCATGCCGAGCGAGATCAGGTGCAGATGGGAATCGTTGAGACCCGGGGTCGCCA
GCCGCCCTTT
>r351.1 |SOURCES={KEY=8c1b976a...,bw,2457332-2457407}|ERRORS={}|SOURCE_1="bcq" (8c1b976ac150da4581101744fba310641e33826f)
ACCTGCCGGCTGTAGCCGTAGGTGGTGACGTGGCGGACGTCGTAGATCACGCGATGCCTGTCAGT
CGCGACCCTT
>r352.1 |SOURCES={KEY=8c1b976a...,fw,603807-603882}|ERRORS={}|SOURCE_1="bcq" (8c1b976ac150da4581101744fba310641e33826f)
CCTCATGACGGGCGTAGGACGTCTGGTAATCGCGGGCATCGGCGGGGTCGGCGGGCCGCTTGCCG
GCGATATAGG
>r353.1 |SOURCES={KEY=8c1b976a...,fw,1884518-1884593}|ERRORS={}|SOURCE_1="bcq" (8c1b976ac150da4581101744fba310641e33826f)
TCGCCGCCGTCAAGGCTCCGGGCTTCGGCGACCGCCGCAAGGCCATGCTGGAGGACATCGCGATC
CTCACCGGCG
>r354.1 |SOURCES={KEY=8c1b976a...,fw,4002842-4002917}|ERRORS={}|SOURCE_1="bcq" (8c1b976ac150da4581101744fba310641e33826f)
CGGCCTGACCTCCTTCTCCGGGCCGGACGGCGTGCATGTGCTCGCCCGCTCGCTGGCCGACGCCA
AGCCGATCGC
>r355.1 |SOURCES={KEY=8c1b976a...,bw,3538619-3538694}|ERRORS={}|SOURCE_1="bcq" (8c1b976ac150da4581101744fba310641e33826f)
TGCGCCGCCACGGAAATCTCGTACTCGCTCTCGTCGACCGGCGCGCTCAAAAGGAAGGACGCCCG
CAAGGCCGCC
>r356.1 |SOURCES={KEY=8c1b976a...,bw,1250898-1250973}|ERRORS={}|SOURCE_1="bcq" (8c1b976ac150da4581101744fba310641e33826f)
GTCGTGGCCTATGACCTGTCGTCCGAGATGTTGCAGGTGGTGGCCGACGCGGCCGGCAAGCGGGG
CTTGCGCAAT
>r357.1 |SOURCES={KEY=8c1b976a...,fw,496827-496902}|ERRORS={}|SOURCE_1="bcq" (8c1b976ac150da4581101744fba310641e33826f)
ATAGCGGAAGTGTCTCAATACGAAAACTTTTACTTACCCAATGCCATAACGGCACATTCTCTAAT
TTTAAGTTTG
>r358.1 |SOURCES={KEY=8c1b976a...,bw,239022-239097}|ERRORS={}|SOURCE_1="bcq" (8c1b976ac150da4581101744fba310641e33826f)
GGCAGCGCATATCGACGGAGGCGGGCGAAACGGGAGGGGCGGCCAGCGCGAGCGAGGTCAGCGCG
AGGAGAAAGA
>r359.1 |SOURCES={KEY=8c1b976a...,bw,2634333-2634408}|ERRORS={}|SOURCE_1="bcq" (8c1b976ac150da4581101744fba310641e33826f)
AACGTCTATCGGACGATGGCGCATCATCCGGCCTTGCTGAAGGCCTGGGCGCCCTTGCGCCAGCA
TATCGTCAAG
>r360.1 |SOURCES={KEY=8c1b976a...,bw,3030066-3030141}|ERRORS={}|SOURCE_1="bcq" (8c1b976ac150da4581101744fba310641e33826f)
TCCGCTCGAACCAGGACCCGCGATGCCAGGCGAGGAAAGCGCCGAAGATCGCGCCGAAGACATAG
GCGACGATGA
>r361.1 |SOURCES={KEY=8c1b976a...,bw,791621-791696}|ERRORS={}|SOURCE_1="bcq" (8c1b976ac150da4581101744fba310641e33826f)
CGAAGACCTCGCGATAGACCGGTCCCATTTCCTTCAGGCTGGCGCGATAGGTCGCGATGTCCGTC
ACGTACCAGG
>r362.1 |SOURCES={KEY=8c1b976a...,fw,2775316-2775391}|ERRORS={}|SOURCE_1="bcq" (8c1b976ac150da4581101744fba310641e33826f)
TCGCCGACTTTGCCGATCGCGGCGCCAGCGCGTTGCCGAAGGCGCAGAACGACCGGCTGCCCAGG
AGCCTGACCT
>r363.1 |SOURCES={KEY=8c1b976a...,fw,784132-784207}|ERRORS={}|SOURCE_1="bcq" (8c1b976ac150da4581101744fba310641e33826f)
GGCCAGGCCTCGCGCAGCGCTCGGAAAACCTCCAGCGGATAGCGCAGGCGGTTCTCGACCGAGCC
GCCATAGTCG
>r364.1 |SOURCES={KEY=8c1b976a...,fw,3284385-3284460}|ERRORS={}|SOURCE_1="bcq" (8c1b976ac150da4581101744fba310641e33826f)
GCTGGTGGCGCTGCAGGAGCGGGCCCTGTCCGGCAAGGGGCAATGGGTGCAGACCTCATTGCTCG
AGGCGCAGAT
>r365.1 |SOURCES={KEY=8c1b976a...,fw,2232798-2232873}|ERRORS={}|SOURCE_1="bcq" (8c1b976ac150da4581101744fba310641e33826f)
CATCCGGCCCGTCGGCGCAAACGCCCTGCTTTGATCGCAAAGCCTCTCCCTTTCCCTCGCAGATG
ATCTAAGCAG
>r366.1 |SOURCES={KEY=8c1b976a...,fw,2768911-2768986}|ERRORS={}|SOURCE_1="bcq" (8c1b976ac150da4581101744fba310641e33826f)
ATGCGGCGCCTGCGCGACGAAATCGTCCGCGGTCGCCTGGCACCCGGCGAGGTGCTGACGGAAAT
CGCGCTGGCG
>r367.1 |SOURCES={KEY=8c1b976a...,fw,215473-215548}|ERRORS={}|SOURCE_1="bcq" (8c1b976ac150da4581101744fba310641e33826f)
TGAAGCCAGCCGGCCGGCCAGCGCGGGCGTGCAGACGGGCAGGATCGCGTCGGGGCTGATCTGGA
TCGCGGCCGG
>r368.1 |SOURCES={KEY=8c1b976a...,fw,1357291-1357366}|ERRORS={}|SOURCE_1="bcq" (8c1b976ac150da4581101744fba310641e33826f)
CACACGCATGGCGACGAAGCCTGCCGCCATGCGGTGGACCACCGCCAACACGCGGCGGAGGCGCT
GGCCCGCGCC
>r369.1 |SOURCES={KEY=8c1b976a...,bw,4892143-4892218}|ERRORS={}|SOURCE_1="bcq" (8c1b976ac150da4581101744fba310641e33826f)
CGCCCTATTTCGCCTCCGCCTTCGGCACCTTCCTGATGCGGCAGGCCTTCCGCGCGATCCCGCGC
GAGCTGGAGG
>r370.1 |SOURCES={KEY=8c1b976a...,bw,4486611-4486686}|ERRORS={}|SOURCE_1="bcq" (8c1b976ac150da4581101744fba310641e33826f)
GCCCGACAGCGTATGCCAGGACTGGTCGTGCCGCTCCGCGAGCCCGACCCGCGCCAGCGCTTCGT
TCACCGCCGC
>r371.1 |SOURCES={KEY=8c1b976a...,bw,2203612-2203687}|ERRORS={}|SOURCE_1="bcq" (8c1b976ac150da4581101744fba310641e33826f)
CGTCGCCTTGACGCCACGCTCGGCCGGAAGCCGGTTCAGCTTGACGAGCGGCGTGTCGCCGATGG
TGTCGGTGAT
>r372.1 |SOURCES={KEY=8c1b976a...,bw,2132132-2132207}|ERRORS={}|SOURCE_1="bcq" (8c1b976ac150da4581101744fba310641e33826f)
CTGCATCCGGGCGAGGACCTGTTCGACGGCACGACCTTCGAGATGTTCCTCGACCATGTCGGGCA
GCATCCCCGC
>r373.1 |SOURCES={KEY=8c1b976a...,bw,1994351-1994426}|ERRORS={}|SOURCE_1="bcq" (8c1b976ac150da4581101744fba310641e33826f)
CGCGCCCATTGGCGGCGTTGCCGGGCTCGCAGAGGGCGGGGCGCCCCTCCGCGCAGGGCGCGCAA
TGCCCGCAGG
>r374.1 |SOURCES={KEY=8c1b976a...,fw,4064608-4064683}|ERRORS={}|SOURCE_1="bcq" (8c1b976ac150da4581101744fba310641e33826f)
AGAAAGAGCAGCACCTTCACGGTGTTGTGCCGCTCTGGCCTGAGCTTGACGTCGAGATAGCCGTG
CCTGGCCGTC
>r375.1 |SOURCES={KEY=8c1b976a...,bw,3903220-3903295}|ERRORS={}|SOURCE_1="bcq" (8c1b976ac150da4581101744fba310641e33826f)
CATCATCGGCTGCCCGACCGCGTTCCGGAACAACAATCCCGGTCTCGCGATCCGCTTGCCGCCGC
TCGACCAGGT
>r376.1 |SOURCES={KEY=8c1b976a...,bw,3284009-3284084}|ERRORS={}|SOURCE_1="bcq" (8c1b976ac150da4581101744fba310641e33826f)
TGCCCTCGGCCGTCTTCAGGTTGATGGCCAGGGAACGCTTGTTGCGATGCAGATTCTGCATGTCA
TAGCCGAGGC
>r377.1 |SOURCES={KEY=8c1b976a...,fw,2373770-2373845}|ERRORS={}|SOURCE_1="bcq" (8c1b976ac150da4581101744fba310641e33826f)
TCGCCGCGACCTTCTCCTTCCGCGACGAAGAGGATCGCTCGCTCGACGACGTCGCCCGGCTCGAC
ACGATGGCGA
>r378.1 |SOURCES={KEY=8c1b976a...,bw,4448793-4448868}|ERRORS={}|SOURCE_1="bcq" (8c1b976ac150da4581101744fba310641e33826f)
AAGCAAGAGCTCGAAACACGGGTCGACGAGCTGCTCGACCAGTATTACGCCTATCTCTCCTCCAG
CGCGTTCAAG
>r379.1 |SOURCES={KEY=8c1b976a...,bw,2255669-2255744}|ERRORS={}|SOURCE_1="bcq" (8c1b976ac150da4581101744fba310641e33826f)
CCTGCGAATCCTCGTGATGTCCGCGACTCTCGACGGCGCCCGCGTCGCGAAACTGCTGGGCGATG
CCCCGGTGAT
>r380.1 |SOURCES={KEY=8c1b976a...,bw,2651116-2651191}|ERRORS={}|SOURCE_1="bcq" (8c1b976ac150da4581101744fba310641e33826f)
GGCGGCGATGAGCAGCATCAGCGGCGCAAGCAGGAGAACGAGAGCAACACCTGCCGCAATGTCGA
TGGCTCTTTT
>r381.1 |SOURCES={KEY=8c1b976a...,fw,2440680-2440755}|ERRORS={}|SOURCE_1="bcq" (8c1b976ac150da4581101744fba310641e33826f)
AGGTCTCCTCGTCGTAGACGTAGCGATCGTTCGGGCAGTAGAGCGTGGTCGAGAAGCCCTCGGAA
TAACCGGCTT
>r382.1 |SOURCES={KEY=8c1b976a...,bw,4498792-4498867}|ERRORS={}|SOURCE_1="bcq" (8c1b976ac150da4581101744fba310641e33826f)
TATTCGCATAAAGCCGCGCGTGGACGGCAGCCGCATCGATGTCCGCTCGGCCTCACGCATCGGCA
GCCATGATCT
>r383.1 |SOURCES={KEY=8c1b976a...,fw,980638-980713}|ERRORS={}|SOURCE_1="bcq" (8c1b976ac150da4581101744fba310641e33826f)
CAGCGGTCATGACGAAGGCCTCGCTGAGCTCCTGCCATTCCACGACCGTGCCGGCCTCGACCGCC
CCGGATGCCG
>r384.1 |SOURCES={KEY=8c1b976a...,fw,427917-427992}|ERRORS={}|SOURCE_1="bcq" (8c1b976ac150da4581101744fba310641e33826f)
CTCGGGCAAGCTCGAACTCTGGGAAGGCATGCGCCAGATGGTGCATCCCGAGCGCATCCTCGATC
CCAAGCTCGC
>r385.1 |SOURCES={KEY=8c1b976a...,fw,4893566-4893641}|ERRORS={}|SOURCE_1="bcq" (8c1b976ac150da4581101744fba310641e33826f)
ATGATGGTGTCGGCCATGATGCGTCCCGTCTTGGGGCGCGGTCATGGCCGGGGTCGGTGACGGAG
CCGTCACAGT
>r386.1 |SOURCES={KEY=8c1b976a...,fw,2320090-2320165}|ERRORS={}|SOURCE_1="bcq" (8c1b976ac150da4581101744fba310641e33826f)
GACGGCGCAGGAGCTGGCCGAGATCGCAATCGAGGCCGCCGGCGTCGGCCGGCGGCTCGGCTACG
AGCCTCGGGT
>r387.1 |SOURCES={KEY=8c1b976a...,fw,569958-570033}|ERRORS={}|SOURCE_1="bcq" (8c1b976ac150da4581101744fba310641e33826f)
GGCGCTGGTCAATGCGATCAACGACTATCCCGGCGCCGTCATGCTCGTCAGCCACGACCGCTTCC
TGATCGAGGC
>r388.1 |SOURCES={KEY=8c1b976a...,bw,2563757-2563832}|ERRORS={}|SOURCE_1="bcq" (8c1b976ac150da4581101744fba310641e33826f)
CCGAGCGCTTCCAGCCGCCGAAGGTGTAATAGGCCAGCGGCACCGGGATCGGCACGTTGATGCCG
ATCATGCCGA
>r389.1 |SOURCES={KEY=8c1b976a...,fw,2276246-2276321}|ERRORS={}|SOURCE_1="bcq" (8c1b976ac150da4581101744fba310641e33826f)
CCGGGTACGACCAGCAACGAGGAGATCGTGGCGCCGCTGCCGCGCATCACGCTTCAGGCCTTTTG
CGAAACGCCG
>r390.1 |SOURCES={KEY=8c1b976a...,fw,1088545-1088620}|ERRORS={}|SOURCE_1="bcq" (8c1b976ac150da4581101744fba310641e33826f)
CGAGGATGGTCAGGCCGACCACCGCGCCGAGAATGACGCCGCGCAGGACCGGCAGAACCGTGGCG
AGACGGGTCG
>r391.1 |SOURCES={KEY=8c1b976a...,bw,1182973-1183048}|ERRORS={}|SOURCE_1="bcq" (8c1b976ac150da4581101744fba310641e33826f)
GGGCAGCGCCCGCAACTCCTGTTCGAGACGGGCGGCGACGCCATCCTCGACGCGGCCTTCGAAAT
CGGCGGGAAG
>r392.1 |SOURCES={KEY=8c1b976a...,fw,227211-227286}|ERRORS={}|SOURCE_1="bcq" (8c1b976ac150da4581101744fba310641e33826f)
CGGTCCCTGATAGGATCGAGGACGCACCCGCCATGCCGTCTTGCCATCCCGGGGTGAGTCGGGGG
AGGCGCCGGG
>r393.1 |SOURCES={KEY=8c1b976a...,fw,1369650-1369725}|ERRORS={}|SOURCE_1="bcq" (8c1b976ac150da4581101744fba310641e33826f)
ATCTTGACGCGCTCTTCGCGCGAGGCATCGTCCGGCGCCGACGGGGCGCGGACCTGCACCGGAGC
GGCAGCCGCC
>r394.1 |SOURCES={KEY=8c1b976a...,fw,3200185-3200260}|ERRORS={}|SOURCE_1="bcq" (8c1b976ac150da4581101744fba310641e33826f)
ATGGCGAAGCCTTCGGGCTGATCGGCGAATCCGGCTGCGGCAAGTCGACCGTGCTGCGCGCGCTC
GCCGGGCTCA
>r395.1 |SOURCES={KEY=8c1b976a...,bw,3189963-3190038}|ERRORS={}|SOURCE_1="bcq" (8c1b976ac150da4581101744fba310641e33826f)
ACCCGAGACCTTCACCGAGCAGATCATGCCGGCTTAAGACCGCCAACAGACATCGGCAAGCGCTC
ACACGGCCGA
>r396.1 |SOURCES={KEY=8c1b976a...,bw,828564-828639}|ERRORS={}|SOURCE_1="bcq" (8c1b976ac150da4581101744fba310641e33826f)
CGATGTCGCGGTCGAATTCACCTCGATGTCGAAGACCTTCTCCATGGCCGGCTGGCGCATGGGCT
TCGCCGTCGG
>r397.1 |SOURCES={KEY=8c1b976a...,bw,3139421-3139496}|ERRORS={}|SOURCE_1="bcq" (8c1b976ac150da4581101744fba310641e33826f)
CCCTGCCGGAGCTGGGCTATGGCATCGCGCTCAAATGCGACGATGGCGCCGGGCGTGCCGCCGAG
GTCGCGCTGG
>r398.1 |SOURCES={KEY=8c1b976a...,fw,4392995-4393070}|ERRORS={}|SOURCE_1="bcq" (8c1b976ac150da4581101744fba310641e33826f)
TTGGTTAACAAACCGTGATTCCCGAGCGCAAGGGCTTCCTTGGAGAAAGTGAACGATCCTTGTCC
AGGTGAGTCG
>r399.1 |SOURCES={KEY=8c1b976a...,bw,2499141-2499216}|ERRORS={}|SOURCE_1="bcq" (8c1b976ac150da4581101744fba310641e33826f)
GCGCCTTCTCGCAGAAGCAGGAGAATGTGAAGGGCCGCCTCTCGCCGGGCTACCTCGCCGATGTC
GCGGTGTTCT
>r400.1 |SOURCES={KEY=8c1b976a...,bw,3681247-3681322}|ERRORS={}|SOURCE_1="bcq" (8c1b976ac150da4581101744fba310641e33826f)
CGGCCACTGGCGCCGGCTGTATCGGCGCAGGCGCCGCCGCAACCGGAGAAACGGGCTTGGCCGCC
AGGGCTGCCG
>r401.1 |SOURCES={KEY=8c1b976a...,bw,3421739-3421814}|ERRORS={}|SOURCE_1="bcq" (8c1b976ac150da4581101744fba310641e33826f)
CTCCTATGCGCTGGCGGCGACGACGACGGGCCGGCTCTCCTCCTCCGAGCCCAATCTGCAGAACA
TCCCGATCCG
>r402.1 |SOURCES={KEY=8c1b976a...,fw,4328228-4328303}|ERRORS={}|SOURCE_1="bcq" (8c1b976ac150da4581101744fba310641e33826f)
GCCCGCATTTGGCAGCCGCGCGGCGAGGTCGCTCAGCGTCTTGCCCGCCAGGATCGAGATCAGCA
GTGTCTTGGG
>r403.1 |SOURCES={KEY=8c1b976a...,fw,2011546-2011621}|ERRORS={}|SOURCE_1="bcq" (8c1b976ac150da4581101744fba310641e33826f)
ATGCCGAGCGGCTGGCGCAGCTCCGCGCTGGCGCCGGCGCCGACCGCGATCGGCAGCGTGCCCAT
CAGCGCCGCC
>r404.1 |SOURCES={KEY=8c1b976a...,bw,3021072-3021147}|ERRORS={}|SOURCE_1="bcq" (8c1b976ac150da4581101744fba310641e33826f)
GCAGGCGCTGCGGATCGCCCTGGCGCCGAGCTGCGGCTTCGTCGTTCAGGTCATCAAGAACACCT
CGCTCGCCTC
>r405.1 |SOURCES={KEY=8c1b976a...,fw,5440202-5440277}|ERRORS={}|SOURCE_1="bcq" (8c1b976ac150da4581101744fba310641e33826f)
GCGAATGTGGTCCGTCACGGAGATGGCCGGTCATGTGACGAGTTGAAAGCTCGCGCACCAAGGCT
TTGGGACAAC
>r406.1 |SOURCES={KEY=8c1b976a...,bw,2001037-2001112}|ERRORS={}|SOURCE_1="bcq" (8c1b976ac150da4581101744fba310641e33826f)
GCTCGAAGATGTCGTCGAGGTCGAAGCGCGAGATCGCGTCGGCGCTCAGCAGGTCCTTCCCGCTC
GGATAGTTCG
>r407.1 |SOURCES={KEY=8c1b976a...,bw,3793884-3793959}|ERRORS={}|SOURCE_1="bcq" (8c1b976ac150da4581101744fba310641e33826f)
CGCGGTGCAGAAGCCGCAATGCACGCAAGTGCGCAGGATCTTCTCCGAGGCCGGCATGCGCGGAT
CGGAGGCGAG
>r408.1 |SOURCES={KEY=8c1b976a...,fw,18824-18899}|ERRORS={}|SOURCE_1="bcq" (8c1b976ac150da4581101744fba310641e33826f)
GGCCGGTCCGCCGCGGTTGCTTGCCGATGCCCGCCCGCTAGCTTCGTCTCGCCCGATCGTCTGAG
TCGGGCGGCA
>r409.1 |SOURCES={KEY=8c1b976a...,bw,452758-452833}|ERRORS={}|SOURCE_1="bcq" (8c1b976ac150da4581101744fba310641e33826f)
GATGAAGCTCGCTGCCGAGAAGGGCCATGCGCCGGCCCGCGCCGCCTTCGGCGAGATGCTGCTGC
GTGGCGGCGA
>r410.1 |SOURCES={KEY=8c1b976a...,bw,1390660-1390735}|ERRORS={}|SOURCE_1="bcq" (8c1b976ac150da4581101744fba310641e33826f)
AGGAAGAGCCGAGCCGGCAACGGCCGGCAGCTTCGGACGTTCCATGATCGACACCGCCGTTTTCC
CCATCGCCGC
>r411.1 |SOURCES={KEY=8c1b976a...,fw,945450-945525}|ERRORS={}|SOURCE_1="bcq" (8c1b976ac150da4581101744fba310641e33826f)
TCTCCGTCGGCAGGCCGAGGCCCAGATCCTCGAGCTTGCGGCCGATGGCATCGACCTTGGGGCCG
CGATTGGGAA
>r412.1 |SOURCES={KEY=8c1b976a...,fw,1001138-1001213}|ERRORS={}|SOURCE_1="bcq" (8c1b976ac150da4581101744fba310641e33826f)
CGTCCAGATCCCCGGCACGGGGATGATCGCCAACAACTACATGTACAATTTCGATCCCCATCCCG
GCCGGGCGCT
>r413.1 |SOURCES={KEY=8c1b976a...,bw,4449500-4449575}|ERRORS={}|SOURCE_1="bcq" (8c1b976ac150da4581101744fba310641e33826f)
ACAATGGCGCGGAATTCCTCAGGGAATGCATCGAAAGCGTGCTGTCCCAAAACTATCGGAATTGG
GAATACATCA
>r414.1 |SOURCES={KEY=8c1b976a...,fw,4399991-4400066}|ERRORS={}|SOURCE_1="bcq" (8c1b976ac150da4581101744fba310641e33826f)
GCGCATCGTCGCGAGACAATATCTCGCCGCGCCGCTCGAGCTCGCGGGCGCCGCCGGCATCATCT
ATTTCGCCCT
>r415.1 |SOURCES={KEY=8c1b976a...,fw,764284-764359}|ERRORS={}|SOURCE_1="bcq" (8c1b976ac150da4581101744fba310641e33826f)
ACCGGGCAGATGCAGGCCTCGACGCCGTGGATCTCGCTGAGGAGCGCCATGTCCGAGAAGATGTC
GGTGTCGCCC
>r416.1 |SOURCES={KEY=8c1b976a...,bw,2721159-2721234}|ERRORS={}|SOURCE_1="bcq" (8c1b976ac150da4581101744fba310641e33826f)
AGCATGTCGTCGGAAACGCCCTGCTGCCGATGATCGCATTGGCGGGCGTGCAATTGCCCAGCATC
CTGACCGGCG
>r417.1 |SOURCES={KEY=8c1b976a...,fw,516329-516404}|ERRORS={}|SOURCE_1="bcq" (8c1b976ac150da4581101744fba310641e33826f)
GTCCCGAAACACCGGCGCCAGCGGCAAAGGCGTCGAGACGAGCCGGCGCCCGCCCGGCTCCTGTG
CCTGGGCGTC
>r418.1 |SOURCES={KEY=8c1b976a...,fw,5253092-5253167}|ERRORS={}|SOURCE_1="bcq" (8c1b976ac150da4581101744fba310641e33826f)
CGCTAGGCTCAGGACCTATTAATTCCGATTGAGTTGTGATTCACGGTCTCCGAGAAGGAGGCCTT
GATGGGTTTG
>r419.1 |SOURCES={KEY=8c1b976a...,bw,815336-815411}|ERRORS={}|SOURCE_1="bcq" (8c1b976ac150da4581101744fba310641e33826f)
GCTCTGGTGGCGTTTCATCTCAACCCGCCGGCGCCGGCCCCTTATCCGGTGCTGCCGACGATCGA
CGACTACCGG
>r420.1 |SOURCES={KEY=8c1b976a...,bw,3688151-3688226}|ERRORS={}|SOURCE_1="bcq" (8c1b976ac150da4581101744fba310641e33826f)
AGAACGGGGCGGGACGGTCCTCGGCCAGCGCCGCGGCCGGACGGACTTCCGCACCGATGCCGGCA
ATGCTGTGAT
>r421.1 |SOURCES={KEY=8c1b976a...,bw,916512-916587}|ERRORS={}|SOURCE_1="bcq" (8c1b976ac150da4581101744fba310641e33826f)
CTGCGCATCGAGGTGGAAGCGGCGCGGCGCGGCCATGCCGACATCGCCTACAAGGCCGTGCGCGT
CTATCCCAAG
>r422.1 |SOURCES={KEY=8c1b976a...,bw,4118027-4118102}|ERRORS={}|SOURCE_1="bcq" (8c1b976ac150da4581101744fba310641e33826f)
GTAGATATAGCCGTCGGGATCGCGCATCACCGGCAGGTCCGGCGAGACGCCCGCGATCTTGCCGG
TGACGATGTA
>r423.1 |SOURCES={KEY=8c1b976a...,fw,3293603-3293678}|ERRORS={}|SOURCE_1="bcq" (8c1b976ac150da4581101744fba310641e33826f)
GCGACCACCATCGGATGGCCTTCGGTTGGCACGAGGCTGGTTTCGAGACCGATCTTCGTCAGCAT
GCCCAGCAGC
>r424.1 |SOURCES={KEY=8c1b976a...,bw,2398699-2398774}|ERRORS={}|SOURCE_1="bcq" (8c1b976ac150da4581101744fba310641e33826f)
CCGGTCTCGGGCAGCTCCAGCACCCGCGCCAGCCCGCCATCATTGGTGAGCAGCAGGAGCCCTTC
GGTGTTGATG
>r425.1 |SOURCES={KEY=8c1b976a...,bw,4988263-4988338}|ERRORS={}|SOURCE_1="bcq" (8c1b976ac150da4581101744fba310641e33826f)
CCGCGCCTTCGGCCTATCCCAATGGCTGCCATATCGCCGAGGTCGAGATCGATCCGGACACCGGG
CAGGTCGAGA
>r426.1 |SOURCES={KEY=8c1b976a...,bw,4219052-4219127}|ERRORS={}|SOURCE_1="bcq" (8c1b976ac150da4581101744fba310641e33826f)
CGGGGTGCGCAAGATCGCGCCCTCCGTCACCGTGCGCTTTCATGACGATCGGATCGAGCGGGAGC
TCTTCCTCAA
>r427.1 |SOURCES={KEY=8c1b976a...,bw,221331-221406}|ERRORS={}|SOURCE_1="bcq" (8c1b976ac150da4581101744fba310641e33826f)
GACGGTCTGGTCGAATCCCGGCGGCCTGGTGGTGCGCGGCTTCCGCAAGGGCTCGCCCTTCGAGG
GCGACGAGTT
>r428.1 |SOURCES={KEY=8c1b976a...,bw,3965093-3965168}|ERRORS={}|SOURCE_1="bcq" (8c1b976ac150da4581101744fba310641e33826f)
AGACGAAGGCGCCGCGCCCGCGCAGAACGAGCCGGTTTTCCTCGCCGGTCGGGCCGGGAAGCGCG
GTCGGCGTGG
>r429.1 |SOURCES={KEY=8c1b976a...,fw,4309373-4309448}|ERRORS={}|SOURCE_1="bcq" (8c1b976ac150da4581101744fba310641e33826f)
CAGCCCGTCCAGACCAGCAGGTTGACCAGCGCGAAGAGCAGGATGCCCTCGGAGAAAGCCTCGAA
GAGCTGGCTT
>r430.1 |SOURCES={KEY=8c1b976a...,fw,1302938-1303013}|ERRORS={}|SOURCE_1="bcq" (8c1b976ac150da4581101744fba310641e33826f)
TACGCCTCGCTGCCGCGCTGAGGGCTGGCCTCAGGCCGCCTCCAGCCCGAACTGCAACGCCGCCA
GCCTCGCATA
>r431.1 |SOURCES={KEY=8c1b976a...,bw,3742901-3742976}|ERRORS={}|SOURCE_1="bcq" (8c1b976ac150da4581101744fba310641e33826f)
TTTCTTGGGTGGATTACGCCCCCGATCCAACGTCATTCCGGACAGGCCGCGCCAGCGGCGCCGAT
CCGGAATCCA
>r432.1 |SOURCES={KEY=8c1b976a...,fw,911011-911086}|ERRORS={}|SOURCE_1="bcq" (8c1b976ac150da4581101744fba310641e33826f)
TGGCGGCGATCCATGCCCATCCTGAAGCGGACTGGAGGGTGGAAAGCCTCGCCGAACTGATGGGC
GCCTCCCGCT
>r433.1 |SOURCES={KEY=8c1b976a...,bw,762656-762731}|ERRORS={}|SOURCE_1="bcq" (8c1b976ac150da4581101744fba310641e33826f)
CGCTCTGGCAGAAGGGCATCGAATGGCTCAAGGCGGCCGGTGCCGAGATCGTCGAGATCTCGCTG
CCGCACACGA
>r434.1 |SOURCES={KEY=8c1b976a...,fw,3447150-3447225}|ERRORS={}|SOURCE_1="bcq" (8c1b976ac150da4581101744fba310641e33826f)
AAATGCTTGGAGGTAGCCAGCTCGGCGCGCGGCACGAGGTCCATGAAGCCGAAGCGGCGCACGTC
ATTGTAGGTG
>r435.1 |SOURCES={KEY=8c1b976a...,fw,1010568-1010643}|ERRORS={}|SOURCE_1="bcq" (8c1b976ac150da4581101744fba310641e33826f)
CGAGCGCGACGATGGCGCGCAGAAGCTCCTTCTCGAGCCGGTTGGCGCTCGACCCTGTCTGACCC
TCGGCGAAAC
>r436.1 |SOURCES={KEY=8c1b976a...,fw,2863863-2863938}|ERRORS={}|SOURCE_1="bcq" (8c1b976ac150da4581101744fba310641e33826f)
CCGCCGAAATTTATCGCAGGGTAAACCGCTGATCCGATTGGGCAAAAAGCGCGAGGCCCGCAGGC
CTGCTGCGAA
>r437.1 |SOURCES={KEY=8c1b976a...,fw,401954-402029}|ERRORS={}|SOURCE_1="bcq" (8c1b976ac150da4581101744fba310641e33826f)
TCCCTGACGTTCCGCGCGGGATCGATCGCGGCCAATGGCGACGTCAGCGTCGCTCCGACCTCGCG
CCTGGCGACA
>r438.1 |SOURCES={KEY=8c1b976a...,bw,2704597-2704672}|ERRORS={}|SOURCE_1="bcq" (8c1b976ac150da4581101744fba310641e33826f)
TTGTTGCTGAGATGGCGGTTCGGCGGATAGACGATGTGCAGCGGCTTCGGCGCTGCGCACCAGTC
CAGCAGCAGC
>r439.1 |SOURCES={KEY=8c1b976a...,bw,1799964-1800039}|ERRORS={}|SOURCE_1="bcq" (8c1b976ac150da4581101744fba310641e33826f)
GCGGTCGAGCCGCCAGAGATGCTGGTGGGAATCGATGCGCGGCGGGGCAGGCGGCTTGCTGGGAG
AGGGGCTCGT
>r440.1 |SOURCES={KEY=8c1b976a...,fw,578899-578974}|ERRORS={}|SOURCE_1="bcq" (8c1b976ac150da4581101744fba310641e33826f)
CAACCTGTTCGAATGGCAAGGCAAGTTCTCCGGCTACGACCGCGTCGAGGGCGGCACGCGCGCCA
ATGTTGGCGC
>r441.1 |SOURCES={KEY=8c1b976a...,bw,3845739-3845814}|ERRORS={}|SOURCE_1="bcq" (8c1b976ac150da4581101744fba310641e33826f)
AGAGGATCGCGGCGCGCCGGCCCTCGGCCTTCAGGCGCCTGGCCATGTCGGCATGGGCGGCGGCG
ACCTCGCGGG
>r442.1 |SOURCES={KEY=8c1b976a...,bw,3135496-3135571}|ERRORS={}|SOURCE_1="bcq" (8c1b976ac150da4581101744fba310641e33826f)
CTCAGATCGTCTACGACTCCGGCTTCAAGGGCGTGCCGGTGCTGTTCTCCTGGCCCTCGCGCGGC
CAGCTCCTCG
>r443.1 |SOURCES={KEY=8c1b976a...,bw,5052760-5052835}|ERRORS={}|SOURCE_1="bcq" (8c1b976ac150da4581101744fba310641e33826f)
CGCCTGGAGCCGCGCGCCCTTCGGAGCGGAGATCCAGGACGGCGTCCTCTACGGGCGCGGCGCCT
GCGACATGAA
>r444.1 |SOURCES={KEY=8c1b976a...,fw,1880094-1880169}|ERRORS={}|SOURCE_1="bcq" (8c1b976ac150da4581101744fba310641e33826f)
CCGCGCGTAGGCGTCCGGCTGTGAACGACTTCCGCGCGGCCGGGCCGGCCGTCAGCACGGAAGTC
GTTCCACCAC
>r445.1 |SOURCES={KEY=8c1b976a...,bw,2869659-2869734}|ERRORS={}|SOURCE_1="bcq" (8c1b976ac150da4581101744fba310641e33826f)
CTCAGCGGGCGCGGGTGCGCACCTGGAAGACGTCGAAGGTGAGTTCGGCGATCTGCCACCACAGA
TACTGGTCGG
>r446.1 |SOURCES={KEY=8c1b976a...,fw,4570529-4570604}|ERRORS={}|SOURCE_1="bcq" (8c1b976ac150da4581101744fba310641e33826f)
GCCAGCCTTCGCCGATGCGCCGCAGCATCGCTATCTGGTGCGCGCCATCGAGCCGATCGGCGACC
GCTTGCCGGT
>r447.1 |SOURCES={KEY=8c1b976a...,bw,5230256-5230331}|ERRORS={}|SOURCE_1="bcq" (8c1b976ac150da4581101744fba310641e33826f)
CGAAACGTTCGAATATCAGTCGTGCATGGCCAACGCCCGTCACAGCACCTAGCCGTGACACCATC
TCCTGATTCA
>r448.1 |SOURCES={KEY=8c1b976a...,fw,3073677-3073752}|ERRORS={}|SOURCE_1="bcq" (8c1b976ac150da4581101744fba310641e33826f)
CCTGTCGGGCGATGCTTTCGGCGACCTCGCGGTCGAGGTCCGAATATTCGCCGTGCTCCTCGCGC
AGGATCTCCT
>r449.1 |SOURCES={KEY=8c1b976a...,fw,1225480-1225555}|ERRORS={}|SOURCE_1="bcq" (8c1b976ac150da4581101744fba310641e33826f)
GCTTGACGTCGACCGTGATGGTGAAGGCGGTGCCAAGCGGCGCGTCGTTCGAGGAGACCATCGGA
TCGAGCCGCA
>r450.1 |SOURCES={KEY=8c1b976a...,fw,2554085-2554160}|ERRORS={}|SOURCE_1="bcq" (8c1b976ac150da4581101744fba310641e33826f)
ATCGGATGCGGCACCGGAAACAGCCCGAAATAGAGCGTGGGTATCTGGATCGGCGCCGCCGCCGC
CATCAGCAGG
>r451.1 |SOURCES={KEY=8c1b976a...,bw,4973777-4973852}|ERRORS={}|SOURCE_1="bcq" (8c1b976ac150da4581101744fba310641e33826f)
CACCGCGAGCCGGCGCCGATGCGCGAGCCGGTCGGCATGGAGCGCGACGAAGACCCCGAGCCCGA
TATTGGCGAG
>r452.1 |SOURCES={KEY=8c1b976a...,bw,4323501-4323576}|ERRORS={}|SOURCE_1="bcq" (8c1b976ac150da4581101744fba310641e33826f)
TCAGCACTGTCGCGAGCGGCCAGCCCTGCGCGTCCAGAATGCCGGCGAAGAACCAGGGCAGCTCG
GCGAAGAACA
>r453.1 |SOURCES={KEY=8c1b976a...,fw,474070-474145}|ERRORS={}|SOURCE_1="bcq" (8c1b976ac150da4581101744fba310641e33826f)
GCTGGCCGAGCCGGCCAACTTCGTCAGTGATGCCGGCTGTGGCGTCACGGCGACCGTCGAGGGCC
GGCGCGTCGC
>r454.1 |SOURCES={KEY=8c1b976a...,fw,3940481-3940556}|ERRORS={}|SOURCE_1="bcq" (8c1b976ac150da4581101744fba310641e33826f)
GGCGGCGTCCGAGACGGCGAAAGGCTCGCCGACGAGCCGCAGGCTCGGATCCTTGGCGGCGATGA
CCACGAGCGT
>r455.1 |SOURCES={KEY=8c1b976a...,bw,3538268-3538343}|ERRORS={}|SOURCE_1="bcq" (8c1b976ac150da4581101744fba310641e33826f)
GCGTCGAACATGTTCCAGGCGGCGCGCTCGCGCACCACCGTGCCGATCCTGGCTTTGGTGCTGAG
CAGCCCCTTG
>r456.1 |SOURCES={KEY=8c1b976a...,fw,2899343-2899418}|ERRORS={}|SOURCE_1="bcq" (8c1b976ac150da4581101744fba310641e33826f)
GCCGTCAGGCCGGCGCCGCGCTCTGCAACACGGCGGCGGCCGCCTCCTCGTCCGTGATCAGCACC
GAGGCCAGCT
>r457.1 |SOURCES={KEY=8c1b976a...,fw,3279272-3279347}|ERRORS={}|SOURCE_1="bcq" (8c1b976ac150da4581101744fba310641e33826f)
CCCTGCGCCAAAGCCGAGGAGGTGAGCGGGCCGGTGGCGATGACGACATTGTCCCATCCGGCAGG
CGGGAGGCCG
>r458.1 |SOURCES={KEY=8c1b976a...,fw,1470299-1470374}|ERRORS={}|SOURCE_1="bcq" (8c1b976ac150da4581101744fba310641e33826f)
GGCGTTGTCGTCGGCGAGGCGCTGAAGGGCTTACAGCCCCGCCCCCGGCATATGCGGATAGGGCA
GCCATTCCGG
>r459.1 |SOURCES={KEY=8c1b976a...,fw,4858404-4858479}|ERRORS={}|SOURCE_1="bcq" (8c1b976ac150da4581101744fba310641e33826f)
TTCGGGCGGGCCGGACGGCAGACCGAATAGGGCGAGAGGAAATCGTCGAAGAGGGCCTGCTTGAG
ATCGTCGACC
>r460.1 |SOURCES={KEY=8c1b976a...,fw,2087620-2087695}|ERRORS={}|SOURCE_1="bcq" (8c1b976ac150da4581101744fba310641e33826f)
CACTTCGCTGGCCGACGGCATGGCCAAGATCAGGGCGCCGATGCTCTACATCACCCAGCCGAAGG
ACCTCGTCTT
>r461.1 |SOURCES={KEY=8c1b976a...,bw,3814334-3814409}|ERRORS={}|SOURCE_1="bcq" (8c1b976ac150da4581101744fba310641e33826f)
TGCCCGAACTGCCAGAAGGATTACGGCAGCTTCCTGGAGCCTCCGGAGGCGGACGACGCGCCGCA
GGACATCGAT
>r462.1 |SOURCES={KEY=8c1b976a...,fw,4573810-4573885}|ERRORS={}|SOURCE_1="bcq" (8c1b976ac150da4581101744fba310641e33826f)
GAGCCCATCCAGCGCTTGGGGGCCGCCATCGTCGACGATGACGCAGAGCTTGGCCGGCAGGCCTG
GAATCGCGCG
>r463.1 |SOURCES={KEY=8c1b976a...,fw,2829749-2829824}|ERRORS={}|SOURCE_1="bcq" (8c1b976ac150da4581101744fba310641e33826f)
TGAACGAGATTCTCGGGTCCGCTGAGGCGGCCCGAGAATGACGGCGGTATATCAGGCGCTCTCGC
CGGCCAGCCG
>r464.1 |SOURCES={KEY=8c1b976a...,fw,3023668-3023743}|ERRORS={}|SOURCE_1="bcq" (8c1b976ac150da4581101744fba310641e33826f)
ACAGCATGCCCGCCATCGTCGGGCTCGTGACGGCCGGCGCCGGCATCGGCGTCATGCCGGCCAAG
CTGGTCGAGG
>r465.1 |SOURCES={KEY=8c1b976a...,fw,4333550-4333625}|ERRORS={}|SOURCE_1="bcq" (8c1b976ac150da4581101744fba310641e33826f)
CCTGGTCCAGATCGTCGAGCACGCCCTCGAAGTCACCGTCGAGCCCGACAGCATTCCGGAGTCCA
TCGACGTGTC
>r466.1 |SOURCES={KEY=8c1b976a...,fw,1427948-1428023}|ERRORS={}|SOURCE_1="bcq" (8c1b976ac150da4581101744fba310641e33826f)
TCGCCCTCTACATCGCCTTCGCCTGCGACCTGCCGCGCCCCTACTGGGCGATGACGACGGTCTAT
GTCGTCGCCA
>r467.1 |SOURCES={KEY=8c1b976a...,bw,1160656-1160731}|ERRORS={}|SOURCE_1="bcq" (8c1b976ac150da4581101744fba310641e33826f)
GCAGCGGCCTCCTTTCTGGAGAACGGCGCCGATACCGGCGAGACGGGGCCGATCCTGCCGGGCGT
CGGCGATCAT
>r468.1 |SOURCES={KEY=8c1b976a...,bw,2814429-2814504}|ERRORS={}|SOURCE_1="bcq" (8c1b976ac150da4581101744fba310641e33826f)
TCCGTGCCCGCAGCGCCGTCCCCGGTGCCGAGCCTCGCTCGTTCCGTCGTCATCAAGCCGGGCTC
CGGCTTCATC
>r469.1 |SOURCES={KEY=8c1b976a...,bw,3740712-3740787}|ERRORS={}|SOURCE_1="bcq" (8c1b976ac150da4581101744fba310641e33826f)
TCGCCTGCGCCTGGATCGGCGTGGGCGTTTCATAGCTCTCGGCCGCGAGCGCCTTGAGAAGCGGC
TCGGCGAGGC
>r470.1 |SOURCES={KEY=8c1b976a...,bw,3818806-3818881}|ERRORS={}|SOURCE_1="bcq" (8c1b976ac150da4581101744fba310641e33826f)
AGCCCGCCCTCGATCGGGGCGACGATCACCGGCGCGAAGCGCGACCAGCGGAAGCGCTCGGCGAT
GCGGCGGATC
>r471.1 |SOURCES={KEY=8c1b976a...,bw,4118993-4119068}|ERRORS={}|SOURCE_1="bcq" (8c1b976ac150da4581101744fba310641e33826f)
GGCCGAGGTTACGTCCGTCAGCGTCGCGCCCTCCGGGAGCTGGCGCCTGATCCAATGCGCGTCGC
GCGTCGCCTG
>r472.1 |SOURCES={KEY=8c1b976a...,fw,1559802-1559877}|ERRORS={}|SOURCE_1="bcq" (8c1b976ac150da4581101744fba310641e33826f)
CGCTACCCGTCGGAACTGTCGGGCGGCATGCGCCAGCGCGTCGCGCTGGCCCGGACGCTGGTGTT
CGAGCCCAAG
>r473.1 |SOURCES={KEY=8c1b976a...,fw,4663799-4663874}|ERRORS={}|SOURCE_1="bcq" (8c1b976ac150da4581101744fba310641e33826f)
CTTCCCGAACCATTGGGAACAGATTTTCAGCGACAGTCCGCTCGCCGGCGTCACCCCGCATGTCC
TGCGTCACAG
>r474.1 |SOURCES={KEY=8c1b976a...,fw,3152800-3152875}|ERRORS={}|SOURCE_1="bcq" (8c1b976ac150da4581101744fba310641e33826f)
GTCCAGCTCTCCGCGACCGGCTTTTACGCGACGCCCAAAATCCACTGGGACCGCAAGGCCGGGCG
CGGCCACCCG
>r475.1 |SOURCES={KEY=8c1b976a...,bw,4115378-4115453}|ERRORS={}|SOURCE_1="bcq" (8c1b976ac150da4581101744fba310641e33826f)
CACGCTCGCGCTGCACCTGTCGGACCGCTACGCAGCTCCTGGCTCGCCGAAATCCGATCGTCTCC
CGAGCCTGGA
>r476.1 |SOURCES={KEY=8c1b976a...,bw,5327576-5327651}|ERRORS={}|SOURCE_1="bcq" (8c1b976ac150da4581101744fba310641e33826f)
ACTTCACCAAGCTGATCCCGAGCAACGACGAATGGTGGGGCGCGAACAAGGACAAGATGTTCGAG
CGCTTCAACG
>r477.1 |SOURCES={KEY=8c1b976a...,fw,3746677-3746752}|ERRORS={}|SOURCE_1="bcq" (8c1b976ac150da4581101744fba310641e33826f)
CAGTTCGTCTGGTGGCTCTCGGTCGCGCTCGGCGTCGCCTCGGCGTTGATCAACCTGCCGATCGT
CGAACGACCG
>r478.1 |SOURCES={KEY=8c1b976a...,fw,4435437-4435512}|ERRORS={}|SOURCE_1="bcq" (8c1b976ac150da4581101744fba310641e33826f)
CGAGGCGCGGCGCGGCGTCTTCGTCGAGTTCTCTGCCCGGCAAGCGCTGGAGATGGCGCTCGGAC
GCGCCGCACT
>r479.1 |SOURCES={KEY=8c1b976a...,fw,106951-107026}|ERRORS={}|SOURCE_1="bcq" (8c1b976ac150da4581101744fba310641e33826f)
GGCATCGGCATGATCCGCTCGCGCCTGGGCGCGCCCGACCAGCCCATCGCGCCGCCGAAGACGGT
GAAACGGGCG
>r480.1 |SOURCES={KEY=8c1b976a...,bw,960652-960727}|ERRORS={}|SOURCE_1="bcq" (8c1b976ac150da4581101744fba310641e33826f)
GGCACCAGCGCGGCTTGAAGGCGAGGTTGATGAGATTGGCCAGCGTTGGCTTCGGCGGGGCGGAG
AGGCCGTTGC
>r481.1 |SOURCES={KEY=8c1b976a...,bw,2984298-2984373}|ERRORS={}|SOURCE_1="bcq" (8c1b976ac150da4581101744fba310641e33826f)
GCGCCAGCGCTCCGATGCGCGCGTCGGAGGCGGTTTCTCCGGACCAATGGATCGGCGCGAACAGC
GATCCCTGGG
>r482.1 |SOURCES={KEY=8c1b976a...,fw,2276758-2276833}|ERRORS={}|SOURCE_1="bcq" (8c1b976ac150da4581101744fba310641e33826f)
CGCCCGCAGCCTCGACGCCTCGACCGTCATCGTCGATCTCGACATCGCCTTCGGGACAGCCGGCC
TCAACTTCAA
>r483.1 |SOURCES={KEY=8c1b976a...,fw,4443568-4443643}|ERRORS={}|SOURCE_1="bcq" (8c1b976ac150da4581101744fba310641e33826f)
CGCCAGCGCCAGGATGCCGAGCGGCAGATTGATGTAGAAGACCCAGCGCCAGGAAATGTTCTCGG
TCAGCCAGCC
>r484.1 |SOURCES={KEY=8c1b976a...,fw,3945595-3945670}|ERRORS={}|SOURCE_1="bcq" (8c1b976ac150da4581101744fba310641e33826f)
AGGTCGGGCTCACCCGCGCCCAGCGCGCCGACAATCTGCAGGGCGCCTTCCGGGTCCCGGACGGC
ACGCGCCCGC
>r485.1 |SOURCES={KEY=8c1b976a...,fw,76686-76761}|ERRORS={}|SOURCE_1="bcq" (8c1b976ac150da4581101744fba310641e33826f)
GTGCCGCAGAACACCCCGGCCTACTTTGCGGGCGGCTCGCGGCCGACGAGTCTGCCGCCGTCCTC
CAGCGATTCC
>r486.1 |SOURCES={KEY=8c1b976a...,fw,4418884-4418959}|ERRORS={}|SOURCE_1="bcq" (8c1b976ac150da4581101744fba310641e33826f)
GGCCGGTCGCCGATCTACGCTGCGACTGGACGGAAGATTGCCCGATCGAGGCGGTGGCGAGCGCC
TGGGAGGTCT
>r487.1 |SOURCES={KEY=8c1b976a...,fw,1359213-1359288}|ERRORS={}|SOURCE_1="bcq" (8c1b976ac150da4581101744fba310641e33826f)
GACGATGGCCATGGTGCCGCCGGCGGCCCCGGCCACGGCAAGCACGGCTATACCGCGCTGGCCCT
CGGGGCGCTG
>r488.1 |SOURCES={KEY=8c1b976a...,bw,618172-618247}|ERRORS={}|SOURCE_1="bcq" (8c1b976ac150da4581101744fba310641e33826f)
CTGCGAGGCGATCTGCCCGGCGCAGGCCATCACCATCGAGGCCGGCCCGCGCCGCAACGACGGCA
CGCGCCGCAC
>r489.1 |SOURCES={KEY=8c1b976a...,bw,4158714-4158789}|ERRORS={}|SOURCE_1="bcq" (8c1b976ac150da4581101744fba310641e33826f)
CGCGGTCGCCCTCTCCGACGGGGCCGCGCTCTGGACCAAGCCGAAGAGCGAGATCACCAAGGACG
AATACGCCGA
>r490.1 |SOURCES={KEY=8c1b976a...,bw,5216305-5216380}|ERRORS={}|SOURCE_1="bcq" (8c1b976ac150da4581101744fba310641e33826f)
AGCTCGACGGGCTGTCCCTGGCCGAGCTCGCCGGCCTCGACGATGCGGCCTTCCGCACGCTCTTC
GCCGGCACGC
>r491.1 |SOURCES={KEY=8c1b976a...,bw,1743861-1743936}|ERRORS={}|SOURCE_1="bcq" (8c1b976ac150da4581101744fba310641e33826f)
CTGAGCCGACGCCCATGACCATTTCCACTTTCGAGACCGTCCCCGACCGGAGCCGGATGCTGACG
CCGCTGCGGC
>r492.1 |SOURCES={KEY=8c1b976a...,bw,1624663-1624738}|ERRORS={}|SOURCE_1="bcq" (8c1b976ac150da4581101744fba310641e33826f)
CGCCTCCGAATCATCCGACGCGCCGGCGGGCGACTGGGAGGAGGAGGACGAGAACTCCGAATCCG
AGGAGGCCGG
>r493.1 |SOURCES={KEY=8c1b976a...,fw,689309-689384}|ERRORS={}|SOURCE_1="bcq" (8c1b976ac150da4581101744fba310641e33826f)
GATGTAATGCGCCTCCATTGGGTCGTTGGTGACGCGCTTCGGGTTCTTGGTGAAGGCCTGCCACT
GCTTGATGAA
>r494.1 |SOURCES={KEY=8c1b976a...,bw,4335088-4335163}|ERRORS={}|SOURCE_1="bcq" (8c1b976ac150da4581101744fba310641e33826f)
GGTGGCGTGGTGCCCGCCAAGGCCTCCGACATCGCCAAGGGCGCCTTCATCGGCGTCGGTGCCAA
GCCGCAGCCT
>r495.1 |SOURCES={KEY=8c1b976a...,bw,1829857-1829932}|ERRORS={}|SOURCE_1="bcq" (8c1b976ac150da4581101744fba310641e33826f)
GGCATCCAGGCCACGATGTCCACCCAGATGGGCTTCGGCAAGGTGCTCGACGATCTCGCCAAGAC
GGGTGGCCCG
>r496.1 |SOURCES={KEY=8c1b976a...,fw,638008-638083}|ERRORS={}|SOURCE_1="bcq" (8c1b976ac150da4581101744fba310641e33826f)
CCGAACTGATCGCCCGCTCGCTGGCCGAGGCCAAGGCGACGCCCGGCGCCGACCTCGCCTGCGGC
GCCGGCACCG
>r497.1 |SOURCES={KEY=8c1b976a...,fw,4554920-4554995}|ERRORS={}|SOURCE_1="bcq" (8c1b976ac150da4581101744fba310641e33826f)
GTCGCGCAGCTTCTGCTCCTGCGAGCGGTCGAGCGAGGTCTTGAGAACGGTGCCGCCGGTGCCGC
GGATCGCCTC
>r498.1 |SOURCES={KEY=8c1b976a...,fw,4151607-4151682}|ERRORS={}|SOURCE_1="bcq" (8c1b976ac150da4581101744fba310641e33826f)
GCGTGGGCGGCCTGACGAAGAGATCCTCGACCGGCTGTCGCGCCTCGGCTGGCAAGGCATCGAGC
ACGGCGGCGC
>r499.1 |SOURCES={KEY=8c1b976a...,fw,1807620-1807695}|ERRORS={}|SOURCE_1="bcq" (8c1b976ac150da4581101744fba310641e33826f)
GCGAACCATGGACCTCTCTATCCTCCGTCAGCCGGCGGCGCCAAGCGCTGCGACCGCATCCTGCG
CGATTTTGGC
>r500.1 |SOURCES={KEY=8c1b976a...,fw,5304635-5304710}|ERRORS={}|SOURCE_1="bcq" (8c1b976ac150da4581101744fba310641e33826f)
CCTCGACCGCGCCGTCCCATTGCGCCGGGGGAACGAGGCCGTGAACCCTGAGCGGCTCCGACAGG
ATCTGCCGGA
>r501.1 |SOURCES={KEY=8c1b976a...,bw,2560396-2560471}|ERRORS={}|SOURCE_1="bcq" (8c1b976ac150da4581101744fba310641e33826f)
GCCGACGAGGTTCGGAAGGGCGAACTCGTTGTCCTTCAGAACGTAGTCGATGACCTCCCGCTCCA
TGATCCGTCC
>r502.1 |SOURCES={KEY=8c1b976a...,bw,231081-231156}|ERRORS={}|SOURCE_1="bcq" (8c1b976ac150da4581101744fba310641e33826f)
CGACGGCTACCAGGACATGGTCCTCGTGCGCGACATACCGTTCTATTCGCATTGCGAGCACCACA
TGGTGCCCTT
>r503.1 |SOURCES={KEY=8c1b976a...,fw,3166563-3166638}|ERRORS={}|SOURCE_1="bcq" (8c1b976ac150da4581101744fba310641e33826f)
GCAACACGATCTCGTGGTCCTCGGCCGGCACGATGGGCTTCAAGGGCTCGCGGAAGTCGACCCCC
TATGCCGCGC
>r504.1 |SOURCES={KEY=8c1b976a...,bw,3673864-3673939}|ERRORS={}|SOURCE_1="bcq" (8c1b976ac150da4581101744fba310641e33826f)
TGAGTGCCGGCTGCGGGAGCCGGCGACGGCTGGCCACATGCACCCGCAACGCCTCGTCGTCAAAC
GTTTTTTTGG
>r505.1 |SOURCES={KEY=8c1b976a...,bw,4343191-4343266}|ERRORS={}|SOURCE_1="bcq" (8c1b976ac150da4581101744fba310641e33826f)
GCGCCGCCTCGTCGCTCGCCTGGCCGCGGACTTCCCGGCCGAGCGCGAGCCTTGTCCTGCCGGCT
CGCACAACGC
>r506.1 |SOURCES={KEY=8c1b976a...,bw,5337012-5337087}|ERRORS={}|SOURCE_1="bcq" (8c1b976ac150da4581101744fba310641e33826f)
GGCGATCATGTCCTTCTCGACGCTCTCGCCCAGCCGGACACCGGCGTCGAAGCCCTCCTCGACGA
TGTTGCGGAA
>r507.1 |SOURCES={KEY=8c1b976a...,bw,3915594-3915669}|ERRORS={}|SOURCE_1="bcq" (8c1b976ac150da4581101744fba310641e33826f)
CGTGCCGACGCCGCCCTGCCAGGGCGATCTGGTGGTCGACCGCGTGATCTTTGCCCCAGCCGGCT
CGGAGCAGAC
>r508.1 |SOURCES={KEY=8c1b976a...,fw,216507-216582}|ERRORS={}|SOURCE_1="bcq" (8c1b976ac150da4581101744fba310641e33826f)
GCGGAGATCCGCGTGCCCTCCGGCGCCATCGCCAATCTCTACGCCTTCATGGTCGCGGCGAAGGC
GGGCGACTGC
>r509.1 |SOURCES={KEY=8c1b976a...,bw,2281805-2281880}|ERRORS={}|SOURCE_1="bcq" (8c1b976ac150da4581101744fba310641e33826f)
GGCCACGGCAGCGCGCAGCCGAGCAAGCCGCCAGCCGACGCTGACGCGCCGATGGCAAGCATAGG
CAATATCTAT
>r510.1 |SOURCES={KEY=8c1b976a...,fw,533083-533158}|ERRORS={}|SOURCE_1="bcq" (8c1b976ac150da4581101744fba310641e33826f)
CGCGGCCGATGTGAAGGCGCTGCGCACCCAACCGCCTTTCGCCAACTCCGCCATGGACGGCTATG
CCGTCCGCGC
>r511.1 |SOURCES={KEY=8c1b976a...,bw,2908670-2908745}|ERRORS={}|SOURCE_1="bcq" (8c1b976ac150da4581101744fba310641e33826f)
GCAAGGCATCGCGCAGCGTCGGCAGGATGAATTTCGGCTGGCGGTTGGAGCCGTCCAGGCAGAGC
CGGCGGATCG
>r512.1 |SOURCES={KEY=8c1b976a...,bw,5123464-5123539}|ERRORS={}|SOURCE_1="bcq" (8c1b976ac150da4581101744fba310641e33826f)
TGGAGGCGGTCAGGAACCAGGTGCAGCGCCCCCCGGCGGCGATGGCGGCGAGCGGATTCTTGGCC
CGCCCGTCGG
>r513.1 |SOURCES={KEY=8c1b976a...,fw,4787273-4787348}|ERRORS={}|SOURCE_1="bcq" (8c1b976ac150da4581101744fba310641e33826f)
TCCTGGCCGAGCATGCGCGGCTTGCCGCCGAGCGCGGCCTTGGCCTTGCGGTTGTCGAGTCTTGC
ATCGCCGCGG
>r514.1 |SOURCES={KEY=8c1b976a...,fw,3153099-3153174}|ERRORS={}|SOURCE_1="bcq" (8c1b976ac150da4581101744fba310641e33826f)
GTCCACTTACAAGATTCCCGTCGCCTCCGACCGGCCGCGCATCTTCAATGTGCATTTGCTGGAGA
ACGCGCCGAA
>r515.1 |SOURCES={KEY=8c1b976a...,bw,4349840-4349915}|ERRORS={}|SOURCE_1="bcq" (8c1b976ac150da4581101744fba310641e33826f)
GACATCACGCCGCCGCCGCCCGGCGCGCCGTCGTGATTGGTGCGCTGCCAGGGCTTGCGGGCGAA
GCGGCCGGGC
>r516.1 |SOURCES={KEY=8c1b976a...,fw,1059729-1059804}|ERRORS={}|SOURCE_1="bcq" (8c1b976ac150da4581101744fba310641e33826f)
GGTTCAAGGCCCGGTGAAGCAAGATGATGAACCTAACATAGGGATTGCAGGCGCTTCCGTCGAGG
TGCGGCGCGA
>r517.1 |SOURCES={KEY=8c1b976a...,fw,1692905-1692980}|ERRORS={}|SOURCE_1="bcq" (8c1b976ac150da4581101744fba310641e33826f)
GGCCAGCCGCCATCAGCACCGAAGGGTTCGAGGTGTTGGTGCAGGAGGTGATGGCGGCGATGACG
ACGTCGCCAT
>r518.1 |SOURCES={KEY=8c1b976a...,bw,1240282-1240357}|ERRORS={}|SOURCE_1="bcq" (8c1b976ac150da4581101744fba310641e33826f)
CGGAGCCGACGATGGCGCAGCGCATCGTGCGGGCCAAGAAGACGTTGAGCGATGCGAGAGTGCCG
TATGAGGTGC
>r519.1 |SOURCES={KEY=8c1b976a...,bw,383001-383076}|ERRORS={}|SOURCE_1="bcq" (8c1b976ac150da4581101744fba310641e33826f)
CGACCGTCAGCGTGCCGGGACTGTGGCCCGCCGACAGGGCGCCGTTGACAGTCACGGCCCCGGCG
ATGCTGCCCG
>r520.1 |SOURCES={KEY=8c1b976a...,fw,1181353-1181428}|ERRORS={}|SOURCE_1="bcq" (8c1b976ac150da4581101744fba310641e33826f)
AAGGTGCTGACAAACCACCACTCTGGTAGATGAGTGGTGCCCAGGAGAGGACTCGAACCTCCACG
CCCTTGCGAG
>r521.1 |SOURCES={KEY=8c1b976a...,fw,1622614-1622689}|ERRORS={}|SOURCE_1="bcq" (8c1b976ac150da4581101744fba310641e33826f)
GGCAAGAGATGGTCGGGTCAAGCCCGACCATGACGCCCACTATGCGACCAGCTCGAATTCCAGCA
GCAGCGTGCG
>r522.1 |SOURCES={KEY=8c1b976a...,bw,1426968-1427043}|ERRORS={}|SOURCE_1="bcq" (8c1b976ac150da4581101744fba310641e33826f)
CGACGCGATGGGCATCGCTCAGATGATCCATAAAAGCCAAATTCGCATAACATCTTCCAAATTAA
TGGTTGACCA
>r523.1 |SOURCES={KEY=8c1b976a...,fw,989416-989491}|ERRORS={}|SOURCE_1="bcq" (8c1b976ac150da4581101744fba310641e33826f)
GACGATCGCCCCCCTTGCGACAATTTGCGCGCCCCATCGGTGGGAGGGTGGCGGCCATGCACCCG
GCACGCGCCT
>r524.1 |SOURCES={KEY=8c1b976a...,fw,1123858-1123933}|ERRORS={}|SOURCE_1="bcq" (8c1b976ac150da4581101744fba310641e33826f)
CGATTGACCGTCGATGCCATCCTCCGCCGCGACTACCCGGTCATCCAGGGGCTCGTGCTGGTGTT
CTCCTTCGTC
>r525.1 |SOURCES={KEY=8c1b976a...,bw,2312254-2312329}|ERRORS={}|SOURCE_1="bcq" (8c1b976ac150da4581101744fba310641e33826f)
ACCGTATGTGGCGGCAATTCGAGATAGACCGTGAGCAGGATCGCGGTCTGGCGGGCCGAGAGATC
GGCCTGCTCG
>r526.1 |SOURCES={KEY=8c1b976a...,fw,135657-135732}|ERRORS={}|SOURCE_1="bcq" (8c1b976ac150da4581101744fba310641e33826f)
GTCTCGTGGGAGAGCGCTTCGGCATAGGCCTGGAGGTCACGATGAACGGCCGCCGGCAGCTCGAT
CGTCATCTTC
>r527.1 |SOURCES={KEY=8c1b976a...,fw,4072609-4072684}|ERRORS={}|SOURCE_1="bcq" (8c1b976ac150da4581101744fba310641e33826f)
TCGTCATCTGGCGGAAGCCGTTATCCCACATCTTCTCGAAAGCGTAGAGGTTCACCTTCTCGATC
GCCTGCCGGA
>r528.1 |SOURCES={KEY=8c1b976a...,bw,3905400-3905475}|ERRORS={}|SOURCE_1="bcq" (8c1b976ac150da4581101744fba310641e33826f)
AAGGCGCTAGTCGGCGCATCGCCAATCGCTTTGTCGGCTATCCGCTCGACGCGGTCGGCAATCTC
GGCCCGATGG
>r529.1 |SOURCES={KEY=8c1b976a...,bw,2449278-2449353}|ERRORS={}|SOURCE_1="bcq" (8c1b976ac150da4581101744fba310641e33826f)
ATGCTGCGCGAGCAATTCGCTCCGCTCACGCAGGGCCGCGTCCGCTTCCTGTCCTTTCACGGCCA
TGGCAGCGAC
>r530.1 |SOURCES={KEY=8c1b976a...,bw,2373718-2373793}|ERRORS={}|SOURCE_1="bcq" (8c1b976ac150da4581101744fba310641e33826f)
GCGGAAGGAGAAGGTCGCGGCGATCGGCAGGGGCTCGGCGATGCCGGTGCCCTCGATCAGCAGGT
AATCGAATTT
>r531.1 |SOURCES={KEY=8c1b976a...,bw,1196368-1196443}|ERRORS={}|SOURCE_1="bcq" (8c1b976ac150da4581101744fba310641e33826f)
GGTCATCATGTCGGTGTCGGCGATCTTCACGTCGAGACCGGACTCCTTCACCTCGACCACCTCGC
AGGTGACGAT
>r532.1 |SOURCES={KEY=8c1b976a...,fw,1728185-1728260}|ERRORS={}|SOURCE_1="bcq" (8c1b976ac150da4581101744fba310641e33826f)
ACGAAGTCGATGACACGCTGATCGAGCGCTGCGCTGGCCGAGAGACTCGCCCCCTCGCGCACGGC
CTTTTCGCCC
>r533.1 |SOURCES={KEY=8c1b976a...,bw,5070788-5070863}|ERRORS={}|SOURCE_1="bcq" (8c1b976ac150da4581101744fba310641e33826f)
ATGACGGTGTCGCCGTCGACATAGGTGACATTGCCGACCCCGCCGAGATTCAGCACCATCACCGG
CTGCTCCAGC
>r534.1 |SOURCES={KEY=8c1b976a...,bw,4837052-4837127}|ERRORS={}|SOURCE_1="bcq" (8c1b976ac150da4581101744fba310641e33826f)
TCGGTGATCGAGCGCGTCGCCAAGCAGGTCCCGGATACGCCCGTCGCGGTCGGTACCGGCGTCGC
CGAGGAGAAT
>r535.1 |SOURCES={KEY=8c1b976a...,fw,1502976-1503051}|ERRORS={}|SOURCE_1="bcq" (8c1b976ac150da4581101744fba310641e33826f)
CTGGCCTCGATGACCTTGGCCGAACCGGCGCCGATCGGAATCTGACGCGGCTTCTTGGCCTCGGG
GATCTCGCGC
>r536.1 |SOURCES={KEY=8c1b976a...,fw,4692337-4692412}|ERRORS={}|SOURCE_1="bcq" (8c1b976ac150da4581101744fba310641e33826f)
GGAGCGGTCCCGAAAACGAAACGGAGACTTACAATGGCGACCATCGGCACCTTCAAGAAGACCGG
CTCGAACGAG
>r537.1 |SOURCES={KEY=8c1b976a...,fw,3440182-3440257}|ERRORS={}|SOURCE_1="bcq" (8c1b976ac150da4581101744fba310641e33826f)
GGCGGCGCCGCGGAACAGCCCGTCGAGATCGGGCGTCAGCCAGACCAGCCGCAGATATTCGCTGA
AGGCCAGCGC
>r538.1 |SOURCES={KEY=8c1b976a...,fw,3547688-3547763}|ERRORS={}|SOURCE_1="bcq" (8c1b976ac150da4581101744fba310641e33826f)
GAGGTTCTTGGTGATCTCGGCGATGCCGAAGCAGCCGAGCGCGAGGCTGACCAGGCTGACGCCGT
CGACGAGCGA
>r539.1 |SOURCES={KEY=8c1b976a...,bw,5186777-5186852}|ERRORS={}|SOURCE_1="bcq" (8c1b976ac150da4581101744fba310641e33826f)
GTCGGCATCCGGCAGGCGAGATACCAGACCATCGAGCCGCCCTGCGAGAACCCGCTCGCCATCAG
CCGGTGGGGA
>r540.1 |SOURCES={KEY=8c1b976a...,bw,3517772-3517847}|ERRORS={}|SOURCE_1="bcq" (8c1b976ac150da4581101744fba310641e33826f)
CAGGCGGCGGCGACGCTGCCGATCTTCCTGCTGGCGATCCCGGCCGGCGTGCTCTCGGATATCCT
CGACCGCCGC
>r541.1 |SOURCES={KEY=8c1b976a...,bw,2177700-2177775}|ERRORS={}|SOURCE_1="bcq" (8c1b976ac150da4581101744fba310641e33826f)
ATCTGGGACCGATGATATCAGACAGAAGTGGGATGATGGCGCCGTATTCCGAAAGACCTGACAGG
GCGCGCGGCG
>r542.1 |SOURCES={KEY=8c1b976a...,bw,5453386-5453461}|ERRORS={}|SOURCE_1="bcq" (8c1b976ac150da4581101744fba310641e33826f)
GCGGCGAAGGATGGCCGCAGGCCCGATAAGCGCGGCCCGGAGACTTAAAGAACGCCGGAAGCGGA
GCGCCACGGG
>r543.1 |SOURCES={KEY=8c1b976a...,fw,4842123-4842198}|ERRORS={}|SOURCE_1="bcq" (8c1b976ac150da4581101744fba310641e33826f)
TATGGTAGATATGGCGGTGGTCGAGGCCGATGGCGGCGAAGCGCATGCCGGATAGCTCCTATTGC
GGCGCCCCGT
>r544.1 |SOURCES={KEY=8c1b976a...,fw,2451886-2451961}|ERRORS={}|SOURCE_1="bcq" (8c1b976ac150da4581101744fba310641e33826f)
CGCTGTCGATCGGCTCCGGCTCCTGCCGCGACACGAGCTGGCTCTTGGTCCAGGCATTGCGGCAT
CTCGGCCTCG
>r545.1 |SOURCES={KEY=8c1b976a...,fw,3891350-3891425}|ERRORS={}|SOURCE_1="bcq" (8c1b976ac150da4581101744fba310641e33826f)
GCGAGCGGCCGATGTTCTGGGTGAAGGCGCGGATCGCCGTGTTGACCGTCACCCGCGGCTTGCCC
TCGACCGCCT
>r546.1 |SOURCES={KEY=8c1b976a...,bw,1943514-1943589}|ERRORS={}|SOURCE_1="bcq" (8c1b976ac150da4581101744fba310641e33826f)
TGCGCGACTACGTCGCCTGGCTGCTCAAGAACACCCCCGGCTGGGACCGTGCCAAGATCGACGAA
ACGATCAATT
>r547.1 |SOURCES={KEY=8c1b976a...,fw,3655994-3656069}|ERRORS={}|SOURCE_1="bcq" (8c1b976ac150da4581101744fba310641e33826f)
CGGGGTAGCGATACTGCTCGACCAGGTGAATGCTGCCATCCGGTTCGACCGGGATGATGGCGACA
AAATCAACTT
>r548.1 |SOURCES={KEY=8c1b976a...,bw,4062283-4062358}|ERRORS={}|SOURCE_1="bcq" (8c1b976ac150da4581101744fba310641e33826f)
GATCCGGTCGGCCGCCTCGGCGACCTGCCAGGCGCCCACCGCGAGGGCAGCGCCCTTCAGGCTGT
GGGCCGCGTC
>r549.1 |SOURCES={KEY=8c1b976a...,bw,4900124-4900199}|ERRORS={}|SOURCE_1="bcq" (8c1b976ac150da4581101744fba310641e33826f)
CAGGGCGCTGCGCCGCAGCCCGATGTCCTCCGACAGCTTCCCGCAGGATGTGCTGGAATTACAGG
CGCTCTTCGC
>r550.1 |SOURCES={KEY=8c1b976a...,bw,4276388-4276463}|ERRORS={}|SOURCE_1="bcq" (8c1b976ac150da4581101744fba310641e33826f)
CGCGGCTTTACAAGCAGGGGCAGGCGGCGATCGTCCATGCGGCCGCGACCGGCTATCGCGAGCGC
TCGCATTTCG
>r551.1 |SOURCES={KEY=8c1b976a...,fw,1515152-1515227}|ERRORS={}|SOURCE_1="bcq" (8c1b976ac150da4581101744fba310641e33826f)
GCGCGCGCACCTCAAGGGCGACCTCGCCGGCGTCGATCTTGCCCCGCTCGCGCGTCTGATGCCGG
GTGCGACCGG
>r552.1 |SOURCES={KEY=8c1b976a...,bw,5398944-5399019}|ERRORS={}|SOURCE_1="bcq" (8c1b976ac150da4581101744fba310641e33826f)
CCCACTTTTTCGCATCCTGCTCCGAACCTAAAGCGAATCGAGGAAATTGCGCGTTCCGGCGATGC
CCCGGCGCGC
>r553.1 |SOURCES={KEY=8c1b976a...,bw,4549435-4549510}|ERRORS={}|SOURCE_1="bcq" (8c1b976ac150da4581101744fba310641e33826f)
TGACGACCCGCCCGCCCGCGAGCCCGTCGGCCGGCTCGGAGCGCGGCACGTAATCGGGGTTGCGG
TCATAGACGA
>r554.1 |SOURCES={KEY=8c1b976a...,fw,125601-125676}|ERRORS={}|SOURCE_1="bcq" (8c1b976ac150da4581101744fba310641e33826f)
GACTTGAAAATCCAGCCCGTTTTCGCCCGGCATGCGGACGTCCAAGACCATGCAGACGGGTGTCT
CCGGAATCGA
>r555.1 |SOURCES={KEY=8c1b976a...,bw,159676-159751}|ERRORS={}|SOURCE_1="bcq" (8c1b976ac150da4581101744fba310641e33826f)
CAGCATTATCACTCGCCGCGCGCTCCAGAATCGCCCTAGCGAGCGGATGGTTTGAGCCGGTTTCA
AGCGCCGCGG
>r556.1 |SOURCES={KEY=8c1b976a...,fw,5113223-5113298}|ERRORS={}|SOURCE_1="bcq" (8c1b976ac150da4581101744fba310641e33826f)
TCTGGAACCTCGCGCCCGCCACCTTCTCCGGCGGCGAGCAGCAGCGCGTCAACATCGCCCGCTCC
TTCGTCGACC
>r557.1 |SOURCES={KEY=8c1b976a...,fw,4374019-4374094}|ERRORS={}|SOURCE_1="bcq" (8c1b976ac150da4581101744fba310641e33826f)
CAGCACCGCCGTGCGCAGCATCAGCGGCGCCGGCTTCCCGCCATCGGCGGCGAAGGGCGCCACCG
CTTTCAGGCC
>r558.1 |SOURCES={KEY=8c1b976a...,fw,1488985-1489060}|ERRORS={}|SOURCE_1="bcq" (8c1b976ac150da4581101744fba310641e33826f)
CTCCTCGACGGCGGCGGTCTATGGCGAGCCCGCCGTCTCGCCCGTGCCGGAGGAGATCGCGCTCA
ACCCGATCAA
>r559.1 |SOURCES={KEY=8c1b976a...,bw,2413289-2413364}|ERRORS={}|SOURCE_1="bcq" (8c1b976ac150da4581101744fba310641e33826f)
CGATGGCGGCCGAGCCGTCCGAGGCGTCGTCGACATTCTCGAAGCCGAGCTGCTTCAGCAGGTTG
CGGATGATAC
>r560.1 |SOURCES={KEY=8c1b976a...,fw,3322626-3322701}|ERRORS={}|SOURCE_1="bcq" (8c1b976ac150da4581101744fba310641e33826f)
GCCGTCTTTCGGGTCGCTCGCGGTAGCGGTATCGTAAACTGGAATAAAAGTCCAGTTTGTGATAC
CGGTCTTCAA
>r561.1 |SOURCES={KEY=8c1b976a...,fw,3597479-3597554}|ERRORS={}|SOURCE_1="bcq" (8c1b976ac150da4581101744fba310641e33826f)
AAAATCTATCCAATCTGATCAAAAAATCAATTTGTCATAAGGTCTGGCTTCGAAGAGCATCCTCG
CAACAAAGCC
>r562.1 |SOURCES={KEY=8c1b976a...,bw,3133872-3133947}|ERRORS={}|SOURCE_1="bcq" (8c1b976ac150da4581101744fba310641e33826f)
GTGGTGCTCGCCTCGCCCGATGTCGATATCGACGCCTTCGAGCAGACGGTGAAGCGGATCGCGCC
GCTGGCGAAG
>r563.1 |SOURCES={KEY=8c1b976a...,bw,3139731-3139806}|ERRORS={}|SOURCE_1="bcq" (8c1b976ac150da4581101744fba310641e33826f)
CAGCAGGCCGTGCGCGGCGCCCTTGAAGAGGTGACCGGCGCCGAGCATTCCAGCGACCGCATGGG
CATCGACGGT
>r564.1 |SOURCES={KEY=8c1b976a...,fw,2262479-2262554}|ERRORS={}|SOURCE_1="bcq" (8c1b976ac150da4581101744fba310641e33826f)
GCGAAGGTCGCCAAGGCCAAGACGCAGCGCAGCCCGGCCGTCGCCACGGCGCGGCGGGGCGGGAG
CCATGGCTGG
>r565.1 |SOURCES={KEY=8c1b976a...,bw,3048853-3048928}|ERRORS={}|SOURCE_1="bcq" (8c1b976ac150da4581101744fba310641e33826f)
CCTGGCTGGGCTGGCCTGTGGTCAGCGGAATGTCCCCGGCCGTCATCGCGACCCGCAGCGTGCCG
GGCTTGCTTT
>r566.1 |SOURCES={KEY=8c1b976a...,bw,2981980-2982055}|ERRORS={}|SOURCE_1="bcq" (8c1b976ac150da4581101744fba310641e33826f)
CGGAGACCTTGAGATTGGTCGCGAGCAGCGAGCCCTGATAGGCGCCCTCCCGCCCTGCGAGCCGC
GCGGCCAATA
>r567.1 |SOURCES={KEY=8c1b976a...,bw,3835982-3836057}|ERRORS={}|SOURCE_1="bcq" (8c1b976ac150da4581101744fba310641e33826f)
AGCGCGACGGCCGCCTCGCCATTCTCCGCAACCAGGACGCCGTAGCCGAAACGCTTGAGCATCGC
GTCGAGCAGG
>r568.1 |SOURCES={KEY=8c1b976a...,bw,601506-601581}|ERRORS={}|SOURCE_1="bcq" (8c1b976ac150da4581101744fba310641e33826f)
CAGAGCTATCGCGACCTGGCCCGGCTGCGCGCCGGCATCCTGCGCGTCGATCTCGTTCCCTATGC
CGAGATCAAG
>r569.1 |SOURCES={KEY=8c1b976a...,bw,961590-961665}|ERRORS={}|SOURCE_1="bcq" (8c1b976ac150da4581101744fba310641e33826f)
GAAAGGAGATCAGCGACCGGCAGCGCTCGAGGCTGCCGGCAACGAGAAAGCCGCTGAGCGCGAAG
AACATGGGCA
>r570.1 |SOURCES={KEY=8c1b976a...,bw,3629873-3629948}|ERRORS={}|SOURCE_1="bcq" (8c1b976ac150da4581101744fba310641e33826f)
TTGACCATGGCGGTGCCCCGGATCGGAGGACAGACGCGGTGATCGGCAACCTTCTTCGCGTGCTC
CAGCTCGCCC
>r571.1 |SOURCES={KEY=8c1b976a...,bw,4048730-4048805}|ERRORS={}|SOURCE_1="bcq" (8c1b976ac150da4581101744fba310641e33826f)
CAGGCGATCGTGCCCGCGCTCGGCGCGCCCAGGCCCGCGATCATGCGCAGCAGGGTCGACTTCCC
GCAGCCGGAG
>r572.1 |SOURCES={KEY=8c1b976a...,fw,2332287-2332362}|ERRORS={}|SOURCE_1="bcq" (8c1b976ac150da4581101744fba310641e33826f)
GGGCAGAGGCGAGGCTGACGCGTCACGATCCCCCCGAAACCAGGCTTGCCCCGACATTGATCGCC
ATCGCCAGGA
>r573.1 |SOURCES={KEY=8c1b976a...,bw,2615214-2615289}|ERRORS={}|SOURCE_1="bcq" (8c1b976ac150da4581101744fba310641e33826f)
GAAGCCGCCTGGGGCATCCACAAGGTCGTGGTCGAGAGCATGGGCGCTGCCGCCCGCGTCCATCT
CGTCGAGAAG
>r574.1 |SOURCES={KEY=8c1b976a...,bw,4218510-4218585}|ERRORS={}|SOURCE_1="bcq" (8c1b976ac150da4581101744fba310641e33826f)
CGGCCGCGCAAAAGCGAGCCGAGGCCGCCGGCGTGGGTGATGCCGTGACCTTCGTCAACAAGGAC
TATCGCGAGC
>r575.1 |SOURCES={KEY=8c1b976a...,bw,270793-270868}|ERRORS={}|SOURCE_1="bcq" (8c1b976ac150da4581101744fba310641e33826f)
GAATTGGTCTACGCCGAGGGCCGCTTCACGAACGTCGACCGGGATGCCGTCCTGGCCGAGATCGC
CGACACGCTG
>r576.1 |SOURCES={KEY=8c1b976a...,bw,4911475-4911550}|ERRORS={}|SOURCE_1="bcq" (8c1b976ac150da4581101744fba310641e33826f)
TCCGAGGCGAGCCGGCAAAACGCCGCCTGGCAGCAATTTTCCTCGCGCATGACGTCAAGGGCGAC
TATTATAGTC
>r577.1 |SOURCES={KEY=8c1b976a...,bw,4979740-4979815}|ERRORS={}|SOURCE_1="bcq" (8c1b976ac150da4581101744fba310641e33826f)
TTGAGGCGCTGGCGCGGGATCCGGCTCATTTCGGCTGCAGCCTCGCCGGCGGCACGATCTCGACC
ATCTCACGCT
>r578.1 |SOURCES={KEY=8c1b976a...,fw,5410186-5410261}|ERRORS={}|SOURCE_1="bcq" (8c1b976ac150da4581101744fba310641e33826f)
TTCAAGGTCAGCTCAAGCAGCCCCTGCGAGGCGTTGAGATGCGGATCGTCGAACAGGTCGCCCGG
CGTGTTGACC
>r579.1 |SOURCES={KEY=8c1b976a...,bw,1896089-1896164}|ERRORS={}|SOURCE_1="bcq" (8c1b976ac150da4581101744fba310641e33826f)
TAATAGGTTGAGATTTCAGTAATTTGTCGTGATCCATCTATGTCGGTGATGAATTAAGTATAGAT
GCAAGATTGA
>r580.1 |SOURCES={KEY=8c1b976a...,bw,1352418-1352493}|ERRORS={}|SOURCE_1="bcq" (8c1b976ac150da4581101744fba310641e33826f)
CAGTTTTTTTAGGCGCGAGGCAAGGCGTTCGCCGCGGCGGGGAGAGACCGGCGCGATGCGGGCGG
GCGGCGGGGC
>r581.1 |SOURCES={KEY=8c1b976a...,bw,3217498-3217573}|ERRORS={}|SOURCE_1="bcq" (8c1b976ac150da4581101744fba310641e33826f)
GTTGCCGCTGCCGCGGAATTCGTCACCGAAGATGCGCCCACCTTCGAGAAAGCCGAGCAGGCCGA
GCCGATGGCC
>r582.1 |SOURCES={KEY=8c1b976a...,bw,1647300-1647375}|ERRORS={}|SOURCE_1="bcq" (8c1b976ac150da4581101744fba310641e33826f)
GCCGGGCCGCGCGGCGAAGCCGTGCCGGGCTGGGCGGAGCAGCCCGCCGTGCTGAAATGCTCGAG
CGTCGTGACG
>r583.1 |SOURCES={KEY=8c1b976a...,bw,1178422-1178497}|ERRORS={}|SOURCE_1="bcq" (8c1b976ac150da4581101744fba310641e33826f)
GCATCGAGGAGACGATCCAGGCCGCCATCCGCTACAACCGCACGGTCGGGCGCAGCGCCGTCGAA
CTCAATTGGC
>r584.1 |SOURCES={KEY=8c1b976a...,fw,2633887-2633962}|ERRORS={}|SOURCE_1="bcq" (8c1b976ac150da4581101744fba310641e33826f)
GGCGCTTCTCGGCGGAACGAATCCCGCTTGCATTAAGCGGCAATCTTCTGCGTTTAGCGGTCGGC
AGTGGCGGCC
>r585.1 |SOURCES={KEY=8c1b976a...,bw,4912835-4912910}|ERRORS={}|SOURCE_1="bcq" (8c1b976ac150da4581101744fba310641e33826f)
TCACGCCTGCTCCAGCGCTGCGACACGGCAGCGGCACAGAGCTAGGACATCGGTGGCGTTCGCGG
CTCCGATGCA
>r586.1 |SOURCES={KEY=8c1b976a...,fw,1704857-1704932}|ERRORS={}|SOURCE_1="bcq" (8c1b976ac150da4581101744fba310641e33826f)
GGGCGAAATAGCCCAGTCCGATCAGCCCGAAGACGGGCAGGACGACAAGCAGGGAAGCGAGCATG
GGTCAGGGTC
>r587.1 |SOURCES={KEY=8c1b976a...,fw,1444871-1444946}|ERRORS={}|SOURCE_1="bcq" (8c1b976ac150da4581101744fba310641e33826f)
CGTCGACATGGTGAGCTGGGAGAGTTTTGGCGCCGGCTGGGTCACCGATGTCGTCAAGCAGCTCA
AGCTCGCCGA
>r588.1 |SOURCES={KEY=8c1b976a...,fw,3594868-3594943}|ERRORS={}|SOURCE_1="bcq" (8c1b976ac150da4581101744fba310641e33826f)
ACCGGCGCCGGCAGCGTCTTGGCGGGCACGCTCGCCGTGAACGGCGTCCTCGGCGGGACGATGGA
GGTCATCGGC
>r589.1 |SOURCES={KEY=8c1b976a...,fw,4861030-4861105}|ERRORS={}|SOURCE_1="bcq" (8c1b976ac150da4581101744fba310641e33826f)
CCGATCCGGTGGCAGCCTGGAAGGCGCATAACGCGGCGTTGCGCAGCCGCCGCGACTGGCTGAAC
GGCCAACGCT
>r590.1 |SOURCES={KEY=8c1b976a...,fw,3110024-3110099}|ERRORS={}|SOURCE_1="bcq" (8c1b976ac150da4581101744fba310641e33826f)
GCGGCGCAGGATCTCGCCCTCGACGGTCGACGGCGCCAGATAGCCGCCATCCGGGCCGGAGCCGG
TCGAAAGCGC
>r591.1 |SOURCES={KEY=8c1b976a...,bw,3919115-3919190}|ERRORS={}|SOURCE_1="bcq" (8c1b976ac150da4581101744fba310641e33826f)
GAGGCCTGGCTCGATGCGAGGGCGAGCGCGCGCGCTCTCTATGCGATGGACGAGCGCGGCTTGTC
CGATCTCGCT
>r592.1 |SOURCES={KEY=8c1b976a...,bw,4125972-4126047}|ERRORS={}|SOURCE_1="bcq" (8c1b976ac150da4581101744fba310641e33826f)
TCGTCGTCTTCACGCTGGTCATTACCGATTTCGGCATACCCAAGGTCATCGGCGGGCAGTTCAGC
GTGCTGGCGA
>r593.1 |SOURCES={KEY=8c1b976a...,fw,232361-232436}|ERRORS={}|SOURCE_1="bcq" (8c1b976ac150da4581101744fba310641e33826f)
TGAAGGGGCGCGGCCGGCTGGTCAGGCGATGGACGCTCTTCAGCAGGATCGAGAGTTCGATCTGC
GCCTCGCGGA
>r594.1 |SOURCES={KEY=8c1b976a...,bw,4231763-4231838}|ERRORS={}|SOURCE_1="bcq" (8c1b976ac150da4581101744fba310641e33826f)
TGGAGGCCAGAGATCAGCACCGGTTCCAGCATGGCGCGGGCGGCGTAGATCGCCGCCGTGTAGCC
GGCGGGGCCG
>r595.1 |SOURCES={KEY=8c1b976a...,fw,2191124-2191199}|ERRORS={}|SOURCE_1="bcq" (8c1b976ac150da4581101744fba310641e33826f)
GCCCCGGCGCGGGCCGGCTCACCGCCGACCTGGTCAGCGGCCGCACCCCGATGATCGATCCGAAG
CCTTTCCGGC
>r596.1 |SOURCES={KEY=8c1b976a...,bw,2843665-2843740}|ERRORS={}|SOURCE_1="bcq" (8c1b976ac150da4581101744fba310641e33826f)
GGATGCCGGCAGCGCGGGCGGTTGCGATGTCGGTGCGCGAATCGCCGATCATCACGGCTCGCTTC
GGATCGCCCT
>r597.1 |SOURCES={KEY=8c1b976a...,fw,1074314-1074389}|ERRORS={}|SOURCE_1="bcq" (8c1b976ac150da4581101744fba310641e33826f)
AGGGAGAGCAGCAGTGTCGCATCGCCCTGCCCCTTCGCATTCTGCTTGATCTCGATTTGCGTCTT
GTCGCCGCCG
>r598.1 |SOURCES={KEY=8c1b976a...,fw,1434639-1434714}|ERRORS={}|SOURCE_1="bcq" (8c1b976ac150da4581101744fba310641e33826f)
CATCTCGGCGGCGGCGGAGAGAAGGCCGCCCCACACCACCGAGAAGGTGACGGGATCGATCGTGC
TCATGACGCA
>r599.1 |SOURCES={KEY=8c1b976a...,bw,1811321-1811396}|ERRORS={}|SOURCE_1="bcq" (8c1b976ac150da4581101744fba310641e33826f)
GCGAGCGTCACCGCGGTCGGCAGGCCGTGCCCGATATCGGCGGCGAAGCTCGGGCCGGAGAGGAT
GGCGGTCGGG
>r600.1 |SOURCES={KEY=8c1b976a...,fw,3991491-3991566}|ERRORS={}|SOURCE_1="bcq" (8c1b976ac150da4581101744fba310641e33826f)
GAGGTCGCGCGCACCTCGATGGTCCGTCACGCCTTCCGCGTGCTCACCGGCAACACGATTCCGAC
CCGCCTCATC
>r601.1 |SOURCES={KEY=8c1b976a...,fw,4539471-4539546}|ERRORS={}|SOURCE_1="bcq" (8c1b976ac150da4581101744fba310641e33826f)
CCGCGCCGTCTGCCGGGGCGCCAGCCGGCATCTGCGCGAGCGCGGCCATGCCATCGTCAAGGAGA
TGACCTTCGC
>r602.1 |SOURCES={KEY=8c1b976a...,bw,340174-340249}|ERRORS={}|SOURCE_1="bcq" (8c1b976ac150da4581101744fba310641e33826f)
TTGCTCGGATCCGGTACCATGGGCCCTCGCCTCGCTGGGATGTTTCGGAAAGGCGGCTCACGCCA
CCTGATAGGC
>r603.1 |SOURCES={KEY=8c1b976a...,fw,1363961-1364036}|ERRORS={}|SOURCE_1="bcq" (8c1b976ac150da4581101744fba310641e33826f)
TGTGGTTCCAGCCGAGCTCGTAGGCCGGCGGCAGCCCCTTGGCATCCTCCGGTGAGAGCGTGTCC
GAGCGCAGCA
>r604.1 |SOURCES={KEY=8c1b976a...,fw,631891-631966}|ERRORS={}|SOURCE_1="bcq" (8c1b976ac150da4581101744fba310641e33826f)
CATCGCCGCCTTCAGCGGGCGGCGACGAGGAGCTTTTGCTCCATCCTTTTGCTGTAGGCCGAGAG
CGGCCTGCAG
>r605.1 |SOURCES={KEY=8c1b976a...,bw,4674543-4674618}|ERRORS={}|SOURCE_1="bcq" (8c1b976ac150da4581101744fba310641e33826f)
GAGCCGGACGTCATGACCATCGCCAAGGCTTTGGGCCGCTCCGAAAAGACCGTCCGAACCTACCG
CGACAAGGCC
>r606.1 |SOURCES={KEY=8c1b976a...,bw,5353894-5353969}|ERRORS={}|SOURCE_1="bcq" (8c1b976ac150da4581101744fba310641e33826f)
CCAACGCATTTTGATGATCGTCGGCGATTTCGGCGAGGACTATGAGATCATGGTCCCGTTCCAGG
CGCTGCTTGC
>r607.1 |SOURCES={KEY=8c1b976a...,fw,601511-601586}|ERRORS={}|SOURCE_1="bcq" (8c1b976ac150da4581101744fba310641e33826f)
TCTCGGCATAGGGAACGAGATCGACGCGCAGGATGCCGGCGCGCAGCCGGGCCAGGTCGCGATAG
CTCTGGTCGA
>r608.1 |SOURCES={KEY=8c1b976a...,fw,3556380-3556455}|ERRORS={}|SOURCE_1="bcq" (8c1b976ac150da4581101744fba310641e33826f)
TCGGCTTCGGCGTCACCTCCATGGCGATCGCCGACGCGCCGGATGCCGATGCCCGCATCAGCGAC
TTCATCGGCA
>r609.1 |SOURCES={KEY=8c1b976a...,fw,822774-822849}|ERRORS={}|SOURCE_1="bcq" (8c1b976ac150da4581101744fba310641e33826f)
GTCGCGGGCGAAGTCCTCGAGCCGAGTGCCGTCGGCCGTGGCGAGAAGAGCGGCCGCACCGTCGC
CGGGCATTTT
>r610.1 |SOURCES={KEY=8c1b976a...,bw,1365918-1365993}|ERRORS={}|SOURCE_1="bcq" (8c1b976ac150da4581101744fba310641e33826f)
GCGCAGTCCCAATCCGGACGGGACGTTTCCGGGCGCGCTCGCTGCCGTCGCCAATGACCGCGAGG
CGAACTGGTC
>r611.1 |SOURCES={KEY=8c1b976a...,bw,5381205-5381280}|ERRORS={}|SOURCE_1="bcq" (8c1b976ac150da4581101744fba310641e33826f)
TATCCGCACCGCCCGCGCCAAGGGGGTGAGCCCGACCCGGCTCGTCGTCACCCATGCGCTGCGCA
ACAGCCTGAT
>r612.1 |SOURCES={KEY=8c1b976a...,fw,2893632-2893707}|ERRORS={}|SOURCE_1="bcq" (8c1b976ac150da4581101744fba310641e33826f)
GCAGGACCGTGATGCGCGGCATCGAGGCCGATGTCGCGGCAGTGGCGACACAGCTCCAGCTTGAC
CATCTGCTCG
>r613.1 |SOURCES={KEY=8c1b976a...,bw,2703464-2703539}|ERRORS={}|SOURCE_1="bcq" (8c1b976ac150da4581101744fba310641e33826f)
GCCGAGGGGCAGGCCGTCGCCACGGCGCTGACGGAAGCCGGCGCTGTCGTGTTCTCGCTCTCCTA
TCCGCTCGCG
>r614.1 |SOURCES={KEY=8c1b976a...,fw,5375710-5375785}|ERRORS={}|SOURCE_1="bcq" (8c1b976ac150da4581101744fba310641e33826f)
TTGGTGGAAGCGATCTTGGCGAGGTCGGCCGAGAAGTCGAGCGCGTTCAGCGGGGCGTAGACCTC
ATCGACGATC
>r615.1 |SOURCES={KEY=8c1b976a...,bw,3399857-3399932}|ERRORS={}|SOURCE_1="bcq" (8c1b976ac150da4581101744fba310641e33826f)
AATTCGGATTCGGCGACTCTTGTCCGCGAGTCACCGCCCCTTGTATGGTCTCATTCGTCAGATAC
GACATTTCGT
>r616.1 |SOURCES={KEY=8c1b976a...,bw,2959926-2960001}|ERRORS={}|SOURCE_1="bcq" (8c1b976ac150da4581101744fba310641e33826f)
GGTGCCGACGCGGCCGAGGTCGCGGGGCGCCTCGCCGCCGCTGCCTGCCTGCAGGATCTCGGCCT
GCCGGCGCCC
>r617.1 |SOURCES={KEY=8c1b976a...,fw,1393622-1393697}|ERRORS={}|SOURCE_1="bcq" (8c1b976ac150da4581101744fba310641e33826f)
CAGACTGTCGATGAAGCCGCCGATCGGCTCCCAGCGCCCGTTCCTAATCTCGACGCGCAGCACTT
CGGTCGTCCC
>r618.1 |SOURCES={KEY=8c1b976a...,bw,1395187-1395262}|ERRORS={}|SOURCE_1="bcq" (8c1b976ac150da4581101744fba310641e33826f)
AAGGCGACGGCGATCGCCAGAACCTCGTCGCTGCCGATCAGCTTGCGCGCGGCGGCGACGGTGCG
CTGGGGATTG
>r619.1 |SOURCES={KEY=8c1b976a...,bw,641510-641585}|ERRORS={}|SOURCE_1="bcq" (8c1b976ac150da4581101744fba310641e33826f)
CGGATCGTGCCCAAGGAGGAGCTGATCGAGCAGCTCTTCAACTTCGACCAGGAGGCGAGCCCCAA
CGCCGTCGAG
>r620.1 |SOURCES={KEY=8c1b976a...,fw,1229015-1229090}|ERRORS={}|SOURCE_1="bcq" (8c1b976ac150da4581101744fba310641e33826f)
CGATCGCCTCGCCATTGGCGAAGGTGGTCTTGGTGCCGAAGGTCGAGCCCTCGCCGATCTCGATC
AGGTCGATGG
>r621.1 |SOURCES={KEY=8c1b976a...,bw,5058210-5058285}|ERRORS={}|SOURCE_1="bcq" (8c1b976ac150da4581101744fba310641e33826f)
GCGGGCGCAGATGCTCGACGCCATGGGCGAAGAAGCCATCCTGCTGGCGGACGATCTCGCTGGCG
ACCTTCAGGA
>r622.1 |SOURCES={KEY=8c1b976a...,bw,1177848-1177923}|ERRORS={}|SOURCE_1="bcq" (8c1b976ac150da4581101744fba310641e33826f)
CCCGATCACGGCCATGTCCTGCTCCAGAGGCAAGCTCTCGAAAGCGAGCACGTCGCGGCGCGCGA
TCAGCGGCAT
>r623.1 |SOURCES={KEY=8c1b976a...,bw,2945907-2945982}|ERRORS={}|SOURCE_1="bcq" (8c1b976ac150da4581101744fba310641e33826f)
TCGCCTTGACCCAACCCGGCGGCGGCACGAGGACGCCGCCCGAGCCCTGGATCGGCTCGCAATAG
AAGGCGGCGA
>r624.1 |SOURCES={KEY=8c1b976a...,fw,4433863-4433938}|ERRORS={}|SOURCE_1="bcq" (8c1b976ac150da4581101744fba310641e33826f)
GACCGGCGCGATGGCCTGCGCCTGACGCTGGGCAATGGTGCCACGGCTCATTTCCGCGCTTCCGG
CAACGCGCCT
>r625.1 |SOURCES={KEY=8c1b976a...,fw,3387418-3387493}|ERRORS={}|SOURCE_1="bcq" (8c1b976ac150da4581101744fba310641e33826f)
CCATGCGCCGCGGATAGAGCGCCCGCACGAAGCGCCAGCGCGCCGGCGGCAGGAAGGCGGCGAGC
GCGACGACGA
>r626.1 |SOURCES={KEY=8c1b976a...,bw,5073719-5073794}|ERRORS={}|SOURCE_1="bcq" (8c1b976ac150da4581101744fba310641e33826f)
TGGTTGCATGAGTGTGGCACAACCCGGGTAGCAGCAGTCGAGCGGGGAAATCAAACGCCATGACC
GACCGGCCTG
>r627.1 |SOURCES={KEY=8c1b976a...,fw,1932941-1933016}|ERRORS={}|SOURCE_1="bcq" (8c1b976ac150da4581101744fba310641e33826f)
CGACGCCGAGCAGCGCGAGGCCGGCGACCAGCATGCCGGTGACCGCGCCGGCCTTGAAGGCGACG
TCGAGCCCCT
>r628.1 |SOURCES={KEY=8c1b976a...,bw,2080725-2080800}|ERRORS={}|SOURCE_1="bcq" (8c1b976ac150da4581101744fba310641e33826f)
GGCGGCGGTCATCGCGATGAGACGCCGGCTCCGCGACGGCTTGCGCGCGGGCAGGGGGGCGGCGG
GATGCGACTG
>r629.1 |SOURCES={KEY=8c1b976a...,fw,2098050-2098125}|ERRORS={}|SOURCE_1="bcq" (8c1b976ac150da4581101744fba310641e33826f)
CAGCCAGCCATTCCAGCCGGCGGGGATGTTCGACGCCTCGATCGGGCCGTTATAGACCACCCAGC
GGCGCTGGAA
>r630.1 |SOURCES={KEY=8c1b976a...,bw,1206399-1206474}|ERRORS={}|SOURCE_1="bcq" (8c1b976ac150da4581101744fba310641e33826f)
GGGCCGCGTCGGGCTGCGCGCCATAGGCCTCGCGGCCATAGGGCGCGCCAGCGCCGGCGAGCTGC
GGCTCCGACC
>r631.1 |SOURCES={KEY=8c1b976a...,bw,3181568-3181643}|ERRORS={}|SOURCE_1="bcq" (8c1b976ac150da4581101744fba310641e33826f)
AAGCATTGAGCACGACGTCGCCGCGCGCCAGCCCGATCGCGCCGCCGAGCACGACGATGCCGGTC
ACCGGCCCCT
>r632.1 |SOURCES={KEY=8c1b976a...,fw,2248704-2248779}|ERRORS={}|SOURCE_1="bcq" (8c1b976ac150da4581101744fba310641e33826f)
GCGCAGAAGACGAGGATCTGGATCCAGCCGTAGAGAGTCATGGCAAAAGCTTCCGGTGGCGCCGA
GCGCGGTCAG
>r633.1 |SOURCES={KEY=8c1b976a...,fw,3285264-3285339}|ERRORS={}|SOURCE_1="bcq" (8c1b976ac150da4581101744fba310641e33826f)
GCGAGTGCGGCGGATGCGCTGGCCTATGAGGAGCGGATCGAAGGCGTGATCGATGCCATCGAGCG
CTGCGCCGTG
>r634.1 |SOURCES={KEY=8c1b976a...,fw,5231060-5231135}|ERRORS={}|SOURCE_1="bcq" (8c1b976ac150da4581101744fba310641e33826f)
TCTACGTTGCTTACGGGATTCTCATATTCATTGCCGCAGGCCTTGTTGCCTTCGCAAGTGATGCG
CTGCTGGGCC
>r635.1 |SOURCES={KEY=8c1b976a...,fw,496752-496827}|ERRORS={}|SOURCE_1="bcq" (8c1b976ac150da4581101744fba310641e33826f)
CTGGAATCGAAAAGGAAACAGCGCACATAGCATAAATTGCGTTCGCGCGCTCCGACTTTGGCCCC
GAACGAGACC
>r636.1 |SOURCES={KEY=8c1b976a...,fw,3851989-3852064}|ERRORS={}|SOURCE_1="bcq" (8c1b976ac150da4581101744fba310641e33826f)
ACGCCTCCTCGGCGTCTTCGGCCCGCTTGTCCAGCCGGGTGACGCCCAGCGCTGTCCACAGCCGA
GCCCCTTTGC
>r637.1 |SOURCES={KEY=8c1b976a...,fw,5364915-5364990}|ERRORS={}|SOURCE_1="bcq" (8c1b976ac150da4581101744fba310641e33826f)
CATGATGGCCGACACGCTGGTGACGGTCGATTTCGACATGAAGACGATCAAGCCCGGCCTCGCCG
AGAGCTGGAC
>r638.1 |SOURCES={KEY=8c1b976a...,fw,2613806-2613881}|ERRORS={}|SOURCE_1="bcq" (8c1b976ac150da4581101744fba310641e33826f)
CGTAATCGGTGAGGAAGGACTGCAGGCGCTCGGCGCCGATGGCGTTGGCCGCGACGAAGGAGTGC
AGGTCGCCGA
>r639.1 |SOURCES={KEY=8c1b976a...,bw,666613-666688}|ERRORS={}|SOURCE_1="bcq" (8c1b976ac150da4581101744fba310641e33826f)
GGCCATGCGGCACGAACTGCTTGCCCTTGCCCTTCATCGCGGTGCCGTCGTCGAGCGCGATCGTC
GTCGGCGCGC
>r640.1 |SOURCES={KEY=8c1b976a...,bw,92077-92152}|ERRORS={}|SOURCE_1="bcq" (8c1b976ac150da4581101744fba310641e33826f)
CCGCGCGCCAGGGCTTCATCTCGCCTGAATCCTTCACCTTCATGGAATCGGCGGTGATCCTCGCC
ATCGTCGTGC
>r641.1 |SOURCES={KEY=8c1b976a...,bw,288156-288231}|ERRORS={}|SOURCE_1="bcq" (8c1b976ac150da4581101744fba310641e33826f)
GACGTCTGGGCGAGCCTGATCCTTGCCCATATCGTCATCACCCTGCCCTATGTGGTCCGAACCGT
CTTCGCCTCG
>r642.1 |SOURCES={KEY=8c1b976a...,fw,4696525-4696600}|ERRORS={}|SOURCE_1="bcq" (8c1b976ac150da4581101744fba310641e33826f)
GCAATCGGGCCGGCTCGCTTTCGAGATCGACGACGACGGACCCGCCGCGCGCGAGATCGCGGCGC
TCGTCACCGA
>r643.1 |SOURCES={KEY=8c1b976a...,bw,680585-680660}|ERRORS={}|SOURCE_1="bcq" (8c1b976ac150da4581101744fba310641e33826f)
CGCTTCGCGATCTCGATGCGCCGCTCGAAACGCTCGGGCTCGATGACATCCTGGTTCCCCTGGCT
GACGCGCTTG
>r644.1 |SOURCES={KEY=8c1b976a...,fw,4768922-4768997}|ERRORS={}|SOURCE_1="bcq" (8c1b976ac150da4581101744fba310641e33826f)
TACAAGATCGCCGCCGACGTCAAATACCGCACCAACTCGCCGTCCCTGACGGCCGAGGTGCAGCA
GCTGAAGAGC
>r645.1 |SOURCES={KEY=8c1b976a...,bw,3244607-3244682}|ERRORS={}|SOURCE_1="bcq" (8c1b976ac150da4581101744fba310641e33826f)
ACATCGTGCCCGTGCCCGGCGCGCCGCGCTGCCCCGCGTCACCGTCACGATCAGCGTCTTCACGC
CAGCCGGGCG
>r646.1 |SOURCES={KEY=8c1b976a...,fw,547710-547785}|ERRORS={}|SOURCE_1="bcq" (8c1b976ac150da4581101744fba310641e33826f)
CGTCGCGATCGCCACGCGGACGAACCTGCGCGAAGGCGTGCCCCTCGCGGTTGACCTCGGTGGTC
AGCGCGACGA
>r647.1 |SOURCES={KEY=8c1b976a...,fw,1371080-1371155}|ERRORS={}|SOURCE_1="bcq" (8c1b976ac150da4581101744fba310641e33826f)
GTCGCCGAACTGCGCCTCCCACATCGTCAGCGCGTTCGGCTCCGACAGGGTGTAGCCGTATTCGA
AGCCGAGCAC
>r648.1 |SOURCES={KEY=8c1b976a...,bw,3214517-3214592}|ERRORS={}|SOURCE_1="bcq" (8c1b976ac150da4581101744fba310641e33826f)
ACACCGCGAGCTGGCAAAGCCTGATGCCCGCCCGGTGCAGATGATCGGTGAGCTGATGAAGAGCG
CGGCGGTAGG
>r649.1 |SOURCES={KEY=8c1b976a...,bw,3124658-3124733}|ERRORS={}|SOURCE_1="bcq" (8c1b976ac150da4581101744fba310641e33826f)
GATTGCCGTTGCCGGCCGCGCCGTTGGTCAGCGCCGTCAGTGCGGCCTGCACCTCGGTCTCGTTG
CGCTCGGCCT
>r650.1 |SOURCES={KEY=8c1b976a...,bw,3294122-3294197}|ERRORS={}|SOURCE_1="bcq" (8c1b976ac150da4581101744fba310641e33826f)
ACCGCATCCGCGTCAACTGCGTCACGCCCGGCTGGGTGATGACGCCGCGCCAGCGCGCCGAGCGC
CTGACGCCCG
>r651.1 |SOURCES={KEY=8c1b976a...,bw,2371195-2371270}|ERRORS={}|SOURCE_1="bcq" (8c1b976ac150da4581101744fba310641e33826f)
GCACCGCGCCATCGTCTGCAATATCGGCCATTTCGACTCGGAGATTCAGGTCGCCGGCCTGAAGA
ACTTCAAGTG
>r652.1 |SOURCES={KEY=8c1b976a...,bw,3672444-3672519}|ERRORS={}|SOURCE_1="bcq" (8c1b976ac150da4581101744fba310641e33826f)
CCCCGCTCTTCGGCGTCGTCGTCGCCCATGTCTTCGGGCAGGACGAGAAGGCGAGCGGCCTGAAG
ATCGCCGGGG
>r653.1 |SOURCES={KEY=8c1b976a...,bw,911477-911552}|ERRORS={}|SOURCE_1="bcq" (8c1b976ac150da4581101744fba310641e33826f)
GCCAAGCACGGCGTCGAGGTGATCGACGAGGCCGGCTGGTTCGAGCTGATCGGTGGAGGCGGCGG
AGCCTGAGCC
>r654.1 |SOURCES={KEY=8c1b976a...,fw,4853544-4853619}|ERRORS={}|SOURCE_1="bcq" (8c1b976ac150da4581101744fba310641e33826f)
GGTCACCGAGCCGGGCGCGCCGATCGAGACGCCCCAGAGCCTGTGCGGCTGCAGCATCAGGAAGC
GATGGGCGAA
>r655.1 |SOURCES={KEY=8c1b976a...,fw,4477941-4478016}|ERRORS={}|SOURCE_1="bcq" (8c1b976ac150da4581101744fba310641e33826f)
CAAGGCCCAGCAGAAGGAGGCCGGCTTCAGGCGGGACATCGTCAAGGCCGAGCAGCGCAGGAACC
TGCAGAGGCT
>r656.1 |SOURCES={KEY=8c1b976a...,bw,2640630-2640705}|ERRORS={}|SOURCE_1="bcq" (8c1b976ac150da4581101744fba310641e33826f)
ATTTCCGCGACTACTACGAGCCGCTGGCCGACCGCATCCTCGTGGTCGACACGCCCGATCTGGGC
CCTGCCAATG
>r657.1 |SOURCES={KEY=8c1b976a...,fw,1987442-1987517}|ERRORS={}|SOURCE_1="bcq" (8c1b976ac150da4581101744fba310641e33826f)
GGCGGCAGGCCGGCCTGCTGCGTCTCCGGCGTCACCAAACGGGCGATCCGCAGGTTCCAGGGGCC
GGACAACGCA
>r658.1 |SOURCES={KEY=8c1b976a...,bw,4916076-4916151}|ERRORS={}|SOURCE_1="bcq" (8c1b976ac150da4581101744fba310641e33826f)
TCGCCACGGTGCGCGAGGCGGCCAAGCGCGTGCTCGGCCAGCGCCCCTACGACGTCCAGCTCGTC
GGCGGCATGG
>r659.1 |SOURCES={KEY=8c1b976a...,fw,5049083-5049158}|ERRORS={}|SOURCE_1="bcq" (8c1b976ac150da4581101744fba310641e33826f)
CCTTCTCGCCACCTGCCTGCAGCACGAGATCGATCATCTCAACGGTGTGCTCTTCATCGATCATC
TCTCGCGGCT
>r660.1 |SOURCES={KEY=8c1b976a...,bw,2088155-2088230}|ERRORS={}|SOURCE_1="bcq" (8c1b976ac150da4581101744fba310641e33826f)
TGACGGAGGAAGCCCTCGGCGTGGCGAGGAGCCTGCTCGGCACGGAGAATGCCTCGGTCGTGTCC
GAGCCCTTCA
>r661.1 |SOURCES={KEY=8c1b976a...,bw,2287729-2287804}|ERRORS={}|SOURCE_1="bcq" (8c1b976ac150da4581101744fba310641e33826f)
TGGTCGTCACCATCGCCGTGATCGTCGTGACCATCCTGCGCGGCGGCGCCGGCATCGGCGGCATG
GTCGACACCT
>r662.1 |SOURCES={KEY=8c1b976a...,bw,2535213-2535288}|ERRORS={}|SOURCE_1="bcq" (8c1b976ac150da4581101744fba310641e33826f)
GCGCAGTCGGCGAGGACACCCGCCAGGTCCAGCGCGGCAACGTGACCTACGCGGTCACCGACCTG
ACCGAGGCCG
>r663.1 |SOURCES={KEY=8c1b976a...,fw,1631577-1631652}|ERRORS={}|SOURCE_1="bcq" (8c1b976ac150da4581101744fba310641e33826f)
GATCACCAGGACGCGGCAGGTGGCGCAGCGCGCCCTGCCGCCGCAGAGCGCCGCATGGGGAATGC
CGAAACGGCG
>r664.1 |SOURCES={KEY=8c1b976a...,bw,1391291-1391366}|ERRORS={}|SOURCE_1="bcq" (8c1b976ac150da4581101744fba310641e33826f)
ACCCCGGCGCGGTTGTACCAGGAGCGGTCGAAGAAGACGATCTCGCCGGCCGTCGGCATCTCGGC
GGCGTAGCGC
>r665.1 |SOURCES={KEY=8c1b976a...,fw,1951797-1951872}|ERRORS={}|SOURCE_1="bcq" (8c1b976ac150da4581101744fba310641e33826f)
GGCCTGCCCTCGGCAGCGATCTACGGGCTGCTCGCCGCCGCCTATGCGCTGGTCTACGGGCTGAC
CGGCCGGATC
>r666.1 |SOURCES={KEY=8c1b976a...,fw,5178989-5179064}|ERRORS={}|SOURCE_1="bcq" (8c1b976ac150da4581101744fba310641e33826f)
TCCGCGACGGGTCGCCGACACCGATCTCGCGGCGCTTCGGACCGTCCTGCCCGGCCTGCTGACGC
TCGACGAGGC
>r667.1 |SOURCES={KEY=8c1b976a...,bw,1907645-1907720}|ERRORS={}|SOURCE_1="bcq" (8c1b976ac150da4581101744fba310641e33826f)
GCCATGCCGGAGAAGCGGCCTCCCTGGACCGCGCCGACATAGGTCGCGACGGAACGGCCGTTCAG
GTCGAGTGAG
>r668.1 |SOURCES={KEY=8c1b976a...,bw,2758404-2758479}|ERRORS={}|SOURCE_1="bcq" (8c1b976ac150da4581101744fba310641e33826f)
TTCTTGAAGCGGCTTTGGGTGCGGGCCAGCACATAGGCCAGCGGAAATCCCATCACCAGGCAGGC
AAGCGTGCAG
>r669.1 |SOURCES={KEY=8c1b976a...,bw,3388397-3388472}|ERRORS={}|SOURCE_1="bcq" (8c1b976ac150da4581101744fba310641e33826f)
CTCGGCGAAGGCGACGAGCTCGTCGGCACCGGAAAAATCGAAGCGCGCGCGGTCATGGCGCAGCG
CCTCCCATTT
>r670.1 |SOURCES={KEY=8c1b976a...,fw,597351-597426}|ERRORS={}|SOURCE_1="bcq" (8c1b976ac150da4581101744fba310641e33826f)
CCACTATGTCGGGCGCACCTTCATCGAGCCGACGCAGAAGGTCCGCGAGCTCGGCGTCAAGCTGA
AGCACTCGGC
>r671.1 |SOURCES={KEY=8c1b976a...,bw,5244426-5244501}|ERRORS={}|SOURCE_1="bcq" (8c1b976ac150da4581101744fba310641e33826f)
CGTTTTCAAGCTCGTTGTAAAGGGCCTCCTCAATAAACAAATCGCCGCCGACCTGAATGTTAGCG
AGATCACGGT
>r672.1 |SOURCES={KEY=8c1b976a...,fw,3020517-3020592}|ERRORS={}|SOURCE_1="bcq" (8c1b976ac150da4581101744fba310641e33826f)
GGTGAACAGAACCGACTTGGCGCGTTCCGGCGTGATCTGCAGCGTCGAGGCGATCACGTCCGCCT
TACCGGTCAG
>r673.1 |SOURCES={KEY=8c1b976a...,bw,2909451-2909526}|ERRORS={}|SOURCE_1="bcq" (8c1b976ac150da4581101744fba310641e33826f)
GCCAAGACCGAGGGAGACGAATTGCTGGTGCACGCCTGCGATCTCGATGAGACGGCCTTCGGCAA
ATCGACCATC
>r674.1 |SOURCES={KEY=8c1b976a...,fw,314-389}|ERRORS={}|SOURCE_1="bcq" (8c1b976ac150da4581101744fba310641e33826f)
GCGCGTCTCATAGTCGCTGGCGACCAGCGGCAGCTTGCGGGCGAGCGCGAGGTCGAAGGAGGCCT
GCCAAGGCAG
>r675.1 |SOURCES={KEY=8c1b976a...,fw,5142039-5142114}|ERRORS={}|SOURCE_1="bcq" (8c1b976ac150da4581101744fba310641e33826f)
CGTTGACGATATCGATCCCGACATTGAGCGGCTGCCCCCGGATCAGCCCGATATTGAGTTGGCCC
GACCTGGCGC
>r676.1 |SOURCES={KEY=8c1b976a...,fw,2773109-2773184}|ERRORS={}|SOURCE_1="bcq" (8c1b976ac150da4581101744fba310641e33826f)
TCAGCCGGCTGATCAGGCTCTTGGCGATGAAGGGCGGGGTCTCCTCCGAAAGGAAGATATAGCCG
TCGATGAAGT
>r677.1 |SOURCES={KEY=8c1b976a...,bw,3958307-3958382}|ERRORS={}|SOURCE_1="bcq" (8c1b976ac150da4581101744fba310641e33826f)
AGTGACCAGCGCCGCGATGACAAGGGCGCCGCCGGCATATTGCAGAGACCCCAGCCGCTCGCCGA
GGACGACGGC
>r678.1 |SOURCES={KEY=8c1b976a...,fw,3347323-3347398}|ERRORS={}|SOURCE_1="bcq" (8c1b976ac150da4581101744fba310641e33826f)
AGGAAGATGATCGCGTCCTATGTCGGCGAGAACAAGCTGTTCGAGCAGCAATATCTCGCCGGCGA
GCTCGAACTT
>r679.1 |SOURCES={KEY=8c1b976a...,fw,3657229-3657304}|ERRORS={}|SOURCE_1="bcq" (8c1b976ac150da4581101744fba310641e33826f)
AGGATACGACGACACCCAATGGACTGAACTCCAGCCAAACCACTCGCGCCGGGCGGCGCGCCCGG
AGCCATGCCA
>r680.1 |SOURCES={KEY=8c1b976a...,fw,4693957-4694032}|ERRORS={}|SOURCE_1="bcq" (8c1b976ac150da4581101744fba310641e33826f)
TGTCGGCAGCGAGACCCATCTGGTTCTCGATCTCGGAAACGGTCAGCGCGTAGCGCTTGTTCATC
CGTCCGAGAC
>r681.1 |SOURCES={KEY=8c1b976a...,fw,2023874-2023949}|ERRORS={}|SOURCE_1="bcq" (8c1b976ac150da4581101744fba310641e33826f)
GAGGCGCTGGCGGTAGATCTGGCCGCCGCAGGCCGGCGCCTCGTCGACGACCAACGGGCGCAGGC
CCGCCGCGAC
>r682.1 |SOURCES={KEY=8c1b976a...,fw,1611680-1611755}|ERRORS={}|SOURCE_1="bcq" (8c1b976ac150da4581101744fba310641e33826f)
CCGAGCTTTCGTGAACGTAGTCCCGGCCCAAGAGGCCGCAGAGTAAAAGGCGGATAGGGAATTCT
CTCGATCCGC
>r683.1 |SOURCES={KEY=8c1b976a...,bw,2055147-2055222}|ERRORS={}|SOURCE_1="bcq" (8c1b976ac150da4581101744fba310641e33826f)
GTCGATCTGGACATAGCCGTCCGGCCCGAGCTCGTATTCCCAGCTCGAGCGGTCATAGTCGCGCT
TGGCCTCGTC
>r684.1 |SOURCES={KEY=8c1b976a...,bw,2739106-2739181}|ERRORS={}|SOURCE_1="bcq" (8c1b976ac150da4581101744fba310641e33826f)
CCGCAAGCCACTCGCGGCTTGCGGCGCCCTTGTCGTCCTGGGCGTGCCGCGGCTGGCGAGCCGGG
TCAGGCTTGC
>r685.1 |SOURCES={KEY=8c1b976a...,bw,5154498-5154573}|ERRORS={}|SOURCE_1="bcq" (8c1b976ac150da4581101744fba310641e33826f)
CTATGTCGGCCCCAAGCGCTACGCCCGGCTGACGATCACGCCCGCCAACAACGCCGGCAACGCCT
TCGTCGCGGC
>r686.1 |SOURCES={KEY=8c1b976a...,fw,4043609-4043684}|ERRORS={}|SOURCE_1="bcq" (8c1b976ac150da4581101744fba310641e33826f)
TCTGCTGCCGAAATTCGATCCCGATCAGATCTTCAAGCACCTGCCCCAGGCGACCAGCATGATGG
GCGTGCCGAC
>r687.1 |SOURCES={KEY=8c1b976a...,fw,5013395-5013470}|ERRORS={}|SOURCE_1="bcq" (8c1b976ac150da4581101744fba310641e33826f)
GACGAGTTCCGGCACGGCGGCCGGCCGGGCCGGCACGACGACCGGCACGGCCGCCTCGCCCTTGA
GGCGTCCTTG
>r688.1 |SOURCES={KEY=8c1b976a...,bw,1366974-1367049}|ERRORS={}|SOURCE_1="bcq" (8c1b976ac150da4581101744fba310641e33826f)
TCACCACCGCGGGCAGATCACGCGTGCGCGAATGGGCGATGGTGACCGTGCAATCGGCCTGCAAC
AGGAGCTGCG
>r689.1 |SOURCES={KEY=8c1b976a...,bw,2207978-2208053}|ERRORS={}|SOURCE_1="bcq" (8c1b976ac150da4581101744fba310641e33826f)
CGTCGCCTTCTTCACCCTGCTCTCGCTGGTGCCGGCGCTCTCGCTGCTGGTCACGATCTATCGCT
ATTTCACCGA
>r690.1 |SOURCES={KEY=8c1b976a...,bw,2303810-2303885}|ERRORS={}|SOURCE_1="bcq" (8c1b976ac150da4581101744fba310641e33826f)
TCCATATGGACGAGGTTTATGCCCAGTCGACGGTGTTCGGTGGGCGCATCGCCCATGGGCTGATG
GGGTTGTCGT
>r691.1 |SOURCES={KEY=8c1b976a...,fw,3773347-3773422}|ERRORS={}|SOURCE_1="bcq" (8c1b976ac150da4581101744fba310641e33826f)
ACGCTCTGGTTCCCGTCTGTCCAGCTGGTCGGAGCGAGCTTCTTCCTGTTCGGTGTCGGGCCGAT
CATCTGGACG
>r692.1 |SOURCES={KEY=8c1b976a...,bw,3428154-3428229}|ERRORS={}|SOURCE_1="bcq" (8c1b976ac150da4581101744fba310641e33826f)
GAGGTCGAGATCGTCGGGCTGACGCAGGACGAGATCGTCACCGCGGCGAAGGACAGGCGCATCGA
CGCCTTCTTC
>r693.1 |SOURCES={KEY=8c1b976a...,fw,380232-380307}|ERRORS={}|SOURCE_1="bcq" (8c1b976ac150da4581101744fba310641e33826f)
GTCAGTTCGGGGAAGGCGAGCCGCAGCCGCTCGCCTGGCGTGAGTTTGGCGAGCGTGCGTTCCTG
CGCCTGCCGA
>r694.1 |SOURCES={KEY=8c1b976a...,fw,4065115-4065190}|ERRORS={}|SOURCE_1="bcq" (8c1b976ac150da4581101744fba310641e33826f)
CCCTGGAAGACCTGGGCGAAGACCTGATCGAACCTGTCGAGATGGCGCTCGTCCTTCACCAGCGT
GGCGCGGGCG
>r695.1 |SOURCES={KEY=8c1b976a...,fw,1986374-1986449}|ERRORS={}|SOURCE_1="bcq" (8c1b976ac150da4581101744fba310641e33826f)
AGTTGCGGCTCGGAGGTGAAGGCGAAGGCCGGTTGATCGGCCGGGCCGCTGACGATGATCTTGGC
GGTCACGTCG
>r696.1 |SOURCES={KEY=8c1b976a...,bw,4928531-4928606}|ERRORS={}|SOURCE_1="bcq" (8c1b976ac150da4581101744fba310641e33826f)
GGAGCGCGGCATGGCCGAGATCGGGCTGATCTGCGTCGATCCCGCCCATCGCGGCAAGGGGCTGG
GCCGCCGGAT
>r697.1 |SOURCES={KEY=8c1b976a...,bw,3163141-3163216}|ERRORS={}|SOURCE_1="bcq" (8c1b976ac150da4581101744fba310641e33826f)
CGGCGCGAGCCTTCTGGCCCTTGACGCCACGCCCGCCGGTCTTGCCCTTGCCGGAGCCGATGCCG
CGGCCGACGC
>r698.1 |SOURCES={KEY=8c1b976a...,fw,417073-417148}|ERRORS={}|SOURCE_1="bcq" (8c1b976ac150da4581101744fba310641e33826f)
TCATCGAGGTCTTTCGTTGCACGCCGGTCCTGGTGCAGCTGATCTGGTGCTATTATGCGCTGCCG
ATGATCGCGG
>r699.1 |SOURCES={KEY=8c1b976a...,fw,3106765-3106840}|ERRORS={}|SOURCE_1="bcq" (8c1b976ac150da4581101744fba310641e33826f)
CGCTTCCAGCACGAGCCGGCGCCGCATCCGGCCGATGGCGGGGATCGGAATCTCCGCCATGGTCA
GAGCCTCGCG
>r700.1 |SOURCES={KEY=8c1b976a...,bw,1954489-1954564}|ERRORS={}|SOURCE_1="bcq" (8c1b976ac150da4581101744fba310641e33826f)
GCCTGCTGCGTTTCCGGTTTTAGCCCCTCAAGCCCGCACGACCACGAGGCCGGTCAGCAGGTCAT
GGCCGAGGCG
>r701.1 |SOURCES={KEY=8c1b976a...,fw,3243855-3243930}|ERRORS={}|SOURCE_1="bcq" (8c1b976ac150da4581101744fba310641e33826f)
CGCTCGCGGCGCTGGCCGGCGAGCTCGGCCTGCGCGGTATCCGTGGCTTCGTGTTCCAGGAGGGT
TCCGAGCCGG
>r702.1 |SOURCES={KEY=8c1b976a...,bw,37979-38054}|ERRORS={}|SOURCE_1="bcq" (8c1b976ac150da4581101744fba310641e33826f)
GAGCAGCGCCTCAATCGCAATGCCCAGGCCCTTGCCGGTTTCCGTCGCGGCGAAGCGTTTCTCGA
GCGCTACCCG
>r703.1 |SOURCES={KEY=8c1b976a...,fw,183409-183484}|ERRORS={}|SOURCE_1="bcq" (8c1b976ac150da4581101744fba310641e33826f)
CTGGGCGGTTCGGTGTAGGCGATCACTTCTACGCGCGCGCGGCGACGCCCGACATTCCCTTGCAC
ACCGATCGAT
>r704.1 |SOURCES={KEY=8c1b976a...,fw,680300-680375}|ERRORS={}|SOURCE_1="bcq" (8c1b976ac150da4581101744fba310641e33826f)
CGGCGAAACCGCAGGCGGCCGCGACCTCCGCCAAACCCGTACCCAGCGCGAGCAGCCCGCGCGCC
CGGCCGAGGC
>r705.1 |SOURCES={KEY=8c1b976a...,bw,1998766-1998841}|ERRORS={}|SOURCE_1="bcq" (8c1b976ac150da4581101744fba310641e33826f)
TCGCGGCGGGGGAGGTGACGAAGGTCACGTTGACATGCGGCGGCAGCGGCGCCAGCGCCCAGTTT
CCATCGGCCT
>r706.1 |SOURCES={KEY=8c1b976a...,fw,1095973-1096048}|ERRORS={}|SOURCE_1="bcq" (8c1b976ac150da4581101744fba310641e33826f)
ATCGCCAAGAGGCCGGAACGGGACAAGTGAATTCGCAAGCGCGCCGCCGAGCCATGAGCGCATGA
CGGAACCCAG
>r707.1 |SOURCES={KEY=8c1b976a...,bw,1665198-1665273}|ERRORS={}|SOURCE_1="bcq" (8c1b976ac150da4581101744fba310641e33826f)
ACCGAGGTGATGCTCGTCGCCGCCATCGGCACCGCGATCGGCCTCGTGCTCGGCGCTGCCGCCCC
CTTCGCGCTC
>r708.1 |SOURCES={KEY=8c1b976a...,bw,1693497-1693572}|ERRORS={}|SOURCE_1="bcq" (8c1b976ac150da4581101744fba310641e33826f)
TGGGGTGTCGGCGGCATCGAGGCGGAGGCCGCCATGCTCGGCCAGCCGCAGTCGATGCTGCTGCC
GGAGGTCATC
>r709.1 |SOURCES={KEY=8c1b976a...,fw,3440516-3440591}|ERRORS={}|SOURCE_1="bcq" (8c1b976ac150da4581101744fba310641e33826f)
TCGACCGGGAGATCGAGGGCCTCGTAGGAACGGAAATCCTGCAGGATCAGGCGCGTAACGGCCGT
CACGGCCGAA
>r710.1 |SOURCES={KEY=8c1b976a...,bw,3206313-3206388}|ERRORS={}|SOURCE_1="bcq" (8c1b976ac150da4581101744fba310641e33826f)
CGACCTCGCCCAGCGCCAGATCTGGCGAGACCGGCGCCTGATGGCGCTCGCCGCCCATAAGCGCG
CCGCCGCGCG
>r711.1 |SOURCES={KEY=8c1b976a...,fw,2009787-2009862}|ERRORS={}|SOURCE_1="bcq" (8c1b976ac150da4581101744fba310641e33826f)
CACCAGTCGCGCGCGATCGCATCGAAGCGGGCGACCTCGGCCGGGTCGATCGTCGAGCCTGTGCG
TTGCGTCGCA
>r712.1 |SOURCES={KEY=8c1b976a...,bw,413928-414003}|ERRORS={}|SOURCE_1="bcq" (8c1b976ac150da4581101744fba310641e33826f)
AGCGCATCCACGGCCAGGTCGCGCCGCACGATCGCGCCATCCGGGTGCACCTCGAGCCAATTGGC
GACAAGGCGT
>r713.1 |SOURCES={KEY=8c1b976a...,fw,4088561-4088636}|ERRORS={}|SOURCE_1="bcq" (8c1b976ac150da4581101744fba310641e33826f)
AGCTCGCGTCGTCAGACACGAGGAAAGCCGTGGCCCGCGCGATCTCCTCTGGGCGACCAAGGCGG
CCGGCGGGAA
>r714.1 |SOURCES={KEY=8c1b976a...,fw,1781205-1781280}|ERRORS={}|SOURCE_1="bcq" (8c1b976ac150da4581101744fba310641e33826f)
CGCGCCTTCGCCATGGCCGCGATCTCCTTCACCGGCATCATCAGGCCGGTACGGTGGCTGACATG
GGTCAGCAGG
>r715.1 |SOURCES={KEY=8c1b976a...,fw,937420-937495}|ERRORS={}|SOURCE_1="bcq" (8c1b976ac150da4581101744fba310641e33826f)
TCACCGGCAGCGCGCTGACGCTGGCGCAGAACAGCCCTCAGCCCGGCGGCGCGAGCTTGCGCCCG
GCTGCGAGCT
>r716.1 |SOURCES={KEY=8c1b976a...,bw,2232337-2232412}|ERRORS={}|SOURCE_1="bcq" (8c1b976ac150da4581101744fba310641e33826f)
GCGGTGATCGATGGCTGGAATCAGTATCCGCCGATGATGGGCCTGCCGGAACTGCGGCAGGCGGT
GGCTGTTCAC
>r717.1 |SOURCES={KEY=8c1b976a...,bw,853272-853347}|ERRORS={}|SOURCE_1="bcq" (8c1b976ac150da4581101744fba310641e33826f)
AATAGGACACCCAGAAGCCGCTGCCGGCGCCGAGCGAGGCCGCGAAGGCCAGCGGCACGAGGTTG
AGGCCCGAGG
>r718.1 |SOURCES={KEY=8c1b976a...,fw,828895-828970}|ERRORS={}|SOURCE_1="bcq" (8c1b976ac150da4581101744fba310641e33826f)
CGGAGCGAATCACGCCGCCCGCCATCAGGAAGCCGAAGGCATGGATCGGATAGCTCGGGTTCGGC
ACGAGCACGA
>r719.1 |SOURCES={KEY=8c1b976a...,bw,37245-37320}|ERRORS={}|SOURCE_1="bcq" (8c1b976ac150da4581101744fba310641e33826f)
GGCCGAGATCCTGAAATACCAGATGGACCGACGCCTGACGGGGGCGGCACGCTCGACGGTCGCCG
CGCGCCTCGC
>r720.1 |SOURCES={KEY=8c1b976a...,fw,2465034-2465109}|ERRORS={}|SOURCE_1="bcq" (8c1b976ac150da4581101744fba310641e33826f)
TTCGCGTGGCGCGACGAGCTTGACTTCGGCGGTCGAGCCATGCGCCGCGAAGGCGGCTGTCAGCC
GCTCGGAAAA
>r721.1 |SOURCES={KEY=8c1b976a...,fw,2345609-2345684}|ERRORS={}|SOURCE_1="bcq" (8c1b976ac150da4581101744fba310641e33826f)
CGAGCGCCTTGCGGTCGGCCTCACTCAGCTTGTCATAGGTCTCGAAGCCGCCGTCCTGGAGCTTG
TATTTGGCCA
>r722.1 |SOURCES={KEY=8c1b976a...,fw,4318717-4318792}|ERRORS={}|SOURCE_1="bcq" (8c1b976ac150da4581101744fba310641e33826f)
CGCCAAGGGATGCGCGACGAATAGAGACGCTCGGATGATCGCAATGGAAGCCCCGGCGAAGCCGG
CCCGCAAGAT
>r723.1 |SOURCES={KEY=8c1b976a...,fw,5257275-5257350}|ERRORS={}|SOURCE_1="bcq" (8c1b976ac150da4581101744fba310641e33826f)
CGCCGACATAGCACAGGCTCGCCCGCAGCGTCTCGATGAAGGGCGCATAGCCGGTGGCGGCGAGG
CCGCGCGGCG
>r724.1 |SOURCES={KEY=8c1b976a...,bw,1018288-1018363}|ERRORS={}|SOURCE_1="bcq" (8c1b976ac150da4581101744fba310641e33826f)
GCGCTGCTCGATCCCGAGCTGATGGCGAATTCCGGCATGATGGATTCGATCGTCCTGCGCGCGCC
GGAAGGCAGC
>r725.1 |SOURCES={KEY=8c1b976a...,bw,2376640-2376715}|ERRORS={}|SOURCE_1="bcq" (8c1b976ac150da4581101744fba310641e33826f)
AAGACCTCCTCGTTCGACGGATCGATCACGCCGAGCGTGCGGTTGCCCGAGGGCTTCACCCACTG
GCCGTCGATA
>r726.1 |SOURCES={KEY=8c1b976a...,fw,5058224-5058299}|ERRORS={}|SOURCE_1="bcq" (8c1b976ac150da4581101744fba310641e33826f)
AGCGAGATCGTCCGCCAGCAGGATGGCTTCTTCGCCCATGGCGTCGAGCATCTGCGCCCGCTCAA
CCTCAAGACG
>r727.1 |SOURCES={KEY=8c1b976a...,bw,3526953-3527028}|ERRORS={}|SOURCE_1="bcq" (8c1b976ac150da4581101744fba310641e33826f)
GTCTGCGCTGCCCGAACACAGGCCATCGGCGATTCCAACCGCGCGAAGGGCCCTCGACCGCCACT
ACGGCATCAT
>r728.1 |SOURCES={KEY=8c1b976a...,fw,1970166-1970241}|ERRORS={}|SOURCE_1="bcq" (8c1b976ac150da4581101744fba310641e33826f)
GCCTCATTTTGAGCCTGAAAGCTCGAGCCTGGCTTATTCGGCCGGCTGGGTGCCGCTGACGACGC
CCTGCGGCTC
>r729.1 |SOURCES={KEY=8c1b976a...,bw,1842497-1842572}|ERRORS={}|SOURCE_1="bcq" (8c1b976ac150da4581101744fba310641e33826f)
GCATCGAGGCCGGCCTGAGCGAGCCGCAGGGCGTGCTGGGCTTCCTCGGCTTGCGAGAAGCGGCC
GAGCGCATCG
>r730.1 |SOURCES={KEY=8c1b976a...,bw,1576163-1576238}|ERRORS={}|SOURCE_1="bcq" (8c1b976ac150da4581101744fba310641e33826f)
GGTGATGACGCCGATCACTGTCGCTGCAGCGATCGTGGCGATCTGTCCCCGCGCCCGGCGGCGCT
TCGATTTGGG
>r731.1 |SOURCES={KEY=8c1b976a...,bw,3334477-3334552}|ERRORS={}|SOURCE_1="bcq" (8c1b976ac150da4581101744fba310641e33826f)
AGAACCGGCCGGTGCAGACCACGTCGCAAATGACGCCGTCCACGCTGGCGCGCTGGTTGATCGTC
ATCTTGGTCT
>r732.1 |SOURCES={KEY=8c1b976a...,fw,2655368-2655443}|ERRORS={}|SOURCE_1="bcq" (8c1b976ac150da4581101744fba310641e33826f)
TCTGGGGCGGGCGGCTCCTCAATCTCTGCAACACGGCACCGGCGCTCAAGGGCGACCAGATCGTC
TGCATCCACG
>r733.1 |SOURCES={KEY=8c1b976a...,fw,2023487-2023562}|ERRORS={}|SOURCE_1="bcq" (8c1b976ac150da4581101744fba310641e33826f)
GACTTCGACGCCCGCCTTCATGTACTGCCAGGCGACGAGATAGAGCAGCGGGCCGGAGCCGGCGA
AGACGACGCG
>r734.1 |SOURCES={KEY=8c1b976a...,fw,308909-308984}|ERRORS={}|SOURCE_1="bcq" (8c1b976ac150da4581101744fba310641e33826f)
CGGCGCAGGATCTCGCTCAGAGACAGCGCCTGGCTCGGGATATTGGCTGAGGTTTCGGGGCGGAT
ATCCGTGGGT
>r735.1 |SOURCES={KEY=8c1b976a...,fw,3146789-3146864}|ERRORS={}|SOURCE_1="bcq" (8c1b976ac150da4581101744fba310641e33826f)
GCCGCCGACGAACTCGACATCGCCAGGCGCGCCGCGATCCTGCGCGAGGCCGACAGCATCGTCAC
CACCGAGCAG
>r736.1 |SOURCES={KEY=8c1b976a...,fw,878061-878136}|ERRORS={}|SOURCE_1="bcq" (8c1b976ac150da4581101744fba310641e33826f)
CCCAGGCGACGATCGGGCGGAACAGGAGCTGGTCGTAGAGGCCGATCACCACGGCCATGGCGAGC
ACGGCCCAGC
>r737.1 |SOURCES={KEY=8c1b976a...,bw,3495747-3495822}|ERRORS={}|SOURCE_1="bcq" (8c1b976ac150da4581101744fba310641e33826f)
GCAATAACAGTGATTGAATATTGATATTATGTTCGGATATGTGTCAAGCCAGGGCGAGCGAGACA
CGGAGGCTGA
>r738.1 |SOURCES={KEY=8c1b976a...,bw,1013952-1014027}|ERRORS={}|SOURCE_1="bcq" (8c1b976ac150da4581101744fba310641e33826f)
ACCAGCAATACCATCGCCGTGGTGCGCACCGCGCCCAAAGTCGCTTCGACGAAGGCGGTCCAGGT
GAGCTGGCGA
>r739.1 |SOURCES={KEY=8c1b976a...,fw,4403550-4403625}|ERRORS={}|SOURCE_1="bcq" (8c1b976ac150da4581101744fba310641e33826f)
CGCGCGCTCCGGAGCGGAGCGCGACCCGGCAATTCTTGCCGGGTTCATGGTGAACGAATTGTTAA
GACGCGAAAG
>r740.1 |SOURCES={KEY=8c1b976a...,fw,842121-842196}|ERRORS={}|SOURCE_1="bcq" (8c1b976ac150da4581101744fba310641e33826f)
GCCCCGACGAAAAGGCGACCGCTCCCCGCCTCTCCGTCGTCATGCCGCAATAGAGAGCGGGTCGA
GCGGCCGCGC
>r741.1 |SOURCES={KEY=8c1b976a...,fw,4059040-4059115}|ERRORS={}|SOURCE_1="bcq" (8c1b976ac150da4581101744fba310641e33826f)
TCCTCGACCGAGCGCAGCATCGACTGGGCGTTGGCGGAGAGCGCCTCGTTGACGCGCCCGCCCTG
CTGGGTGAGG
>r742.1 |SOURCES={KEY=8c1b976a...,bw,479157-479232}|ERRORS={}|SOURCE_1="bcq" (8c1b976ac150da4581101744fba310641e33826f)
CGCCCTTTGTCGGCCTGTTCGGCACGGTCTGGGGCATCATGAATTCCTTCATCGGCATCAGCCAG
GCGAAGACGA
>r743.1 |SOURCES={KEY=8c1b976a...,bw,874949-875024}|ERRORS={}|SOURCE_1="bcq" (8c1b976ac150da4581101744fba310641e33826f)
GGCCGCCCTGATCGAGGACGTGCTGTCATTGACGCGCAGCGAGATCCGCAAGGCGCAAGTGACGT
TGCGGACCGA
>r744.1 |SOURCES={KEY=8c1b976a...,bw,1340634-1340709}|ERRORS={}|SOURCE_1="bcq" (8c1b976ac150da4581101744fba310641e33826f)
GACGAGGCCGACGAGGAGCGCGATGAGATAGGGCCAGATCGCGCCCATCGCCTCGTCCGGCGAGA
CGTTGCCGAT
>r745.1 |SOURCES={KEY=8c1b976a...,fw,5106761-5106836}|ERRORS={}|SOURCE_1="bcq" (8c1b976ac150da4581101744fba310641e33826f)
TGGCCCAGAACTTCGCCATCCCCGTCGTGCCATGGCCGCGTGTCTCGGCGCTCGCCGGGATCAAC
AGCAGCTTTG
>r746.1 |SOURCES={KEY=8c1b976a...,fw,1480517-1480592}|ERRORS={}|SOURCE_1="bcq" (8c1b976ac150da4581101744fba310641e33826f)
TACCAGCCCACCGGGCCGGTCAAGCCCGGCCAGGAGGACGCCCTTTCCGAAAGCCTGCTCAAGGG
CACGCACAAT
>r747.1 |SOURCES={KEY=8c1b976a...,bw,4233783-4233858}|ERRORS={}|SOURCE_1="bcq" (8c1b976ac150da4581101744fba310641e33826f)
GATCAGCAGGTGGCCGGGCAGATGCCTGCGGCCGGGATGCGCAATCGCGATCCACTTTCAGGAGA
AGTCCGCGCC
>r748.1 |SOURCES={KEY=8c1b976a...,bw,4584403-4584478}|ERRORS={}|SOURCE_1="bcq" (8c1b976ac150da4581101744fba310641e33826f)
GACCGCCTAGTTGGGAACGGGCACGGCTCTCCCCGCGATCGCCTGCAGATCGGCGCCCTGCGGCA
GCGAGCCGAA
>r749.1 |SOURCES={KEY=8c1b976a...,bw,2198864-2198939}|ERRORS={}|SOURCE_1="bcq" (8c1b976ac150da4581101744fba310641e33826f)
CCGCGCGTCGGAGAAGGCCAGCGCCCGGCCGGCGCCGATATAGTCGCGCTCCTTGACCGTGATGG
TAGGCGCGCG
>r750.1 |SOURCES={KEY=8c1b976a...,fw,5121815-5121890}|ERRORS={}|SOURCE_1="bcq" (8c1b976ac150da4581101744fba310641e33826f)
GCGGGGACGCTCTGCATCGCGCTTGGCCTGCTCCGCCTTGCGGGCGGCCTCGCGGGCGATTTCCT
GCTGGCGCTT
>r751.1 |SOURCES={KEY=8c1b976a...,bw,4869269-4869344}|ERRORS={}|SOURCE_1="bcq" (8c1b976ac150da4581101744fba310641e33826f)
GCATGAGGCGGTCGCTGTTCCAGCAATGATCGCCACCGCAGAGTTCCGCGATGGCCTTGTTGAGG
CGCTCAGCCA
>r752.1 |SOURCES={KEY=8c1b976a...,fw,1601519-1601594}|ERRORS={}|SOURCE_1="bcq" (8c1b976ac150da4581101744fba310641e33826f)
CGGACGCGTGTCTCGAACACGGGCATCGTCATGCCCGCGCCTTCGCGAACAGCCCGTGCGGCCGA
GTGATCAGCA
>r753.1 |SOURCES={KEY=8c1b976a...,bw,2454715-2454790}|ERRORS={}|SOURCE_1="bcq" (8c1b976ac150da4581101744fba310641e33826f)
CGAAGAGAAACCGCGCAAATCAAAGCGGGCGCCTCAGATCCAGCGTGAGCGGAAATTCGGCGCTG
CGTTCCTCCG
>r754.1 |SOURCES={KEY=8c1b976a...,bw,3110759-3110834}|ERRORS={}|SOURCE_1="bcq" (8c1b976ac150da4581101744fba310641e33826f)
GCCCTTCCGGCGTCAAGCTGCTCTGGCAGCACGACCCGGCCGAGCCCCTCGGCCGCTGGCTCAGC
CTCGCCGAGG
>r755.1 |SOURCES={KEY=8c1b976a...,fw,1979603-1979678}|ERRORS={}|SOURCE_1="bcq" (8c1b976ac150da4581101744fba310641e33826f)
GGCCCCCTCGCCTCGCCGGCGCTGCCGGTGATCTGCCTGCCCGGCTTCGCCCGGACCGCCGCCGA
TTTCCACGAG
>r756.1 |SOURCES={KEY=8c1b976a...,fw,4362442-4362517}|ERRORS={}|SOURCE_1="bcq" (8c1b976ac150da4581101744fba310641e33826f)
CCAGGAACTCGCCGACGTGCTGATGCGGAGGTACAAGCTGCCCTTCCGCGCCGGGCACCATTTCG
CCTCCGAGGT
>r757.1 |SOURCES={KEY=8c1b976a...,bw,4982750-4982825}|ERRORS={}|SOURCE_1="bcq" (8c1b976ac150da4581101744fba310641e33826f)
TCGTCGTCGCCAGCGGATCGGCCGCGTCATCGGAGACCATGGTCGAGAGCAGCAGGCACAGATCC
GGCACGTTGC
>r758.1 |SOURCES={KEY=8c1b976a...,bw,1711411-1711486}|ERRORS={}|SOURCE_1="bcq" (8c1b976ac150da4581101744fba310641e33826f)
CAGCAGCGTGTCGCGCAGCAGAGGCGTCATCGGGTTGATCGCGATGCCGCTGCCTGGTGTGTCCG
CATCGCGCAC
>r759.1 |SOURCES={KEY=8c1b976a...,fw,582834-582909}|ERRORS={}|SOURCE_1="bcq" (8c1b976ac150da4581101744fba310641e33826f)
GTGCCGGCTTCTCGATGGCGCCGAGCGCATCCTGAGCCTCATCGGCGTATTCGACCACGCCGCGA
ATGCCGAGCA
>r760.1 |SOURCES={KEY=8c1b976a...,bw,5444541-5444616}|ERRORS={}|SOURCE_1="bcq" (8c1b976ac150da4581101744fba310641e33826f)
CATTCTTCCCGCGTCAACAACGCCTTGAACGCCCGTTCCTCATAGGTCGTCATCTGAACCGCCCC
GGGTTTGTCG
>r761.1 |SOURCES={KEY=8c1b976a...,fw,2928775-2928850}|ERRORS={}|SOURCE_1="bcq" (8c1b976ac150da4581101744fba310641e33826f)
GCATAGCCAAATGCGTCAGCCGTCAGGCTGTACGCTACGACATCGAGCTTGACGGCCTCTCCGAC
TCGTACTGCT
>r762.1 |SOURCES={KEY=8c1b976a...,fw,2149756-2149831}|ERRORS={}|SOURCE_1="bcq" (8c1b976ac150da4581101744fba310641e33826f)
AGCATCTCGCCCTTCGCCGTCGAATAGTAGCCGCTGATCGCCGGGAGATAGGCGTTCGGATCGAA
TTTTTCGCCG
>r763.1 |SOURCES={KEY=8c1b976a...,fw,4445916-4445991}|ERRORS={}|SOURCE_1="bcq" (8c1b976ac150da4581101744fba310641e33826f)
AATATTGGCGCTTAGTCTCGCCAAGCGACGTTCGAACGAGTCTGAGGGCGGAGGCTGTGGCGCGA
TGTCGCGGCT
>r764.1 |SOURCES={KEY=8c1b976a...,bw,2233114-2233189}|ERRORS={}|SOURCE_1="bcq" (8c1b976ac150da4581101744fba310641e33826f)
CGAGGCGAGGCGACCGGCGACGCGGCCCTGCAGGATGATCTGGCTGCCCTGCTCGCCCTCGGGCT
TCAGCAGGAC
>r765.1 |SOURCES={KEY=8c1b976a...,fw,2509674-2509749}|ERRORS={}|SOURCE_1="bcq" (8c1b976ac150da4581101744fba310641e33826f)
GGATCTTCCGAGGGCAATCGCCTCCTCCACCGCGCCGGCGCACCCGGCCCCGGCTGATCTCCAGC
TTTTCCGCCA
>r766.1 |SOURCES={KEY=8c1b976a...,fw,2324675-2324750}|ERRORS={}|SOURCE_1="bcq" (8c1b976ac150da4581101744fba310641e33826f)
TGCCGCCGCCGCCCGTCTTCCCGTAGTCGTTGGTCGCTAGATCGCCATGCGCCCTTATCAGGCGC
AAACTGGCGA
>r767.1 |SOURCES={KEY=8c1b976a...,fw,2454372-2454447}|ERRORS={}|SOURCE_1="bcq" (8c1b976ac150da4581101744fba310641e33826f)
AAGGCGAAGGGCTTCGTGTCCGGGCGGCATCTCGTCACCTGCAATGGAAGGCGCCTGCCGATGAC
GGAGACGGGA
>r768.1 |SOURCES={KEY=8c1b976a...,bw,1144762-1144837}|ERRORS={}|SOURCE_1="bcq" (8c1b976ac150da4581101744fba310641e33826f)
CGCGATGCGCTCGACCGGCTCGCGCAGCGGCACCGGGATGTCCATCTCGATCGGCCGCAGATTGT
CGTCCAGCTC
>r769.1 |SOURCES={KEY=8c1b976a...,bw,1747413-1747488}|ERRORS={}|SOURCE_1="bcq" (8c1b976ac150da4581101744fba310641e33826f)
CATGTCGGACCGTGTCGCCGTGCTCAATCGCGGCAAGATCGAGCAGTTCGATACGCCGTCGGGCC
TCTATGACAG
>r770.1 |SOURCES={KEY=8c1b976a...,fw,4944152-4944227}|ERRORS={}|SOURCE_1="bcq" (8c1b976ac150da4581101744fba310641e33826f)
CTCGGCCGCCATGTGCTTCACCATGACGGAGGCGCCGTCCCAATAGGTGAAGGGCGGGATGAAGA
CCCAAGGGAA
>r771.1 |SOURCES={KEY=8c1b976a...,bw,1504373-1504448}|ERRORS={}|SOURCE_1="bcq" (8c1b976ac150da4581101744fba310641e33826f)
GGCGTTGCGGACCCAGGCGATGGTCGGGTCGCCGATGCTGAGATGGCGCGCCTGCGCCGACAGCC
TGCTGTTGCG
>r772.1 |SOURCES={KEY=8c1b976a...,bw,2650410-2650485}|ERRORS={}|SOURCE_1="bcq" (8c1b976ac150da4581101744fba310641e33826f)
AGGAAGGAGCCGCCGCGGAGGACCGTGGTGATCGCCTTGCACACGACTGAAACGGGCGACTGCTT
GAGGACGTAG
>r773.1 |SOURCES={KEY=8c1b976a...,bw,2704765-2704840}|ERRORS={}|SOURCE_1="bcq" (8c1b976ac150da4581101744fba310641e33826f)
AGCTACGCGCTGCTGTTCGAAGAGAGCTGACGGGCCTTCGGCGGCATCGGCGTAGGTATTGCTGG
AAGAATCTCC
>r774.1 |SOURCES={KEY=8c1b976a...,bw,5212455-5212530}|ERRORS={}|SOURCE_1="bcq" (8c1b976ac150da4581101744fba310641e33826f)
CCTCATCGGCGATACGGGCGGAGATGTCGCGGCCGACGCGCTGGATCAAGGTGCGGCCGCCTGGG
CCTGGAACCG
>r775.1 |SOURCES={KEY=8c1b976a...,fw,5371086-5371161}|ERRORS={}|SOURCE_1="bcq" (8c1b976ac150da4581101744fba310641e33826f)
CGAGGCGATGCTTTTCACGGGAATGTGCCGGCTCAGGCGCCTTCGGGCGGCGGCGGCAGGAAATC
GACCTCGTGC
>r776.1 |SOURCES={KEY=8c1b976a...,fw,2468862-2468937}|ERRORS={}|SOURCE_1="bcq" (8c1b976ac150da4581101744fba310641e33826f)
CGACACCCAGCCGAGATCGTCGAGCGCGACCGCGCGCAGCGAATGCGGGGCGACGCCGAGCCGCG
CGTCCGGCAA
>r777.1 |SOURCES={KEY=8c1b976a...,bw,3412494-3412569}|ERRORS={}|SOURCE_1="bcq" (8c1b976ac150da4581101744fba310641e33826f)
GACCGCGAGATCGTGCATCAGGAGCCCCCGCGCCTGTTCGCCGGCCTGCTCGCGCAGATCGAGGC
GGTTCAGTCC
>r778.1 |SOURCES={KEY=8c1b976a...,bw,3040474-3040549}|ERRORS={}|SOURCE_1="bcq" (8c1b976ac150da4581101744fba310641e33826f)
CCTCCGGCGCATGGCGCTTCACATGCGCCTCGACTTTCGCCAGCACATCGGCTGGTGTCTGGTTG
TCGATCAGGC
>r779.1 |SOURCES={KEY=8c1b976a...,bw,4886935-4887010}|ERRORS={}|SOURCE_1="bcq" (8c1b976ac150da4581101744fba310641e33826f)
CGGCCGCCAGCAGGCCAAGCGTCACCGCCAGCGAGAGAAGCCCGCCGAGATAGCCGACCGCCCAG
CCCGTGCCGG
>r780.1 |SOURCES={KEY=8c1b976a...,bw,466382-466457}|ERRORS={}|SOURCE_1="bcq" (8c1b976ac150da4581101744fba310641e33826f)
CGGTCGCCGGCGTCTCCTTCAGATAGGCATCCTGGCGGAACAGCAGTTCGGTCGGCATGATCTCG
TCGTCTCGCT
>r781.1 |SOURCES={KEY=8c1b976a...,fw,43423-43498}|ERRORS={}|SOURCE_1="bcq" (8c1b976ac150da4581101744fba310641e33826f)
CTCGGCGGTGCGCAGGCGCTCCTCCAGCGTGCGGTCGCAGTCGCCGAGCGTGTTCTTGAGGCCGG
CGATGGCGCG
>r782.1 |SOURCES={KEY=8c1b976a...,bw,3570535-3570610}|ERRORS={}|SOURCE_1="bcq" (8c1b976ac150da4581101744fba310641e33826f)
GCGCGGTGTCATTTTCCGGTCGGCGATGTCCAGTGTCCTGCGCCTGCTGGCGCGTGTGGTGTGTC
TCGTTCTGCT
>r783.1 |SOURCES={KEY=8c1b976a...,fw,2616799-2616874}|ERRORS={}|SOURCE_1="bcq" (8c1b976ac150da4581101744fba310641e33826f)
GGGTCAGCGCGAGGCGGGCGAGCAGGTCGTCGATATCCTGCGGGGCGGTGACCGAGGGCGGGACG
AGCCCATTCG
>r784.1 |SOURCES={KEY=8c1b976a...,fw,592587-592662}|ERRORS={}|SOURCE_1="bcq" (8c1b976ac150da4581101744fba310641e33826f)
ACTCAAGCGGCAGAAGGGGCTCGATGTCCTGTTCATCGACTACCTCCAGCTTCTGTCAGGCTCCT
CCAAGAACAG
>r785.1 |SOURCES={KEY=8c1b976a...,fw,1626267-1626342}|ERRORS={}|SOURCE_1="bcq" (8c1b976ac150da4581101744fba310641e33826f)
CTTCGACCTCGTAGGCGACCCGCCCGCAGTGGCAGCTTCCCTGATACTGCGCCATGGCTCGTATC
CTCTCGTTAG
>r786.1 |SOURCES={KEY=8c1b976a...,fw,4629069-4629144}|ERRORS={}|SOURCE_1="bcq" (8c1b976ac150da4581101744fba310641e33826f)
GCTCTCGGGACAGGCGCCCTGGCTCCTGCCGGTGGGCATCGCCCTTGCGGTCGCGACCGCCTTCA
TGGGCAGCGC
>r787.1 |SOURCES={KEY=8c1b976a...,fw,2104828-2104903}|ERRORS={}|SOURCE_1="bcq" (8c1b976ac150da4581101744fba310641e33826f)
GCCAAGCGGAGTGGGCAGATGCTGGCCGTGCCGCCGCTTGGGGGGCAACGCCCAGCGCAGCGATG
CGGGCCTGGA
>r788.1 |SOURCES={KEY=8c1b976a...,fw,1836348-1836423}|ERRORS={}|SOURCE_1="bcq" (8c1b976ac150da4581101744fba310641e33826f)
TCTGGAGCATCGCCTGCTGCAGCAGACCCTGAAGGAGCTCGATCAGGCGCGGGACTGGATGGTGA
CGCTCGGCCG
>r789.1 |SOURCES={KEY=8c1b976a...,bw,1584542-1584617}|ERRORS={}|SOURCE_1="bcq" (8c1b976ac150da4581101744fba310641e33826f)
TGCTGCTATATCGGATCTCGTCGATCCGACTTGGCGGGCAATATTCACAGTGATTTTTCATTTCG
AGAAATGGCT
>r790.1 |SOURCES={KEY=8c1b976a...,fw,3057112-3057187}|ERRORS={}|SOURCE_1="bcq" (8c1b976ac150da4581101744fba310641e33826f)
CGGCACGGCCTCAAGGGCCTGCCCGAGGACCAGTTCGCGCGTTTGGCAGAACTCGCCAAAACCGT
ACGCGAGGCC
>r791.1 |SOURCES={KEY=8c1b976a...,fw,4277027-4277102}|ERRORS={}|SOURCE_1="bcq" (8c1b976ac150da4581101744fba310641e33826f)
GGGCTGCCAGAAGGGCTGCCCCATCGTGCCGAGCGGCCCGAGGATCTGTCCGGGATTGGGCTGCA
GCCCCGTCGC
>r792.1 |SOURCES={KEY=8c1b976a...,bw,528498-528573}|ERRORS={}|SOURCE_1="bcq" (8c1b976ac150da4581101744fba310641e33826f)
GTAGAAAAGGGCGGTTCAGCCGCGCGCGCTGCGCGGCATGCCGGCGGTGCGCGGCTGGGCCAGTC
CCGGCGCGGT
>r793.1 |SOURCES={KEY=8c1b976a...,fw,3059552-3059627}|ERRORS={}|SOURCE_1="bcq" (8c1b976ac150da4581101744fba310641e33826f)
GCGACCGCCTGCACCAGGATTTCCACGACCGCGCCAACAACAAGCTCGGCATCACCCCCGAAAAG
ATGATTGCGG
>r794.1 |SOURCES={KEY=8c1b976a...,bw,4410261-4410336}|ERRORS={}|SOURCE_1="bcq" (8c1b976ac150da4581101744fba310641e33826f)
CGAGGGCGGCAACGGCACCGTCACCGTCGGCAACGAACTCCCCGGCGCGCAGCAGACGAACGGCG
CGCAGCAAAA
>r795.1 |SOURCES={KEY=8c1b976a...,fw,1994564-1994639}|ERRORS={}|SOURCE_1="bcq" (8c1b976ac150da4581101744fba310641e33826f)
AGATCGCGGCGCTCTTCGGCTGCGCCGTGCTGACGGGCGTCGGCGCGGCGGTGAACACGGCGCGG
ATCAAGGCCG
>r796.1 |SOURCES={KEY=8c1b976a...,fw,1016576-1016651}|ERRORS={}|SOURCE_1="bcq" (8c1b976ac150da4581101744fba310641e33826f)
CCACCGCCTGCCCGACTAGATCGCCGCGCGTCCTGACGGGCGTGACGCGGCGATCGATCTTCTCG
TCATCGCACC
>r797.1 |SOURCES={KEY=8c1b976a...,fw,1753099-1753174}|ERRORS={}|SOURCE_1="bcq" (8c1b976ac150da4581101744fba310641e33826f)
ATGCTCGTCCCGGTCACGGGCCGCTTCGGCGCGCAATACATCGCCAGCCGCAGCGCCGCCGCCAT
CGCGGCCCAT
>r798.1 |SOURCES={KEY=8c1b976a...,bw,4099504-4099579}|ERRORS={}|SOURCE_1="bcq" (8c1b976ac150da4581101744fba310641e33826f)
TTCGGCACCGGTCTCGCCGTCTTCCTGGGCAAGCCCTACATCCAGCCGACTGCGCCCCGGCTTCC
CTCACTCCCG
>r799.1 |SOURCES={KEY=8c1b976a...,bw,4579387-4579462}|ERRORS={}|SOURCE_1="bcq" (8c1b976ac150da4581101744fba310641e33826f)
CTGGCCCTGGATGAGCCGCCGCGCGGCTGCGGCCTGAGGATAGCGGTGCCTTCGGGCGCCGCGCG
AAAGGCAAAC
>r800.1 |SOURCES={KEY=8c1b976a...,fw,568733-568808}|ERRORS={}|SOURCE_1="bcq" (8c1b976ac150da4581101744fba310641e33826f)
ATATCAGCCTGCCGAAGGGACGGCGCATCGGCGGCGTTGCGCAGGAAGCGCCGGGCGGGCCGGAA
TCGCTGATCG
>r801.1 |SOURCES={KEY=8c1b976a...,fw,4289485-4289560}|ERRORS={}|SOURCE_1="bcq" (8c1b976ac150da4581101744fba310641e33826f)
GGCCTTGGCCTCGCCGTCGAGCGCGACATCGAGCGCGGCCGTCCGCGTCGAGCGGATCTCGGCGA
GCCCCATGCC
>r802.1 |SOURCES={KEY=8c1b976a...,bw,3903603-3903678}|ERRORS={}|SOURCE_1="bcq" (8c1b976ac150da4581101744fba310641e33826f)
TATCACAATATTGGCGACGCCTTCGTCTTCGATTCCTCGCTGAAGCTGCTCAATTTCGAGACGCT
CGACACCTTG
>r803.1 |SOURCES={KEY=8c1b976a...,fw,2596878-2596953}|ERRORS={}|SOURCE_1="bcq" (8c1b976ac150da4581101744fba310641e33826f)
GCAGCTCATGTCGGACCAGCTCGTCGAGACGCGCGACGCCAAGATCAGGCGCTTCGCGCCCCGGC
TGATCGCGAC
>r804.1 |SOURCES={KEY=8c1b976a...,bw,5410393-5410468}|ERRORS={}|SOURCE_1="bcq" (8c1b976ac150da4581101744fba310641e33826f)
CATCTCGATCGTCGGCGAGGAACATTGGGAAGGCTTCTGCCGCGCCTTTGGCCGCGAAGCTTGGC
TTGGTGACCC
>r805.1 |SOURCES={KEY=8c1b976a...,bw,2077954-2078029}|ERRORS={}|SOURCE_1="bcq" (8c1b976ac150da4581101744fba310641e33826f)
TTGAAATATCGAACATGTCAGCCTCCAAGGTCAGCGACGCGCGCCCCTCGCGACGGTTCGGCTTA
GCCGAACGAA
>r806.1 |SOURCES={KEY=8c1b976a...,bw,5132408-5132483}|ERRORS={}|SOURCE_1="bcq" (8c1b976ac150da4581101744fba310641e33826f)
CGCGCATATCGGCGAGGCTGCGGCCCTTGTAGATCGCCAGCGCATAGGCGCGCGCGAACTGGATC
AGGAAGAGAT
>r807.1 |SOURCES={KEY=8c1b976a...,fw,1275880-1275955}|ERRORS={}|SOURCE_1="bcq" (8c1b976ac150da4581101744fba310641e33826f)
CAGCGCGCCATCAACAAGGCGGCCGGCGGCGAAGGCGACAATTATGACGAGGTCCGCTACGAGGG
CTACGGCCCG
>r808.1 |SOURCES={KEY=8c1b976a...,bw,2637935-2638010}|ERRORS={}|SOURCE_1="bcq" (8c1b976ac150da4581101744fba310641e33826f)
CAGGCGATCATCCTGCTGACGGCCGGAACCTATGTGCTGATCAACCTGCTGATCGATCTCTCCTA
CGCGCTGAGC
>r809.1 |SOURCES={KEY=8c1b976a...,bw,3016609-3016684}|ERRORS={}|SOURCE_1="bcq" (8c1b976ac150da4581101744fba310641e33826f)
AGACGCGGACATCCTTCTTGATCCGGTCGAGGGATTTGAAGGCGCGGTCGAGGTCGTAGGGGAAG
AGATCGGTCG
>r810.1 |SOURCES={KEY=8c1b976a...,fw,4760049-4760124}|ERRORS={}|SOURCE_1="bcq" (8c1b976ac150da4581101744fba310641e33826f)
CAAGCCTATCCTGGAGGGCATCGCCTTCGCCCAAATTCCAGACCGGCCGGCGCCCCTCGCGGCCT
GATGCTCTCT
>r811.1 |SOURCES={KEY=8c1b976a...,fw,4809533-4809608}|ERRORS={}|SOURCE_1="bcq" (8c1b976ac150da4581101744fba310641e33826f)
CAGGCGGCGCTGTGGCGCGATTTCCGTCTCGCGGTGGAGCCCGGCGGCGCGGCGGCCTTCGGCGC
GCTGATCAGC
>r812.1 |SOURCES={KEY=8c1b976a...,bw,4143355-4143430}|ERRORS={}|SOURCE_1="bcq" (8c1b976ac150da4581101744fba310641e33826f)
CAGCTTGATGTTGCTGTCGTCCTTGAGCAGCGGGATCAGGTCGAAGGCGGGCTGCTCGACCATGT
CGATCTCGCC
>r813.1 |SOURCES={KEY=8c1b976a...,fw,4707939-4708014}|ERRORS={}|SOURCE_1="bcq" (8c1b976ac150da4581101744fba310641e33826f)
AACATCGTCTATGGCAACATGCCCTATGCGGTGATGATGGCGAGCCCGTCCGATCTGGAGGATTT
CGTTGCCGGA
>r814.1 |SOURCES={KEY=8c1b976a...,bw,3052341-3052416}|ERRORS={}|SOURCE_1="bcq" (8c1b976ac150da4581101744fba310641e33826f)
GCCGGTCCGCCGCGGTCGCGCGGATTGGCGTCGTTGGGGATGGCGGTCATGGGAATACCACGCTG
CTGGGCGGAC
>r815.1 |SOURCES={KEY=8c1b976a...,bw,3357177-3357252}|ERRORS={}|SOURCE_1="bcq" (8c1b976ac150da4581101744fba310641e33826f)
GATTGGGCAGGCGCAGCGCCGCCAGATAGGCATCCGCCACCGGTCCGCCGCCGAGCAGGCGCGCG
ATCAGCACGT
>r816.1 |SOURCES={KEY=8c1b976a...,fw,2822343-2822418}|ERRORS={}|SOURCE_1="bcq" (8c1b976ac150da4581101744fba310641e33826f)
CCGTGATCACCGCGATCTCGGCCTCGAAATCGATGCCGTCCTCCTCGCTGCGGGCGTGGATCGGC
GCGCGCGGGG
>r817.1 |SOURCES={KEY=8c1b976a...,fw,4397766-4397841}|ERRORS={}|SOURCE_1="bcq" (8c1b976ac150da4581101744fba310641e33826f)
TTCATCAGCCAGCGTCCGGCTCCCTTGCCGAGCACGGGCTCGTCGAGCCCGAAGAAGGCGAGCTC
CGCCTCCCCC
>r818.1 |SOURCES={KEY=8c1b976a...,fw,4753169-4753244}|ERRORS={}|SOURCE_1="bcq" (8c1b976ac150da4581101744fba310641e33826f)
CCTGTATCCGTCACGGCCAGCGAGACGCTCGCGATAGGCCGCCAGTGACGGCAGATCGGGACGGG
CTAGCGGGAC
>r819.1 |SOURCES={KEY=8c1b976a...,bw,1037530-1037605}|ERRORS={}|SOURCE_1="bcq" (8c1b976ac150da4581101744fba310641e33826f)
ATCGGGTCATGCCCCATGGCCGACAATTGAGCCGCGGCGCCGCAGGCCGCCGCTCCTGCACCGAG
AATGCTAACG
>r820.1 |SOURCES={KEY=8c1b976a...,bw,3585169-3585244}|ERRORS={}|SOURCE_1="bcq" (8c1b976ac150da4581101744fba310641e33826f)
CAACGCATGGAAATCCAGTTCAACGAGGGCATTGCGGCCGCCCTCAACCGGGTCCCGCGCGTGAC
GCCGGAGCCG
>r821.1 |SOURCES={KEY=8c1b976a...,fw,4027952-4028027}|ERRORS={}|SOURCE_1="bcq" (8c1b976ac150da4581101744fba310641e33826f)
GCCGTCTTCCTCTCGCTCACCGTGCTCGCGGTGAACATGCTCGGCGACGGCCTGCGCGACTCGCT
CGATCCGCGC
>r822.1 |SOURCES={KEY=8c1b976a...,fw,5117947-5118022}|ERRORS={}|SOURCE_1="bcq" (8c1b976ac150da4581101744fba310641e33826f)
GAGATCGACGCCCTTCGACCACAGCATCCGGGCCACGATCGCGACCTTGAAGGGCGGCGTCGCCG
GCATCGGCGA
>r823.1 |SOURCES={KEY=8c1b976a...,fw,4284680-4284755}|ERRORS={}|SOURCE_1="bcq" (8c1b976ac150da4581101744fba310641e33826f)
GCGCACCCGTGACGCCCTTGCCGCGAAATCCCTTGCGGACGAAGAAGCACGAGGCGGCCCAGTTC
CGCTCATCCT
>r824.1 |SOURCES={KEY=8c1b976a...,bw,1586574-1586649}|ERRORS={}|SOURCE_1="bcq" (8c1b976ac150da4581101744fba310641e33826f)
TTCCTGCCAGTTCCTGTCACCTGAGAGACGGCGCGTTTGAGAGAAGGCGGCCTTGGCTGGCAGCG
CTTCCGGGCG
>r825.1 |SOURCES={KEY=8c1b976a...,fw,1766867-1766942}|ERRORS={}|SOURCE_1="bcq" (8c1b976ac150da4581101744fba310641e33826f)
GGATACGCCCGCCGAGAAGGACTTCCTGGCGGGGCTGGCCGGCTCTCTCGGGCTCGACGCCGAGC
TCGTCGCCAA
>r826.1 |SOURCES={KEY=8c1b976a...,fw,2779932-2780007}|ERRORS={}|SOURCE_1="bcq" (8c1b976ac150da4581101744fba310641e33826f)
GACCCTGATCCTGCTCAAGCATGGCTCGCCGGGGAGGTTTCGTCCCGCTCCCGGATGAAATCCAT
GTTGAGCTTG
>r827.1 |SOURCES={KEY=8c1b976a...,bw,4257693-4257768}|ERRORS={}|SOURCE_1="bcq" (8c1b976ac150da4581101744fba310641e33826f)
GCCCGGCGGCTTCCGCCTGGAGCCTGAGCGCCTCGCTTTCGACGATGTTGAGGCGGCAGCCGAAG
GTAACGACCT
>r828.1 |SOURCES={KEY=8c1b976a...,bw,390942-391017}|ERRORS={}|SOURCE_1="bcq" (8c1b976ac150da4581101744fba310641e33826f)
TCGCCCGGCGGGGCTATCGGGAGGGCAGCGCCAGCGCGTGGCGCTCGCCCGCGCGCTCGTCCGCG
ATCCCTCGGT
>r829.1 |SOURCES={KEY=8c1b976a...,fw,1637191-1637266}|ERRORS={}|SOURCE_1="bcq" (8c1b976ac150da4581101744fba310641e33826f)
TCGACATCGCCGCCCTGCCGCGGGAAGGCCCGGGCATCCGCGCACTGCGCGGCGGCCGCATCGGC
ATGATCTTTC
>r830.1 |SOURCES={KEY=8c1b976a...,bw,1820336-1820411}|ERRORS={}|SOURCE_1="bcq" (8c1b976ac150da4581101744fba310641e33826f)
TGCACATCACCCGGCTGCACGAATGGGTCGCGGCCGGGCGGCAAGTCGCCGAAGAGGCACTGGCG
AACACGGCGC
>r831.1 |SOURCES={KEY=8c1b976a...,fw,2687980-2688055}|ERRORS={}|SOURCE_1="bcq" (8c1b976ac150da4581101744fba310641e33826f)
GCCAGCTTCATCGACGGTGCTCTACGCCACCGAGAAGTTCTACGCGGAGGCGCCGAAGACCTACC
GCGCCTTCCT
>r832.1 |SOURCES={KEY=8c1b976a...,bw,5064021-5064096}|ERRORS={}|SOURCE_1="bcq" (8c1b976ac150da4581101744fba310641e33826f)
CAAGGCCGTCGCGATCGAATTGCCGCAGCGCGTCACGCTCGAAGTCGTCGAGACCGAGCCGGTGA
CCAAGGGCCA
>r833.1 |SOURCES={KEY=8c1b976a...,bw,4848034-4848109}|ERRORS={}|SOURCE_1="bcq" (8c1b976ac150da4581101744fba310641e33826f)
GAAGCTGCTCTCGGCCGTGCCCGGCCTCGAAAGCACCGGCGACGGCGGCGTCAGGCTGTTCTGGC
GATTGGGCGA
>r834.1 |SOURCES={KEY=8c1b976a...,fw,989866-989941}|ERRORS={}|SOURCE_1="bcq" (8c1b976ac150da4581101744fba310641e33826f)
TTTCATCCAGAGCGAGGAAGGCCAGAAGCATTCGGCGCTGTGGCTGCGCGGCGCCAGCCTCCCGG
CCGGCAGCTA
>r835.1 |SOURCES={KEY=8c1b976a...,bw,3208174-3208249}|ERRORS={}|SOURCE_1="bcq" (8c1b976ac150da4581101744fba310641e33826f)
CTACCTGCTGCCCTCGATCGCGGTCGTCGTGGTCGGCGGCGCGCTCATCACCGGCGGGCGCGGTT
CCTATCTCGG
>r836.1 |SOURCES={KEY=8c1b976a...,fw,4751001-4751076}|ERRORS={}|SOURCE_1="bcq" (8c1b976ac150da4581101744fba310641e33826f)
CGTCGATCAGGTCGGAAACGTCCTCGAGGCCGACATGCACGCGCATACACTGGCCGGGTTCGCGC
CAGGTCGTGG
>r837.1 |SOURCES={KEY=8c1b976a...,bw,4137444-4137519}|ERRORS={}|SOURCE_1="bcq" (8c1b976ac150da4581101744fba310641e33826f)
TTGCCGCCTGCCGCGGCGTAGGCGTCCAGAATGGCCACCGCCGTTTCAGGATCGGCGCCATACCC
CCAGCCGGTG
>r838.1 |SOURCES={KEY=8c1b976a...,bw,374393-374468}|ERRORS={}|SOURCE_1="bcq" (8c1b976ac150da4581101744fba310641e33826f)
ATCCGCATGTCTTCGGCGATGCGCGCGATTTGTCGCCGGCCGAAGTCAAGGCGCTCTGGCATCGG
ATCAAGGCTG
>r839.1 |SOURCES={KEY=8c1b976a...,fw,3598727-3598802}|ERRORS={}|SOURCE_1="bcq" (8c1b976ac150da4581101744fba310641e33826f)
CCGGATCATCTTGGGAGGATGACATGACCATCACGCGTCGGACGATTTTGAAGAGCTCGCTGGCC
GGGGGCACGC
>r840.1 |SOURCES={KEY=8c1b976a...,bw,5280191-5280266}|ERRORS={}|SOURCE_1="bcq" (8c1b976ac150da4581101744fba310641e33826f)
GCGCCGCGCCGGACATCGCCCTTGCTCTTGGCGAGCTTGCTGCTGAAATCGCGCAGCCTGCCGAG
CCAGGAGCTC
>r841.1 |SOURCES={KEY=8c1b976a...,fw,1176090-1176165}|ERRORS={}|SOURCE_1="bcq" (8c1b976ac150da4581101744fba310641e33826f)
CATCTTCTCCTTCGGCACGACGACGCCGACCGCCGGCCCCGGCCTGCGCAACCTGTTCATGACCG
CCGATCCCAA
>r842.1 |SOURCES={KEY=8c1b976a...,bw,3058860-3058935}|ERRORS={}|SOURCE_1="bcq" (8c1b976ac150da4581101744fba310641e33826f)
GCCGCGTCGCGGGCAGGCCGGTAGCCCTGAAACACCGGCGAATTATAGGTTGTCGGCATGTCGGC
GGTGTCGATC
>r843.1 |SOURCES={KEY=8c1b976a...,bw,1615474-1615549}|ERRORS={}|SOURCE_1="bcq" (8c1b976ac150da4581101744fba310641e33826f)
AACTGGAAGCCCGTGCCGTTCCCGCCGGCGAAGGTGCTGGAAGGGCGCTATTGCCGGCTGGAGCC
GCTCGACGTC
>r844.1 |SOURCES={KEY=8c1b976a...,fw,5069520-5069595}|ERRORS={}|SOURCE_1="bcq" (8c1b976ac150da4581101744fba310641e33826f)
TCCGCGCGGCAGACCCGCGTGCGGCGGCGGGCGCGGTCATGGACGAGATCGTCGCGGCTTCGTAA
TCTCCGCCCG
>r845.1 |SOURCES={KEY=8c1b976a...,fw,3435510-3435585}|ERRORS={}|SOURCE_1="bcq" (8c1b976ac150da4581101744fba310641e33826f)
CGAACTCCACCATGGTGAAGGTCTCTTGCGACGGCAGGAAGGTCACCTCGGTGCCGCGCTTGTCG
CCCTGCGGGC
>r846.1 |SOURCES={KEY=8c1b976a...,bw,1684476-1684551}|ERRORS={}|SOURCE_1="bcq" (8c1b976ac150da4581101744fba310641e33826f)
AAATGAAGGCGAATGAGGGCTTTGGTAACCTCGTCAAAAGAAGTTGTCCGCAGAGTTCGATGATG
TCCCCCGGCA
>r847.1 |SOURCES={KEY=8c1b976a...,fw,1724570-1724645}|ERRORS={}|SOURCE_1="bcq" (8c1b976ac150da4581101744fba310641e33826f)
CTGTAGATGCTGAGCTTGGATATCTTCGCTCGCTGGGCGACCTTGTCCAAAGTCGTCGCTTGAAA
ACCCAGTTCC
>r848.1 |SOURCES={KEY=8c1b976a...,bw,4809513-4809588}|ERRORS={}|SOURCE_1="bcq" (8c1b976ac150da4581101744fba310641e33826f)
CCGCCGCGCCGCCGGGCTCCACCGCGAGACGGAAATCGCGCCACAGCGCCGCCTGCGCCGCCGTG
ATGGCTGCGT
>r849.1 |SOURCES={KEY=8c1b976a...,bw,2770958-2771033}|ERRORS={}|SOURCE_1="bcq" (8c1b976ac150da4581101744fba310641e33826f)
GCATCGAGGCCGGTGTCGAGGATACCGGCACCCCGCAGCCGGACGATCTGCGCGACCGGCGCAAG
AACCTGCGCA
>r850.1 |SOURCES={KEY=8c1b976a...,bw,1512269-1512344}|ERRORS={}|SOURCE_1="bcq" (8c1b976ac150da4581101744fba310641e33826f)
GCACGATCATACGGATCGAACAGGGCGCATCTTCCGGTCAGGAGCGGACGCTTCGCGATCTGCAG
CGTGCTTTTG
>r851.1 |SOURCES={KEY=8c1b976a...,bw,1900531-1900606}|ERRORS={}|SOURCE_1="bcq" (8c1b976ac150da4581101744fba310641e33826f)
TCGTCGCGGGCGTCACACGCCACTACGTCAATGGCGACCATGTTGCAGAGGGAATGAGCGCCCGC
AACGGGCTCG
>r852.1 |SOURCES={KEY=8c1b976a...,bw,5181403-5181478}|ERRORS={}|SOURCE_1="bcq" (8c1b976ac150da4581101744fba310641e33826f)
ATCATCGATATCGGCCCGACCGTGTTGGGGCTGCTCGATCTCGCGCCGGCGGCGACGATGATGGG
GCGCAATCTC
>r853.1 |SOURCES={KEY=8c1b976a...,fw,1360348-1360423}|ERRORS={}|SOURCE_1="bcq" (8c1b976ac150da4581101744fba310641e33826f)
ACGGCATCTCGGTCTTCGGCACGATGGTGGTTTCCTCCATGCTCGCGGCGATCGTCATCCGGCGC
CACTGGGGCT
>r854.1 |SOURCES={KEY=8c1b976a...,bw,750999-751074}|ERRORS={}|SOURCE_1="bcq" (8c1b976ac150da4581101744fba310641e33826f)
CATACGAATGCACGCCGGCATTGAAGCGCTGCAGCAGCCCGCCGGTGCCGGGCAGGGCGCCGCTG
GTGCCGAAAT
>r855.1 |SOURCES={KEY=8c1b976a...,fw,9262-9337}|ERRORS={}|SOURCE_1="bcq" (8c1b976ac150da4581101744fba310641e33826f)
GCGCGGGCTGTACCTGCTGCGGCGCGAGGGTGGCAAACCATGCGGCTGATCGTCGGCACAATCAT
CGTCTTCGTC
>r856.1 |SOURCES={KEY=8c1b976a...,fw,643591-643666}|ERRORS={}|SOURCE_1="bcq" (8c1b976ac150da4581101744fba310641e33826f)
CCGCCTTCCCGGCGATCCTGACCGGCCTCAAGGTCGGCTGGGCCTTCGCCTGGCGCACGCTGATC
GCGGCCGAAC
>r857.1 |SOURCES={KEY=8c1b976a...,fw,4472150-4472225}|ERRORS={}|SOURCE_1="bcq" (8c1b976ac150da4581101744fba310641e33826f)
CGTTGTGGCACGACATGGGAAACATCACCCCCCTGCTGCAGGGTGTGTCCAATAACTCGGGCTCC
GGAAGCACGG
>r858.1 |SOURCES={KEY=8c1b976a...,fw,50335-50410}|ERRORS={}|SOURCE_1="bcq" (8c1b976ac150da4581101744fba310641e33826f)
CGTCCTCGGCATCCTGCTGGCGCGAACCGTTGCCGGGTCTCTCACCGACCTGTCCGGCTGGCGAA
CGGTCTATTT
>r859.1 |SOURCES={KEY=8c1b976a...,fw,1447194-1447269}|ERRORS={}|SOURCE_1="bcq" (8c1b976ac150da4581101744fba310641e33826f)
CATCGTCGTCGATGCCGAGGACATGCCCCGCCATGCCTCCGGCACCGTCTTCCATGACGGCAAGC
CGCGCATCGT
>r860.1 |SOURCES={KEY=8c1b976a...,fw,3357328-3357403}|ERRORS={}|SOURCE_1="bcq" (8c1b976ac150da4581101744fba310641e33826f)
CGGCCCGCAGGAGGCGCGCCGCTTCGCGTCCGAAGCCACCGGCAATCTCGCTTTCCTGCTCCTGG
TTCTGGTCGC
>r861.1 |SOURCES={KEY=8c1b976a...,fw,3490412-3490487}|ERRORS={}|SOURCE_1="bcq" (8c1b976ac150da4581101744fba310641e33826f)
GATCAAGACACTGATCGAGCAGATCAAGTTCCCGCTCGCGAGCTGGTCGGCCTGGGAGTTCAACA
TCAACAAGAA
>r862.1 |SOURCES={KEY=8c1b976a...,bw,3596393-3596468}|ERRORS={}|SOURCE_1="bcq" (8c1b976ac150da4581101744fba310641e33826f)
AACGTTCTCGGTCTCGAACGGCCACTTTGGGCCGAACGGGACATTGATGGATTTCCTACCAACTG
ACGCGCAGGC
>r863.1 |SOURCES={KEY=8c1b976a...,fw,5344086-5344161}|ERRORS={}|SOURCE_1="bcq" (8c1b976ac150da4581101744fba310641e33826f)
ACGGCCATCTGGTCGCCGTCGAAGTCCGCGTTGAAGGCGGCGCAAACCAGCGGGTGGAGCTGGAT
CGCCTTGCCC
>r864.1 |SOURCES={KEY=8c1b976a...,fw,3751776-3751851}|ERRORS={}|SOURCE_1="bcq" (8c1b976ac150da4581101744fba310641e33826f)
TCCATGGCCTTCGGCGACAAGGGCGGCGCGATCGGCTGGCTGATCGGCGAGGAGAATCGCGGCCT
CGCCTGCATG
>r865.1 |SOURCES={KEY=8c1b976a...,fw,2069278-2069353}|ERRORS={}|SOURCE_1="bcq" (8c1b976ac150da4581101744fba310641e33826f)
AAGGAGTGGCTGGGGGACTAGGATTCGAACCTAGACAACCAGAGTCAGAGTCTGGGGTCCTACCG
TTAGACGATC
>r866.1 |SOURCES={KEY=8c1b976a...,bw,2388188-2388263}|ERRORS={}|SOURCE_1="bcq" (8c1b976ac150da4581101744fba310641e33826f)
GCGGCGGCCCGCAACGCAGCAACAAGCCCGTCGCCCTCGATGCCGTCGGGCAGCACGACGAAGGC
AGTGCGCAGG
>r867.1 |SOURCES={KEY=8c1b976a...,bw,5201269-5201344}|ERRORS={}|SOURCE_1="bcq" (8c1b976ac150da4581101744fba310641e33826f)
GAGAGCTCGACGCCTCCCAGGATGCGCCGGGCGGCGGTCCGAAGGGCGCGCAGATCGGCATAACC
GACCGCGCGG
>r868.1 |SOURCES={KEY=8c1b976a...,fw,5258865-5258940}|ERRORS={}|SOURCE_1="bcq" (8c1b976ac150da4581101744fba310641e33826f)
GCCAGAGGCCGGTGGCGGGAACGCCGATGCGATAGTCGTGGCGCGGCACCGGCGTCATGTTGGCG
ACGACCATGA
>r869.1 |SOURCES={KEY=8c1b976a...,fw,3073591-3073666}|ERRORS={}|SOURCE_1="bcq" (8c1b976ac150da4581101744fba310641e33826f)
GCCGAAGCTCGCCAAAGCGTCCGAGAACTTCTCGCCCAGCGTGCGATGCTCCTCGAAATCGTCCT
CGACGTTCTC
>r870.1 |SOURCES={KEY=8c1b976a...,fw,5051564-5051639}|ERRORS={}|SOURCE_1="bcq" (8c1b976ac150da4581101744fba310641e33826f)
AGGAAGGCCGGCACGACCAGGATGGCCAGCGACAGCGCCCCGACGACGGCAAGCGCGAGCCCGGG
CGCGCCAAAC
>r871.1 |SOURCES={KEY=8c1b976a...,fw,2659990-2660065}|ERRORS={}|SOURCE_1="bcq" (8c1b976ac150da4581101744fba310641e33826f)
GGGTCGCCACCAGCGATCGGAGAGATCGAGGCGCCCGGCGCCGATGGCGAGCCGCATCCCGCAGG
CGAGAAGGCC
>r872.1 |SOURCES={KEY=8c1b976a...,bw,1727345-1727420}|ERRORS={}|SOURCE_1="bcq" (8c1b976ac150da4581101744fba310641e33826f)
CTGATCATAGCGCTGCTGGCAGCGCTGTTCCTGTCGGCTGCAATCCGCATCCTGAGGGAGTATGA
GCGCGGCGTG
>r873.1 |SOURCES={KEY=8c1b976a...,bw,5270960-5271035}|ERRORS={}|SOURCE_1="bcq" (8c1b976ac150da4581101744fba310641e33826f)
GCACCCGCCCGAAGGCGGCTATACTCCCTCCAAACTGCCGAAAGCTCTCTTCGTCGAGGTTTTCG
GCCGCGTCTG
>r874.1 |SOURCES={KEY=8c1b976a...,bw,1452845-1452920}|ERRORS={}|SOURCE_1="bcq" (8c1b976ac150da4581101744fba310641e33826f)
GGCAGGTCGGCGCTCGGTCCGAAATCAGCACTACGTCCCGGACGACCGGCGGTGGTCCGCGATGA
CCTCGGTGAC
>r875.1 |SOURCES={KEY=8c1b976a...,bw,648998-649073}|ERRORS={}|SOURCE_1="bcq" (8c1b976ac150da4581101744fba310641e33826f)
GCCGCATGACCGACAGCGTGCGCTGCCGGGGCGAAAACGTCTCGGCCTGGGAGGTCGAGCATGTC
GCGGCCGAGC
>r876.1 |SOURCES={KEY=8c1b976a...,bw,3322491-3322566}|ERRORS={}|SOURCE_1="bcq" (8c1b976ac150da4581101744fba310641e33826f)
GAGCCGGCACCTCGCGCCGTTCGCTCCTTCTCGGAGCCGGCGGCCTCGCCGCGACGCAATTGGCG
AGCAGCAAGC
>r877.1 |SOURCES={KEY=8c1b976a...,fw,2522833-2522908}|ERRORS={}|SOURCE_1="bcq" (8c1b976ac150da4581101744fba310641e33826f)
AACCAGACGAACCGCATCGACCTAAAGCTCGTCGCCGAGATGGTGCAGCCCGGCACGCGCGTGCT
CGATGTCGGC
>r878.1 |SOURCES={KEY=8c1b976a...,fw,4284333-4284408}|ERRORS={}|SOURCE_1="bcq" (8c1b976ac150da4581101744fba310641e33826f)
AAGGTCGACACGCTGTTCTTCCCGCCCGAAACCGAGCCGAAACTGCCGCATGAATACCAGTTCGA
CCTCGACCGT
>r879.1 |SOURCES={KEY=8c1b976a...,bw,2563122-2563197}|ERRORS={}|SOURCE_1="bcq" (8c1b976ac150da4581101744fba310641e33826f)
TGCACGCGCTTACCGTTCGCGCAGCCCCGGGCGTAGATGTACTCCGCGATCGGGGTCGAGCCGAC
GAAGCCGACG
>r880.1 |SOURCES={KEY=8c1b976a...,fw,5214729-5214804}|ERRORS={}|SOURCE_1="bcq" (8c1b976ac150da4581101744fba310641e33826f)
GCGTGCTGCAGCCTTACCGCAACAAACGCACCGTCGAGCTGCTCTGGTCTGGTATCTGGGCCTAT
CTGGAGCATC
>r881.1 |SOURCES={KEY=8c1b976a...,bw,2429302-2429377}|ERRORS={}|SOURCE_1="bcq" (8c1b976ac150da4581101744fba310641e33826f)
GCCTCGGCGATGACGCTGGTCGCCCGCTCCTGGCGTTCGGCAGCCGTCCGCTCGCCCGAGGACAG
GCGGTCCTCG
>r882.1 |SOURCES={KEY=8c1b976a...,bw,4041158-4041233}|ERRORS={}|SOURCE_1="bcq" (8c1b976ac150da4581101744fba310641e33826f)
GCGAAGGCATCCTCGACGACACCCCCCGCCTTCTCACGGCCAAGCTTGTCCTGAACCGCCGCGAC
TTCGGCCGGA
>r883.1 |SOURCES={KEY=8c1b976a...,fw,4544751-4544826}|ERRORS={}|SOURCE_1="bcq" (8c1b976ac150da4581101744fba310641e33826f)
CATCTCCGATTTCATGGTCAGCCTCGACATGGAGGCCGCCAAGGATCGCCGCGACGAGAGCGCGG
GCGAGCAGCG
>r884.1 |SOURCES={KEY=8c1b976a...,fw,4041219-4041294}|ERRORS={}|SOURCE_1="bcq" (8c1b976ac150da4581101744fba310641e33826f)
GAGGATGCCTTCGCCGAAATCGCGCGACTGTTGTCGAAGGGTGGCGTCACGCGCCTGCTCGTCGC
CGGCGGCGAA
>r885.1 |SOURCES={KEY=8c1b976a...,bw,3499757-3499832}|ERRORS={}|SOURCE_1="bcq" (8c1b976ac150da4581101744fba310641e33826f)
GGGGCAGGACGCGTCCGCTCGTCACCACGATGAGGACCGGCGGCCAGCCGAGGCGCACGGCGTGC
GCCAGCTTCA
>r886.1 |SOURCES={KEY=8c1b976a...,bw,4981713-4981788}|ERRORS={}|SOURCE_1="bcq" (8c1b976ac150da4581101744fba310641e33826f)
GCCAACGCCGCCCTGGTCGCGCTGGTCGCGAAGGAATTCGGGCTGCCGCGCTCTCAGGTCACGAT
CGCGGCCGGC
>r887.1 |SOURCES={KEY=8c1b976a...,fw,2346977-2347052}|ERRORS={}|SOURCE_1="bcq" (8c1b976ac150da4581101744fba310641e33826f)
GGATTGGCCGTGCCGTCGCGGAAGCCGAGCAGGTTGCGCGCGCTTTCGGGCGGTTCGCCCGGCCT
CGCATCGGTC
>r888.1 |SOURCES={KEY=8c1b976a...,bw,1936601-1936676}|ERRORS={}|SOURCE_1="bcq" (8c1b976ac150da4581101744fba310641e33826f)
GGACAGGCTCGGAACCCTTGGAGGCCGGTCGACGATGGCCGATAACCAGCGCCCCGGCGAATTCG
AGCTGATCGA
>r889.1 |SOURCES={KEY=8c1b976a...,fw,5323089-5323164}|ERRORS={}|SOURCE_1="bcq" (8c1b976ac150da4581101744fba310641e33826f)
GGAAAGACTTCAGTTTCTCCGTGACCAGAATCTGGCCCCGGACGGGACGGATCGGAGCGAACAGG
CCCAGCCCGG
>r890.1 |SOURCES={KEY=8c1b976a...,fw,2386991-2387066}|ERRORS={}|SOURCE_1="bcq" (8c1b976ac150da4581101744fba310641e33826f)
GCGAGCGCCCGCGCCTCATGCTCCATCAGCAGATCCCGGCCGCGCCGTGGCTCGGCCATGTTCTC
CTGCATGGAA
>r891.1 |SOURCES={KEY=8c1b976a...,fw,1729964-1730039}|ERRORS={}|SOURCE_1="bcq" (8c1b976ac150da4581101744fba310641e33826f)
GCCGTGGACCGTGGTGATGCTGCCATAGCGCTTGACGATCTGCTCCAGCTCGATGCGTGCCATCA
TCCACCCTTT
>r892.1 |SOURCES={KEY=8c1b976a...,fw,744367-744442}|ERRORS={}|SOURCE_1="bcq" (8c1b976ac150da4581101744fba310641e33826f)
GCCAGAACGGAATCGCGCCGACCACCGCGAGCGTGATGTAGATCGAGACGATCAGCGCCTTGTCG
GCGATGGGAT
>r893.1 |SOURCES={KEY=8c1b976a...,bw,3187834-3187909}|ERRORS={}|SOURCE_1="bcq" (8c1b976ac150da4581101744fba310641e33826f)
GCCTGGGCTTCTTCGGCGGCGGCAGCATCCGCGTCACGCCGATCGGCGCAGCCCCGATCGGCTAC
CGGCCGACAC
>r894.1 |SOURCES={KEY=8c1b976a...,fw,2740201-2740276}|ERRORS={}|SOURCE_1="bcq" (8c1b976ac150da4581101744fba310641e33826f)
GCGCGGGACTTCGCGCGGATCCTGGCGCAGCGCGAAGGCATCCTGGCCGGGACGTCGTCGGGCGC
GGTGCTGTTC
>r895.1 |SOURCES={KEY=8c1b976a...,bw,4373480-4373555}|ERRORS={}|SOURCE_1="bcq" (8c1b976ac150da4581101744fba310641e33826f)
GGGCGCTGCGTGGTGGGGGGGCGATTGCGGTCCGTTCTGGGGCCACAACGCCATGGTGCGGATCG
CGCCCTTCCG
>r896.1 |SOURCES={KEY=8c1b976a...,bw,4042845-4042920}|ERRORS={}|SOURCE_1="bcq" (8c1b976ac150da4581101744fba310641e33826f)
CATGATTTCGGGTCCTTTCAGGCGTTTCCGTCGTCGGGTCTGTCAGGGATTGGCCGGGCGCAGCA
GCTTGCGCAC
>r897.1 |SOURCES={KEY=8c1b976a...,fw,3981841-3981916}|ERRORS={}|SOURCE_1="bcq" (8c1b976ac150da4581101744fba310641e33826f)
GCCGCTCCTGAGCGTGAAACGATAGGTGACGTTGTCGGGCGCGATCTCCCAGCTCTCGGCGAGGC
AGGGCTGGAT
>r898.1 |SOURCES={KEY=8c1b976a...,bw,5111969-5112044}|ERRORS={}|SOURCE_1="bcq" (8c1b976ac150da4581101744fba310641e33826f)
CTCGCCCGCATCGGGCTTGTCGATGCCGGCGAGGCAGCGCAGCAGGGTCGATTTGCCCGAGCCGG
ATTCGCCGAC
>r899.1 |SOURCES={KEY=8c1b976a...,bw,4339472-4339547}|ERRORS={}|SOURCE_1="bcq" (8c1b976ac150da4581101744fba310641e33826f)
GAAGGTCGCGAAGGCGGCCAGCACGCCGGTCGTCGGCGAGAGGTTTGGAAAGAACAGCTTGTTGA
TGATCACGCC
>r900.1 |SOURCES={KEY=8c1b976a...,bw,1364434-1364509}|ERRORS={}|SOURCE_1="bcq" (8c1b976ac150da4581101744fba310641e33826f)
TGCCTCGATCGGCGGCTTCATCGCCGGCGGCTCGGGCGGCGCCGGCTCGATCAAATGGGGCGGGC
TGCGCGACTG
>r901.1 |SOURCES={KEY=8c1b976a...,fw,491541-491616}|ERRORS={}|SOURCE_1="bcq" (8c1b976ac150da4581101744fba310641e33826f)
CGTGTTCGAGACGCTGGAGGATGCCTTCCCGCAGGCCAATCAGGGCTCGCTGCGGGCGCTGGCCG
GCTGCTTCGG
>r902.1 |SOURCES={KEY=8c1b976a...,fw,4729909-4729984}|ERRORS={}|SOURCE_1="bcq" (8c1b976ac150da4581101744fba310641e33826f)
TTTTCTTGGTCTGCTCATGCAGGCCGTCTTCCGCGAAAGCGGGCGCCGTGGCGAGCGATGCGGCG
ACGAGCGCGC
>r903.1 |SOURCES={KEY=8c1b976a...,fw,5326261-5326336}|ERRORS={}|SOURCE_1="bcq" (8c1b976ac150da4581101744fba310641e33826f)
TGGCGGAGGTGATCGCTCCGCCCTGGTCGAACAGCGACAGCGACAGGATCTGCCCGACCGGGAAA
AAGAAGAAGA
>r904.1 |SOURCES={KEY=8c1b976a...,fw,1832923-1832998}|ERRORS={}|SOURCE_1="bcq" (8c1b976ac150da4581101744fba310641e33826f)
CCCCGCATCCGGCTCGGCTTGTCGCGCCATGACCCTTATGCGAGAAATTGGCGCCAATATCAAAG
ATGACTTACA
>r905.1 |SOURCES={KEY=8c1b976a...,bw,3507761-3507836}|ERRORS={}|SOURCE_1="bcq" (8c1b976ac150da4581101744fba310641e33826f)
TCCCAGCCCGGCAGGAAGGAAAAGCGGGCCGAACCACCGACCATTTCGAGCGGCGGCTTCAGCAG
CCCCGCGATC
>r906.1 |SOURCES={KEY=8c1b976a...,fw,4437181-4437256}|ERRORS={}|SOURCE_1="bcq" (8c1b976ac150da4581101744fba310641e33826f)
CGCGCGCGAAGCTCACCGCCCCGGCCACTGGCGCCAAGCTCACCGCGAGCGGGCCGCTATCCCCC
GGCGCCGGCG
>r907.1 |SOURCES={KEY=8c1b976a...,bw,2985824-2985899}|ERRORS={}|SOURCE_1="bcq" (8c1b976ac150da4581101744fba310641e33826f)
CGACGAGGCGGTCCAGCAGGAAGCCGACCACGCCGATATAGACCAGCGCCACGATGATGTCGGAG
AGGCGGGAGG
>r908.1 |SOURCES={KEY=8c1b976a...,fw,5279846-5279921}|ERRORS={}|SOURCE_1="bcq" (8c1b976ac150da4581101744fba310641e33826f)
CCTTGCCGAAGGGCAGAAGCTGCATGCGCAGATGGTGCCGGCGGCGAAGACCTTCCTCGAGCTGC
GCGCCAGGCT
>r909.1 |SOURCES={KEY=8c1b976a...,bw,4187385-4187460}|ERRORS={}|SOURCE_1="bcq" (8c1b976ac150da4581101744fba310641e33826f)
CGGTCGCCAGCAACACGCTCGCCCCAGCGGAACGGGCCGGTGCCGACGGGCGCGTTATTGAAGGG
CGCGGTATTC
>r910.1 |SOURCES={KEY=8c1b976a...,bw,2575235-2575310}|ERRORS={}|SOURCE_1="bcq" (8c1b976ac150da4581101744fba310641e33826f)
GCCACCGGTTCCGTCCGCGGCAGGGACTCCTTCCTGACCTTGCCCTCCTTCAGCGCCGGGAAGTC
GTATCCGGTC
>r911.1 |SOURCES={KEY=8c1b976a...,bw,3744839-3744914}|ERRORS={}|SOURCE_1="bcq" (8c1b976ac150da4581101744fba310641e33826f)
TCGGCCATCGTGCAGGCCAGCCTCTCCTTCGAGGATCCGGAGCGGCGCATCGTCGTCGATCCGCG
CCAGCCGCGC
>r912.1 |SOURCES={KEY=8c1b976a...,bw,1004855-1004930}|ERRORS={}|SOURCE_1="bcq" (8c1b976ac150da4581101744fba310641e33826f)
CTCGCCCATGGCGCCTTCGCCATGATCGGCGGCTACATCGCCTCCTATGCCGTGCGCAATCTCGG
CCTGGGCTAC
>r913.1 |SOURCES={KEY=8c1b976a...,bw,3262005-3262080}|ERRORS={}|SOURCE_1="bcq" (8c1b976ac150da4581101744fba310641e33826f)
CGCGGTCAAGCACCACGCGTCCCCTCCCCCCGCTTGCGGCGGGGAGGGAACGGCGGAGTGCCGAC
CGCCTCACTT
>r914.1 |SOURCES={KEY=8c1b976a...,fw,4133261-4133336}|ERRORS={}|SOURCE_1="bcq" (8c1b976ac150da4581101744fba310641e33826f)
CGGCACGCGAACGTTGCAGCGCGGCCATCTGCGGATTGCGGCTGACAGCGCGACGCATGTCATGG
CGGCCCTCGC
>r915.1 |SOURCES={KEY=8c1b976a...,bw,1180869-1180944}|ERRORS={}|SOURCE_1="bcq" (8c1b976ac150da4581101744fba310641e33826f)
GCAGTGGCTTGGTCCGGAGGTGGATAAGTTGCTGGCCCGACATGGCCTCAACATCGAAGCGGCCC
CCGAGGGCGG
>r916.1 |SOURCES={KEY=8c1b976a...,fw,203257-203332}|ERRORS={}|SOURCE_1="bcq" (8c1b976ac150da4581101744fba310641e33826f)
CACCTTCGACGCCGCCGGCGCGCGGATCACGATCTTTCGCGCGCTGCTCCAGGCCGTCGTGCGGC
ACGGCAAGAA
>r917.1 |SOURCES={KEY=8c1b976a...,bw,3792517-3792592}|ERRORS={}|SOURCE_1="bcq" (8c1b976ac150da4581101744fba310641e33826f)
CGTCGCGATGCGCTCCGGCCGCGGCAGCACGCGGAAGGTCACTTCGGTCAGAAAGCCGAGCGTGC
CGTGGCTGCC
>r918.1 |SOURCES={KEY=8c1b976a...,fw,5346134-5346209}|ERRORS={}|SOURCE_1="bcq" (8c1b976ac150da4581101744fba310641e33826f)
GGCACGCCGCGGCGCAGGTTCTGGCCCATCTCGACGAGCTCGTTCTCGTCCATCGAGGCGATGAT
CTCGTTATCC
>r919.1 |SOURCES={KEY=8c1b976a...,bw,317590-317665}|ERRORS={}|SOURCE_1="bcq" (8c1b976ac150da4581101744fba310641e33826f)
CGCCAGCGAGATCAAGGAGGCCTTCTTCCCGACCGGCGGCAACCTGCCCTCCTTCCAGATGGTGG
TGACGCCGAC
>r920.1 |SOURCES={KEY=8c1b976a...,fw,1384515-1384590}|ERRORS={}|SOURCE_1="bcq" (8c1b976ac150da4581101744fba310641e33826f)
GAGAACGGCTTCACGACATAGTCGTCGGCGCCGGTCGCGAGCCCGCGCACCCGCTCGGTCTCCTC
GCCGCGCGCC
>r921.1 |SOURCES={KEY=8c1b976a...,fw,1284529-1284604}|ERRORS={}|SOURCE_1="bcq" (8c1b976ac150da4581101744fba310641e33826f)
TTTCGACGAGCGCATCTATGTGCGCGCCGACAAGCTGGTCGATTACGGCCGCGTCGCTTCGGTCA
TGTCGACCAT
>r922.1 |SOURCES={KEY=8c1b976a...,bw,2940675-2940750}|ERRORS={}|SOURCE_1="bcq" (8c1b976ac150da4581101744fba310641e33826f)
GGCGTGGAATTGCTGTGGCTTGCCTTGCTGCCCGTCAAAGCCCGCCGATATGGAAGGCCTTGACC
TCGAGATATT
>r923.1 |SOURCES={KEY=8c1b976a...,bw,704176-704251}|ERRORS={}|SOURCE_1="bcq" (8c1b976ac150da4581101744fba310641e33826f)
TCCATCGCGCCGGTATGGGGCCTGAGCGCCACGCCCTCGAAGCGCGGCATGACATGGACATGCAG
GTGGAACACG
>r924.1 |SOURCES={KEY=8c1b976a...,fw,4685498-4685573}|ERRORS={}|SOURCE_1="bcq" (8c1b976ac150da4581101744fba310641e33826f)
CGCGGGTCAAGCAGATCGTCGAATGGTTGGGCTCCGATTTCGACGGAGTGATCATTTTCGACGAG
GCGCACGCGA
>r925.1 |SOURCES={KEY=8c1b976a...,bw,2726822-2726897}|ERRORS={}|SOURCE_1="bcq" (8c1b976ac150da4581101744fba310641e33826f)
GCCATCGCGGCGGTGCGAGAGGCGGGCGGGCTCTTCATCGCCGACGAGGTTCAGCCCGGCTTCGG
GCGAACGGGC
>r926.1 |SOURCES={KEY=8c1b976a...,bw,831612-831687}|ERRORS={}|SOURCE_1="bcq" (8c1b976ac150da4581101744fba310641e33826f)
GCAGGCGCGATGTGGTCCTCGCGCGTCGCGAGATTGTAGACCGGGATCTTCACGGCCTTCAGGTC
GAGCATCTTG
>r927.1 |SOURCES={KEY=8c1b976a...,fw,272106-272181}|ERRORS={}|SOURCE_1="bcq" (8c1b976ac150da4581101744fba310641e33826f)
AGAGCACGGAGCCTTGCTCGACGATGATTGGCGTATCGCGGTCCTTGATGCCGGTCACCACATGA
CCGGCTTGAA
>r928.1 |SOURCES={KEY=8c1b976a...,bw,2901020-2901095}|ERRORS={}|SOURCE_1="bcq" (8c1b976ac150da4581101744fba310641e33826f)
CGATGTGGCTGCGGATCGCAGGCGAGAATCTCGCCGACGCCGGCCGTGCGGAGCACTTGCAGGAT
CAGGAGGCCG
>r929.1 |SOURCES={KEY=8c1b976a...,bw,4506877-4506952}|ERRORS={}|SOURCE_1="bcq" (8c1b976ac150da4581101744fba310641e33826f)
GGCGCGCAACGGGCTCAAGGGCCTGTCCATGGGCATGAGCGCCGATTACGAGGCGGCGATCCAGC
TCGGTGCGAC
>r930.1 |SOURCES={KEY=8c1b976a...,fw,4664277-4664352}|ERRORS={}|SOURCE_1="bcq" (8c1b976ac150da4581101744fba310641e33826f)
ACCAGGTCATTTGCTCCGAACCGGCAGACCATCCTGACACTCCTGCACACCGAGCGCAGCCGTAG
CGGCGCGTTG
>r931.1 |SOURCES={KEY=8c1b976a...,fw,4992246-4992321}|ERRORS={}|SOURCE_1="bcq" (8c1b976ac150da4581101744fba310641e33826f)
CCGGAATGGGGAAGCTGGTTCCCGGTGATCGGATGCGTGAACTCAACAGTTAACGAAAGCTTGCC
CCGGCACGGT
>r932.1 |SOURCES={KEY=8c1b976a...,bw,704830-704905}|ERRORS={}|SOURCE_1="bcq" (8c1b976ac150da4581101744fba310641e33826f)
TGAGAGAGATAGCGGTTGCCGGCCCGCAGGTTCTGCCTGTGGGCCGATCCGGTCAAGGCGTGAGC
GTCAGGCGGC
>r933.1 |SOURCES={KEY=8c1b976a...,bw,3670409-3670484}|ERRORS={}|SOURCE_1="bcq" (8c1b976ac150da4581101744fba310641e33826f)
CCGGATCCCGGCGCTGGGGCTGCTCGTCTCGGGACCGCTCCTCGTCTTCTTCGCAGGCCTCGCCG
CGGATGACCG
>r934.1 |SOURCES={KEY=8c1b976a...,bw,581660-581735}|ERRORS={}|SOURCE_1="bcq" (8c1b976ac150da4581101744fba310641e33826f)
CGTCGATCAGCTTCTGGCCGAGGAGCTGCCCTGAAGCTCTGCGGCGAGCGCGTTCGCGAGTCGCA
CGAAGCCGGA
>r935.1 |SOURCES={KEY=8c1b976a...,fw,1160469-1160544}|ERRORS={}|SOURCE_1="bcq" (8c1b976ac150da4581101744fba310641e33826f)
CCGCGAACTGCCTGTCCTGCAAGGCGACGAGGCGCTCGGCGAGGGGCGAGAGCCCGCGCCGGTCG
GCACCGATCA
>r936.1 |SOURCES={KEY=8c1b976a...,bw,132212-132287}|ERRORS={}|SOURCE_1="bcq" (8c1b976ac150da4581101744fba310641e33826f)
CATGACGCCCTGGGTGCCGAAGACGCCGAGCCGCAGTTTTCCAGGCTCGCCCGCGATGGCGTAAC
GCTTCTCGAA
>r937.1 |SOURCES={KEY=8c1b976a...,bw,3703811-3703886}|ERRORS={}|SOURCE_1="bcq" (8c1b976ac150da4581101744fba310641e33826f)
GGAACGCCCGGCATCAGGCGGACGGGGCGCAGATTGACGTATTGGTCGAACTCGCGCCGGAACAG
CAGCAGCGAG
>r938.1 |SOURCES={KEY=8c1b976a...,fw,3897370-3897445}|ERRORS={}|SOURCE_1="bcq" (8c1b976ac150da4581101744fba310641e33826f)
TGGCGCCGCCCCCATAAATGGGGCGAATCTCGCTGCCTGATCCAGAGTCGCCCGTGCCGCTGGAC
TACCATTCGC
>r939.1 |SOURCES={KEY=8c1b976a...,bw,4039657-4039732}|ERRORS={}|SOURCE_1="bcq" (8c1b976ac150da4581101744fba310641e33826f)
TCGACATCACGCCCGAGCTGAAACTCGTGCCGCGGCTTGCCACCTCCTGGGAATTCTCGGCCGAC
GGGCTGACGC
>r940.1 |SOURCES={KEY=8c1b976a...,fw,720914-720989}|ERRORS={}|SOURCE_1="bcq" (8c1b976ac150da4581101744fba310641e33826f)
AGGTCTCGTTCTTGCCGATGTCGATCAGATGCGGCTCATAGGGCAGTTCCAGCTCCTCCAGCGCG
ATCGAGGCCT
>r941.1 |SOURCES={KEY=8c1b976a...,bw,1877176-1877251}|ERRORS={}|SOURCE_1="bcq" (8c1b976ac150da4581101744fba310641e33826f)
CAACAACGGCATGCTGACGAGCACGCCCGACCCGACGCTGGGCGCGGCCGCCCTCGAAAAAGTGG
TCGGGCGGAC
>r942.1 |SOURCES={KEY=8c1b976a...,fw,1095839-1095914}|ERRORS={}|SOURCE_1="bcq" (8c1b976ac150da4581101744fba310641e33826f)
ATCGGCAGGCCAGCGACCTCCTTCGCGACCAGATCCATCATGCCGTTCACGCCGGCGGGATGACT
GGTGGGACTC
>r943.1 |SOURCES={KEY=8c1b976a...,bw,3713359-3713434}|ERRORS={}|SOURCE_1="bcq" (8c1b976ac150da4581101744fba310641e33826f)
GCAGATCGGCCATGAAATCGCGCGCCGGATCGAAAGGCGCGACGCCCGAGAAGCCACGATTGACG
CGAAGCTCCC
>r944.1 |SOURCES={KEY=8c1b976a...,bw,1038082-1038157}|ERRORS={}|SOURCE_1="bcq" (8c1b976ac150da4581101744fba310641e33826f)
TCGCCCCGCTCCATCCGCGTCAGGTTGAACAGGGCGATGGCGAGATGGTTCTGCGGGTTGAGATT
GCTCAGAGCG
>r945.1 |SOURCES={KEY=8c1b976a...,fw,4352888-4352963}|ERRORS={}|SOURCE_1="bcq" (8c1b976ac150da4581101744fba310641e33826f)
CCGCACCTCGCCGAGCGCCAGAAGGTCATAGGTCAAGGCCCGCGTCAGCCGGGCCCAGAGCCCGC
GCCGGACATG
>r946.1 |SOURCES={KEY=8c1b976a...,bw,1856648-1856723}|ERRORS={}|SOURCE_1="bcq" (8c1b976ac150da4581101744fba310641e33826f)
CCGGCAGGCTGTCCGGCAGCGAGGGGCGGAAGCCCATCCATTGCACGCCGCCCTCGGGGTTGAGG
CCCGGCAGGA
>r947.1 |SOURCES={KEY=8c1b976a...,bw,2551012-2551087}|ERRORS={}|SOURCE_1="bcq" (8c1b976ac150da4581101744fba310641e33826f)
GCAAACGCTCGGTCAGAGCGACGCGGTTCTTCACCCGCGAGCGGTTGTCGATGTAGTCGGGCTCC
TCGGCCAGCG
>r948.1 |SOURCES={KEY=8c1b976a...,fw,5268417-5268492}|ERRORS={}|SOURCE_1="bcq" (8c1b976ac150da4581101744fba310641e33826f)
CGTCTCGAGGATGTTGAGGAGCTGGCGCTTGTATTCGTGGATGCGCTTGATCTGGACGTCGAAGA
GCGCATCGGG
>r949.1 |SOURCES={KEY=8c1b976a...,fw,2079744-2079819}|ERRORS={}|SOURCE_1="bcq" (8c1b976ac150da4581101744fba310641e33826f)
CGGATCGCTACTTCCAGCAGGACATCAAGGATTCGCTGAAGCTGGTGCCCGAGGGCATCGAGGGC
CAGGTCGCCT
>r950.1 |SOURCES={KEY=8c1b976a...,fw,1314313-1314388}|ERRORS={}|SOURCE_1="bcq" (8c1b976ac150da4581101744fba310641e33826f)
ATTGCGCCGCATCGGCAAAAGGGATGGATTACGGTTGAGCCGGCGAGCGGCTAATCCTGCGGCGA
CACGACGGCG
>r951.1 |SOURCES={KEY=8c1b976a...,fw,2772049-2772124}|ERRORS={}|SOURCE_1="bcq" (8c1b976ac150da4581101744fba310641e33826f)
GGCCGGACCTCCTTCTCCTCGAATTCGCGTCGCACGGCCCGGATCTTCTTGCGCAGCTCGATGCC
GAGCCGGATC
>r952.1 |SOURCES={KEY=8c1b976a...,fw,4497170-4497245}|ERRORS={}|SOURCE_1="bcq" (8c1b976ac150da4581101744fba310641e33826f)
CGGCGATGGCGGCCGCGGCCACGAAGCCCAGCAGGAAACCGCCCGTCGGGCCGAGAAGGTAGAGC
GGCCCGGCCA
>r953.1 |SOURCES={KEY=8c1b976a...,bw,5402461-5402536}|ERRORS={}|SOURCE_1="bcq" (8c1b976ac150da4581101744fba310641e33826f)
CCTGACCCGCAGGCAGGAGCTTCCGAGCGCCTTCACCTCGGCTTCGAGGGCGTCGATATCGAGGG
CGATATGGAC
>r954.1 |SOURCES={KEY=8c1b976a...,fw,3578778-3578853}|ERRORS={}|SOURCE_1="bcq" (8c1b976ac150da4581101744fba310641e33826f)
TCCGCGCCTTGCTCGAGGGCATGCAGCAACGTCTCGGCTGGGAACCGATCGTCGACGCCGGCAAC
ATCATCGGTC
>r955.1 |SOURCES={KEY=8c1b976a...,bw,5384798-5384873}|ERRORS={}|SOURCE_1="bcq" (8c1b976ac150da4581101744fba310641e33826f)
AGAGCCATCCCGGCGCTTTTGTCGCGCTCTGCCATTCCGGCGTGACGCTCGCGGCCTTCCACGCC
GATCCCCTCG
>r956.1 |SOURCES={KEY=8c1b976a...,bw,4493685-4493760}|ERRORS={}|SOURCE_1="bcq" (8c1b976ac150da4581101744fba310641e33826f)
CACTCGAACCTCTATATCGGCGGCTTCAAGAGCTATGATCAGATCGTCCATCGCTACGACGCCCT
GACCACGGCC
>r957.1 |SOURCES={KEY=8c1b976a...,fw,3083255-3083330}|ERRORS={}|SOURCE_1="bcq" (8c1b976ac150da4581101744fba310641e33826f)
CTTGGGCAGGTGGCGGTGCTCCAACCCGTCTCGCGCGCCCTCTCGATCTGGCAGGACCGGCGCAA
CAGCCTCACC
>r958.1 |SOURCES={KEY=8c1b976a...,bw,2895929-2896004}|ERRORS={}|SOURCE_1="bcq" (8c1b976ac150da4581101744fba310641e33826f)
CAGGCGCTCGGCGTGACGATGCGCCAGACGATCTCGAATTCGCTCATCCCGTCGAGCCGGGCGGC
GTTGATGATG
>r959.1 |SOURCES={KEY=8c1b976a...,fw,4397151-4397226}|ERRORS={}|SOURCE_1="bcq" (8c1b976ac150da4581101744fba310641e33826f)
TCCGACCTACGCCAAGGCGGCACTCGGCCGGCGCGATAATCTGCGCCAGTCGGCCGAGAACCTGC
AGGGCCAGCT
>r960.1 |SOURCES={KEY=8c1b976a...,fw,3310242-3310317}|ERRORS={}|SOURCE_1="bcq" (8c1b976ac150da4581101744fba310641e33826f)
CGTGACGGCGAAGGCCGGCCACGATGAAATGAACGGGGCGGTACATTGCGCTTGACCAATTGAAC
TAGCCGGTAC
>r961.1 |SOURCES={KEY=8c1b976a...,bw,3149740-3149815}|ERRORS={}|SOURCE_1="bcq" (8c1b976ac150da4581101744fba310641e33826f)
CGCCCTTGAGGTGCTCGACGGTGAGGAGCTGGCAGCCATCCAGTGTCGGCAGGAAACGGATGCAG
GCATTCACCG
>r962.1 |SOURCES={KEY=8c1b976a...,bw,528510-528585}|ERRORS={}|SOURCE_1="bcq" (8c1b976ac150da4581101744fba310641e33826f)
CCTGGAGGTTTTGTAGAAAAGGGCGGTTCAGCCGCGCGCGCTGCGCGGCATGCCGGCGGTGCGCG
GCTGGGCCAG
>r963.1 |SOURCES={KEY=8c1b976a...,bw,3906692-3906767}|ERRORS={}|SOURCE_1="bcq" (8c1b976ac150da4581101744fba310641e33826f)
GACCTCCGATTTCGCCGCCGGGCGGCTCAAGCTCCTGATCGCGCATGGCGGCCTGTCTCCGGCCC
ATCTCGAAGC
>r964.1 |SOURCES={KEY=8c1b976a...,bw,1597410-1597485}|ERRORS={}|SOURCE_1="bcq" (8c1b976ac150da4581101744fba310641e33826f)
GAGGGCGACCTCGGCCATGGCCGCGCCTATCGCTTCCGCGACCCCGACAACCATGTCTTCGAGAT
CTATTTCGAC
>r965.1 |SOURCES={KEY=8c1b976a...,fw,5036010-5036085}|ERRORS={}|SOURCE_1="bcq" (8c1b976ac150da4581101744fba310641e33826f)
CGCGCGGGCGTCTTCACTGTCATGGCGCGAACCGAGTTCGACAGGCCGGGCGCAGACGCTATCTC
GGCCTTCCTA
>r966.1 |SOURCES={KEY=8c1b976a...,bw,2863780-2863855}|ERRORS={}|SOURCE_1="bcq" (8c1b976ac150da4581101744fba310641e33826f)
GGAAAAGCTGCGTCTGCCCACTTGCGGCTGCGGTGAGACTTCGCCCAATCTGTAGGCACAAGGTG
CGGCCGGGAA
>r967.1 |SOURCES={KEY=8c1b976a...,fw,4993951-4994026}|ERRORS={}|SOURCE_1="bcq" (8c1b976ac150da4581101744fba310641e33826f)
CAGGCCCAGGCCTCGAAGGGAGCCTGACATGTCGGTGGCTGAACGCATTCTCGACGAGCGGCCGC
GCGTCTCGGG
>r968.1 |SOURCES={KEY=8c1b976a...,bw,5156409-5156484}|ERRORS={}|SOURCE_1="bcq" (8c1b976ac150da4581101744fba310641e33826f)
CGGACCGGCGCGGGCGGCGGAGTTCTTTTGTCCCGGTAACGCGCGAGAGACATCCCCATGGGAAA
ATTCAGCCGC
>r969.1 |SOURCES={KEY=8c1b976a...,bw,4856843-4856918}|ERRORS={}|SOURCE_1="bcq" (8c1b976ac150da4581101744fba310641e33826f)
TGGAATGGGCGACGCAGCTCGACCGCTACACCAAGGGCAACTACCAGATGCAGGCCTTCCCCTAT
TCGGGCCGCA
>r970.1 |SOURCES={KEY=8c1b976a...,bw,56092-56167}|ERRORS={}|SOURCE_1="bcq" (8c1b976ac150da4581101744fba310641e33826f)
CCATAATCACCAAATTCAATCAATCGATTGATTGAATTTGGTGGCACTCCCTTGCACCGCGAGGT
CGGAACAAGC
>r971.1 |SOURCES={KEY=8c1b976a...,bw,1623464-1623539}|ERRORS={}|SOURCE_1="bcq" (8c1b976ac150da4581101744fba310641e33826f)
CGCCGCCTTCGAGCCGCGCAGCCCTGAGAAGCGGCGCTTCGGCGCCTTGCAGTTTCGCGGCGGGC
TCGTGCTGTC
>r972.1 |SOURCES={KEY=8c1b976a...,bw,3021386-3021461}|ERRORS={}|SOURCE_1="bcq" (8c1b976ac150da4581101744fba310641e33826f)
GCCTTCGGCGCGCTGCTCAGCGGGCTCGGACTCAGCCGCAACAAGCTCGTGCGGCGCGGGCAGAT
GCTGTTCGTG
>r973.1 |SOURCES={KEY=8c1b976a...,fw,988644-988719}|ERRORS={}|SOURCE_1="bcq" (8c1b976ac150da4581101744fba310641e33826f)
ACGAGCTGAAGCTCGCCGAATAAGCGTTCTTCGAGAACAGCAGCACGATCAGGATGAAGATCGCG
AAAGCCACCG
>r974.1 |SOURCES={KEY=8c1b976a...,fw,675602-675677}|ERRORS={}|SOURCE_1="bcq" (8c1b976ac150da4581101744fba310641e33826f)
TGAACTCCTGGTCGACCAGCGTCGGCGGCAGCTCGAAGGTGTACTTGCCGTCGAGCGCGTCGAGC
AGGCTCTTCT
>r975.1 |SOURCES={KEY=8c1b976a...,bw,484573-484648}|ERRORS={}|SOURCE_1="bcq" (8c1b976ac150da4581101744fba310641e33826f)
GCGCCGCGGCTGGTGCGGTCGGCGGGGCTGTTGTTGGCGGTCCGGTCGGTGCCGTGGTCGGTGGA
GTCGGCGGCG
>r976.1 |SOURCES={KEY=8c1b976a...,fw,2785819-2785894}|ERRORS={}|SOURCE_1="bcq" (8c1b976ac150da4581101744fba310641e33826f)
GGGCGCGAGCATTTCCCGACCTTCCGGCGCATGAAGCAGGCCGGGGCCGATGTGGTCGAACTGCT
GGTGCCGGAG
>r977.1 |SOURCES={KEY=8c1b976a...,bw,1493384-1493459}|ERRORS={}|SOURCE_1="bcq" (8c1b976ac150da4581101744fba310641e33826f)
CGGTTCTGGGCGGTGGCCGATGCCGGGACCGATCGCTGCCTGGGGCTCGTCAACTATCACGACGG
GCATATCCGC
>r978.1 |SOURCES={KEY=8c1b976a...,bw,2717556-2717631}|ERRORS={}|SOURCE_1="bcq" (8c1b976ac150da4581101744fba310641e33826f)
CATCTCGGTATCGGGATCGACATGGGCGGCGAGAAGTTCCTGGGCCCGCGCCAGCTTGTCGTAGT
GCTCTGGCTT
>r979.1 |SOURCES={KEY=8c1b976a...,fw,1661339-1661414}|ERRORS={}|SOURCE_1="bcq" (8c1b976ac150da4581101744fba310641e33826f)
AAAAGAAAACGGCCGGCGCAATGCCAGCCGCTAGTTGGCCTCGACCCGATGGCCCGGCTCCACCG
GAACTCCGGG
>r980.1 |SOURCES={KEY=8c1b976a...,bw,5286977-5287052}|ERRORS={}|SOURCE_1="bcq" (8c1b976ac150da4581101744fba310641e33826f)
CAAGGCCGCCCGCAATATCTTGACGCCGTCACCTCCGAGGAGGAGGAAGCGGCCGAGGACGAGGA
CGGCGCCGTC
>r981.1 |SOURCES={KEY=8c1b976a...,bw,5436398-5436473}|ERRORS={}|SOURCE_1="bcq" (8c1b976ac150da4581101744fba310641e33826f)
GGGATATCCCCGTGCGCCGTAATGAACACGACCGGGATCTCCACACGCGTTCTGAAAAGCTCTTG
TTGGAAATCC
>r982.1 |SOURCES={KEY=8c1b976a...,bw,3371480-3371555}|ERRORS={}|SOURCE_1="bcq" (8c1b976ac150da4581101744fba310641e33826f)
GGCGACCGCCAGGAACTTGGCCATGCCGTTGATGAAGGGCTCGACGCCGATGAAGCCGATCTGCG
GGCTCTCGCG
>r983.1 |SOURCES={KEY=8c1b976a...,bw,3804426-3804501}|ERRORS={}|SOURCE_1="bcq" (8c1b976ac150da4581101744fba310641e33826f)
TCGGCGCCGCCCGGAAAACTGAACTAGGCTCAGGACCTATTAATTCCGATTGAGTTGTGATTCAC
GGTCTCCGAG
>r984.1 |SOURCES={KEY=8c1b976a...,bw,2404207-2404282}|ERRORS={}|SOURCE_1="bcq" (8c1b976ac150da4581101744fba310641e33826f)
TGAAGCGGGTGGCGCAGCGCCTGTTCGGCCATCCGGATCTGCTGGTCCAGGCGGTCGGGCGGCCG
GTCGGGCTCG
>r985.1 |SOURCES={KEY=8c1b976a...,bw,3039042-3039117}|ERRORS={}|SOURCE_1="bcq" (8c1b976ac150da4581101744fba310641e33826f)
TCCGCCGCTTCCGCCGTGCCGGTCCAGCCGACGGCGATCTCGCTGCCCTGGCCTTGATAGCGGAT
CAGCGCCACG
>r986.1 |SOURCES={KEY=8c1b976a...,fw,1248016-1248091}|ERRORS={}|SOURCE_1="bcq" (8c1b976ac150da4581101744fba310641e33826f)
TTGCGCGAGCACATGGCCGGCCTCAATTGCGGCCGCTGGGACTACATCTTCTCCTTCATCAAGAA
GCTCGCCCGC
>r987.1 |SOURCES={KEY=8c1b976a...,fw,3499690-3499765}|ERRORS={}|SOURCE_1="bcq" (8c1b976ac150da4581101744fba310641e33826f)
CTGAAGATCCGCCCCGACATCGCGGTGGTGTTCACCGATATCGAGATGCCAGGCTCCATGGACGG
CATGAAGCTG
>r988.1 |SOURCES={KEY=8c1b976a...,bw,1051477-1051552}|ERRORS={}|SOURCE_1="bcq" (8c1b976ac150da4581101744fba310641e33826f)
CGGTGGAGGGTTTCGCGCGTGAACGGTGCCATCATTGCCAGTGCCGGTCTGACAGGCCGCGTCGC
CGCCACTGTC
>r989.1 |SOURCES={KEY=8c1b976a...,bw,231660-231735}|ERRORS={}|SOURCE_1="bcq" (8c1b976ac150da4581101744fba310641e33826f)
TTCCATGGTGACATCGACTGTCACTGTCGAGCCGCATAGCTTCGAATGGGCCCTGGCGGTGGCAT
CGGGAGATGG
>r990.1 |SOURCES={KEY=8c1b976a...,fw,3719116-3719191}|ERRORS={}|SOURCE_1="bcq" (8c1b976ac150da4581101744fba310641e33826f)
AGTCTTCCGCCCCCTCGGCATTGGTCAGGATCACGAAGTCGTCGCCATGGTGCTCGACGCTGTAT
TGCCGGCCGG
>r991.1 |SOURCES={KEY=8c1b976a...,fw,4630493-4630568}|ERRORS={}|SOURCE_1="bcq" (8c1b976ac150da4581101744fba310641e33826f)
CGATCTCGGCGCCGCTGACGGCGCTGATCGGGCTGCTCACCGCCTATCTGCTGACGCGGCAGCGC
TTCCGCGGGC
>r992.1 |SOURCES={KEY=8c1b976a...,bw,473469-473544}|ERRORS={}|SOURCE_1="bcq" (8c1b976ac150da4581101744fba310641e33826f)
CGGTGAAGCTCAGCGCGCCCGAACCATTGACCGTGCCGCCGGTGACGAGGCTGCCGGCTTCCTTG
CGGACCGGGG
>r993.1 |SOURCES={KEY=8c1b976a...,bw,2995709-2995784}|ERRORS={}|SOURCE_1="bcq" (8c1b976ac150da4581101744fba310641e33826f)
GCCCGGCGTGCACAAGCCCACGACTTGGGTGCCGTCGCTGCGGCGATAGCTGCAGGCCTTGGCGA
TCTCGATCAT
>r994.1 |SOURCES={KEY=8c1b976a...,bw,2164128-2164203}|ERRORS={}|SOURCE_1="bcq" (8c1b976ac150da4581101744fba310641e33826f)
CTCCATGGCGGCGCGCCCCATCACGGCGAGACACGCGATGTCGCCGCGGTGGCCTCGCGCTCGCT
GCGCCGCCTG
>r995.1 |SOURCES={KEY=8c1b976a...,bw,34158-34233}|ERRORS={}|SOURCE_1="bcq" (8c1b976ac150da4581101744fba310641e33826f)
GACCATGATCGCGACGAACCAGGGCAGCGCGACGATCAGGCAGAGCAGCAGCCCCGGCCCGAAGC
GCAGCGGCTT
>r996.1 |SOURCES={KEY=8c1b976a...,fw,122140-122215}|ERRORS={}|SOURCE_1="bcq" (8c1b976ac150da4581101744fba310641e33826f)
CATCGAAACGGTGGCGCGCTGTCCGTCTTCGATTTTGGGAAACTCAATGACGCCCTGTGTCGGCG
TCACGAGGCC
>r997.1 |SOURCES={KEY=8c1b976a...,fw,4910235-4910310}|ERRORS={}|SOURCE_1="bcq" (8c1b976ac150da4581101744fba310641e33826f)
GCACGCTGGCGGCCAGCGGAACCTCTCCCGCGGCTGCGTCGGCACGTAGAATTTGGATTTGCTGG
AACGGGTCGA
>r998.1 |SOURCES={KEY=8c1b976a...,fw,1620482-1620557}|ERRORS={}|SOURCE_1="bcq" (8c1b976ac150da4581101744fba310641e33826f)
CGCAGCCACGGACCCGGAATGTCAGGCCGCCTTCGCGATGAACGAAAAGGACCGCTTCATCGTCA
GCTATGAGCG
>r999.1 |SOURCES={KEY=8c1b976a...,bw,4954830-4954905}|ERRORS={}|SOURCE_1="bcq" (8c1b976ac150da4581101744fba310641e33826f)
AACATCGAATCGACCGCCTCGATCGACGGCGCGCTCGACCGCGTCTCGATCGTGACGCCGACGGA
CTACGTGCCA
>r1000.1 |SOURCES={KEY=8c1b976a...,fw,4860492-4860567}|ERRORS={}|SOURCE_1="bcq" (8c1b976ac150da4581101744fba310641e33826f)
ATCGACCCCGCCAAGCTCGACAAGCTGGCCGAGGTCGCCATCCGCGTGGGCTTGAACCTGCAACC
CGGTCAGGAT
