# Supplementary material for: Rapid phylogenetic and functional classification of short genomic fragments with signature peptides
Source: BMC Res Notes. 2012 Aug 28;5:460. doi: 10.1186/1756-0500-5-460 (PMC3772700; doi:10.1186/1756-0500-5-460)
Supplement: Additional file 4 — Synthetic data produced from draft genomes of four soil bacteria. This file contains a zip file of the 16 synthetic data sets used to compare sensitivity, specificity, and throughput of our method to three types of BLAST-based methods. (TAR 6400 kb) [file 1756-0500-5-460-S4.tar › syndat/hcb.150.fna]

>r1.1 |SOURCES={KEY=d7264f85...,bw,3850171-3850321}|ERRORS={}|SOURCE_1="hcb" (d7264f85c64c494738c475b842be43584b20fbfb)
CCGCGATAACGCCGAGTCCGGCAGCGCGATTTTTTGGGGCGGAATCCAGTATTCGCTTCGATCAG
GCCGTTTATAGTCCATGACGCCTCCATGACGGAAGGAAATCATTGCATAAACACAATGCCCCGTC
ATCTGACACTGACGTACTGC
>r2.1 |SOURCES={KEY=d7264f85...,fw,3888722-3888872}|ERRORS={}|SOURCE_1="hcb" (d7264f85c64c494738c475b842be43584b20fbfb)
AGGCACGGAACGACGAGCAGCCAGACCGGCTAATCGTTCAGGACAGGCTGATCAGCCCGGTACAT
CTACACCGTTACGATCCGGCTGCATGCACAAGTTGCCTTGCAGACGCAATGGCCGGTTACACCAG
CATACCCGGCGCCTCCACAT
>r3.1 |SOURCES={KEY=d7264f85...,fw,458104-458254}|ERRORS={}|SOURCE_1="hcb" (d7264f85c64c494738c475b842be43584b20fbfb)
TACAAATTTTCCGGGTTTTTTTTCCGCAGTGACCGGATCCGGCTTCCCTTCCAGCAGTGCCTTGG
CCCGCATCGCTTCGGCAGTCTTGTCAACCTGCTTGTCGGCGGCTTTGTCGGCCGGCTTCTCGGCG
GACTTTTCAACCGTTTTTTC
>r4.1 |SOURCES={KEY=d7264f85...,bw,3165776-3165926}|ERRORS={}|SOURCE_1="hcb" (d7264f85c64c494738c475b842be43584b20fbfb)
TTCGCCGCCGATTTCGACGAGCGAAACGGCAGGATGATGCCATTCAGGATGAACCACCACACTGC
CCGCGGAATTTCGACCACGCGCGGATCCGACAGGAACTGCCGCAGGTAGCGGCGCACTGCCGGGG
TGGTCGGTGCATCAGGCGTG
>r5.1 |SOURCES={KEY=d7264f85...,bw,1747609-1747759}|ERRORS={}|SOURCE_1="hcb" (d7264f85c64c494738c475b842be43584b20fbfb)
TTGCGGAAGAGTCCATCGATATCGCGTTGCGTGTCGTCGATGACATCCCCATGAACGTGTACGCG
CGCAGGCTGCGCAAGGTGGCATGGCTGCTGGTGGCCAGTCCAGCGTATCTGAAAGGGCGCAAGAT
GCGTGATGTGGCCGCTCTGC
>r6.1 |SOURCES={KEY=d7264f85...,fw,4297106-4297256}|ERRORS={}|SOURCE_1="hcb" (d7264f85c64c494738c475b842be43584b20fbfb)
GATGGTCGGATCCTTCTCCAGCACTTCGATACCGTCGCGGCCGTTCTCGGCAAACAAGACTTTCA
TTTGCTGCCGTTCGAGGACTGAACTCAGCGCAAAGATGTTACGCAGGTCGTCGTCGACGATCAGC
ACCTTGCGGCCAACCAGTCC
>r7.1 |SOURCES={KEY=d7264f85...,bw,3615349-3615499}|ERRORS={}|SOURCE_1="hcb" (d7264f85c64c494738c475b842be43584b20fbfb)
ATTGCCACCTCCACGCCGGATATGCCATTCACGGCAAGCGGCTCAGCCGCCGAGCGGATTCACGC
CGTTGACATGCCTTCGCCGCAAATCCGCGAGGCTGCCGCCCGGGTGCTATCGGCGAGACAAGGCG
TGCAGTCCGGAGCAGGCATG
>r8.1 |SOURCES={KEY=d7264f85...,bw,3918850-3919000}|ERRORS={}|SOURCE_1="hcb" (d7264f85c64c494738c475b842be43584b20fbfb)
GACTGCTCTCGGCGCTGTGCCTGTGACTGGCGGAAGTCCTGGTCGGCTTGCGCGCGGGACGCCTG
CTTTTCCTCCCGTGGCGAACGGCCATGGGAAGCGGCTACCGGTTCCATTTCATCACTGACGACCG
GAGCAGCAGATCGCGCCCTG
>r9.1 |SOURCES={KEY=d7264f85...,fw,1727586-1727736}|ERRORS={}|SOURCE_1="hcb" (d7264f85c64c494738c475b842be43584b20fbfb)
TCTGGGTGCGTTCGCGGAACGCGTGCGTTCCGGAAAGTGGCTCGGCCATACCGGCAAGCGCATGA
CCGATATCGTAAACATCGGCATCGGCGGTTCCGATCTCGGCCCGGAGATGGTGTGCCGCGCCTTG
CGCTCGCGAGCGCAGCCCGG
>r10.1 |SOURCES={KEY=d7264f85...,fw,2118677-2118827}|ERRORS={}|SOURCE_1="hcb" (d7264f85c64c494738c475b842be43584b20fbfb)
AAGGCGAGATAGGTCACCAGCATAATCATTTCGCCATGGGCAAAATTGATGACGCCAGTGGCCTT
ATAGACAATAGCAAAGCCCATGGCAGCCAGACCGTAGATGGCTCCAATGGCAACTCCGCTACCCA
ACAGGGCCCATAAATAGTCC
>r11.1 |SOURCES={KEY=d7264f85...,bw,1912872-1913022}|ERRORS={}|SOURCE_1="hcb" (d7264f85c64c494738c475b842be43584b20fbfb)
GCGGCTTCATTCCATCGGCGATGCTCTGCTTGCGCAACGCATGGATGTCGGTTTCCTCCCTGATC
AGCCGGGAAAAGGGCTGGGTGATGTTCAGCAACTCGTACAGGCCGGTCCGGCCGCGATAGCCGGT
CTGGCGGCATTCCGGGCAGC
>r12.1 |SOURCES={KEY=d7264f85...,bw,1355294-1355444}|ERRORS={}|SOURCE_1="hcb" (d7264f85c64c494738c475b842be43584b20fbfb)
GAACAGGTTCGTGGAAAAGGCAAATGCGAGTTTCCAGAACGTCGGCTCACGGAGCGCCTCGCGCA
GCGTGAAATTGCGGGCGCCGCCGCCACTGCCAATACCGCTGCCATTGCTACTGCCACTGTTGCCA
TCATCGCCTTTTGCCGGCGC
>r13.1 |SOURCES={KEY=d7264f85...,bw,3324785-3324935}|ERRORS={}|SOURCE_1="hcb" (d7264f85c64c494738c475b842be43584b20fbfb)
AATCGATGGCGGATTGCTGGAACCGCATCGGCGTGCGTGGTGACCGCAGTTGCGAACGGCTGGAG
CAGCATGGGCATTGCCGACACTGCAATGTCCATGCAGATGCCGCTGCCACCTTATTGCAACGCTC
GCTGCCAGCCGATTACCAGC
>r14.1 |SOURCES={KEY=d7264f85...,bw,1510334-1510484}|ERRORS={}|SOURCE_1="hcb" (d7264f85c64c494738c475b842be43584b20fbfb)
GCAGCAGCAAACCCACCCGTACCTGCCGGGGTGCAACGTAGACCGGCGCCTCGCGCGGGATGGAC
AAGTCGGTTTGTGCAATGATGAGCGTCGTTGCAGCGGCTGCTGCAGGAGTGGCGGCATAGGTTGC
AGCACCTGTCGCAGCAGGCA
>r15.1 |SOURCES={KEY=d7264f85...,fw,4623877-4624027}|ERRORS={}|SOURCE_1="hcb" (d7264f85c64c494738c475b842be43584b20fbfb)
CTCGCCGGTCGCCTGATGCATGGCGTCAAGCAGACAGCCAAACGGGATCAACGCAGCGGGTGCAA
CAATTAACATTGGATGCAGCGGATGGCCGGCTAATGTCGACTTTGGCATCACTCTTCCCTTCATT
CAGCGTAAATTCAGATTGTC
>r16.1 |SOURCES={KEY=d7264f85...,fw,4259229-4259379}|ERRORS={}|SOURCE_1="hcb" (d7264f85c64c494738c475b842be43584b20fbfb)
TTTCGGCGTTGATCGTCCGGACAACCTGCGGCCAGGTGCATCAACGACCGGTTGTCCCAGAACAC
CATGTCATGCGGCTTCCACTGATGGCGATAGATGTGGTCCGGTTTGACGCTGTGTGCAAACAGGG
TGTCCAGCAATTCCCTGCTT
>r17.1 |SOURCES={KEY=d7264f85...,fw,1462280-1462430}|ERRORS={}|SOURCE_1="hcb" (d7264f85c64c494738c475b842be43584b20fbfb)
CTGTCGATCCACCAGGTCGGATAATTCCATTGCCCGGGCGGCAGCTTGCCGGCCTGCTGGAGCAA
GGCGTCGCGTTCGCGCAGGAAGCGGCGCAGGACCGCATTGACCATGCCTTTCGCGTGTGCCATCC
CGGGGTCGGCTGCGCACGCG
>r18.1 |SOURCES={KEY=d7264f85...,bw,162898-163048}|ERRORS={}|SOURCE_1="hcb" (d7264f85c64c494738c475b842be43584b20fbfb)
GGCTGAGCGTGATTGACCATCGATGTAACGTCGATGCATTTGGTTAATGCGCTGATCCACCCGGC
ATCATCTGAATTGTTAACTTTTGAGGAGTTCATCATGGCAAAACTGCATAAGGCCCTGTTCGGAT
CGGCCATTCTCGCATTGGCC
>r19.1 |SOURCES={KEY=d7264f85...,fw,4728672-4728822}|ERRORS={}|SOURCE_1="hcb" (d7264f85c64c494738c475b842be43584b20fbfb)
CATGACCATCTAACGGCAGCTGCCGCAGTACCTATCCGGCGGGCGGATGCCCCATACCTCACCTT
GCGTGCCTCCGCCGATACGAACCGCCTTAACCAGCAAAGGAGAAGTCCATGCATATCGATCTTTC
GGGAAAAACCGCACTTGTCA
>r20.1 |SOURCES={KEY=d7264f85...,bw,4104136-4104286}|ERRORS={}|SOURCE_1="hcb" (d7264f85c64c494738c475b842be43584b20fbfb)
GCGATGATCGGAACGTGCTACCCTCCCTGCCCTTCCGTCCGGCGAATAAGGGCGCTAGCGTCATA
ACCGTCCATCACCGGCATCCCGCATCAATCAGAACGTATGCTTAGTCGTTTTCATATACGGCCTG
TACCTCTTTCTGTTTCCTTT
>r21.1 |SOURCES={KEY=d7264f85...,fw,965215-965365}|ERRORS={}|SOURCE_1="hcb" (d7264f85c64c494738c475b842be43584b20fbfb)
ATGGTCGCCGCCCGGCACGCCATTCCATTGACCGAATGACGTCGAGACCAGGCCCAGCGTATCGA
GGACATTGATTTGCGTGACGCCGCGCTGCAGCGCATGCCGTCCAGCCATGTTCATCCCCGCGCAG
TACGCCTGGTCGGCGGCATT
>r22.1 |SOURCES={KEY=d7264f85...,bw,4185030-4185180}|ERRORS={}|SOURCE_1="hcb" (d7264f85c64c494738c475b842be43584b20fbfb)
GGTGGAACTCGCTGCGAATGCGTGTCTGCAGCAAGCGTTCAAGATCGATTTGCGATGCTTGCCAT
GCTCCGTCCAGCGACCGGAGGGCATGCAGGTACGCGCGATCGAGCTCAGCGCTTTGCGTCGTGGA
CGATCCCGAGTCGATATGGG
>r23.1 |SOURCES={KEY=d7264f85...,bw,3589269-3589419}|ERRORS={}|SOURCE_1="hcb" (d7264f85c64c494738c475b842be43584b20fbfb)
AAGGCACAAGTGGAAGAATTCGCACAGAGCTACGAAGATCCGCAGCAAGTGCTGAAGTTCTACTA
CAGCGACCGTCGCCGTCTCGCTGAAGTTGAAGCCCTTGTATTGGAAGAAAACGTCGTTAACTATG
TACTCGGCAAGGCGAAGGTT
>r24.1 |SOURCES={KEY=d7264f85...,fw,4660787-4660937}|ERRORS={}|SOURCE_1="hcb" (d7264f85c64c494738c475b842be43584b20fbfb)
GCGGAAGCAGCGTCGATAGCGCTGTGTCCACGACGGCAAGTGCGTCGTTCGCAAGCAATAAAAAA
GTCGTGGAGGAGACACGTGAACAGGACAGCCGTACTTTTACCCTACCGGACCTGACTGCGGTAAC
GGATTACGAGGCCGCCGCAA
>r25.1 |SOURCES={KEY=d7264f85...,fw,1903312-1903462}|ERRORS={}|SOURCE_1="hcb" (d7264f85c64c494738c475b842be43584b20fbfb)
TCGGTCTGGAAGCTCAAGTCGGTCATCCGCAAATATTCCGACCATATCTCGCTGCCCATCCTGAT
GCAGAAAGAGGAATGGGACGACGAAAAAAAGGAAACCGTTGTCAGGGACGAGTTCGAGACGGTCA
ACCAGGCAAGCGCGCTCTGG
>r26.1 |SOURCES={KEY=d7264f85...,bw,2393303-2393453}|ERRORS={}|SOURCE_1="hcb" (d7264f85c64c494738c475b842be43584b20fbfb)
AGGATATCTTCCAGGCATCGATGTCGCGCTGGATGAGCGGCTTGTACGATACCGAATACCGGGAA
CCATGGCCGGCATTCCGGCAACGCTGCGTCGGCGCATTGCGTCGCGTGATGGACGGCGCGGACAA
GTCGCAAAGCATCATCGTGT
>r27.1 |SOURCES={KEY=d7264f85...,bw,266130-266280}|ERRORS={}|SOURCE_1="hcb" (d7264f85c64c494738c475b842be43584b20fbfb)
GGGTTGATATAGTAAAAGTACCCGGCGGGGTTCTGATACAGATTTTGGGGGAACGTCCGGTTCTT
TGCCAATCGGCTGCGGCCCATCTAGTCGCTCCTGTACTCGGCGCCAACGGAGACCCGCCACACCC
GTCCGATCTTCTGTGGCTGC
>r28.1 |SOURCES={KEY=d7264f85...,bw,1679284-1679434}|ERRORS={}|SOURCE_1="hcb" (d7264f85c64c494738c475b842be43584b20fbfb)
GAATACCTCAAGTGAAAAATGGTGGGCGTACGATGTGGCGGAACGGTTGCCTGACTGCCACTAGC
GCGAGGCCAGGCAACCGATCGGTAGCGGTAGTAGCGAGAGTGCGCGCGCAAAGATCATCGAAGCG
ATGGCATCGCCTTGGATGAA
>r29.1 |SOURCES={KEY=d7264f85...,fw,3649339-3649489}|ERRORS={}|SOURCE_1="hcb" (d7264f85c64c494738c475b842be43584b20fbfb)
AGGACAGGCCAGTTCATCATCTTCGATTGGCACCGGCAGCATCACTTTTGATTTCGGCACAATTT
CGGGCGGAAGCTTTGACAGCGCAACAGGTAAATACACCGGCGCGAGCTTTGCAACGAATGGCAGT
GGAGCAAAGACAGTCACCAT
>r30.1 |SOURCES={KEY=d7264f85...,bw,2587328-2587478}|ERRORS={}|SOURCE_1="hcb" (d7264f85c64c494738c475b842be43584b20fbfb)
GGCTCGATACCGGTGCCGGTACGATCCACGCGGCCAGCGTGGTCATTGCCACTGGCGGCTTGTCC
ATCCCGAAGATCGGCGCGACCGATTTCGCCTTCCGCATTGCCAAGCAGTTCGGCCTCAAGCTGGT
GGATCCGCGTCCGGCACTGG
>r31.1 |SOURCES={KEY=d7264f85...,fw,3896114-3896264}|ERRORS={}|SOURCE_1="hcb" (d7264f85c64c494738c475b842be43584b20fbfb)
CTTCGCCATTGGGCAGCAGCAAATGCAGGTCCCTGCGCCTGGCAAGAATGCGGTTTTGCCACCGC
GGAAACACGATCTTCATGCGGCCTGATGCCGCACTGCTTGCCAGCGCCGCTTTACCTGGCTTTAC
CTAATAACATATTGACCATC
>r32.1 |SOURCES={KEY=d7264f85...,bw,43152-43302}|ERRORS={}|SOURCE_1="hcb" (d7264f85c64c494738c475b842be43584b20fbfb)
AACCAGCGATCGTGCGAAATCACCATCACGCTGCCCGCAAACTCGAGCAGCGCATCTTCCAGTGC
ACGCAGGGTTTCGACGTCGAGGTCGTTGGACGGTTCGTCCAGCAGCAACACATTGCCGCCCATGA
GCAGCGTCTTTGCCAGGTGC
>r33.1 |SOURCES={KEY=d7264f85...,bw,4691233-4691383}|ERRORS={}|SOURCE_1="hcb" (d7264f85c64c494738c475b842be43584b20fbfb)
CAGAGTTCGGGCATCGAGGAAGTCAACCGTGCAATCGCCGAAATGGACGAAATGACCCAGCAGAA
CGCCGCACTGGTCGAGCAGGCAGCCGCGGCTGCGGAAAGCATGCAGGAACAATCGGTGAAGCTGG
AGCAGGCAGTGGCGGTGTTC
>r34.1 |SOURCES={KEY=d7264f85...,bw,4370666-4370816}|ERRORS={}|SOURCE_1="hcb" (d7264f85c64c494738c475b842be43584b20fbfb)
CGGATTGGCGGCGATGCGTTCCCGCGGGCGACAAGGTTTATCGCCCCGAATGAGACAAGGCCGGT
GGGACCGGCACGGTCAGTGGCATGCGAGCCATGGGGGGCATGGACGCTGCAGGTGCAACGAAATC
CGACCGGGGCCTTCAACGGG
>r35.1 |SOURCES={KEY=d7264f85...,bw,4604726-4604876}|ERRORS={}|SOURCE_1="hcb" (d7264f85c64c494738c475b842be43584b20fbfb)
TTAAGGAGAACCGGATGCGACCGCTGGAAGGCCTGACCGTCGTGACTCTCGAGCACGCAATTGCC
GCCCCGTTCTGCACTCGCCAGCTTGCCGACCTCGGCGCGCGCGTCATCAAGGTCGAGCGCCCCGG
CGTCGGCGATTTCGCGCGCG
>r36.1 |SOURCES={KEY=d7264f85...,bw,3141334-3141484}|ERRORS={}|SOURCE_1="hcb" (d7264f85c64c494738c475b842be43584b20fbfb)
ATGGCCCCGATGCCTGGCCGAAGTAGTCGAGCAGGCGTACCCGGCGGCAGTTGAGTGTTTCACAC
AGGCCAAGCATCGCGTCGAGCTTGGCACTCTGGATGCGCTTGAACGTATCGTCGGCTTCCGATTC
GTCGATCATGCGGCGTTGCT
>r37.1 |SOURCES={KEY=d7264f85...,bw,4669519-4669669}|ERRORS={}|SOURCE_1="hcb" (d7264f85c64c494738c475b842be43584b20fbfb)
CATAACCCGCGTTCCTTCGATCACCACCTCACGGATTTCCCTTGACTTGACCTTGGTAAGGAATT
CGGAATAGGCGACCGTGGTAAGGGGTCCCTGCCCGGTCGAGTTGAACTGCTGGCTTACGGCGAAA
AAAATGACAAATGCAACGAT
>r38.1 |SOURCES={KEY=d7264f85...,bw,2009577-2009727}|ERRORS={}|SOURCE_1="hcb" (d7264f85c64c494738c475b842be43584b20fbfb)
GTCCGGCCGTACCGAGTCGCACGTAATGCTGGTCGACCTGCGCGCCAAGAAGATTACTGGCAAGG
AAGCTGAAGCCATTCTTGGCTCCGCGCACATGACCTGCAATAAGAATGCGATTCCGAACGACCCG
GAAAAGCCCTTCGTTACCTC
>r39.1 |SOURCES={KEY=d7264f85...,bw,1686334-1686484}|ERRORS={}|SOURCE_1="hcb" (d7264f85c64c494738c475b842be43584b20fbfb)
CATCAGGCCGATACCCCCGATCAGCAGCAGCGCGATTGCCAGATACCCGAAGACCGGCAACTCGA
ATACCGGCGGCAGGGTGGTCATCCCGGCTCCGATGGCGATGCAGGCAAGCGCCGGCCAGGGTGTG
GAAAGGCGTGACAACACGGC
>r40.1 |SOURCES={KEY=d7264f85...,fw,4085280-4085430}|ERRORS={}|SOURCE_1="hcb" (d7264f85c64c494738c475b842be43584b20fbfb)
TGTCGAAGTACCCATGCAATCCGGTTCTTTCCAGCAGGGGCACCGCGAAAGCAATCGGCTTGTTG
GTGACACAGGCCAGCCGTACGCCTTTTGCCTTGAGTGCCTCCAAGCCTTCACGTACACCGGGATA
CAGGGTGGAGTAGTCGCCAT
>r41.1 |SOURCES={KEY=d7264f85...,fw,1903129-1903279}|ERRORS={}|SOURCE_1="hcb" (d7264f85c64c494738c475b842be43584b20fbfb)
TATTCCGCCTTCATCGTTGCCGACCGCATCACCGTCGACAGCCGTCGCGCCGGCCTGCCTGCTGA
CCAGGGCGTGCGCTGGGAATCTGCCGGCGAAGGCGACTTCAGTGTCGAAGCCATCGAAAAGCCTG
CACGCGGCACGGACATCACC
>r42.1 |SOURCES={KEY=d7264f85...,bw,4339513-4339663}|ERRORS={}|SOURCE_1="hcb" (d7264f85c64c494738c475b842be43584b20fbfb)
CTGGTAGGCATCCGTGTTGACACCCAGGGCAATCGGCTCTGGCACATAGCTGGCGCGCGCGATTT
CCTGTTGCAGCAGTTCCGGCGCATTGACCTTCGCAAACACCTTGGTCTCAAAATCCAGTGCGGGG
GACAAGCCAAGATAGCTATG
>r43.1 |SOURCES={KEY=d7264f85...,fw,1451397-1451547}|ERRORS={}|SOURCE_1="hcb" (d7264f85c64c494738c475b842be43584b20fbfb)
CAAAACTACCTTGTTCCACCACCTTTGCGAACACCCGCATTGACTGCAATCGGTCCATGGTCCTT
CCTTGCCTTGTCTGCCTTCGGCATTGATTGTTGCTGTTAAGGGAATAGTCGTTAATAATTATTGG
TGTTTTTTGTGACGTACGCA
>r44.1 |SOURCES={KEY=d7264f85...,fw,3471798-3471948}|ERRORS={}|SOURCE_1="hcb" (d7264f85c64c494738c475b842be43584b20fbfb)
CGAAGGGGCGATGCTCCGAGCGTGCAAAGTGCGCATCTCCCCAGCGCCACGCGGCGATCGTGGTG
CCATAACGTTTGGCCATGTCCTTCAATGCCGATTCAAGCGACGCGGACACCACCTGGGTACAGTC
CTGCATCCCGCTTCCGGAGG
>r45.1 |SOURCES={KEY=d7264f85...,bw,4890143-4890293}|ERRORS={}|SOURCE_1="hcb" (d7264f85c64c494738c475b842be43584b20fbfb)
GCGCATGACATGGCAGTGAGGGATAAGCGATTGAATACGGGAGTTTGCATAACATTCCTTTTTAG
TAATTGCAGTGATACGTCTCAAAGTTAATTTCTGTTGTATCAGAGCAATTCACTGAAGAAATAGT
TCCGCAAATCATTGGAATAA
>r46.1 |SOURCES={KEY=d7264f85...,bw,1775260-1775410}|ERRORS={}|SOURCE_1="hcb" (d7264f85c64c494738c475b842be43584b20fbfb)
GCCGCTTGCCTCGGGGCTGGTCGGCGCTTTCGTGCAGGCCATTTCCGGCGGTGCCCTGTATCGAA
AATCGACTTTCCTCCTCGATTCGCTCGGCAAGCAGGTTTTTGCGCCGCACATCCAGGCGCTGGAA
GATCCGCATCTCATCGGCGG
>r47.1 |SOURCES={KEY=d7264f85...,bw,2422746-2422896}|ERRORS={}|SOURCE_1="hcb" (d7264f85c64c494738c475b842be43584b20fbfb)
TTGACCTTCCAGCGTGGCGCGTCGCAGGCAGCCTGCGGTTGCTGTCCGAATGTCAACATGCGTAC
CAGTGTCTGGAGATGGCCTTGCGGCTGCATATTGGCGCCCATCACGCCGAAACTCATCTGCGGCT
CGCCGCCCCGCGTCAGGAAC
>r48.1 |SOURCES={KEY=d7264f85...,fw,4149693-4149843}|ERRORS={}|SOURCE_1="hcb" (d7264f85c64c494738c475b842be43584b20fbfb)
GGCGAAGAAAATGCAGGCTGGACCTACGCCAAATTCCTGCTCGGCCATGAGCGTACCAACATCGC
CGGCATCGGCATTGCCAAGCGCGAGATTTCACGCCTGAAGCGGATCGCCTCGCTGGAAACCAAGA
ACGGCAAGCCGCTGATCAAG
>r49.1 |SOURCES={KEY=d7264f85...,bw,2876644-2876794}|ERRORS={}|SOURCE_1="hcb" (d7264f85c64c494738c475b842be43584b20fbfb)
AGTAATACATCTCCGGCGAACCATGCAGGCGAAGATACACGGTCGGCATCCAGCCTGCGATCTCA
TCGATCGGCAGCGCGCTTACCTGTGGGTCGGCGATCACGTACGACACGTTGCGGTTGTGCAGCAT
GTCGACGGCGGCAGGCGTGA
>r50.1 |SOURCES={KEY=d7264f85...,bw,4472027-4472177}|ERRORS={}|SOURCE_1="hcb" (d7264f85c64c494738c475b842be43584b20fbfb)
ATGCTATCTCCAGGCGTTGTGCAGCTATCTTCGGGAGGGCACGGAGTCGGCACCGCTTGAAGCGG
ACTACCTGGTCTATAACTACAACCGCTTTCAGGCGTGCCGTTTCGGCCTGGATGGAACCATCGTG
CATCCACAGTCACACGAAAG
>r51.1 |SOURCES={KEY=d7264f85...,bw,3706083-3706233}|ERRORS={}|SOURCE_1="hcb" (d7264f85c64c494738c475b842be43584b20fbfb)
GAAGAAGGTCTTCCCCTTAAACTGATGCCGAGCCTGTCATGGGAACGTTCATGCCGTTTCCGCGA
TATGCCGACCGCCTCGTTCCAGCTCTTCTTTCATCGGAAATTGTTCGACCAGATCGGTAATTTTG
ATTGCCGCCTCGGTGTGGGA
>r52.1 |SOURCES={KEY=d7264f85...,fw,3278169-3278319}|ERRORS={}|SOURCE_1="hcb" (d7264f85c64c494738c475b842be43584b20fbfb)
TTCTTCAGCGATCACCTGGCCGCCGGTCAGGATGGCGATGTCTTCCAGCATGGCCTTGCGACGGT
CGCCGAAGCCCGGAGCCTTGACTGCGCAAGTCTTCAGGATGCCGCGGATGTTGTTGACCACCAGA
GTTGCCAGTGCTTCGCCTTC
>r53.1 |SOURCES={KEY=d7264f85...,bw,1703557-1703707}|ERRORS={}|SOURCE_1="hcb" (d7264f85c64c494738c475b842be43584b20fbfb)
GAACGCTGGCATATGCGCAAGAGCGGTGAACGGTTCTGGGCGTCGGGCACGCTTACCCCACTGCA
TGCCGACGACGGCAGGACCGTGGGCTTCGTCAAGATTCTGCGCGACCGCACCGAGCAACGAAGAG
CCGAACTCCGGCTGAATGCA
>r54.1 |SOURCES={KEY=d7264f85...,fw,4685244-4685394}|ERRORS={}|SOURCE_1="hcb" (d7264f85c64c494738c475b842be43584b20fbfb)
CTTCGCCTCAATGGCTTTGGAGACCGGATTCGGCCATTTGTAATCTGCATTGCCTTTGCCAGCAG
CCTTAGCCTTGGTCAAGATTTCCTTGATGAACTCCTTGCCGTCCGCATCTTTCAAGGCGGAGACG
TCCTTGCCAATCAGTTTGGC
>r55.1 |SOURCES={KEY=d7264f85...,bw,505845-505995}|ERRORS={}|SOURCE_1="hcb" (d7264f85c64c494738c475b842be43584b20fbfb)
CGATCACGGCTAAAATGCCAAGCGAGAAAATCACGATCGCAATCAGCCCTTCCAACAAAACAATG
CCGGCTTCATATTTCAAGTGACGGTTAAGTTTATTCATGTCGGAATTAGCAGGCTTGAGGGTCTG
TAGGTTTGGATACAGTGAGC
>r56.1 |SOURCES={KEY=d7264f85...,fw,3320712-3320862}|ERRORS={}|SOURCE_1="hcb" (d7264f85c64c494738c475b842be43584b20fbfb)
TGCTCGAGGCTGAACGTGCCGGCTACCAGGCGCAGCTGGACCGCTACCGGCAGGCAGCAAGGGAG
GTTTTTCCCGGCAAGGAACTGCGCGCTGCGCTCATTATCTCGGATGGGCAGCTATGGCAGATCGA
GGAGTTGTGAACCTTGCGGC
>r57.1 |SOURCES={KEY=d7264f85...,bw,614665-614815}|ERRORS={}|SOURCE_1="hcb" (d7264f85c64c494738c475b842be43584b20fbfb)
AGTTCGCAAATGAAACACTTTATGACGCAAAGCTTGCGCAAACCGAAATCCCATGCCAGGCAGGC
GACGTCGTTGCGTAATGAGACCCGAATAAGAATGAATAATTTGTCATGACTGTGGTCATATGCGA
AACCTTCTTGCTGGCGCAGA
>r58.1 |SOURCES={KEY=d7264f85...,fw,3843048-3843198}|ERRORS={}|SOURCE_1="hcb" (d7264f85c64c494738c475b842be43584b20fbfb)
TTCGCCAAAGGGGATTGCTTTGTCCAGCAGCCGAAAAACAGAACCAAAAGACAACCTGATTCATT
TCAACGCGAGAATAGAAGGCATCAATTACGACATCCTTGATGATCTCGTGGGCTACGCGGTCCGT
CGCGCCCAGCTTTCCATCTA
>r59.1 |SOURCES={KEY=d7264f85...,fw,1266886-1267036}|ERRORS={}|SOURCE_1="hcb" (d7264f85c64c494738c475b842be43584b20fbfb)
ACTGTCCGCCGGTACGGCGACTGTCGGTACCGATACCGGTGCAAATGCGGCTCTCCAATACTATG
ACGGCAATATGTGGCAAAACTACAATGGCACGTCTGTCACGCTGACCGGCGCTACCTTGCTTGTC
CGTACAACCGTCATACAGGA
>r60.1 |SOURCES={KEY=d7264f85...,bw,588540-588690}|ERRORS={}|SOURCE_1="hcb" (d7264f85c64c494738c475b842be43584b20fbfb)
TCCAGGTCGTAAAGTGTGCGCTACTGCGTGCCGTAACCATTACAGCGTTTTGCCATTTTTACATG
ACCCTGTTTTTTGCCCTGGCGCATCGCCATGGAAATCCGCAGCTGACGCGGCGGGAGGGCAAAGC
TGGTCTAGCCAGAGCACAAA
>r61.1 |SOURCES={KEY=d7264f85...,fw,2147438-2147588}|ERRORS={}|SOURCE_1="hcb" (d7264f85c64c494738c475b842be43584b20fbfb)
CAGGTGTGCGGTGGTCGACAGACAGCTTGCGATAGCCTGCGCTTCGTTGCGCGCGCCGGGGAGTT
GGTCGCACTTAAACGCCGCCTGTTCGCTTTCGTCGAAGTAAGGATCGCCTACCACCACGGGCTCG
CTCTGGCTCGGACGGGAAAA
>r62.1 |SOURCES={KEY=d7264f85...,fw,926989-927139}|ERRORS={}|SOURCE_1="hcb" (d7264f85c64c494738c475b842be43584b20fbfb)
CCAGTCCACGGTGTGGATCACTTCCGGCCGGAACCAGATCAGGTAATGATTGTGGATTCGCGATA
TCGGGATCGCGAGCACGCCGCTGGCATTGCGCTTGAGCGCCGCGCCGCCCGGATAGACCGTGCTC
AGGCTGTCGGTGTGGTACAG
>r63.1 |SOURCES={KEY=d7264f85...,fw,259855-260005}|ERRORS={}|SOURCE_1="hcb" (d7264f85c64c494738c475b842be43584b20fbfb)
TGGTCGCCGAGGAGAATTTGCTTACAGGGGAATTGCGGAACATGCATTTGATAGCCTTCGAGACT
TATCAACCTCGCTACGACGAAGAGGAGTTTCGAATTATGGTAGAACGAGGCACGAAGGCCTGGTC
TGACATAGAAAACCCGAGTT
>r64.1 |SOURCES={KEY=d7264f85...,bw,13687-13837}|ERRORS={}|SOURCE_1="hcb" (d7264f85c64c494738c475b842be43584b20fbfb)
CGAACAGATCGCCGGTGTACATATGGTCGACCAGGTGGGCGATGACTTCGGTATCCGTCTGGCTT
TCGAAGACATAGCCGACGGCGGTCAGTTCGGCGCGCAATTCGTCATGGTTTTCTATGATGCCGTT
GTGGACCAGCGCGATACGCT
>r65.1 |SOURCES={KEY=d7264f85...,bw,4391645-4391795}|ERRORS={}|SOURCE_1="hcb" (d7264f85c64c494738c475b842be43584b20fbfb)
TGCGGTCACGCGACGAAGCGATGGAATGGAGCCGACGCTTTCCCGCCCCGCATGGCGATGGCGTC
GATGCGCACATCGAGGTGCGCCAGATGTATGAACGTGACGACTTTACGCCAGGTGCAAGCATCGA
GCAGTTCCGCACGCTGGCCA
>r66.1 |SOURCES={KEY=d7264f85...,bw,1912148-1912298}|ERRORS={}|SOURCE_1="hcb" (d7264f85c64c494738c475b842be43584b20fbfb)
GCCGAGTTCCGGCAGCGTCTTGACCACGACATCGGGATCGAAAATACGCATGACCAGCTTTTCAC
CGAACGCGGTCGGCAGGGTGGACAGACGCAGTTCGATTTCCTGTCCGCCGCCGGTGCGCGTTTTG
ATGCGGCCATCCTGCGGGCG
>r67.1 |SOURCES={KEY=d7264f85...,bw,1253733-1253883}|ERRORS={}|SOURCE_1="hcb" (d7264f85c64c494738c475b842be43584b20fbfb)
CTCCGAAGAATAGATATTCGTGTGCTGCCTTGCGCGAGACGCCGGCCATTCACAACCTCGCCATA
ATACGGCTTATACGTGAATACAAAAAGCGAATAATGCGTGATCTTTACTTCGCAAAAAACGAATG
ATTATCCGTTGCGAACTCGC
>r68.1 |SOURCES={KEY=d7264f85...,bw,1429285-1429435}|ERRORS={}|SOURCE_1="hcb" (d7264f85c64c494738c475b842be43584b20fbfb)
AAGCAGATGCTCGCCGTGTCGCGCGCGATCGTCGAGCCGCGCAAGCTCCTGCTGATCGACGAGCC
GAGCAAGGGACTGGCGCCGGCCATCATTGCCAACATGATTGCCGCCTTCCGCGAATTGAAGCAGA
CCGACACCACGATCTTGCTG
>r69.1 |SOURCES={KEY=d7264f85...,fw,3590563-3590713}|ERRORS={}|SOURCE_1="hcb" (d7264f85c64c494738c475b842be43584b20fbfb)
ATGTGAATCGTCCAAAAAATTAAATATTCTGTGGTGCGAGGAGGGGGACTCGAACCCCCACACCA
TTGCTGGCGTCAGGACCTAAACCTGGTGCGTCTACCAATTTCGCCATCCTCGCGGGAATTTGCGT
GCTGATTCGCGTTGTTTTGC
>r70.1 |SOURCES={KEY=d7264f85...,bw,1198812-1198962}|ERRORS={}|SOURCE_1="hcb" (d7264f85c64c494738c475b842be43584b20fbfb)
CCGCTTCAAGGCAGGCCAAAGCATTGACCAGATTTCGGAGGACTTTTACGCTGCGGCAATCCAGT
ACCCGTCGCTGACCGGTTACTCGGTCAACATGACACCGGCGGAATTTGTGCGGATCATTTACCGT
AACGTGCTGGGCCGCAGCGG
>r71.1 |SOURCES={KEY=d7264f85...,fw,3927219-3927369}|ERRORS={}|SOURCE_1="hcb" (d7264f85c64c494738c475b842be43584b20fbfb)
TTGGTCCAGCGTGCTGATCAGGTCTTCGGTGTACAGGGCGATATGCTGGATGCCTTCGCCGTTGA
ACTGCATCAGGAACTCTTCGATCTGGCCGGAGCCCTTGGAAGATTCCTCATTGAGCGGAATACGG
ATCTTGCCATCGGGTGCAGT
>r72.1 |SOURCES={KEY=d7264f85...,bw,3631150-3631300}|ERRORS={}|SOURCE_1="hcb" (d7264f85c64c494738c475b842be43584b20fbfb)
CCAGACATTTTAGCGAAAGAACTCCCATGAATAACCCCTACGGCTTAGCCAACCTCTGGCAACAA
GGCGATTCCATCACCCGCGCTGTCGCCATCGTTCTATTGATCATGTCCATCCTGTCCTGGTATGT
CATGGCCCTGAAGGCATGGA
>r73.1 |SOURCES={KEY=d7264f85...,fw,4298832-4298982}|ERRORS={}|SOURCE_1="hcb" (d7264f85c64c494738c475b842be43584b20fbfb)
GCAAATTCCACCTGGCGGTCGCTGAGGTTGCCGTCCGGGTTATCGGACAGCTGCTGCGCCAGAAT
CAGCAAGCTGTTGAGCGGGGTACGGAGTTCGTGCGACATGTTGGCAAGGAACTCGGATTTGTACT
TGGACGACAGGGCCAGCTGG
>r74.1 |SOURCES={KEY=d7264f85...,bw,3736102-3736252}|ERRORS={}|SOURCE_1="hcb" (d7264f85c64c494738c475b842be43584b20fbfb)
TTGACGATGTTCTTGAGGAAGCGGCCCAAGCCTTCCGACGCCTTCAGGACGACGTTGCCGACGAA
ACCGTCGCAGACAACGATATCCGTCGTACCCTCGAAGATATCGTTTCCTTCGACGTTGCCGTAGA
AGTTGAGAATACCCTTCTCG
>r75.1 |SOURCES={KEY=d7264f85...,fw,3298767-3298917}|ERRORS={}|SOURCE_1="hcb" (d7264f85c64c494738c475b842be43584b20fbfb)
GCCAGCCGAAGCGTTTTTCGTCGGCCTCCTGATCATCCTCAACCTGCGCGGCATGAAGGAAGCGA
TCCGCATCCTGTTGCCGATCTTCCTCGGGTTCGTGATCACGCATTTCACCCTGATCGTCTACGGC
ATCTTCGCCCATGCATCGCT
>r76.1 |SOURCES={KEY=d7264f85...,bw,1649620-1649770}|ERRORS={}|SOURCE_1="hcb" (d7264f85c64c494738c475b842be43584b20fbfb)
TCTGGAACAGCCCAGGTTTTTCGTAGGCGGTAAAGCGCATCGGCACTTCATGTCCGAGGAAGCGC
GCAACAACGTCCTGATAGGCTTCCGAAACATCGCTTCCCGTCATGTGGATGGCAGGATTGCCCTG
GTTCGATGCATGCAGTACCG
>r77.1 |SOURCES={KEY=d7264f85...,fw,2012157-2012307}|ERRORS={}|SOURCE_1="hcb" (d7264f85c64c494738c475b842be43584b20fbfb)
CGACAGCTTTCGGCCCGCGCCCATTCCCAACGAAGTGCTGGACCGTATATATAAAAAACAATAAC
GGCAGAGCTTGAATCCCACGAGACGACATTTACCCCGCCAAGGCGGGCAATGTCGTTGCGTGGAC
AGAATTTGCAATTACGTTAA
>r78.1 |SOURCES={KEY=d7264f85...,bw,4099427-4099577}|ERRORS={}|SOURCE_1="hcb" (d7264f85c64c494738c475b842be43584b20fbfb)
AGACCAGCTCGTTATGCCGCAGATTCTCCTTAAGTTCACTAAACTGCTCCTCGCTCAGTTGGCGC
TTACGTCCGGCGATCTCGCGTAAGTCCGTAAGAGGTACTTCAAATGCCGCGGTATTCTCTAAGGC
AGCGTTCAGTTTGGCCTCAA
>r79.1 |SOURCES={KEY=d7264f85...,bw,1145862-1146012}|ERRORS={}|SOURCE_1="hcb" (d7264f85c64c494738c475b842be43584b20fbfb)
CAATTCCAATGGCCGCTATGGGCAAGGCAGCCTGATGCGTGAGCGCTTCATTCCGCGCATCCTGG
CCGCAGATCCGGCCTCGCTGCTCAATGCCGAAGGCAACAATCTCGACCCGCACAAGATCTGGAAC
TGCATGTTCACCAATGAGAA
>r80.1 |SOURCES={KEY=d7264f85...,bw,3855029-3855179}|ERRORS={}|SOURCE_1="hcb" (d7264f85c64c494738c475b842be43584b20fbfb)
TGGCGCAGGTGGTTCATGGTGGGTCATGTATTCGGGCTGCAAGGCCGCCGGATCATCGACAACCA
CCGTCAGCGGGTTCTTGCGCACCGCCATCGAAAACAGCGCTGTCGTCACCCTATCCCGCCCCGCG
GTCTGCATCAGGTCGAGAAT
>r81.1 |SOURCES={KEY=d7264f85...,fw,1881714-1881864}|ERRORS={}|SOURCE_1="hcb" (d7264f85c64c494738c475b842be43584b20fbfb)
AGTTTTTTCATGATAGCTGGGGTAATTAATACGAATTTTCAAAACTTATCCGCAAGGGATTCGAC
TGACTCAATCACCGTAGACCTACCGGTATCAAGCGGGTTCGCGGACGGCGCCGGGTCGAATCGCT
GGCGGATAAACTTTAAGCGC
>r82.1 |SOURCES={KEY=d7264f85...,bw,4232352-4232502}|ERRORS={}|SOURCE_1="hcb" (d7264f85c64c494738c475b842be43584b20fbfb)
GAAGGAATGTTATCGAATCGCCAACAAGACCACCGGCTACGTCCTTGGTGCGTTGTTCAAGACAG
CGGTTGTCCTGTATTTCATCTTCTGCGCGCTGGTGCTGGGACTGCGCTATGTGGTCCTGCCCAAT
ATCGACAGCTACAAGCCCGC
>r83.1 |SOURCES={KEY=d7264f85...,bw,1902551-1902701}|ERRORS={}|SOURCE_1="hcb" (d7264f85c64c494738c475b842be43584b20fbfb)
CCCGGGCAAATCCACGCAGCCCCAATCAGTTGCAGGCGCTGCGCAATGCCGGTATGACAACTTCT
GCCAGTTGGGGGTGGTTCTGCCGATTTCAAGGCCTTTTATGTCGGCAGGCAACAGCTGCCGTCAG
GATTTCGCGAGTTCGCGCTC
>r84.1 |SOURCES={KEY=d7264f85...,fw,2842438-2842588}|ERRORS={}|SOURCE_1="hcb" (d7264f85c64c494738c475b842be43584b20fbfb)
GTTGGCAATCTGTTCAAGTACCGCAGCCGCAATGGCCGGAAAACCAACCTGATGGTGTTCCTGAA
ACCGACAGTCCTGCGCAGTAATGAACAGAGCATGAGCGTGACCGGCGACCGCTACGAATACATAC
GGAACGTCCAGGGAAATTCG
>r85.1 |SOURCES={KEY=d7264f85...,bw,4396419-4396569}|ERRORS={}|SOURCE_1="hcb" (d7264f85c64c494738c475b842be43584b20fbfb)
ATATTCAGCGGCCTGATACCAGAAAGATTCAGTGCACAACCCGGGGCACCTGTCTGCACATGCAT
GTGCGTTCCAGTCCGGCGACCTTCAATTTCACCCTTCATGTCGCACGCAGCGAAGCGGCTTCCTT
ACCGTGGATAGACAGCATTC
>r86.1 |SOURCES={KEY=d7264f85...,fw,1826917-1827067}|ERRORS={}|SOURCE_1="hcb" (d7264f85c64c494738c475b842be43584b20fbfb)
CCGATGAAGAGGCAGGATTCGCAGGCGTCGGTATCATCGATGCCAAAGACTTTAGCCAGCACATG
GCCGGTGGCGACCTGCTTGGAGAAGCGCACCAGCGACGCATGGGCATGTATGCTGCTCGCGGTGG
CATGAAAGCCCTGATCGGTG
>r87.1 |SOURCES={KEY=d7264f85...,bw,397255-397405}|ERRORS={}|SOURCE_1="hcb" (d7264f85c64c494738c475b842be43584b20fbfb)
CACCGTATCGAACACGGCCAGGGCCGTGCCGACGACCTCGACATGCTGAACTCGATTGCCGACAA
CATCCAGGGCCGCACCATCTGCGCGCTTGGCGATGCTGCGGCGATGCCGGTTCGCGCGATGGTCA
AGGTCTTCCGCGACGAGTTT
>r88.1 |SOURCES={KEY=d7264f85...,fw,962600-962750}|ERRORS={}|SOURCE_1="hcb" (d7264f85c64c494738c475b842be43584b20fbfb)
ATGCGAGGGACGGCTGCGAAGTGACACCATATGACGGCGCACGTTTGCTTGCCGACCGGCTTCCC
TTGGTGACACTGGACGGTCCTGACAACGTCCGTGCCTCCGGTTGCAACGGCGGCACGTACAATTT
GACCGGCAAGGACGACGATG
>r89.1 |SOURCES={KEY=d7264f85...,bw,1845383-1845533}|ERRORS={}|SOURCE_1="hcb" (d7264f85c64c494738c475b842be43584b20fbfb)
TGCGCGTGATCGGCAGTCCGGACCCCTACGGCAAGCAGATCGACGGCATGGGTGCCGCCACATCG
AGCACAAGCAAGGCCGTCATCGTCGCCCGGAGCACCAGGCCGGGGCATGACGTGGATTATCTGTT
CGGCCAGGTCTCCATTGACA
>r90.1 |SOURCES={KEY=d7264f85...,fw,4194684-4194834}|ERRORS={}|SOURCE_1="hcb" (d7264f85c64c494738c475b842be43584b20fbfb)
GTACTCGCATGCCTACTGCCTGGCATGGTTGGCGCCGGACTCCTTTTTTTTCACCAATACCAAGA
AGGCCGGGCGCAGCAAGAAAGGGACGTGACTCAAACAGCCCGGGCGTTGGTACAGGCGGTCGATA
CCCACCTGCTCAGAGTTCAG
>r91.1 |SOURCES={KEY=d7264f85...,fw,1500894-1501044}|ERRORS={}|SOURCE_1="hcb" (d7264f85c64c494738c475b842be43584b20fbfb)
GCGGAGAGTTCTTTTAGAGTCTTGGTATGCATAGGTTGGGCCGCCGGTTCATGTAAACCGGCAGT
GTTCCGGCAAATGGTTATTCGATGACTTTAGGCACGAGGTAGAGGCCGTCCTGGGTTGCCGGCGC
GACCTGCTGGTAATCGTCGC
>r92.1 |SOURCES={KEY=d7264f85...,fw,3559730-3559880}|ERRORS={}|SOURCE_1="hcb" (d7264f85c64c494738c475b842be43584b20fbfb)
CCGTGCCTGTTGCTGGGCACCATCGACGATCGCTTGCGGAATGGAAATCAGCTCCCCGCCGCCTG
CTTGCGCGCGAATCTGGATCATGCAGGCCGCCTCGAAAATGTACATGTTCACGAAGGCATCGGCG
ATTGTCTTACCAAGAGTCAA
>r93.1 |SOURCES={KEY=d7264f85...,fw,3097828-3097978}|ERRORS={}|SOURCE_1="hcb" (d7264f85c64c494738c475b842be43584b20fbfb)
AGCCGGATTGCTTTGGCGACGAGCGCGGTTTCTTTTTCGAGAGCTACAACGAGCGGGCATTTGCC
GAGCAGGTCCATGGCGGCCAGGCAGCGCGCTTCGTTCAGGATAACCACTCCCGATCAGCCGGCAA
GGTGCTGCGCGGCCTGCACT
>r94.1 |SOURCES={KEY=d7264f85...,fw,3670404-3670554}|ERRORS={}|SOURCE_1="hcb" (d7264f85c64c494738c475b842be43584b20fbfb)
GGCGATTGCATGCTGACTGATGTCGCATCCCCGTCTTGAGGAGAAAAGCTTGCACTCGCCGGCAG
ATCACTGAGCACTGGCTTTTCTACGGTACTCGATAGCTGGCGAATCAGTACTTCGGCCAGCCCAA
CACCTCGCGATGCCATCGTT
>r95.1 |SOURCES={KEY=d7264f85...,bw,2951921-2952071}|ERRORS={}|SOURCE_1="hcb" (d7264f85c64c494738c475b842be43584b20fbfb)
TCAGCAGTACATCAAGTTCGGCGCTGTGGATGACGACCAGCACGGAGACGGGAATTTTGTAGGGC
TTATGCATGCGGATCGGCGGCTTGGTCCGCCCCTGGACACGGGATGATGGCGCTCATTGCCAAAT
CATAACCGAAAGGCATCCCG
>r96.1 |SOURCES={KEY=d7264f85...,fw,2446472-2446622}|ERRORS={}|SOURCE_1="hcb" (d7264f85c64c494738c475b842be43584b20fbfb)
CGTGCCTTGGTATGGAAGAGTAAGCCGCCACCCCTCATATGGCGTTGTAATTGCTCAATCAAAGG
TATTTCGATGCTGAAATAATATTGCTGCAGGCGTTGCACGCTCTTTGCTGATTGTCAGCAGGCAC
AGACAGGAATTTGCTAAGGT
>r97.1 |SOURCES={KEY=d7264f85...,fw,4623629-4623779}|ERRORS={}|SOURCE_1="hcb" (d7264f85c64c494738c475b842be43584b20fbfb)
CCAAGTGCAGATACCGTGGACAGCACCAGAGAGCCGCCGCGGTGGTTCGGCTTGTTCCTGCGCTG
AAGAATATTCACGGCGGTTAGCACTAAAGCGCCGGAATTCAAGCCGGCGTGCACATTGGCGGTCC
GCTTTACATCGGTCTCGGGC
>r98.1 |SOURCES={KEY=d7264f85...,bw,2583570-2583720}|ERRORS={}|SOURCE_1="hcb" (d7264f85c64c494738c475b842be43584b20fbfb)
TCTTAGAGAGTTTCGCTGGCTGTTGTGGCCGACGGGGTGATCGGGAAAATGTAGCGCGGGCGAAT
GCCGGCCAGATGTACTTTGGCTTCACGAAGCAGGTTCACTCGGCGCACGAGAGCAATCCAGATGG
TATTGATTCCATGGCAAACG
>r99.1 |SOURCES={KEY=d7264f85...,bw,1339548-1339698}|ERRORS={}|SOURCE_1="hcb" (d7264f85c64c494738c475b842be43584b20fbfb)
AGGCCGCGCAGGTCGCATCGGCCTCCACCTTGTAGTCGCCCGAGGCAACCCAGACCTCTCCTTGG
TATTCCATGCGCACTTGTGCCGAACCGAGCACATGACCGGCAGGATGCAGCGAGATGCGCACGCC
GTTGTGTGTCACCGGTTCGC
>r100.1 |SOURCES={KEY=d7264f85...,fw,372547-372697}|ERRORS={}|SOURCE_1="hcb" (d7264f85c64c494738c475b842be43584b20fbfb)
GGCTTCTTCCGCAAGGCGGAATGCTTCGGCTAGAGAAACGATGCCAAGCGGCTCGTTGTTAACAC
CGGATAGACGCAGTTCCGGCACTGTAATTTCGCCGTTAATGCGATGCGACTTGTCAGTAGCTATT
GCAGTTTCCTTTTAAAATCA
>r101.1 |SOURCES={KEY=d7264f85...,fw,861734-861884}|ERRORS={}|SOURCE_1="hcb" (d7264f85c64c494738c475b842be43584b20fbfb)
ACTGGCGCCGACGTGGTTTCCCGGTTCTGCGCGGCCAAGCTGCACACTACCCAAACACAAAGCGC
GCTTTGGTGTAGTCTGAAGACGTTTCCTGGAGCTTTGCATCGCCGCTGCGCAAGCTTTCCATGCA
TAAGCATATCTTGACGCGCT
>r102.1 |SOURCES={KEY=d7264f85...,bw,2730069-2730219}|ERRORS={}|SOURCE_1="hcb" (d7264f85c64c494738c475b842be43584b20fbfb)
CTGTTCGTGTCGGAAGAAGGTTTTGGCATCGATACGCCGGCCTTCCTTGGGCCCAAGGCCGCGGC
TTCGGTCGGCACGCCGCTGCCGAACGGCGATGAAATCATCGATGCCGATGCGCCATTGCCGACGG
TGATGTCGCCGTTGTCGGCA
>r103.1 |SOURCES={KEY=d7264f85...,fw,5749-5899}|ERRORS={}|SOURCE_1="hcb" (d7264f85c64c494738c475b842be43584b20fbfb)
AACCAACAGGGCGATGAAAATAACGGCAACCCAGCGAATCATGCAGTCCCTTTCTAAGGTAGCAG
GCGCGCTACAAGCATCACGACCAGGGACATCAGGATGGTGGATGCAAACGGCAGCAGGATCTTGC
GTCCGAAGAGGGTAAAGCGC
>r104.1 |SOURCES={KEY=d7264f85...,bw,3623439-3623589}|ERRORS={}|SOURCE_1="hcb" (d7264f85c64c494738c475b842be43584b20fbfb)
CAGTATCGGGCGCAGCAGGGCCAGCGGGTGCCGCCCGAGTGTCAGCCCAAGGGAATGATAGTCGG
CCACGATACTGGCGCCTTCCGAGGGCGCCGCGAGTTGAACGGATTCTTCCTGCATGCTGGCTTTC
CTCAGTAGTCCCTTGTCCGG
>r105.1 |SOURCES={KEY=d7264f85...,fw,346650-346800}|ERRORS={}|SOURCE_1="hcb" (d7264f85c64c494738c475b842be43584b20fbfb)
ATGGACCTGGCCGACCTGCGGGAATACCATTACGAAGACGATGTACGACATATCGACTGGAACGT
CACCGCGCGCATGCAGACTCCCTATGTCCGGGAGTATTATGAGGAACGTGACCTGACCGCGTGGT
TCCTGCTCGATCTCAGTGCT
>r106.1 |SOURCES={KEY=d7264f85...,fw,4349364-4349514}|ERRORS={}|SOURCE_1="hcb" (d7264f85c64c494738c475b842be43584b20fbfb)
GAGGCGCAACTTGGAGTGCGCCTGGTGCAGCGCTCGTCGCATCAGTTCCATGTGACCGAAATCGG
CGAACGAGTATATCGCCATGCACGCGCCATTGCCGACGAAGTCGATGCGGTACATGCCAGCGTCA
ATGCAAGCCTCACCGAGCCA
>r107.1 |SOURCES={KEY=d7264f85...,fw,2219783-2219933}|ERRORS={}|SOURCE_1="hcb" (d7264f85c64c494738c475b842be43584b20fbfb)
ACTTGAGAAACTGAATAAAGCACTCGCTGCATACGTAGTTACGTTTCCGAGCCAGGAAAGGCTTG
ACAGTTATATAGTCGAAGAAGGGTTGCAGAGCAGTTCGGAGGAACTGAATTCAGAGCTAAGAGCC
GTGGTGAAAACGGCTGAAAG
>r108.1 |SOURCES={KEY=d7264f85...,fw,707139-707289}|ERRORS={}|SOURCE_1="hcb" (d7264f85c64c494738c475b842be43584b20fbfb)
GCCGCATGGAGCTGGCGTACCGCCTGCCGGATTTCGTTGAGCGCACCGCTCGCCAGGTAACGCGG
CTCCGGCGCAAAGAATGACAGGGTGTTGTAGCCCCAGTAGTTCCTCAGGCCGCTGGCCACCAGCC
GCCGGTCCTGCAAGATGGCA
>r109.1 |SOURCES={KEY=d7264f85...,bw,1014177-1014327}|ERRORS={}|SOURCE_1="hcb" (d7264f85c64c494738c475b842be43584b20fbfb)
CTAGGAGCTCCTCACGGGTGAGGGGAGGTTTGAAGTTCGACATACACCTCATTCTACCGATGGTG
TGACTAGGGTCTGAAATGTTAGACAGAAAAATCTGAGCCCTCTCCGATAAAAGCAAATGTGGGCG
ACTCCCCCCGTGGGGGTCAC
>r110.1 |SOURCES={KEY=d7264f85...,bw,347653-347803}|ERRORS={}|SOURCE_1="hcb" (d7264f85c64c494738c475b842be43584b20fbfb)
GCCTGTGCCGCCGCGATGCGGGTCGGCGTGACATCACTGGCCCGCATGCTGCCCGATACGTCGAT
GGCAAGAATGACCGTCTCATATTGCGACGGCAAGGTGACGAGCGCCGCCGGGCGCGCGACCGCCA
GCAGCATCACGGTAAACGCG
>r111.1 |SOURCES={KEY=d7264f85...,fw,2809129-2809279}|ERRORS={}|SOURCE_1="hcb" (d7264f85c64c494738c475b842be43584b20fbfb)
GAGCCGCCGACCAGCGACACGATGTCGCCCGCATGGATTTCCAGGTTCAGATTCTGGTGAACCAC
GAAATCATCGAATTGCGTGCGCAGGTCGCTGATCTGTATGACCGGTGCCGTCATCAATAAAACCC
CACTCCCTTGAAAAGAATTG
>r112.1 |SOURCES={KEY=d7264f85...,bw,1668831-1668981}|ERRORS={}|SOURCE_1="hcb" (d7264f85c64c494738c475b842be43584b20fbfb)
CCGACATCGTCGCTCGACGTGTCCGTGCAGAGGCAGGTATTGCAACTGCTTGCGGAGCTGCAGCG
CAAATACGGGATTGCTTATATTTTCATCAGCCATGACCTTGCGGTGATTCGCGCGATGGCGCATC
GGGTGATGGTCATGAAGGAC
>r113.1 |SOURCES={KEY=d7264f85...,fw,3205251-3205401}|ERRORS={}|SOURCE_1="hcb" (d7264f85c64c494738c475b842be43584b20fbfb)
TCGTATTGGTAAATGGTGCGCTGCAAGTCAGCTGGATGAATCCGAAACTGATGGCCGGTATCGCC
GCCACGCTGTTCTTCCTGTACAAGCGCCATATGCTGGGCACCATCATTGTCGGCATGGCGGCCTA
CAGTTTGCTCCGCGTCATCT
>r114.1 |SOURCES={KEY=d7264f85...,fw,2041512-2041662}|ERRORS={}|SOURCE_1="hcb" (d7264f85c64c494738c475b842be43584b20fbfb)
ACTTTGGCCAAAGTTTCCGCCCTACAGTCTTAACATCTGTAATCGAAGTATTCAGCGGCGTGTAG
CAGTCTGCTTTGTGACCCTCAGTCACACGGACTTTATACGACCTGCGTGGCGATAACCGTATCCA
TATGCACACACTGGATATGA
>r115.1 |SOURCES={KEY=d7264f85...,bw,3823851-3824001}|ERRORS={}|SOURCE_1="hcb" (d7264f85c64c494738c475b842be43584b20fbfb)
CACTATCGCCAGGGAGAGCAGCCCGAGGCGCTGGCAGCGGTCGATCGTTTCATCAAGCTGCATCC
GAACCATCCGAACGTCGATTATATGTATTACCTGCGCGGCCTGATCAACTTCAACGACCGGGTCA
GTTTCTTCGACTTCCTGTCC
>r116.1 |SOURCES={KEY=d7264f85...,bw,3447956-3448106}|ERRORS={}|SOURCE_1="hcb" (d7264f85c64c494738c475b842be43584b20fbfb)
CCCTTGCCATTGTATCGATTGTGCAAACAGTGTTGCAGCAATTCCGCCATTTATCCAAACAATTT
TAGAAGATATATTGCCTAGACCAACAACACAAGGAATCATCATGATGAGCGTACGTAACGTCGTT
TTCCCACCCGGCCGGCAGGC
>r117.1 |SOURCES={KEY=d7264f85...,fw,450989-451139}|ERRORS={}|SOURCE_1="hcb" (d7264f85c64c494738c475b842be43584b20fbfb)
CCCTGATGCCGCTGGCAAAACAGAAGGGACTGGCCTTCCGTCTCGACGTGCCGGACCACGAAGTC
ACGCTGACGAGCGACCGGCGCGCGATCAACCAGATCCTGATCAACCTCGTCAACAATGCCATCAA
GTTCACCGACGAGGGAACCG
>r118.1 |SOURCES={KEY=d7264f85...,bw,4433353-4433503}|ERRORS={}|SOURCE_1="hcb" (d7264f85c64c494738c475b842be43584b20fbfb)
GTACTTGAGAAGGGCGCCGGGCTCCGTCGCGTCGTGGGGATAGACGCTGATGCCTATGCTGCAAG
TCACGGTCACATCCTGCCCGCCGAGCATGACCGGCTCGCAGATGATGTCCATCAGACGTTGCACG
AGGCCGGAAATGGTCGCCTC
>r119.1 |SOURCES={KEY=d7264f85...,fw,4077603-4077753}|ERRORS={}|SOURCE_1="hcb" (d7264f85c64c494738c475b842be43584b20fbfb)
TCTGGGGTATTTTGCCAGCAATCATCGCCTGGTCGTCGACCCTGATGGGCGGTTTCGGATTTGCG
GTGCTCATGGCAGGCCTGATCGGCGCCTACCAGGCGGACAAGCGCATGGCGGCATGGTATGGCAT
GCCCGAGTGGTACTTGCCGT
>r120.1 |SOURCES={KEY=d7264f85...,fw,4693748-4693898}|ERRORS={}|SOURCE_1="hcb" (d7264f85c64c494738c475b842be43584b20fbfb)
GATTGGCAAGTTTTTTTGTATCGACCGGTTTAACTAAATGATCATCAAATCCGGCAGCCAGCGCA
TTCTTGCGATCGTCGTCTTGGCCATACCCGGTTATGGCGATCAGCAGGCAATGAGCAATTTCAGG
AGTGCCGCGTAGGCGCTGTG
>r121.1 |SOURCES={KEY=d7264f85...,fw,259156-259306}|ERRORS={}|SOURCE_1="hcb" (d7264f85c64c494738c475b842be43584b20fbfb)
CGGCAAATTATTCCTTATTAATCATCAACTTGTTACAACATTGGCATCGCTTTGCAGCCTTGCAC
AACATAAAATATCAAGATTGCAAAGCCCTAAAGTAGAGCCAAATGGATGATCCGCTAAACCAGCT
ACGTTTTGCCGTCAGCGATC
>r122.1 |SOURCES={KEY=d7264f85...,fw,2184130-2184280}|ERRORS={}|SOURCE_1="hcb" (d7264f85c64c494738c475b842be43584b20fbfb)
AAGAACTCTAGGCGCAAACATGCCAGCATATAGCGTGAAAACGGCCGACGGCGATCTCTATCTAG
CGGATGACGGTGATGTGTCATGGACGGGGTGGGAGAGTAAGGAAGGGAAATTCAATGATAATGAT
GCTGCCCACGTAACCGCAGA
>r123.1 |SOURCES={KEY=d7264f85...,fw,3582005-3582155}|ERRORS={}|SOURCE_1="hcb" (d7264f85c64c494738c475b842be43584b20fbfb)
TACGGCGCGGCGCCAGTCGCCGGATTCGGCGTGCGGGTGAGGCCATTGACGGTCTCGATCTTCAG
CTTGAGCTTGTCTGCAACCGGTTTGAGGCTTTCCGCCTGCTCATACACCGTGTTGCTGAACTGCT
CGGCGAGTTCAGTGAACTTC
>r124.1 |SOURCES={KEY=d7264f85...,fw,4197672-4197822}|ERRORS={}|SOURCE_1="hcb" (d7264f85c64c494738c475b842be43584b20fbfb)
GTCAAGCGCAAGGAAGAGTTTCCCAAACTGCCAGCCGCAGTGCGCACGGCATTGGAGCTAACGAC
CGCGCGCAAAGAACTACAGGAACGCCAGGCACGCATTACGGAACTGCTCGAACTCGAACGTGCCG
CACGTACCGAGGCAGTGCGG
>r125.1 |SOURCES={KEY=d7264f85...,fw,4317281-4317431}|ERRORS={}|SOURCE_1="hcb" (d7264f85c64c494738c475b842be43584b20fbfb)
TCAGGATGAAGGCGATCTACTGGGATGACGCTTCGCAGGGCATGAAATTCGACTTGCGCGATATC
CCGGCTGACCTGAAGGCAACTTGCGACGAATGGCGCGAGAAGATGGTCGAAGCAGCAGCGGAAGC
GACCGAAGAACTGATGAACA
>r126.1 |SOURCES={KEY=d7264f85...,bw,4017877-4018027}|ERRORS={}|SOURCE_1="hcb" (d7264f85c64c494738c475b842be43584b20fbfb)
ACGTGGCCAAGACACCGGCCAGCTTCACCGGCAAGTATCTCGCGCCGATGCTCAAGCCCAGGAAG
TAATCCGGTCGCAGCAACCGCACGGCACTGACAATGACAATGGCAATGGCAACCCATTTGCAGAT
CACCGGATTGGTGCAGGGCG
>r127.1 |SOURCES={KEY=d7264f85...,fw,3770972-3771122}|ERRORS={}|SOURCE_1="hcb" (d7264f85c64c494738c475b842be43584b20fbfb)
TCTGCCGAGTGGCAGTGGCGAAGCTGGGACTCCAATTCTTCACGTTCACGGAAGACACCATCCGT
TGCGATCTCTATGAGCCGCAGACCTCCATCGTTCCATCCGAAAGATAAGCCAATGACAACCTTCG
CACTCTGCATCAAGTTCGGC
>r128.1 |SOURCES={KEY=d7264f85...,bw,195100-195250}|ERRORS={}|SOURCE_1="hcb" (d7264f85c64c494738c475b842be43584b20fbfb)
GTTACACGCTGGCCGGTACCGAAGTGTCCGCGCTGCTGGGCCGTATGCCTTCCGCGGTGGGTTAC
CAGCCGACACTGGCCGAAGAAATGGGCCGCCTGCAAGAACGTATTACGTCGACCAAGACCGGTTC
GATCACCTCGATCCAGGCCG
>r129.1 |SOURCES={KEY=d7264f85...,bw,1337778-1337928}|ERRORS={}|SOURCE_1="hcb" (d7264f85c64c494738c475b842be43584b20fbfb)
GTCATCGATTCCTTTGCACTACGCACCCTGACAGTTGCCGTTTTCCAGGGTGCAATCTGCGTCAG
TATTTCACTGACCATTTTCCGTTCGCGCCAGGCATGGCGTTCCCGCTATCCGTATTTCTTTACGG
CCGGCATGGCGCTTCTGATC
>r130.1 |SOURCES={KEY=d7264f85...,bw,3313603-3313753}|ERRORS={}|SOURCE_1="hcb" (d7264f85c64c494738c475b842be43584b20fbfb)
GTCAACGGCGAACCGCCGGAAGCGTCCAAGCACCGCATCCTGTTCGAAAACCTGACGCCGCTGCA
CCCGAACAAGCTGCTCCACCTCGAACGCGAAATGCGCGGCGAGGAAAACATTACCGGCCGCATCT
GCGACATGATCGCGCCGATC
>r131.1 |SOURCES={KEY=d7264f85...,bw,4384173-4384323}|ERRORS={}|SOURCE_1="hcb" (d7264f85c64c494738c475b842be43584b20fbfb)
GGTGATCCGCCTTCTCATCAAGTTCGGCATACAGGGCAACCACGCCGCGATTGGTGTCTTCCAGT
TCCCGGGTCAGCTGCACCAGTTCTTCCTGCCTGGCCTTCAGCTCTTCGAGCGTGATCATCAGCTC
GCGGTTTTGTTGCTGGACTT
>r132.1 |SOURCES={KEY=d7264f85...,fw,3726367-3726517}|ERRORS={}|SOURCE_1="hcb" (d7264f85c64c494738c475b842be43584b20fbfb)
CGACTGGGCAAAGGCCGGGGCTGGGGCCGCAGCTGCATGTGCCGGCTGTTCGTCTGGTGCCGGGC
TGATGGTGGTGACCCTGACCTGCGACGTCACTTCCGTCACTTCGGTGATTTCCAGCTGGACCGGT
TGCGCATCCGATGCGGCCGC
>r133.1 |SOURCES={KEY=d7264f85...,fw,2285319-2285469}|ERRORS={}|SOURCE_1="hcb" (d7264f85c64c494738c475b842be43584b20fbfb)
GCAGCAGAGGAGTGCGGAGCTACCCTCCTGCGCAACTACATCTATTACTACCGGTTCAATCATGA
ACGCGATGCGGAGGCTGCTCTTGAGGCCATCCGGTATGTGGTTAAACCTGAAGCAGCACTTTGGG
AGCTCATCTACACGACTTGG
>r134.1 |SOURCES={KEY=d7264f85...,fw,2937975-2938125}|ERRORS={}|SOURCE_1="hcb" (d7264f85c64c494738c475b842be43584b20fbfb)
CTCACCGAGGTCGAGAAGCGGCGCCTGACGACCGACCTGGCCGATGCCGGCGATTCGCATGCCCG
CCATCGCAGCGCCAATGTCGAAGTACTGCTGAAAGCCGCACGCAAGGCCGTGGCGGACTTTGGCG
ACGAATTTCGCAAGATGTAC
>r135.1 |SOURCES={KEY=d7264f85...,bw,2745690-2745840}|ERRORS={}|SOURCE_1="hcb" (d7264f85c64c494738c475b842be43584b20fbfb)
GCGGCGGCCTGTTGCTGCAGTCGCCGGACGCCAAGAACGTCGCGGTATCCGAACTCAAGGTGGTG
ACCAAGCAGCAGCCGACGCCGCAGCAGATGCAGGACCTGATGTTCGCGTGGCGCGTGGCCAAGTT
CGTGAAGTCGAATGCAATCG
>r136.1 |SOURCES={KEY=d7264f85...,bw,3493621-3493771}|ERRORS={}|SOURCE_1="hcb" (d7264f85c64c494738c475b842be43584b20fbfb)
GCGCCATAATGAAGCGTTGAAATACCCCAATAGCCGTTTATAGATTTCTTGCATTCTCTGATTCC
GTTGGAATTACCGTAGCCTATGCATGCAATCTGTATTGGAGATCTTGAGATGGTTAATTTGACGG
TCAGAATGTTTTGGATGAAC
>r137.1 |SOURCES={KEY=d7264f85...,bw,2543344-2543494}|ERRORS={}|SOURCE_1="hcb" (d7264f85c64c494738c475b842be43584b20fbfb)
CTAACCGCATTGAACTGCGTGGCGCATCTTTTCATGTTGATCTGCTCAAGGAGTACGCTGATATC
GATATCGCACTCGACCCGTTCCCGTTCACCGGTGGCCTGACCAGTTGCGAGGCACTATGGATGGG
CGTGCCGGTAGTCACATGGC
>r138.1 |SOURCES={KEY=d7264f85...,bw,1893738-1893888}|ERRORS={}|SOURCE_1="hcb" (d7264f85c64c494738c475b842be43584b20fbfb)
GTGCCGCAATGTTGAACAAATCCGGTTTAGTGACGGCCAGGCCGGGATGAGCGGGTTGAGTGCCG
GACCGACCCTTGATTCCATGCTTGCACAGATTTATGTCGCGGCATTTCGACGTGCGCCGGAAACG
GACGGATACAACTACTGGGC
>r139.1 |SOURCES={KEY=d7264f85...,bw,1065964-1066114}|ERRORS={}|SOURCE_1="hcb" (d7264f85c64c494738c475b842be43584b20fbfb)
CAACGGCATTACGACCGCCTGCCACGGCCTGACTTTTTCATGGGAAGGCGGTTTGCGCGGACGTG
ACGCGGCCCTGGCCATGCTGCGCCAGGTCAACGAGAGCGACAGGCGGTTTCAGGCGGATCACCGG
ATTCATCTCCGCTTCGAGAA
>r140.1 |SOURCES={KEY=d7264f85...,bw,1727978-1728128}|ERRORS={}|SOURCE_1="hcb" (d7264f85c64c494738c475b842be43584b20fbfb)
CACTGCGGAAGTGCTTGTCCATCTCGTGGGCGCCGGAAAGGAACTCGCGGAAGCCCTCGATGCCG
ATAGCCAGCGCCACCGGCAATCCGATCGCCGACCAGACCGAATAGCGGCCGCCCACCCAATCCCA
GAACGGGAACATGTTTTCGG
>r141.1 |SOURCES={KEY=d7264f85...,fw,2442851-2443001}|ERRORS={}|SOURCE_1="hcb" (d7264f85c64c494738c475b842be43584b20fbfb)
ACCAAACTGCGATTGCAAGGCCATTCCTCAATCGCCCACGTGCTGGCAGAACCGTCTGCGCGAAC
TGACCGTGTCCAAGCAAGCCCATTTACATGCCCTCCCTTCCATCGTCAACATCCCGGCGCCAACC
GGTCGCCATACCTTGCCCTT
>r142.1 |SOURCES={KEY=d7264f85...,fw,2289471-2289621}|ERRORS={}|SOURCE_1="hcb" (d7264f85c64c494738c475b842be43584b20fbfb)
GTAAATACTGTTTCCGCCTTGTCATGGCGCTGTCTCCGTGAATAAGGCCGGCTGTGGGCTTTCGG
TGACCAGCTGAGTGATGGTGACCACCACCCGCGCCTCGCCGTCCGGCTCCATGCGCTCACCGGTG
TCACGGCGGACCCACTTGTC
>r143.1 |SOURCES={KEY=d7264f85...,bw,3434343-3434493}|ERRORS={}|SOURCE_1="hcb" (d7264f85c64c494738c475b842be43584b20fbfb)
AACCAAGCTCGACATGCTGTCCCTATGCATCAAGCGGCTGACTGCCGCCGGCTACGTGTATATCG
GCATGGACCATTTTGCCAAGCCCGACGACGACCTTGCCATCGCGCAGCGGCAAGGCCGCCTGCAT
CGCAATTTCCAGGGTTACTC
>r144.1 |SOURCES={KEY=d7264f85...,fw,2784537-2784687}|ERRORS={}|SOURCE_1="hcb" (d7264f85c64c494738c475b842be43584b20fbfb)
ATCGGCGGCCACCTGCTGCATCAGACCGGACGACGCGCCTTCGGCACGTGCGTGCAGCACGGTCC
GGTTTTCCTTGCTTACCAGCGCGTACTGTGTCTGCTTCTTCGTGCGCAGCAGGACAAGCGGCTCC
CAGGCTGCCGGCAAGGTACC
>r145.1 |SOURCES={KEY=d7264f85...,bw,4781139-4781289}|ERRORS={}|SOURCE_1="hcb" (d7264f85c64c494738c475b842be43584b20fbfb)
ACATAACGTCGGACATGTTCCTGCATGCTTTTCAATGCCTTGAGCGGTCGCGTGCTCTGATCCTG
TAACACCACCGCATCCCATTTCCGATCGGCTATAAGCGCTTGTGCTTCTCCGCGATTCCAGTGTG
CGGCCAGCGATGCACCGCCA
>r146.1 |SOURCES={KEY=d7264f85...,bw,3776595-3776745}|ERRORS={}|SOURCE_1="hcb" (d7264f85c64c494738c475b842be43584b20fbfb)
ATTGCAGCGACACCCACGACTTGCGTGAGAATCTCAACGATCAATCCGAGGTTTGTGATGATCCA
CATGGGTTTTCCTTTAGATGTTTGAACGAGCCAACTTCGCAGCAACCTTTGAGCGGTATGCGGAG
TCCTTGGCGTAACGTGGGTC
>r147.1 |SOURCES={KEY=d7264f85...,bw,1722328-1722478}|ERRORS={}|SOURCE_1="hcb" (d7264f85c64c494738c475b842be43584b20fbfb)
TCCAGCCGGGCTGTCGCTGCAGCAGGAATTGCCGGGACAGCATGCGGGATACCTTGCTGTCGTCC
ACTACCAATACGGTTGTCATTTTCACATCACTTCAAAACGGTTTGAGGCACAATAATGCTTTATA
GCAAGTCTACCATTCGATTG
>r148.1 |SOURCES={KEY=d7264f85...,bw,4629949-4630099}|ERRORS={}|SOURCE_1="hcb" (d7264f85c64c494738c475b842be43584b20fbfb)
GCCCCTGGACTGGAAGCGAACGCCAGGCGCTCCGCTGACGGCTGCGCACCTGGCACGGTTTACCG
GCGATCGTTCGCGCGATTTGCCGGAAGAGACGCGGCTAAGACTGGTTGACCGGCTTCGATCCACC
GGTGCGCCATCGGGCTGGAT
>r149.1 |SOURCES={KEY=d7264f85...,bw,4536616-4536766}|ERRORS={}|SOURCE_1="hcb" (d7264f85c64c494738c475b842be43584b20fbfb)
ATTCGGTGCGCGCCAGCCGCGCATTGATGGCGCTGATGGTGCCGACAGCGGCAACGCGTACTGCC
TCGTCCGGCTCGATATAGCTGCCGTCCGCATTCTTTTCCAGCATTTGTTCAAGCGCAGGCTTGAG
GCTGGCATTCGTGCTGTCCC
>r150.1 |SOURCES={KEY=d7264f85...,fw,2955395-2955545}|ERRORS={}|SOURCE_1="hcb" (d7264f85c64c494738c475b842be43584b20fbfb)
CAAAGGCGGTCTGCGCACCGCGATAGCCGGGGTCCTCGATCCATACCGGATCGCCCGCATCGAGC
ATCATCATCGACACCAGTGTCAGAGCCTGTTGCGAACTGGTCAGCACGATGACCTGTCCGGCATC
GCAGTCAACGCCACGCGACA
>r151.1 |SOURCES={KEY=d7264f85...,fw,2181349-2181499}|ERRORS={}|SOURCE_1="hcb" (d7264f85c64c494738c475b842be43584b20fbfb)
GAAATCGGGCCTTGGCACACGCAACCAGTGGAGTTTGCGCTAGACCGGATACGAATTCACTTTGC
GAGCACTTTCTAACCGGTAGTCCCACACCGATGCTTTGCGGCAGCCGTTCGATGCGCTCAGACTT
TTCTCGCCGGCTACCGTTTC
>r152.1 |SOURCES={KEY=d7264f85...,fw,2907707-2907857}|ERRORS={}|SOURCE_1="hcb" (d7264f85c64c494738c475b842be43584b20fbfb)
CATCGGCTTCTGCAAGGGCGTCAGCATATCGACCAGCAACGTGCGCAATGCCGCCTTAACCTGTT
CGGCATCAGTCAGCTTCTCGCTTTTCACCTTCTTCTTGAGCGAATCGAGGATGAACTGGGTCGCT
TCGACGCCGGCATCGGACAC
>r153.1 |SOURCES={KEY=d7264f85...,fw,4705862-4706012}|ERRORS={}|SOURCE_1="hcb" (d7264f85c64c494738c475b842be43584b20fbfb)
AGATTGCAACCATCTATCCGATACGCCATGGCGTTCCGGAAACACATCCGGCAGCCATGATTGGT
GACGCCGGCGAGCTCGATCTGGCAGATCCGTTGCTGCAGTATTGCCTTGAGCAAAAGGCACTCGT
GCACGTGCAAACGGCAGCAG
>r154.1 |SOURCES={KEY=d7264f85...,fw,3570747-3570897}|ERRORS={}|SOURCE_1="hcb" (d7264f85c64c494738c475b842be43584b20fbfb)
ATCCATCGACCATCAACCTGCTCGATGGCTGTGCGGTATCCGTCCCGTGTCATGAAGAAGGCACC
CTGCCTGTTGGGCTGATGATCGCCGGACCTGCGATGGCCGATCGCAAGGTGCTGGCCGTGGCGCG
TGCTGTCGAAGGCGTACTGC
>r155.1 |SOURCES={KEY=d7264f85...,bw,477240-477390}|ERRORS={}|SOURCE_1="hcb" (d7264f85c64c494738c475b842be43584b20fbfb)
TCATCACGCGCCATACGCCCTTGGCGTGCGGCGTCATGGCGCCAGAAGGCGCTGCTGGACTTTCA
TCCAGAAAGACGAGATCGTCATCTGGCGACGTGCTCGCTCTACTCATTGCCCTCTCCAGCGTCCA
GATCTTCTTGCCTGGAAACA
>r156.1 |SOURCES={KEY=d7264f85...,fw,776181-776331}|ERRORS={}|SOURCE_1="hcb" (d7264f85c64c494738c475b842be43584b20fbfb)
GCGAGCGCACGATCCAGCAACTCAAGGACGGCAAGATCGATATCCTGGTTGCCACCGATGTCGCG
GCACGCGGCCTGGATGTCGAGCGCATCAGCCATGTCATCAATTACGATGTCCCGCACGACCCTGA
AAGTTATACGCATCGGATTG
>r157.1 |SOURCES={KEY=d7264f85...,fw,4701177-4701327}|ERRORS={}|SOURCE_1="hcb" (d7264f85c64c494738c475b842be43584b20fbfb)
CTGCAGCAGGCCCAGGAACCGGAGCGCCTGAACCAGCTTGCCGCCAAGGCGCTTGCCAATCAGGA
TGTCGCGCTTGCCGCCGATGCGTTGCGCGGGCTTGCCAACAGCAACGGAGCTTTCGACGCAGTGC
GCTTCGCGGAGGCTGCGAAG
>r158.1 |SOURCES={KEY=d7264f85...,fw,1595000-1595150}|ERRORS={}|SOURCE_1="hcb" (d7264f85c64c494738c475b842be43584b20fbfb)
ACGAGCATGACGGCAAGATTCGTTGCGATGAAGAGGAATATTCTTTTCATTGAAGCCTCCGGGAA
TTAAGCGCAGTGTAGATTGGCCCGATTGCGTGAAAATCAAGAGGCGTCATGATGCCACACTGCAC
GCTTGGGCGGTGTGATCCGA
>r159.1 |SOURCES={KEY=d7264f85...,bw,3483084-3483234}|ERRORS={}|SOURCE_1="hcb" (d7264f85c64c494738c475b842be43584b20fbfb)
TACAGGCCATTCTGGTTCATCGGAAAGAAGATCGGGCCTCCCGGCGGATCCTGAAGCGGTACATA
GTCCGCGACCATGGTCGTGTAGTTCTCACGGCCAGCCTCATAACTGCGAAACATGTAAAAGTCCG
CTGCGTCGATACTGGGGTTC
>r160.1 |SOURCES={KEY=d7264f85...,bw,485671-485821}|ERRORS={}|SOURCE_1="hcb" (d7264f85c64c494738c475b842be43584b20fbfb)
CTCCGGCGGAACGACGAGACCGCGGATGGTGGGTGTTCCCGGGATGGCGGCCCTGGCCGGCGAAC
TTGCCAGGGGAATCGATGTGCGCGCGGCGCAGAACGTCGTCCGGATCGAGCCGTACCACGGGAAG
TGGTTGCTGGGCATCCAGTC
>r161.1 |SOURCES={KEY=d7264f85...,bw,4873948-4874098}|ERRORS={}|SOURCE_1="hcb" (d7264f85c64c494738c475b842be43584b20fbfb)
GGTACGCTGAAAAAAGAGGAAATTTTGATAAAAATCAACCCTTTACTTTACCCGCTAAGCACGTC
AAAGGCAAGAGTGCAGCCCCGCAATTTCAACGAACCATCGGCATACAGCCCGAAATTCCGATGAA
AATTCAGTCGGGATCGTGTT
>r162.1 |SOURCES={KEY=d7264f85...,bw,4810544-4810694}|ERRORS={}|SOURCE_1="hcb" (d7264f85c64c494738c475b842be43584b20fbfb)
ACTGTGCGCGCATCTTCACGGCCATCTGCTCGCCCCCAACGCCCAGGTCGCCATGGCGCCGACGC
TGTTTTCAATCGACCAGTTGCCGCGCTCCCATGCCGAGACCTTCGCACTCACGCAGCGCATGGCG
CAATCGGCTGTAAAAGCCGC
>r163.1 |SOURCES={KEY=d7264f85...,bw,4806008-4806158}|ERRORS={}|SOURCE_1="hcb" (d7264f85c64c494738c475b842be43584b20fbfb)
CTTACCTAGACAGCTGTATCTGGCATATCCAATCCTATTCGCATACGAAAAGCGTTAGGAAGTCG
GTCGCGGCCTACCGACTCAAAACGTGCTTAGCTCGTTGTCCTGCTCATATGCCCCCGTTATGAAA
CAATCAACTGAGCAGGATTC
>r164.1 |SOURCES={KEY=d7264f85...,fw,829285-829435}|ERRORS={}|SOURCE_1="hcb" (d7264f85c64c494738c475b842be43584b20fbfb)
TCGAGTTCCCAGCGACGATTCATGCAACCCCTTGTTGACCATTCCTGTACTTGCCCGTCCAGGGA
AGCCGCGCTGGACGCCTGCCCAAGAATAGTACGATTCCATACATTGCCGTTTGATATAAATGGTG
TCGGCGGCAAGTCAGCGGTT
>r165.1 |SOURCES={KEY=d7264f85...,fw,3623718-3623868}|ERRORS={}|SOURCE_1="hcb" (d7264f85c64c494738c475b842be43584b20fbfb)
GAGGATGAAACCGGCCTGGTCAATGTCATCATCTGGCCGGGATTGATCGAGCGCTATCGTGCGGA
ACTGCTGGGGTCGCAACTGCTGGGCGTCTATGGAATGTGGCAGACGGAAAACAATGTCCACCACC
TGGTTGCCAGCCGCCTGGTT
>r166.1 |SOURCES={KEY=d7264f85...,bw,3956449-3956599}|ERRORS={}|SOURCE_1="hcb" (d7264f85c64c494738c475b842be43584b20fbfb)
CACGGCTTAGGCTGTTAATGGCGGCTGCCCTGTGTCATGGGGCAACCGTGTGCTGACATGGCTTG
TGAAAAGGCAAATCCTGGGACCCAAAGCGTTTGTCGGCAAAGCCCGGTATCTGGAACGTGAGAAA
AGGATGCGCACTGCGCATGG
>r167.1 |SOURCES={KEY=d7264f85...,fw,1615088-1615238}|ERRORS={}|SOURCE_1="hcb" (d7264f85c64c494738c475b842be43584b20fbfb)
CCGAAACCGGCCCCCGGCATCAACGCCAGGACGGATTCTCGCGCACCCTGCCGCACGAATCCTGG
CTGGCACAGCGGTTCGGCCGCGACTCCCGGTTGCCTGTGTCCGGCAGCATGCCGATTGCAGCCAG
CCTGATGCGAAGCTTCGGGA
>r168.1 |SOURCES={KEY=d7264f85...,fw,3110977-3111127}|ERRORS={}|SOURCE_1="hcb" (d7264f85c64c494738c475b842be43584b20fbfb)
CCTGCGCTTCTTTGCTTTCAATTTGATTGGGCATGTGCTTCCCATGGTGGTGGCGCTGGTGTCCG
TGCCGGTCATCGCGCAGGCAGCCGGGGTGGAGCGCCTCGGCGCGCTGGGCATCGTGTGGGCGCTG
GTTGGCTATTTCAGTTTTCT
>r169.1 |SOURCES={KEY=d7264f85...,fw,4508086-4508236}|ERRORS={}|SOURCE_1="hcb" (d7264f85c64c494738c475b842be43584b20fbfb)
ACGCCGTTCGCGAGACGCGCCCACATCTGAAGGCGTTGCTGATCACCGGTTATTCAGAGGACGTC
GCCACGCGGAGCGGAATGCTCGAGCCTGGCATGCAGATCATTACCAAACCTTTTGCAATGGATGT
ATTCGCAGCAAGGGTACACG
>r170.1 |SOURCES={KEY=d7264f85...,fw,307312-307462}|ERRORS={}|SOURCE_1="hcb" (d7264f85c64c494738c475b842be43584b20fbfb)
TTGCCCGCTTTGGCAGCGGCCAGCGTGGGCGCCAGGCCCGCAGCTCCCACGATTGCCGCCATCAC
TGCATCGCAATCATCGCTGGCGGCAACCTGGCAAAGCGCAGCCTCGCCATATTCGACGGCTGTTG
CCAGGCCTTTGTCCTTGAGC
>r171.1 |SOURCES={KEY=d7264f85...,bw,1693547-1693697}|ERRORS={}|SOURCE_1="hcb" (d7264f85c64c494738c475b842be43584b20fbfb)
ATCCGGCATGGGTCAGTTCCTTCAGGTGAAACGACAGGGAGGAGGGAGGAATCTCAAGCTGCTCC
GCAATTCTGGTGGCCGCCACACCCTCGGGACCTGCTTGCACGAGCAGGCGAAAGACTGCCAGGCG
AGAGTCTTGCGCCAGCGCAG
>r172.1 |SOURCES={KEY=d7264f85...,bw,1937872-1938022}|ERRORS={}|SOURCE_1="hcb" (d7264f85c64c494738c475b842be43584b20fbfb)
AATTGTCGGCTACACGAAACGCGAATTGCTCGAGATGCGTTTCCAGGATGTGACGCACCCTGAAG
ACGTCGTGGCCGACTGGGCGCTCGCCAGGAGAATGATCGCCGGCGAAATCGATGAGAAAAGCCGC
GAAAAACGTTATCGCCACAA
>r173.1 |SOURCES={KEY=d7264f85...,fw,2806145-2806295}|ERRORS={}|SOURCE_1="hcb" (d7264f85c64c494738c475b842be43584b20fbfb)
CTGGTCATCAGGGCATTCAGGTCGACCGGCTGCTGCAACCAGTCCGACAGCCATTCCGACACGGT
CGGGATGAATTGGCCATGCCCGAACAGGTAGCTTTGCGGATAGATCTGCGCCAGTGGCCACAAGC
CGATCACGATCAGGCCGCGG
>r174.1 |SOURCES={KEY=d7264f85...,bw,333721-333871}|ERRORS={}|SOURCE_1="hcb" (d7264f85c64c494738c475b842be43584b20fbfb)
GTAAGGCGGGTTGGTGACGATCAGGTCATATTTCCTTTTCGGCACATTGGAATACAAGTCCGACT
CGATGAGCGTGATGCGGTCGTCCAGCGCATAGTCGACCACGTTGCGGCGCGCCACGTCGAGCGCA
TCGGGCGAAATGTCGACGGC
>r175.1 |SOURCES={KEY=d7264f85...,bw,2648613-2648763}|ERRORS={}|SOURCE_1="hcb" (d7264f85c64c494738c475b842be43584b20fbfb)
GAAGAACTTGGCATCGGACAGGCGCGGACGTACCACCCGTTCATTGCCGCCGACGATGTGTTGCG
GGTCGCTCGTTTCGAGATTGGATACGATCAGGAAGCGTGAACGCAGCTTGCCAGCCGCATCGGTC
AGGGCAAAATATTTCTGGTT
>r176.1 |SOURCES={KEY=d7264f85...,fw,2453711-2453861}|ERRORS={}|SOURCE_1="hcb" (d7264f85c64c494738c475b842be43584b20fbfb)
CCGGTGCCGCGGCTGACATCGCTGTTGCAGCCGTTGCAGCTGCCGCCTGAGGCCGTGTCGCCACG
GCGGTCGTCCCGGCTTTCGCGGAATCTGAAAAAATGCGTCGAAGCCAGTCGTACATAGCGATAGG
TAGCGTGAAATGAGAGGCCC
>r177.1 |SOURCES={KEY=d7264f85...,bw,3853438-3853588}|ERRORS={}|SOURCE_1="hcb" (d7264f85c64c494738c475b842be43584b20fbfb)
GTGCTTCCTTCGAGCAGCAGGTCGGCATGCGCCGCGGTCATGCGTCCCGCATCGACCGCATCACG
CAATACCTGCTCCCGCGCCGCCACATCGCTGCCGAGCGATGGTGTCCAGTGTGCCGGTTCACGGC
GCAGCCGGGCTTCCAGCACG
>r178.1 |SOURCES={KEY=d7264f85...,fw,3136818-3136968}|ERRORS={}|SOURCE_1="hcb" (d7264f85c64c494738c475b842be43584b20fbfb)
CATCGAGCAGGCGGTTGTCCGGCGATACCTTTTCACCCGGCTGCACCATGCGGCTGGCAACCAGT
CCGCCAATCGGCGCACGGATCACGGTGTCGGCAAGCGCCTTCTCGGCGACGTCCAGGGCACCGCG
CGCCGATTCGACATTGGCGC
>r179.1 |SOURCES={KEY=d7264f85...,bw,261357-261507}|ERRORS={}|SOURCE_1="hcb" (d7264f85c64c494738c475b842be43584b20fbfb)
TTGTTCAGCCGATTCTGCCAAAACATGACTTTGTACTCTGAAAAGTGTAGGAATGGGCTATGTGG
CCATACATTCCAAGTCGAAGCGTTCAGCAGTGCATTTGCGGAAGTTTTCACTATGGGGGCGTTTG
ATCAAAGTCCCGTATGCCCA
>r180.1 |SOURCES={KEY=d7264f85...,bw,4281167-4281317}|ERRORS={}|SOURCE_1="hcb" (d7264f85c64c494738c475b842be43584b20fbfb)
CGATCGCGTGATCCAGTACGTGAAGGACCGTTACGGCCGCGAAGCCGTGTCCCAGATTGCCACCT
TCGGTACCATGGCGGCGAAGGGCGCGGTGCGCGACGTCGGGCGTGTCCTCGACATGGGGTACAAC
TTCTGCGACGGCATTTCCAA
>r181.1 |SOURCES={KEY=d7264f85...,bw,2320074-2320224}|ERRORS={}|SOURCE_1="hcb" (d7264f85c64c494738c475b842be43584b20fbfb)
CTACGACTGCGCTGACGCAGCAACAAACATTTTCCCGATCGGAATCCTGATCGGTGGCGAAGAAT
TACATAACAACCACCACACCTTCGGCACATCGGCCAAGCTGTCCTCGAAGTGGTATGAATTCGAT
ATCGGCTGGATGTATATCCG
>r182.1 |SOURCES={KEY=d7264f85...,bw,2286717-2286867}|ERRORS={}|SOURCE_1="hcb" (d7264f85c64c494738c475b842be43584b20fbfb)
CCGTCAAGTGCTGTATATCTGCACAGGTTTAATTAACTGGCAAAAGAGGCTCGCTGTTTACCGCC
TTTGGATTGACAGCCACGATACGGAATTCCGATAAATATTGCATTCGCTAAATTATAAGATTGAA
GATTTCTTACAAAGTGCCTT
>r183.1 |SOURCES={KEY=d7264f85...,fw,1889568-1889718}|ERRORS={}|SOURCE_1="hcb" (d7264f85c64c494738c475b842be43584b20fbfb)
CCTGATTTGAGTGGCCTGCGCTATGGCAAGATCTGCATCCTGTCGGATGCGGACGTCGATGGCTC
CCACATCCAGGTGCTGTTGCTGACCTTGTTCTTCAAGCACTTCCCGCAACTGATTGCGCGTGGCC
ATATCTGCGTCGCCCGTCCG
>r184.1 |SOURCES={KEY=d7264f85...,fw,2031518-2031668}|ERRORS={}|SOURCE_1="hcb" (d7264f85c64c494738c475b842be43584b20fbfb)
GAAGAAGCCAAGCTGCTGGGCTTCAACAACTTCGCGGAAGTGTCCTTGGTCCCCAAGATGGCCGA
GACCCCGCAACAGGTCATCGACTTCCTAGAGGACCTTGCGAAGCGCGCCCGCCCGTTCGCCGAAA
ACGACCTCGCCGAATTGCGC
>r185.1 |SOURCES={KEY=d7264f85...,fw,4495815-4495965}|ERRORS={}|SOURCE_1="hcb" (d7264f85c64c494738c475b842be43584b20fbfb)
ACGCCCACCACTGGGTTGAACATCATCCTCGTGACAGAATTCGCCAGGACGGTGCAGGCATTTGC
CGTCGAAGCGGTGGAAGACATCGTCCGGCTGGAATGGAACGAGGTTCTATCGGCGGAGGGCAATT
CGGCTGGCAACGCGGTAACC
>r186.1 |SOURCES={KEY=d7264f85...,fw,2916510-2916660}|ERRORS={}|SOURCE_1="hcb" (d7264f85c64c494738c475b842be43584b20fbfb)
TAGGGCAAGGCGAGGTGATAGTCGATCAGGCCACCGTCCCAATAGGTGCCGATGGGCGCATGCGG
AATATGGCGCACCGGTTCCATGGTAAAGGGCAGGGTGCCGGACGCCAGCAAGGCACTGTCAAGGT
TGTCGGCGGACAGCGGGACG
>r187.1 |SOURCES={KEY=d7264f85...,fw,3108702-3108852}|ERRORS={}|SOURCE_1="hcb" (d7264f85c64c494738c475b842be43584b20fbfb)
GAGGATGCGGTCATTGCCACGCACATGCATGCCTTGATCGACGATGATGCGCTGCATGCGCGCCT
GAGCATCGCGGGACGCCAGCGTGCGGAGAGTTTCACCTGGCGCAAATTTGCGTTGGAAACGCTGG
CCATTTACCGTAAGGTGCTT
>r188.1 |SOURCES={KEY=d7264f85...,fw,69021-69171}|ERRORS={}|SOURCE_1="hcb" (d7264f85c64c494738c475b842be43584b20fbfb)
CTGCTCGCGCAGCAGGTATTCGCGCTGGCGGTCTTCCATGCGCTCCTTGGTCTGCGCGCTGATTT
CCTCGGACAGCCGCAGCACTTCGATCCGCGCAGACAACGCATCGAGCACCTTGTCCAGTCGCGCG
GACAAGTCGTCGGTCTCCAG
>r189.1 |SOURCES={KEY=d7264f85...,fw,67177-67327}|ERRORS={}|SOURCE_1="hcb" (d7264f85c64c494738c475b842be43584b20fbfb)
CGCGCCTGCCACAGCAATTGATGCTGGGGTTAGGCTGAAACGCCGGTGGCGCAGCGGCGGAATGG
GCTAGCCAGCAGGCAGGCAACGCCGATCATCTGGCCCAGCAAGTGCAGCTGCGGTTAGCGACCAT
GCGCCGGCAGGCGTCGCGAG
>r190.1 |SOURCES={KEY=d7264f85...,bw,2020700-2020850}|ERRORS={}|SOURCE_1="hcb" (d7264f85c64c494738c475b842be43584b20fbfb)
AGTGCATTCGAAATGACCGGCACATACTTGAAGTTGGGCAGCGTTGCCGCCCATTCTTCGCACAG
CGCATTCATGTAAAGATCCTTCGGCCGGCGGCCTCCCCAGTACAGCACCATGGGGCGGGTGGTTT
TGTTGTGAATGGCCTGCTCG
>r191.1 |SOURCES={KEY=d7264f85...,bw,2654806-2654956}|ERRORS={}|SOURCE_1="hcb" (d7264f85c64c494738c475b842be43584b20fbfb)
CCGGGCCGCAAGCTGCGGGTAGTGGGCAATCTTCCGTATAACATCTCCAGCCCACTGCTGTTTCA
TCTCGCCGACATGGCGCCGCAAGTACAGGACCAGCATTTCATGCTGCAGAAGGAAGTGGTCGAAC
GCATGGTGGCCGAGCCCGGC
>r192.1 |SOURCES={KEY=d7264f85...,bw,1981817-1981967}|ERRORS={}|SOURCE_1="hcb" (d7264f85c64c494738c475b842be43584b20fbfb)
CTGCGTGCCCATGTGGCCCGCAGCAATCCGCTTTGGCGCGATGCGGCGGGACCGGTCGAGCCGCT
GGTCGTGTTCCAGGGGCCGAGCGCCTATATCAGTCCGTCCTTTTATCCCACCAAGCAGGATGGGG
GCAAGGTGGTGCCGACCTAC
>r193.1 |SOURCES={KEY=d7264f85...,fw,615534-615684}|ERRORS={}|SOURCE_1="hcb" (d7264f85c64c494738c475b842be43584b20fbfb)
GACGGCAAGGAGCGCTGGATCTCGCTGCGTGGCCAGGTGCATTTTGATACGGACGGCCGCGCCAA
TCGACGGGTGGGTGTGACGGTCGATTTCACGGAAAAGCATGAAGCGGAAAGACGGGTACAGATCG
CGGCGCAACACGACAGCCTG
>r194.1 |SOURCES={KEY=d7264f85...,bw,4105431-4105581}|ERRORS={}|SOURCE_1="hcb" (d7264f85c64c494738c475b842be43584b20fbfb)
GGAACTCCGGCCGCGGATCCACAACGGACTCCCACTTCCCGGTTTCGGTTGGGTGTGTAGTAAAG
CCAGCTGCACCTAACTTAACACGCAAGGCGGCCTGCGCTTTAGCGTCAAAGGCACTATTCATAAA
GATACGATCTTTCATTCACA
>r195.1 |SOURCES={KEY=d7264f85...,fw,4464454-4464604}|ERRORS={}|SOURCE_1="hcb" (d7264f85c64c494738c475b842be43584b20fbfb)
CGAATGGCGGCGAATTCGGTTTCCCCCGTCAGCGCTTCAATCATCTTGAAGACATCACGCTGAGC
CTGCCATCGACGGCGGAAGGCTACCTGGCGAGCCTGGGGAAGAATACGCGCCGCAACATCAAGCG
CTATACCGACCGGCTCATGC
>r196.1 |SOURCES={KEY=d7264f85...,bw,3976222-3976372}|ERRORS={}|SOURCE_1="hcb" (d7264f85c64c494738c475b842be43584b20fbfb)
GTCGACCACGTCTTCTTGCACGCCGTCGAGCGACGAGTATTCGTGCACGACGCCAGCGATCGTCA
CTTCGGTTGGCGCGTAGCCCACCATCGACGACAACAGAACGCGGCGCAGTGCATTGCCAAGGGTG
TGGCCGTAGCCACGCTCAAA
>r197.1 |SOURCES={KEY=d7264f85...,bw,939323-939473}|ERRORS={}|SOURCE_1="hcb" (d7264f85c64c494738c475b842be43584b20fbfb)
CGCGGCGAGGACGACGACGCGTTGCGACGATTACAGATGGCGATTGGTGCCGCATGCGGGGTAGC
CGGTCCCAAGCGCGCCTCGGGCGCGCGATTGATGAGGAGCGACGGCAATCCCTGTATCGTCAGCA
CCGTGCCGCTGCCGATGCAG
>r198.1 |SOURCES={KEY=d7264f85...,bw,2313357-2313507}|ERRORS={}|SOURCE_1="hcb" (d7264f85c64c494738c475b842be43584b20fbfb)
GGCCATGGTAGTGCTCGGCGGTATCGGTCACATCCCCGGCGTGGTATTGGGCGGAGTAATTCTTG
CGGCCTTGCCCGAAGTGCTGCGTCACGTTGTCGAGCCACTGCAGCGCCAGTTGTTCGGTACCGTG
CTGGTGGATGCGGAAGTGCT
>r199.1 |SOURCES={KEY=d7264f85...,fw,781993-782143}|ERRORS={}|SOURCE_1="hcb" (d7264f85c64c494738c475b842be43584b20fbfb)
GCATGGTACTGATCATGATGGATACACGAATTCGAAGCGCTGTCCCGGACGATGCCAAAGCCATT
GTCGCTATCTACAATCCCTATATTCTCGACAGCCTGGTGACCTTCGAAGAGCATCGCGTCACCGA
ACAGGAAATGCTGGAGCGCA
>r200.1 |SOURCES={KEY=d7264f85...,fw,1534699-1534849}|ERRORS={}|SOURCE_1="hcb" (d7264f85c64c494738c475b842be43584b20fbfb)
CCGGGCCAGTTCGAACTCATCCTGAATCGGCCGACCGGCATGCACCTGTTCCAGATAAGCCTTGG
GCTGCTTGAAACGCATCTGGCGGACAATGCGGTGCGGAAAGGAAATCTTGGAATGGGCACCCGCG
CCAATCCCGAGGTAATCGCC
>r201.1 |SOURCES={KEY=d7264f85...,fw,4720431-4720581}|ERRORS={}|SOURCE_1="hcb" (d7264f85c64c494738c475b842be43584b20fbfb)
CTGAAGCTGGAGACAACGCGTACGCGGCAGAACAAGTCGTGGTCCCTGCCTTCCCCTGGGCCATT
TGAACCGCCGAAGGATTTCCTGAAGGCTCCACCCAAAGCACATCCCGCCATGCAGGAGAAGAAGG
CCAGTCCGCGGCCGAGCGAC
>r202.1 |SOURCES={KEY=d7264f85...,bw,3037047-3037197}|ERRORS={}|SOURCE_1="hcb" (d7264f85c64c494738c475b842be43584b20fbfb)
ACCGTGGCAGGAAATTGCGGTCCAGCTTCCGCCGGCACCGAAGCCGGAGAATTTGTTGCCGTTCT
TCGCCAGCCCGTCGCAATCCTTTGCCATTGATGCCTCCTCCGTGTCGCTCGGCACCGATGGCGTG
GTCCGCTACGTCCTCGTGGC
>r203.1 |SOURCES={KEY=d7264f85...,fw,4359260-4359410}|ERRORS={}|SOURCE_1="hcb" (d7264f85c64c494738c475b842be43584b20fbfb)
TGCGCGCGGCCGGTTTAGCCTGTTCAAGGAAACCGCATCGCACGCGGCCAGCCTTGCGGAACAAT
TGCGTCCTGTTCTGGGACGGACGCCGTGGGAGCTCGGATCGCCGTCGGCACAAGCAGCAACGACG
GATGACTTCCCGCGCCTCGC
>r204.1 |SOURCES={KEY=d7264f85...,bw,1472730-1472880}|ERRORS={}|SOURCE_1="hcb" (d7264f85c64c494738c475b842be43584b20fbfb)
GCATTGCATTTATCCAACTACTTAGCAGGACTCATGCCACCTTTTTCATGCCACAATTGCGTTAT
CAGAATTTCTATTTTTTACCCTGCAGGCAAGTAAACGCACTGCGTTTGATAGGGCGCACCAGATG
GGACGCACCACGCTGAAGCA
>r205.1 |SOURCES={KEY=d7264f85...,bw,2322645-2322795}|ERRORS={}|SOURCE_1="hcb" (d7264f85c64c494738c475b842be43584b20fbfb)
GGCGCTTGCGCTGCATTTTTTTGCATTCAGCGCTGCAGCCGCCGGGAAAGCCGGCGAGGTACAGC
CGCCAATGGCAGCCCGGGGAAGCCTGCAGCCGCTGTTTGCTCCCTGGGACGATATCGAGGCGGCG
ATTATTGAAGTGATCGACGG
>r206.1 |SOURCES={KEY=d7264f85...,bw,3880512-3880662}|ERRORS={}|SOURCE_1="hcb" (d7264f85c64c494738c475b842be43584b20fbfb)
TCAGGGCGATGGCGACGATACTGCGCTGCCGATAGCGGTGCAGCAGCGTATGGCTCACTTGGGCA
AACGACGGAAGGCTCCTGGAGCCCAGCGCAACGGCCGGGGGCGGAGGAGGCAGTTTGCCGTGCTG
TGCTTCGACCTCGGCCTCGA
>r207.1 |SOURCES={KEY=d7264f85...,fw,1211117-1211267}|ERRORS={}|SOURCE_1="hcb" (d7264f85c64c494738c475b842be43584b20fbfb)
TGGCCACGACCGGCTCGCCGTCATGAATGACGGGCATCAGGCGTTCCTGCAAGTCGATAAGGAGC
AGCGTGGCGCGGCCGGCATCGCAAAGGCTGGTCATTTTTTCACCTGCTGGAGAAGTTTCCTGACA
TAGGCCGTGAACAGCGCGCG
>r208.1 |SOURCES={KEY=d7264f85...,bw,1234815-1234965}|ERRORS={}|SOURCE_1="hcb" (d7264f85c64c494738c475b842be43584b20fbfb)
GCCCTTCATTGCGTGGATGATCCATGTGGTGCGCGACAAGCTGCGCCACGGCTTTGAAAAGATCG
ACCGGGTCTGGGGTGAAGTGACCAACGTACTGGCCGATACGATTCCCGGCATCCGTGTGGTGAAG
GCCTTTGCGCAGGAAAAGCG
>r209.1 |SOURCES={KEY=d7264f85...,fw,3726315-3726465}|ERRORS={}|SOURCE_1="hcb" (d7264f85c64c494738c475b842be43584b20fbfb)
CCGACTGGGTCGGCTGTTCGGCAACCGCCGTGCCGCCAGCGTCGGTAGTAGCCGACTGGGCAAAG
GCCGGGGCTGGGGCCGCAGCTGCATGTGCCGGCTGTTCGTCTGGTGCCGGGCTGATGGTGGTGAC
CCTGACCTGCGACGTCACTT
>r210.1 |SOURCES={KEY=d7264f85...,fw,1073340-1073490}|ERRORS={}|SOURCE_1="hcb" (d7264f85c64c494738c475b842be43584b20fbfb)
TTTCACAATACAACTGCCCCGTCACCCGTGCCGCCGCAGGCTTGAGCAATCGATACGTGCCCACC
ACCTGCAGCGTGCCGGAATCGCGCACGATCAGGTGGTCGCAATGCAGGTCGAACTCGTCCCGGTC
CAGTCGCTCGGGGTTCATCA
>r211.1 |SOURCES={KEY=d7264f85...,fw,1372199-1372349}|ERRORS={}|SOURCE_1="hcb" (d7264f85c64c494738c475b842be43584b20fbfb)
CATGCCTATTTCACGGAGAGTTTCGCCATGACCCGTACGTCGACGCTGCTGACGCTGTTGGCGCT
CACTACGCTCAGCCCGCTTGCTGCTGCAGACACCGCCGATTTTGCCGGGGCCTGGGTCGCCACGA
TCTGTCCACCAGGCATCCAG
>r212.1 |SOURCES={KEY=d7264f85...,fw,2143853-2144003}|ERRORS={}|SOURCE_1="hcb" (d7264f85c64c494738c475b842be43584b20fbfb)
TCATTGGTCGTTGGCCGTACGGCGTGGGAACCTGTACGGAGCAGAGCGTTGCGTGCATGTCGCCT
GTCAATGAAAAGAAACGATTTAATGTTACCGAGTCAGCCGAGAGTGGAAGTTCAGCGAATCATTG
GTCGCTCAGCATATGCATTC
>r213.1 |SOURCES={KEY=d7264f85...,bw,753173-753323}|ERRORS={}|SOURCE_1="hcb" (d7264f85c64c494738c475b842be43584b20fbfb)
CCGATACGACCTTCAACGCCGTCATGGCATCCGGAATGATGCCGGACTGGATCATAGTGCCTGGC
CTGGGCTTGGTATCCGACGCCGAGATCGATGCACGGTTTGCACAGAAGGATGTACAGGCGGCGAT
TACCCTCTTGCAGATGGCCG
>r214.1 |SOURCES={KEY=d7264f85...,fw,4451785-4451935}|ERRORS={}|SOURCE_1="hcb" (d7264f85c64c494738c475b842be43584b20fbfb)
CGGTACGCGGGCTTGGCTTCGTCCCCGAAGACCGTCGCGTGTTCACCGACCTCAGCGTGATGGAA
AACCTCGACGTCGGGCGCCAGCCGAAACGGGCCTGGCCAGATGGCAGCCCGGCACCGTTATGGAC
TCCGGAACGGCTGTTCAAGC
>r215.1 |SOURCES={KEY=d7264f85...,fw,3685738-3685888}|ERRORS={}|SOURCE_1="hcb" (d7264f85c64c494738c475b842be43584b20fbfb)
GCCGCCGGATTCAGCGGATCGAGTTCGGCCGGCACGTCGATCTCTCCGGGCACACTCGGCTTGAC
GCCGCCATCGCGGCCATACGCACGCAGCTGGAATACATAGGCCAGCACTTCGGCGACCGCGGTGT
AGAGGGCGGCCGGAATCTCG
>r216.1 |SOURCES={KEY=d7264f85...,bw,3996349-3996499}|ERRORS={}|SOURCE_1="hcb" (d7264f85c64c494738c475b842be43584b20fbfb)
AACATCCGGACAGCGACGACATTGTCGCCGCGGTGGTGCTGCAGGCGTCGCCGAAGCTGGTCAAA
GCCATGCTGTCGTCTGGCGAAGAGATTGAAATCAGCGGTGCAGGCCTGACCTTTGCGGCCAACCT
GTTGAGCGACAAGGCACCGC
>r217.1 |SOURCES={KEY=d7264f85...,bw,460493-460643}|ERRORS={}|SOURCE_1="hcb" (d7264f85c64c494738c475b842be43584b20fbfb)
AGCTGTCGGAGAAGAAGCTCCCGTTCATTTCCGTCCTCACCGACCCGACCATGGGCGGCGTCTCC
GCATCGTTCGCCTTCATGGGCGACGTGGTGATCGCCGAACCCAAGGCCCTGATCGGCTTTGCCGG
CCCGCGCGTGATCGAGAATA
>r218.1 |SOURCES={KEY=d7264f85...,fw,1249467-1249617}|ERRORS={}|SOURCE_1="hcb" (d7264f85c64c494738c475b842be43584b20fbfb)
GTACAGGGGCATTTCGTCTCGCGTCCGGTACCTGCCGCAGACATGGCGATCCTGATGCTCAAGCG
CTTCCTGTTTCCGCCAGCGACACGCCAGGACGCCGTCACCCTGTGACAGGCATTGCACAACGTGG
TCATCCACGGCACTCGCGCA
>r219.1 |SOURCES={KEY=d7264f85...,fw,1621316-1621466}|ERRORS={}|SOURCE_1="hcb" (d7264f85c64c494738c475b842be43584b20fbfb)
AGCCAGCAGCCTGCAATGGCGCAGGCGGCAGCCCCGGCTGTTTGCCATAGCTGCGGCCGTGTCGA
GTCGGTACAGGCAATCCAGCAACCAGCCCAGGCCAGCGGCGTAGGCATGGTGGCCGGTGCGGTAC
TGGGTGGTGTACTCGGCAAT
>r220.1 |SOURCES={KEY=d7264f85...,bw,568165-568315}|ERRORS={}|SOURCE_1="hcb" (d7264f85c64c494738c475b842be43584b20fbfb)
GCTGGCCGACGTCGATCATGTCGCCTACTCCTACAATCCATGGCTGCTGCTGGGAGAGCGCAAGG
GTGACGAGACGATTACGCTGCCGCTGGAACCGTCTGCCCACCAAAGCGATTGGCTGTCGCCGTGG
GATCCCTTGTTTCTTTCATC
>r221.1 |SOURCES={KEY=d7264f85...,bw,1103184-1103334}|ERRORS={}|SOURCE_1="hcb" (d7264f85c64c494738c475b842be43584b20fbfb)
CGCTGGCCCTGACGCGCACCATCGTGGCCGCGCCGGCACTGCAGAAATACACGCCGGAAGAATTC
AAGCCGGGCGTGCATTACCGTACCGAGGAAGAACTCGCCAAAGCGGCCGGTGATATCGGCACCAC
CATCTTCCATCCGGTCGGTA
>r222.1 |SOURCES={KEY=d7264f85...,bw,2568555-2568705}|ERRORS={}|SOURCE_1="hcb" (d7264f85c64c494738c475b842be43584b20fbfb)
TCGACCAGAAAGTCCTGATCGGCGCCTACATGGGGGGCAACCGCAATTACACGCTGGTGACCGAT
GAAGACCTGGCCAGCGGGCGCAGTCATTTTTCACCGTTCCTGAAGACCCTGTCGGCACGCGACCG
CCATGCAATCAGTGTCACCC
>r223.1 |SOURCES={KEY=d7264f85...,fw,2311088-2311238}|ERRORS={}|SOURCE_1="hcb" (d7264f85c64c494738c475b842be43584b20fbfb)
AGCCTGTGCAATATTGCCCGCCTGCGCTGCCGGGTAGATGGGGCCAATCGGCGCCGATTTGTCGA
AGCCCTTGCCTGTCGACCACGGGCGTCCCTGCTTCTTTGCTTCGCCCTGAAGATCGCGGCGCGTC
ATATCGAGGCCCACCGCATA
>r224.1 |SOURCES={KEY=d7264f85...,bw,4078933-4079083}|ERRORS={}|SOURCE_1="hcb" (d7264f85c64c494738c475b842be43584b20fbfb)
GCATGACATCGTCGAGCGATTTCCTGCCATTGGTCTGTTCACGGATGGTCAAGTCCAGTCCAAGG
CCAACCAGCGATCCTTTCTGGTAATAACTGACAATGGCGTTCGGTGCATTTTCATCCTGGCGATA
ATATTTGACCCAGGCGTCAA
>r225.1 |SOURCES={KEY=d7264f85...,bw,48841-48991}|ERRORS={}|SOURCE_1="hcb" (d7264f85c64c494738c475b842be43584b20fbfb)
GTCGCTCGACGAGGCGCCGCACGGCTTCGATATTTTCTGCAACAAGCAGGATGAATGTATCAAGA
TTGTGCTGAAGCCGTGATCACGCCGTCGCTGGTGGTGCACCGGCTCACAGGCTCGGTAAGCCAGT
AACGCCCCGAGCCGCTGCAG
>r226.1 |SOURCES={KEY=d7264f85...,bw,1408848-1408998}|ERRORS={}|SOURCE_1="hcb" (d7264f85c64c494738c475b842be43584b20fbfb)
CGCTGTCGAGCAGCGCCGCCGCATCGCCGGCCGCCATGCCGCGACTGCACAGCCACTGCGCGACC
AGCGCGGCAAGTTTATCGAGCGCGATACGGTGCGTCGCATCGGTGTGTGCATACAGCCAGTCCGA
CAACGCCATGAAATTGGCAA
>r227.1 |SOURCES={KEY=d7264f85...,fw,284707-284857}|ERRORS={}|SOURCE_1="hcb" (d7264f85c64c494738c475b842be43584b20fbfb)
ATAGACCATGTCATGCGGCAGGCCGAGCGCGACGCCGAGTTCGCGCACCTCATCCTTGAACAGTT
CACGCAACGGCTCCAGCAGCTTGAGATTCAGGGTCTCGGGCAAACCGCCGACGTTGTGGTGGCTC
TTGATGGTGTGCGCGGTTTT
>r228.1 |SOURCES={KEY=d7264f85...,bw,1375132-1375282}|ERRORS={}|SOURCE_1="hcb" (d7264f85c64c494738c475b842be43584b20fbfb)
GTCCGAATGCGGCGAGATGCGGCGACTGGCCGCGGCCCTCGGCGGTCACCAGGTAATACGCAAAC
GGCGCCGGCGCGATCAATTCGAACACCGGCACCAGGCGCCCGGCGGCGATATCGGCCGATACCAG
CGCACTGCGTCCGATCGCAA
>r229.1 |SOURCES={KEY=d7264f85...,bw,4172219-4172369}|ERRORS={}|SOURCE_1="hcb" (d7264f85c64c494738c475b842be43584b20fbfb)
TCGAGCAGGGAATCGTGTTGATCAATGAGGATTTTGGCCAGCTGGCCGCTAATTGCAGTGCTCAT
AGGTTGGTCCTGTGTGCCATACGGTCCTGTTGGGCAGGGTATGGGTAGATATGAAGGGGGAGGAA
GAAGCGGCCGGCCCGTGGAA
>r230.1 |SOURCES={KEY=d7264f85...,bw,3946477-3946627}|ERRORS={}|SOURCE_1="hcb" (d7264f85c64c494738c475b842be43584b20fbfb)
GTCCCCAAGTGACATGGACAGGCTGATTGATGCCGGGAAGGCGCCTCTGGTGGCACGTAGTCCAG
CCGAGTTCGATGAGATGCTGTCCCTTGTGTTCGCGAAGCGACCTTTCCTGCCGTTCCCGATAATT
CAGGCGTCACGGTCCAGCGC
>r231.1 |SOURCES={KEY=d7264f85...,bw,328702-328852}|ERRORS={}|SOURCE_1="hcb" (d7264f85c64c494738c475b842be43584b20fbfb)
TCCCATACGTCCGCCGGAACACTCTTGTAGTCGGGCGCAAAGTTGCGTGCGGGGTCGGAATTGAC
GAAGTAGGGTTCGGCCCCAGCAAGATAGGCAGCGCCTTCATAGATCTGGTAGAAGGGGTTGGGGC
ACATCACGAGCGCACCGGGG
>r232.1 |SOURCES={KEY=d7264f85...,fw,1349742-1349892}|ERRORS={}|SOURCE_1="hcb" (d7264f85c64c494738c475b842be43584b20fbfb)
TACCCAGCACCAGTTCCAGCGCGGTGAGGGTGAAGAAGGCTATCCATACTTGCGGATCGGAAAGT
AACTCAATCATGCTGTTGTCCTTGATGTTTTAATAGTGGTTGTCATTATTATGGGCAAAAAAAGA
GGGCGCCTCTACTACGGCGC
>r233.1 |SOURCES={KEY=d7264f85...,fw,2581476-2581626}|ERRORS={}|SOURCE_1="hcb" (d7264f85c64c494738c475b842be43584b20fbfb)
GCGTCGCCGGATCCGGCTCGGCACCGGTCTCTTGCAGAATCTGGCGAGAGATGCGGTTCATCTTG
TTGATCGTTTCGATCATGTGCACCGGGATACGGATGGTGCGTGCCTGGTCGGCGATCGAACGCGT
GATCGCCTGGCGAATCCACC
>r234.1 |SOURCES={KEY=d7264f85...,fw,3918338-3918488}|ERRORS={}|SOURCE_1="hcb" (d7264f85c64c494738c475b842be43584b20fbfb)
TGGATGAAAATTGCCAATCAGCTTCTTTCGGAAAAAGGGGATAGCCTGCTTTCCTCCAGGCGGCT
GGAGGAAATCAAGGCAAAGGATGTATTCAATGCCCAGGAATTGTTGCCCGAGGATCGCCATCGTA
AACTTGTCTCGATCGCGCAA
>r235.1 |SOURCES={KEY=d7264f85...,fw,725890-726040}|ERRORS={}|SOURCE_1="hcb" (d7264f85c64c494738c475b842be43584b20fbfb)
TCGAGATGCGGTCCGCATGGCGTATGCCGGCTTTCAGGAAGCTGAGCTTGCCCCAAAACTCGAGT
TCGTCCGGTGTCAGCATGTGGTCGGGGATGCCCAGCGACGCGGCAAGGTCCATCGGGTAATTGCC
CTGGAATGCGAGATTGTGAA
>r236.1 |SOURCES={KEY=d7264f85...,fw,3454413-3454563}|ERRORS={}|SOURCE_1="hcb" (d7264f85c64c494738c475b842be43584b20fbfb)
AGTCGCCCTGGTTCGGGCGGCCTGACGTGGTTTTGACGAACGCCGGACGCGTTTGCCGAGACCTC
ACTATAATCAAGCCAAGATGATAATTGAATAATTCCCTAGCGTATGACAATCACTATGAACCCAT
GGTTGCAGTTTCTCGCAGAT
>r237.1 |SOURCES={KEY=d7264f85...,bw,4289718-4289868}|ERRORS={}|SOURCE_1="hcb" (d7264f85c64c494738c475b842be43584b20fbfb)
ATTTGCGCATTCCAGAACGCCAGACCCTGCGCATCGGGCGCCTTGCCAAACACGTTCGTGTACAC
CGCGGTCAGGAACTGGTCATTGGTCATCGCATCCGGATAAATTGCTTTTACCACTGGCAGGCTGA
ACACCGTGTTCACAACCTGG
>r238.1 |SOURCES={KEY=d7264f85...,fw,2866473-2866623}|ERRORS={}|SOURCE_1="hcb" (d7264f85c64c494738c475b842be43584b20fbfb)
ACCACCATCGAATCCATGCCTGCCAGCCTGGCAAACGACGCCACATGGATCTATTGGCTTGGTCG
CGCCTACCGTGCGGAAGGCAAGACCGAACAGGCGCAGAAGTATTTCGAATCGATTTCGGATCAGA
CCAACTTCTACGGCCAGCTC
>r239.1 |SOURCES={KEY=d7264f85...,bw,2778200-2778350}|ERRORS={}|SOURCE_1="hcb" (d7264f85c64c494738c475b842be43584b20fbfb)
GCTGCCAACGGCATCGGTACAACATCGGCATCAAAAAAGCAGCCAGCAAGGCTGCTTTTTTTTGC
CCGTCGGGGCAGCCATCCCGGCTCGAATTGCTGCACCGCAAAACCAAAATTCCGCTAGAAGGATT
ATTCTGAATACAATTAAAAG
>r240.1 |SOURCES={KEY=d7264f85...,fw,306203-306353}|ERRORS={}|SOURCE_1="hcb" (d7264f85c64c494738c475b842be43584b20fbfb)
CGCGTGAATTCGCGCTTCAAGTCACCGGGAGGAAGCGTACTGACGTCCTGTTCCCGGGCGTCGAG
CATCTTGACATAGCCGCCAAAAGGCAGCATCGAGATGGCCCACTCGGTCTGGTCGGGCCCATACC
GCCGGGACCAAACAATTTTG
>r241.1 |SOURCES={KEY=d7264f85...,bw,3865195-3865345}|ERRORS={}|SOURCE_1="hcb" (d7264f85c64c494738c475b842be43584b20fbfb)
GGACTGTCCGCCTTGTGCGAGCGCCAGTAGTAGCCAACCCCGGTCGCCGTCAATGCCGCCACCAC
AAAAGTCGACGTCATGAGTGCCAGGTAGGTCGTTGTGCCCCGGTGATCGCCAATCGATTCCAGGA
ATTGCGCAACACTGCGGGTA
>r242.1 |SOURCES={KEY=d7264f85...,bw,3813950-3814100}|ERRORS={}|SOURCE_1="hcb" (d7264f85c64c494738c475b842be43584b20fbfb)
CGGCGTCGGCCCCATGTTGGGCCAGGCCCACCACTTCCGCATTTATGCGCCGGAAAAGATCGAGT
ACGCAGTGAACCGCTATACGAATGAGGCCAAGCGCCTCTACGGCGTGATTGACAAGCAGGTTGCG
ACGAACGGCTACCTTGCGGG
>r243.1 |SOURCES={KEY=d7264f85...,bw,1488033-1488183}|ERRORS={}|SOURCE_1="hcb" (d7264f85c64c494738c475b842be43584b20fbfb)
AAGACTTCAGCACGGACTTGATCCATGGCAGCAAGGCATAGGCCGGGAAGGCGAGGATGAAGGTC
AGCGCGAAGTAGGCCGCGTATCCCATTTCCTGTGCGCCGATGCCGCCAGCCCATCCTGCGATGGA
ACGTGAAAAGGCAAAGATGG
>r244.1 |SOURCES={KEY=d7264f85...,fw,2602191-2602341}|ERRORS={}|SOURCE_1="hcb" (d7264f85c64c494738c475b842be43584b20fbfb)
CGCGCGACATGATATCGGCGCAGCGGATCTCGCCCGTGCGGCGGCTGTAGGCCCGCAGTTCAGCC
TGGCGGAAAATCTCTTCGAGGTCATCTTCGTTGACGTCGATCAGCTCGTCATAGGCCCTGACGGC
CGCATCCAGGTCGGCACGGG
>r245.1 |SOURCES={KEY=d7264f85...,bw,3963221-3963371}|ERRORS={}|SOURCE_1="hcb" (d7264f85c64c494738c475b842be43584b20fbfb)
GTATGTGCTGGGTTACAACGTATTTCCCGGAGATTATTGCAGTTTGATTTCGACTTCCACGCCCG
CGGGCAGATCCAGCTTCATCAACGCGTCGACTGTCTTGTCAGTCGGATCCACGATGTCCATCAGG
CGCTGGTGAGTGCGGATTTC
>r246.1 |SOURCES={KEY=d7264f85...,bw,3913664-3913814}|ERRORS={}|SOURCE_1="hcb" (d7264f85c64c494738c475b842be43584b20fbfb)
AAATCCAGTTCTGGAAGGAATCATCCAGGCCGTCCGGCTCAACCTGACGCAAAGGTTGCCCGCCA
TAGTTTTGCACAGCGAAACAATGTTTCAAAAGTGTTGACCGACTCTTATCATTCGGCTACGTTGT
TCTCCAAAATACGTTCACGT
>r247.1 |SOURCES={KEY=d7264f85...,bw,1609078-1609228}|ERRORS={}|SOURCE_1="hcb" (d7264f85c64c494738c475b842be43584b20fbfb)
GGCACGTCATCACGAGCCGGTCGTTCTGGTTGGCCATTCCATGGGCGGCATGCTGAGTCTGCTTG
CCGCAAAGGCCCGTCCCGACCTGGTGCGCTGCGTGGTGCTGCTGGATTCTCCGGTTGTGGCCGGT
TGGCGGGCCGTCCTCCTGCG
>r248.1 |SOURCES={KEY=d7264f85...,bw,2086316-2086466}|ERRORS={}|SOURCE_1="hcb" (d7264f85c64c494738c475b842be43584b20fbfb)
CTGTCATATCCGGCAAACCAATATCCAGTATAAAAACATCGATCTGTTCACAGTTCGCCATATTG
ATAGCGTCATGCGCAGTGAAGGCCACTTTCACATGGTGCCCCACTGCCTTGAGCAGTATAGAAAT
CGAATTTGCGGCGTCTACAT
>r249.1 |SOURCES={KEY=d7264f85...,fw,339496-339646}|ERRORS={}|SOURCE_1="hcb" (d7264f85c64c494738c475b842be43584b20fbfb)
CAGTACGCAGGCTTAACGCTTGGGGCCATAGATGTCGTGCCCGACTTCGTCGATCTGGCGACGCA
AGGCGCGCCGCTCATCGGGACTGAGCCGCCCCTGACGACGGGCATTTTCGGCTGCGTCACCGGCA
CGGCCATCGGCAGGGCCGCC
>r250.1 |SOURCES={KEY=d7264f85...,fw,4445155-4445305}|ERRORS={}|SOURCE_1="hcb" (d7264f85c64c494738c475b842be43584b20fbfb)
TTGCTGCCTGACGGACGCCTCCATTTTTCACATGGACCGATCGACCTGATCCTCCAGGCCGACGG
CGCGGCGGATGTGGTACAGACCGCACACGCCAGGGCATGGCATCGCTTCGCGCATCTCCTGTCCG
AACTGGTGGAAGAACTTCGT
>r251.1 |SOURCES={KEY=d7264f85...,bw,916465-916615}|ERRORS={}|SOURCE_1="hcb" (d7264f85c64c494738c475b842be43584b20fbfb)
TTTCGGCAACGTACGCAGAAAAGGTATTGCCGGTCGAGATACCGAAAACAGCGGTCACCTCATCC
AGTTCTGCGGAATTCGGCACGGTATATGACATCAGCCGGTATGACGGCAGCATGAAGACCTACAG
CCGTGCGCGCGACGCGTATG
>r252.1 |SOURCES={KEY=d7264f85...,fw,1548903-1549053}|ERRORS={}|SOURCE_1="hcb" (d7264f85c64c494738c475b842be43584b20fbfb)
GTGCATGGGGGCCTTTGGCGTATTCGTACTGGCCAAGACCGCTTGGAGCATATCGAGCGGCATCA
TGCCGGAACCGGTGACAATGGGAGTCATCGGCACTCTCGCCCTCGTCGCCAATCTCGGCGTGGCA
GGCCTGCTGTATGCCTACCG
>r253.1 |SOURCES={KEY=d7264f85...,fw,1173030-1173180}|ERRORS={}|SOURCE_1="hcb" (d7264f85c64c494738c475b842be43584b20fbfb)
TGGACGGCGAGGTTGCCAGTACGCGCTATGTCCTGTTCCGTGCGGTGCGCCGTGACGGCAGCATC
GCCTGGGTCGAGTCCAGCGCCGTCCGCATCGACTGGGAAGGGCAGCCGGCGATCCTGGCCTTCCT
GTCCGACCAGACCGACCGGC
>r254.1 |SOURCES={KEY=d7264f85...,bw,4259327-4259477}|ERRORS={}|SOURCE_1="hcb" (d7264f85c64c494738c475b842be43584b20fbfb)
GTGCATCCGATTGTGCGCACGCATCCGGAAACCGGCCGCAAAGCCTTGTTTGTCAGCGAGCATTT
CACACCGCGCATCGTCGGCCTGCCGGAAGACGAAAGCAGGGAATTGCTGGACACCCTGTTTGCAC
ACAGCGTCAAACCGGACCAC
>r255.1 |SOURCES={KEY=d7264f85...,bw,4545735-4545885}|ERRORS={}|SOURCE_1="hcb" (d7264f85c64c494738c475b842be43584b20fbfb)
GTCGCCAACTTGACCGTTATCCAGAATGCGGCCAGCAGGATGACATACAACCCCAGTCCCTTCGC
AATCGTCATTTCAGCCGCTGTTTCAGGCTGTGCGGGGACCAGTTCACCATCGGACATCTAATACT
CCTCAAAACGCCGTAACAAT
>r256.1 |SOURCES={KEY=d7264f85...,fw,1888816-1888966}|ERRORS={}|SOURCE_1="hcb" (d7264f85c64c494738c475b842be43584b20fbfb)
TCCCGCTGTTTGAAGGCCAGCAGTATGCCGGCAACGACGCCGAAGGTTTTGCCGAAGGCGAAGGA
GCGGCCTGGGTCGTCGCCTGGACCGAAGACGGCAACGTGGTGCGCGAATCCTATGTCAACCTGAT
TCCCACCCCTGCCGGCGGTA
>r257.1 |SOURCES={KEY=d7264f85...,fw,3026173-3026323}|ERRORS={}|SOURCE_1="hcb" (d7264f85c64c494738c475b842be43584b20fbfb)
TTCGCGGCAATCCACGACCAGGATCCGTGATACGCGATCTTTCCAGCCGCGGGACTCGACCAGCA
GGGGGACGACAAAAATCAGGTAAGCGCCGTTCGCTTCGCTGGCGGCGCGCTCGGTTTCGACACGG
ATCAGGGGATGGAGGATTGC
>r258.1 |SOURCES={KEY=d7264f85...,fw,3352670-3352820}|ERRORS={}|SOURCE_1="hcb" (d7264f85c64c494738c475b842be43584b20fbfb)
GCGGCGCAATCGCGAGCGGACGAACTTGCCACACGTATTGCGCAGCTACAGCAATCGATTGAAGC
CGGCGTACATCGACATGCACGATCGTCGGACATGCTGACCCACACCCGGGCTGCCCTTGAACAGG
CCCAGCGCATGCAACGCATT
>r259.1 |SOURCES={KEY=d7264f85...,fw,4872798-4872948}|ERRORS={}|SOURCE_1="hcb" (d7264f85c64c494738c475b842be43584b20fbfb)
CAGCAGTGCGCGAGCCTGAAGGTGCGTTTCAGTGCCCGGCGTGTCCAGCTTACAGATCGCAACAA
GCACGGTACCGAGCAGGCTGCCCGCATCAGCAGGTACGCCGCGCTGGGCGACATGTGCAGGGAGC
AGGGCATTGCCGTGCTGCTC
>r260.1 |SOURCES={KEY=d7264f85...,bw,1748549-1748699}|ERRORS={}|SOURCE_1="hcb" (d7264f85c64c494738c475b842be43584b20fbfb)
GAAGGAAGCCAATGATGGTGGCGGCGGCTTGCAGGTGCATGGCGACCAGGACCATCCCGCTAAAG
GCAATCAACGCTCCCATCAATTGGGCCTTCATCGGACGTTCGCCCAGCAACAGGACCGCAAGGCC
GATGCTGAAGAAGGCCTGCA
>r261.1 |SOURCES={KEY=d7264f85...,bw,2817589-2817739}|ERRORS={}|SOURCE_1="hcb" (d7264f85c64c494738c475b842be43584b20fbfb)
CGGCAGGCGTGCCAGCAGGCGCCCCAGCCCGCGCTCGGCGCGGATCATCGATGGCAGGTCGTCGA
ATGCATGGGCTTCATGCAGAAAGTCGGCCATCCTGACATTGTGATGCTTGACCATGCCAAGCAGC
GTTGCCCCATAGCGTTTCCA
>r262.1 |SOURCES={KEY=d7264f85...,bw,1767698-1767848}|ERRORS={}|SOURCE_1="hcb" (d7264f85c64c494738c475b842be43584b20fbfb)
GTCGTGCTCCTGCAGTAAAAACTGTCAACTAGCGCTGCATTGCAAGTTCATGTGTGCGATGCCGC
TTCATCGCATTCTGCTCCTCCGCTTTTTCCTTCCGCGGTTCACCGCCATCACGCAGCAACCTCTC
ATGGCGGTTCCACTTCGATC
>r263.1 |SOURCES={KEY=d7264f85...,bw,943736-943886}|ERRORS={}|SOURCE_1="hcb" (d7264f85c64c494738c475b842be43584b20fbfb)
CAAATCGAACCGCCTGTCGGGACGCTTGAGCATCCGGCAGGCGCATTGTTCCAGGTGATGCGCCA
TTTCATGCTGCGCACCTGCATGATCTTTTCTTTCCAGCGCATCGACGACCGCCAGATGCTCGTCA
AAGGAGCACGGCTGCTGGCC
>r264.1 |SOURCES={KEY=d7264f85...,fw,3876963-3877113}|ERRORS={}|SOURCE_1="hcb" (d7264f85c64c494738c475b842be43584b20fbfb)
ATGACGGCGACGGCCGAAGTGATCGTGCGGGAGCGTCGCCTGATCGACCTTGCGCTCGATCCTTT
CCGGGAAGTAGGCGGGTAAAAGCGGATCAACCCGGCGACCCGCCGGGTGACCGGATTGCCGGACT
ACTGGATTACCGGAGCAGCG
>r265.1 |SOURCES={KEY=d7264f85...,bw,1014586-1014736}|ERRORS={}|SOURCE_1="hcb" (d7264f85c64c494738c475b842be43584b20fbfb)
ACCATGGTGTTACCTATAGATTATCTATGGTGTAGCTCAAAGGGGAATCCAGAAGGACCATAGGG
GGTGCAGGAGTGTGGCTGGGGTGTTCATCCCACCTACTACCTCCCTCTATCCCTCAGCAAAGTAG
AAGCTACGAGTCACCATGGT
>r266.1 |SOURCES={KEY=d7264f85...,fw,4855578-4855728}|ERRORS={}|SOURCE_1="hcb" (d7264f85c64c494738c475b842be43584b20fbfb)
CGGTTTCATCCGCGAACTGCCGCACCAACTCGTTGCATCATTCCGTGCCACACTGGAAGAAACCG
TTCATGCCGACCTGCTCCTGCACGTCGTCGATGGGGCAAGTCCAGTACGCATGGAGCAGATCGAA
GAAGTCAACAGTGTGCTGAC
>r267.1 |SOURCES={KEY=d7264f85...,bw,3797134-3797284}|ERRORS={}|SOURCE_1="hcb" (d7264f85c64c494738c475b842be43584b20fbfb)
GTTCGTGCAGAGCGGATGATTCGGAGCCGACACGGTCACCACGAAGAACTTCGGAGGTTCGCCCA
CGTAGGTCTTCCCAAAGTCAGTCGTGCCGGTGAAATTGATTACAAACTCGTGCTCATACCCGCGA
GAGGTCACGAGGAAGCAAAA
>r268.1 |SOURCES={KEY=d7264f85...,fw,483358-483508}|ERRORS={}|SOURCE_1="hcb" (d7264f85c64c494738c475b842be43584b20fbfb)
GGACAGGATCGGAAACCTGAAGATGCGGTGGTCCATCACGAAGCGGATCGGACGCGGGCTGGCGG
CCATGATGACGATCGCATCCACATAGCTCACGTGGTTGCACACCAGGACCGCCGCCCCCTCGTCC
GGAATGCGGTCGGAATCGAC
>r269.1 |SOURCES={KEY=d7264f85...,fw,2732345-2732495}|ERRORS={}|SOURCE_1="hcb" (d7264f85c64c494738c475b842be43584b20fbfb)
GCACCAGCGCGGCTCCTCCCCGCAAGCCGGCTTCGGTTGCCTGCAGCAGTTTCCGCGTATCGTCC
CAGTCGGGAGTGACCAGATATAAACCTTTCATGCTGTGTTCTCCAAAGTAGCGCCGCGGTCGGGA
ATGCGTTGACCTTCCGCGAT
>r270.1 |SOURCES={KEY=d7264f85...,bw,1015391-1015541}|ERRORS={}|SOURCE_1="hcb" (d7264f85c64c494738c475b842be43584b20fbfb)
GTATGTGGCCAAGGACTTTCTAGACTACCAGGGTGTTGCTATGGCAATTGACCCTGCTGGTAGGG
GTGGAGACGAGCTGTCTTACGCGGTGGTGGCCATGCTCAATGGCTACCTGTACCTTCTGGACTGT
GCTGGCCTGAAGGGTGGGTA
>r271.1 |SOURCES={KEY=d7264f85...,fw,3754331-3754481}|ERRORS={}|SOURCE_1="hcb" (d7264f85c64c494738c475b842be43584b20fbfb)
CAAGCTGCTCTATGTCGGCAAGGCCCGTGATCTGAAGAAGCGGGTATCGAGCTATTTTCAGAAGA
ACCTGGCGAGCCCTCGCACGGCCATGATGGTCGAGCGCATTGCCCGTCTTGAAACCACGGTGACG
CGTAGCGAAGCCGAGGCCTT
>r272.1 |SOURCES={KEY=d7264f85...,fw,2273699-2273849}|ERRORS={}|SOURCE_1="hcb" (d7264f85c64c494738c475b842be43584b20fbfb)
ATCCGATATTGCGCTAGCGCAGTGTCCCGCGACTGCTCGGTTTGCCCAAGCAGACTGATCTCGAA
CTGGGTCAGCTTGTTGTTTTCATCAATGGCCCTGCCGTACTCGTTGACCAGGCCAATTGCGGCGT
TCATCTTTTCGCCGTATCGC
>r273.1 |SOURCES={KEY=d7264f85...,bw,1285406-1285556}|ERRORS={}|SOURCE_1="hcb" (d7264f85c64c494738c475b842be43584b20fbfb)
ACGGACGGCAATGTCTTGCCGTGGTCCGTAAGGTTTTGATAACAGGAAATGTCGAAAGTTTCGTG
ATTGAATATTTCTCAAACCAAGTCGTAATCGCTGAGTTCCTTCTTTACATAGGCATAGAACACCG
GGGCGGCGACCACCCCCGGC
>r274.1 |SOURCES={KEY=d7264f85...,bw,885987-886137}|ERRORS={}|SOURCE_1="hcb" (d7264f85c64c494738c475b842be43584b20fbfb)
TCCCCTCGGTTATGACCCGGCCATCACCTTCTATTCGCTGTTGATTGCCGCTTCCGTTTCTTATT
TCGCCCTGAACCTCGTTACCCGCCGCGACCTCAGCTTCAAGCAGCTGACGGTCAGCGGTATCATC
ATGGGGTTGGGAATCGCATC
>r275.1 |SOURCES={KEY=d7264f85...,fw,3938544-3938694}|ERRORS={}|SOURCE_1="hcb" (d7264f85c64c494738c475b842be43584b20fbfb)
GACGTTACGAGCAAGGCATCCTTGGTTGGGTTGAAGCGGTGCCAGCGCATCGTCTCGGTAGTCAT
CGGCACCCTGGCTTGCGCCAGGCAATCTGTATTCAGCTGGATTCGTTCTTGCAGATCATCGATCA
CATCCTTGTCTGCCTTCTTA
>r276.1 |SOURCES={KEY=d7264f85...,fw,2636857-2637007}|ERRORS={}|SOURCE_1="hcb" (d7264f85c64c494738c475b842be43584b20fbfb)
CGAACCGGATTGGGTGACAGAAGCGTTGCTCGACCAGGTATTGGTTTGCAGGATGTTCGCCTTGC
TGCCATTGCCGGATTGGGCGACCGTTGCACTGCCTTCCTTGGTGCCATTGTTCTGGTTGATGACA
GCGCTCTGGTTATCGCCGGT
>r277.1 |SOURCES={KEY=d7264f85...,bw,1266436-1266586}|ERRORS={}|SOURCE_1="hcb" (d7264f85c64c494738c475b842be43584b20fbfb)
AGCAAGGTGTTGCCGCCGTTAGGAATAGTGACAAGTCCACCGGTGTAGGTAGTCCATGCCGCGCC
GTTGAAATACTCCATTGCCGGCGAAAAGTCGGCGCCGTTGCTTGCATGGCCGTTACCCGCACCGG
TAACCCCAAGGCTGAGGCTG
>r278.1 |SOURCES={KEY=d7264f85...,bw,1504326-1504476}|ERRORS={}|SOURCE_1="hcb" (d7264f85c64c494738c475b842be43584b20fbfb)
ACATCCATCCTGGAAACCTTCCACTGACCAACATGCGGATCACAAGTTGCGCTGCCTGCATAAAT
AAAAGCAGTGGCAGGACATGCGCAGCCTGTGTTCCCATCTTGAACCACAGCACGCGGCGATGGAT
CATGATCGCAAAATAAGACA
>r279.1 |SOURCES={KEY=d7264f85...,fw,2287252-2287402}|ERRORS={}|SOURCE_1="hcb" (d7264f85c64c494738c475b842be43584b20fbfb)
GCATATGGGCCTGTGGCCAGCCGAATTGTTGGCACGGACATTGGAGCCAGCGTGACAGCTAACAT
GAACATGAACACAGGCGGCCATGCCGCTGGTTATCCGAAACGTTATATCGACCATGATGAAGCTT
GAACTGATTCCTCAGCAGGG
>r280.1 |SOURCES={KEY=d7264f85...,bw,1897790-1897940}|ERRORS={}|SOURCE_1="hcb" (d7264f85c64c494738c475b842be43584b20fbfb)
TTTTCGTTCGCATCCCGACAAGAGTGGATACTACGGAGCAGCAATGATCCAGCGCCGATTCAGGC
AAGTCGATGTCTTCACGACGGTTCCCTATCAGGGCAATCCGGTCGCCGTCATCCTTGACGGCGAC
GGTCTGACGGCCGGGCAGAT
>r281.1 |SOURCES={KEY=d7264f85...,bw,2227010-2227160}|ERRORS={}|SOURCE_1="hcb" (d7264f85c64c494738c475b842be43584b20fbfb)
AACCCTTAAAGTTTAGTTGATGTAAAAGGGGAACATGCCCCAATGGGCCCGGATAGCGTGCCCGC
GAACTGACGGCGGGAGAAGTTGCCATTTACAGCGATATCGTAGCCTCCGCCTTCCATTTCTATGA
TTTTAGATATCTAACGATTT
>r282.1 |SOURCES={KEY=d7264f85...,fw,272237-272387}|ERRORS={}|SOURCE_1="hcb" (d7264f85c64c494738c475b842be43584b20fbfb)
CTCAGCACATGGGTTGCTTCAGGTCGCGAACTCATCGCCCGCGATGTCATTCCGGCGGCATGTAT
CAGCGATACCGCGATACCGCGATAGACGCCTGCATAGGCGCGCTACATGCCCTCGCATGCCGCTT
CAATGGTGCCGGCTACGCAG
>r283.1 |SOURCES={KEY=d7264f85...,fw,730866-731016}|ERRORS={}|SOURCE_1="hcb" (d7264f85c64c494738c475b842be43584b20fbfb)
GTGCGGGACCAGCCTGCTTGACAAATTCGCCACCGGTAATGCCCCAGTGACTGATGATGGGAATC
CGCTTTTCGCGCGGCAGCGCCGCGACTTCGCGTACCAGTACCGCAGCCTCGTCATCATTGGCGAC
CAGGATCACCGCCTTGGCTC
>r284.1 |SOURCES={KEY=d7264f85...,bw,3369105-3369255}|ERRORS={}|SOURCE_1="hcb" (d7264f85c64c494738c475b842be43584b20fbfb)
ATCGCTTCATGTGGTTCTCTACCACCGGCTGGATCATGTGGAACTCGCAGGTGACCGGCTTGCTG
CTGGGGTCGACCATCGCGGTGTACGACGGCAATCCCGGCTATCCGGACCTCGGTACGCTGTGGAG
GTTTGCGGAAGAGGCACGGT
>r285.1 |SOURCES={KEY=d7264f85...,bw,2655104-2655254}|ERRORS={}|SOURCE_1="hcb" (d7264f85c64c494738c475b842be43584b20fbfb)
TTATCCATTCATGAAACATATTCCCCGCAAACGCTTCGGCCAGAACTTCCTGACGGACCAGGCCG
TACTGTACGACATCATCCGTGCGATCGACCCACAGCCCGACGACACCATGGTTGAGATCGGTCCG
GGACTGGCAGCCATGACCAG
>r286.1 |SOURCES={KEY=d7264f85...,fw,451837-451987}|ERRORS={}|SOURCE_1="hcb" (d7264f85c64c494738c475b842be43584b20fbfb)
CCTGCAAGCCGCCGCGCCGAAGGATTCGAAGAACGGCGCAGCGTACGCGAGTCCCCCCAAGGCAC
AAACCAAAAGCCAGGCTGCGCCTCCGCCACGCTTGCTGGTCCTTGCCGAATCCGATGACATGCAA
CGCCGGATTGTTACAGGAAT
>r287.1 |SOURCES={KEY=d7264f85...,bw,2482380-2482530}|ERRORS={}|SOURCE_1="hcb" (d7264f85c64c494738c475b842be43584b20fbfb)
ATGACGGCGCCCGCCAGGGCCCAGGCCACTGCCGAACTCAGGCTGTGGGTATAGGGCATGAAATA
CAGGTCGAGCCCGTTGGAGGCGGTAAAACCCGGGACGATGCGAAGCTTTTCGACGCCAAGCAGCA
CCAGCCCGCCCCAGAACAGA
>r288.1 |SOURCES={KEY=d7264f85...,fw,797781-797931}|ERRORS={}|SOURCE_1="hcb" (d7264f85c64c494738c475b842be43584b20fbfb)
GTCGCCGCAGTCAGGAAGTTGAGCGCCGAATCCATGCGCACCGCCAGCACGCCTGGCGCCAGCGG
CGGCAAGTCGAAACGCTGGCGGTCCCGCAGCGTCCCGTCCCGATGCCTGCCGACTTCAATGATGC
GGGGATGAGTGCGCCGATAC
>r289.1 |SOURCES={KEY=d7264f85...,fw,2158534-2158684}|ERRORS={}|SOURCE_1="hcb" (d7264f85c64c494738c475b842be43584b20fbfb)
TCTATGTCTGCCACAACGACGCCTGCGCCTCGCCCGAAGCGCCAAGCGCGCGACGCCATAGTCCG
ATGTAAATACCACTGGGTTTCCAAGCCAGTACCAGGATCGACGGCCACTGATTCTTCACGACCGA
TTAGTGGATCAACCGGCGGA
>r290.1 |SOURCES={KEY=d7264f85...,fw,3958337-3958487}|ERRORS={}|SOURCE_1="hcb" (d7264f85c64c494738c475b842be43584b20fbfb)
AAAAAGCGTTACAAATCCGTGGGCACACGGGGACGATTAACAAAAATTAACATTGCTTACTTTGC
ATAACAAAAAGGCAACAACCTTTCCTTCCGGTCCTTGGTCAGTAGAGCATGAGGCAACCATTTAT
TAAGGAGAAGACCATGGAAA
>r291.1 |SOURCES={KEY=d7264f85...,bw,3609544-3609694}|ERRORS={}|SOURCE_1="hcb" (d7264f85c64c494738c475b842be43584b20fbfb)
TGCACGCAAGATTCCCGCGCTGTGGCTGCGCCGTTTCATCATCACTGTCGGTTTCGCGCTTACCG
CGTTTTATTTCTACAAAACCCTCTGACGGTCTGCCCAGCAGCGTCGGCAGGCTCATGATAAAAGG
ACTGAATGAACCTGCGCTCC
>r292.1 |SOURCES={KEY=d7264f85...,bw,3304732-3304882}|ERRORS={}|SOURCE_1="hcb" (d7264f85c64c494738c475b842be43584b20fbfb)
CTGGTTGTCGCGCGGCTGCTCACGCCCATGATGGCTGCCTATCTGCTCAAGCCTGCGAAAATCGA
AGAGCAAAAAGATGGCTGGATCATGCGCCGCTACATGACCGTCATGAAGTGGTGCCTGCGCCATC
GGCTGATGACGGCAATCGGC
>r293.1 |SOURCES={KEY=d7264f85...,fw,3670041-3670191}|ERRORS={}|SOURCE_1="hcb" (d7264f85c64c494738c475b842be43584b20fbfb)
CGGAATTTCTCGACCTTGGTTTGTGGGTGCCCGTTGACATATTCAGTCGTCGCTGTTTCAACGAC
TTTGCCTTTCCATCCGGCAGACGCTTTGATACCGAAGATATTGTGGCTCTTGCTGCCGTCAGCGC
CGACGATCTCGCGCTTCCCC
>r294.1 |SOURCES={KEY=d7264f85...,bw,1407352-1407502}|ERRORS={}|SOURCE_1="hcb" (d7264f85c64c494738c475b842be43584b20fbfb)
GGATGGACTGGCAGGAGAGACCATTTATCCTGCAAGACGCCGAAGGAGTGGAATTGAAAGAGTGG
AATTGAAAGAGTGGAATTGAAAGTGTGGAGTAGAAAGAGTGGAGTAGAAACAGTCGGTGAAACCG
AGCCGGGAAGTGCGACAAGC
>r295.1 |SOURCES={KEY=d7264f85...,fw,2791537-2791687}|ERRORS={}|SOURCE_1="hcb" (d7264f85c64c494738c475b842be43584b20fbfb)
GTATGGAACTGCATGCGCGATACCGCAACGGCGATGGCGCAGCAGGTGGACTATTACGCGATTGC
CTGCAACACCCTGAATTTCTACCAGCCGCAGCTCGATGCGCTCAAGCTGCCGGCAAAGCTGGTGT
CATTTGCCGATGTAGTCGCC
>r296.1 |SOURCES={KEY=d7264f85...,fw,943161-943311}|ERRORS={}|SOURCE_1="hcb" (d7264f85c64c494738c475b842be43584b20fbfb)
CATGACGCTGTCCAACCTTGAACCGGATATCCATGGCCGCACGCCCCAAATTAGTGAGCGCTCCT
GCCGCGTCGCAAGAATCGCGCCTTGCCCCAGATGAGCGCATGTATTTCGAAATCTATGATGCCAT
CATGGAGCACCGATTGCCGG
>r297.1 |SOURCES={KEY=d7264f85...,fw,1134023-1134173}|ERRORS={}|SOURCE_1="hcb" (d7264f85c64c494738c475b842be43584b20fbfb)
GCCCGCTGCAGTAAAGGGATCAGGATGCCGGTGAGCGCCAAGAACAGCAGCGTTTCACGAAGGTA
AGGGAGGGCTTGGTGTACTTCCACGTCGAACTATCCTTTGACAAGCGAAACCGAAGCGGATGTCG
ACGCGGCGCGCTGTCACTGG
>r298.1 |SOURCES={KEY=d7264f85...,bw,538082-538232}|ERRORS={}|SOURCE_1="hcb" (d7264f85c64c494738c475b842be43584b20fbfb)
CCCGCGCCCATGGTCGGCACGGTCTTCAGTACCCAGTCGACGATCGAGTCGGACGGATTGAGCAT
GACGAACTTGGACTTGTTTTCCGAGCCGCCGCCCTTGGCGGCAACTTGCACGTCCACCGTGTTGC
CAGGCACCAGTTCCATGTGC
>r299.1 |SOURCES={KEY=d7264f85...,fw,3600559-3600709}|ERRORS={}|SOURCE_1="hcb" (d7264f85c64c494738c475b842be43584b20fbfb)
AAAGCCCAGCCGGTTCATGCCGCTATTCATCTTGAGATGCACATGCACGCCCGACGGCAGTGAAA
CACCGGAAAGCATGTTAATTTGCTCATTGCAATGTATGGCAAACTGGATATCCCTTGCTGCCAGC
TCCGGCAGGTCGGACCGGTC
>r300.1 |SOURCES={KEY=d7264f85...,bw,621015-621165}|ERRORS={}|SOURCE_1="hcb" (d7264f85c64c494738c475b842be43584b20fbfb)
CGTTTCGACAATAGCCTATTTTTTTATCGGGTATGGCATCGCCTATGGGGTCCACTTCTTCGCGG
ATGCCTCCGTACTCGCTGAAAGAAACGGCTTTGAACTGGTCAAGTTCTTCTTCCTGCTGACGTTC
GCGGCCGCCATTCCAGCCAT
>r301.1 |SOURCES={KEY=d7264f85...,fw,3015833-3015983}|ERRORS={}|SOURCE_1="hcb" (d7264f85c64c494738c475b842be43584b20fbfb)
TCGCAGGATGTCTCGGAGTTGATTGCCTCCTTGCGCCAAGGGGTGTTTACGGATCTGTTCCGCAG
CTTCGTGCCGGCAGAATCGATGGAAGAGCAGTGGGACATCAAGGGGCTGGAGGCGGCGTTGGCCG
GTGAATGGCAGCTGGACGTG
>r302.1 |SOURCES={KEY=d7264f85...,bw,747729-747879}|ERRORS={}|SOURCE_1="hcb" (d7264f85c64c494738c475b842be43584b20fbfb)
GTTCGCCGGCAAACTCAGCAAGGTTTTTCGCCGGTACGAACGACAGCGCGTAGATTTGTGACGCG
CCCTTGGGAGCCTCGTACGCCTTCATGAACCGGAACACCGCTTCCGGCACGCCCATCAGGAAAAT
TGCTTGCGGCTTGGCGTCGA
>r303.1 |SOURCES={KEY=d7264f85...,bw,4794952-4795102}|ERRORS={}|SOURCE_1="hcb" (d7264f85c64c494738c475b842be43584b20fbfb)
TAATTTTCGATTCCAACATTATGTAAGAAATGCACTTATGCACTACGACGGAACGTCAGGAGATT
TGGATTAGCGATGATCATAAACAGACTCTCCCCTAAAAGTTGCCACGCTTCCCGCTTCTCCTTTG
CATAATTGTGATGAAGATAA
>r304.1 |SOURCES={KEY=d7264f85...,bw,2842545-2842695}|ERRORS={}|SOURCE_1="hcb" (d7264f85c64c494738c475b842be43584b20fbfb)
GTGCGCGGATCGACGTTGACGAAATTGCCACCGACCGGCCGTCCGTTCTGGAGCGGCGGCGCAAC
CGGCGTCGTCATATTGCGCAGCAGGAGAGAATCAGTGGACTGCGAATTTCCCTGGACGTTCCGTA
TGTATTCGTAGCGGTCGCCG
>r305.1 |SOURCES={KEY=d7264f85...,bw,762020-762170}|ERRORS={}|SOURCE_1="hcb" (d7264f85c64c494738c475b842be43584b20fbfb)
CCAATTCTTGATGGTTTCATTGAGAACTCCCCGGCCAGGTAGAGCAATGCCGGCATTGTTAACTA
GAATGTCGAGCCCATTAAGAGATCGCTCGACTTCTGCAATGGCTGGGGCAAGAGCGGCCCGGTCG
GTAACATCGAGATGGAGGAC
>r306.1 |SOURCES={KEY=d7264f85...,bw,4265639-4265789}|ERRORS={}|SOURCE_1="hcb" (d7264f85c64c494738c475b842be43584b20fbfb)
CCGAAGCGCAGATTGTCTGGAGCGCAGAAAACGGATTGGCCGTCGACCCCGCGATTGCCGCACGC
ATTACCGAAGGGGTTGAGCACTTGTCTGCGAACCTGCATGCCTTGCGTCGCGCAAACTCTTCCTC
CGCCACCGAGTTCACGCCGG
>r307.1 |SOURCES={KEY=d7264f85...,fw,3502619-3502769}|ERRORS={}|SOURCE_1="hcb" (d7264f85c64c494738c475b842be43584b20fbfb)
CAGGAGGAGGCTCGGTAGGCTCCGTAGCTGGTCCCGGTTTCGTGTTCTCGGGCGTTGCTTGGCAA
CTCGCACCAGTAGAGACGAACGGGCCTGTAGCAATCACCTCGTAATACCCGTTACGGCTTGGACT
TTGGTTCTGATTGGAGGCAG
>r308.1 |SOURCES={KEY=d7264f85...,bw,4867071-4867221}|ERRORS={}|SOURCE_1="hcb" (d7264f85c64c494738c475b842be43584b20fbfb)
CAGGCGCTTTGCAGTCGACGGAAGGGAAGTCGCCGGACAGTCAGCATAGGAAGCTTGCGCGCCGA
TGGAAAACGATGTGAGGATCAAAGGTCGATACCTGCCACTGTGCGCAACACATACTATCGACGGG
TTTTCATGCACCTGCCAGCG
>r309.1 |SOURCES={KEY=d7264f85...,bw,474012-474162}|ERRORS={}|SOURCE_1="hcb" (d7264f85c64c494738c475b842be43584b20fbfb)
CCAGGCGGAAAGATCGCCGTGTACACGGGATTGATGGAAAAACTGCAGGTCACCGACGACGAACT
TGCTGCGGTGATCGGGCATGAAATCGCCCACGCGCTGCGCGAGCATGCGCGGGAAAGGGCATCCG
AACAGATGATTGCCGGCGGC
>r310.1 |SOURCES={KEY=d7264f85...,bw,588455-588605}|ERRORS={}|SOURCE_1="hcb" (d7264f85c64c494738c475b842be43584b20fbfb)
GCATCGCCATGGAAATCCGCAGCTGACGCGGCGGGAGGGCAAAGCTGGTCTAGCCAGAGCACAAA
GCATGCCGAGCACACACGATGCATGATCTGCGTGGCCTCTGCGCCCATAGCGGTTTGAGAAAGAT
CATCGCGCTTGCCAACCCGC
>r311.1 |SOURCES={KEY=d7264f85...,bw,3633160-3633310}|ERRORS={}|SOURCE_1="hcb" (d7264f85c64c494738c475b842be43584b20fbfb)
AAAGTGGCGCCGACCGACAGTACCGTGCTGGTCACCGGAGAAAGCGGCACCGGCAAGGGCATCAT
CGCCAGGCAAATCCACCAGCAGAGCGGTCGTGCGGATGGGCCATTCATCCCGGTCAACTGCGGCG
CCATTCCGGAAAACCTGATG
>r312.1 |SOURCES={KEY=d7264f85...,fw,2806468-2806618}|ERRORS={}|SOURCE_1="hcb" (d7264f85c64c494738c475b842be43584b20fbfb)
CGCGCCCGACAGCATCACCCCGTAAATGACGGCAATCACTGCGGCCGCACCGTCGCGCATCCGCG
GATACAGGGCAAACACGACAAGCATGCCGAGCGGCAGATAGCCGACGATGTTGGTGATGACATCG
AAGGCGGTCCAGTAATGCGG
>r313.1 |SOURCES={KEY=d7264f85...,fw,4243109-4243259}|ERRORS={}|SOURCE_1="hcb" (d7264f85c64c494738c475b842be43584b20fbfb)
TGAACTGGTGTTTCGATTGCGGATCGGCGCTGGCCGAAGCGGAAGTCGAATACCAGGACAAGCGC
GATCCGGCCATCGACGTCGGCTTCCCGTTCGCCGAACCGGACAGGCTTGCCAAGGCTTTCGGCCT
GCCCAAACTGCCGACCGACA
>r314.1 |SOURCES={KEY=d7264f85...,fw,939506-939656}|ERRORS={}|SOURCE_1="hcb" (d7264f85c64c494738c475b842be43584b20fbfb)
CTGCTGGCCAAGGCGGTTCGCCATTTTGACGTCGCCTGCCGCATTCATCACCAGCAGCGGAAAGC
GGAAACGGTCCAGAACGCGCGCCGCGAGATCGAGCTGGCTGGATAACTCGATCAGTTTCCAGCGC
AGGCTCGCCGCCTGCTGCAG
>r315.1 |SOURCES={KEY=d7264f85...,fw,1705858-1706008}|ERRORS={}|SOURCE_1="hcb" (d7264f85c64c494738c475b842be43584b20fbfb)
TTACGCTGTTGACGCGCAAGAAGTGGCTGGAATTCGCCTCGTATGGCGTGGCGGGGGTCGGCGTG
GCCCTTGGCGTCGCCGCCTGGCTGCATATTTAAAACCGGGCGTGGGACGATCTCCATGCCTGCCG
GTGCATCGACGATTCGGCAT
>r316.1 |SOURCES={KEY=d7264f85...,bw,1056349-1056499}|ERRORS={}|SOURCE_1="hcb" (d7264f85c64c494738c475b842be43584b20fbfb)
AGTCGCACAGGTCTCCGTCATGCCCCATCCTTCCTGCAGCCAGCAGCCCGAGAGCTTGCTGAATC
GTTCATGAAGTTCTGCCGGAAGAGGTGCTCCACCTGAATTGGCGAGCCGCAGATCCTGGAATTTC
GGCAGCGCCATCCCCGCTTC
>r317.1 |SOURCES={KEY=d7264f85...,bw,4097373-4097523}|ERRORS={}|SOURCE_1="hcb" (d7264f85c64c494738c475b842be43584b20fbfb)
GCAAGGCGCGTCGCTGCCGACGTGACATCGTCGTTGAAGTAGCCATACACTTTGCATCAAGCTCG
TTGCGAGCCGCGCGGATGGCAACAAAATTCACGTCTCGAACAGTGAGGACGACGCTGCAACGAGT
AATACTGCGCAAGTTTGGCT
>r318.1 |SOURCES={KEY=d7264f85...,bw,2427414-2427564}|ERRORS={}|SOURCE_1="hcb" (d7264f85c64c494738c475b842be43584b20fbfb)
TCGGCGCGGCATCGCTGTTCACCACCTTGGCGGTCGAGGCGGCGGGAATGGGTGCCTTGCTGGTC
CTGGCGTCGCTCTACGCATTGGCGGCGATGACGATTGCCGGCGCGCTTGAAAAGCGCGGCTACGG
TATTCCGGCCGGTATCTTTG
>r319.1 |SOURCES={KEY=d7264f85...,fw,4602521-4602671}|ERRORS={}|SOURCE_1="hcb" (d7264f85c64c494738c475b842be43584b20fbfb)
TATCGACTTCACTGTCAAGCTGCATGGTCACCTTGTCACGGAAGGCGGCGATGCGTGGCTGCGTA
TATTCGTGCTCGAATTCTTTCATGCCGGCGCTGTTGAACTCCGCGATCAGGGCAAGCACGGTACC
CATGGAAAACTTCGCCTGGT
>r320.1 |SOURCES={KEY=d7264f85...,bw,2933517-2933667}|ERRORS={}|SOURCE_1="hcb" (d7264f85c64c494738c475b842be43584b20fbfb)
TGTTTTCCGACGAAGCCTTCCGCCAGCTACTCGCCACCGATCCGGACGCCGCGTCCGTGCATGCC
CGCATTCTTGCCTGGCAGCCCAGCGTGCATGCCTGAGTCCTGATTTCGATGCCGGCATCTACTCA
CCTTACTATTCAGCAATTAT
>r321.1 |SOURCES={KEY=d7264f85...,fw,2702380-2702530}|ERRORS={}|SOURCE_1="hcb" (d7264f85c64c494738c475b842be43584b20fbfb)
CACGAGCGCTGCCAGAATGGGCAGCCATTCGGTCGCCACCCGTTGCGCATGGACCATGATGCCGA
CGCCGGCCGGGATGAACAGCAGTGACAGATGCTTGAGGAACTCCAGTGTGGTGGGCGCCAGCCGC
TCGGCCAGCGACGGGCGCGC
>r322.1 |SOURCES={KEY=d7264f85...,bw,3572865-3573015}|ERRORS={}|SOURCE_1="hcb" (d7264f85c64c494738c475b842be43584b20fbfb)
GGGGCAGCTGCAAGCCGCCGGATTTGCGGGCGTCGACTACGTGTTGATCCTCAATGACACGGACA
GGCATTTTCCCGCAGCCGCAGCGGTCGTCGCCCCACAAGGAACGATCTGCACCATCGTTGAAAAC
AAGGAGGCGCTGGATGTCGG
>r323.1 |SOURCES={KEY=d7264f85...,bw,1875528-1875678}|ERRORS={}|SOURCE_1="hcb" (d7264f85c64c494738c475b842be43584b20fbfb)
GGAAAACCTTTTGTTCTGGTCCTTTGGTCACTCGACTGCGTCTATTGCCAGGCCAGCCTGACGAA
TCTTGCCCACGAAAAGCGCAAGCGCAAGGATCTACGTGTCGTCACGCTGGCAACCGATCCGCTCA
GTGATCCGCAGGCTGCTGCA
>r324.1 |SOURCES={KEY=d7264f85...,fw,3255224-3255374}|ERRORS={}|SOURCE_1="hcb" (d7264f85c64c494738c475b842be43584b20fbfb)
AAACGGGTTCCGCACTTCAAGCCAGGCAAGGAGTTGCGAGAGCGGGTCGATGCGATGGTTGGTCA
ACCGATCAAGGAAGACTAAGCCGCAAGCTTGAAATGGTATCGCCGGCATTTGCCGGTGATACCGT
TAAAGTGGTCGACCGGTTTA
>r325.1 |SOURCES={KEY=d7264f85...,bw,3983708-3983858}|ERRORS={}|SOURCE_1="hcb" (d7264f85c64c494738c475b842be43584b20fbfb)
CCGGTTGGCGGGAACCGCGGGCGGCGTACTGGCGACCGGATGGTGGTTTGGCAACGTCCTGCTTC
CAGCATGGGCGCAGCTGGGTATCGCCGGGTTTGCTGCATGTTCGCTACTGTCACTTTGGCTCCTC
TTTAAACGATCGCTGTCCAC
>r326.1 |SOURCES={KEY=d7264f85...,fw,1529619-1529769}|ERRORS={}|SOURCE_1="hcb" (d7264f85c64c494738c475b842be43584b20fbfb)
TGCCTTGCAGGCGGACATCGCTGTCTCGTTCGCGCAGATTCCACCAGGCAGCCAGGGCAATCCCG
GCGGTCAGCAGCGTCATGACGGTTTTGGGATGGATGGCAGCCTGGGTGTACAGGCTGGACTCGAA
TACATGGCCTTCATAGCCTT
>r327.1 |SOURCES={KEY=d7264f85...,bw,1501787-1501937}|ERRORS={}|SOURCE_1="hcb" (d7264f85c64c494738c475b842be43584b20fbfb)
TCGCGGATCGCGCGACGCTCGACCTGGGTGGAACCGCAGGGAACGCAAATGATGATGCGCGGGGA
AGGCTTGAACAGTTTGGAGTCGTGCACCATGCGGATGAACTGCTTAAGCATCTGCTCGGTCACGG
TAAAGTCGGCGATCACGCCG
>r328.1 |SOURCES={KEY=d7264f85...,fw,1851949-1852099}|ERRORS={}|SOURCE_1="hcb" (d7264f85c64c494738c475b842be43584b20fbfb)
GCGTCGATGACCTCGCCGCGTTGGCGGAATGGGGATTGAAGAATGCGCTCGCTTCGCTTGGCGCG
CGCCCGCATGCCAACCTGCATGCGGAAATCCTCGCCTGCGTGCCGCTGCTCGCCAGCTATAGCTG
GCCCGGCAATGTCCGCGAAC
>r329.1 |SOURCES={KEY=d7264f85...,bw,1518315-1518465}|ERRORS={}|SOURCE_1="hcb" (d7264f85c64c494738c475b842be43584b20fbfb)
AGGTCCGCCCGAAACAGCGGACCGAACGCGCCGTTCATACCGAACATATCAACCGGTTACAGCAC
CAGACGATTGGCAAGTTCGACAAGTACCTCGGTTACTACTACGAGTATTACCACTCGATGAGCGC
GCCGGGCAAAGTCTTGCGCG
>r330.1 |SOURCES={KEY=d7264f85...,bw,915690-915840}|ERRORS={}|SOURCE_1="hcb" (d7264f85c64c494738c475b842be43584b20fbfb)
GTTCGCAGGATCAACTTGCCAAAGAAGTAGGCGTCGATCCCGGCAATCTCAGCAAGGCGTTGCGA
CTGGCCGATTTGCCCGAAACGGTGGTCCAGGCGTTTGCGTCGCCTTTAGATTTGCAGTACCGGTG
GGCAAAAACGTTGAATGATG
>r331.1 |SOURCES={KEY=d7264f85...,fw,1065601-1065751}|ERRORS={}|SOURCE_1="hcb" (d7264f85c64c494738c475b842be43584b20fbfb)
ATTGCCGTTGTCAGCGCCTGCGCGGTGCGCGGGAATTCACTGATGGCAACTCCCATCGCCTGGTA
GCGCAGCCGATCGGCTTCTGTTTCGTCATCGTGCGAAGCCATCGGAATACCGCTGCGACGGCACT
CGGCCGCAAGCGCTGCAATG
>r332.1 |SOURCES={KEY=d7264f85...,fw,299714-299864}|ERRORS={}|SOURCE_1="hcb" (d7264f85c64c494738c475b842be43584b20fbfb)
TTGTCAAGGAAGGTGCGCATCAGGCGAAGTTGCTCGGCTGAGGCGGGCGACGCGGCTTCCGCCGC
GGCCAGTGCGGCCTTCGCTTCCTCCAGTGTCAGGCCGGACTTGTAGATCAGCTTGTAGGCATTGC
GCAGGTCACTGATCTGTTCG
>r333.1 |SOURCES={KEY=d7264f85...,bw,2129166-2129316}|ERRORS={}|SOURCE_1="hcb" (d7264f85c64c494738c475b842be43584b20fbfb)
CACGAGCTGCCGCATTGGAAGTAGCCCATCTCGGCATTCGTGTTAACGCAGTTGCGCCAGGGCCG
ATTGCCACACCACTACTCGAGCGCGCCACTGGCGGCAACATGATGCGACCAGCGAGTTTTGTGCC
CAGCCGCAAGTTGGGTACCC
>r334.1 |SOURCES={KEY=d7264f85...,bw,957691-957841}|ERRORS={}|SOURCE_1="hcb" (d7264f85c64c494738c475b842be43584b20fbfb)
CTGACGGCGGAGGGGGAAGATTTTTTCCACCACGCGCGCCACATCCTTGATTCGGTGCATGATGC
GATGCACAAGCCGCGCTTTCGCGCGAACAACCTGCGCGGTACCGTGAAGGTGGCGGCTTCGTATA
CCGTTTTAGGATATTTCCTG
>r335.1 |SOURCES={KEY=d7264f85...,fw,800268-800418}|ERRORS={}|SOURCE_1="hcb" (d7264f85c64c494738c475b842be43584b20fbfb)
ATTTCCCCCCATCCGACCGTGCCTTCCTTGTCTTCAAGCCGGATCAGGACGGCCGGACGGTCGTA
CATGATGCCGAACGAGGTTTGCACCGGTTCTGCAATCGGCACCCGGAATACCATGGCCTCTGCCT
TGGCCAGGTGCACGGGTGGT
>r336.1 |SOURCES={KEY=d7264f85...,bw,1844851-1845001}|ERRORS={}|SOURCE_1="hcb" (d7264f85c64c494738c475b842be43584b20fbfb)
ATTCGTGAATGCGGAAGCAATCGGCTATACCGGCACGGAATTGCAGGAAGCCATCAACGGCGACC
TCAAGGCGCTGGCCATGTTCGAGACGATCCGTGCCTGCGGCGCGGTGCGCATGGGCCTCATCAGG
AACGTCGATGAAGCTGCGAA
>r337.1 |SOURCES={KEY=d7264f85...,bw,2150436-2150586}|ERRORS={}|SOURCE_1="hcb" (d7264f85c64c494738c475b842be43584b20fbfb)
ACTAGGTCATAAGGACAGCAGTCCCTTTTCATCCGATGTAGTGGATCTTGGCTGGCTGCTTGATC
ACCGTGAATTGCTAAGAGAGGGTGTACTGGAGCCACCCGTCGAGGACCGCGCTAAGCCAATACTT
ACTACCTGCTTGCACTTTAT
>r338.1 |SOURCES={KEY=d7264f85...,fw,4500903-4501053}|ERRORS={}|SOURCE_1="hcb" (d7264f85c64c494738c475b842be43584b20fbfb)
GGATGCCTGGCTCAGCTTGCTCGCAGAACACCTCCGAAAGATTCATGCCGCCCACGACGTGCCCG
TCTCCATTGTCGGGTGGAGTCTCGGTGGCATCTATGCGCGCGAACTGGCCAAGCTGCATCCGGAA
TGCATACGCCAGGTAATCAC
>r339.1 |SOURCES={KEY=d7264f85...,bw,4819635-4819785}|ERRORS={}|SOURCE_1="hcb" (d7264f85c64c494738c475b842be43584b20fbfb)
GCGCAGGCGCGCTGCACCGGCTTTTCACCGAAATTGGCCGTATGGCCGCCGAACGGGCGCTGATA
GATCGTGCCGTCCGGATTGCGGTCGAACGGCATGCCGAAGTGTTCGAGTTCGTACACGACCTTCG
GTGCTTCGCGGCACATGAAT
>r340.1 |SOURCES={KEY=d7264f85...,bw,3828662-3828812}|ERRORS={}|SOURCE_1="hcb" (d7264f85c64c494738c475b842be43584b20fbfb)
CCAGTTTGTTTTGGATATCGATAAAGGCCTGGATGTTCTTCTCGAGATAGGAACCCATCATTCCT
TGCATCGCATGACCATAGTAACGAATGATCTGTGACAGGGCCCCGCTGGAGAACATGGGCGTACC
GTTTGCTTCTTCTTCGAGGA
>r341.1 |SOURCES={KEY=d7264f85...,bw,780869-781019}|ERRORS={}|SOURCE_1="hcb" (d7264f85c64c494738c475b842be43584b20fbfb)
AAGACACCGCCGCCTTTGATTGGCTAAGGGCGAACGCGGCCCGCTTCGGTTTCGTCATGTCCTAT
CCAAGAAACAATGCACTCGGGTTCAGCTACGAGCCGTGGCACTGGTATTTCGTGCGCAAGTAAAT
TCGATGCGCGACCGCCCTGC
>r342.1 |SOURCES={KEY=d7264f85...,fw,2025779-2025929}|ERRORS={}|SOURCE_1="hcb" (d7264f85c64c494738c475b842be43584b20fbfb)
AGCGGCTGCAATTCGGTTTCGCCGAACTTGGAGAAGTCGAGCGACGGCCATGCCAGCAGCTGGAG
GCCGCCACCGCCGCCTTTCGGTGCGGAGGCGCCGGATGCCGCCGGGGCTGCTGCAGCACCGGAGA
TGACTGACTTGACGAAGCCT
>r343.1 |SOURCES={KEY=d7264f85...,bw,4167918-4168068}|ERRORS={}|SOURCE_1="hcb" (d7264f85c64c494738c475b842be43584b20fbfb)
ACGACCCAGTATCGTAGCCAACGTAGTCCGACGATCATCCGCTTCACCCGCGCTCATCCAATGAC
AGGACAGAATCATCCCAATCGTAGCAGCATACCTAAAAATGGCGCCAGATTGCATTCCAGAAACG
GAACACGTGTAAAAAAATCA
>r344.1 |SOURCES={KEY=d7264f85...,bw,4465661-4465811}|ERRORS={}|SOURCE_1="hcb" (d7264f85c64c494738c475b842be43584b20fbfb)
TGGTGGAAGTCGTGGCGAAGATGGAGGCGATCAACGCGTCGTCACGCAAGATTGTCGACATCATC
TCGGTCATCGACGGTATTGCGTTTCAGACAAACATCCTTGCCTTGAATGCTGCGGTGGAAGCGGC
ACGGGCTGGCGAGCAGGGCA
>r345.1 |SOURCES={KEY=d7264f85...,bw,329742-329892}|ERRORS={}|SOURCE_1="hcb" (d7264f85c64c494738c475b842be43584b20fbfb)
TGGCGAAATCCTCGGCGGTGTAGTTGGCGAACTTGGTCGGCACCTTGTCGTAGAACTGCATGTCG
CCGCCTGCGGGCATCGGCACGTTGTCCTCAAGGCGGAACGACAGCAGCACGGCTTTCTTGATCCA
TTGGTTGACTACCCAGTTGC
>r346.1 |SOURCES={KEY=d7264f85...,fw,3209521-3209671}|ERRORS={}|SOURCE_1="hcb" (d7264f85c64c494738c475b842be43584b20fbfb)
AGCGAGCCTATCCCTGGCAAGGGCAAGGTGCTGAACCAGATGTCCGATTTCTGGTTCCAGAAACT
CGGCGACATCGTGCCGAATCACCTGACGGGCATTGCGCCGGAATCGGTGGTGCGGGAAGACGAAG
CCGACCAGGTGCGCGGACGC
>r347.1 |SOURCES={KEY=d7264f85...,bw,674377-674527}|ERRORS={}|SOURCE_1="hcb" (d7264f85c64c494738c475b842be43584b20fbfb)
GCACCGATGGTGATGCGCTGCCCATCCCGCAGCACGATGTCGGGTACAAACCCGCGGTCCTGGTT
GCCGGCATCCGGTGCCGGCAGGCCCATTACCTGTGCGCCGGTTCTTTCCTTGAGCAGCGCCGCGC
CCGGTGAGTGATCGATATGC
>r348.1 |SOURCES={KEY=d7264f85...,bw,2413524-2413674}|ERRORS={}|SOURCE_1="hcb" (d7264f85c64c494738c475b842be43584b20fbfb)
AAATGGCCAGTGGTGAAATCCTGCGGGTGACGGCAACCGACCCGGGTTCCGTGCGTGACTTTCAA
GCCTTTGCTCGCCAGACCGGCAACGAACTGGTAGGTCATAGCGAAGAGAACAAGGAATTCACCTT
CTTCATGAAGCGCAAATAGT
>r349.1 |SOURCES={KEY=d7264f85...,bw,4555459-4555609}|ERRORS={}|SOURCE_1="hcb" (d7264f85c64c494738c475b842be43584b20fbfb)
AATATATTCCTTTCATCATCCTGATTACGTCCCTGTTCGTGGTTGCCGGAGGCATCTGCGTGCAT
GGCAATTTGCATGGCACACCCGCCTTGAATACCGGCCTGCTTGCCCTGGGCACCGTGCTTGCCAG
CATCATGGGTACCACCGGCG
>r350.1 |SOURCES={KEY=d7264f85...,fw,4187748-4187898}|ERRORS={}|SOURCE_1="hcb" (d7264f85c64c494738c475b842be43584b20fbfb)
ATTCGCGAATGTCGCGCGGCTTGCGACGGCGCGGATGCTGGATTTCGTCGGTACGCATGGCTTTC
GCCGCTTTCCACAACAGGACATCGTCCTCGTAGGTGCGCAGCGCTGCGGTTTTTTCCCACAGCAC
GCGGCGGTGCGTCACGAAAT
>r351.1 |SOURCES={KEY=d7264f85...,fw,3928701-3928851}|ERRORS={}|SOURCE_1="hcb" (d7264f85c64c494738c475b842be43584b20fbfb)
TCCTGCCGATGGGACACTTGCTGCAGCCAGCGGAGACTACCCGCAAACTGGTTTTGTCGAAATAG
GAGAAAATACCGGTTGCCTGTGAAGCACAGGCTCTGTTGCCGCAGTGCGTGGCAGAGGGAATCCG
GCAGGGGCGACCGGCCGGAC
>r352.1 |SOURCES={KEY=d7264f85...,fw,2846845-2846995}|ERRORS={}|SOURCE_1="hcb" (d7264f85c64c494738c475b842be43584b20fbfb)
TCGCACCCACGACCACCGCATTGCGGCCTTTCAGGGGCCGCTGCGCGGGCTCAACACGTATCGTC
ATCTTCTGACGCTTTGCCAGGGCCTTGTTCGCCATGCTCAGTCGACTCCCTTGTGCTTACAACAC
GTAGCGCGACAGGTCTTCGT
>r353.1 |SOURCES={KEY=d7264f85...,bw,4383420-4383570}|ERRORS={}|SOURCE_1="hcb" (d7264f85c64c494738c475b842be43584b20fbfb)
TAGTTGTCGAGGTTCCAGCGTGTGCCCAGGCCGTCGGAATGCATGATCAGCATCGTATCGGAAGA
CCAGGGGACGAGAAATTCCTGTACTTTGCGCATGTTGCTGCCGACGATGCCGTTATGGGACATGA
GCTGGCGCTTGCTGCCGCCT
>r354.1 |SOURCES={KEY=d7264f85...,bw,2645678-2645828}|ERRORS={}|SOURCE_1="hcb" (d7264f85c64c494738c475b842be43584b20fbfb)
TGTGGCACATTGCCTTGCAACAAGCGCACCGAGATCGGCGCGCCGTGTGGCGTAGTCCAGTCCAC
CTGCCTGAGCGCAAAGCCCGCCACGAGCACAATGGCGCCCAGCACGAGAGGGCGCCTGGTGACCG
GCAGCAGCGCCAGGCAGCCC
>r355.1 |SOURCES={KEY=d7264f85...,bw,515841-515991}|ERRORS={}|SOURCE_1="hcb" (d7264f85c64c494738c475b842be43584b20fbfb)
TGAAGTCGTACACGGCCCTGCGCTCGGTGAATATCAATCGCGACCGCTTCATGCTCAACGGGCGT
CCGTACCACCTGAAGCTGGTGCTGGACCAGGGCTACTGGCCCGATACGCTATTGTCTGCGCCTTC
GGACGATGCGCTGCGGCGCG
>r356.1 |SOURCES={KEY=d7264f85...,fw,2872010-2872160}|ERRORS={}|SOURCE_1="hcb" (d7264f85c64c494738c475b842be43584b20fbfb)
TCCGCTGCAGTGCAAAACTTGACTTGACGTCCATCACCGCGGAGTGGCGGAGCAGCGTGTCCATC
ATGAAGTGGGAGAAATGCTCCATGTCTTCCACATGAACCCTCAGCAAGAAATCCATTTCGCCCGT
CATCGCATAGCAGGCCACGA
>r357.1 |SOURCES={KEY=d7264f85...,fw,1713911-1714061}|ERRORS={}|SOURCE_1="hcb" (d7264f85c64c494738c475b842be43584b20fbfb)
CCAGCCTCGTAGGGTTCGATCATGCCGTGGTCCTGCGCCATGCGGCGGATCCACTTGTCGGATTT
GATGCTCATTGTTTTCGCGGGTGTGGTGGAAATCGGGCCACACGGCCGGATCATGCTGGCCGGCC
TGCGGCCGGCGCACCCTGGT
>r358.1 |SOURCES={KEY=d7264f85...,fw,1089615-1089765}|ERRORS={}|SOURCE_1="hcb" (d7264f85c64c494738c475b842be43584b20fbfb)
ATAAGTGGCTGGCTGGCGGAACGCTGATCCCGGTTGGCAAGCTGCTCCATCAGTGACTGAACCTG
CGGCTTCGCACGGTAGAGTCCCGACACGCGGGGCGTGACGGCAACATTCCTGCCCGCCAGATCGA
AACCGGGCACCTCTATGCCG
>r359.1 |SOURCES={KEY=d7264f85...,fw,2697502-2697652}|ERRORS={}|SOURCE_1="hcb" (d7264f85c64c494738c475b842be43584b20fbfb)
AACGCCTCGTCGCTCAGCCAGACGGTTGCGCCGACCGCACGCATGATGGCGTCGGCGGCATCGCG
CTGCGCCGGCGTCACCCCTGCCATTGCCACCATCCCGGTGATGCCCTTGCCGATCAGCGCCGGCG
TGTTGGGCATGGTACGGACG
>r360.1 |SOURCES={KEY=d7264f85...,fw,4344232-4344382}|ERRORS={}|SOURCE_1="hcb" (d7264f85c64c494738c475b842be43584b20fbfb)
GGCCGCCGAACCGGCTCCGGCCCCGGATGCCGCCGTGGAAGTGCCTGCCAAACGGGCCAGGAAAT
CCGCGCCGCGTACCCGGCGTCCGCGCAAGGCCGAGTCGACCGCCGGCAGCGAATAAGCCATCGGT
CAGTGCACGTCAGGCTGACC
>r361.1 |SOURCES={KEY=d7264f85...,fw,2167416-2167566}|ERRORS={}|SOURCE_1="hcb" (d7264f85c64c494738c475b842be43584b20fbfb)
GCCAGTTGCACCAAGCACCGTGATTAGCATAAATGCGCAAAATGCTGAAAGGATGGTGAAGTCAC
CGTGGGCGGTGTTTGTAAGTCGCATGACACCGAACATTAGCGACTGCCCCATGGCGAATAACCCA
TAAAGCCCGCCTAGCATGGC
>r362.1 |SOURCES={KEY=d7264f85...,fw,371857-372007}|ERRORS={}|SOURCE_1="hcb" (d7264f85c64c494738c475b842be43584b20fbfb)
CGTCTTCATTTTAGGCATAGCACTATCTGTCCTTTCGGACAGCTCCATTTTTAACATGATTGCAG
GTGGCAATACTTCATTGCACTTGGATGCCTGCTTTCACTTGTGTGGCAACGGAATCGAGTCCGCT
GCTATTTGCATCGACCGTTC
>r363.1 |SOURCES={KEY=d7264f85...,fw,953741-953891}|ERRORS={}|SOURCE_1="hcb" (d7264f85c64c494738c475b842be43584b20fbfb)
ATTGGCGATGCCGGTCAACAGGTCGTAATTCGCCTGGAATTCCAGCTCGGCCTGATAGCGTCGTG
TTTCGGTGATGTCGTACTGGGTCACCACGAAGTGCGTGACGGCCCGCCCGGCCAGCGCGACCGGC
GCGACATAGACGTTATTCCA
>r364.1 |SOURCES={KEY=d7264f85...,fw,452925-453075}|ERRORS={}|SOURCE_1="hcb" (d7264f85c64c494738c475b842be43584b20fbfb)
GTGCAGGACATCTGCGTGGCACGCTACTCGGCGATCGGCATCCTGAGCGAGGACGGCACGCGCAT
CGACCACTACGTGACGCGCGGCATGGACGATGCGACGGTTGCCCAACTCGACCCGCCGGCAGCCG
ACGCCGGCGTCTTTCGCGAT
>r365.1 |SOURCES={KEY=d7264f85...,fw,198811-198961}|ERRORS={}|SOURCE_1="hcb" (d7264f85c64c494738c475b842be43584b20fbfb)
CGTCAGGCGACCGTTTTCCACCAGCGTCGCGACGAAGTTTTTCGCTTCGGGAGTGACACTGGATT
TCAACAGCGACAGGAAGGTATCGACAATCTGCGCATCCGTATGTTTCGGATTGCTGGCGAAAGAC
TTGACGTCGGGATTTGCGGC
>r366.1 |SOURCES={KEY=d7264f85...,bw,1053143-1053293}|ERRORS={}|SOURCE_1="hcb" (d7264f85c64c494738c475b842be43584b20fbfb)
CGTCCACGCATTTAGCGATTAAGAAACATGCACTAAATGTTGCAGGTCATGGAACGTATAGCAGA
GGAGAACATGACGACCAATCTTATAAATAAAGGAATCAGACTTGCCGCAAGATCAGAGTCAGTAA
TTCGAATACAACAGGCCAAA
>r367.1 |SOURCES={KEY=d7264f85...,bw,319102-319252}|ERRORS={}|SOURCE_1="hcb" (d7264f85c64c494738c475b842be43584b20fbfb)
CGCGCCAGCGACGACGAAATGGCCCCGCAGGTCAACTTCTATCGGGAGCGGCTGTCGACGTATCC
CGAATGGTCGATGCATATCCGGACCCCTGCTGATCTGGATCCCATTGTCCCCCAACTGCAGCCAG
GAAATCCGAATGACGAATAG
>r368.1 |SOURCES={KEY=d7264f85...,bw,240292-240442}|ERRORS={}|SOURCE_1="hcb" (d7264f85c64c494738c475b842be43584b20fbfb)
CTGGAAAACACACATGCCGACACGTTGCCGAATCGTCCGACATGGCCGGCCGCCACGTTCGAAAT
TGACAGCACGCCGGAGCCAGGTTGGTGCATGGGGGCCGGGTATGACCAGAACGTCGTGACGGTGG
TCATCCTGTCCAGATCGAAA
>r369.1 |SOURCES={KEY=d7264f85...,fw,3856194-3856344}|ERRORS={}|SOURCE_1="hcb" (d7264f85c64c494738c475b842be43584b20fbfb)
CCGCACGCAAGATCGTCGCCAGTCATCACGGCAATCTGGCGATGCTGCGCGACCAACTGGTATCC
AATCCCTATGCGCTTGATTTTTCAAAGGTAACAAGGCGCAAGGTCTGCGTGGCTGGCGCCGAGGA
TATCAAGGGCTTGCTCTATC
>r370.1 |SOURCES={KEY=d7264f85...,bw,3807909-3808059}|ERRORS={}|SOURCE_1="hcb" (d7264f85c64c494738c475b842be43584b20fbfb)
GGCCTGAATAGTACGGGCCAGGTTCAGAGGTTCCTCGGGATCAAGAGCATTGGGCCGGCCGTGGC
CGACATCACAGAACGGGCAGCGACGGGTACAAATGTCGCCCATGATCATGAATGTCGCGGTGCCG
CCCTTGAAGCATTCGCCGAG
>r371.1 |SOURCES={KEY=d7264f85...,fw,4116991-4117141}|ERRORS={}|SOURCE_1="hcb" (d7264f85c64c494738c475b842be43584b20fbfb)
GTCAAGTAAAGCCGCATCAATTCGCCTGCAGTACCAATTAGACTCGCTTCTGCGCGTTTTTTCAG
GGGTGGCACAAATGACGCGTGACCAGCCGCTGGCCATCATGCCCGGTGCGGGCGTGTACACCGGG
ATCTACCTTCCGCACCGCGT
>r372.1 |SOURCES={KEY=d7264f85...,bw,1357140-1357290}|ERRORS={}|SOURCE_1="hcb" (d7264f85c64c494738c475b842be43584b20fbfb)
TGCCGGATTGCCCATTCCTGGTCGGCCTCGCTCGGCATCACGACCGGCACCTGCAGACAGACACT
CTGCGTCGGAAGAACTTGCCGCCAGTCATGGATCAGCTTCGCGTAGGCGACACCAACCGGCCGGA
TATTGCGCTCCAGATCGTAC
>r373.1 |SOURCES={KEY=d7264f85...,fw,1029210-1029360}|ERRORS={}|SOURCE_1="hcb" (d7264f85c64c494738c475b842be43584b20fbfb)
ACCCATGGTTCCTGACTCTCCGGCAATGACACTCAGCCTGCCCATCTCGCGGTGTGCCTCTAGTG
CCCTCTCGGACATCTTGTCGGTGGCCTGCTGGTTCTGCTGGGTTTGCTGGAGTTGGGTTTGCTCC
ATCTGGGTTTGATACCCCTG
>r374.1 |SOURCES={KEY=d7264f85...,fw,4007037-4007187}|ERRORS={}|SOURCE_1="hcb" (d7264f85c64c494738c475b842be43584b20fbfb)
CGCCGCGCCATCCATGAAACCATACGCCGCATGATCAATGCGCTGATCGTGGACCTCACCGAGAC
GTCCAAAATGCGCATCGACGACGCGGGCGTACAGACGGTCGACGATGTGCGGAATGCGCCGGCAA
TGGTTACCTTTTCGGAAGCC
>r375.1 |SOURCES={KEY=d7264f85...,bw,757386-757536}|ERRORS={}|SOURCE_1="hcb" (d7264f85c64c494738c475b842be43584b20fbfb)
ACATCTTTAGCAAACCGTTGCCGGCAGCTGATTTTGCGCTGCTTCTGGAGAGAGGAACTGTCAGC
AACCGTTTCCCGCTGCAGTAATAGCATGCTCGAAATGCATAAATGGGAAGAAGGCGACCGGGTGA
TGTGGCGGTATGCGATTGCG
>r376.1 |SOURCES={KEY=d7264f85...,bw,3810387-3810537}|ERRORS={}|SOURCE_1="hcb" (d7264f85c64c494738c475b842be43584b20fbfb)
CTACCATGTTGACACCGAATGGAAGGATGGGAGGCGTGCCGTAAGCGGCGCATTCTTCTTCCCAG
ATGTGGCGCTGCACCGGACTCCAGCCGGTACCGCCATACTGGGTGGGCCAGCCTGTGCCTACCCA
GCCTTGCTTGGCGACGATCT
>r377.1 |SOURCES={KEY=d7264f85...,bw,1877961-1878111}|ERRORS={}|SOURCE_1="hcb" (d7264f85c64c494738c475b842be43584b20fbfb)
GCAGGAAAAAACAGGATTATCCCGGGAAACCGCCGCTCCCACAAATAAAAAAGCCGTTCGCCCGG
AGGAGAACGGCTTGATTGCGGCAGACGATTCGATCAGGCGTTGGCCCGGATGAATTCGCCGATCT
TCGGGCAGATCACTTCGCGC
>r378.1 |SOURCES={KEY=d7264f85...,fw,1472574-1472724}|ERRORS={}|SOURCE_1="hcb" (d7264f85c64c494738c475b842be43584b20fbfb)
CTCATCAGGGCCTTGACGTTCTTCTCGACGTCCTTCATCGGCGAGTTTTCGATGGCTTGATTAAT
CTTGCTTTGCAGGTCATTAAAAAAGTCGTTCTTGTTCATCATCAATCCTTGCTAAAAAATTACGC
ACTCCATTGGTGCGATGTGG
>r379.1 |SOURCES={KEY=d7264f85...,fw,709079-709229}|ERRORS={}|SOURCE_1="hcb" (d7264f85c64c494738c475b842be43584b20fbfb)
GCGGTGCCATCGAAATGTACCAGCCCGTGCGCATCGGAGGGAAAGTGCGCCGGCACCCAGTCAAG
AATGACGCCGATGCCCGCCGCATGGCAGCGATCCACGAAGGAGGCAAAGCCGGCCGGCGAGCCGA
AGCGCGCGCTCGGCGCAAAC
>r380.1 |SOURCES={KEY=d7264f85...,bw,4777464-4777614}|ERRORS={}|SOURCE_1="hcb" (d7264f85c64c494738c475b842be43584b20fbfb)
GCAGCGCAACAACAGCAATAAAGACAAGGAAGGATTTACGCATCACTCATCCCCCTCATCGACAT
GTTTGGAAGTCAGCGAACGCCATAGCAGCACGGGAATGATCAGGGTGAAGACAATGACTTCCTTC
AGCGCGCTGGCCCAGAAGGA
>r381.1 |SOURCES={KEY=d7264f85...,fw,3163535-3163685}|ERRORS={}|SOURCE_1="hcb" (d7264f85c64c494738c475b842be43584b20fbfb)
ATTGTTTCCACGCCGACCGGTTCCACCGCTTACTCCTTGTCGGCCGGCGGGCCCCTGCTGCACCC
CAGCCTTTCCGGCCTGGCGCTGGTGCCGATAGCGCCGCATGCGTTGTCCAACCGGCCCATTGTCG
TGCCCGACTCCAGCAATATC
>r382.1 |SOURCES={KEY=d7264f85...,fw,4380518-4380668}|ERRORS={}|SOURCE_1="hcb" (d7264f85c64c494738c475b842be43584b20fbfb)
ACCAGTGCGGGCTGCCGGTTCTGATTTCATCCCGGCAGCCCGCGGTACTTTTCCATTAATTTGCT
CTTTAGCAATGATTCTCGCTTGTCCTTCTGCGTGGAGGATGATTCCTTCAGTTCGTCACGCACCG
TTATATCTCTCCAATTCCTT
>r383.1 |SOURCES={KEY=d7264f85...,bw,2768276-2768426}|ERRORS={}|SOURCE_1="hcb" (d7264f85c64c494738c475b842be43584b20fbfb)
GTGTGCGTGATTCCTCCATCCCGTTCTCGTATCTCGACGATAAGCAGTCGTACCAGGGCTACTCG
ATCGATCTGTGCATGAAGGCCGTCAGCGCCATCCAGAAGCACCTTGGTCTGGGCCAGCTGAACGT
CAAGATGAATCCGGTTACAT
>r384.1 |SOURCES={KEY=d7264f85...,bw,1439637-1439787}|ERRORS={}|SOURCE_1="hcb" (d7264f85c64c494738c475b842be43584b20fbfb)
CATTTTCTTTTTTGAGATATGCTGTACCTGTAAGACTGCAATTTATTTGTACTGTCGCTGGCATG
GCACCTCTTTTCTTGGCTTCAGGTGTTTTCATGCAAGAAAAGATGATCACGAGAGTGTCATTTAT
TCGCAACCTGGTTGTTGTCC
>r385.1 |SOURCES={KEY=d7264f85...,bw,2819416-2819566}|ERRORS={}|SOURCE_1="hcb" (d7264f85c64c494738c475b842be43584b20fbfb)
TTTGTTGGCACCCTGCTCGCCGCCGGACGCATTCGGGCCGACCAGCATGATCGCGCCGGCCAGCG
CGATCACCATGCCGACGATGAAAATGCGGGCAAATCGCACCCGATACGCTATCCACATCCACAGG
GCGATGAAGATAGGCGCGAA
>r386.1 |SOURCES={KEY=d7264f85...,bw,1742626-1742776}|ERRORS={}|SOURCE_1="hcb" (d7264f85c64c494738c475b842be43584b20fbfb)
ACGGTTGATGCGTTTGATGTGGGGACCGGACCGCGTAGTTGCTACGACCACTGAATCACCCATCG
CGATACCGTTCAGGTTCACGGCAGCCGTAGCGCCACCCGGACGCGTCGCTTTCCGGAGGTAAAGC
CTAAAGATGGCCAAACAATT
>r387.1 |SOURCES={KEY=d7264f85...,fw,3945069-3945219}|ERRORS={}|SOURCE_1="hcb" (d7264f85c64c494738c475b842be43584b20fbfb)
CCACGTATCAAATGGCTTGATTTGCATAATGTGCTGGGAATCGTCACGCTCGGCTGGCTGTTCGT
GGTCGGTGTGACAGGCGTCGTCAATGCCTGGGGTGATCTGCTGGTGAAGTACTGGCAAACCGACC
AACTCAGTCAGATGGTGGCA
>r388.1 |SOURCES={KEY=d7264f85...,bw,790172-790322}|ERRORS={}|SOURCE_1="hcb" (d7264f85c64c494738c475b842be43584b20fbfb)
GGTAAGCAGGCCACGCGGGAGGTATCAACCGGCCTGCGACGGGTGCAGTAGATCAGCTCCCGCCC
GGTCTTGTCCCCCCGCCCGGCGGTGTGCCGATATCAACCCGTCCGGGCGCCGGGCCACTATACTC
ACTATCCTTGACCTTCCTAC
>r389.1 |SOURCES={KEY=d7264f85...,fw,2247604-2247754}|ERRORS={}|SOURCE_1="hcb" (d7264f85c64c494738c475b842be43584b20fbfb)
ATCCGCACAGTGCCCTGAATTACCTGTCTCCTCGCTTGTTCAGGGAGAAGAGACAGGCCTTAACT
AACTAATACCAACGGTCCGGAAATATAGGGGCGAGACCAACGCGAAGCGTGGGTATCGAATGGCA
TGTTATACATCGCGCTCCCA
>r390.1 |SOURCES={KEY=d7264f85...,bw,903147-903297}|ERRORS={}|SOURCE_1="hcb" (d7264f85c64c494738c475b842be43584b20fbfb)
GCGTGAAAGGATACGGATCCGGCATCCCCACGCTGCGATTGAGGCTGTTGAGCACATAGGTCAGC
GCAAACCATTCGCGAATGATGTCATCGAACGCATTGCTGCGCAGCGGCCGCTCTTCGATACGCAG
CTCCGGCTCATCCGGTTTCT
>r391.1 |SOURCES={KEY=d7264f85...,fw,1045798-1045948}|ERRORS={}|SOURCE_1="hcb" (d7264f85c64c494738c475b842be43584b20fbfb)
GTTGCCCCTGAACTGGAGTGTTCATATGAGTATTCCTTGATAGATTGAGTAGTAACCACCTGCAG
AACACAGGTGGTCCGCCTTAGAAGGACTTAGGTATTGCTGGGGTGAGGGTTTAGGCTGCTACGCC
TGTCTCTTTCATCCACTTAC
>r392.1 |SOURCES={KEY=d7264f85...,bw,4841509-4841659}|ERRORS={}|SOURCE_1="hcb" (d7264f85c64c494738c475b842be43584b20fbfb)
GACGACACGCTGCTTGTCCGGGAGCTTCTTGAGCCAGTCACGCACGAGAACCATCATTTCGTGGT
GTTCGGCGCGCGAGTCGGGGCCATCGTCGGCGTCGCCAGGCAGCATGTCCATCAGGCTCGCCTGA
GGATCGTTGTCGAGCGGCGC
>r393.1 |SOURCES={KEY=d7264f85...,bw,2817776-2817926}|ERRORS={}|SOURCE_1="hcb" (d7264f85c64c494738c475b842be43584b20fbfb)
TCGCCGAGGTCTTTTCTTTAGCGACTAATTTGCGCAGCAGCTGTTTTGACGGCTTCGGGCGCAGC
TGGCGATGCACGTGCATCGCCTCGATGGCCACATGCTTGGCGAAATGGCGATGCAATCCAAGGTG
GCGCATCACGTCGCGCGAAT
>r394.1 |SOURCES={KEY=d7264f85...,bw,3419773-3419923}|ERRORS={}|SOURCE_1="hcb" (d7264f85c64c494738c475b842be43584b20fbfb)
TCGTCGTACGTAAAGCGCAGGTCCTGCGGACTTTCGACATACAGCACGCCGAGCAGGCGCTGGGC
CGCGATTACGGGCACGGCCAGCTGGCTGCGCGGTGCGCACAGCCCGGGGAGGGGTATTTCGATCT
CCAGGGCAGATGCCCAGTCG
>r395.1 |SOURCES={KEY=d7264f85...,bw,3248130-3248280}|ERRORS={}|SOURCE_1="hcb" (d7264f85c64c494738c475b842be43584b20fbfb)
TTCGACGGCATGGCCAAACTGCTGGTACACCGCTTGTTCGCTGAAAGTACCTGCCGGTCCCAGAT
AGGCAACATTGACGCGCCGCTCCAGGGCGCGGCAGGAAGACATGATCTCGCGGAAGATGGTCTGC
ACATCGCCGCTGTCGAGCGG
>r396.1 |SOURCES={KEY=d7264f85...,fw,843716-843866}|ERRORS={}|SOURCE_1="hcb" (d7264f85c64c494738c475b842be43584b20fbfb)
TGGACCCCGGTTTCAGCAGCTGGCCCGGCGTGTTGCCCACCTGGGCCGTCGTCTCCGACTGTCCG
AAGCCGTCGCGGATGCGTATGCCCCACGCGCGCTCCACCTGCTCGATCACTTCCGGATTGAGCGG
CTCGCCGGCACCGACCAGTT
>r397.1 |SOURCES={KEY=d7264f85...,bw,232236-232386}|ERRORS={}|SOURCE_1="hcb" (d7264f85c64c494738c475b842be43584b20fbfb)
ACGCCGTCGACGTTTGCTCAAGTGGCTGACACGTTTTTGGCTGCTTTCGCTACTTTCCGGACTCA
GCTCGTTGCTCTGGCAGCAAATGTTTTCAATAATGCTACAGATGCAGCGAATTCAGCAGCGTCCG
CAGCAGGAAGCGCCGCTTTG
>r398.1 |SOURCES={KEY=d7264f85...,fw,3081735-3081885}|ERRORS={}|SOURCE_1="hcb" (d7264f85c64c494738c475b842be43584b20fbfb)
CAAGAACTCGGTATCCCGCTTCCGCGTGACCGCTTGATCGCTTGACGCCGACCCAGTTGTCATGG
GCCGCGTCGGTACGCGGCCCCCTAGTTATACCTGGCAGTGCACCGGTCCGGTGCACTGCCTTTTG
ACCCCGCGAGGCAGTCATGA
>r399.1 |SOURCES={KEY=d7264f85...,fw,3812819-3812969}|ERRORS={}|SOURCE_1="hcb" (d7264f85c64c494738c475b842be43584b20fbfb)
CATGATGATGCGGATGATGGTCGACGGCTTCCTGCGTGACGTTGCCAGCATGGGTTCGCCGGGTG
TCGATGAAGTACGCTGGATCAAGCCAGTCCGTCCCGGCGACACGCTGACGGTCTCGACGACCATC
CTGGAAGTTCGCCCGTCGAG
>r400.1 |SOURCES={KEY=d7264f85...,bw,4102433-4102583}|ERRORS={}|SOURCE_1="hcb" (d7264f85c64c494738c475b842be43584b20fbfb)
AAAGGTTGGATTTTTTACGCCAGGATACGCGCACTGAGCGAGATTATTGATAGGTGAGATCGTAC
GGGGACTACTCAGTCTTGCTTGAGAAAGCAAATTATTCAAATATTGCCCTATCCTCCCGACTCAA
ATCGGCCGTGTTTTCTTTAT
>r401.1 |SOURCES={KEY=d7264f85...,bw,1611018-1611168}|ERRORS={}|SOURCE_1="hcb" (d7264f85c64c494738c475b842be43584b20fbfb)
GTGGCGCCGCTCTTTCTTTACCGACCTTGATCTTCCTTTGCTGTTGCCGGCGCAGAAAGCAGCTG
CACTCGCGGGTGCCGGCGTTGCCCTGCTGTATGTGTCGCTTGCCGGTTTTGGCATCCCCGCGCAA
CGTACTCTCTACATGCTATC
>r402.1 |SOURCES={KEY=d7264f85...,bw,517901-518051}|ERRORS={}|SOURCE_1="hcb" (d7264f85c64c494738c475b842be43584b20fbfb)
CGGTGACAGTCTGGTCACTCTTCGGCTGTGTCGACTGGAACTCCCTGCTGACCCAGCAAAACGGT
TTCTATGAAAGCGGTGTATTCGACGTGCGCGGCAATGGAAATACGCTCCGCCCGACAGCGCTGGC
AGGCGCGGTGTCGGCACTTG
>r403.1 |SOURCES={KEY=d7264f85...,fw,179590-179740}|ERRORS={}|SOURCE_1="hcb" (d7264f85c64c494738c475b842be43584b20fbfb)
CACCTTCCTGCCCCAGCAACAGGTTATCTACCATGTGCCGCAGCAGGAGGGCATCCCGGAATCAA
CACTGACGGTGACCATTGAGGAACCCGAACCGGAAATCCTGTTCGTGCGCTTCGAGTACGACGAT
GGCGCCAGCGAGGCGCAGGA
>r404.1 |SOURCES={KEY=d7264f85...,fw,3728067-3728217}|ERRORS={}|SOURCE_1="hcb" (d7264f85c64c494738c475b842be43584b20fbfb)
GGTAGCGTTTGACCCGGTGCACCATGTCCGGCATGACGTGGCTCATGAACTGCTGAGCCTGCTCA
TAGATATCGTCGGTGTCGATCAGGATTTCGCCGATATCAGGCTGGAAATAATCGCGGATTGCGCG
GATAACCAGTGAGGATTCCT
>r405.1 |SOURCES={KEY=d7264f85...,bw,2604685-2604835}|ERRORS={}|SOURCE_1="hcb" (d7264f85c64c494738c475b842be43584b20fbfb)
GAATGTCGCCAAGGTGCTCAACCTGTCGGAATGGAAGATTGTTACCAAGATCCTGTTCCCTTCGG
TGCTGCCGTATATGCTGACCGGCGTCCGCCTCGCCATCGGCACCGCATGGCTGGTGATCGTCGCG
GCCGAGATGCTGACCGGTGG
>r406.1 |SOURCES={KEY=d7264f85...,fw,809865-810015}|ERRORS={}|SOURCE_1="hcb" (d7264f85c64c494738c475b842be43584b20fbfb)
ATTAACCAAGGGCAGGAAGGAAGCTGGGCAGGTATTTGCAGCAGTGCAAGTGCCGGGTGAAGCAT
GGGCCAGTCAGATCGAGAAAGAGAATGCGCGTATAAAAGATAAGAGCCCGCTATCCGTTTCCGGA
TAGCGGGCCCTTGCGGAATG
>r407.1 |SOURCES={KEY=d7264f85...,fw,2814485-2814635}|ERRORS={}|SOURCE_1="hcb" (d7264f85c64c494738c475b842be43584b20fbfb)
GGCAGGTGGCGCAGAGCAGCAGATGCATGTGCATCCGTGCCCGCTCGATCACGGACAATTCGCGA
TCCATGCCTTCGGACGTGAGCTGGTGGACTTCTCTGCAGGTGGGTTTGATTGACATGAGGGTTCC
TTGCATTGCTGGTCGCGTTC
>r408.1 |SOURCES={KEY=d7264f85...,bw,1106083-1106233}|ERRORS={}|SOURCE_1="hcb" (d7264f85c64c494738c475b842be43584b20fbfb)
GCAAGGTATTTTCCGATGCCAAGGGCGAAGTTACGCGCGGCCTGGAAGTGGTGGAATTTGCCTGC
GGCATCCCGCAGCTGTTGAAGACCCAGTTCACCGACAACATCGGCGGCGGCATCGACAACTGGCA
GTTGCGCCAGCCGCTTGGCG
>r409.1 |SOURCES={KEY=d7264f85...,bw,1617091-1617241}|ERRORS={}|SOURCE_1="hcb" (d7264f85c64c494738c475b842be43584b20fbfb)
TCAAATGAAAGCCGGCAATCGAACGGCCCGATCCCTTGATCAGTCCTTCGCCACCGGGTGCGAAG
GTGATCGTTGGCCGGTAAAACTTGTCTTTCAGGCGCGAGGCGACGATGCCGATCACGCCCTGGTG
CCAGGAGTCGTCAAACACGC
>r410.1 |SOURCES={KEY=d7264f85...,bw,3560868-3561018}|ERRORS={}|SOURCE_1="hcb" (d7264f85c64c494738c475b842be43584b20fbfb)
GGCTTCCTCGACCAGGTCGAAGGTCGCCCGCAAGCGCATGCTCAGCACCTTGGCAAAGCGTTCGC
AAATCGCGGGGTAACGCGACAGCAGACGCTTGAAGTCCGTCTTCGCATGGAATAGCAGGACCGTC
GGTCCCGACGCGTGGCCATC
>r411.1 |SOURCES={KEY=d7264f85...,fw,3218001-3218151}|ERRORS={}|SOURCE_1="hcb" (d7264f85c64c494738c475b842be43584b20fbfb)
ACAGGCCATGACGGACCCGCGCATCAAGCACCTGGAATTCCGTGATGACCGCTTCGTTGCCGCGG
TCAGGCTGGACAGGAATGTGCTCAACCTGTTCTACCGCGCCCGGGTTGTCACGCCGGGCAAGTTC
GTGGTGCCGGCGCTGTATGC
>r412.1 |SOURCES={KEY=d7264f85...,fw,303838-303988}|ERRORS={}|SOURCE_1="hcb" (d7264f85c64c494738c475b842be43584b20fbfb)
ATAACCGAGACGGTCGACGCGGTCGCGGGAAAGGCGGATCTTCTCGCCGTCATACCAGGAATTTT
CAAATTGCCGGAATTCGCGGCGGACCACTTCGTCACGCGTCTTGGTATTGCCGGCGACGTTAATA
CGCCGTACATACACGCGCTT
>r413.1 |SOURCES={KEY=d7264f85...,fw,3989217-3989367}|ERRORS={}|SOURCE_1="hcb" (d7264f85c64c494738c475b842be43584b20fbfb)
TCACCGCGGGCCTCGACAAACAGCTTGGATCGGCGGCAAAGGACCCCAATAATAAAGACTTGAAG
AATGTCGGGCCCAGCGTCCAGTACAAACTGCGCGACAAGAATGGCCAGGCCAAGGAGTACCACAA
TTACATGCAGCCCGTTCAGG
>r414.1 |SOURCES={KEY=d7264f85...,bw,4742516-4742666}|ERRORS={}|SOURCE_1="hcb" (d7264f85c64c494738c475b842be43584b20fbfb)
ATGATTTTTCCATGGGCGTCCGTGTATTCGTCGAGCGCCCGATCCGTCGCCTCTTCGATAGCATG
CGACGCGCCAGATGAACGGATGCGCTGGAACAGCGCGAGGCACTGCTCGCCTGCACCGCCATGCA
CGTCGTCAAGCACGTTGATC
>r415.1 |SOURCES={KEY=d7264f85...,fw,2929722-2929872}|ERRORS={}|SOURCE_1="hcb" (d7264f85c64c494738c475b842be43584b20fbfb)
TCTTTCCGCGTGCATTACCGCGCCCTTGAGGTCGGTATCCGGCAGGATCAGCAGGAATTCATCGC
CGCCGTACCGGCCGAGAACGTCGGTATCGCGGATGCTGTCGCGCGCCGTTTTGGAAAACTCCTTG
AGGATGGCGTCGCCGACCAG
>r416.1 |SOURCES={KEY=d7264f85...,bw,1017232-1017382}|ERRORS={}|SOURCE_1="hcb" (d7264f85c64c494738c475b842be43584b20fbfb)
CAATGACCAACTCCAGATTCAACTCTCCCCCGGGCAGCACCCGATAGAAGAACGTGACGCAGCTC
TACATGAAGTTCTCCATGCGCTCATCTACATCTTCAACATCCACTTCCGAAACTACAAGGCTGAA
GAAGCCGTGGTCAGACCACT
>r417.1 |SOURCES={KEY=d7264f85...,bw,2660569-2660719}|ERRORS={}|SOURCE_1="hcb" (d7264f85c64c494738c475b842be43584b20fbfb)
GTTGCGTGAATGGTAATCCCGGTGCACGAAGACCTGCGGCTGCGCGAGATTGTTGGCCAGCAGGA
CCTCGAACACCTTGTTCAGGCTTTCGGTTTGCTTTTCTGTCATCGTGACGCCGAGATGCTTGCCG
ATATACCAGTCGGGAAACAG
>r418.1 |SOURCES={KEY=d7264f85...,fw,1651744-1651894}|ERRORS={}|SOURCE_1="hcb" (d7264f85c64c494738c475b842be43584b20fbfb)
GGCAGGGTTGTTCGCTGACAACCTGAATAATGCCTCCAATTGCAGGGCATGGGGCAACTCCCGAC
CGTCGTGCGTGTCAGAGCACTCTGGCCTCTAGTCCTGTCCGTCTGGAAGCCGTCACCTATGCATT
TCCGGTACAATCCGCCCCAA
>r419.1 |SOURCES={KEY=d7264f85...,fw,3633362-3633512}|ERRORS={}|SOURCE_1="hcb" (d7264f85c64c494738c475b842be43584b20fbfb)
GCTTCCCGCGACGTCAGCACGAGCTTGCGCAGGACCTTGTTTTCACTGCTCAGGCGCTGCAAGTC
CGCTATCTTGATCACCCTGTGCAGCACTTCATCATGGCGCACGGGCTTGATCATGTAATCGGACG
CGCCGGCCCTGATGGCCTCG
>r420.1 |SOURCES={KEY=d7264f85...,bw,610847-610997}|ERRORS={}|SOURCE_1="hcb" (d7264f85c64c494738c475b842be43584b20fbfb)
ATTTTTGCATTGGTCACGTCCGGTGCGTTCGATGCGTCGGCCGATGCCGATGGTCGACGTGAAGG
ACGTCCGGCTCCCGGCAAGGCTGCCCGGCGGGACCTCACTGCGGAAGACGATGCTCCGAAGCTCC
ATAAGGTGTTGGCGGAAGCA
>r421.1 |SOURCES={KEY=d7264f85...,fw,4407767-4407917}|ERRORS={}|SOURCE_1="hcb" (d7264f85c64c494738c475b842be43584b20fbfb)
TGCATCTTGGCAGCCGTGCGATGGGCGGTGCCGGCATGGTGTTCGCCGAGATGACCTGTGTATCT
GCCGACGCGCGGATTACGCCGGGCTGTCCAGGCTTGTATGCCCCCGAACATGTCGCCCCATGGAA
GCGCGTCGTCGACTTCGTGC
>r422.1 |SOURCES={KEY=d7264f85...,fw,4587200-4587350}|ERRORS={}|SOURCE_1="hcb" (d7264f85c64c494738c475b842be43584b20fbfb)
AATGCTTGCGCACGCAATTCATTTCGGAGATCGTTGCGCCACTCTTCAGCAACGCCTTGTTGACC
GCCTGCTTCTGTTCCAGCGTAATGCCTTCGCCGGGGAGCGCCAGCAATGCCGACCCACCGCCGGA
AATCAGGCAAAGCACCAGAT
>r423.1 |SOURCES={KEY=d7264f85...,bw,2992574-2992724}|ERRORS={}|SOURCE_1="hcb" (d7264f85c64c494738c475b842be43584b20fbfb)
CAGGGATTCAGGTAGGCGAAGATACGTTCGCGCCGCCACGGCGAAAGGATGATCACCATCGTGAA
AATGCCGACCAGCGTCGCACCGATGCCGCCGAACCAGATGCCGTTGATGCCGCCCAAGAACAGGA
TGCCCATGGCGATGCAGACG
>r424.1 |SOURCES={KEY=d7264f85...,bw,1275293-1275443}|ERRORS={}|SOURCE_1="hcb" (d7264f85c64c494738c475b842be43584b20fbfb)
TGTGGTGGAACTGGCGACCGGGCGCATCGCCAAGGCCGAAGCCTTGCTGCGCTGGCATCATCCGG
GACTCGGTCCGGTTGATCCGTCGCGCTTCATTCCTCTGGCCGAAGAGTCGGGCATGATCCATGAC
ATCGGCAACTGGGTCTTTAC
>r425.1 |SOURCES={KEY=d7264f85...,bw,3566557-3566707}|ERRORS={}|SOURCE_1="hcb" (d7264f85c64c494738c475b842be43584b20fbfb)
CAGATCGGCAACAGCGTGCCGGATGTAGACAGCCCGGATGACCTGAAGGCGTTTTTCTGCGCGAT
CCAGCAGCTCAACAATGAACGCAAGCTGCTTGCGTATCATGACCGCTCCGATGGTGGCCTGTTCA
CCACGTTGTGTGAAATGGCA
>r426.1 |SOURCES={KEY=d7264f85...,fw,4527395-4527545}|ERRORS={}|SOURCE_1="hcb" (d7264f85c64c494738c475b842be43584b20fbfb)
GTGCGGTCATCAGCTTGGTCAGCGACGCGATAGGCAGCGGCACCGTCGCATTCTTTTCGAACAGG
ATTTGGGACGTAACCTGGTCGACAACCACCGAAGCGTTGGATTTCAAACCGACAGCGTCGCGGGT
CTGATTGAGGCCGGCCAGGT
>r427.1 |SOURCES={KEY=d7264f85...,bw,4533548-4533698}|ERRORS={}|SOURCE_1="hcb" (d7264f85c64c494738c475b842be43584b20fbfb)
CCGGGCGAGGGCAACGCGTTGTTGCTGGCCGCCGGACAGTTCATGCGGATACTGGCGTGCGTGCG
CAGCCAGGCCAACGATTTCCAGCAGGCGATCGATACGCGTCTTGCGCTCGCTGGCGGAGAGCTTG
CGCAGGCCGAACGCGATATT
>r428.1 |SOURCES={KEY=d7264f85...,fw,4211670-4211820}|ERRORS={}|SOURCE_1="hcb" (d7264f85c64c494738c475b842be43584b20fbfb)
GCCCACCGCGATCAGCAGCAGCGGCGCCACCTTGACGCCGATCTCGGACCATCCCTGCATGTCCT
TGATCGGTTCGATGAAGAACACGGACAGCCCGGTAACCGGGTTCTTGCCGAGGGCAAGGAACAGG
ATGGCGCCGCAGACCACCGT
>r429.1 |SOURCES={KEY=d7264f85...,bw,2409429-2409579}|ERRORS={}|SOURCE_1="hcb" (d7264f85c64c494738c475b842be43584b20fbfb)
ATGTAGCGCTAAGAGGCAGCCTGCGGGCTGCCTTTATTGTTTGCGGGTCGTGAACTCTCGGCACT
TTTGCAACTCTGCCTCAGTATTGGGTACTTGATTGTGCAATTGTGGTTTCAGGTCGGGAGGCGAT
CATGAAACGGTTGTTGGCTG
>r430.1 |SOURCES={KEY=d7264f85...,bw,793839-793989}|ERRORS={}|SOURCE_1="hcb" (d7264f85c64c494738c475b842be43584b20fbfb)
GAAGCCGAATGGGCGGCCAATGTGCGCAACTGGCTGCCCAGCGAGGAAGACCGGGCGTATGTGGC
GTCGCTGATGGGGCGGGTGATCGAGCCGGGCAAGATGGCCAACTGGATTGCGCCGCCGCCGGTAG
GCATCAACCGCCAGCCGATC
>r431.1 |SOURCES={KEY=d7264f85...,bw,4912959-4913109}|ERRORS={}|SOURCE_1="hcb" (d7264f85c64c494738c475b842be43584b20fbfb)
TTTGATCGTTTCGATCATTGGCTGTTTCTGTTCTTTAACAATCTGGAAGAAGTAGTAAAGAATTT
ATCGGCAGGACGCCATCGGCTGTCATGCCATACGGCCAGTCCAGCACTGCCTATACCCTGTCGTT
CTCGGAAGAGTTCAACAGCT
>r432.1 |SOURCES={KEY=d7264f85...,bw,2729634-2729784}|ERRORS={}|SOURCE_1="hcb" (d7264f85c64c494738c475b842be43584b20fbfb)
AAATCGCGTTTCTTCGACGAGCTGCCGGAAGGTTCGCTCAAATGGCTGTCGCCGAAACTGCAGCA
CCATTGGTTCGGCCAGAAGAAATCGGCATGGGACGATGCACCCGAGAGCGGCGTCAATACCATTG
CCCAGAGCTTTGTCCGCAAG
>r433.1 |SOURCES={KEY=d7264f85...,bw,1696841-1696991}|ERRORS={}|SOURCE_1="hcb" (d7264f85c64c494738c475b842be43584b20fbfb)
AGACGCTCGTAGTAGGAAGACGGCTTCATGCGGCCGCTGTCGTCAAACTCCTGGTACGCCTTGGC
AACCGACGACTGATTGGGGATGGTGACCATCCGCATCCACCGGCCCAGCACGCGCAGTGCGTTGA
CGGCATTGAAGGACTGCGAA
>r434.1 |SOURCES={KEY=d7264f85...,fw,3138965-3139115}|ERRORS={}|SOURCE_1="hcb" (d7264f85c64c494738c475b842be43584b20fbfb)
TCATGGACCGGCAACTTCGCTGTCTCGGGCCAGCCACAAGTCGACATGGCACAAAATGCAGTGGT
CCTTGCCGAGCCGCGCGTCGAGGCATTGACCGTGAATGGACTGGATCCCCTGTATTCAAACCAGA
TCACCCGCATTGGCGGTTTC
>r435.1 |SOURCES={KEY=d7264f85...,bw,226608-226758}|ERRORS={}|SOURCE_1="hcb" (d7264f85c64c494738c475b842be43584b20fbfb)
TCTTGGTGGTGGCGCCCGTCGTCACGATGGAGATCGGGGTGACTTCGGAACCCGTACCGGCGGTG
GTCGGTACCTGGATCAGGGGAAGCCGATTACCTTTGACGTTGCCGATGCCGTACATGGTTTTCAG
TTCCTGGTCGCTGCCAGCGA
>r436.1 |SOURCES={KEY=d7264f85...,bw,1991070-1991220}|ERRORS={}|SOURCE_1="hcb" (d7264f85c64c494738c475b842be43584b20fbfb)
GCATGCAAGCCCTCGCTGCGCAGCAATCCCAGCAAGGCATGCCAGCTGGGATGGAATTCCACACG
GTCCACACGCCGGCCGACGCGGTCATGCGTCTGCAGTTCAGGCAGATGATGATTTGCCAGTTCGC
CAAGTCGCAGCACGTCTTCG
>r437.1 |SOURCES={KEY=d7264f85...,bw,2963614-2963764}|ERRORS={}|SOURCE_1="hcb" (d7264f85c64c494738c475b842be43584b20fbfb)
TGCACAGCATCGTGACAAGAAACAATGAACCTGAGCGATGACAACACGTCTCAAGGTTCATGCAG
GCAGCGAAGCTGGTGTCATTGCACGGCCGGATACGCTGCCCTTTTTTCCCATCCAACGTGTCGAG
GAGTGAAACCTATGAACCTA
>r438.1 |SOURCES={KEY=d7264f85...,fw,3655721-3655871}|ERRORS={}|SOURCE_1="hcb" (d7264f85c64c494738c475b842be43584b20fbfb)
TCAAGCGCATCGAATCGATCCTGACGCCGATCGTCGGACCGGCCAATGTGCGTGCCGAAGCCACC
GCCGATGTGGATTTTTCCACTATCGAGCAGGCGGCGGAAACCTACAAGCCGAACGGCACGCCGAG
CGCCGCAGCCATTCGCAGCC
>r439.1 |SOURCES={KEY=d7264f85...,bw,4788877-4789027}|ERRORS={}|SOURCE_1="hcb" (d7264f85c64c494738c475b842be43584b20fbfb)
AGCGCTGCAGGGTTTTGAGCGCTTTCCGCAATGGATGTGGCGCAACACCGAGATCGTCGAACTGG
TCAGCTGGTTGCGCCAGCACAACCGGCAGCGCACCGAACGCGATGGCCGCATCGGCTTTTATGGA
CTGGACCTGTACAGCCTGCG
>r440.1 |SOURCES={KEY=d7264f85...,fw,1738029-1738179}|ERRORS={}|SOURCE_1="hcb" (d7264f85c64c494738c475b842be43584b20fbfb)
TCAAGGACGGCAGCCTCAGCAAGGTCGACGTGCACGGTCTCTTCATTGCCATCGGACACAAGCCG
AATACCGGCATTTTTGAAGGCCAGCTGGACATGCAGAATGGCTATATCAGGACCAAGACCGGTCT
TGAAGGGATGGCAACGGCAA
>r441.1 |SOURCES={KEY=d7264f85...,fw,1081903-1082053}|ERRORS={}|SOURCE_1="hcb" (d7264f85c64c494738c475b842be43584b20fbfb)
TAGTCGCGACGCACGAGTTCCCCTTGTTGATCAGTAAATGTAAACTTGACATGATCATCGAAGGA
GGCGGATACGAAATCGTGTAAAGAGTCGCCTTGAAACGTAATGCTGATGAAGCTGGCGCCCAGCG
GGCTGATTCGCACCACTTCA
>r442.1 |SOURCES={KEY=d7264f85...,bw,4808528-4808678}|ERRORS={}|SOURCE_1="hcb" (d7264f85c64c494738c475b842be43584b20fbfb)
TTGTACGGCAGCGTTTCATCGCCATGCACGTCGAGAAACAGATCACAACCCGTCTCATGCATCTT
GTTTTTCACGAGATAGACTTCGGGACTGCGCTCCATCGACGGGTTGACCCATTCCCGATTGAGGT
TGGCGCCTGACGCGTTGGTT
>r443.1 |SOURCES={KEY=d7264f85...,bw,90065-90215}|ERRORS={}|SOURCE_1="hcb" (d7264f85c64c494738c475b842be43584b20fbfb)
GTGGTTGCTCGACAATAGCCTGCCGTTTACCCGGTTTCTGTTGATGCAGCTCAACGAACGACTCG
GCCAGTTCATCGGCATGGTGGAAGTGGACCGGCTGCTTGATGTCGATACGCGTGTCGCCCGCTGC
CTGGCCGAAATGTTCAATGC
>r444.1 |SOURCES={KEY=d7264f85...,bw,532435-532585}|ERRORS={}|SOURCE_1="hcb" (d7264f85c64c494738c475b842be43584b20fbfb)
CCGCCATGATAGTCGCCCGACAGGCATGACCATGTAGACGGAAGTGAGGACGAGGATTTCGCCGC
CGAGGCCGATCAGATAAAGCAGCACGCCGGATATGCCGCTCAGCGACCAGGTCCTGCCGAACAGG
CTGACGCTTTCTTCGCCAAT
>r445.1 |SOURCES={KEY=d7264f85...,fw,96270-96420}|ERRORS={}|SOURCE_1="hcb" (d7264f85c64c494738c475b842be43584b20fbfb)
GGACATCATGAAGAAGGAAAAGGGCAACCTCAAGGGCAAGAAGATCGCCCTGGTCTATCACGACT
CGCCGTACGGCAAGGAACCGATTCCGCTGCTGCAGAAGCGTGCGGCGAAGGATGGCTTCACGCTG
TCGCTGTTCCCGGTCACGCC
>r446.1 |SOURCES={KEY=d7264f85...,bw,1260069-1260219}|ERRORS={}|SOURCE_1="hcb" (d7264f85c64c494738c475b842be43584b20fbfb)
CGTTCGGTCTCGGCCTTGCGCGCATCCTGCAGCGCATCCTCGGCAAGAGTGATAGCGTTTTTGAC
ATCGTCGCGCAGTTTTTGCGCGCTGGCGGTACGCCAGAAGGCAGTGCGTACGTCCTGAATCAGGG
TATGCATGGCCTTGCGGCGG
>r447.1 |SOURCES={KEY=d7264f85...,fw,232923-233073}|ERRORS={}|SOURCE_1="hcb" (d7264f85c64c494738c475b842be43584b20fbfb)
TTCAGCACTTCACGGGTCGATAGATTCTCGGTATGTGTAAAGACCTGGTTGCCGCTACTAGTCAC
CGTTACCGTGACCGAATCAGCCACAATACCGAGTAATGCAATGGAGTTGACCCGGACCCCGGGCG
TCAAAGTGACGTTCAGGGGC
>r448.1 |SOURCES={KEY=d7264f85...,fw,4672918-4673068}|ERRORS={}|SOURCE_1="hcb" (d7264f85c64c494738c475b842be43584b20fbfb)
TCCCTGGCCGGTCTGGGCACTGGTGGACTGTACGCGCTGACGGGCCTGGCATTCGTCATCATTTA
CAAGGCGACTCGGGTCGTCAATCTTGCCATCGGTGACATGCTGATGGCTGGCGCCTATTTGTTCT
TTGCGTTCTCCGCAGGGGCC
>r449.1 |SOURCES={KEY=d7264f85...,bw,4544740-4544890}|ERRORS={}|SOURCE_1="hcb" (d7264f85c64c494738c475b842be43584b20fbfb)
TGTTGTAGTCATAATTCTCGAAAATAAAAGTCAGGAACGATAAAGCCGGCTGTACTGCACTTCGT
GCTGCATCGACATCAGCGACAGGCCGGGTGACCAGTTGCACAATTCATGGTCCTGCAATTGCCCT
GCCTGCTGCGCCGCCGCCTC
>r450.1 |SOURCES={KEY=d7264f85...,fw,2777134-2777284}|ERRORS={}|SOURCE_1="hcb" (d7264f85c64c494738c475b842be43584b20fbfb)
GTTGTTCAGCAGACCGTTGTACAGGGTATTGACCGCAGGCAGCAGGTTGAACTTGTACTTGCCCA
GTTCCTTCACGAAACCGGGAATGTCGCGCGGATTCGGGATCAGGATGTTCATGGCGCCCCAGCGC
GTACCCATCAGCATGCAGGC
>r451.1 |SOURCES={KEY=d7264f85...,bw,4871537-4871687}|ERRORS={}|SOURCE_1="hcb" (d7264f85c64c494738c475b842be43584b20fbfb)
CTTCGCATAGATGTCCTTGGTGAGCTGCTGGCTCTTCTTGGATAAGCGATCAATCTCTTCCGAGA
TGTCGACGGCCGAGTCATCCTGCACGAAACGCAGTTCTTCGATTTTTCCTTCAAGTTCGGCAATC
GGTTGCTCAAATCCGAGAAA
>r452.1 |SOURCES={KEY=d7264f85...,bw,3485105-3485255}|ERRORS={}|SOURCE_1="hcb" (d7264f85c64c494738c475b842be43584b20fbfb)
CCGCAGCGGGCGGCATCACCGCGGCGATACAGGCGGCACAAGCACTGAATGCCGGCGTGTCGATC
CAGGTCGAAGTGGAGAGCCTCGGGGAACTTGAAGAAGCGCTTGCCGCCGGGGCGGTCTCGATCCT
GCTGGACAACTTCTCTCTCG
>r453.1 |SOURCES={KEY=d7264f85...,fw,998557-998707}|ERRORS={}|SOURCE_1="hcb" (d7264f85c64c494738c475b842be43584b20fbfb)
GGTCGGGACCGGCTGCAAAAGGACGGGTTCCAGACCGGTCAAACAACTGGTAAATGTCCGGACCC
GGGCTTCAGGTTGCGTTGATTGAAGCGTTCGATCATCTGCAGCATCACCTAGCGTCGCGTGGACT
CAAGCAGTCCGCCAACATAC
>r454.1 |SOURCES={KEY=d7264f85...,bw,2073362-2073512}|ERRORS={}|SOURCE_1="hcb" (d7264f85c64c494738c475b842be43584b20fbfb)
TCAGCGCTAGCGGCTGGATTCGACCATCACTTTGTAAAGCCGATGGATATCAGCGCCTTGGACCG
AATTCTGGCATTAGCACCAGATTTCATCTCAAAAGTCCCGGTTTCCATATCAGGAACTCTTCCGG
CTATCACGCTGAATCAGTTT
>r455.1 |SOURCES={KEY=d7264f85...,bw,958989-959139}|ERRORS={}|SOURCE_1="hcb" (d7264f85c64c494738c475b842be43584b20fbfb)
CTGCGCGAAATGACGCACGCCTTCCGCTTCCAGCGGCCAGGTCATGCCGATCTTGTACAGGCGGA
TGCCGATGTCGCGGGCGACTTCCTCATTGATGCCAAGGTCTTCGAGCGCCTGACGGGTGTCGAGG
TAAGACTTGCCGGCGGTGAC
>r456.1 |SOURCES={KEY=d7264f85...,fw,4544595-4544745}|ERRORS={}|SOURCE_1="hcb" (d7264f85c64c494738c475b842be43584b20fbfb)
GGTGGCCTTGCAAGTGCCGCATGATGCCGCCTTGCTCGGCATGTTGTTTTCCTGGGCCGAGAACC
AGGTTCTGGTATGCGTCAAATCGGTTCCGCTTGGCCAGGTGGCGGGACAGAAGCTGCTGCTCTCG
CTGCAGCCCGAGCTGGAGGC
>r457.1 |SOURCES={KEY=d7264f85...,bw,4210963-4211113}|ERRORS={}|SOURCE_1="hcb" (d7264f85c64c494738c475b842be43584b20fbfb)
AGGCACCGCCGAAGTCCTCGGTCCGATCGGACAACTGACCCCGACCGTCTCCCCCGGTTATGGCT
TTGCCGCCATCATCGTCGCGTATGTGGGGCGCCTGCATCCCGTCGGTGTGCTGTTCTCCAGCTTC
ATCATGGCCCTGTTCTATAT
>r458.1 |SOURCES={KEY=d7264f85...,fw,3292420-3292570}|ERRORS={}|SOURCE_1="hcb" (d7264f85c64c494738c475b842be43584b20fbfb)
GCCGGTCAGCGTGCGCGCAATCGCCCGCGCGGCTGTCATCAGCGGCGCGATATAAGGCAAGGTTT
GGGCGCGGCCATCCGCAGCCAGATATTCGGTGCAGTCCCCCAGCGCATAGACATCGGGATCGCTC
GTTTGTCCGAGCAGGTCGAC
>r459.1 |SOURCES={KEY=d7264f85...,bw,745210-745360}|ERRORS={}|SOURCE_1="hcb" (d7264f85c64c494738c475b842be43584b20fbfb)
TGGAACTGGATATGAAAGTACTTGGCGCCAGCATGGCGGACCTGTTTCCACTGAGCGGCGTGTTG
CTGCCGACCACGCCCAAATTCTCGACCGAGGGCCGTGTCGTCGGCAACCTGACACCGGGTGCGAT
GCGGGTGAAGTACGAAAAAT
>r460.1 |SOURCES={KEY=d7264f85...,bw,1933908-1934058}|ERRORS={}|SOURCE_1="hcb" (d7264f85c64c494738c475b842be43584b20fbfb)
GGATGGCTTGCTGCGCAATCCGTTTGGCTTCCTGCTTATAGGGGCGCAGAAACAGAATGATGCAA
AAGAAAAACACGCAGGTCAGGGCTACCTCAATCCAGCCCAGCGTAGCCGACAAGCCTGTGTCACT
GGTGGCGCGCACGATCCCTT
>r461.1 |SOURCES={KEY=d7264f85...,fw,1508588-1508738}|ERRORS={}|SOURCE_1="hcb" (d7264f85c64c494738c475b842be43584b20fbfb)
ATTTTGCGGGTCAACGACCGCGGTCCCTTCCATTCCGGGCGCATTATTGACCTCTCCTATACTGC
CGCGCTCAAGCTTGGGTATCTGAGCAGCGGCAGCAACCAGCTTGAAGTCGAACGGCTGCTGCCGG
ACGAGATCGCGCGTATCAAC
>r462.1 |SOURCES={KEY=d7264f85...,bw,2431021-2431171}|ERRORS={}|SOURCE_1="hcb" (d7264f85c64c494738c475b842be43584b20fbfb)
CAGTTGTCCGCTTTTTTCATGCTTGGCGTACTTCAGGCCTATCAGCCGCTTGGTGTTCCTCGCCA
CGCAGGCGCTGGGCCGCTCACCGCGTTTCATCTTGGTGATCTGGTAAAGCGCGTCGTATTCGTCT
CTGGTCAGGCTGTCGTCCAC
>r463.1 |SOURCES={KEY=d7264f85...,fw,4167541-4167691}|ERRORS={}|SOURCE_1="hcb" (d7264f85c64c494738c475b842be43584b20fbfb)
AGGTCACGGTATCGATCTTGTCGAAATGGCGAATATCGAACATGCCGGCCAGATGGCCACGCTGG
GCCTTGCGCCGCCGTACCGCCCGTGGCCTGCGGACGGCGTCGCCATCGGGACACCAGACATTGTC
CGCCAGGTCGTGGGGACTGC
>r464.1 |SOURCES={KEY=d7264f85...,bw,2965363-2965513}|ERRORS={}|SOURCE_1="hcb" (d7264f85c64c494738c475b842be43584b20fbfb)
TGAATCGGTACAACTGGGAGATGCCTTGCAAGCACTGGCCGGGCAACAACGGGTGCGCGTGCGGG
TCGCCGCAAATACGGTGGCCAACAGCACATTCCTGCCACCAGCGCTCGGCCCCTTCCTCAAGGAT
TTTCCGGAAGTCGATCTGCA
>r465.1 |SOURCES={KEY=d7264f85...,bw,3380360-3380510}|ERRORS={}|SOURCE_1="hcb" (d7264f85c64c494738c475b842be43584b20fbfb)
GGTGATCCTGAGCCGCCAGCCGGAATTTGTCGAACATGTGCATGCCGCTTCCGGTAGAACACGCG
CTGAAGTGCGTGAAGAAATCCGGCAGGCCAGTGGCAGGACTGGCACGACCGGCAGCACCATCGGG
GGTTGATGCGCCGGATTTGT
>r466.1 |SOURCES={KEY=d7264f85...,fw,632439-632589}|ERRORS={}|SOURCE_1="hcb" (d7264f85c64c494738c475b842be43584b20fbfb)
AGCAAGGCATGGTCTCGGCGATCGCATTACAGGTTAGCGCTAAAGCGAGAGACATTCAAAGCGTA
AAATACCGGCTTCCCCGGAACCGCTGCTGCGGTCCGCAACCTTCTTGCTGCGAGCGTGGTGTGCC
ACTGATTTTGTTTAACAAGC
>r467.1 |SOURCES={KEY=d7264f85...,bw,4629823-4629973}|ERRORS={}|SOURCE_1="hcb" (d7264f85c64c494738c475b842be43584b20fbfb)
CACCGGTGCGCCATCGGGCTGGATCGCCATGATTCATGGCAAGGTACAACTGGACGACGCCAGCC
GCAAGGGGTTTCTGGGCGATTCGCTGCCGCCCGGATTGAAGCTGCTTTACTAGCCTTTCTCCCAA
TCAGAAACCTGGGTCCTTCA
>r468.1 |SOURCES={KEY=d7264f85...,fw,3750293-3750443}|ERRORS={}|SOURCE_1="hcb" (d7264f85c64c494738c475b842be43584b20fbfb)
GGTAAGTATTACTTCGCGCAAGGCGCAGACCACACGACATCGCATTACGGGAATTCAAACTCGAG
AGTCGGCGCAGTTTGTCTATGTAGATACGCCCGGTTTCCAGACCCGGCACGCGAATGCGCTCAAT
AAGACGCTCAACAGGACGGT
>r469.1 |SOURCES={KEY=d7264f85...,fw,3682481-3682631}|ERRORS={}|SOURCE_1="hcb" (d7264f85c64c494738c475b842be43584b20fbfb)
ATCTTCCGGCACGCGCTGGCCGTTCGCCACGTAATAGAGGCTGAGCTTCTGGCGGATCATGACGT
CGAGCACGTTGCCCACGGTTGCCGCTTCGTCCAGCTTGGTCATGATGCAGCCTGCAAGGCCGTCG
CCCTGGTACGAGCGCACGAC
>r470.1 |SOURCES={KEY=d7264f85...,bw,4794950-4795100}|ERRORS={}|SOURCE_1="hcb" (d7264f85c64c494738c475b842be43584b20fbfb)
ATTTTCGATTCCAACATTATGTAAGAAATGCACTTATGCACTACGACGGAACGTCAGGAGATTTG
GATTAGCGATGATCATAAACAGACTCTCCCCTAAAAGTTGCCACGCTTCCCGCTTCTCCTTTGCA
TAATTGTGATGAAGATAATG
>r471.1 |SOURCES={KEY=d7264f85...,fw,494287-494437}|ERRORS={}|SOURCE_1="hcb" (d7264f85c64c494738c475b842be43584b20fbfb)
GCCACCGGCCGTTCAGATAATGACTATGCATGGGGTATCTTCCTTGGGTTGAGTGCCATCGTACG
AACGCTTACGCCGTCGCGAATGGCCAGCAAGCTTTTTTGTTCGTCCGCGAGGACGATACGGCTGG
CGCCGGGGTGGTTTTCGGCT
>r472.1 |SOURCES={KEY=d7264f85...,fw,524622-524772}|ERRORS={}|SOURCE_1="hcb" (d7264f85c64c494738c475b842be43584b20fbfb)
TGATTGTTTTGATCCATCGGACCGCCATCATCTTCCTCCAGCGCCTGACATATTCCCTGCCCTAC
TCGCGCCGGCTGGTCCAGTACGGGCATCGGGCAGCGGGCATGGTGCTGTATCTGTTGATCGCCCA
GGTCATCCTGCGAACTGCGC
>r473.1 |SOURCES={KEY=d7264f85...,bw,1810506-1810656}|ERRORS={}|SOURCE_1="hcb" (d7264f85c64c494738c475b842be43584b20fbfb)
TATCGTGCGATCGAGACCGTGCTCGCGGCGCGTCATCCGTACCAGGACGACCGCTACTGGGATGC
CGAAGACGATTACCGCGTCGCGCATGCCGCATTGCGTGCGCTCGACGTGGCCGGACTGGCGGAGC
GGGACGTGCGCACCCTGTCC
>r474.1 |SOURCES={KEY=d7264f85...,fw,1792005-1792155}|ERRORS={}|SOURCE_1="hcb" (d7264f85c64c494738c475b842be43584b20fbfb)
ACCTGCTTCATAGTCGGGTCAGCCTACACTTGCGCCTGCACGCAATGGACAAATCGATAAAGCTA
TACGGAGCATGTTTGACCAAAATCGATACTCATCCGCATGTGAGGGCTATGCTGGGCCACGTCGT
ATAGGATGCGCCCAGCCTCA
>r475.1 |SOURCES={KEY=d7264f85...,fw,1037188-1037338}|ERRORS={}|SOURCE_1="hcb" (d7264f85c64c494738c475b842be43584b20fbfb)
TGAGGGTTTAGATGGGGGTAAATTGGCTAACCCCTTGATTAAAAAGGATTAGCCATTGTTTTACT
TTGACTGTTGACGGAGGGTCAACTCCAGCACTGCCAGCGCATTCCAAGCCTCGTGAGCGAGGTGC
AGCAGGTTGCTATCAGGGTC
>r476.1 |SOURCES={KEY=d7264f85...,bw,2405935-2406085}|ERRORS={}|SOURCE_1="hcb" (d7264f85c64c494738c475b842be43584b20fbfb)
ATGGAATCTCAGCTTGCCGGCATCTGCGTCAAGCTTGTTGTTATGTCAATCCGACGAACAATCAA
TGTTCCGTCAGGCACGGCCCCTACAGCCGTCGCGTAGTGTGCACGAGCGCGCGTGGCAAAGCAAC
GCCCTCCGGCAAATGCTCGC
>r477.1 |SOURCES={KEY=d7264f85...,fw,1923090-1923240}|ERRORS={}|SOURCE_1="hcb" (d7264f85c64c494738c475b842be43584b20fbfb)
CTTTTCGGATGCAAGCTTTTCTTCGATGGCCGCAAGTGACTGCTGCTCGGCCGCGATACGTTCCT
GTTCAAGTGCCAGCTTTTGTTGAAGCGCACTGAAACTCTTCTGCTCGGCGTGGGCACGCTGGCGC
TCGGCGGTGGCAAGGGTAAT
>r478.1 |SOURCES={KEY=d7264f85...,bw,3593103-3593253}|ERRORS={}|SOURCE_1="hcb" (d7264f85c64c494738c475b842be43584b20fbfb)
CACTCGAGTTGCGTGCGAATGGCACGACCTTCCGCCTGGGTGATTTTGCAAAGGTAAAGCGCGAG
TACCGGGATCCGCCTCAGGACAAGATGCGCTTCAATGGCAAGGAAGTGATCGGCCTTGGCATTTC
GATGGAAAAGGGCGGGGACA
>r479.1 |SOURCES={KEY=d7264f85...,fw,278721-278871}|ERRORS={}|SOURCE_1="hcb" (d7264f85c64c494738c475b842be43584b20fbfb)
CCTGGTCAGTGCAGCACCGGACCAACAATGAAGTTGGCGTGAATTTACGTGTGAATCACGCCTTG
GCAGCCAGCGTTGGATAGCCGCTCATTGTCAGCCGCGCGCCGCGGCTGTCCGATTGCAGGCGCGC
CTGGCAGCCCACTGCCAGCG
>r480.1 |SOURCES={KEY=d7264f85...,bw,2025450-2025600}|ERRORS={}|SOURCE_1="hcb" (d7264f85c64c494738c475b842be43584b20fbfb)
GTGTTTCTGCATTGAAGAAATTCCCTGCATTCAACTCCTCGCTGGATGAAAAGGGCGAGAACCTG
ATACTCAAGAAGTTCTACAACATCGGCTTTGCAGCCGATACGCCCAACGGCCTCGTGGTTCCGGT
CATCAAGAACGCCGACACCA
>r481.1 |SOURCES={KEY=d7264f85...,fw,4412078-4412228}|ERRORS={}|SOURCE_1="hcb" (d7264f85c64c494738c475b842be43584b20fbfb)
TGAGCGAGCAGCCGGTGGAACGCCTGTATCGTGAGATCCGTTCACTGCGTATCTATGAAGGCGCG
ACCGAAGTGCAGCAACTGATCATCGCACGTGAACTGCTGCGCGATGCCGCAAGCGTGAACTCTTG
AACTCATGAAGGCGTGAACA
>r482.1 |SOURCES={KEY=d7264f85...,bw,2173887-2174037}|ERRORS={}|SOURCE_1="hcb" (d7264f85c64c494738c475b842be43584b20fbfb)
TCTTCTATGGGTGGGTCAATTTCGATAATGTTTTCGGAACTACTAACCATTACAAGACAGTCGAT
GTCTTCGCGGGAACCTACAACGCCAATTATAAAAAGGCTGGTGTGGACCTCCTGCAAAATTTTCC
TAGTGAGCAAGTCCGCGTTA
>r483.1 |SOURCES={KEY=d7264f85...,bw,4733066-4733216}|ERRORS={}|SOURCE_1="hcb" (d7264f85c64c494738c475b842be43584b20fbfb)
CCATATTGCCCGTGCCGCGAATCACGGCGGACAACGAGTTGAAGATCCAGACAATGATGGCACCG
GCAAACACCCAATTCGAATATTCCAGTGCCGCCTCGAGCGCCGCACCGGTCCCACCCATACTGCC
GTATAACCACCTGCCGCCGG
>r484.1 |SOURCES={KEY=d7264f85...,fw,23289-23439}|ERRORS={}|SOURCE_1="hcb" (d7264f85c64c494738c475b842be43584b20fbfb)
GGACGCGTCCGGCTGCGACACATCCATCTGGATGATCACGAATTCATCCCCGCCCAGGCGGGCGA
TGAAATCGGATTCGCGGATCGACGAGCGGATGCGCAGCGCGACTTCCTTGAGCAGCAGGTCGCCG
GTGTGATGACCGAAGGTGTC
>r485.1 |SOURCES={KEY=d7264f85...,fw,4242695-4242845}|ERRORS={}|SOURCE_1="hcb" (d7264f85c64c494738c475b842be43584b20fbfb)
CCTCTAAAGGACGCCCGAAATTTATCCTGCACGACGGGCCGCCGTACGCCAACGGCGACATCCAC
ATCGGTCATGCCGTCAACAAGATCCTCAAGGACATGATTGTCAAGGCCCGCAACATGGCCGGTTT
CGATGCCGACTACGTACCGG
>r486.1 |SOURCES={KEY=d7264f85...,fw,3857422-3857572}|ERRORS={}|SOURCE_1="hcb" (d7264f85c64c494738c475b842be43584b20fbfb)
CCGGCAAGCCGGGCAAGGCCATGTGGACTGTGAAGACCGTCCCGACGTGGTGTTTTCCCGCCGTC
TGCCGCCACCGGACGACGTTGGCGTATCGCGCGTGCTGGCAGCCTACCTCAAGGCCATCGACCGC
TACGGCATGTCGCGCGTCGG
>r487.1 |SOURCES={KEY=d7264f85...,bw,2818907-2819057}|ERRORS={}|SOURCE_1="hcb" (d7264f85c64c494738c475b842be43584b20fbfb)
CACGTGCGACCGCTGCCTCGCTCATTACGTTCCTGCGAGTATAGAAGGCTGAGAGTGTAATGAGA
TTCGGTATTTTGCGCTTGCGCCCGAACGACGGGCAATCGCAGGGCCGAAATGCCGCGTCGGACGA
GAGAAAATTCGGTGCGGGTA
>r488.1 |SOURCES={KEY=d7264f85...,bw,25490-25640}|ERRORS={}|SOURCE_1="hcb" (d7264f85c64c494738c475b842be43584b20fbfb)
GGATCGGCCGGGCGGCCTTCGGAAACGATTGCGCCATGGGCCGGATGGCTGTCCGGGCCCGGCGT
CGCGCGGACGGGGAGGCGCAGCAACCGCAGCGCTTCGGCGTTATGGAACAGCAATTTGCCGCTGT
AGGCTTCCGCGATGGACACA
>r489.1 |SOURCES={KEY=d7264f85...,fw,2347342-2347492}|ERRORS={}|SOURCE_1="hcb" (d7264f85c64c494738c475b842be43584b20fbfb)
CGCGACGCTGGGGCTGCCGATGAACCGGATCCGCCAGATCATCGTCAATCCGGCGCTGCAGACAC
CGGACGATGCGCATGTCTATGCGATCGGGGATTGCTCGAATTATGTGTGTCCGGAGAAAGGTGCG
GCCGTTCCGCCGCGCGCGCA
>r490.1 |SOURCES={KEY=d7264f85...,fw,3577696-3577846}|ERRORS={}|SOURCE_1="hcb" (d7264f85c64c494738c475b842be43584b20fbfb)
GATTGACGCGTCCGATCACGGGGCCGCTCGCTGGACTGGTGGAGGCCATCAACGGACTGCGCTGC
CCCGTGCTTTCGCTGGACATACCCAGCGGACTCGACGCAGACAATGGCTGCGTGATCGGCGATGA
CGATGGTGTCGCCGTGATCG
>r491.1 |SOURCES={KEY=d7264f85...,fw,2309981-2310131}|ERRORS={}|SOURCE_1="hcb" (d7264f85c64c494738c475b842be43584b20fbfb)
GTCGCGCCTCACAAGAATGACTTTGATGTGCACAACCGCAGCTGTCCTGCTTGCCCGTTCTACCA
TGCGGTCGGCAGGCAGGCGCTGCCTGAAGCGATTTGCGATGGCACGCCTGCGCGGGTTGGGTTCG
CACTGGCGAACCGCCTCGAC
>r492.1 |SOURCES={KEY=d7264f85...,bw,2893001-2893151}|ERRORS={}|SOURCE_1="hcb" (d7264f85c64c494738c475b842be43584b20fbfb)
AAATTCGGTGCGCAACTGGAGCTGGCAACACTGTTTGCAGCCATATTGCGCGATGCGCTGCTGGT
GCGACAGGAAATCCCACTGCCGACGCTGCTGTGCGCGGTACCGCTGGGGCGTGAGCGGCTGAGTG
AACGGGGCTTCAACCAGGCG
>r493.1 |SOURCES={KEY=d7264f85...,fw,1140958-1141108}|ERRORS={}|SOURCE_1="hcb" (d7264f85c64c494738c475b842be43584b20fbfb)
TTCAATCTTTGTCCGATTCCCGGCCGGCAAGCCGTTTTTGCCGGCGCCGGTCGAGCCACCATGCC
AGCAGCGGCATCGCAAGGAAGCCGCCGGGCGCGACAAACAACACCAGGTAGGGGCTGAGCGAGAC
CAGCCTGCACAGCTGGACGC
>r494.1 |SOURCES={KEY=d7264f85...,bw,1493050-1493200}|ERRORS={}|SOURCE_1="hcb" (d7264f85c64c494738c475b842be43584b20fbfb)
GGTGCCGGCCAGCGCACAGCCTACGAACTTGATGTCGATGGCAAGCCAATCGCACGCACGAACGC
GCTGGGCCATGCGGTGCAATACCGCTATGACGACGCCAGACGCCTGGCGCAGTTAATCAACGAGA
ATGGCGCCGTCTATGCGTTT
>r495.1 |SOURCES={KEY=d7264f85...,fw,4271589-4271739}|ERRORS={}|SOURCE_1="hcb" (d7264f85c64c494738c475b842be43584b20fbfb)
GTCACCGCCATGCTGCGCAGCCCACGCCACACAGGCGTCGAGATCAGTCATGACTTGTGCATCGG
GCACGGTGGCGACGATCTTGCGAATCTCATCGATGGTGCGCAGCGGCGCCACGTCGCCCTGGCGG
ACATAGAGTTCCGGCGCGAT
>r496.1 |SOURCES={KEY=d7264f85...,bw,1357114-1357264}|ERRORS={}|SOURCE_1="hcb" (d7264f85c64c494738c475b842be43584b20fbfb)
CTCGCTCGGCATCACGACCGGCACCTGCAGACAGACACTCTGCGTCGGAAGAACTTGCCGCCAGT
CATGGATCAGCTTCGCGTAGGCGACACCAACCGGCCGGATATTGCGCTCCAGATCGTACAGGCCG
AGCGCGTTGACATTGCCATT
>r497.1 |SOURCES={KEY=d7264f85...,bw,969595-969745}|ERRORS={}|SOURCE_1="hcb" (d7264f85c64c494738c475b842be43584b20fbfb)
CGAAGTGCTCGATGCCCTGGAGCGGCAGACCTACGACGTGGTGCTGATGGATGTGCAGATGCCCG
AAATGGATGGCCTGGAGGCAACACGCCGGCTGCGTGCCCGCTTCGGCGGGGACGGTCCGCGTGTG
ATTGCCATGACCGCGAATGC
>r498.1 |SOURCES={KEY=d7264f85...,fw,3250335-3250485}|ERRORS={}|SOURCE_1="hcb" (d7264f85c64c494738c475b842be43584b20fbfb)
CGCGTGCCAAAGAGCTTGGCATCATTGATACCGCCTGCAATATTGTCGAGGATGCCGTGGTCGGT
GCAGACCTGATCCTGATTGCCGCACCGGTTGCGCAGACCGAAGCCATCCTCGCTTCCATTGCGCC
TCACTTGCAGGCCGGTACGG
>r499.1 |SOURCES={KEY=d7264f85...,fw,2437969-2438119}|ERRORS={}|SOURCE_1="hcb" (d7264f85c64c494738c475b842be43584b20fbfb)
ACATTTGCAGCGCGGGTGCGGGATCGGCAGACATCCCCGTGATCGACCATGCCAGCCTTGCCGAA
GCTGCGGAGTCCAATCCTTCGTCGCAACGCATGCGGGCCATGTTGATGGATCTTGCGCGTCGCCA
TTTCGAGCCGCTGGTAAAGG
>r500.1 |SOURCES={KEY=d7264f85...,bw,2077077-2077227}|ERRORS={}|SOURCE_1="hcb" (d7264f85c64c494738c475b842be43584b20fbfb)
GTGCAAGCGCTGGCGTATCACCTGAAAGCCTTGTGAGATCGAGATCAGCTTACGGTGGCGGTTTT
CCGGCAGCACACTCTGTGCATTGAACACATCCTTGGCTTTGACCTCTTCGAGATGGGGCGATTCC
AGAATACCGCGTCTATTCTC
>r501.1 |SOURCES={KEY=d7264f85...,fw,1251541-1251691}|ERRORS={}|SOURCE_1="hcb" (d7264f85c64c494738c475b842be43584b20fbfb)
CGATGATGCCTTCCATCGACATGCTGCAGGCACTGTCGAGCAGTTGCTGCGGTGGCTGCGACATG
GGCGCGCTGTACCGGATGGCCCTGTTGTCGGCGTCAGCCAGCAATTGCGCGAGTCGTGCGCGGCG
ATCACCGAGCGCCGCTTCGC
>r502.1 |SOURCES={KEY=d7264f85...,fw,3189864-3190014}|ERRORS={}|SOURCE_1="hcb" (d7264f85c64c494738c475b842be43584b20fbfb)
CGGGGGCTGATAAATATTTTCAAGCGACACACCATGGCAAAGCTGCAAATGAGCCTCAAGGCGCG
GGCTCTGAAGTATTTATCCGCACGTGAGCACAGTCGGCTGGAACTTGGCCGCAAGCTGTCGCGCT
ATGCACAGGAAGGCGACGAT
>r503.1 |SOURCES={KEY=d7264f85...,fw,2362505-2362655}|ERRORS={}|SOURCE_1="hcb" (d7264f85c64c494738c475b842be43584b20fbfb)
ATTGTTGGCACTTAACCGGATTAACACGCATGACCAGAGCAAACCAGGGAACGACAGCAGATGAC
AGCGGGATTGTCGGCAAGAAAACACTCACGATTGCGGAAGAAATCGATGCGCTGACCGATCCCAG
TTTCATGACTTCGCTGGCGA
>r504.1 |SOURCES={KEY=d7264f85...,bw,1336047-1336197}|ERRORS={}|SOURCE_1="hcb" (d7264f85c64c494738c475b842be43584b20fbfb)
CTATGAAGTAACCAGTTCGCGCCGTAGCGGAAGGCTGTTCGCCCTCTTGTTCATTGATCTCGACC
GCTTCAAGGAAGTCAACGATCTGCTCGGCCACGATGCCGGGGATGAATTGCTGAAGCAAACCGCT
GCGCGTATCCGCTCCTGCGT
>r505.1 |SOURCES={KEY=d7264f85...,bw,403680-403830}|ERRORS={}|SOURCE_1="hcb" (d7264f85c64c494738c475b842be43584b20fbfb)
ACGGCCATCCAGATGGCGACGGCTCTTGGATACAAAGTATTCGCAACAGCCGGAAGCGAAGATAA
AAGGCGGGCGTGCGAAGAACTTGGCGCGATCCGCGGCATCAATTACCGCGATGAGGATTTCGTTG
AGGTCATCAAGGCGGAGACC
>r506.1 |SOURCES={KEY=d7264f85...,fw,4580055-4580205}|ERRORS={}|SOURCE_1="hcb" (d7264f85c64c494738c475b842be43584b20fbfb)
AACAACTCATTGGCCTTCGCCGCCGACGTACGCTTCGTCCCGGGGCTGGCGCGCGTCACCCGCAC
CGACCGCGCTGCCGATCCCGTACCGAGGCCCACGCCAGAAATGGCGGCCTTGATCTGATCGAGCG
TCAACATGCCGGTTGCGTTG
>r507.1 |SOURCES={KEY=d7264f85...,fw,2812486-2812636}|ERRORS={}|SOURCE_1="hcb" (d7264f85c64c494738c475b842be43584b20fbfb)
GACGCACATGGTGTATATCCCGCCGCAAGCCGACCGCGAAGCCGCCGACAAGAAGGCGGGCGAAC
TGCGCCGCCTCGGGATCAACGACTTCTACATCATTCAGGACAATTCGCCGATGCGGTGGGGTATT
TCGCTCGGCGTATTCCGCCT
>r508.1 |SOURCES={KEY=d7264f85...,bw,3740858-3741008}|ERRORS={}|SOURCE_1="hcb" (d7264f85c64c494738c475b842be43584b20fbfb)
CTGTACTATTGCGGATACCGCGATAGACATGCTGATGGACGCAGGATGTGGAGTAAGGGGTGCAC
TTTCCCTCCCGGCGGGGAGGGAAAGCCTTGGTATCAGACTTTGCCGAAGATCAGGGTACCGTTGG
TACCACCGAAACCGAAGGAG
>r509.1 |SOURCES={KEY=d7264f85...,fw,4836940-4837090}|ERRORS={}|SOURCE_1="hcb" (d7264f85c64c494738c475b842be43584b20fbfb)
CAGCGACCGGAGCATCAAGGTTGGTTCCCTGCACCTTGTTAAATTGGTGCAGGCAGGCAGGCAGG
CAGGTCGGTCAGGCAGCCATCCAATGACGCCAGTGCATGACAAGATTCACCTGCACCGTGCCTGA
CCCGATCAGCAAGCTTACTT
>r510.1 |SOURCES={KEY=d7264f85...,fw,1879561-1879711}|ERRORS={}|SOURCE_1="hcb" (d7264f85c64c494738c475b842be43584b20fbfb)
GGCGTCGCCCCGCATGGCAAGGGATTTGCCAGGGGGATGGATTGGCCTTGTTCAGCCGCCCCATG
TCGCCGACCCTTGCGCCTGCCTGTATCGCATGCAGGCGATACAATGAGGCCTTGTTTCTACAGTC
AGGTTATTCACGATGTTTAC
>r511.1 |SOURCES={KEY=d7264f85...,fw,1186358-1186508}|ERRORS={}|SOURCE_1="hcb" (d7264f85c64c494738c475b842be43584b20fbfb)
GCAGCGCGCCGCGATCATGACGAGCGATAAGTTCAAGGGCGTGCGCTGCATCATCACGCCGGGCA
GCCTGAAGATCAGCTCGACCAACGCCGACCAGGAGGAAGCAGTGGAGGAGCTCGAAATCGATTAC
GGCGGCGACAGCGTCGACAT
>r512.1 |SOURCES={KEY=d7264f85...,bw,2131470-2131620}|ERRORS={}|SOURCE_1="hcb" (d7264f85c64c494738c475b842be43584b20fbfb)
TCCAGTAGACGAGGCCGAGCTGCGGCGCTGTATAGAGTCTTATGAAACTCCCAATCTAACTGCCC
CCATCGGGATGGGTCGGTTTCAAAGTCCAACTGTTTCAGTAAGACCCCTGCCCGTTCAAGCACCT
GCGTTGGCATAGCGGTCATC
>r513.1 |SOURCES={KEY=d7264f85...,bw,3851894-3852044}|ERRORS={}|SOURCE_1="hcb" (d7264f85c64c494738c475b842be43584b20fbfb)
CATTTCTGATCGGTGCGGTGAGTCTCTTCCGCGAGCGACTTGCCTGCTTAAACTGCTTAATCGTT
AAGCCGCATTCCTTTTATCGCCGAAAGAGTGTTGTGCAAGATAAAGAGTTCGCGTCGGAAAGGCA
AAGTCAATTCCCAGACGCCG
>r514.1 |SOURCES={KEY=d7264f85...,bw,4602560-4602710}|ERRORS={}|SOURCE_1="hcb" (d7264f85c64c494738c475b842be43584b20fbfb)
TCGATGTGCTGGGACCGGTCGTCGACCCGCAGACCGTGCACCAGGCGAAGTTTTCCATGGGTACC
GTGCTTGCCCTGATCGCGGAGTTCAACAGCGCCGGCATGAAAGAATTCGAGCACGAATATACGCA
GCCACGCATCGCCGCCTTCC
>r515.1 |SOURCES={KEY=d7264f85...,fw,1108757-1108907}|ERRORS={}|SOURCE_1="hcb" (d7264f85c64c494738c475b842be43584b20fbfb)
CAGCGCTGCGGCCACCGGCGCCAGCACGCCGAGCGCCAGCGCACTACCTGCCCGCACCGCCAGCA
CCCCCTTGTCGGCGTCGACCCGGGGTTGACGCAGCGAGCCGGTGACATACAGCGGCGCCCCGAGC
GAGATCAGCCGCAACCCCTT
>r516.1 |SOURCES={KEY=d7264f85...,fw,4148872-4149022}|ERRORS={}|SOURCE_1="hcb" (d7264f85c64c494738c475b842be43584b20fbfb)
GATGCGGTGCAACGATTGCGGTCGGCATTGCGCATCGCTACACCGCACAGCACTCCGGTCCCGGC
TACGGCCGGGCAGCCGGGCGCACCATCTTGCGGCACCGAACAGAGCAAGCGGCACCAACGTAACA
AGAGGAAAAAATGGATCTCA
>r517.1 |SOURCES={KEY=d7264f85...,fw,1259804-1259954}|ERRORS={}|SOURCE_1="hcb" (d7264f85c64c494738c475b842be43584b20fbfb)
TGGCGCTCAATCAACTCGATGCGGCCAGTTGGGACATGCTGCCCAAGCTGACCGCAAGCGCCGGC
TATGCGGCGCGCAACAAGAATCTGATTACGCGCAGCGAGGATTCGGTCACCGGACTGCCATCACT
TGCCAACCCTTACATCTCTT
>r518.1 |SOURCES={KEY=d7264f85...,bw,1396761-1396911}|ERRORS={}|SOURCE_1="hcb" (d7264f85c64c494738c475b842be43584b20fbfb)
GCAGCTGGAAGAAATCGCGCCGGTCATCGCGGTGCGCGGCAACAATGATCGCGGCGACTGGGCCG
CCACGCTGCGCGAGAAGGAAGTCTTCGAGGTGGACGGCGTGACCGTGTACGTCGTGCACGACCTG
CATGACCTCGATATCGATCC
>r519.1 |SOURCES={KEY=d7264f85...,bw,1772773-1772923}|ERRORS={}|SOURCE_1="hcb" (d7264f85c64c494738c475b842be43584b20fbfb)
CGGCGAATTGGCCGCATTGATATCGGCAGCGCCATTGATAATCAGGGGAATCGATACTTGCTTGC
CGCCTACGGTCAGCTTTGTATCCTTGTTTTCATTCTTGAAGCGGAACTGGAAACTGAGGTCTTCC
TTGGCATCGCCGTTGTTATC
>r520.1 |SOURCES={KEY=d7264f85...,bw,4722524-4722674}|ERRORS={}|SOURCE_1="hcb" (d7264f85c64c494738c475b842be43584b20fbfb)
CGGCTGCGAATGACAAATGCCACTGCTTCGTCATAGAGCGGATCGGATTCGGCGCCAACGTCTTG
TCCCGCCCCCTCCGGGGGCGAGTCGTCGCTCGCAGCACCGGCAAGGATTGCTTCTTCGTACTCCG
GCTCGCCGAATTGTTTCAGG
>r521.1 |SOURCES={KEY=d7264f85...,fw,849034-849184}|ERRORS={}|SOURCE_1="hcb" (d7264f85c64c494738c475b842be43584b20fbfb)
GGTACCACGTGCTCAAGGCAAACGATGGCCAGAGCGCGCTGACGGTACTGCGAAGCGGGGTTGCG
ATCGATCTTTTGTTTACGGACGTGGTCATGCCTGGCCCGCTGGCCGCGCCTGAACTGGCAAGACA
GGCGAAAGCCTTGCTGCCCC
>r522.1 |SOURCES={KEY=d7264f85...,fw,4410978-4411128}|ERRORS={}|SOURCE_1="hcb" (d7264f85c64c494738c475b842be43584b20fbfb)
TCGTTGCCAGGCAAAAGCCCGACTTTGAGGGTGACTGAAAACACAAGGAGCTGCAATGGCGGATA
ATACCTATCTGGACTGGCCCTTCCTGAGTCCCGAACACCGGGAACTGGAAGCTGCACTCGACCGC
TGGGCCACCGGCAATATCTC
>r523.1 |SOURCES={KEY=d7264f85...,bw,1286817-1286967}|ERRORS={}|SOURCE_1="hcb" (d7264f85c64c494738c475b842be43584b20fbfb)
CGCCGGATTCGGCGGCGGCGATATCGGCCAGGATCTGGCGGCAGCGTTCGAGATACTGGTGCCCA
ATCTCGGTCAGGTTCTGCCGCCGCGTGGTACGCGTCAGCAGGCGTGCGCCCAGCCGTTCCTCGAG
TTCACGCACATGCTTGCCGA
>r524.1 |SOURCES={KEY=d7264f85...,fw,324334-324484}|ERRORS={}|SOURCE_1="hcb" (d7264f85c64c494738c475b842be43584b20fbfb)
AAATCAAAACTTGATCTGTCCGGCGCAAAGGATTTCAAGCTGCAGGACCTGGCCATGCTGTCCCT
GAGCCCCGTGCTGCGTTCGATCCAGCACTGGTGGCTGCAACGCGCCGAGCGCCATTACCTGATTT
GCGCCGACGTTGAACAGCAA
>r525.1 |SOURCES={KEY=d7264f85...,bw,4906386-4906536}|ERRORS={}|SOURCE_1="hcb" (d7264f85c64c494738c475b842be43584b20fbfb)
GAAAGCGCTGCGTTAGTGAATGAGTGAATCAGTGAATCAGTGAATCAGTGGTTGGGGTGGTGTCG
AACGTTTTGTCGTACACGCAGGACATACAGCAGGGAGTGTGCCAGACACCGCTCACGTTGAATAC
GAAACCCAGAACCGCCACTA
>r526.1 |SOURCES={KEY=d7264f85...,bw,3417932-3418082}|ERRORS={}|SOURCE_1="hcb" (d7264f85c64c494738c475b842be43584b20fbfb)
CCTCGACCATGACACCACCGGCATGCTGCTGATGTCCGATGACGGGGCATTCATCCATGCCCAGT
CGTCGCCGCGGCGGCACGTGCCCAAGCTGTATGTCGCGACGACGCACGCACCGGTGACCGATGCC
CTGGTGCAACAATTGCTGGG
>r527.1 |SOURCES={KEY=d7264f85...,fw,291127-291277}|ERRORS={}|SOURCE_1="hcb" (d7264f85c64c494738c475b842be43584b20fbfb)
TATACCGCTCACGCCGGCCGCGGCGCCAGCGGCGATAGCAGTAGGTAGCAAAGAACAGGGTGGCA
ACGGCTGCCGCAAAACCGAACATGGCTACCGCCGCACAGCAAGGAAAGACGGCATCATGATGGCA
TCCTTTGCCTCACGCCTTGG
>r528.1 |SOURCES={KEY=d7264f85...,fw,3843618-3843768}|ERRORS={}|SOURCE_1="hcb" (d7264f85c64c494738c475b842be43584b20fbfb)
TGCGGCTCGAAATCAAGGCGCTTGCATTCCGCCGACGAGTTATTTATAGTGAATAACTGTTATGT
AACAGAACAAATAAAAAAGAAATGAGCGTGTCCCGGGAAGCGCTGCCGGCATCAGCATATCCGGC
CTGGCAAAGCCGCCAGGTCA
>r529.1 |SOURCES={KEY=d7264f85...,fw,3122374-3122524}|ERRORS={}|SOURCE_1="hcb" (d7264f85c64c494738c475b842be43584b20fbfb)
ACCGTTGAGCCGCGCCGACGTCGCATACACCTGGCCGCCAATTTCAATGCGGGCGACATCGCGCA
AGCGCACCGTCGATCCATTGGGGTTGGCACGCAGCACGATGTTACCGAATTCTTCCGGCGTCGCC
AGCTGGCCGGTAATGACGAT
>r530.1 |SOURCES={KEY=d7264f85...,bw,4644788-4644938}|ERRORS={}|SOURCE_1="hcb" (d7264f85c64c494738c475b842be43584b20fbfb)
CGAATTTCTTGTAATTCTTCCAAAGCCAGATCCCGGCCATTGTTAAAATTGCGCATGCGCTTGCA
GGTCTCAAGTCGCACGTCGCCAGCGTAAGGGATGAAGTTTACAAGCATGCGTGCAGGTGAGCGGG
TCACGCAAGACTGCCATGCC
>r531.1 |SOURCES={KEY=d7264f85...,bw,4549419-4549569}|ERRORS={}|SOURCE_1="hcb" (d7264f85c64c494738c475b842be43584b20fbfb)
GACCGGTGCCAGGCTGGACCCGCTCTGGCGCGCACCAGGCGGGCGCCTGACGCCCGGGACGCGTG
CCGCCGGCGAAGCCTGTGGCTATGTCCATGTCGGATGGACCGAGGGCGCCGGCTTTTCCGGCGAC
GAACTTCCCAGCGAGACCTG
>r532.1 |SOURCES={KEY=d7264f85...,fw,712921-713071}|ERRORS={}|SOURCE_1="hcb" (d7264f85c64c494738c475b842be43584b20fbfb)
CGATCAGGTAAGGCACCGCGTCCAGTCGCAAGCCATCGACGCCTAGGTCGAGCCAGAACGACATC
ACGCTCAGCACGGCCTTCAGCACCTGCGGGTTGTCGAAGTTCAGGTCGGGCTGGTGCGAATAGAA
CCGGTGCCAGAAAAACGCAT
>r533.1 |SOURCES={KEY=d7264f85...,bw,670627-670777}|ERRORS={}|SOURCE_1="hcb" (d7264f85c64c494738c475b842be43584b20fbfb)
TGCCGGCCCCGGAGGACGACGTTAAAGCCGCTGCTCATGCGATCACGGCAGGCCAGATTCTTGCC
GAGTGGAGTACCTTCGGCCTCGATCAGAAACGCTACCCGCCTGGACGCCGCAGCCCCGGCGCGCG
CATGTTGGCGCCGCCGTCAG
>r534.1 |SOURCES={KEY=d7264f85...,bw,2830652-2830802}|ERRORS={}|SOURCE_1="hcb" (d7264f85c64c494738c475b842be43584b20fbfb)
TCCAGGCTGTAGGCCTCGTTGAAACCGGCTTTCTTGAGCTGCGCGGCCGCCTTCGACGACTGGAC
GCCGGTCTGGCAGACTGCGATCACCGCCTTGTTCCTGGCTTTGTCGAGTTCGCTTAGCCGGTTCG
ACAATTCCTTGAACGGGATG
>r535.1 |SOURCES={KEY=d7264f85...,fw,4566225-4566375}|ERRORS={}|SOURCE_1="hcb" (d7264f85c64c494738c475b842be43584b20fbfb)
GAAGCGCAGATCGACGAGCTGGTCGACAGCCTGGTCGATCCGGCGACCCTCGACGACGCGCCCAT
GGTGGTGGCCGCCGCTGCGGCATCCGATGACGACGAAGAGGAAGAGCTGGACGACGAAATCGACG
ACGACGAGGAAGAGGAAAGC
>r536.1 |SOURCES={KEY=d7264f85...,fw,3526092-3526242}|ERRORS={}|SOURCE_1="hcb" (d7264f85c64c494738c475b842be43584b20fbfb)
TATGTGACCGGTGCGTCCGGACGCAATTGGGCGGGCTATGGCCACGATGTCATTTTGTCCGAAGG
TATCACACCGGTACAGCAGGCACTGCTGACTGATCCGCAGACATCCGGCGGCTTGCTCGTATCCT
GTACGCCCGAGACCGTCGAG
>r537.1 |SOURCES={KEY=d7264f85...,fw,1924973-1925123}|ERRORS={}|SOURCE_1="hcb" (d7264f85c64c494738c475b842be43584b20fbfb)
TGCGCTCGGCGGCCGTGCGGGCCAATGCGATCGCTTCTTGCGCCTGCCGTTCGGCGGCTTCTGCG
GCCTGGCGCTCGGCTTGCGCCTGTTGTGCGGCGTGTTCCAGCTGCCGCTTTTCCGCGGCGCATTT
TGCCTCGAGCGCTTCGCGGA
>r538.1 |SOURCES={KEY=d7264f85...,fw,776037-776187}|ERRORS={}|SOURCE_1="hcb" (d7264f85c64c494738c475b842be43584b20fbfb)
TGACACGCATCCTGGAAGCAGAAAGCTTCGATGGCATGATCATCTTCGCGCGCACCAAGCTGGCG
ACCGAAGAACTGGCGACCAAACTGCAGGCGCGCGGCTTTTCCGCGGCGGCAATCAACGGCGACAT
TGTGCAGCAACAGCGCGAGC
>r539.1 |SOURCES={KEY=d7264f85...,fw,4169663-4169813}|ERRORS={}|SOURCE_1="hcb" (d7264f85c64c494738c475b842be43584b20fbfb)
CGGTGACCAGTCAGCGCGCGAGCGAAAAACAATTGCGGTACTTGTTCGACATTGCGGAAGACGTG
CCGGTGCACCTCAACGGCGATCCGTTGCGGCTGGGGCAGATCCTCATCAATCTGATCAGCAATGC
CATCAAGTTCACGCCATCGG
>r540.1 |SOURCES={KEY=d7264f85...,bw,2288997-2289147}|ERRORS={}|SOURCE_1="hcb" (d7264f85c64c494738c475b842be43584b20fbfb)
GAAGAAGTATCTGGCATTTGGCAAGACGATCTGGATTTGCGACGGCAAGGACCACAAAGGAAAAA
GAAGAAATCACGGGAAGCGCTGCAAGGCGTACAAGGGGGATAAGTGAACGACGAACCTATTTTTA
CATCCACGGGGCAAGCGCTT
>r541.1 |SOURCES={KEY=d7264f85...,fw,3359862-3360012}|ERRORS={}|SOURCE_1="hcb" (d7264f85c64c494738c475b842be43584b20fbfb)
CCTTTTATCCGAAAGCGTGAATGAGCTATTACTGTATCACAACTACTGTATAAATAAACAGTAAT
TTCGATACATGCGCGTTTCGGACACCGGGAAGTCCGGGGCTACGAGAACTGGGCGCTCCGCTGGA
AGGACGTAACTTACGTTGGC
>r542.1 |SOURCES={KEY=d7264f85...,bw,2227927-2228077}|ERRORS={}|SOURCE_1="hcb" (d7264f85c64c494738c475b842be43584b20fbfb)
TGTTGTTTGCGCATGAGCGCGATGCACTCTTAGAGGCCCTTCGGAGGGACCTTCGTACGGAGAAG
CTGCGCGCCTTAAGTAGCTCCGAGGATGTGGAGCGTCATCGTGCCAATGTTCGTGCCAGCTTGAG
ATTATTGGACGTACTGAACC
>r543.1 |SOURCES={KEY=d7264f85...,bw,3627888-3628038}|ERRORS={}|SOURCE_1="hcb" (d7264f85c64c494738c475b842be43584b20fbfb)
CCGGCGGTACGCGTGGCACCATCATCGAGACGCTGCCGGCAAAGAACTACTACGGATTCGCCAGT
GATTACCTTGATACCCGCGCCACCTACGGCACGCTGGCGCATGTACACCGGTTCGATGACGGCAG
CCAGGTCAAGACCCAGGTGC
>r544.1 |SOURCES={KEY=d7264f85...,fw,3988696-3988846}|ERRORS={}|SOURCE_1="hcb" (d7264f85c64c494738c475b842be43584b20fbfb)
GCACCGGCTCGGCCTCAGCAATCCCACGTTCCGGGGCAATACCTTCATTCCGGAAGGCGGCACCG
CCAATACCGCCATCCTGCCGCAGCAAAGCGGCATCCTCGTGCAGGAATTGCCATTTTCCATTCAA
CTGAAACGATTTGTCGTCGA
>r545.1 |SOURCES={KEY=d7264f85...,fw,567339-567489}|ERRORS={}|SOURCE_1="hcb" (d7264f85c64c494738c475b842be43584b20fbfb)
GAGTTTGGCCTGCTTCAAAAATTCCTCGATGTCATTGTCGTCGTAAGCCGGGCCAAGGAACGCGT
GATCCATTTGCCAGCTGCGCCTGGACATGCCGCGCTGCTGGCCATCCGTCCAGAGCGCTGCGCCG
AGCGATGTGCCGGAGTCCCC
>r546.1 |SOURCES={KEY=d7264f85...,fw,754681-754831}|ERRORS={}|SOURCE_1="hcb" (d7264f85c64c494738c475b842be43584b20fbfb)
GCCAGTGGACATGATCGAGAGCTCTGCGAGGCAGGCAACGATGGTTGCCGGCCTCGGAATTCTGG
CCGCCATCCTGTTTGCGGGCGCTAGCGTGTTTCTACTGGGTGGGCGGCATGTACGCGATATTCAG
CTAGCGGCCAGAGCCGCGAC
>r547.1 |SOURCES={KEY=d7264f85...,fw,1424661-1424811}|ERRORS={}|SOURCE_1="hcb" (d7264f85c64c494738c475b842be43584b20fbfb)
TGCCGTCGGGGCGTACATAGCGCTTGTCGATGGACGCCGATGGTTCACCCTTTTCCAGCAAGGCG
CGGACCGCCGCAAAGCTCTTGGGCACGTCGTCCGAATGGGTCACATCGGCAACCCCGAGTTGAAG
CAGGGTGGCGCGCGGGCGGC
>r548.1 |SOURCES={KEY=d7264f85...,bw,439153-439303}|ERRORS={}|SOURCE_1="hcb" (d7264f85c64c494738c475b842be43584b20fbfb)
GCTGCGTCTTACACGCTCAACGTCAGCAACAACGGCCCGAACGCTGAGCCCGGACCGATCACCAT
CAAGGACACATTGCCGACGGGCTTAAGTTATGCCTCGTCGTCCGGGACGAACTGGGTCTGTTCTG
CGAGCGGGCAAGTCGTTACC
>r549.1 |SOURCES={KEY=d7264f85...,fw,986261-986411}|ERRORS={}|SOURCE_1="hcb" (d7264f85c64c494738c475b842be43584b20fbfb)
GCCGATGTCATGGGTGACGAGCAGGGTGGTCAATCCGAGTCGTCGATGCAGCTTTGCCAGTTCAT
CCTGCAAGTCCGTGCGCATGGCCGCATCCAGCGCCGATAGCGGCTCATCCAGCAGCAAGAGCGTC
GGCTTGCGGGCGACCGCACG
>r550.1 |SOURCES={KEY=d7264f85...,bw,844768-844918}|ERRORS={}|SOURCE_1="hcb" (d7264f85c64c494738c475b842be43584b20fbfb)
AAGCCGGGCCGGCGCCGCGAAATGCAGGGATGTCCACAATAAGAACCAGAACGCCACCATCGCCA
CGCCGGAAATTCGTTGACGTTCATCTCGGAGACAAGGTGAAAGCATGAAGGCCACACAGGCATTT
ATTGAAGCGCGCGATTTCCT
>r551.1 |SOURCES={KEY=d7264f85...,bw,902818-902968}|ERRORS={}|SOURCE_1="hcb" (d7264f85c64c494738c475b842be43584b20fbfb)
TAATCCTGCCGCTCGTCGCCAAACAATGCGCGGTAGGGCTCGACCCATTCGGTGCCGACGATCAG
CCGGTCGAAATAATAGTGCCCGCTCTCATGGCGGAAATGCCCGAGCAGGGTGCGATACGGCTCCC
CCATCTGTTCCCGGGTGCGT
>r552.1 |SOURCES={KEY=d7264f85...,fw,4844844-4844994}|ERRORS={}|SOURCE_1="hcb" (d7264f85c64c494738c475b842be43584b20fbfb)
AAAGCAGGTTGATGAGTACTGAGAATATTAACAGTATTGACTGGATAGCACGCAAGATAAAGTAA
ATCGTAGGATACGTGGAACCAAGCGAAGTTCGCACCCTCAAATTGCGCTGGCTTTGAGGAAACCC
CTTGGGAGAGGGCTTTCGTG
>r553.1 |SOURCES={KEY=d7264f85...,bw,2191859-2192009}|ERRORS={}|SOURCE_1="hcb" (d7264f85c64c494738c475b842be43584b20fbfb)
CTGGATGAAGTCCCGTAAAGCATTTATTCGTTGACTAGCTTTTAGATCTCGGTGATATACCAGCC
AAAGTTCGCGTGACATGATGGGTTTAGCAGACCCTAATCGCTGGAGTGAAGTATCCCTATCTCCC
ACAAAGCATGGCAGCAGGCC
>r554.1 |SOURCES={KEY=d7264f85...,fw,4140339-4140489}|ERRORS={}|SOURCE_1="hcb" (d7264f85c64c494738c475b842be43584b20fbfb)
ATTTCGATTTTTATTTATGTGGCCCGCATGGCTTCATGCAAGATCTCTACAACGGGTTACGTGAC
TTGCACGTGCCGGACGAACAAATCAAATTTGAATCGTTCGGTGGTGCATTCCCGGTGCGCAGAAG
ACCAGCAGCAAGTGAAGCTA
>r555.1 |SOURCES={KEY=d7264f85...,bw,3015290-3015440}|ERRORS={}|SOURCE_1="hcb" (d7264f85c64c494738c475b842be43584b20fbfb)
CAATGTCTTGGCCTGCGCCTGCTTGTCGGCGTCGCTCAGGTTGGGATCGGCCTCGATGATCTGGA
TCTGCTTTTCGACATTGCCGCCCAGGACAATATCGGTACCCCGGCCGGCCATGTTGGTGGCGATG
GTGATCATCTTCGGACGGCC
>r556.1 |SOURCES={KEY=d7264f85...,bw,863025-863175}|ERRORS={}|SOURCE_1="hcb" (d7264f85c64c494738c475b842be43584b20fbfb)
GGCACCCAGGATCCGCTTGGTATCCGCGTCCACCAGCACTTGCATGAAACCATGTGTCTCGCCGC
GCTCGCGTGCCCGGGCGACCCGGGACATCAGCATCCTTCCTTTCAATATATTCTTGCCGGAAGCA
CGTGCTTCCGTTTCGCCCAT
>r557.1 |SOURCES={KEY=d7264f85...,bw,2093561-2093711}|ERRORS={}|SOURCE_1="hcb" (d7264f85c64c494738c475b842be43584b20fbfb)
ACGCTGAGGCAGCGAGCGTGACCGCTGCAGCGATGAAGCTGGATCAGTACAGCGGCAGCAAGATG
GTCGGTACAGTGGCAGTGGACTATATTCGCGGAGCCACGGTGTTTGCAGACGCCAATGGAAACCG
CGTATTCGACGATGGCGAAG
>r558.1 |SOURCES={KEY=d7264f85...,fw,2369637-2369787}|ERRORS={}|SOURCE_1="hcb" (d7264f85c64c494738c475b842be43584b20fbfb)
GCCAGCGTTGTGTCGCGACTTCGCCCCATGATGGTCGGCGCGGTGGAGAACTGGATCAGTGACAG
GGCATCAAGCAAAGGCGCGGCGCTCGCGTTCTATACCCTGTTCTCGCTGGCACCCGTGCTGGTGA
TGGTGCTCGCCATCGCCGGA
>r559.1 |SOURCES={KEY=d7264f85...,fw,115640-115790}|ERRORS={}|SOURCE_1="hcb" (d7264f85c64c494738c475b842be43584b20fbfb)
TGTTGATGCGCGGGTTGGCGTGGCCAAACAGGTTGACCCACCACGAACTGATGGCATCCAGGTAG
CGCCCGCCCTGCGCATCGTACAGCCATGCGCCGCGCCCATGACTGACCGGCACCAGCGGCACCGC
CTCATGGTGCTGCATTTGCG
>r560.1 |SOURCES={KEY=d7264f85...,bw,3396618-3396768}|ERRORS={}|SOURCE_1="hcb" (d7264f85c64c494738c475b842be43584b20fbfb)
AGGTCGCCGAAGGCGTAATGCCTGACCTTGCCCGGCGCGACGCGGCTGACCTGGACGAAGGCAAG
GGCGCTGATCAGCTCATTGTCGGGAAATGCCTCGGCGATTTCCTCTTCGATTTCCACGCCGTTCT
CGATCAGCACGATAGCGGTC
>r561.1 |SOURCES={KEY=d7264f85...,fw,4776325-4776475}|ERRORS={}|SOURCE_1="hcb" (d7264f85c64c494738c475b842be43584b20fbfb)
CTGCGTCGCACGGCATCTTCAATATGGGCCCGACCGATCACCTCGGACTGGACCAGCGCTCGCGC
GTGATGGTGCAGATCGCCAACGGCAAATGGAAACTGGTCGGCAACGCGAACTGATCGCGTCCGGT
ACCTGATCAAGGCGCGGCAC
>r562.1 |SOURCES={KEY=d7264f85...,fw,641371-641521}|ERRORS={}|SOURCE_1="hcb" (d7264f85c64c494738c475b842be43584b20fbfb)
TGCTCCAGGCATCCGCCGCATCAAGCTGCACCTGGATGGTATGCATGCGGTCCATGATCGCATCA
TCGTCGGCACCACCGAGGCGACCCGCCAAGTCGTTGTACTCATTGAGCATGGCCGGCAGTTCGCC
CAGTCCGGATGCCACCGCAT
>r563.1 |SOURCES={KEY=d7264f85...,bw,4834233-4834383}|ERRORS={}|SOURCE_1="hcb" (d7264f85c64c494738c475b842be43584b20fbfb)
CGCGGGTGGACGTCACCAGGTTCCAGACCGGCGCGGTTTCAGGCACGCGCGACAGTTCGGCCTTG
TCGCCGGAACTGGTGGTCTTCATGAAGCGGGATATCTCGCGCAGGTAGCCGACGTCGTCACGCGA
CGTCAGGCGGCCGTTTTGCA
>r564.1 |SOURCES={KEY=d7264f85...,fw,2468154-2468304}|ERRORS={}|SOURCE_1="hcb" (d7264f85c64c494738c475b842be43584b20fbfb)
ACGCGCCTGCGGAGCACAAGCAAGGGCTAGGCAATACCGCCATCGTCTTCGAGGCGCTGAAGTCT
GGCAGCATCGATGTCTATCCTGAATACCTCGGCACCATCGCGCAGGAAATCCTGAAGCATGCAAA
CGTGGTGTCGCTCGAGGATA
>r565.1 |SOURCES={KEY=d7264f85...,fw,1722778-1722928}|ERRORS={}|SOURCE_1="hcb" (d7264f85c64c494738c475b842be43584b20fbfb)
GCATGACGCACTGGTGGAAATTTTCAACCAGGGCGTAGGACAGGCCGCGGCCGCAATGAGCCGCA
TCGTGAACGAGGAAGTCACGATGTCCGTGCCCATGGTCTTGTTCCAGAGCCGTGCCGAGGTGGCG
AAGACATTGGGCAGCGGCGA
>r566.1 |SOURCES={KEY=d7264f85...,fw,441441-441591}|ERRORS={}|SOURCE_1="hcb" (d7264f85c64c494738c475b842be43584b20fbfb)
AGGTGGATGAGCCGGTTGGCAGGAATTCAATAAAGCAGGTGCCGGTTGTTCCGCCGCAGGCCCCG
GTCACGCGCACACTGTTGGGAAGCGCCAGGCGAAGATCCCGCGCCATGCGCCGGAGCGCAAGGTC
GGCGATATCCGTCAGTTCGG
>r567.1 |SOURCES={KEY=d7264f85...,bw,821466-821616}|ERRORS={}|SOURCE_1="hcb" (d7264f85c64c494738c475b842be43584b20fbfb)
GAAATGTGGCTGGAAAATCTGCAGGAAGCGCAGCTGACAGGCTGCGCCCGCGAAGCCCTCGACGC
CATGCGTGCCGCTTGCAACGATAACGAGAGTGGATGCGTCTGCCGGACCGAGATACACCACATCC
GTCGTCAGCGCGTCGTCGGA
>r568.1 |SOURCES={KEY=d7264f85...,fw,4834385-4834535}|ERRORS={}|SOURCE_1="hcb" (d7264f85c64c494738c475b842be43584b20fbfb)
ACGTGCATGGGGGCGGAATGCCAGTACTATCAGGATTGCTTCGTCATGAAGGCGCGCAAGGAAGC
GCAGCAGGCAGACGTGGTCGTCGTCAATCATCACCTGTTTTTTGCCGATGTCGCGCTCAAGGACA
ATGGTGTCGCCGAGTTGCTG
>r569.1 |SOURCES={KEY=d7264f85...,fw,564441-564591}|ERRORS={}|SOURCE_1="hcb" (d7264f85c64c494738c475b842be43584b20fbfb)
CGGGGCATCGTCGTCATCGATCGCCGGCATATGCACCATCGGCTTTGGTGTTGCCTGCAGTAGCG
GCGGATCGCCGCGCTGTTCACCGCAGGCGACGGTTGCCATGGCGAGCACGGCCAGCAGGAGCGGG
GTTTTCCAGGTAATGCGGGC
>r570.1 |SOURCES={KEY=d7264f85...,fw,1687120-1687270}|ERRORS={}|SOURCE_1="hcb" (d7264f85c64c494738c475b842be43584b20fbfb)
ACCGGCGACAGGGTCGTCAATGACGCCGCCCTGTGGCTGCAGCCCGGTACTGGCGTCGATCAGGT
CTCCGCTGCGTTGAAGCGCTTACCCTTTGGCGATGCGCTGGAACTTGCGCAGCCCAACGAAATAC
GTGCCATCAGCCTCAGAATT
>r571.1 |SOURCES={KEY=d7264f85...,bw,2082739-2082889}|ERRORS={}|SOURCE_1="hcb" (d7264f85c64c494738c475b842be43584b20fbfb)
GTGTACCATTGCGCCTTAGCCGCCCATGTCGCGGCAGCTTACAGGACTGACAACACTATGAATGA
CATGCCTACCTCGCCGTCCCAAACCACGACAGTCGAGAATCGGTTCCAACTGCTTGTGTCTGGCA
TCAGCGATTACGCCATTTAC
>r572.1 |SOURCES={KEY=d7264f85...,bw,4164811-4164961}|ERRORS={}|SOURCE_1="hcb" (d7264f85c64c494738c475b842be43584b20fbfb)
CTTGTTCGATCATCCGGCGGCCATGCATGAGCTGCGCCGTCACATCGGACCGCAACGCCGGCTGC
ATGTGATCGGCCATTGCGTCGGTGCGCTGACCATGGCAATGAGCCTGTTCGGCAAGACTGTTGGC
GGCGTCACAAGCGCGATCCT
>r573.1 |SOURCES={KEY=d7264f85...,bw,1365964-1366114}|ERRORS={}|SOURCE_1="hcb" (d7264f85c64c494738c475b842be43584b20fbfb)
CGATGTCTTCTGCCTGGATGTCGGCATCCCGCAGCAAGCCGCTGACGGTACCGGCAACACTGTCG
ACCAGATGGCCGATTGCATCATCAAAGCTGGTGCGCTGGACCAGCAGTTGCAGGTCGGCGTCCAA
CCGGTCCAGCGCCAGCTCGG
>r574.1 |SOURCES={KEY=d7264f85...,bw,3269122-3269272}|ERRORS={}|SOURCE_1="hcb" (d7264f85c64c494738c475b842be43584b20fbfb)
GCGCCGGTTTCTGCGAACACTATTCCGGTGCTTTCGTGGTGCTGATGCGCGCTTTCGGGATTCCG
GCCCGTGTCGTCACCGGTTACCAGGGCGGAGAAGTGAATCCCGCCGATGGTTTCATGACGGTTCG
ACAATCGGATGCCCACGCCT
>r575.1 |SOURCES={KEY=d7264f85...,bw,2359627-2359777}|ERRORS={}|SOURCE_1="hcb" (d7264f85c64c494738c475b842be43584b20fbfb)
TTGCCATGGTGATCGAGCGGGTATAGGGGTATTCTTTTCCGACCACCATCATCCCAATCCTGCCG
ACCATGACCGATTTGCCGCTAGCCAGTTTGACCGGATCCCTGTTTTCGACTGCTGAGATGCAGCA
GGCTTTCAGTGCCGCATCCT
>r576.1 |SOURCES={KEY=d7264f85...,bw,2804462-2804612}|ERRORS={}|SOURCE_1="hcb" (d7264f85c64c494738c475b842be43584b20fbfb)
CCGCAAGATCTGCCAGTCCTGGTGATTCCCGGCGCCGATCATTTTTTCCACCGCAAGTTGCAACA
TATAAAGAGTTTCGTGGTCGAAATGTGGCATCGGTAATTGCTTATCGGAAATGCACTAGTCTGTC
CGCTGTCGGACTTGCCGTGT
>r577.1 |SOURCES={KEY=d7264f85...,bw,195359-195509}|ERRORS={}|SOURCE_1="hcb" (d7264f85c64c494738c475b842be43584b20fbfb)
GCGAAGGCGCACTCGGGTCTGTCGGTGTTCGCCGGCGTCGGTGAGCGTACCCGTGAAGGCAACGA
CTTCTATCACGAAATGGCGGACTCCAAGGTCGTCGACCTCGACAACCTGGCGAACTCCAAGGTCG
CGATGGTGTACGGCCAGATG
>r578.1 |SOURCES={KEY=d7264f85...,bw,3226981-3227131}|ERRORS={}|SOURCE_1="hcb" (d7264f85c64c494738c475b842be43584b20fbfb)
TTCAATACCTGGGCAGCGGCGACCAGACCAAAGCTCGCCGTCACGACCATCGCCGAGCCGAAACC
CGCGCAGTTCAATCCGGTGATGCCTGCCCGGTCATCGCCATCCTGTGCGGCGTCGATATCGCAAG
CTTCGCCGGTACCGGGAAAC
>r579.1 |SOURCES={KEY=d7264f85...,bw,3702983-3703133}|ERRORS={}|SOURCE_1="hcb" (d7264f85c64c494738c475b842be43584b20fbfb)
CTTCCGAGCATCTGTTATGAGAATTCGCCGCGCACCATCGTTGAAGCGTTTTCCTGCGGGCTGCC
GGTCATCGCAAGCCGGCTTGGCGCCCTGGTGGACATCGTGCAGGAGGGAGTCACCGGACTCCTGT
TCAATCCCGGGGACGCCGCG
>r580.1 |SOURCES={KEY=d7264f85...,fw,3997960-3998110}|ERRORS={}|SOURCE_1="hcb" (d7264f85c64c494738c475b842be43584b20fbfb)
CGGCCTGGATATCAGCACCTCGGGCGTCAAACTCGTTGAGCTGTCCGATCTGGGCAAAAACGAGT
TCCGCCTGGAACGCTTTGCCAGTGAACCGCTGCCACGCGGCGCTGTCGTTGACGGCAATATTGAA
AACATTGAACAGGTTTCCGA
>r581.1 |SOURCES={KEY=d7264f85...,bw,2105138-2105288}|ERRORS={}|SOURCE_1="hcb" (d7264f85c64c494738c475b842be43584b20fbfb)
GACAAACACGATCCCCGCATCACTTGCCGCCCTGGCTAGTGCAGGATTTTCGGATAAGAATCCAA
AACCTGGATGAATGGCATCCGCGCCAACGGCTTTGGCAGCTGCAATGACCTTGTCAACAATCAGA
TAACTATCCGCAGCAGCAAT
>r582.1 |SOURCES={KEY=d7264f85...,bw,2883970-2884120}|ERRORS={}|SOURCE_1="hcb" (d7264f85c64c494738c475b842be43584b20fbfb)
GCCCGCAATTGATCCGGGTGCTGCAGATCGACACGCATCAGTTCGGGCTGCTGCTCTCGTCGTAC
ACGTTTACCGCCGCTGCATCCGGACTGCTGGCGGCGACCTATGTCGACCGCTTCGACCGGCGCAA
ACTGATCCTGACCCTGTATG
>r583.1 |SOURCES={KEY=d7264f85...,bw,1724350-1724500}|ERRORS={}|SOURCE_1="hcb" (d7264f85c64c494738c475b842be43584b20fbfb)
CTGACACCGAAAGACGCGATACAGGCCGGCGACTGGGCAGCCATCACCTCGCTCGCATCGGCGGC
TGCCTCCCTCGGCAAGTTACGCTAGATAGTACCGCGCAACGGCGGCCGGGCTCATGACCATGTGC
GATTCCACGTGCCCATGAGT
>r584.1 |SOURCES={KEY=d7264f85...,fw,1338017-1338167}|ERRORS={}|SOURCE_1="hcb" (d7264f85c64c494738c475b842be43584b20fbfb)
AGCCGGCAAGGATGGCGGCGCTCGCGGCCGCATACACGCCATTGGCGACTTCATACGCAATCGGC
GCCGCCAGTTCATGGCCGAATGCATACAGCAACAGGCCGACAAAGCCCAGGCCATTGGCGAGGGT
CCATTCCCGTATGCCAGGTG
>r585.1 |SOURCES={KEY=d7264f85...,bw,2042125-2042275}|ERRORS={}|SOURCE_1="hcb" (d7264f85c64c494738c475b842be43584b20fbfb)
AGCATAGTAGGGGACCACACAGAACTAACATAACGTCCGTCTTTCCCCATCCGTAGAGTGCTATT
TTGGCATTTCTCTTCACTCGGCTTAGACACGTCGTTTTCATACTTATTATTTGCCTGTTCATTGC
GACGATAAAGTGCGGCTCGG
>r586.1 |SOURCES={KEY=d7264f85...,bw,3133862-3134012}|ERRORS={}|SOURCE_1="hcb" (d7264f85c64c494738c475b842be43584b20fbfb)
CTCGACTCGAGCCTGAAGGCGGAAAAGCCGACGATTGCGATCGAACCGCGACGGGACATTGGCGC
CGATCTCGGCGTCGGCGTCGCCCAGATCGGCAACGCCTTGCGTCCGCTGCTCGCCGGTGATGAAA
CCACCACATGGCGTGCGCCC
>r587.1 |SOURCES={KEY=d7264f85...,bw,1566439-1566589}|ERRORS={}|SOURCE_1="hcb" (d7264f85c64c494738c475b842be43584b20fbfb)
AACACAGACAACACTCGCTATGAAACCCATCAAAGTAGGCTTGTTAGGCATCGGAACCGTCGGTT
CCGGAACATTCAATGTTTTAAAGCGCAATCAGGAAGAGATTACGCGCCGCGCAGGCCGCAGCATT
CAGATTACGATGGTGGCCGA
>r588.1 |SOURCES={KEY=d7264f85...,fw,2628062-2628212}|ERRORS={}|SOURCE_1="hcb" (d7264f85c64c494738c475b842be43584b20fbfb)
GACCTGTACCGGCTTGCCAGCCCGGAGGAATTCCTGGAAGCCGGCTTCCGCGAACATTTCAACGA
ACGTTCGATTTGCATCATCGAATGGCCGGAAAAGGCCGAAAGTGTGTTGCCGATGCCAGACATAA
ACATGCATTTAAGCATCGCC
>r589.1 |SOURCES={KEY=d7264f85...,bw,2285162-2285312}|ERRORS={}|SOURCE_1="hcb" (d7264f85c64c494738c475b842be43584b20fbfb)
AAGTAATGACTTACGAGAGGCGATATGTTCAACGTTGCCATGATGCCCTTAAGAAAAAGCGGCAT
TTTTACATGACTTTGGTCGGATGGCCCTTTCGTTTTCTGAAGGGATGGGGGCATGAAAAGTCTGG
AACCCTTTCGGCTCTAGACC
>r590.1 |SOURCES={KEY=d7264f85...,fw,2481528-2481678}|ERRORS={}|SOURCE_1="hcb" (d7264f85c64c494738c475b842be43584b20fbfb)
CCACTGTCGCCGGTGGCGACGTCATTAGTATTGTTGGTATCGCTGACCTGGCCGGCAATGCGACG
ACAATCAACTTTACGGTTCTCTAGGAGAGGCTGCCATCCCGATGGTTTTCCGGAGCCGCGACAAA
AAGGGAGGAAGGCCATGTGT
>r591.1 |SOURCES={KEY=d7264f85...,bw,4789231-4789381}|ERRORS={}|SOURCE_1="hcb" (d7264f85c64c494738c475b842be43584b20fbfb)
CGGGCCGAACTCGTTGTAACTGCTGGGGTGTATCATGTCAGACCGTTCAATCATTGAAGCGCTTC
AACGCGAAGCGACTCCCCTGGACCAGGACGACAGCATTGATCGCATCGTCGCCGACATCGGCGAT
GCATCGATCGTGCTGCTCGG
>r592.1 |SOURCES={KEY=d7264f85...,fw,2940527-2940677}|ERRORS={}|SOURCE_1="hcb" (d7264f85c64c494738c475b842be43584b20fbfb)
CAAGAAGTCCTTCAACCCCGGCACGGCCGCCGCCATGTTTTTCCTCAACGCCACCGATCCGGCCA
CCATCAACGCCACGCGCGCGGCGATGACCGGTCTCGGCTACAAGGCGCAGCGCATCGCCAATGAC
GTGCTGAAGAAGTTTGCAAA
>r593.1 |SOURCES={KEY=d7264f85...,bw,3387649-3387799}|ERRORS={}|SOURCE_1="hcb" (d7264f85c64c494738c475b842be43584b20fbfb)
AGTTCCAGGATTTCGCCCTTGACGTCCACCGTAATTTTTCGCGACAGGTCGCCGTTCGCCACCGC
CGTCGTCACATCCGCGATGTTACGGACCTGGCCGGTCAGGTTGCCCGCCATGGAGTTCACCGAGT
CGGTCAGATCTTTCCAAGTG
>r594.1 |SOURCES={KEY=d7264f85...,bw,2954528-2954678}|ERRORS={}|SOURCE_1="hcb" (d7264f85c64c494738c475b842be43584b20fbfb)
ACCCGTCCGACATCAGCGCGGGGATGAAGCGGCTCGCCAGGGTGTTGCGCTGATTAATTGGCAGG
TCTGCGCGTGCAGGATTACTCGGTATATCGCCCAAGCGTGATGACGCGCAGGATGCTCTTGTAGA
TGAAATACGCCATGCCATAC
>r595.1 |SOURCES={KEY=d7264f85...,fw,4738414-4738564}|ERRORS={}|SOURCE_1="hcb" (d7264f85c64c494738c475b842be43584b20fbfb)
GTCAGGCTGTGGAGCATTCCAGGAACTGCCGCAGGCGCAAATTGCCGCCCCGCTGACCAAGCGGT
CCTGGACGGCGGATAGTGCCGGCACACTTGGACATGACATCGCTCGTGCCCTGCGGATCGCCCAG
AGCGGCCGACCTGGCCCTGT
>r596.1 |SOURCES={KEY=d7264f85...,bw,2860931-2861081}|ERRORS={}|SOURCE_1="hcb" (d7264f85c64c494738c475b842be43584b20fbfb)
AAAGCCGTTGCGCGACACGGCGCCGGTAGGAACCAGGCTGCCGGCCTTGCAGGTGGCAGCGGAAA
TGCCGGGCAGGCGCGGCACCATGCGTTCGCACCAGTCCGGTTGCACGGCGGAGGTAGTGGGATGA
CTGGAAGGCGGGGCAACCGG
>r597.1 |SOURCES={KEY=d7264f85...,bw,537226-537376}|ERRORS={}|SOURCE_1="hcb" (d7264f85c64c494738c475b842be43584b20fbfb)
ACAATGACCATGATCAGCAGGTTGGAGATCATGACGACGTCGATCAGGCCAAGCACCACCAGCAT
GATGGTGCTTTCGTTGAGCTTGGTCGGGCGTACCGCGCCATCGATGGCGACGGCATTGAGTATGT
GCTCCAGTGCAGCCTTGTTG
>r598.1 |SOURCES={KEY=d7264f85...,fw,591550-591700}|ERRORS={}|SOURCE_1="hcb" (d7264f85c64c494738c475b842be43584b20fbfb)
TCGCTGACCGTGGTGCTCAACGCTGCCGGTGCCGAAGTGTTTGCAGCCGCCACGGCTGGCGAAGC
AATCGAGTGGCTATCGGGCTTGCCGCCGGAAGGTTATCCGGACGTACTGATTTCCGACATCGCCA
TGCCCGGCGAAGATGGCTAT
>r599.1 |SOURCES={KEY=d7264f85...,fw,660080-660230}|ERRORS={}|SOURCE_1="hcb" (d7264f85c64c494738c475b842be43584b20fbfb)
GGACGGCATTACCATCGATGGCGGACGCAAGGCCGGCATACCATGGAAACTCGCTCTGCCTGGCA
ATGGCAATGCGCCGGCACGCGAGACTCCCGTTGCCGAATGGGCTGGTCGGCAGCTTGCGTTGTGG
CTCTCGATCCGTGCGACGCA
>r600.1 |SOURCES={KEY=d7264f85...,fw,1241490-1241640}|ERRORS={}|SOURCE_1="hcb" (d7264f85c64c494738c475b842be43584b20fbfb)
CCGACGAACAGGTTGCCCTGCCATTCCTTGCCATAACGGTCGCTGCGCAGGAATGCCATGCCGGA
AGGAGCCATCGAGGGATTCCAGTAATACACCGGCTGCTCCATCCCCTGCTTCTCGCTCAGGCCTT
CACCGATCTTGCCGCCGCCA
>r601.1 |SOURCES={KEY=d7264f85...,bw,3633840-3633990}|ERRORS={}|SOURCE_1="hcb" (d7264f85c64c494738c475b842be43584b20fbfb)
GGCCTGCCCATGCATCGACGTTTTCTCGCTTGCGGGAAATTTCCATCAAGTAAATTATCAAATTC
GGGAAAACGCAGCCCATGACCCGCAGGCTTGCGGTATCGTTTCGACATGGGCTTGGTATGGGTCT
GTACGCGCTTGCCTGTCACG
>r602.1 |SOURCES={KEY=d7264f85...,bw,3598295-3598445}|ERRORS={}|SOURCE_1="hcb" (d7264f85c64c494738c475b842be43584b20fbfb)
CGGAAGGCGGCTACCTGTGCGCTCTTCCGGCGAGCCGATCCCGTCCGGAAAGCGCTTGTTATCGT
GTGCGCAGCGCAGCGTGGGGCGGCCTAGTCGGGTTTGATCGTCCGGGCCGCTTGCACACCACTGC
GCACCGCAGCTTCGAGGGTG
>r603.1 |SOURCES={KEY=d7264f85...,fw,4526329-4526479}|ERRORS={}|SOURCE_1="hcb" (d7264f85c64c494738c475b842be43584b20fbfb)
TCTTCGCCCGAGCGCGCAGTGGCGACTTCGTAGCCATCACGGTCGGTGAGCAGGCTGGCAAGTGC
TAGCAGGCTCGCCGGATCATCGTTGACGAGTAGGACCTTGGGAGTAAACACAGGTGATGAAGGCT
TTTGCAAAAGAAAAGCGGCC
>r604.1 |SOURCES={KEY=d7264f85...,fw,4333545-4333695}|ERRORS={}|SOURCE_1="hcb" (d7264f85c64c494738c475b842be43584b20fbfb)
GGTTCGGCACGGAACATACGGGCAAGGGAGCTCCCATCAATGTCCGGAAGTCCGATGTCAATCAG
GCATACATCGGGCATTTCGGAAGATGCCCGCCGCAACGCATTCTGCGATCCATGTTCGACCATTA
CCTGATGTCCAAGCGTCTCG
>r605.1 |SOURCES={KEY=d7264f85...,bw,2017647-2017797}|ERRORS={}|SOURCE_1="hcb" (d7264f85c64c494738c475b842be43584b20fbfb)
GCGGTGCAGGCGCTGCCCACGACAAACGAGATCAACGCCCCGGCGCCGGCAGAAACCCAGCGATA
TTCGCCAAGGACCAGATCGTCTGCCATCGCCGAAACAATGCCGGTCATATGTGACGTGTATTGCT
GTACGGCGAGGAAGCCGCCC
>r606.1 |SOURCES={KEY=d7264f85...,fw,1189992-1190142}|ERRORS={}|SOURCE_1="hcb" (d7264f85c64c494738c475b842be43584b20fbfb)
GGGGGTGATCAAATACTTCTCTCCCGTGCTGCGCTTGCCATACGCCGCAATCGCGTCCAGCTGCA
GCGCCTCGGCCAGCGATACCTCTTTCGTGTAACGGCTGGCAAAGGTGGTTTTCAATTCAGCCGCA
ACGCGTTGCTTGAGGCGGGC
>r607.1 |SOURCES={KEY=d7264f85...,bw,2571909-2572059}|ERRORS={}|SOURCE_1="hcb" (d7264f85c64c494738c475b842be43584b20fbfb)
TGGCCGATATCGCGGCGGCCCGTTGTCTTCCTGGCAGGTTCGCCATCATTCCACGTCCAATCCTT
GCTAAGATGCGGCATCGTTTGACCCGGTGCTGTGCGATTACCCTTCGACGGATATGTCTTCTACT
CTTGAAACGCCTGGCTCATC
>r608.1 |SOURCES={KEY=d7264f85...,bw,906922-907072}|ERRORS={}|SOURCE_1="hcb" (d7264f85c64c494738c475b842be43584b20fbfb)
AGAGCAGTATGTGCACTCCGTCGGCGCCGAACTGGTCAAGCTCGAAGGACGCGTGATGGTACGCT
ATGCCGGCGTGGCGGAAGCCGACGGCCTCGACGTGCCGTATGACCTCGTTCCCGGCGATGGCGTG
CTGGCAAAAACCAGCAAGTG
>r609.1 |SOURCES={KEY=d7264f85...,bw,525720-525870}|ERRORS={}|SOURCE_1="hcb" (d7264f85c64c494738c475b842be43584b20fbfb)
ATCGAGGCAGCCGCTCTGTTGCAGCGACTGCCTGCGTGCGCGTCAGAGGTATTTGGCAAAATAGA
TGGCGGGGAATGTCATCGCGGTCCAGTATTCAACGCTGGAGCGAACCAGGTATTCGTTGAAGGTA
TAGGCTGTGCGATACGTCTC
>r610.1 |SOURCES={KEY=d7264f85...,bw,4322841-4322991}|ERRORS={}|SOURCE_1="hcb" (d7264f85c64c494738c475b842be43584b20fbfb)
GCGTCATTAAAGCCTACCCATGTTCCCGCGACAAGCCGGGGATGCATCAACATGAACCAGCCATC
GGAGTTGTCTTGTGTCGTCCCGGTCTTGCCTGCCACGTCGGCGCGAATGCCGAAGCGGGACCGGA
TGCCTTGTCCGGTTCCCTGA
>r611.1 |SOURCES={KEY=d7264f85...,fw,2071519-2071669}|ERRORS={}|SOURCE_1="hcb" (d7264f85c64c494738c475b842be43584b20fbfb)
TCAGCGACGCTAGCGAAGCACCCTCAGCACGTTTAAGGAACCGCCACAGTTGCTGTGACGTTATA
ATTTTCCTCAACCGGACGAAATCGCCGTCGTCATAAGTCGAGATTTTCCGGAAAGGACGGTGCAC
TCGCTGTAACGGTTCTTTTA
>r612.1 |SOURCES={KEY=d7264f85...,fw,704926-705076}|ERRORS={}|SOURCE_1="hcb" (d7264f85c64c494738c475b842be43584b20fbfb)
CGCCGTGCGTTCCAGCAGCATCGCGGAATTGTCGTCATTCTCGAGCACCAGGTGCACATGCCGGT
CTTTCGGCATCACTGCGCGCACCTGTTCCGACATCTCGATCAGCCAGTCCTTTTCACTGATCGCA
TGTACCGCATCGAAGCGCAG
>r613.1 |SOURCES={KEY=d7264f85...,bw,2683078-2683228}|ERRORS={}|SOURCE_1="hcb" (d7264f85c64c494738c475b842be43584b20fbfb)
GGGCGCGGAGAATATCCAGAAGGGCTTCAACTCAACGCTGTACGGTTTCGCGGCGATCGCCGTTT
TCATGTTGATCTATTACCACCTGTTCGGCTTCTTCAGTGTGTTTGCGCTGGCGGTCAACCTGATG
TTGCTGATTGCCGTGCTGTC
>r614.1 |SOURCES={KEY=d7264f85...,fw,4219282-4219432}|ERRORS={}|SOURCE_1="hcb" (d7264f85c64c494738c475b842be43584b20fbfb)
CAACGTGAGCCATCTGAACCAGGCCGGCGCGCTGGTGCATGTGTATGTGGACGGTTCGGTGCTGG
TCAACCATGGCGGCACCGAGATGGGCCAGGGGATCAACACCAAGGTGGCGCAGGTGGTCGCGCAC
GAACTCGGGGTCGACCTGTC
>r615.1 |SOURCES={KEY=d7264f85...,fw,861502-861652}|ERRORS={}|SOURCE_1="hcb" (d7264f85c64c494738c475b842be43584b20fbfb)
GCAGCGGCAGGCGGCATGCGCGGGTTCGGGGCTGGCACTGCTGCCGAAATACCTGATCGATAACA
GGCTGGAACTTGCGACTGACATCCCTGCGCTCTCGCGCGAAGTATGGATGGAGTTCCATCGTGAT
TTTCGCAATGTACCGCGCCT
>r616.1 |SOURCES={KEY=d7264f85...,bw,3343780-3343930}|ERRORS={}|SOURCE_1="hcb" (d7264f85c64c494738c475b842be43584b20fbfb)
TCATGGTCCGCAACATGGACTTTGCGATGATGTCGCATTTTTTCCGCCATACGATGTCGCTTCCG
TACTCGTTCTTCGCCAAACGCAAGACCGGCGACATCCTTGCACGATTCCAGGAGAACCAGACGAT
CCGCGCGTTCCTGACCGAAT
>r617.1 |SOURCES={KEY=d7264f85...,bw,2304080-2304230}|ERRORS={}|SOURCE_1="hcb" (d7264f85c64c494738c475b842be43584b20fbfb)
CAACCGGCCCGCCGACCTTTTTCAGGTACGGCGAGTCCGGAAAGTGCTCGGCAAAGTCCTCGATC
GTGAACTTGCCGATTTCGATCGCTTTGACAATCTCACTCCTCAGGCGAGCTGCAGCCCGGAGATT
GGCGGTTGTGGGGGAAAGCG
>r618.1 |SOURCES={KEY=d7264f85...,bw,2319529-2319679}|ERRORS={}|SOURCE_1="hcb" (d7264f85c64c494738c475b842be43584b20fbfb)
AGGACTGGTGTGCACGTGCAGAAGCGTCAGGCATTCGCGCCCTGCAAGAATTCTCGCGCCGCCTG
CGCAGTTACGCGTAACGTACCTTAAGTTTGCCGGATAAAACCGGATGCACAAAACAGCGGCCCCA
TGTGGGCCGCTTTCTTTTGT
>r619.1 |SOURCES={KEY=d7264f85...,fw,4293334-4293484}|ERRORS={}|SOURCE_1="hcb" (d7264f85c64c494738c475b842be43584b20fbfb)
GACATCCAGGCCCTGTTTCTTGTAATAACCGGCTTCGTGTGCAACGATGGCCTGCGCATCATCCA
TCACCCGCAGGTAACCGACCTTGAATTTTTCTGCCGCGAATGCCTGTCCAGCCAATGCCAGTGAA
AGCAATGCGGGAATCGTCAG
>r620.1 |SOURCES={KEY=d7264f85...,fw,474039-474189}|ERRORS={}|SOURCE_1="hcb" (d7264f85c64c494738c475b842be43584b20fbfb)
CCTTTCCCGCGCATGCTCGCGCAGCGCGTGGGCGATTTCATGCCCGATCACCGCAGCAAGTTCGT
CGTCGGTGACCTGCAGTTTTTCCATCAATCCCGTGTACACGGCGATCTTTCCGCCTGGCATGCAC
CATGCGTTGACTTCGGGCGA
>r621.1 |SOURCES={KEY=d7264f85...,fw,4388186-4388336}|ERRORS={}|SOURCE_1="hcb" (d7264f85c64c494738c475b842be43584b20fbfb)
TTACCAACCTCATCGTGCGCCGCCAGTATGCCGGACAGGGACCAACGGTTGCCCTCAATGCGCAT
GGCGATGTCGTGCCACCGGGCGATGGCTGGACCAAGTCCCCCTATGGCGGCGTCATTGAAAACGG
TCGACTGTACGGTCGCGCGG
>r622.1 |SOURCES={KEY=d7264f85...,fw,1951801-1951951}|ERRORS={}|SOURCE_1="hcb" (d7264f85c64c494738c475b842be43584b20fbfb)
AGCGCTAGGATGGCCGGAACTGAGTGGCCAGAAAAAAAAGGCAGCAAGGGTAACTCCTGAGATGA
TTACCGCCGCTGCGCCGCGCCAGAACGACCGTCAACCAAACGGCTTGCGCTGGATGTCGTGGGTC
TTTTTGGGACGTGATGGAAG
>r623.1 |SOURCES={KEY=d7264f85...,fw,4774960-4775110}|ERRORS={}|SOURCE_1="hcb" (d7264f85c64c494738c475b842be43584b20fbfb)
ATATAAAATTTCTGTATCCTAGCTTGCGTGAATCATGCCGGTTATGTCGCGATGGAAGTGCGGCG
GCTTGCACGGCGCCCGAACAGCGATAACCAGTAGCTCAATCAATGAAGGAGATGGAACAGGACAG
TGATCCAACCAGGCAAACCA
>r624.1 |SOURCES={KEY=d7264f85...,bw,661773-661923}|ERRORS={}|SOURCE_1="hcb" (d7264f85c64c494738c475b842be43584b20fbfb)
GCATGCATTGTCGTCCGAAGAAGAGGCGGAATTTGATCTCGTCAACCCACGCGGGCAATAAACCC
GACGCAGGCGAACCACTGATCGCATTCGCCCTCCGGTAGACAAAACCATGCAAGGGAATTCGAAA
AGCCCCCAATTCATGGGAGG
>r625.1 |SOURCES={KEY=d7264f85...,fw,1330824-1330974}|ERRORS={}|SOURCE_1="hcb" (d7264f85c64c494738c475b842be43584b20fbfb)
CTTCGACAGCGTCCAGGCGGATACCGCAAAGCTGAGCGCATCGAACGCAAACGCGATGCCGATGC
CGCGCGCATCCTTGACGGTGGCCGCTGCGCTGTCGCCAAACAGGGCGATCAGCAGACCGGCCAGC
AAAGGTCCGGCGAACATCGA
>r626.1 |SOURCES={KEY=d7264f85...,fw,4208590-4208740}|ERRORS={}|SOURCE_1="hcb" (d7264f85c64c494738c475b842be43584b20fbfb)
TTATCCCGGGATTTCGCCTTTTACGCCGCGAACAAAATAGTCCATCCGTCGTAAAGCTGCATCAT
CGGGCCTTGCACCGGCGGCAACGACTTCCCGGCCGTCGCGTCCTATCACGGGCCCGGCAAAGGGA
TGCAGGCTGCCGGACTTGAG
>r627.1 |SOURCES={KEY=d7264f85...,bw,497520-497670}|ERRORS={}|SOURCE_1="hcb" (d7264f85c64c494738c475b842be43584b20fbfb)
CGATGCCGATCCAGGTTGCGCTATCGAACCCGTCAACCGCCAGACTTTCAATGAGGTCATGGTGC
AGACCTATGCACCGAGCGACGTGATACCGGTCCGTGCGCAAGGTCTGGACGTGTGGGACCAGCAG
GGCAGGCAATACCTGGACTT
>r628.1 |SOURCES={KEY=d7264f85...,bw,2976401-2976551}|ERRORS={}|SOURCE_1="hcb" (d7264f85c64c494738c475b842be43584b20fbfb)
TATCCACCGCTGCGTGGTGACCGAACCGGAGCCGCAGGTTCAATCGCCATCGCGCCACTCCCGGC
TGTCAACAAAAAAGCCGCGCGGCGATGGGCCGCACGGCTTTTTCAGTTCTGCGCATGGAGCGGCA
ATGCTTAGACGGCTTCGAAG
>r629.1 |SOURCES={KEY=d7264f85...,fw,2453157-2453307}|ERRORS={}|SOURCE_1="hcb" (d7264f85c64c494738c475b842be43584b20fbfb)
CGGCTCGACCGGTTCGTCGATGGCCAGCAGCCGGTTCGCCAGCGCGCAACGTTCCGATTGCGCCC
ACAGGCGTGGCGCGACCATCCTAGTGAAGCCGCCTGAATTGAGGTTGATGATGGGTTTGAACGCC
ACGCTGGTGATCAGCTGGCG
>r630.1 |SOURCES={KEY=d7264f85...,fw,1744885-1745035}|ERRORS={}|SOURCE_1="hcb" (d7264f85c64c494738c475b842be43584b20fbfb)
CGATACGCGCACCGATATCTATTCACTCGGCGCAGTCATGTATGAAATGCTTACCGGCCGCACGC
CGTTCAATGCGGACCGCACCGACAAGCTGATGCAGCAGATTGCCTATAAAGCGGCTGTTCCGCCG
ATCGAAGTCGACGCCCGCAT
>r631.1 |SOURCES={KEY=d7264f85...,fw,4484732-4484882}|ERRORS={}|SOURCE_1="hcb" (d7264f85c64c494738c475b842be43584b20fbfb)
CAATGAATGCTTCAAGAAATGCATTTACCTTGTCGACCGTTTCGAGCGGAACAGTGGACTGTTGG
GCCGCCCGCTCTTCCGCTTGCACCAGCAGAGGAAGCAGGCACAAACATGCGATGGCATGACGAAG
ACGAAGTCGGAAATAAGTTT
>r632.1 |SOURCES={KEY=d7264f85...,bw,1388583-1388733}|ERRORS={}|SOURCE_1="hcb" (d7264f85c64c494738c475b842be43584b20fbfb)
ACCGTCATACACCTGCATCTTGCTGAAGATGCTGGAGTTTTCCGGATCCTTGACACGCGACAGCA
CCGCGAACTGGGCCATCATCTTCAGCGTGCCGGGTGCGCAAGGCGCCTTCGACAGCGAGGAGTTC
TGGATCAGCTTGTCGTAGAT
>r633.1 |SOURCES={KEY=d7264f85...,bw,1414514-1414664}|ERRORS={}|SOURCE_1="hcb" (d7264f85c64c494738c475b842be43584b20fbfb)
GAATACCTTCCCCGGTATCGGCCACGCAAAAGGTCACGCCCGTGTCGCAACCCTCGAGAGACACC
GTCACCTTGCCGCCGGCGGGAGTGAATTTCAGGGCATTGCCGATCAGGTTGTCGAGCACCTGGAA
TATCCGGCTTTTTTCGCACA
>r634.1 |SOURCES={KEY=d7264f85...,bw,1849031-1849181}|ERRORS={}|SOURCE_1="hcb" (d7264f85c64c494738c475b842be43584b20fbfb)
ACCACTACAGCCACAACGGCAAGCGTATCGAAGTCGAAACCGACGATGAGTCCATCGGCGGCCAC
TTCCTGCACCTGCTGCATGGCAAGAAGCCATCGGCCGCATGGGAAAAGGCGATGCACACCTCGCT
GATCCTGTACGCGGAACACG
>r635.1 |SOURCES={KEY=d7264f85...,bw,701214-701364}|ERRORS={}|SOURCE_1="hcb" (d7264f85c64c494738c475b842be43584b20fbfb)
AACCTGGTCGCTGCGATTGCCGCCTTTGAAGAGGGCCGGGATGACAAGGGCGGCATCAGCCAGCA
GAATGCCGACATGGGCTTCGGCCAGCTGCGCGAGGCAGGCCGCACGCCAGAGGGCGCGGCGGCCA
TCGAGGCGGCGATCGCCGCG
>r636.1 |SOURCES={KEY=d7264f85...,fw,1669421-1669571}|ERRORS={}|SOURCE_1="hcb" (d7264f85c64c494738c475b842be43584b20fbfb)
CTTCCACGCCGTCGACCGCGACAAACGGCACTGTCTTGAACATCCCGCGCTTGATGTCGAATGTG
CAGCGCAGGCTATCCGTGGCCAGCAGAGGAAGCACCTCGTCCTGCACTTCATCGACCATCCGGGT
TGGATGGCTGCCAAGCAATT
>r637.1 |SOURCES={KEY=d7264f85...,bw,3267443-3267593}|ERRORS={}|SOURCE_1="hcb" (d7264f85c64c494738c475b842be43584b20fbfb)
AACTGAAGGCTGCCGGCGTGACACCGGGCATCGAACCGCCCGCGGACATGCTGTTCGGCCTGATT
GATTTGCAAAACGGCGGCGAGCCGACCGAATACTGGCTGGGTGCGAACAATTTTTTTGCCATCAC
TCAATATAACCGCAGCTTTT
>r638.1 |SOURCES={KEY=d7264f85...,fw,2813687-2813837}|ERRORS={}|SOURCE_1="hcb" (d7264f85c64c494738c475b842be43584b20fbfb)
CTGCGGCAATCGACACCCCCGAGTTGAAATGACCGAAGACCGCGACCACGCCGGCATCGATCAGG
CGCTGGGCGGCCGCCTTGCCTTCGTCGGGCGAGGCTTTGTCGTCCTCGATCACCAGTTCAAACTG
GGCGCGTTTGCCGCGGACGG
>r639.1 |SOURCES={KEY=d7264f85...,bw,165572-165722}|ERRORS={}|SOURCE_1="hcb" (d7264f85c64c494738c475b842be43584b20fbfb)
TGAGCGGCACCAGTAGGGTGCCCGTGCCCGGCGATGCGCTTGCCGCTGTTGCTGCGATGACGAAG
CCCTTTCCTGTTCCGAGTTGTGCCAGCACTGCTCCGGCGTTGCAGTTCCAGCAATCTCAGAAGCG
CCAGCACGGCCGGCAAGTGC
>r640.1 |SOURCES={KEY=d7264f85...,fw,3990181-3990331}|ERRORS={}|SOURCE_1="hcb" (d7264f85c64c494738c475b842be43584b20fbfb)
AGACCAGGATAATTTGTCTCGCAAGAAAGTAAGAACACCCAGGGCCGGCAACGCGGCCGCTGGAG
GTTACGGAGAAAGACCATGGATCTGACACAAAGCAATATCTATACACCGCCTCCCAGCTATTTCC
GGCGACTGGGCATCCTTGAC
>r641.1 |SOURCES={KEY=d7264f85...,fw,4332132-4332282}|ERRORS={}|SOURCE_1="hcb" (d7264f85c64c494738c475b842be43584b20fbfb)
CACCGGGCCAAGGTAGGGGATGAAGCGCAGCATCGTAGCCAGCAGTGCCCACAGGAATGCCCCTG
GTACGCCGATCAGGTACAGCCCGATTCCCAGGGGAACACCGTAGCTCGCGTTGACGACGAGCTGC
ATCAGGAGGTAGCGGCTGAC
>r642.1 |SOURCES={KEY=d7264f85...,fw,547029-547179}|ERRORS={}|SOURCE_1="hcb" (d7264f85c64c494738c475b842be43584b20fbfb)
GGCATCCGGCACGCTGTGCACATGGCTCACTTCCTTTGCCAGGAACCCTTGCGCGTCATCGCACC
CCAGCTTGCTTCCTTTTGCCGGGCCCAGCGCCACAATCCGACCAGCCGCCAGTAGCTGTTCAATT
GGCGATAGCCAAAGTTTTCG
>r643.1 |SOURCES={KEY=d7264f85...,bw,2741797-2741947}|ERRORS={}|SOURCE_1="hcb" (d7264f85c64c494738c475b842be43584b20fbfb)
GCTCTCGCCGGTCGTCGAGGAAATCCTGTATCCGGCGCTCGAGGATTACCAGATCGATATCATGA
TCGGCGAAGGGCCGGCCGCACGCTCGGTGCGTCTGGACCTGCAACCATTCACGCTGGTTGGGGCG
ACCACCCGTGCCGGCATGCT
>r644.1 |SOURCES={KEY=d7264f85...,fw,3945706-3945856}|ERRORS={}|SOURCE_1="hcb" (d7264f85c64c494738c475b842be43584b20fbfb)
CCTGGCGCATTTGGAAATGGCCGGCGACTCTGAACGCTATTGCCATCATCGGACTTATCGCGCCC
CTGATTGGAGACGGCGTGTGGGATGCTCTTTCCTGGGGCGCGTTGGGATTTATTGTTTTGGTCTG
TGTCTGGTTCGGGAAGCTTG
>r645.1 |SOURCES={KEY=d7264f85...,fw,3516045-3516195}|ERRORS={}|SOURCE_1="hcb" (d7264f85c64c494738c475b842be43584b20fbfb)
GACCAGCACTGAAAAAGCTGGAAGACGGCGCCAAGCCGGAAGCATCGATCACCGCCGATGCCAAC
GCCAAGGTGCTCGAAACAAATACGTACTTCAATGATATGACCGGCGGATGGCGAACAGCGATCCG
CTTCAAGCGCAACGACGACA
>r646.1 |SOURCES={KEY=d7264f85...,fw,1343342-1343492}|ERRORS={}|SOURCE_1="hcb" (d7264f85c64c494738c475b842be43584b20fbfb)
TTCGTCGCCTGCGGCGGACGCAGCCTGGCGGTGTATCCGGAATACCGGCGCGTCCTGCCCGATGA
GCAGGGCATTTATTGCGTGCCGGATGCGGCGCTGGGCCGACGGCACCGGATGGGCATTGGCACCA
TCGTGTCGGACGCGTCCATG
>r647.1 |SOURCES={KEY=d7264f85...,fw,4561268-4561418}|ERRORS={}|SOURCE_1="hcb" (d7264f85c64c494738c475b842be43584b20fbfb)
CCAATTGGACGCGACTGCGGCGAAAATGTTCGCACGCAGCCACGCATGCGAATCGTTTCTCCGCA
TGCGCGTCCTGCGCTACTACCCTGTATTACCCTGTATGGATACGTTCCGTACGTTTAGACGCCGA
TTTGCGAACGCAGGGCCGTG
>r648.1 |SOURCES={KEY=d7264f85...,bw,4771525-4771675}|ERRORS={}|SOURCE_1="hcb" (d7264f85c64c494738c475b842be43584b20fbfb)
GCCGAAAAGTCCCATCAGCCGGACATTCCGCGATGCGGTGCTGCGACTGTCCAAGACCCATGACT
TCGCCCGCAAGCTGGTCAACAGCGGTCGCCTGTCACGCCCTTCGGTGCTCGCACACAGCCCGCTG
AACACGCCTGACCAGGATGC
>r649.1 |SOURCES={KEY=d7264f85...,fw,4652584-4652734}|ERRORS={}|SOURCE_1="hcb" (d7264f85c64c494738c475b842be43584b20fbfb)
GTGTACTCCTGATGCTCAACCCAGAACAGCGGACGACGATCAAGGAGGAGGTCGCGCAGCGTGCC
GCCGCCAAAAGCGGTAATGAAAGCGACTGTGAAGACACCGACCAGATCCATGTCTTTCTGGCGCG
CCTCGATGAAGCCCGAAAAG
>r650.1 |SOURCES={KEY=d7264f85...,fw,348650-348800}|ERRORS={}|SOURCE_1="hcb" (d7264f85c64c494738c475b842be43584b20fbfb)
CATCCTTCCTTCAACAGCATCTTCCCGGGGTGAGCGTTGCCAATGAAGGCGTCCCGGCAACGACA
GCAAGACAATTGCTAACAGGGACTGACGGCAAACATACGCAGCCCTGGCGCGTACAGATGCAGGA
AAGCCCGGCCGCTATCATCG
>r651.1 |SOURCES={KEY=d7264f85...,fw,3815845-3815995}|ERRORS={}|SOURCE_1="hcb" (d7264f85c64c494738c475b842be43584b20fbfb)
GGCCGGACGCATAAGCCCAGCCCATTTCCGCCATCGGACGCGCGGATTTGCCGGATTTCAAAGCC
TGCTCGCTCGATGCAATGCCGTCTACATAGCGTTTCATGATTCCTTGCAGAATGCCTGCCATGCG
GAACATGTTGTAGGCCAGGT
>r652.1 |SOURCES={KEY=d7264f85...,fw,3304711-3304861}|ERRORS={}|SOURCE_1="hcb" (d7264f85c64c494738c475b842be43584b20fbfb)
TCCTATAAAGAAAACGGCGGAGCCGATTGCCGTCATCAGCCGATGGCGCAGGCACCACTTCATGA
CGGTCATGTAGCGGCGCATGATCCAGCCATCTTTTTGCTCTTCGATTTTCGCAGGCTTGAGCAGA
TAGGCAGCCATCATGGGCGT
>r653.1 |SOURCES={KEY=d7264f85...,bw,2722352-2722502}|ERRORS={}|SOURCE_1="hcb" (d7264f85c64c494738c475b842be43584b20fbfb)
CCGCCGACCTGATCAAGCTCTCGATGATCGCCGTGCAGGACTGGCTCGAAGCCGAGCGCATGCAG
ACCAAGATGGTGATGCAGGTCCACGATGAACTGGTGCTGGAAGTGCCCGAATCGGAATTGTCGTA
TATTCGTGAAAAGCTGCCGC
>r654.1 |SOURCES={KEY=d7264f85...,bw,4672912-4673062}|ERRORS={}|SOURCE_1="hcb" (d7264f85c64c494738c475b842be43584b20fbfb)
TGCGGAGAACGCAAAGAACAAATAGGCGCCAGCCATCAGCATGTCACCGATGGCAAGATTGACGA
CCCGAGTCGCCTTGTAAATGATGACGAATGCCAGGCCCGTCAGCGCGTACAGTCCACCAGTGCCC
AGACCGGCCAGGGAGATTTC
>r655.1 |SOURCES={KEY=d7264f85...,bw,3229927-3230077}|ERRORS={}|SOURCE_1="hcb" (d7264f85c64c494738c475b842be43584b20fbfb)
TCGATCTGACGCGCGGCAAGCATGTGATCGGCGCCTCCATCGGCATCAGCATGTTCCCGCGTGAC
GGCAGTGATGCGGAAACCCTGCTGAAGAATGCCGACATTGCGATGTACCAGGCCAAGTCCGATGG
CAAGGGGCATTTCCGCTACT
>r656.1 |SOURCES={KEY=d7264f85...,fw,930576-930726}|ERRORS={}|SOURCE_1="hcb" (d7264f85c64c494738c475b842be43584b20fbfb)
TTGCGGCCCTTGGATGCGTCTGCCTGACGTTCGATCTGCGCGGACACGCGGGCACGCTGCCGCAG
CAGGATACGGTCTCGCGCGAAAACAGCATGCGCGACGTGCTCGCTGCCTACGACACCCTGGTTTC
ACAGCGCGGTGTCGATCCGG
>r657.1 |SOURCES={KEY=d7264f85...,bw,1587883-1588033}|ERRORS={}|SOURCE_1="hcb" (d7264f85c64c494738c475b842be43584b20fbfb)
GGAACTCGCGAGGGCGGCATTGTGCAGTGTGGTGGAGGGAGAATCAGCCCGGGTAATGATCGCCT
GTCAGGAGGAAGGCTTTGAGTGGATTTCGCTTGAAGAGCACGGTTAGATGCTGTCGTCGTTCTGA
CGATATGCGCGATGGATATG
>r658.1 |SOURCES={KEY=d7264f85...,fw,2701806-2701956}|ERRORS={}|SOURCE_1="hcb" (d7264f85c64c494738c475b842be43584b20fbfb)
GTCGACGCGCCCAGTATGCCGGTCAGCATCACGAGCACCGCGGTCAGCGACGGCAGGCCGCCGAT
TTTTTCGGACACGCCCATCGCAATCGGCATGGTCACCGCCTTGGGCGCCAGCGACAAGACGGTCG
CGGGCGAAGCACCGAGCCCC
>r659.1 |SOURCES={KEY=d7264f85...,fw,2478709-2478859}|ERRORS={}|SOURCE_1="hcb" (d7264f85c64c494738c475b842be43584b20fbfb)
TTCCACCCTCCGGCGGAAGAACATGAACTCGTTCCCGTGCTGTTCTATCTCGCCGGTCTCACCTG
CACGGAAGAAACCTTCATGATCAAGGCAGGCGCCCAGCGCGCTGCCGCACAGCACGGCATGATGC
TCGTCGCCTGCGACACCAGT
>r660.1 |SOURCES={KEY=d7264f85...,bw,3793271-3793421}|ERRORS={}|SOURCE_1="hcb" (d7264f85c64c494738c475b842be43584b20fbfb)
GGAATGCCTGGTTCTTTGTATTCCAGTTCTTCCCTGCTGGCTTGCCCCTGTTCAAGACCCCGTTG
ACGAACTTCTTCAGTTCAGCCTCCATTGCTGTCTGCCGGATCTGATCAGCCGCCTTGGCGTTGTC
TCTGGACATGTGCTCGATCC
>r661.1 |SOURCES={KEY=d7264f85...,bw,1009177-1009327}|ERRORS={}|SOURCE_1="hcb" (d7264f85c64c494738c475b842be43584b20fbfb)
GGCTGGATGTCGAGGATGCGCTGCTTGCCGTTGGTTGCCGCGCCGCCGGCCTGTTCGACGAGGAA
CGCCATCGGGTTGGCTTCGTACATCAAGCGCAGCTTGCCTGGCTTGTCCGGTTCACGGGCGTCGG
CCGGGTACATGAAGACGCCG
>r662.1 |SOURCES={KEY=d7264f85...,fw,1895889-1896039}|ERRORS={}|SOURCE_1="hcb" (d7264f85c64c494738c475b842be43584b20fbfb)
ACAGCTTGCGGATGGTGGGGATATGCTCGGCCAGGAAACCATCCTTGATCGCTTCATAGACCACC
ATCTGCGTCAGCGTTGCGGTATGCAGGTCAGCCGCCTGTTTCGCCTGCTCCAGCTTGCGGATCAG
CGGGACCGGGGCGACCACGT
>r663.1 |SOURCES={KEY=d7264f85...,bw,1675773-1675923}|ERRORS={}|SOURCE_1="hcb" (d7264f85c64c494738c475b842be43584b20fbfb)
TTCCTGGTTGGGCGTCTTGGCGCCTGCTTGTGGATCTTGTTCTGCTTCAGCGAATTTGTGCAGCG
CCGGCAGCATGAATGCGGCCGTCTTGCCGGAACCCGTCTGCGAGGAGACCATCAGGTCACGACCT
TGCAACGCTGCGGGAACCGC
>r664.1 |SOURCES={KEY=d7264f85...,fw,2726548-2726698}|ERRORS={}|SOURCE_1="hcb" (d7264f85c64c494738c475b842be43584b20fbfb)
GCACCTGATGCGGCACCTGGCCGAACGCGGCGTGCTGGTACCGGTGCCGGTCGCCAACCATCAGG
GTGACATCATCCACTCGCTGCATGGCAAGCCGGCGTCCATCGTCACCAAGCTCGAAGGCAGTTCG
CAGATGTCGCCACAACCCGT
>r665.1 |SOURCES={KEY=d7264f85...,bw,81455-81605}|ERRORS={}|SOURCE_1="hcb" (d7264f85c64c494738c475b842be43584b20fbfb)
CACGCGTGCGCAACTGCGTTTCCCAGCTCTTCTGGTCGCCCGGCGACCAGCCGTTCGCCATATAG
GCGTTCTTCGCCCCTTGCCACGGTGCCGCATCGCTGCGGTTGGTGGTGTCAGCGCTCATCGTCTG
ATCGGTTTCGCCGCAACCCG
>r666.1 |SOURCES={KEY=d7264f85...,fw,3513660-3513810}|ERRORS={}|SOURCE_1="hcb" (d7264f85c64c494738c475b842be43584b20fbfb)
CCGGCCCGCCCGTACCGTGCATGCGCGTCGGCCGCATCTTGCATGCCATGCTGACCATGCGTGAA
GCGGTTCCGTGGTCTTCCGGCGCACTGCTGGACAGCTGTTGGACAGCTGCCGGACAACTGTCCAA
CAACTGAAGCACCCCTGATG
>r667.1 |SOURCES={KEY=d7264f85...,bw,2788618-2788768}|ERRORS={}|SOURCE_1="hcb" (d7264f85c64c494738c475b842be43584b20fbfb)
TAGAGGAGACCAGCGTGAGTAGTTCTGCGCCAGTACAAAAGATTGCGGTTCTCGGCCTCGGATTG
ATGGGCAAGCCCATGGCGACGCGCTTGCTGCAAGCCGGTCATTCGGTCACGGTATGGAACCGGAC
CCGCGCAAAGGCTGACGCCC
>r668.1 |SOURCES={KEY=d7264f85...,fw,2917022-2917172}|ERRORS={}|SOURCE_1="hcb" (d7264f85c64c494738c475b842be43584b20fbfb)
ATCGTCGAGACAGGCAGCTGCCATGCGCCATGCACCAATCGAGGCGCCGATCAGCGTCCGTTCGC
GCGGCGCCGATGGGAGCCAGCTGCCAAACATCCATTGGTCAAGCTTTTGCAGGATCAACCCCTTG
GGGCCACCGGCGGCACCCGG
>r669.1 |SOURCES={KEY=d7264f85...,fw,3643671-3643821}|ERRORS={}|SOURCE_1="hcb" (d7264f85c64c494738c475b842be43584b20fbfb)
CATTCCCCTGGTCGATGGTCCCGCACCCGTTGCCCTCAAGTCGGCGGGGCTCGCGCTGGTCGATC
CGCCCGCCAACGCCGTGCGGGCTGCCGCCACTGCGCCGGCCATGGCCAGCGCCAGTGTGGCACCG
GAAAGCCGGCAACTGCGCCT
>r670.1 |SOURCES={KEY=d7264f85...,fw,2598525-2598675}|ERRORS={}|SOURCE_1="hcb" (d7264f85c64c494738c475b842be43584b20fbfb)
AAGCCATTAAATAGACATGCGAAACGGTTAGCAGAACGCGTGCCAGCCGCATTCCCCGCAAAACG
CACTGCAATGACGACCGCGCCGCACCTGCACGGTGCAAGCGGCCCTCCTGTCGTCTGATTTCGGG
CATGACGCACCATCAGGAGC
>r671.1 |SOURCES={KEY=d7264f85...,bw,3609927-3610077}|ERRORS={}|SOURCE_1="hcb" (d7264f85c64c494738c475b842be43584b20fbfb)
CAGGATGCGATGTTCTCCAAGCTCATTCCATGGCTGCTGCTCTTTGCCACCGTACTGTTTGCGTT
TTCGGGCAAGATTTCAGCATGGCTGCGCGGCCCCGATTCGGGCAAGCCGAACAACAGCGTCACGG
CACTGGCAGGTCAGGCGGTG
>r672.1 |SOURCES={KEY=d7264f85...,fw,4350743-4350893}|ERRORS={}|SOURCE_1="hcb" (d7264f85c64c494738c475b842be43584b20fbfb)
CTGGGTGCGGCAATTGAACTTGGCCCGCGCGGCATTCGTGTCAATGCGGTTGCGCCTGCCATCAC
ACGTACCGATATGACCGCCGGGATTCCACCAGATCAGCTCGCCGAGGAAACGCGGCTTACGCCCC
TGGGCCGTCTTGCGGAACCG
>r673.1 |SOURCES={KEY=d7264f85...,bw,732758-732908}|ERRORS={}|SOURCE_1="hcb" (d7264f85c64c494738c475b842be43584b20fbfb)
CAGTCTGGATCACATCGCCATGCTGCAATGGTTGAAGCGGAACATCGGTGCCTTCGGCGGCGACC
CTGACCGCATTTTCCTGTTCGGCACCTCCGCCGGTGGCGGCAACCTGTGCGCGCTGATGACGGCT
CCTGCTGCACGCGGCCTGTT
>r674.1 |SOURCES={KEY=d7264f85...,bw,3807804-3807954}|ERRORS={}|SOURCE_1="hcb" (d7264f85c64c494738c475b842be43584b20fbfb)
CATGATCATGAATGTCGCGGTGCCGCCCTTGAAGCATTCGCCGAGGTTCGGGCAATTGGCTTCCT
CGCACACGGTATGAAGCTTGTTTTCCCGCAGTATTGCCTTGAGACGCTGGACTTCCCGTGTGCCG
GTAAATTCGGCACGTATCCA
>r675.1 |SOURCES={KEY=d7264f85...,fw,2457856-2458006}|ERRORS={}|SOURCE_1="hcb" (d7264f85c64c494738c475b842be43584b20fbfb)
CGCCCGGATGGCTCGGCAAGAATCACGCATTGCAGCAGGGGGCAGACTGCGCGCAGGGTGAATAC
CTGCTGTTCACCGATGCGGATGCGGTGTTCGAGAAAAGTGCGCTGCGGCGGGCCATCGCGTATTG
CGAACAACACCGTGTCGACC
>r676.1 |SOURCES={KEY=d7264f85...,fw,663349-663499}|ERRORS={}|SOURCE_1="hcb" (d7264f85c64c494738c475b842be43584b20fbfb)
TCTTTATTGCTCACGAGGGCATCTCGGCGCTGGCCGAGCGCGCTCGCTTGAAGCCGGATGTCGTC
TTGCTCGATATCAGCCTGCCTGATATCGATGGATACGAAGTGGCGCGAAGGATGCGCGGAGAAGC
TGAACAGCAGTCGATGGTGC
>r677.1 |SOURCES={KEY=d7264f85...,bw,148684-148834}|ERRORS={}|SOURCE_1="hcb" (d7264f85c64c494738c475b842be43584b20fbfb)
AGCAAGGCTTCCTGAAGTCCTGGAAGATTGATCCGATGACGGATGTCGTCACCGTGGTACGCGCA
ACGCGTGCGCAGCAAGTCGCACAGCTGACAGGCTGAATCCGGTCTGCCACGGTTCACGGAACCGG
ACCTCCGCCGCTCTCGTATG
>r678.1 |SOURCES={KEY=d7264f85...,bw,4194386-4194536}|ERRORS={}|SOURCE_1="hcb" (d7264f85c64c494738c475b842be43584b20fbfb)
TCGGAGAGCGGAAAAAGATAAGACCTGAATTGCCTGATATCCTCATTGCCCCAGCTACAATTTCA
CGAAATGCATCGAGCAACGTTTCTTGTGGGCAAATATAATGTGCGCCTGCCTATTGGAACGTCCA
TTATGAAACTCAGCCTGAAA
>r679.1 |SOURCES={KEY=d7264f85...,bw,2406163-2406313}|ERRORS={}|SOURCE_1="hcb" (d7264f85c64c494738c475b842be43584b20fbfb)
GACTGGCGACCAGAGTGGGCATTGTGCTGGGCATCCCATTTTTCGTCGGGAGTCAGCCCGAACAC
AAGCGCTTCGATGAAACCGGCAAAAATGGACAATGGAAACAGCACAAGGTGCAGCCACGCCCATT
TGTCTTTTATTCCATGGAGA
>r680.1 |SOURCES={KEY=d7264f85...,fw,3096793-3096943}|ERRORS={}|SOURCE_1="hcb" (d7264f85c64c494738c475b842be43584b20fbfb)
GTATCTCGACAACAGCGGCTGGTTGCACAACATCCTGTCCGGCGCCTACCAGCGCGATGCCACGT
ATGCGGACTGGCTCGACGGGGCAGGGAGCGCGCAAGCATGACGGCCGCACGCAAAGGCATCATCC
TTGCCGGCGGCTCCGGCACG
>r681.1 |SOURCES={KEY=d7264f85...,fw,4176825-4176975}|ERRORS={}|SOURCE_1="hcb" (d7264f85c64c494738c475b842be43584b20fbfb)
CAGCACATTCACGGTGAGGCTGCCGCACGCCGGCCCGCTCGCCGGGTGATCAGGCAGCAAATCAC
CCTGCGGTACGAAGTGGATTGGCGGGTGGCGTCTTCACCTCCCCAGGGCTGTTGGCCCAACGGCA
TCCTGTATTCCGGTCGGGCA
>r682.1 |SOURCES={KEY=d7264f85...,fw,222637-222787}|ERRORS={}|SOURCE_1="hcb" (d7264f85c64c494738c475b842be43584b20fbfb)
ATGAAACGCAGCGGTCATGCTTCCCCTTCCCTCTTGATGAAAATCAGGTGGCGCTCAGCGTCCAT
CCCGGGGACCTGCAGCGGCTGGGTCGCGGTGACTTGCCAGCCCGCCGGCAGGCGGGCGATCTCGT
CGTGCGGCAACACGCCCTTC
>r683.1 |SOURCES={KEY=d7264f85...,bw,4021496-4021646}|ERRORS={}|SOURCE_1="hcb" (d7264f85c64c494738c475b842be43584b20fbfb)
GCAGCCGGAACCACGACAAACATGGCCATCTGCGTCACATGCAGCGCGAACACGCCAAAGTTCAG
CCGCATGAGCTCGCCATTTGCCAGCACCCGGGAAAACGGCACCCGTTCCGTCACGGTCATCTTGG
GTGCCGGTGGAACGACAAAG
>r684.1 |SOURCES={KEY=d7264f85...,bw,3682715-3682865}|ERRORS={}|SOURCE_1="hcb" (d7264f85c64c494738c475b842be43584b20fbfb)
CGGATTTACGGCAAGATTCTTGGCGTGATGGTGCATTCGGTTAAGGATGAGACCGACCTGCGCAT
CGCCCTGGACGAACTCAAGAACAAGCATACCGTGCTCATCGATACCGTGGGCATGGGCCAGCGCG
ACAAGATGGTCGCGGACCAG
>r685.1 |SOURCES={KEY=d7264f85...,fw,4339933-4340083}|ERRORS={}|SOURCE_1="hcb" (d7264f85c64c494738c475b842be43584b20fbfb)
GTCAGCATCGCGCCGGTGATCCCCTTCGTCACCGAACCGGATCTCGAGCAGGTGATGGAAGCAGC
CGTCGACGCCGGCGCCATCAGCGCCAGCTATATTGTGCTGCGGCTGCCATGGGAAGTGAGTCCGG
TATTCCAGCAGTGGCTCGAA
>r686.1 |SOURCES={KEY=d7264f85...,bw,755318-755468}|ERRORS={}|SOURCE_1="hcb" (d7264f85c64c494738c475b842be43584b20fbfb)
GCCTTCTGAATGCAGTTGCAGATCAATTTTGCTTCCACTTTCGCTGTACTTGGCTGCGTTCGTCA
GCAAGTTAGAAATGATCTGGGTAATCCGTATTCTGTCTCCGTTGACAAGGATTTCTTCCAGCGGC
GAGTGTAGGACAAGTTGATG
>r687.1 |SOURCES={KEY=d7264f85...,fw,1054265-1054415}|ERRORS={}|SOURCE_1="hcb" (d7264f85c64c494738c475b842be43584b20fbfb)
ATCGCGCGTGCTGTTGCGCCCATGCCAACTTAGACCGTTCACGGCAGCTTGCGCATCTCGCTTAC
CAAAGTGTCGACGGCGAGGCGTATTCGAAGCGGAAGGTGGGGCGACTTCGGCCATAACGCATGAC
TTCGCGTAGTCAATGAAGGC
>r688.1 |SOURCES={KEY=d7264f85...,bw,3408192-3408342}|ERRORS={}|SOURCE_1="hcb" (d7264f85c64c494738c475b842be43584b20fbfb)
TAATAAATTTCCGCAGAATCTTCCCCTTATCTGGTTTGTAAGCGGGCGCGTGACCCCATGCTCCC
TTGGTTCAAGTGTTGAAGCACCCACGATGTCCCTATCGGATCCCGTCATTTTCCTGATCCGTCTG
CTACGCCGTTCCCGGCAGAC
>r689.1 |SOURCES={KEY=d7264f85...,bw,4347710-4347860}|ERRORS={}|SOURCE_1="hcb" (d7264f85c64c494738c475b842be43584b20fbfb)
CAATTCATGCATCCGGATGACCGCCAGCGCCTGAGTCCGCTTTTTTACCGCGCAAAGCAGGAACG
AAGGGAATACCAGCTTGAATACCGCATCGTCAGGAGCGATGGTTCGGTACGCTGGGTCATGGATG
CAGCGGCTCCGCGCTTTTCC
>r690.1 |SOURCES={KEY=d7264f85...,bw,2248875-2249025}|ERRORS={}|SOURCE_1="hcb" (d7264f85c64c494738c475b842be43584b20fbfb)
ATCCACCGGACCCGCGTGAACAGCCGCGCAAACCGGTGATTTCAAACGTTATACATCTCCATATG
AATGACGAACTACGTCCAGAGTCTTTGTCGACCCTCGCGCTTTGAAAAAAGAGCACGACGCGCAT
ATCTCGGCACGCCTGCCTTA
>r691.1 |SOURCES={KEY=d7264f85...,fw,4159370-4159520}|ERRORS={}|SOURCE_1="hcb" (d7264f85c64c494738c475b842be43584b20fbfb)
ATCAACTTTGCGCGGTTGAGCGGACTGGTGCCGCGCGTCGGCATCGTGTCCGGTCGTTGCTTTGC
CGGCAATGCTGCCTTCCTTGGTTGCTGCGATGTCATTATCGCCACCGAGAATGCCACCATCGGCA
TGGGCGGTCCGGCGATGATC
>r692.1 |SOURCES={KEY=d7264f85...,bw,3125873-3126023}|ERRORS={}|SOURCE_1="hcb" (d7264f85c64c494738c475b842be43584b20fbfb)
AGCAATTGCTCAATAGGCAATGCGGCGAGATCGACTGCGGTGTCGGCGGCCTGGCCTGTGCCGAC
GGCAAGCAAAGGGGCGATCGCTGCACACCAAGCAGCAAGGCGCCGCCGACGGTACGGCGGTGTAG
AAAAAGCACAGTTTTGCATC
>r693.1 |SOURCES={KEY=d7264f85...,bw,792538-792688}|ERRORS={}|SOURCE_1="hcb" (d7264f85c64c494738c475b842be43584b20fbfb)
TGCAGGACAAGATCCGTGCGGCGGGCGCGCAGGTGGCGGAATTGCTCAAAGGCGATACCTACATT
TATATCTGCGGCCTCAAGGGCATGGAGACCGGTGTGATGGAGGCGCTGCAGGAAGTCTGTGCGGC
AGCGGGCATGGACTGGCGTG
>r694.1 |SOURCES={KEY=d7264f85...,fw,1581039-1581189}|ERRORS={}|SOURCE_1="hcb" (d7264f85c64c494738c475b842be43584b20fbfb)
TTGCGGCGCGCGGTATAGACATCGATCAGTTGCCCCATGTCGTCAATTACGATTTGCCGAACGTG
CCGGAAGACTACGTGCACCGCATTGGCCGTACGGGGCGGGCTGGTTCGACCGGAGAAGCCGTATC
GCTGGTCTGCGTGGACGAGC
>r695.1 |SOURCES={KEY=d7264f85...,bw,4286843-4286993}|ERRORS={}|SOURCE_1="hcb" (d7264f85c64c494738c475b842be43584b20fbfb)
GATCCGTCGCTGATCGTGCTCGATGAGCCGAACTCCAACCTGGACGATGTTGGCGAACAGGCACT
GGTTGCGGCCATCCTCGATCTGCGCCGTCGTGGCAAGACGATCGTGCTGATCACACATCGCACCA
GCATCATCGGCGTAACCAAC
>r696.1 |SOURCES={KEY=d7264f85...,fw,848424-848574}|ERRORS={}|SOURCE_1="hcb" (d7264f85c64c494738c475b842be43584b20fbfb)
TTGCCGACCAACCTGGGGCGCGTCGTTCGTGAGATGGACGATCTGCTGCGGCGTGCACTGGGGCA
GTCCATTGAGGTCGAACTGGTCGTCGGCGGCGGATTATGGAATGCGATTGTGGACCGCAGTCAGT
TTGAGAACGTGGTGCTCAAC
>r697.1 |SOURCES={KEY=d7264f85...,fw,2414899-2415049}|ERRORS={}|SOURCE_1="hcb" (d7264f85c64c494738c475b842be43584b20fbfb)
TGCCGACACGCGCATTGATTTCCGCCGGCGTTGCCTTGAGCGTACCGGCGACCTGGTTTACGGTG
GATTCCAGTGCCTGCATGTAAGCCAGCGCATTATCGCCTGTCACCGCTTCGATACGGCGCACACC
GGCAGCGACGCCGCCCTCGG
>r698.1 |SOURCES={KEY=d7264f85...,bw,1566853-1567003}|ERRORS={}|SOURCE_1="hcb" (d7264f85c64c494738c475b842be43584b20fbfb)
CTGCGTCAAGCCCAAGTCGGCCCTGTACATGTTCCCGAAACTTGATCCGAAGATCTACCCGATCG
ACGACGACCAGAAGTTTGCGTATGAACTGCTGGCCGAGGAAAAGGTCCTGATCGTGCAGGGCACC
GGCTTCAACTGGTTTGCACC
>r699.1 |SOURCES={KEY=d7264f85...,bw,4042553-4042703}|ERRORS={}|SOURCE_1="hcb" (d7264f85c64c494738c475b842be43584b20fbfb)
GGTTGCCGCCGGTAATAAGCAGTTTGTCCATTATTTCTGGAATTCTTCCGGAGTGAGGGTCTTCA
TCGACAAGGCGTGGATTTCTTCACGCATGCGGTCGCCGAGCGCGGCATACACGAGTTGATGGCGC
TGGATCAGGCGCTTGCCGGC
>r700.1 |SOURCES={KEY=d7264f85...,fw,4081946-4082096}|ERRORS={}|SOURCE_1="hcb" (d7264f85c64c494738c475b842be43584b20fbfb)
CAAGTTCGCCGACCATGGTGCCGGCGCCAAGCGAGACTTCATCCATGTTGTCACGCCCCCAGACT
ACCAGCGCGTGCTGAGCACCGAGGCGCTGCAGGACGCGTACCTGAATGCCGACCAGGTCGGGGTG
GAACACGCCCATCAGGATAT
>r701.1 |SOURCES={KEY=d7264f85...,fw,2643031-2643181}|ERRORS={}|SOURCE_1="hcb" (d7264f85c64c494738c475b842be43584b20fbfb)
CATCGTACTCACGCGCCCCGCTGTCGAGGCTGGCGAACGTCTCGGCTTCCTGCCCGGCGACCTGA
CGCAGAAAGTCGATCCTTACCTGCGTCCGCTCTACGATGCACTGTACGATCTGCTGGGCTTCGAC
CGCACCCAGAAAATGTTCGA
>r702.1 |SOURCES={KEY=d7264f85...,fw,1860508-1860658}|ERRORS={}|SOURCE_1="hcb" (d7264f85c64c494738c475b842be43584b20fbfb)
TGGACGAACTGGCGCAGGCGGCGGACAGGAACCAGGTACTGCTGTTCTTGTGCCGCTCCGGCGTC
CGGTCGCGCCATGCCGCCAAACTGGCGACCGAAAACGGTTACCTCAACTGCTTCGATATTCTCGA
AGGCTTCGAGGGTGACAAAG
>r703.1 |SOURCES={KEY=d7264f85...,bw,2885003-2885153}|ERRORS={}|SOURCE_1="hcb" (d7264f85c64c494738c475b842be43584b20fbfb)
GGCGGCGGGCGCAGAGCGGCCGCCTTTTTCCTGCCGGCAGGCGGGCCGGATTGCAGTGCTTGCTG
CCTGGTCCTGCTCCAACAGGGTCAAGGCGGGCACCATAAAACCGCTTGCCCGCTCCGAACCCTTG
CGCCGCGATTGACAACGCAG
>r704.1 |SOURCES={KEY=d7264f85...,bw,2411932-2412082}|ERRORS={}|SOURCE_1="hcb" (d7264f85c64c494738c475b842be43584b20fbfb)
CATTGCCACCGTGCAGTCGGCTGACTCGGTCAAGGTCATCACCGTACGTACCACCGGCTTTGACG
CCGCCGCCGCTGGCGGTAACGCCGCAGTAGAAACCATCGCCGCCGCTGCCGACGCCGGCAAGTCT
GCGTTCGTGTCCCGTGAAGT
>r705.1 |SOURCES={KEY=d7264f85...,bw,2646898-2647048}|ERRORS={}|SOURCE_1="hcb" (d7264f85c64c494738c475b842be43584b20fbfb)
GCCGAGTGCTTCCAGCGAGCCAAGGTACAGATCGAGAATGTTTTCCGGCGCCGGCTTCAGCACGA
CCTGGTATTGATAGTAATGCTGCATGCGGTTCGGATTCTCGCCATAGCGGCCATCCTTCGGCCGG
CGCGACGGCTGCACATAGGC
>r706.1 |SOURCES={KEY=d7264f85...,fw,3333687-3333837}|ERRORS={}|SOURCE_1="hcb" (d7264f85c64c494738c475b842be43584b20fbfb)
TGTCCGGAAATACTCGGTAAAGAAGCGTGCAAGGCCATACAGGCCGACGAAAAGCGCGCCCACGG
CAAGCGGCGGGCGCTGTTTGCGCGCATAGATCCAGAGAATGATGAACAGCAGGAGCCCATCCACC
AGCGCCTGATAGAGCGGCGA
>r707.1 |SOURCES={KEY=d7264f85...,fw,3121498-3121648}|ERRORS={}|SOURCE_1="hcb" (d7264f85c64c494738c475b842be43584b20fbfb)
GATATTGGTGATCAGGTAACCCTGGTCTTCCTGTGGAAGGAAGGAGGTGGGCAGGCGCACATACA
GCAGGCCGACGAGACCGACAATCAAGGCAAAAATGATCATGTAGCGGCCTGAGCGCGGAAGCATG
CGTGCGACAACGCCCTGATA
>r708.1 |SOURCES={KEY=d7264f85...,bw,2852666-2852816}|ERRORS={}|SOURCE_1="hcb" (d7264f85c64c494738c475b842be43584b20fbfb)
GAAATGAGCAACGGCTGCATTTGCTGCACCGTGCGCGGCGATCTGATTGTTGCGCTCGGGTCGCT
GGCACAAAAGCGCGACGCGGGGGAACTCGATTTCGACCATGTCGTGATCGAGACCACAGGCCTGG
CCAATCCGGGGCCGGTTGCC
>r709.1 |SOURCES={KEY=d7264f85...,fw,2937835-2937985}|ERRORS={}|SOURCE_1="hcb" (d7264f85c64c494738c475b842be43584b20fbfb)
GCCAGACCGGCCGCTCGGCGCGCATGCTGTACGAAGTGCTTGGCGACATCTGGGTGGTAAGGCGC
AATCCCTACCTTCAGGACGACATGCTCGACAACCCAAAGCGTCGCCAGGACCTGATCGATGCGCT
CAACCATCGCCTCACCGAGG
>r710.1 |SOURCES={KEY=d7264f85...,bw,1796624-1796774}|ERRORS={}|SOURCE_1="hcb" (d7264f85c64c494738c475b842be43584b20fbfb)
AGGGGCTGCGCACGCCTGAGGCGGTGAACCTGCTCTATGTCGTCAGGGGAGATGTCTGGCCTGAA
ATAGGCGTTGAGAGAAGTCTGCTGCTCCTCATCCGGCACGGCGGCCGCATTCGGTGAAAAATTCT
GCATCCCGGTATTTTAAGGC
>r711.1 |SOURCES={KEY=d7264f85...,bw,1098328-1098478}|ERRORS={}|SOURCE_1="hcb" (d7264f85c64c494738c475b842be43584b20fbfb)
CGTTGGCATTTTCCCGTACGAGTGCACCAGATTCAGTACCCGCATCAGTTCTTCGGGACTTGCCG
GATTGAAGTCGCCCAGATGGTCGTTGGTCAGCGAATACAACTTGAGGATGGTGCCGGCACCGCCC
TGGTCTACGACATGGATTTT
>r712.1 |SOURCES={KEY=d7264f85...,bw,1350766-1350916}|ERRORS={}|SOURCE_1="hcb" (d7264f85c64c494738c475b842be43584b20fbfb)
TGCAACGTCCAGCCGTTCCGCCGCCCTCGTCACGCTTCCCTCTTTGGCAACCACCCAGAAGTAAT
ACAAATGTCGAAAATTCAGTCCGGTTGTTTTCATGTCTTGTTTTTACGAAGTTATGTTCCGATTA
TCTTCGCTTTTTCGCTAAAG
>r713.1 |SOURCES={KEY=d7264f85...,fw,3490531-3490681}|ERRORS={}|SOURCE_1="hcb" (d7264f85c64c494738c475b842be43584b20fbfb)
ACAAGGATAATCCTGACGTCAAGCGGCTCCTGTGGGACGTCAAGCGGCTGCAAGGTGCGGTCAGG
CGATTGCACTAGACCCACTGCTCAGACTACAGCGTACCCATGTCACTGAAGAAATGTATATGGGA
CGAGATCAAGGATGATCCGG
>r714.1 |SOURCES={KEY=d7264f85...,bw,1887599-1887749}|ERRORS={}|SOURCE_1="hcb" (d7264f85c64c494738c475b842be43584b20fbfb)
CTGATTGGTTTCTCCGCTATGGAGGAAGCCCGATTCGACACAGCCTTCGGAGAAGAACATGGCAA
AGGATACGGGTATTTCAGGCTGGCGGAGGACAATCTTCAGGAACCGGACCTGTATGTCGTCAACG
CGGAACAGTTGAAGGCAATG
>r715.1 |SOURCES={KEY=d7264f85...,bw,589525-589675}|ERRORS={}|SOURCE_1="hcb" (d7264f85c64c494738c475b842be43584b20fbfb)
CTGGTAGGAGGCGTTGACAAAGCGATAGCGTTCTTCCGGATCAATGTAGGCGATCAGCGCCGGCA
CGGTATCCGTAATCAGACGCAGGTATTTATCCTGCTGCAGCAGGGTATCGGCGATACGCTTGCGT
GCGCTGATGTCGCGTACGAC
>r716.1 |SOURCES={KEY=d7264f85...,fw,3827665-3827815}|ERRORS={}|SOURCE_1="hcb" (d7264f85c64c494738c475b842be43584b20fbfb)
TTACTGGAACGCCGACAGCACCAATCTCCCCGGTCCGATGTTTTGCTGGTACTTGCGCAACATGT
ACCTCGAAAACAATCTTCGGGTACCGGGAAAGACCAAGGTCGCGGGTGAACCGATCGACCTTGCA
ATCATAGACGCGCCGACTTT
>r717.1 |SOURCES={KEY=d7264f85...,bw,2727736-2727886}|ERRORS={}|SOURCE_1="hcb" (d7264f85c64c494738c475b842be43584b20fbfb)
GACCAGGAAGGCGCTGCCTGCACGCTTGACCGCGAAGAAGCTGTAGAACACCGCCTTGCCGACTC
CCATCTTCTGCCAGTAAATCAGCGGCGCCGCGTACCAGAACGCCATCGCCGCAGGCACATAGACC
GCCGCGGAAAACATCATGGC
>r718.1 |SOURCES={KEY=d7264f85...,bw,4004125-4004275}|ERRORS={}|SOURCE_1="hcb" (d7264f85c64c494738c475b842be43584b20fbfb)
AAGACTGACGCCCGCATTTGCTGCACTGGTACGTGTGGAGGCGCCTTGCTTGGAACCCGGCGTGA
CCCGATAGACCTGCGCAGCCGAACCGCTGTTGAAGAATCGCTTGCTAGTTGACAGATTGGCCGAG
CCATTGGTTGCGGTTGCCAC
>r719.1 |SOURCES={KEY=d7264f85...,bw,2908565-2908715}|ERRORS={}|SOURCE_1="hcb" (d7264f85c64c494738c475b842be43584b20fbfb)
TCTGTTCATCCATCGAACCGGCCTTGTACCACACCATGTGCGCGACCGTCGGGGCGCGATGGTCT
TCCTTGACGATGATTTTCATGCCGTTATTCAACATAAACTCTTGCGCCGTGTCGGCGGCCGCACT
TTCAGTGGCAGGCAGCCAGC
>r720.1 |SOURCES={KEY=d7264f85...,fw,2938229-2938379}|ERRORS={}|SOURCE_1="hcb" (d7264f85c64c494738c475b842be43584b20fbfb)
CTGGCGCGTCGAATATCCGTTCGTGGTGCTGACACCCGATACCGAAGACGAAATGGCCGGACTGG
TGAAGGCCTGTATCGAACTCGGCCTGACCATCATCCCGCGCGGAGGCGGCACCGGCTACACGGGC
GGCGCGATTCCGCTGACGCC
>r721.1 |SOURCES={KEY=d7264f85...,bw,2699425-2699575}|ERRORS={}|SOURCE_1="hcb" (d7264f85c64c494738c475b842be43584b20fbfb)
CTTGAGCAGGGTTTGCGAAATCACGGCCTGCAGCGATTCGGACAGCATCGCCCGCACCATTTCCT
TTTCTTCCGCCGGGAACACGTCGACGATACGGTCAATGGTCTTTGCCGCCGACGAGGTATGCAGT
GTGCCGAATACCAGGTGGCC
>r722.1 |SOURCES={KEY=d7264f85...,bw,3746295-3746445}|ERRORS={}|SOURCE_1="hcb" (d7264f85c64c494738c475b842be43584b20fbfb)
CTTGTTCAAGACCGGAACCACTTCGACATCCAGGTCCAGCGCCGTATAGCAGTTCGCCACCGTCT
GCGCTTCGACCCCCTGGGAAGCGTCGACAACAAGCAATGCGCCTTCACAGGCGGAAAGCGAACGA
CTGACTTCATAGCTGAAGTC
>r723.1 |SOURCES={KEY=d7264f85...,fw,3058170-3058320}|ERRORS={}|SOURCE_1="hcb" (d7264f85c64c494738c475b842be43584b20fbfb)
CGATGCGCCGCATACTTCCTGGCGTGGGCGGCTATGATTGGGCCAGCCTGATCGGTGCGATCCTG
GTCATCATCCTGGCAGTGTCGATCGATCTCGCCATCCTTTCCCGTTTCTCGGTCGAAGCCCTGGT
CTTGCTCTCCCTGCTGCGGT
>r724.1 |SOURCES={KEY=d7264f85...,bw,3690344-3690494}|ERRORS={}|SOURCE_1="hcb" (d7264f85c64c494738c475b842be43584b20fbfb)
CGGTTCCGAAATTACCTTGCGCGCGCTCGAACTTGGCGCGGTGGATTTCGTCACCAAGCCCAAGC
TTTCCATCCAGAGCGGCATGCTGGAATACGCCGAGCTCATTACCGACAAAATCCGCGCGGCGGCG
AAGGCGAGGGTCAAGGCACG
>r725.1 |SOURCES={KEY=d7264f85...,fw,1339177-1339327}|ERRORS={}|SOURCE_1="hcb" (d7264f85c64c494738c475b842be43584b20fbfb)
GCTGATCTGGAGCAGGCGCAGTGGCGAAGGCGGGGCCGCACTTCGCGGCAACCCGCAGGTCCAAT
GAGGATTCCGTCGTTCCGCCGATTGCAGCAATGCGTCGGTGGCGACGGCGTCGAACTCTGTTCGT
GACCAAGACCAAGGCAAGGA
>r726.1 |SOURCES={KEY=d7264f85...,fw,2053605-2053755}|ERRORS={}|SOURCE_1="hcb" (d7264f85c64c494738c475b842be43584b20fbfb)
TGTCTATGGTGATGGTCTTGACCATGGTGATGTTGATGTCCTTTGGTGCGGTTTTCCATGGGGCC
TCCTGTGAGATGCTGCATTCAACGGTCAAGTGAATCGCTGTCTATGGGATGCTCTGTTCAACGCC
GGCTACATTGCGCCATAGCT
>r727.1 |SOURCES={KEY=d7264f85...,bw,4339139-4339289}|ERRORS={}|SOURCE_1="hcb" (d7264f85c64c494738c475b842be43584b20fbfb)
ATACCGCACCACGTCCTTTTAATTTGGCAAGCGGCGCATGCAAATACACTGGCCCGCCTTCAAGG
CTGTCGTCATGCTCCGGCATAGCAGGTCCAGACACTGTACAAAAACACAGTATAGCATTGCGGTG
ACGTCGGTTTAGCAAAGCCT
>r728.1 |SOURCES={KEY=d7264f85...,fw,2784449-2784599}|ERRORS={}|SOURCE_1="hcb" (d7264f85c64c494738c475b842be43584b20fbfb)
AATCTTCGGTCGCGCGCTGGGTGTTGTCGGCCGCACGCACCAGATTGGAAACCTTCCATTGCCAT
TCCAGCCATGGTTGCTGCATCGGATCGGCGGCCACCTGCTGCATCAGACCGGACGACGCGCCTTC
GGCACGTGCGTGCAGCACGG
>r729.1 |SOURCES={KEY=d7264f85...,fw,3471139-3471289}|ERRORS={}|SOURCE_1="hcb" (d7264f85c64c494738c475b842be43584b20fbfb)
CATGGTCGTGCGCTGGCCAGCGTGGAAATGTTCGTTGGCCTGATCTATCTGGCGGCTGTGGTGGC
GAGGCTGATCGGCTTTACGATCCAGGCGGATGGCAGCGACCGGCATTAACCTGGGCAGGACTGCT
TTCCTTGAACCCTTGCCGTC
>r730.1 |SOURCES={KEY=d7264f85...,fw,2541731-2541881}|ERRORS={}|SOURCE_1="hcb" (d7264f85c64c494738c475b842be43584b20fbfb)
CGCCCAGCCCCTTTGCCTTGTCCTTTTCCGCAAAGGGCACATTCAGAAAAACCGCAGCCTTGCCG
GTCGCCGCTTGCGGTGACCCGGCCTTGCCTGGCGAAGCCGCTGTTGTTTTTGTGGCCGCAGGCGG
ACGTGCATCCGCATTCGCCA
>r731.1 |SOURCES={KEY=d7264f85...,fw,433722-433872}|ERRORS={}|SOURCE_1="hcb" (d7264f85c64c494738c475b842be43584b20fbfb)
CTTGCATCTCAAGTGCGGCGAAGGACGTCCCTTTCATGGCTGTTTCTCTTTTCAGGCGGCCAAGG
TATTCTGGCACGAGGGCCGGCTGCAGTGCCCGTCCCGCAACGCTGACGTCATTGCCCGCGCCCGC
AATGCTGAAGCCGGTTAGCC
>r732.1 |SOURCES={KEY=d7264f85...,bw,4004513-4004663}|ERRORS={}|SOURCE_1="hcb" (d7264f85c64c494738c475b842be43584b20fbfb)
ATTAAGTCACTTGCAATCTGCTTACCCGCGCCGGTGTGGATCAACGCGGGCAAGCCATCGATCAG
GATCCGGCAAAGGTACCGAGGTTGATCAGGAATGCAGCGGTCGAGCCACCAAGGGGGGTTTGCAC
GTTCAGCAGAATCGACCCAT
>r733.1 |SOURCES={KEY=d7264f85...,bw,3667652-3667802}|ERRORS={}|SOURCE_1="hcb" (d7264f85c64c494738c475b842be43584b20fbfb)
TCACCATCGGCAATTAACGAAGGACATTGTATGCGTATCAGCACCAACTCGCTGTTTGAAATCGG
TTCGAACCGGATGGGGGAGTTGCAATCAAGCCTTGCTAAAACCCAGTTACAGATGACCGCTGGCC
GCCGCATTCTGACTCCTGCC
>r734.1 |SOURCES={KEY=d7264f85...,fw,2793735-2793885}|ERRORS={}|SOURCE_1="hcb" (d7264f85c64c494738c475b842be43584b20fbfb)
CAGCTGGATATCGATGCCGGGATGGCGCTTGACGAATTCGGACACCAGCGGCGTGATGTAGACCC
TGCCGAAGCCAAGCGGCGCATTGATGCGCAGGCGCCCCTTCAGCGCGGTACGGCCGCTGCTCACG
CGTTGCTCCATGTCATCAAT
>r735.1 |SOURCES={KEY=d7264f85...,bw,1764102-1764252}|ERRORS={}|SOURCE_1="hcb" (d7264f85c64c494738c475b842be43584b20fbfb)
GGAACGCGCGCGCACGCCCTACAGTCCCGCATCGACCTTCAAGATCCCCAACACCCTCATCGCAC
TGGACAGCGGCGTTGCCAGCGGCCCTGAGTTTTTCCTCGACTGGAATCGCGAAGTGGCGCCACGT
GAAGCATGGTGGCCCGCCGC
>r736.1 |SOURCES={KEY=d7264f85...,fw,3630600-3630750}|ERRORS={}|SOURCE_1="hcb" (d7264f85c64c494738c475b842be43584b20fbfb)
ACGCGGCCGCCCGTGATCAGATAGGCATGCAGGTCATGCGCAAAATTGGACAGTTGCGACAGGAT
GGCCTTGTTGCTGCGGGTAAGCGCGTTATAGCCAAGTACTGCAGGAATCGCGACGACCAGGCCAA
ATGCCGTCATGATGAGCGCT
>r737.1 |SOURCES={KEY=d7264f85...,fw,3696691-3696841}|ERRORS={}|SOURCE_1="hcb" (d7264f85c64c494738c475b842be43584b20fbfb)
GCATGTGGCAATGCATGCAGGACTCGCATGCCATTCGGCGATAGACGGGTACAAGCGCCGGGCAA
AGTTGTGGATCAAGTATGGTGATACCGGCATGGCGCGACGGTCACGTCAGCTGGCACAGAATCTG
CGTCATGCAAGGTATGCGAT
>r738.1 |SOURCES={KEY=d7264f85...,fw,1745458-1745608}|ERRORS={}|SOURCE_1="hcb" (d7264f85c64c494738c475b842be43584b20fbfb)
TTCAACGCACCTGCAAAGCCGACAAGACCTGCCCCTTCAGGGTCTTGATCAACGCCGTCTCGTCC
GGCGGCACCCCTTCCGGAGCTGGTTGCGTACGGTCCGCATAAAACAGGCCCAGCTGCTTCTTCTG
GACCACCATCGGCAGGACAA
>r739.1 |SOURCES={KEY=d7264f85...,fw,2590577-2590727}|ERRORS={}|SOURCE_1="hcb" (d7264f85c64c494738c475b842be43584b20fbfb)
GCGCCATCGAGGGGATACCTTGGCACACCGGCAAGCACAGGCGTCATGTGGAAATAAGAAGAATG
CCGCAAGACAAAAAAACGGCCACCGGGCAGGTGGCCGAAACGACATCTCTTGGAGGAAAAACTCA
GGAATAACCTAGCACAACCT
>r740.1 |SOURCES={KEY=d7264f85...,fw,381113-381263}|ERRORS={}|SOURCE_1="hcb" (d7264f85c64c494738c475b842be43584b20fbfb)
CGTCTGCTTGCCGGCGTTGATCAGGTCGGCATCGACCGCATCCTCGGTCGGGAACGGGCCAATGC
CGAGCAAGCCGTTTTCCGACTGCAGCCAGACTTCCATATCGTTCGGCACATAGTTCGCCACCAGC
GTCGGCAAGCCGATACCGAG
>r741.1 |SOURCES={KEY=d7264f85...,bw,3715017-3715167}|ERRORS={}|SOURCE_1="hcb" (d7264f85c64c494738c475b842be43584b20fbfb)
TATCGCAGCCCCAACTGGCTGGACTGGAAGTTCGACATGCTTGCGGCAATGACGTGTGTCGGCAT
GCTGATGCTTCTGCATCCGGTCGTCGCGGCACGCGCAGGCGGACGGTCGGCGATGGATACCGGTC
GGCCGGAAAGAAAGCCGTAA
>r742.1 |SOURCES={KEY=d7264f85...,bw,3799270-3799420}|ERRORS={}|SOURCE_1="hcb" (d7264f85c64c494738c475b842be43584b20fbfb)
TTGTTAATTTCGGTTGCATTTAAACCCTTTCTTGATCTACGGGCGGCTCTAAGGGGGCGAAGAGA
CCGGCAAGAACCCATGAATCTATTATGTAATTGTTATGCGTAGTCGGAGCCAACGAATGAGCGTG
TACTTGTACTGACTCTTACC
>r743.1 |SOURCES={KEY=d7264f85...,bw,3581333-3581483}|ERRORS={}|SOURCE_1="hcb" (d7264f85c64c494738c475b842be43584b20fbfb)
GAAGGCAAAAGTCGAGATCCTCAAACCGGTGGGTACTGCGCCTTCCGAGGGAACTGACAACAAGT
AAGCGATCCTCACGCTAGCCGTGCTCTCAAGCAAAAGCCGCCTGACAGGCGGCTTTTGCTTTATA
TGGTCGATGCTGCGACTAAC
>r744.1 |SOURCES={KEY=d7264f85...,bw,1079765-1079915}|ERRORS={}|SOURCE_1="hcb" (d7264f85c64c494738c475b842be43584b20fbfb)
GTCAAATACAAAAGGATGAGGTTTTCCGTCCAGGCGTCCAATGCGAAGCGTATTCACACGCCTGT
CACATTCGTATTTCACTATATCCGTCCATAAATGGTTGCGGCTGACCACTGACACGCTGATATTT
GTACGTTTTCCATAGAGCCA
>r745.1 |SOURCES={KEY=d7264f85...,bw,515830-515980}|ERRORS={}|SOURCE_1="hcb" (d7264f85c64c494738c475b842be43584b20fbfb)
ACGGCCCTGCGCTCGGTGAATATCAATCGCGACCGCTTCATGCTCAACGGGCGTCCGTACCACCT
GAAGCTGGTGCTGGACCAGGGCTACTGGCCCGATACGCTATTGTCTGCGCCTTCGGACGATGCGC
TGCGGCGCGATGTCGAACTT
>r746.1 |SOURCES={KEY=d7264f85...,fw,343324-343474}|ERRORS={}|SOURCE_1="hcb" (d7264f85c64c494738c475b842be43584b20fbfb)
AAGGATGAAGGCATTCACCGGCGCGACTTCCGACGGCTTGAGGACAACGGTGCAGCCCGCTGCCA
GGGCGGCGGCGACCTTTGCCGCGATCTGATGTAGGGGATAGTTCCATGGCGTAATACAGGCGACC
ACGCCGACCGGTTCACGCAC
>r747.1 |SOURCES={KEY=d7264f85...,fw,4572334-4572484}|ERRORS={}|SOURCE_1="hcb" (d7264f85c64c494738c475b842be43584b20fbfb)
CCAGTGCGGGCTACGCAGAATGCGGAAATCACTCATGATGGCTCCAACGCATGGTTCATTCGGAC
GGCCAAAGCGGGTTCGGCATGATCGGCATTGAGTCAACGGGCAGCAGTGGCAGTTCGCGACGACC
ACAGCCACCAATCAATGGCC
>r748.1 |SOURCES={KEY=d7264f85...,fw,761616-761766}|ERRORS={}|SOURCE_1="hcb" (d7264f85c64c494738c475b842be43584b20fbfb)
TTAGATGTGACTGCCCGGAAGGTAGGTTATAGTTGCCGGTAGGCGAAACGGAGCTACTGCCGCAG
GCGGCCAAAAGCTGCCTCTTGGTAGCATTATGAATTCGATATTGCTATAGCAGTTTTTCTATGCC
AGCATCCAATGGTGCATTAC
>r749.1 |SOURCES={KEY=d7264f85...,fw,2071422-2071572}|ERRORS={}|SOURCE_1="hcb" (d7264f85c64c494738c475b842be43584b20fbfb)
AATCGAGACAAGGCTGTTAAATGTAGGCGAGAGTCCACGCAGGGATCTGCTTGAGGAGAATTGGC
GAATCGAACGGAAACGCGTTACTTTGACCAAATCAGCGACGCTAGCGAAGCACCCTCAGCACGTT
TAAGGAACCGCCACAGTTGC
>r750.1 |SOURCES={KEY=d7264f85...,fw,1307795-1307945}|ERRORS={}|SOURCE_1="hcb" (d7264f85c64c494738c475b842be43584b20fbfb)
GGCTGAATCGGCAACGTTGTCCAGGGCAGCATGACGCAGCCGCGGGTATTGCAGGATCCGCATCG
ATACCGCTTATTGGCGATGGACCGATATGAAAAAGGAAAAGGCAGACCGTGTGGTCTGCCTTTTT
TATTGCCTTTACGCTTAAGC
>r751.1 |SOURCES={KEY=d7264f85...,bw,1926939-1927089}|ERRORS={}|SOURCE_1="hcb" (d7264f85c64c494738c475b842be43584b20fbfb)
GCCGCAGCCGAAGCGTACCAGCATGCGAAAGCCTCCGAAGAAGCGATAGAAGCCAGCCGCGCCCG
CTACGATGCGGAACGCCATGCGCGCGAGGCCAGCGAGGCACGTGCCGCCGCCGTCAAGCGCGAAA
CCGAGGAATTGCGCGCCCGC
>r752.1 |SOURCES={KEY=d7264f85...,bw,4052083-4052233}|ERRORS={}|SOURCE_1="hcb" (d7264f85c64c494738c475b842be43584b20fbfb)
CGCCATCCTTGAAGCCCTTGACCGCCTTGCCGAGGTCGGAACCGACATTGCCCAGCTTCTTGGTG
CCGAACACGAGCATGACAACGACCAGCACGATCAACCAGTGCCAGATGCTAAATGAACCCATTAC
ATTCTCCTCAGTGGACGCAG
>r753.1 |SOURCES={KEY=d7264f85...,fw,1882777-1882927}|ERRORS={}|SOURCE_1="hcb" (d7264f85c64c494738c475b842be43584b20fbfb)
GCTTGCGCAAGCCTTCAAGCGTTTCCAGCGACTGCATTTTTGCCGCGAGCGCCGGCGCGGTGATG
GCCGGCTGCTTGGTTGCCAGCGTGCCCCCGACCGCCGAAATCAGCAGGAAGCTGGTTGCATAATT
GAGCGACGCGAATGCTCCCT
>r754.1 |SOURCES={KEY=d7264f85...,bw,4375180-4375330}|ERRORS={}|SOURCE_1="hcb" (d7264f85c64c494738c475b842be43584b20fbfb)
GATGGTCAGGGGGTGGATATAGCTTTCGTACAAGACGCCCAGCACGATGTAGACGCAGACCAGCG
CAGCAAGGATCAGCCAGAGCTGGTTGGTCAACGACGCTTCATACGCACCCGCCGCGCCAAGGAAG
CTCATGGTGACCGCACCGGG
>r755.1 |SOURCES={KEY=d7264f85...,bw,3703127-3703277}|ERRORS={}|SOURCE_1="hcb" (d7264f85c64c494738c475b842be43584b20fbfb)
CGGCAGGCACCGACGGTGGCGGTCGATGTAATCGGGAGCGGTCCGCTCGAAGCCCTGGCGCGCGA
GGCATTTGGTGATCGCTACCTCGGGTTCCAGCAACTGGACCAGATCATGGCAAGAATGGGGAGCG
CGCGTTTCCTGGTTCTTCCG
>r756.1 |SOURCES={KEY=d7264f85...,fw,1789683-1789833}|ERRORS={}|SOURCE_1="hcb" (d7264f85c64c494738c475b842be43584b20fbfb)
GGATGTCAGCATGAGCGAGCTGCAGGCGGTCTGGGCAGATATTCTCAAGCGCGCCAAGCTGACTG
CGCACCACACGATCAGCCGCGAGGAATTGTCCGTACGCGAGCACATGACCGGCATCCTGCGCCGC
TTGCAGTCGGCAAAGTTTGT
>r757.1 |SOURCES={KEY=d7264f85...,bw,4339889-4340039}|ERRORS={}|SOURCE_1="hcb" (d7264f85c64c494738c475b842be43584b20fbfb)
GCAGCACAATATAGCTGGCGCTGATGGCGCCGGCGTCGACGGCTGCTTCCATCACCTGCTCGAGA
TCCGGTTCGGTGACGAAGGGGATCACCGGCGCGATGCTGACGCCAACCGGTATGCCGGCATCGGT
CAGCGCGCGTATCGTCTGCA
>r758.1 |SOURCES={KEY=d7264f85...,bw,4545109-4545259}|ERRORS={}|SOURCE_1="hcb" (d7264f85c64c494738c475b842be43584b20fbfb)
GTCGATCACGTAGATGGTCAGATCCGACAATTCCGGACTGAAGGTCGCTGCGAGATTGTCTCCGC
CCGACTCCACCAGAATCAGGTCGAGGTCGGGAAAATCGGCGCTCATCCGCGCAATCGCTTCAAGG
TTGATGGATGCATCTTCACG
>r759.1 |SOURCES={KEY=d7264f85...,bw,4179739-4179889}|ERRORS={}|SOURCE_1="hcb" (d7264f85c64c494738c475b842be43584b20fbfb)
TTGCGAGGAATCCTCCACCAGCGTTCGGAAACGGACCTCGCTTTCCTGCAAGGCCGATGACGCTG
CGAGACGCTCGATGCAGGTCAGGGCAGCAGTCATAAAGGCGTCGAGGATGCCGATACCAAGTTCG
TCAATGATGACGTCCGCTTC
>r760.1 |SOURCES={KEY=d7264f85...,fw,1749089-1749239}|ERRORS={}|SOURCE_1="hcb" (d7264f85c64c494738c475b842be43584b20fbfb)
GACTTGCCCTTAACCAGTTTGGCGGCCTGCTGATGACAAGGCTTGCCAAATAAAAAAGCGCACTG
GAAGCGTGCGCTTTTGATTATCTCGTCTTGCCTGGATATCTCGCCGGTTCCTTCCAGAAGGAAGA
CCGGCGGTATGAATTACTTG
>r761.1 |SOURCES={KEY=d7264f85...,fw,3758121-3758271}|ERRORS={}|SOURCE_1="hcb" (d7264f85c64c494738c475b842be43584b20fbfb)
GCGGCAGCGCGTACAAAAAGATCGGCCACATGGAACCGAAGGTGATCGGCTTCGTGGCGCTCCGT
AACATCATCGCCGGAATCTCGCAGGTACGGAACCTCCAGGCTGTCGCAATTACTATCGGCACGGC
ACTCGAAGACGAGCTGCGCC
>r762.1 |SOURCES={KEY=d7264f85...,fw,4872910-4873060}|ERRORS={}|SOURCE_1="hcb" (d7264f85c64c494738c475b842be43584b20fbfb)
GCGACATGTGCAGGGAGCAGGGCATTGCCGTGCTGCTCACTGCCCATCACCTCGATGACCAGGCC
GAGACGGTGCTATTGCAACTCCTGCGCGGATCCGGCGTCGCCGGCTTGTCCGGCATGGAAGTGGT
TAATGCTGCCCCGTCCCTGC
>r763.1 |SOURCES={KEY=d7264f85...,fw,1330267-1330417}|ERRORS={}|SOURCE_1="hcb" (d7264f85c64c494738c475b842be43584b20fbfb)
ACGAAGCGCATCACCCAGCCAGTCAGCGCTGACGACATCGGCGCGAGCCCCATGAAGATGAACAT
GAACAGTGCCATCGTCCTGCCCAGCATCGCCGGCGCTGCATGACGCTGCAGCCAGGTATAGATCG
TCACCTGCAGGAAGCCGCCA
>r764.1 |SOURCES={KEY=d7264f85...,fw,1484327-1484477}|ERRORS={}|SOURCE_1="hcb" (d7264f85c64c494738c475b842be43584b20fbfb)
TAAGGGACGAGATTTTTCCTGATTTCATGTCTTTGCTCCTGTTTTCCTTGAACTGATCGCCCGGT
TGTTGGTATGACTGGCGCCCGGGTTTATGCGCCGTTTCTCTTACATCCCCGTACTTTAATTCACA
CTAGCTTGCAGTTTGCTTTC
>r765.1 |SOURCES={KEY=d7264f85...,bw,768926-769076}|ERRORS={}|SOURCE_1="hcb" (d7264f85c64c494738c475b842be43584b20fbfb)
AGCCTAAGACTAACGAAATCTGATGTTTCCTGAAGTGACCCCATAAGCTGCCATGAGCCGAAGAT
TGGCCGTCAGTTCACACTGTAGAGGCGCTCATTCTATCTACATTGACCTGCGCGGGCAGGTGTTT
AACGCCGGAGACTGGCGTAG
>r766.1 |SOURCES={KEY=d7264f85...,fw,2402027-2402177}|ERRORS={}|SOURCE_1="hcb" (d7264f85c64c494738c475b842be43584b20fbfb)
GCGGTACAGCACGGCGCCAACAGGTCCCAGCGGCATCGCGAACCAGAAAAACACGCCAAATACAT
TGCGGTGGGTGGTAATCAGGGCCTTTTCCACCGCCACGCGCGAAATATCGGCGACGCTCATGGTG
GTCGTGTCTTGCTTGGTCCA
>r767.1 |SOURCES={KEY=d7264f85...,fw,162154-162304}|ERRORS={}|SOURCE_1="hcb" (d7264f85c64c494738c475b842be43584b20fbfb)
ATCACGTCCGGCATGGAGGCGACGGACGATACATGGTTCATGCACGACAAGCAGGTGTGCATTGC
GCACTCCTGCCGCAAAACAGCCTTCATCGCCGCCGCTGCATTTCGAACAGCCACGTTCCTGATTG
AACGGCTGCCGCCATCTTTT
>r768.1 |SOURCES={KEY=d7264f85...,fw,3481479-3481629}|ERRORS={}|SOURCE_1="hcb" (d7264f85c64c494738c475b842be43584b20fbfb)
GGACCCACGACAGGGCCTTCCGACAAGTTACTCTGCCCCGCAGCGGATATACAGCAAGCATCCTT
CAGCCGTTCGAATTTCACCGTGCGGCAGTCCTTTCGGAGCCAGGTGGAATTCACCTGCATGGATA
AGGATGCCCCCAAGGTCCAC
>r769.1 |SOURCES={KEY=d7264f85...,fw,3860711-3860861}|ERRORS={}|SOURCE_1="hcb" (d7264f85c64c494738c475b842be43584b20fbfb)
AACACCGGAATCCAAGCCGGTCGCCGCATGGTTCCCGCAGCGTAAAATGATGGATTTATACTTAA
TTGATCCAGGCTGAAATGCTATAGTCAAGTAGCGGAGCGTGGACACGGCTTGATTACTTTGACTC
AATACGCGAGCCGGTGTGTC
>r770.1 |SOURCES={KEY=d7264f85...,fw,2810240-2810390}|ERRORS={}|SOURCE_1="hcb" (d7264f85c64c494738c475b842be43584b20fbfb)
CGCGCGCAGCCTGTCGGTCAATTCGCCCATCAGCTGGCGACGGGCAAGCGCATGGACCTGCCATA
GTCCCGTCGCCACCACCCTGGGCGGTTGTTGCTGGTCGACATGTAGGGCAGGCGCTTGTTGATTT
GGCATCGCGTTAGTGTAAAG
>r771.1 |SOURCES={KEY=d7264f85...,fw,1020894-1021044}|ERRORS={}|SOURCE_1="hcb" (d7264f85c64c494738c475b842be43584b20fbfb)
AAGGCGCAGGGATGTCGTCAGTCATGGCCAAGGTGCCACTCTTGTTCGGAACCGTGAGTGTTCTC
GTTGTCCCTGTGGTAACACCAGAGACCTGAAGTTGTACCTTCTTAGTTGGGTCCCCTTCGTCAAC
AATATATGTAGTGGAATCCG
>r772.1 |SOURCES={KEY=d7264f85...,bw,4503583-4503733}|ERRORS={}|SOURCE_1="hcb" (d7264f85c64c494738c475b842be43584b20fbfb)
ACGAGCAGATTACAGTGCGGCTCGCTCACATCGATGCGCCGGAAAAAGGGCAGGCTTTCTCCGTG
CCTTCCCGCCAATCCCTTAGTGAACTTTGTTTAGGCAAAGAGGCGGCGTACAAGAACGCGCGTAG
CAATGAGGCCGGCCAGACTA
>r773.1 |SOURCES={KEY=d7264f85...,fw,1688303-1688453}|ERRORS={}|SOURCE_1="hcb" (d7264f85c64c494738c475b842be43584b20fbfb)
GCGTGACGGCAAGGCTGTCGAGGTCAGCGGCAGCGCGTGGCTTGATCACGAATGGTCGACCAGCG
TGCTCGACAAGGATGCAGCGGGCTGGGACTGGATCGGCGCCAACCTGGATGACGGCTCGGCGCTG
ATGGCCTTCCAGATCCGCGG
>r774.1 |SOURCES={KEY=d7264f85...,bw,3453186-3453336}|ERRORS={}|SOURCE_1="hcb" (d7264f85c64c494738c475b842be43584b20fbfb)
GCCGGCAAGTCGACGCATATCGCCTTTGTCGCCGAACTGCTGAAAGAGCGCGGCACGGCGGTCGT
CATGACGCGCGAACCCGGCGGCACGCCGCTGGGCGAGAAGCTGCGCGAACTGCTGCTGCACGAAA
AAATGCATCTTGAAACCGAA
>r775.1 |SOURCES={KEY=d7264f85...,bw,3097992-3098142}|ERRORS={}|SOURCE_1="hcb" (d7264f85c64c494738c475b842be43584b20fbfb)
CGCAAACCCGGGCGGCACCCACATCTGCAGCTTGTTTTCGGCAGACAGCAATGCCCCTACCCATC
TGCCGAAGGTCGGCGAACTGCGGCGAATATCGACCGCCACATCGTACACCTCGCCCGCAGTTACA
CGCACCAGCTTGCCCTGCGC
>r776.1 |SOURCES={KEY=d7264f85...,fw,2268669-2268819}|ERRORS={}|SOURCE_1="hcb" (d7264f85c64c494738c475b842be43584b20fbfb)
CGCCACCGCGTTCAAACCTTACAACTACGTTCATTACCGGATCAACCAAAAAGAACGTTTTCCCG
TCGTCGTCTTTAATGATGCAGGAGCGCGATTGATTATTGTTGTAACTTGGGGTGTCGACAAAAAT
TATCGCTTCATCATCCACGG
>r777.1 |SOURCES={KEY=d7264f85...,bw,1808499-1808649}|ERRORS={}|SOURCE_1="hcb" (d7264f85c64c494738c475b842be43584b20fbfb)
TGTCGCAGGCGAGCCGCTTCCAGCAGTCGATGCATGATGCACATGCCGCACAGCTGCCGATCCTG
GCCGAATGCGGCGGGATGATGGCATTGGCCGACGAACTGGTCGATGCCGAAGGCACTGCCTGGCC
GATGGCGGGGTTATTCCCGG
>r778.1 |SOURCES={KEY=d7264f85...,bw,2120536-2120686}|ERRORS={}|SOURCE_1="hcb" (d7264f85c64c494738c475b842be43584b20fbfb)
AAGTGGAGGCTGCAGCGTGAAACCGGCTGTCATAAGCTCTACCTCTTGCCCAACCTTGCCGCAGT
TGCTGAAGCAATGGGCAAAGCAAGACCCGCAGCGCACCGCACTGCGTGAAAAAGACTTGGGAATT
TGGAAATGCATCACCTGGCA
>r779.1 |SOURCES={KEY=d7264f85...,fw,2769549-2769699}|ERRORS={}|SOURCE_1="hcb" (d7264f85c64c494738c475b842be43584b20fbfb)
AGGGTATCGGCAGCGTAAGCCGAATGGACGAGCAGGCAGCCTGAAGCTGCCAGACAGACGCTCGC
GATACGACTTGTGATCGTAGTGTGGTGGTGCATAAGGTCTCCATCTCATGCCGGGTAGGACAGCG
TACAGGACAGCCGGCGGTGG
>r780.1 |SOURCES={KEY=d7264f85...,bw,3261073-3261223}|ERRORS={}|SOURCE_1="hcb" (d7264f85c64c494738c475b842be43584b20fbfb)
ATGCACGAAGTGAGCGACCTGAGCATCAAGGATCTGCGCATCCTGATGGGTGATCGTCGCGACAA
ATTCCGCATCAGCGACAAGCAATTCAAGCCCAAGGACGCACCAGCAGGCGAAGCAGAATAAAAAA
GGCCAGGTCGACCCTGGCCT
>r781.1 |SOURCES={KEY=d7264f85...,bw,4753178-4753328}|ERRORS={}|SOURCE_1="hcb" (d7264f85c64c494738c475b842be43584b20fbfb)
CGGTGAAACGTCCCTTTTCCGCGATGCGTCGATCGATGATGGCCATGTCGTAATCCGCGGGCAGG
ACGATGCTGTATTGCATTGCCATCATGATGTCACCTCGGCTGGCGCAATCATTGAGGCCCGGCCG
TGGCCGAAGGACCAGTCCTC
>r782.1 |SOURCES={KEY=d7264f85...,bw,2180343-2180493}|ERRORS={}|SOURCE_1="hcb" (d7264f85c64c494738c475b842be43584b20fbfb)
TTGAAATTCAAGTATTTCGATTTCAATTCTATTCAGGGCTAGGCTTTTGAAAACCCAGCGATATT
CACCTGGCTCCTCATCAAATCCGAATGACGCTCTAGCAAAGCCAGCAAGAACCGCATTTGCTGCA
AGAATCAAGTTACGAAGAGC
>r783.1 |SOURCES={KEY=d7264f85...,fw,4905444-4905594}|ERRORS={}|SOURCE_1="hcb" (d7264f85c64c494738c475b842be43584b20fbfb)
GGTAACCTGACCGCGCAGGTGCGTAACATCGCGGACGTGACGACGGCGGTGGCGAACGGCGACTT
GTCCAAGAAGATTACCGTAGACGTGCGCGGCGAGATTTTCGAATTGAAGAACACCATCAACGTCA
TGGTGGACCAGTTGAATTCC
>r784.1 |SOURCES={KEY=d7264f85...,bw,964486-964636}|ERRORS={}|SOURCE_1="hcb" (d7264f85c64c494738c475b842be43584b20fbfb)
CTGGCTGCCCGGCGCGACCCGGCACGCCACCATCGGCACGGTCCGCCAGGACGACGGCTGCCTGC
ATACCATCGACGCCGACGCCGGCATCGTTGAAATCCGGACCGTTCGACAGGCGCCGCGCCGTATT
GCCGGCATCGTGTTGCCGGT
>r785.1 |SOURCES={KEY=d7264f85...,bw,4344016-4344166}|ERRORS={}|SOURCE_1="hcb" (d7264f85c64c494738c475b842be43584b20fbfb)
TCCACGACGGCATCCGGCGGCATGGCTGAAGACCGGGATGCGGTGTCGGCCTGCTTTGCTGCAGT
CTTCCTGCCTCCGCGTCCACGGCGGCGCGGCTCGCCTTTGCCTGCCGATTCTTCCGTCGTTTCCG
CCGACGCGGCTGTTTCGGCC
>r786.1 |SOURCES={KEY=d7264f85...,bw,1261886-1262036}|ERRORS={}|SOURCE_1="hcb" (d7264f85c64c494738c475b842be43584b20fbfb)
GCCATCAGTTCTGGAAAGCTTCCATCCACGGTGGCAACCGCCTTCACGGACTGGCTGACCGGATC
CACCCTCGCGCCGAGGCGCAATATCTTCGCCGGATAACTCTTGCCGGTTTCATCGATGCGTACCT
GGAAGCCATAGCCCGCTTTC
>r787.1 |SOURCES={KEY=d7264f85...,fw,4690423-4690573}|ERRORS={}|SOURCE_1="hcb" (d7264f85c64c494738c475b842be43584b20fbfb)
TGTTCGTCGTGAGCACGTTGCCGATCGCGATACTCAGCACGAGAATGGCGAGAATGACACCGAAG
CCGACTCCTAGACGCGCGCCAATTCGCAAGCTACGCAGATTCATAATTTGTCCCTTGACTGAAGG
TGTTGTTGTACTCATTGAGA
>r788.1 |SOURCES={KEY=d7264f85...,fw,1221658-1221808}|ERRORS={}|SOURCE_1="hcb" (d7264f85c64c494738c475b842be43584b20fbfb)
TCGAGAGTCGCACTGCGTTGTGTGCTCATCGATGAAGCACAGTCTATCCGTCGCGCGAGAGAAGA
AAAACCACGTATGCCGCAATGCATCATTTCAGTTTCCGAAACAATCGCCTGCAACCTCAAGCTCC
TGCTTCCTCGCGCCTCTCCT
>r789.1 |SOURCES={KEY=d7264f85...,bw,1483519-1483669}|ERRORS={}|SOURCE_1="hcb" (d7264f85c64c494738c475b842be43584b20fbfb)
GTCGGGCCAGCGCCTGCCGGGCATCGATGTGCCTACGCTGAAAGAACAGGGCGTCGATGTTGAAC
TGTCGAACTGGCGCGCCGTATTCGCCGGCCCCGGCATCAACGACCAGCAAAAGAAAGAACTGATG
GCCGCGGTCGAGAAGGCCGT
>r790.1 |SOURCES={KEY=d7264f85...,fw,2913729-2913879}|ERRORS={}|SOURCE_1="hcb" (d7264f85c64c494738c475b842be43584b20fbfb)
TCAGGGTCCAGCATGGCCAGCGTGACCACCGCCAGCCCGGCCGAACTGGAGAACGTATGGAAGAC
GGTGTCAAGCAACTCGCGCAGGCTGTCGGCCGAGATGAATTGCAGGTCGAATGCCTGATGCCTTT
GCAGGATTTGCTGATTCTTT
>r791.1 |SOURCES={KEY=d7264f85...,bw,3806469-3806619}|ERRORS={}|SOURCE_1="hcb" (d7264f85c64c494738c475b842be43584b20fbfb)
GTAGCCCGCGAAGGGGACCATTTTGGCGCCGAGCTCCAGATGAAGATCGTAGAGCGGCGTGCGCG
CCAGCGGGGTAGTTGTGGTGTCCATCGGTGGTTCTCCTTCTGTTTGGTCTGCCGTGGTCAGCATT
CGATGACATTGACTGCGAGG
>r792.1 |SOURCES={KEY=d7264f85...,bw,3967629-3967779}|ERRORS={}|SOURCE_1="hcb" (d7264f85c64c494738c475b842be43584b20fbfb)
CGCCAGGCGGAAAGCCTCACGTGCCAGCGCTTCATCGACCCCGTCCATCTCGTACAGCACTTTAC
CCGGCTGGATTTCAGCCACGTAGTACTCCGGGTTGCCCTTGCCGTTACCCATACGCACTTCAGCA
GGCTTATTGGAAATCGGCTT
>r793.1 |SOURCES={KEY=d7264f85...,bw,53458-53608}|ERRORS={}|SOURCE_1="hcb" (d7264f85c64c494738c475b842be43584b20fbfb)
GAAAAAGTATTGGCCACCATCGTCTATTTGCTGCAGGCCACCATGATGCGCATAGGCAATGAAGA
ATATGCGCGTCAGAACAAGTCGTTCGGCCTGACCACGCTGCGTGACCGCCATGTCCGCATCGACG
GCTCGGAGGTGGAGTTCCGC
>r794.1 |SOURCES={KEY=d7264f85...,bw,2439209-2439359}|ERRORS={}|SOURCE_1="hcb" (d7264f85c64c494738c475b842be43584b20fbfb)
ATGAACTGAATGTCGGCGCGCTCCCGGTCTGCGACGGCGAACGGTTGGTCGGTATGGTGACCGAT
CGGGACATCACGGTCCGTGCGACGGCGGCAGGACGTGCGCCGGGCGAGGCCCATGTCGATGAAGT
GATGAGCACCGACGTGCGCT
>r795.1 |SOURCES={KEY=d7264f85...,bw,2659054-2659204}|ERRORS={}|SOURCE_1="hcb" (d7264f85c64c494738c475b842be43584b20fbfb)
GGCCAGACGCGGGCCGAGTATCTGCCGCAGGACCGCCAGACCGGCACCAATCGCTATGCGATCTC
GTCGACGCATACCCAGAATCTCGCACCCGGCCTGACCTACGCGTGGAATATCAACGCCGCTTCGG
ATGACCGCTATCCGGACGAC
>r796.1 |SOURCES={KEY=d7264f85...,bw,2511997-2512147}|ERRORS={}|SOURCE_1="hcb" (d7264f85c64c494738c475b842be43584b20fbfb)
GAGCAATGTTTCCACCAGCGCAGCAGGCTTGGCGTTGATCGTGGAAGACGCCGACGCACCGACGC
CGCAACCGCTGGTGCATCTGATCGTCGTCGATCTGCTGCCCAAGGATACGGCCTTGCCTGAAGAT
GCCTTCCGGCACGGCGAGAG
>r797.1 |SOURCES={KEY=d7264f85...,bw,1224400-1224550}|ERRORS={}|SOURCE_1="hcb" (d7264f85c64c494738c475b842be43584b20fbfb)
CTCGATGAATTCGACAAGCGCAAGTCCGCTTCGGAATCGGGTGCGGCGATTGCGCAGCAGATCAA
TGCCAAGCTGGGCGGCATCGAGGACGCTTTCATCATGGTGTTCCCGCCGCCGCCGGTCAACGGGC
TGGGCACCATCGGCGGCTTC
>r798.1 |SOURCES={KEY=d7264f85...,fw,638630-638780}|ERRORS={}|SOURCE_1="hcb" (d7264f85c64c494738c475b842be43584b20fbfb)
GCCTTATGGACCGCGGCGCAATTCAACTGGATTGCCTTGCAGGCCCAACCTTTGCTACGTGCAGG
AGCACTGGCTGTCGTCATGGCCGCCTGCGGCGTCACCTACTTCGGCACCCTGCTGGCAATGGGAT
TCCGCTTCCAGGACTTCAAG
>r799.1 |SOURCES={KEY=d7264f85...,fw,3237198-3237348}|ERRORS={}|SOURCE_1="hcb" (d7264f85c64c494738c475b842be43584b20fbfb)
GTACAGGGAGAACCGACTGAAATCTATGCGTTCCTCGGTACCAGCCGGCTTGAAGAGCCCTTGCT
CCGTTATCCAGTGACGGCGGTGTTCCATGGGCATGCGCACCGCGGCACCCCGGAAGGAAAAACCG
TCAATAACATTCCGGTGTAT
>r800.1 |SOURCES={KEY=d7264f85...,fw,2791980-2792130}|ERRORS={}|SOURCE_1="hcb" (d7264f85c64c494738c475b842be43584b20fbfb)
CGCCGGCAAGCACCTGATCGATGTCACCGCACTCGTGGCGCGCCGGCTCGCGCAGCTGGCAAACG
AAGCACCGCAGGCCGGCTGAATCAGTCGCGTTTGCTTACCATGAAGAATCACTGAAGACGATGAA
CGGAAAACACATCGGCCTGA
>r801.1 |SOURCES={KEY=d7264f85...,bw,2768797-2768947}|ERRORS={}|SOURCE_1="hcb" (d7264f85c64c494738c475b842be43584b20fbfb)
ATGCGATCATGCTGCGCAAGGACGACCCGGGGTTCAAGGCCGTGGTCGACCGTGAAATGGGCCGC
ATCATCAACGACGGCGAAATCTACAAGCTCTACGACAAGTGGTTCAAGAGTCCTATTCCGCCCAA
GGGCATGAACATGAACATGC
>r802.1 |SOURCES={KEY=d7264f85...,fw,4600986-4601136}|ERRORS={}|SOURCE_1="hcb" (d7264f85c64c494738c475b842be43584b20fbfb)
TCACCGACTTTGTCCTGCCTGTCTGCCCGGCCTGCGCCGGCACGTTGCAGCCGGACGTGGTGTTC
TTCGGTGACGGTGTGCCACGTGCGCGTACTGAACTGGCCGAACGGGCAATACGTGATGCCGGCGC
CGTCCTGGTCGTCGGGTCGT
>r803.1 |SOURCES={KEY=d7264f85...,fw,65060-65210}|ERRORS={}|SOURCE_1="hcb" (d7264f85c64c494738c475b842be43584b20fbfb)
CTTCATCTGGGCAAGCAGGCTGACTGCCAGTTCCCCGGCGAGATGGTCATAGCAGCTACGCGCGA
AACGCATGGCGGGCGGTGTACCGCGCGAGATGGGGATGGACTTCAATGCGGGACGCGGGCTGATT
GCCGCCAACGACTCCAGCGC
>r804.1 |SOURCES={KEY=d7264f85...,fw,363800-363950}|ERRORS={}|SOURCE_1="hcb" (d7264f85c64c494738c475b842be43584b20fbfb)
CCTTGCAGGCGTATCTGTGCGACGGTTTCGGCAACGGCATCGTCAAGATCGCAGACCACGACCTT
GGCACCCTCTCTGGCGAATTTGAGGGCGGTTGCCTTGCCGATGCCCCTGCTGGCGCCTGTGATCA
GGGCTACCTTGTTTGTGAGT
>r805.1 |SOURCES={KEY=d7264f85...,bw,4553184-4553334}|ERRORS={}|SOURCE_1="hcb" (d7264f85c64c494738c475b842be43584b20fbfb)
GCGTCACCGGTGCACTGATCCTGGCCGATAGGGTGGCGCACGTGGAAATCAGCCTTGGCTTTTTA
TTCAAGGCGTTTGCAGCGACAATTGAAGAAAAGGTCACAGCGAAGATGCAGAAGGTCTTCGCGAC
GCATACCTGATGCCTGGAAA
>r806.1 |SOURCES={KEY=d7264f85...,bw,2783782-2783932}|ERRORS={}|SOURCE_1="hcb" (d7264f85c64c494738c475b842be43584b20fbfb)
CAATCGCCTCGGCGGCGGGTCGCTGCAGCGGTTGCGGTAACTGCGGCAACAATAACTTCCAGCAC
CAGGCGCGGGACAAATTCAGCCCATCCAGATGGGCTAGGCGCGGGTCGCTGCGGTCACTGACCGT
TACCAGGGTCAGCCAGGTCA
>r807.1 |SOURCES={KEY=d7264f85...,bw,2135852-2136002}|ERRORS={}|SOURCE_1="hcb" (d7264f85c64c494738c475b842be43584b20fbfb)
AACAAACTGCCTATAGATGTAGTGGGTTTAGAGGGGATTTTTGAAAGTCCGTTGCTGCTGGGTGA
GTATTCTTATAAATCAGCAGAGCAGCAGACGATTATCGACAAGTTTGCAATCTCAACAGCATGGC
GAGCTCTTCACGCAATGCGC
>r808.1 |SOURCES={KEY=d7264f85...,fw,2052964-2053114}|ERRORS={}|SOURCE_1="hcb" (d7264f85c64c494738c475b842be43584b20fbfb)
ACAGGTCAGGTGAAATGGTCGCTACTACGCTGTAGATATAGGCAGCGCCGGTACCGGTGCCAATC
AGCGTCCACATATTTGGCCTGCGGTTTGCGATGGACTGAGCCCATCGCACGAAGAATGGCCATCC
GGAATAAAGAACTACCGGTG
>r809.1 |SOURCES={KEY=d7264f85...,fw,1421176-1421326}|ERRORS={}|SOURCE_1="hcb" (d7264f85c64c494738c475b842be43584b20fbfb)
GTCACAAGAAGCAGCAGACACGCGCTGGAAAACAGCGGCCATGCGCGACATGATGATAGGCAGAG
CGGGCATGGACAGCGCATGCTTCTCCTGTGATTCTTATCTTGTAGCGCACCTTGTATCTACTCAT
GACATCGCACGATATTTCCA
>r810.1 |SOURCES={KEY=d7264f85...,fw,3992682-3992832}|ERRORS={}|SOURCE_1="hcb" (d7264f85c64c494738c475b842be43584b20fbfb)
CTGGCCCGTCTCGTGCTGTTCGGCTTCACGGACAGTCTGGGTGCCAACCCGATCGAATTCATCAC
CCGCAATACCGGCGACTGGACCCTGTATTTCCTTTGCCTCACGCTGCTGATCACGCCGCTGCGTC
GCATCACCGGCTGGAACTGG
>r811.1 |SOURCES={KEY=d7264f85...,fw,4518580-4518730}|ERRORS={}|SOURCE_1="hcb" (d7264f85c64c494738c475b842be43584b20fbfb)
CAAGTATGTCGTTGCGTTCGGTATTCGAGGTTTCGGCAAGATAGGCGCGGCCCATCGCGGTCAGG
GCGATAGGAATACGCGCACCCACATCCAGCCGCAATGTCAGCGCAGCCTGGCTGCGGCAATTCTC
GACATAAATCATGCTAAGCC
>r812.1 |SOURCES={KEY=d7264f85...,bw,137756-137906}|ERRORS={}|SOURCE_1="hcb" (d7264f85c64c494738c475b842be43584b20fbfb)
GCTGAGCAATCTGCCGCTGATGCCCGGCCATGTGCGTTTCAACAACTGGCTGTTCTGCCTGTCGG
CAGTCCTAATCAGCCTGATCGCCAACTTCCGCATGGACCAGGACCAGCGCCGCGCGTATCTGGCC
CGGGCCCGTGAACATGCACG
>r813.1 |SOURCES={KEY=d7264f85...,fw,327353-327503}|ERRORS={}|SOURCE_1="hcb" (d7264f85c64c494738c475b842be43584b20fbfb)
GCTCGAGCTCGGTTTCGATGTGGCGCAGCTTGGCCGTTTGCTCCTCGAGATCGGTCTGCGCCTTC
TCGATGTCGCGAAAAAACTTTTCCTGCTCGGTTTTCGCCTCATTCTTGCGCAACAACCACAGCAG
CTTCTGCTTCTCGTCCTGAT
>r814.1 |SOURCES={KEY=d7264f85...,bw,2229697-2229847}|ERRORS={}|SOURCE_1="hcb" (d7264f85c64c494738c475b842be43584b20fbfb)
TTTCTATTTTCAAAACATCAAATACGGAGACACAAATGCGAAGTGAATCAATGCGGCTTCTTCTT
TGTTTGTTGATGGCGACAGCAACAACAGCACTCCATGCGCAGAACGTGACAGTGTATGGGATCTT
TGACACCGGTGTAGAGTATC
>r815.1 |SOURCES={KEY=d7264f85...,bw,4832375-4832525}|ERRORS={}|SOURCE_1="hcb" (d7264f85c64c494738c475b842be43584b20fbfb)
CAGTCTGACCCGAAACCGATGTCGGCAGCCGCTTCGCCAGGGTTGCCGCTTGATTGCCGAACTTT
TGCGACGGACCCAATGCGTCAGGAGAATGACGCAGCCCGGGATAATTGACGGAATGACCTTATAC
GCGCCCGCCAGCAAATCGTC
>r816.1 |SOURCES={KEY=d7264f85...,bw,793201-793351}|ERRORS={}|SOURCE_1="hcb" (d7264f85c64c494738c475b842be43584b20fbfb)
CGCCGTGGTCGGCGGCCCATCCGTATGTGAACCTGTACACGCTGAAAAATCCGATCATCGCCACG
GTGGCGGGCAACTACCGGCTGACCGATCCCGCCGTGGAGAGCGACATCCACCATATCGTGCTCGA
CTTCGGCACCCAGGTGTTTC
>r817.1 |SOURCES={KEY=d7264f85...,fw,1427059-1427209}|ERRORS={}|SOURCE_1="hcb" (d7264f85c64c494738c475b842be43584b20fbfb)
AGCCAGCGGTCGGGCGACAGCAGCGCCGAAACCAGCGGCACCGATTGGGTGGCGTTCGCCGCCAT
CCCCATCAGGTCCTGCAGATAGCTTTGCGCCAGCAGGAACGCGGTGGCGCCGAAGATCGCGCCGT
ACATCGTACCCATGCCGCCG
>r818.1 |SOURCES={KEY=d7264f85...,bw,1808690-1808840}|ERRORS={}|SOURCE_1="hcb" (d7264f85c64c494738c475b842be43584b20fbfb)
GCTGGCAAGACGGAAGATTGCAATCGCACGCGATGCGGCCTTTGCCTTTATCTATCCTGCCAATG
TTGATTGCCTGCAGGCGCTTGGTGCCGAATGCGTGTATTTCTCGCCACTGGCAGACGAGGCCGTT
CCAGCGGATGTCCATGCCGT
>r819.1 |SOURCES={KEY=d7264f85...,bw,2194795-2194945}|ERRORS={}|SOURCE_1="hcb" (d7264f85c64c494738c475b842be43584b20fbfb)
TTGTGGATTGAAGACGATCTCCCACAGGTGCCCGTCCGGATCCGCAAAATAGGCTGCGTACCCTC
CGTAGAACGTCTCAGCCGCTGGCTTGATAATTTGCGCGCCTGCTTGTCGCGCAGCTTCAAGAACC
GCGTCCACCTCGTCTTTGGA
>r820.1 |SOURCES={KEY=d7264f85...,fw,1763278-1763428}|ERRORS={}|SOURCE_1="hcb" (d7264f85c64c494738c475b842be43584b20fbfb)
GGTGATTCAGGTGATCATGGTGGCGTTGATCATCGCTTTCCCGAACCTGGTGTCGGTTGAAAAGA
AAACCGATATGAAGGAACAGATTGAGTTGAAGATCGATATCCCGTCACAGGAGGAAACGCCGGAA
AGCGGCACGCCGCAACTTAA
>r821.1 |SOURCES={KEY=d7264f85...,bw,1402059-1402209}|ERRORS={}|SOURCE_1="hcb" (d7264f85c64c494738c475b842be43584b20fbfb)
CATTGCGCTGCTCGCCCATGGCCTGCTGAAAGTGCTGGTGTTCACCCTGCCTGGCACCGTCGGCT
TTTTCGCCAGCCAGGGCTTTCCGGGATGGATGGCTTACCCGGTGATCGCGGTCGAAGTGCTGGGC
GGTGCGGCGATGATTGCCGG
>r822.1 |SOURCES={KEY=d7264f85...,bw,4863487-4863637}|ERRORS={}|SOURCE_1="hcb" (d7264f85c64c494738c475b842be43584b20fbfb)
CGGTACAGGCCCGGGTGCTTGTGACGCGCCAGCAGGTCGGCGGCACACACGTTGGCGGCCAGCAT
GCATTCTTCAATCAGGCGATGCGCGTCGTTGCGTGTGCGGGGAAGAATTTTTTCAATCTTGCCGA
CCGCATTGCATACGATATAG
>r823.1 |SOURCES={KEY=d7264f85...,bw,325609-325759}|ERRORS={}|SOURCE_1="hcb" (d7264f85c64c494738c475b842be43584b20fbfb)
GCGCGCGGCGCAGGAAGCCGAGTTCGCGGAAAAGGCCCACCGCAACAAAATCGAAGAACTGAAAC
GTGGGATTTCGACTGCGCTGGAACAGTCGGCGCAATTGTTCGCCAGCATGCAGCAAGGCAGCCTG
GAACTTGAAACCCTGGATGA
>r824.1 |SOURCES={KEY=d7264f85...,bw,4299026-4299176}|ERRORS={}|SOURCE_1="hcb" (d7264f85c64c494738c475b842be43584b20fbfb)
GTGTTGAACACCATCGAAGCGAACAGCCGTACCGAGAGCTTGCTGACCCAGTCGCAGTCGCTCGC
GCAAGAGCTGCAGCAGACCAACCTCGAACTGGCAGAAAAGGCGCGCCTGCTGTCCGAGCAGAACA
TCGAGGTGGAGCGCAAGAAC
>r825.1 |SOURCES={KEY=d7264f85...,fw,2592530-2592680}|ERRORS={}|SOURCE_1="hcb" (d7264f85c64c494738c475b842be43584b20fbfb)
ACTGCGGCCCAGCGCGAAGCGCGGAAGTTGCAAGCGGTACATGCTGCGTTCCCTGCCCTTGCCGC
TGGTCAGCAAGGGCAGCCGCGCCGGACCGGAACCGGCGACAGACGTTTACGCCGCGACCTTGCCT
GCCGGACTACGGACCATGAT
>r826.1 |SOURCES={KEY=d7264f85...,bw,452137-452287}|ERRORS={}|SOURCE_1="hcb" (d7264f85c64c494738c475b842be43584b20fbfb)
GTCGATTGAGGACGTGATCGTCAACGATCAGTATGGTCGACATCGGGACTCCTGTTTTTTTCCTG
CAGGCAGGCTTGGATTTGATCGAAGAATACTTCCGCCGGGTCGGAAGGCTGAAGGATCAGGACAG
GAAGCATCTTGCCGGTTAGC
>r827.1 |SOURCES={KEY=d7264f85...,bw,2946024-2946174}|ERRORS={}|SOURCE_1="hcb" (d7264f85c64c494738c475b842be43584b20fbfb)
AAGGAGATATCGCGCAGCGGCCGGTCGAAGATCGGTTCGCAGCAGGCGCGCACCGCCGATTCCAG
TTCGTCGACCCGGGTTTCCTTGGGAGCCCAGCCGGATTCGATATGGGCTTCGGCGACCCGCTTGT
AGTCGCGGCGGAAAAAGGCG
>r828.1 |SOURCES={KEY=d7264f85...,bw,1615311-1615461}|ERRORS={}|SOURCE_1="hcb" (d7264f85c64c494738c475b842be43584b20fbfb)
TGCAGGGCGTCCCAAGAGTCCGCACGCAGGAACCAGAAGCGGGAATTGCCATAAAGCAAGTCATG
GCCGCTTTCATTAAATAAAGGTTTTGCGATTTCAAACAGAACGCGCGCGTCCGGTTCCGCTAGCA
TAAGCTGGCGCGGATCGGTA
>r829.1 |SOURCES={KEY=d7264f85...,fw,4516643-4516793}|ERRORS={}|SOURCE_1="hcb" (d7264f85c64c494738c475b842be43584b20fbfb)
CCATTTCCTTGTTGACGCCAATCGCCTGCGCGGCGAACGCCTCGTTAATTTCCATCAGGTCGAGG
TCGGAATGCGACCAGCCTGCCTTTTTCAGGCACAGCTGGGAAGCCGGAACCGGACCCATGCCCAT
GATGGTCGGATCAACGCCGG
>r830.1 |SOURCES={KEY=d7264f85...,fw,559242-559392}|ERRORS={}|SOURCE_1="hcb" (d7264f85c64c494738c475b842be43584b20fbfb)
CTGGGAATAGAACTGGAGATCAACCAGAAGCACGTGAGTGCAGGCGGCACGCACTGGCGGGCATT
GCGCGCCGCCGTGATTGCCGCATTGCTGACGGCATCCCTGGGACGTTGAACGACGCCGCCGGCAT
TATTCCGGATAGGCGGTGGC
>r831.1 |SOURCES={KEY=d7264f85...,bw,3442435-3442585}|ERRORS={}|SOURCE_1="hcb" (d7264f85c64c494738c475b842be43584b20fbfb)
TTTCCGCCATTACAAAGTTCAACCGAACGGCTTGCATTTTGATACCAAATTTGTTTCGCAAATCA
TCCCTTCTTGAGTGCGGACGAAATAGAATTCAAGGATGAATAAAGTCATCCTTGCCTTATGCCTG
CTAACACCATTCCCGACGTA
>r832.1 |SOURCES={KEY=d7264f85...,bw,4303437-4303587}|ERRORS={}|SOURCE_1="hcb" (d7264f85c64c494738c475b842be43584b20fbfb)
CGGCACGACGTGCGAGCGTATTTTTCAACACGCGCATGTAGACGCCTTGGGCACGCGCTTTGGCG
CGCAGTTGTGTCAAGTGACCAACCTGGATGCCACGGTATTCGGCCACGACGATGGTCTGCGCAGT
TGCTACTTTTGCGGAGACTT
>r833.1 |SOURCES={KEY=d7264f85...,bw,1943521-1943671}|ERRORS={}|SOURCE_1="hcb" (d7264f85c64c494738c475b842be43584b20fbfb)
ACCGCGTGAACATGTACAAGGACAAGATGCTGGAAGAAATTGCCATCTTGTTTGGCGGCCGTATC
GCCGAGGAAATCTTCATGCATCAGATGTCCACTGGCGCGTCCAATGACTTTGAACGCGCGACCAA
GCTGGCCCGTGCCATGGTCA
>r834.1 |SOURCES={KEY=d7264f85...,fw,273623-273773}|ERRORS={}|SOURCE_1="hcb" (d7264f85c64c494738c475b842be43584b20fbfb)
TGGGGCGAGACAATCAGCGCACCGCCGGCGTCCCTGACCGCATCGACGTCGGCCTTCGTCAGGAC
CGTACCCGCGCCGATCAGTGCATCGTCCGGTGCCATGTCGATCAGGATGCGCATGGCTTCAATTG
CACCCGGCCGATTCAAGGGG
>r835.1 |SOURCES={KEY=d7264f85...,fw,931029-931179}|ERRORS={}|SOURCE_1="hcb" (d7264f85c64c494738c475b842be43584b20fbfb)
GTTCCGAGCCGCGTTCGTTGACCTATCGGGTGATCAAGGGAGCGGACCATGGCCTGGCGGAAGAA
AGTTATCAACGTGCCTACACGGCGTTGCTGGTCAGCTGGATGACCGAGATGGTTTTTGGCTCGCG
CGAAAGCGGCGCGCTGACAC
>r836.1 |SOURCES={KEY=d7264f85...,fw,3162406-3162556}|ERRORS={}|SOURCE_1="hcb" (d7264f85c64c494738c475b842be43584b20fbfb)
CGGCTTGGCAAAACCGAAACTGTACGCGGCAATGGTGGCGTCGAACAAATGCGCAATACCGATCG
CCTCCAGGTCAGACACGCCATTCGACACCGACGCCAGCGCATAGCGTTCCCGCAATCCACGCAAG
GTCGGCTCGACGTCAGGAAA
>r837.1 |SOURCES={KEY=d7264f85...,fw,506805-506955}|ERRORS={}|SOURCE_1="hcb" (d7264f85c64c494738c475b842be43584b20fbfb)
GTAGGCGATTCCATCATTGCTGCGCCGGCCGGCTGCGTCGGAGACCTTCTCATCGATAAGGTAAC
AGCCCTTGGCCCTGAAACAGCGCCTGGAGTGGCAGCGGCAACCGGCACCGCTGGTACCTCGGTTC
TGTATAACATGGGCCAAAGT
>r838.1 |SOURCES={KEY=d7264f85...,fw,1434701-1434851}|ERRORS={}|SOURCE_1="hcb" (d7264f85c64c494738c475b842be43584b20fbfb)
TGGGCTGGTGGTGGAAGCGCCGCTGGAGCTGGAGCCGTAACCGCCGCCGGAGCTGGACCTCATGC
CGGTGCCAGAGGTGCCGCATGCGCTCAACACCAGTGCGCATACCAGGGGGATAGTCCATTTCATC
ATAAGAATTCTCCTTAAGAA
>r839.1 |SOURCES={KEY=d7264f85...,fw,4154786-4154936}|ERRORS={}|SOURCE_1="hcb" (d7264f85c64c494738c475b842be43584b20fbfb)
CAGTCCGGCCAGCTTTGCCGCGAAACGGTCGCTCAGTCGATCCAGTTCGGCATACGTCAGCGCCT
TGCCATACCAGACATAGGCTGCTTTGTCCGGCTGGTTGCGCGCATGGTGGCGCAGGTATTCATGC
AAAGGCTTCTCTTCCTGCAA
>r840.1 |SOURCES={KEY=d7264f85...,fw,2171025-2171175}|ERRORS={}|SOURCE_1="hcb" (d7264f85c64c494738c475b842be43584b20fbfb)
CGACCACCTTGGGCAGCCCGCTCGCGAGTGCGCGAATTCCTTCTTCAGCGAACAAGGACATGATC
GGATTAGCATCTTGCGCATACAAACCTTCTGCAGCATGCGCAATCGCATTGATGCCGCTTGTTAC
CGTCAACTGCCTAGGCAACG
>r841.1 |SOURCES={KEY=d7264f85...,bw,215590-215740}|ERRORS={}|SOURCE_1="hcb" (d7264f85c64c494738c475b842be43584b20fbfb)
GCGGCACTGTAGTTGACCTGGCCGCGATTGCCAATCAGGCCCGACACCGAGGCCAGCGTGACGAT
GCGGCCTGGCTGGCGGCGGCGGACCATCGGCATGATGAGCGGCTGCAGCACATTGTAGAAGCCGT
CCAGGTTGGTCTTGAGCACC
>r842.1 |SOURCES={KEY=d7264f85...,fw,1014671-1014821}|ERRORS={}|SOURCE_1="hcb" (d7264f85c64c494738c475b842be43584b20fbfb)
CCCTATGGTCCTTCTGGATTCCCCTTTGAGCTACACCATAGATAATCTATAGGTAACACCATGGT
GGAAGACTATAGTGTGGATACCTATATATGTTCACCCTGGCAGTAGCCCTGGGTAAGTCTCATGG
GTCTATCTGCTATGGTGAGG
>r843.1 |SOURCES={KEY=d7264f85...,fw,2630811-2630961}|ERRORS={}|SOURCE_1="hcb" (d7264f85c64c494738c475b842be43584b20fbfb)
GAATGCCCCTGCAATAAAGAGCAGCGAATCGCCGGGCAGGAAAGGCAAGACCACAAGTCCGGTTT
CACAAAAGACAATGGCAAACAGCACCACATAGACCAGCGTGCCGTACTGGTCGATGATCACGCCA
AGGGACTTATCGATATGCAA
>r844.1 |SOURCES={KEY=d7264f85...,fw,1591651-1591801}|ERRORS={}|SOURCE_1="hcb" (d7264f85c64c494738c475b842be43584b20fbfb)
CCTTCAGCACCGCGTCAACCACAGGCTGCTTGCATTCCAGGCACCCGATACCGGCAGAACGGCAG
CCCTTCAACACCCAATCCTTGGTCTCTTCGCCCGAGTACACCTTGTGCAACTGCCACACCGGGCA
TTTTTCCGGTTCGCCCGGAT
>r845.1 |SOURCES={KEY=d7264f85...,bw,3163211-3163361}|ERRORS={}|SOURCE_1="hcb" (d7264f85c64c494738c475b842be43584b20fbfb)
CAGATTGCCTCGCAACATTTCGGAGAGCACCGCGATCATGGTGTCCTGGGAGATATCGGTCATGA
AGCCGAGGCGGCCCTGGTTGATACCGATCAGCGGCACGTGGTAAGGCGCGAGTTGACGCGCAATG
CCGAGCATGGTGCCGTCGCC
>r846.1 |SOURCES={KEY=d7264f85...,bw,3578965-3579115}|ERRORS={}|SOURCE_1="hcb" (d7264f85c64c494738c475b842be43584b20fbfb)
CAAAGGCACGATCTTCAATACCGAAAAGAATACGATCGTCGAAAGAAGCATGATCGCTGCGCGGA
ATATCTGCAGCCCTGGACGCTGCGTGGCGAGAATGCTGCGTCCGGTCCTTCGGCGATACAGCGGG
GCCAGCGTTGCCGCCATGAA
>r847.1 |SOURCES={KEY=d7264f85...,fw,1712552-1712702}|ERRORS={}|SOURCE_1="hcb" (d7264f85c64c494738c475b842be43584b20fbfb)
GGGCGTTGAGGCGCTTTGCCGAACTCGGGTCGAGAATCTGCTGCCCGGTCCAGGGAACCGTCCCA
TGCCGCGCAAGGAACGCACCGGCCTTTGCCAGTTCCTGGCATGTCATCGTGATGGAGCATTGCCG
GCAATAGGTATCGATCACCT
>r848.1 |SOURCES={KEY=d7264f85...,fw,422002-422152}|ERRORS={}|SOURCE_1="hcb" (d7264f85c64c494738c475b842be43584b20fbfb)
ACTGTGGGATGGGCTGTCCAACCAATGCCAAGCAATCGATGCTGGTCACAACGATTCCCTCTGCC
CTATCGCGCGGGGCGACACTGCTGACCCGCACACGCGCCGAGAAGCTGCAGCTCAACGGCGACAA
AGTCACCGGCCTGACCTGCA
>r849.1 |SOURCES={KEY=d7264f85...,bw,4301568-4301718}|ERRORS={}|SOURCE_1="hcb" (d7264f85c64c494738c475b842be43584b20fbfb)
TTCTCGTAATTGACTTCTTCAACGTTGCCGTTGAAGTCAGTGAATGGGCCATCCTTGATACGCAC
CAACTCGCCAACTTCGTACAGCACCTTGGGACGAGGCTTCTCGACGCCCTCTTGCATCTGATGCA
GGATTTTGTCGACCTCATGC
>r850.1 |SOURCES={KEY=d7264f85...,fw,226646-226796}|ERRORS={}|SOURCE_1="hcb" (d7264f85c64c494738c475b842be43584b20fbfb)
ATCGGCAACGTCAAAGGTAATCGGCTTCCCCTGATCCAGGTACCGACCACCGCCGGTACGGGTTC
CGAAGTCACCCCGATCTCCATCGTGACGACGGGCGCCACCACCAAGATGGGTGTGGTTTCCCCGC
AATTGTATGCCGACGTGGCG
>r851.1 |SOURCES={KEY=d7264f85...,bw,1520207-1520357}|ERRORS={}|SOURCE_1="hcb" (d7264f85c64c494738c475b842be43584b20fbfb)
CTACGGCCGCAACGGGTATAACCAGCGTCCTGCAGGTAACACCCCGCTGATCGAAGCGTCGTAAA
TTGTCCGCACGGGATCCCCTGTGCAAGCGGAGAATACGGTCCACACCGTATTCTCCGCCAGTCCT
TGGCTGTGTTTGTCCTGCAG
>r852.1 |SOURCES={KEY=d7264f85...,fw,4211906-4212056}|ERRORS={}|SOURCE_1="hcb" (d7264f85c64c494738c475b842be43584b20fbfb)
TGGTGAACCGGGGGCACGCTATCCCAGAGTCCGCTCATCCATTGGCCGATCAGGTCGACTGTCGC
GTGCGAGCGCTTGATCGACGGCGACAGCCTTCCTTTTGCAATCACGACCAGCCGGTCCGAAATCT
CGAACAGCTCGTCCAGCTCT
>r853.1 |SOURCES={KEY=d7264f85...,fw,4889911-4890061}|ERRORS={}|SOURCE_1="hcb" (d7264f85c64c494738c475b842be43584b20fbfb)
ACGATACGACGCCTCAAGGCAAGGGCAACTCGTTCGAAGTCAACTACGTGCGTGCATGGCAGTTC
AAGTAAACCAAACTTCATTCCTGCGATCTTGAAGAACCGGCCAGTTATCTGAGCCGATGAAAAAG
GGCTGACATCATGTCGGCCC
>r854.1 |SOURCES={KEY=d7264f85...,bw,756060-756210}|ERRORS={}|SOURCE_1="hcb" (d7264f85c64c494738c475b842be43584b20fbfb)
CCAAAGCGAAAATATCTGTCTCCATTGCCGAACCATGATTACTTATACGTCACGTCTGCTTCGAC
ACTTCTTTCGTCGGCAGTGATCGACATGCGTGCGCCATGAGCAGACCTACAATTGTTCCGGGGCT
GGCTGGTTTAGCTAGATGGT
>r855.1 |SOURCES={KEY=d7264f85...,fw,2900198-2900348}|ERRORS={}|SOURCE_1="hcb" (d7264f85c64c494738c475b842be43584b20fbfb)
TCAGTACGGTAGAGGGTAATGCCAGCCCGTCAATAGTGACTTGCAATGCTGCACGGCTGGCTTTC
ATTAAAGAGACATTGTAATGCCATTCAAATTCCGCTTTCGGTGGATTCCTTTCATCGCCGCCTTG
ACCGCTGCGGCGATCGGCAT
>r856.1 |SOURCES={KEY=d7264f85...,bw,3690630-3690780}|ERRORS={}|SOURCE_1="hcb" (d7264f85c64c494738c475b842be43584b20fbfb)
ATGGCGCTGGACGGAAAGCAAGTGTTATGAAAACCAAAGTACTCATCGTCGACGACTCCGCGCTG
ATCCGCAGCGTGATGAATGAAATCATCCGCAAGCAGCCGGACATGGAAGTGGTTGGCGTCGCACC
GGATCCCATTGTCGCGCGTG
>r857.1 |SOURCES={KEY=d7264f85...,bw,4691638-4691788}|ERRORS={}|SOURCE_1="hcb" (d7264f85c64c494738c475b842be43584b20fbfb)
TGCGAGCCATGATGTGCCTCCTGAACCAGGTAAGCACCCAGCATGGGCCGCTTAATATCTCTGGA
CTTGCTTAAAACGAGACATTCTGATTTAGCCAGATCGAGACATTCTAATCTTGCTCCTACACCGA
AAACGTCGATAATTTCATTG
>r858.1 |SOURCES={KEY=d7264f85...,bw,3868425-3868575}|ERRORS={}|SOURCE_1="hcb" (d7264f85c64c494738c475b842be43584b20fbfb)
TCAGGTGCAGAGTTGGGCGCTGCGGCAAGCGGCACATTGAACAGCAGGAGGATAGCGACCGCAGT
AACGATGGCAAGCTTTTGCATGCTGGACTCCCCCCGAAATAAGTCACACGCGCACGAACGGACGC
GCGAGTATGCTGCGACAGCA
>r859.1 |SOURCES={KEY=d7264f85...,bw,3004893-3005043}|ERRORS={}|SOURCE_1="hcb" (d7264f85c64c494738c475b842be43584b20fbfb)
CAGCCATTTCAGGTGCGGGTCGATCACGGTAAGCGGCTCATCGAACAGCACGGCCGCGACATCGG
GACGCACGAGGCCGCGCCCGAGCGAGATCTTTTGCTTGGCGTCGACCGACAGGCCGCTGGCGCGG
TGCTTGAGGTCGGGCGTCAG
>r860.1 |SOURCES={KEY=d7264f85...,fw,1736414-1736564}|ERRORS={}|SOURCE_1="hcb" (d7264f85c64c494738c475b842be43584b20fbfb)
ACGGCGGCAACCTGGCCGACCTTGCGGTCTTCGCGCGCGGCGTACAGGTTTTGCACGCGCTCGAC
CAGGCTTTCAATGACGCCGCCGATGCGTTCGGCGACCGCAAGCCATGACACCTGGAAAAACAGGC
TGAAACCGACGCCGAACAAC
>r861.1 |SOURCES={KEY=d7264f85...,bw,750057-750207}|ERRORS={}|SOURCE_1="hcb" (d7264f85c64c494738c475b842be43584b20fbfb)
GCCTGCAGCTAGTCCGGTACCTTGCCCCGCATGGACTTGATGCGGCCGCGCATCGTCTTGGTATC
GAGGCGTTTTCGCTGTGAACTGCGTGTCGGTTTGGTCGCGACCCTTGCGCGCGCTGGCACCGCAA
CGCTCGCGACCAGCTGATGC
>r862.1 |SOURCES={KEY=d7264f85...,fw,3333211-3333361}|ERRORS={}|SOURCE_1="hcb" (d7264f85c64c494738c475b842be43584b20fbfb)
ACTGGCAATTTCAAGCCCGCCGCCTACACAGACGCCTTCTATCGCCGCGATCGTCGGATGCAGGC
ATCCGGCGATGGCTTCCAGCGCGCCGCCTATCATGTTGTTGTGATAGTGCAGGCCTTGCTCGACC
GTGCTGCGCACGTGCTCGAA
>r863.1 |SOURCES={KEY=d7264f85...,bw,855490-855640}|ERRORS={}|SOURCE_1="hcb" (d7264f85c64c494738c475b842be43584b20fbfb)
TCCTACCGCACAGCCGACCTGGCTGGAGACGCACAAGCCGCCGCGCGGGAGCAATACGCTCTCCA
CGGTTTGTCCGTCATGCAGCCCCACCAGCAATCGCGCGGAGCCATCCTCGGTCGGATGGGAAGAC
AACAACTTTGCCATTGCGTG
>r864.1 |SOURCES={KEY=d7264f85...,fw,4394303-4394453}|ERRORS={}|SOURCE_1="hcb" (d7264f85c64c494738c475b842be43584b20fbfb)
TGGGCATCACGCCGGCCACACAACAAAGCAATCAGCCTGCTGCGTACTTCGCCATTACGACGGCA
AGAGACGAAACGGCAACTGCACCGGCAGTGGCACGAAACATGATGGCGGCAAGGTCACGAATTAG
CATGGCGTTTTAGGGTAAGA
>r865.1 |SOURCES={KEY=d7264f85...,fw,3491740-3491890}|ERRORS={}|SOURCE_1="hcb" (d7264f85c64c494738c475b842be43584b20fbfb)
CTAACCTGCCCAGAAACCCGCTTGCCACGCTTTTAAACATTGTACGCCCTACCACTCTCTATAGA
GGTGGCACGACAGTATCGCTGAGCGCTCCGGAACGTGGTTTGACAATGTATGAACTTACCAAGAT
TGATGCTGGGGTTGTAGGCC
>r866.1 |SOURCES={KEY=d7264f85...,fw,4436977-4437127}|ERRORS={}|SOURCE_1="hcb" (d7264f85c64c494738c475b842be43584b20fbfb)
ACGCGAGGAAGGCGCCAAGGGGCAAGCCGATTCCCCAGTATCCGATTGCCGCAAGCATCATCGGC
ACACGGGTATCATGAATGCCGCGCAACATCCCGGCGCACACGGCCTGTGCACCATCGGCGAGCTG
GAATAATGCCGCAAGTCCAA
>r867.1 |SOURCES={KEY=d7264f85...,fw,4817514-4817664}|ERRORS={}|SOURCE_1="hcb" (d7264f85c64c494738c475b842be43584b20fbfb)
AATATTGCCCGCGAGTGTAGGCTTCCCTTTGCGCTCTGTCAATGAGTATCTTATATCTTATATAA
GACATATGTCCTAGCATGTTTTGCTAGACTGCAAGGCAGGTTTTATGGTGAAATCCTGTCATGAG
TTCCGCCACTTCCAATACGA
>r868.1 |SOURCES={KEY=d7264f85...,fw,90416-90566}|ERRORS={}|SOURCE_1="hcb" (d7264f85c64c494738c475b842be43584b20fbfb)
TTCTCTCCCTTGCGGCAGACATAGCCGCCTTTCGGCACGAACTGCTCGACGGTATCCGCCTCGAC
GCGCGCCATCTGTTCCGGGCTGAGCTGGCGAGCCCAGATGGTCTCGCGCAACGCCTGTTGCAGCG
TGCGTTTTTCTACGGTCATG
>r869.1 |SOURCES={KEY=d7264f85...,bw,1190530-1190680}|ERRORS={}|SOURCE_1="hcb" (d7264f85c64c494738c475b842be43584b20fbfb)
GACGACCGCCGCCGAAGGCGCGTCGTCCTTCGTCAATCCGCTGACTGCGCTGGGCATAGTCGAAA
CCATGCGCATGGAAGGACACAAGGCGCTCGTCCACACGGCGGCGGCGTCCAACCTCGGACAAATG
CTGAACCGCATATGCCTGCA
>r870.1 |SOURCES={KEY=d7264f85...,fw,2280526-2280676}|ERRORS={}|SOURCE_1="hcb" (d7264f85c64c494738c475b842be43584b20fbfb)
CGCGCCCAGAGTTGCCGCCGTTCATCTGGGCTGCAGCTTGAGCAAGAGCGATTTGATCCAGAGAA
GACTGGAGGCGCTGGATGTCTGCATTGATCGCGTCGACCTTGAGTGCCTGCAAGGCGTCGTTGTT
GCCTTTCTTGATTTCTTCCA
>r871.1 |SOURCES={KEY=d7264f85...,fw,3685681-3685831}|ERRORS={}|SOURCE_1="hcb" (d7264f85c64c494738c475b842be43584b20fbfb)
GGTCAGCCACGCGGGCATTTTCAGGCTGTTCATTGCATGCGCCCGTCAGGTTTCTGCGCCGCCGG
ATTCAGCGGATCGAGTTCGGCCGGCACGTCGATCTCTCCGGGCACACTCGGCTTGACGCCGCCAT
CGCGGCCATACGCACGCAGC
>r872.1 |SOURCES={KEY=d7264f85...,fw,2636410-2636560}|ERRORS={}|SOURCE_1="hcb" (d7264f85c64c494738c475b842be43584b20fbfb)
ATCGCCGCTTTGTGCGATCGATGCGCTCAGTACATTGCCACCGCCCTGATTGACCGAACCTTCAT
TATTGCTGCCTGCCTGGACAATCTTGGCCGACGAATTGGCAGCGTTGTTCTGCGTAACCGATGCG
ATATTGAGTGTGCCGTCTTG
>r873.1 |SOURCES={KEY=d7264f85...,bw,565739-565889}|ERRORS={}|SOURCE_1="hcb" (d7264f85c64c494738c475b842be43584b20fbfb)
GTGCGGCTCGGATTCGGTGCGCTGGGCGCCGCTTGACCGCGCCCGCCATCAGGTCATCGCCGCGC
CTGTCGGCTGCCGCCCCTGCATGCACCTCGTGTGCCCGATCGGTCATCCCTGCGCGCAGGACGTC
ACTGCCGACCAGGTCTTCGG
>r874.1 |SOURCES={KEY=d7264f85...,fw,3918857-3919007}|ERRORS={}|SOURCE_1="hcb" (d7264f85c64c494738c475b842be43584b20fbfb)
CGATCTGCTGCTCCGGTCGTCAGTGATGAAATGGAACCGGTAGCCGCTTCCCATGGCCGTTCGCC
ACGGGAGGAAAAGCAGGCGTCCCGCGCGCAAGCCGACCAGGACTTCCGCCAGTCACAGGCACAGC
GCCGAGAGCAGTCTATGCAA
>r875.1 |SOURCES={KEY=d7264f85...,bw,3212407-3212557}|ERRORS={}|SOURCE_1="hcb" (d7264f85c64c494738c475b842be43584b20fbfb)
AGGTCGACGATAGTGGACTCGATGCCCACCTCGCTCTGGCCACCATCCAGGACGCAAGCCAGGGG
TCCCGTCGTGCCGCGATCCCGGCTGTCACCGAATTCATCGCGCACGTGCTGGGCGGTCGTCGGGC
TGACATGGCCGAACTTGTTG
>r876.1 |SOURCES={KEY=d7264f85...,bw,2747563-2747713}|ERRORS={}|SOURCE_1="hcb" (d7264f85c64c494738c475b842be43584b20fbfb)
GGATCTTCCGGGAAATCGTGCACTACCTGGAAACCGGCACCCATCTTCCTGCACCCGAGGTGGCC
GAGGTGCGCCGGCTGATGAATGAACACCTGCGCGCGCACTATGCGTTTTATGGCGACTTCATGGG
GCTGCGTACCGCACGCAAGC
>r877.1 |SOURCES={KEY=d7264f85...,fw,1141056-1141206}|ERRORS={}|SOURCE_1="hcb" (d7264f85c64c494738c475b842be43584b20fbfb)
ACAAACAACACCAGGTAGGGGCTGAGCGAGACCAGCCTGCACAGCTGGACGCGGATTGTTTTCCG
ATCGGTGTCGTTCCAGCGATAGCCGTTGCGCTGCTTCATGAGCAACGGCATCAACCCGCGCACTT
GCGCCATTTCCTGCCACAGC
>r878.1 |SOURCES={KEY=d7264f85...,bw,2994604-2994754}|ERRORS={}|SOURCE_1="hcb" (d7264f85c64c494738c475b842be43584b20fbfb)
GTCGCCTGCGCCCAGCTTGGCGTTGGCGCCGGCGCTGTTGAGGCGGCCGCCGATGACAAAGGTCG
GGTCCAGGCCGCCTTCGGCCAGCACGCTGGCGACCAGGCTGGTCGTCGTGGTCTTGCCGTGCGTG
CCGGCGATGGCGATGCCTTG
>r879.1 |SOURCES={KEY=d7264f85...,bw,713624-713774}|ERRORS={}|SOURCE_1="hcb" (d7264f85c64c494738c475b842be43584b20fbfb)
GCCGCTTTGGGAATTCGGCATTGCCGACGACGGAACACTGGAGGCTGACGACCTGGTGACCGGCG
CGCGTACCGCCTGGCATGGCAAGTTCCAGCAACTGCGGCTGGATCCGTTTGTTTGTCCATATGCC
ATCTGGCGCGTTCGACACAA
>r880.1 |SOURCES={KEY=d7264f85...,bw,4786639-4786789}|ERRORS={}|SOURCE_1="hcb" (d7264f85c64c494738c475b842be43584b20fbfb)
TTGACGCCGCCCTGTTCATTGACATGGTCGAAGTAAACCTTGGCACCCAACACCATGTCCTTGCC
GGTGTCGGCCAATACGCCGCTCAATGGAGCCACCTGCCCGATGACGATGTCATCCGCGCCCGATG
CGCTGATTGCAAACATTGCT
>r881.1 |SOURCES={KEY=d7264f85...,bw,1196506-1196656}|ERRORS={}|SOURCE_1="hcb" (d7264f85c64c494738c475b842be43584b20fbfb)
GTGGCCGCCGAGGCGGGTGCGGTGAGCTGCGCGCACGGGCAGTCGCTGCATGCGCTGGCAGCCGT
CGGCTCGGCAGCGCTCGATGCGCTGCTGGTGCCCGGCTTCTGGGCAGAATCCCCGCAGCAGATTG
CCCGTACCCTGGCCGACAAT
>r882.1 |SOURCES={KEY=d7264f85...,bw,3248658-3248808}|ERRORS={}|SOURCE_1="hcb" (d7264f85c64c494738c475b842be43584b20fbfb)
GTACACCGCGCCCGCCTTGTTGGGCACCGCCAGTACTAGGGAGGTCTGGTCCTTGCCGCTCGGCG
CAGGCTGAAGACGGCCAATGACGGCAAAACGGGTGCGGTTGTGCGGATCATCCTGGACATGGGCC
TTCACCACGCCGAGGTTGTA
>r883.1 |SOURCES={KEY=d7264f85...,bw,2448980-2449130}|ERRORS={}|SOURCE_1="hcb" (d7264f85c64c494738c475b842be43584b20fbfb)
GCAGGATCTCGCCCTTGTTGATGACGCCGATGCGGTCCGCCATCTCCTCGGCTTCCTCGATGTAA
TGCGTGGTGAGGATGATGGTGACGCCGCTTTCGCGCAAGCGCCTGACCATCGCCCACATGTCGCG
CCGCAATTCAACGTCGACTC
>r884.1 |SOURCES={KEY=d7264f85...,fw,3838639-3838789}|ERRORS={}|SOURCE_1="hcb" (d7264f85c64c494738c475b842be43584b20fbfb)
TCCGCAACAAGTTGCAGGCCGATGGTGCTAGCCGGACGCGTAGAAGCCTGCGTCAACCCTTGCCG
GCAACCGGTCAAGCCGGGACGCGGCGCGGCAACAATCAGCCGCCGCCTATGCCTTGCGTGATGCG
GCCGCTTCCCTCGCAGGTCG
>r885.1 |SOURCES={KEY=d7264f85...,fw,4083988-4084138}|ERRORS={}|SOURCE_1="hcb" (d7264f85c64c494738c475b842be43584b20fbfb)
ATGTACGGCGAAGGGTTCAGCGAGCGCAGCGCGCGGTAAAGCGACAGCGGGGAATCAACATACGA
TTTCTTGAGGCGCTGGCCGATCTGCACCTGCATCAGGTCGCCGGCCATGATGTATTCCTTTGCCT
GCTCGACGGCCTTGATGTAA
>r886.1 |SOURCES={KEY=d7264f85...,bw,1425636-1425786}|ERRORS={}|SOURCE_1="hcb" (d7264f85c64c494738c475b842be43584b20fbfb)
CCTTGGCGAGCATGAACATGGTATTCCTCCCTGGAAGTTGTCCGGCTAGGGTACCGCATCCGGCA
AGCGATTGGCGATTCCCTAGGGCTACTGCCAGACCGTGCCGTTACCAGCTGCGTTACCCGCTTCG
ACCGGGAACGACGGCTGTTG
>r887.1 |SOURCES={KEY=d7264f85...,bw,648106-648256}|ERRORS={}|SOURCE_1="hcb" (d7264f85c64c494738c475b842be43584b20fbfb)
GTAACAACGCAACACAGTAACAAACGTTCTGTGAAGCGCATCGAAGATGTAGTCCCTTTCTTCCT
GTCACGCAATAGTGTCAGCGTAAGCGGTACAACTTTCTCGGTAAGGTCATTCGCTGGTGACGACG
AACACAACGATTCGTTAACG
>r888.1 |SOURCES={KEY=d7264f85...,bw,4327613-4327763}|ERRORS={}|SOURCE_1="hcb" (d7264f85c64c494738c475b842be43584b20fbfb)
ACTGATGGGCAGCGACGACGAATAAACGCGGCCGCTTCGACGGCGTCAGGAGATCCATGGGAGGT
GATTCCCTTTCGTGGAGGCACCGCTTCGATTCCCTGGGGGGAATGTCTCACTGGCACCAAACGCC
TCGGCGTTTCGGTTTGCTTT
>r889.1 |SOURCES={KEY=d7264f85...,bw,2501290-2501440}|ERRORS={}|SOURCE_1="hcb" (d7264f85c64c494738c475b842be43584b20fbfb)
ATAGATGATGTCCGGATTGTCGGATTTGACTTTTGACACCAGCGCGCCGAACTGGCGGTCCTGCA
TCGCGTATTCATATTCGTTGACGACCTGCAGGCCGAACTTGGCGGCGCCTTCCTTGAAGCCGGCG
GCCAGTGCCTGGCCAAAATC
>r890.1 |SOURCES={KEY=d7264f85...,fw,3081409-3081559}|ERRORS={}|SOURCE_1="hcb" (d7264f85c64c494738c475b842be43584b20fbfb)
ACCAAGCAGATCGGTGCGCTGGTCCGCACGATTCAGACCGACACCCACGATGCGGTCGCCGCGAT
GGAAAAATCCACGCAGGGTGTAGTGGAAGGAGCAAAACTGTCCGACGCGGCCGGTGCGGCGCTGT
CTGAAATCCGTAGCGTGTCG
>r891.1 |SOURCES={KEY=d7264f85...,fw,274447-274597}|ERRORS={}|SOURCE_1="hcb" (d7264f85c64c494738c475b842be43584b20fbfb)
GGAATGCCATGGGCGTCAACATATTTGTATCCCGGCGCAACGCGGCAGCGTACGCCTGGAATGCC
CGTGGCAATCTCCATCAGATTGTCGTGCAGCGCTGTTAAAGGCTGGTCCACTGACAGGTACGGTG
CCTCATGCCAGCCGTTGCGG
>r892.1 |SOURCES={KEY=d7264f85...,fw,1624477-1624627}|ERRORS={}|SOURCE_1="hcb" (d7264f85c64c494738c475b842be43584b20fbfb)
AGCGCCTCCACGGATGCCTTGATCGCATCATGGTCATCGCTGCGCGCCGTCTGGCGAACCGCCTC
CATCAGCGTGAAAATTTGCGCACGCTCCTCCTCGGACAGCAGGCTGGCATCGGCATCCAGTGCCG
ATTGCGTGGCCAGCAGGATG
>r893.1 |SOURCES={KEY=d7264f85...,fw,334223-334373}|ERRORS={}|SOURCE_1="hcb" (d7264f85c64c494738c475b842be43584b20fbfb)
CGACAAGATCGGACTGATCGGCGCCAACGGCGCCGGCAAATCCAGCCTGTTTGCGATGCTGCGCG
GGGAGCTCCATGCCGATCTGGGTGAAGTCGACTTTCCCGCGAAATGGCGCATGGCGTATGTCGCT
CAAGAGACCCCTGCGCTGGA
>r894.1 |SOURCES={KEY=d7264f85...,fw,4623191-4623341}|ERRORS={}|SOURCE_1="hcb" (d7264f85c64c494738c475b842be43584b20fbfb)
TTGTACGCACCGATGCCTGTCAGGAATTTTTTGAACATAGGGTCCACTGGTCATAAAAATGCGGC
AATCGCGGTCCATGTCGTCGTTGGACGCCGATCCGGGCGGCAGGGATAATCCAGCCGCCGGAGCG
CGGCGTCGCAACCAACCTGG
>r895.1 |SOURCES={KEY=d7264f85...,fw,2155754-2155904}|ERRORS={}|SOURCE_1="hcb" (d7264f85c64c494738c475b842be43584b20fbfb)
GCCTGATCGCGACTCGCATTCCGGCGTTGTTTGGCAGCGGCTTCAAACCCCACCCTGCAGGAAGC
ACATCATGTAAAAGACTGTGTTCCCAGACATTGGCCCCGCCGGCGCCCGTATTGCTGCTTACCCC
AAGTACCTTGCCGATGCAAT
>r896.1 |SOURCES={KEY=d7264f85...,fw,4713655-4713805}|ERRORS={}|SOURCE_1="hcb" (d7264f85c64c494738c475b842be43584b20fbfb)
CAATACAAATTACAAGAGCGTGTAAATTTCTTCTGTCCACCAAACAGCAGCTTCCGGAATTGCAC
GCATCCGTGCCCCTAATCAAGTGTTAAACACCGGAATTCCGGCATATTGGCATTTGGTATGAAAA
ATGCAATGATCGGACCAGGG
>r897.1 |SOURCES={KEY=d7264f85...,bw,3253786-3253936}|ERRORS={}|SOURCE_1="hcb" (d7264f85c64c494738c475b842be43584b20fbfb)
GTCAACGAACGCACCGTAGTCGGTGATGTTCTTGACGATACCGGTGACGACAGTACCTTCCTTCA
GGGTTTCCATCAGCTTGGCGCGCTCTTCGCCCATCGATGCTTCGATGACGGCGCGGCGGGACAGC
ACAACGTTGTTGCGCTTGCG
>r898.1 |SOURCES={KEY=d7264f85...,bw,217775-217925}|ERRORS={}|SOURCE_1="hcb" (d7264f85c64c494738c475b842be43584b20fbfb)
CCGGGCCTGGGCCGGCGCCATTGCCACTGCAGCCGTCGTCGCAACCAGCACCGCAATCCATGTCT
TCTTCATTGTTGTTCTCCCTGTGGTTAGATTCGTTTATTGAACGATGATGTTACAGACCGGTCGG
CCCGCCGACTGCCTGCTGGT
>r899.1 |SOURCES={KEY=d7264f85...,fw,1401362-1401512}|ERRORS={}|SOURCE_1="hcb" (d7264f85c64c494738c475b842be43584b20fbfb)
CCATGCTCAGCTGAACGACTGGGATGTCGGCGTTCGGGAAGGCTTTGACCAGTACCGACCAGGTG
CCGTGGTCCAGTCCCCATTCGTGATCGAGATGCACCGGAACCGGCGACAGCAGCGACTGGATGCG
GCGCGCCAGCGCCGGGTCGC
>r900.1 |SOURCES={KEY=d7264f85...,bw,1775768-1775918}|ERRORS={}|SOURCE_1="hcb" (d7264f85c64c494738c475b842be43584b20fbfb)
CGTCCGACTTTTCCCAGGCATCGCTCAAGGCCACCGTCGAAGCAGCGTACAACATTGCGCGTTTC
ACCGCAGAAGACGATTGCGCCGGCCTGCCCGACGAAGACACGCTGGAAATGGCGCCACGCGACCT
GCAGCTGTGCTATCCCTGGC
>r901.1 |SOURCES={KEY=d7264f85...,fw,617729-617879}|ERRORS={}|SOURCE_1="hcb" (d7264f85c64c494738c475b842be43584b20fbfb)
CACAGTCAGTTGAAATCCGGTTCATGCATAAGGATGGCCACCATGTTCATATAGGCTGGGCCGCC
AATTGGTCTGAAGCGGACCAGCACTTGTATTGCGTTGCCCGGGATGTGACCGAGGCCAGGCATTC
GGCGCATCGGCTGGCGGAAC
>r902.1 |SOURCES={KEY=d7264f85...,bw,4885540-4885690}|ERRORS={}|SOURCE_1="hcb" (d7264f85c64c494738c475b842be43584b20fbfb)
TTCAATGACATATTTCTTGCGGCTATCCAGCGATTTGACGGCGAGCGGCTTTTCCTCGTCCGTCA
TTTTGGTCGACATGAAAGCGGTCCATAGCTTGTCAACCTCGGCGGTTTTCCGGTCTACCTCGTCC
ATCCGCTTGGTGACGACTGC
>r903.1 |SOURCES={KEY=d7264f85...,fw,1515167-1515317}|ERRORS={}|SOURCE_1="hcb" (d7264f85c64c494738c475b842be43584b20fbfb)
GAAGTGGATTCCGGCATTCGCCGGCCAAATTCGAAGCGCGGCTTGAGTTGCTGCCAGTCGCGGCG
GGGAAAGGCTTTCTCATGCCCCGATACGTACAGCGTGATCTTTGTCAGCCACTGCTGGGTAGGCG
CCGGATGGACATAGGGTGCA
>r904.1 |SOURCES={KEY=d7264f85...,bw,4176410-4176560}|ERRORS={}|SOURCE_1="hcb" (d7264f85c64c494738c475b842be43584b20fbfb)
TGATCAGATTGGTCGCGATTTGCACCAGGCGCGTGGTATCGCCCGATACAAGGCAGGCGTCCTCG
GGCAGCGACAAAACGAGCTGATGCGACTTGGTCTTGACCAACGGACCCAGTTGTTCGGCAGCGGT
CTGCACGATGGTGCGCATGT
>r905.1 |SOURCES={KEY=d7264f85...,bw,4026038-4026188}|ERRORS={}|SOURCE_1="hcb" (d7264f85c64c494738c475b842be43584b20fbfb)
CCTGCTCGATCTTGCTGGGCGGTTTAGCCATATCCCAATCGCCGTAAATGAAGCCGACCGGATGC
CGGTTCAGCGTCAGCGGCAGCACCATGAAACTGCGCACGGTTGGCAGTGCATCCTTCCACCAGCG
AGGCACCTTGCTGATGAAGG
>r906.1 |SOURCES={KEY=d7264f85...,bw,3586171-3586321}|ERRORS={}|SOURCE_1="hcb" (d7264f85c64c494738c475b842be43584b20fbfb)
GCACACCTTCCACTGAAGCTGGAGCAGAAACAGGTGATCCTCGAAATCTTCAACGTCGCCAAGCG
CCATGAGCATCTGCTCGGCCAACTGGAAGGCGAACTCGACATCCTGCAGGTGGAAAAGCGCATCC
GTGGCCGCGTCAAGCGCCAA
>r907.1 |SOURCES={KEY=d7264f85...,fw,486043-486193}|ERRORS={}|SOURCE_1="hcb" (d7264f85c64c494738c475b842be43584b20fbfb)
TGCTGGCGCAGCAGGTGGGCGCAACTGAGGCCGGCGAGGCCGGCGCCGATAATTGCAATATGCAT
GGGGTCTTCCTTTTTCAGCGTTACTGCCGGTTGAGGACTGGCGACGATAATTGACTGTGCGGCTG
ACTGCGTAACTACCCTTCCC
>r908.1 |SOURCES={KEY=d7264f85...,fw,4189087-4189237}|ERRORS={}|SOURCE_1="hcb" (d7264f85c64c494738c475b842be43584b20fbfb)
AAGGAACCGCCTATTCAGTCATCGATCATGCCAGACAAGTAACCGATTTCATTCGCGCCTTAAAC
CTCGGAAAGGTACATCTGGTTGGCCACTCTTACGGCGCTGAAGTGGCAATGTATGTGGCCCACCA
GGCACAGGATTTGTTGTCCA
>r909.1 |SOURCES={KEY=d7264f85...,bw,2933856-2934006}|ERRORS={}|SOURCE_1="hcb" (d7264f85c64c494738c475b842be43584b20fbfb)
CGAATAACGTTGTCCTTGATCTGGAAGTCTCCAGCAAGAAGCGTACTTTCGAACAGGCGGGATTG
ATTTTTGAGAACAACTGCGGCATCGCCCGCTCGGTTGTGTCCGATAACCTGTTCGCCCGTGAGCG
CCTGGGCTCAACCGGACTGG
>r910.1 |SOURCES={KEY=d7264f85...,bw,1822583-1822733}|ERRORS={}|SOURCE_1="hcb" (d7264f85c64c494738c475b842be43584b20fbfb)
AACCACAGCATGGCTATGGAGTTGCGGCGCGCATGCCGCGCACGTGCCATGCATGCGTGTCCGAT
TTCTGAAGCGGCCAGATACCGCACGCTTCATCCATTACCTGTTAGCTGTTACCTGGACCTTTCAT
CCATCACCCTTTGCCTGCAG
>r911.1 |SOURCES={KEY=d7264f85...,fw,639998-640148}|ERRORS={}|SOURCE_1="hcb" (d7264f85c64c494738c475b842be43584b20fbfb)
AATGGTTTTCTGTTCGGCTTCCAGGGAAGCGATCAGGCCAGGGAGCGTGTCGAGTTCGCGCTGCT
CCTTGTAGCTGAGCTTTTTGGCCTTGCCGGCACTGGCGATATTGGCAGCGGCCGGCGCTTCCCTG
ACTGCCGGTTTCGCATCGCT
>r912.1 |SOURCES={KEY=d7264f85...,fw,4877061-4877211}|ERRORS={}|SOURCE_1="hcb" (d7264f85c64c494738c475b842be43584b20fbfb)
TGTGGCGCTTTTTGATGGCAATAAAATCAAGTTTTTTAAAAATTTCTTCTGGTGAAGTTGGAGCA
TGCGGTGTTGTCTGTTTTGCCGCAAACCCAGCAGCCAAGCCAATTCCCGGGCTTTTCAACAAGCC
TGGCATCTTCCTTTGGTGCG
>r913.1 |SOURCES={KEY=d7264f85...,bw,2389595-2389745}|ERRORS={}|SOURCE_1="hcb" (d7264f85c64c494738c475b842be43584b20fbfb)
CCTGATCGACCAGGCGCGTTTCCTGGTGCTCAATGCGGCCTACATGATGGATACGGTCGGCAATA
AAGTTGCAGCCAAGGAAATCGCGATGATCAAGGTTGCAGCGCCGAACATGGCCTGCCAGGTGATT
GACTGGGCGATCCAGGCGCA
>r914.1 |SOURCES={KEY=d7264f85...,fw,2899608-2899758}|ERRORS={}|SOURCE_1="hcb" (d7264f85c64c494738c475b842be43584b20fbfb)
CTTCATGCTGACTGGCTTCCACGGCTTCCACGTCACGCTCGGCGCGATCATGCTGGCAGTGGTGC
TGTACCGCTTGATGAAGGGGCACTTCACGCCCGACAATCACTTCGGTTTCGAAGGCGCAGCCTGG
TACTGGCACTTCGTCGACGT
>r915.1 |SOURCES={KEY=d7264f85...,fw,1482870-1483020}|ERRORS={}|SOURCE_1="hcb" (d7264f85c64c494738c475b842be43584b20fbfb)
GCCATGTGCAGCAACACGCCGGCGGTCAGGATGCCGAATGCCAGCCAGTCCGGCGTGTAATGCGC
TTCATCCTGCGGCACGTTGCGCCAGCCGCCGGATACTGCCTGCCAGGAAAGGATGCCGCCGAGGA
TCAGGAGGCCGGAGCCGATC
>r916.1 |SOURCES={KEY=d7264f85...,bw,3710444-3710594}|ERRORS={}|SOURCE_1="hcb" (d7264f85c64c494738c475b842be43584b20fbfb)
GCATCATCGAATCGTTGATTTATGACATCGCTCCCTCACGCGGAAGCATCAAGGACAATCGTTTC
TACGAATTGTATGCGGCTGCACAGAGCATGGAAGGCCACTGGCTGTTCGGACGCGGCACCTGGGG
AACCTTCACGGGCGACCGCC
>r917.1 |SOURCES={KEY=d7264f85...,bw,4726840-4726990}|ERRORS={}|SOURCE_1="hcb" (d7264f85c64c494738c475b842be43584b20fbfb)
GCGTGGTCGGTCGCAGGTATCTACCGGCCGAAAGAACAAGGTGCTGATCCTGCCTCGCAATGCGC
CTGCCCTACGATGTCACGAACTGCTTGCAAGGTACCCCGTGCCTCCATGCGATATGGGAGGGCAA
GGACATCAGCGCTGACGCTG
>r918.1 |SOURCES={KEY=d7264f85...,bw,151007-151157}|ERRORS={}|SOURCE_1="hcb" (d7264f85c64c494738c475b842be43584b20fbfb)
CTCTTATGTGTGCCTCCTTGTAGGCGCATACGCAAGGAAGGCAATCCCTTCTCTACCTTGGCGTT
TCATCGACGGATAAGCGCAGCGGCATTCCCTTTGCAGAGCAAACCTATTGGACGCGCGTGCGCTG
CGGCCGCTACAGAAATGCGG
>r919.1 |SOURCES={KEY=d7264f85...,bw,2347437-2347587}|ERRORS={}|SOURCE_1="hcb" (d7264f85c64c494738c475b842be43584b20fbfb)
GCGACCCATAGTCGCGATACTGGAAATCCGGTATTTTTGCGCCGGCGTCCTTGCCCAGCACCTCG
GCAAGATACATGGCCTGCTGGTGGGCCACTTGCGCGCGCGGCGGAACGGCCGCACCTTTCTCCGG
ACACACATAATTCGAGCAAT
>r920.1 |SOURCES={KEY=d7264f85...,fw,3808470-3808620}|ERRORS={}|SOURCE_1="hcb" (d7264f85c64c494738c475b842be43584b20fbfb)
GGGCAGTATCTGCAGCCGAGTATTCATCATTTGCCTGTGCAGCGGTATGTGACGCCGGACGAGTT
TGATACTTTGCGTGAAGTCGGCGAACGAATGGGGTTTACCCACGTTGCGTCGGGGCCCATGGTGC
GTTCGTCGTACCATGCCGAC
>r921.1 |SOURCES={KEY=d7264f85...,fw,647920-648070}|ERRORS={}|SOURCE_1="hcb" (d7264f85c64c494738c475b842be43584b20fbfb)
CGCCCACTCAAAATACTGACAGGTAATCTCTTGCGATCTTACCTATATTTCTTCGTGAGCACTTA
ATGCTTGTAGTATTACGACAGCCACAAAGGACCATCGCCGCACTCCATCAAGTGCCCACACTTAT
CGGTTGTTATTTGTTAAAGA
>r922.1 |SOURCES={KEY=d7264f85...,bw,4703144-4703294}|ERRORS={}|SOURCE_1="hcb" (d7264f85c64c494738c475b842be43584b20fbfb)
GCGGCTTGCGCGGCCTGCTCCAGTTCGGCCAGCAATTCGCGCCCGCTCCTGGGTGCGCGAGGCGG
CGGCAAATTGGTCAGGCTCCGCAGGTCTGCATGCATCAGCGCCCGCAGCAGCGCCGCCGCCTCGT
CACCAGTCGCAAACAGCGGC
>r923.1 |SOURCES={KEY=d7264f85...,bw,4622059-4622209}|ERRORS={}|SOURCE_1="hcb" (d7264f85c64c494738c475b842be43584b20fbfb)
ACGAATTTGAAGCGTGGCCCGGCATGACACTGAACAACCTTCCATGCCGAAGGATGGAAATCGCA
TCCCAGCCGCCAGTAGCTGAAGCCGTACGTATGGTTACGGTTAAGCCAGCGGACCCGGCCCCAAT
ATCCGCCGTTCCACCCCCGC
>r924.1 |SOURCES={KEY=d7264f85...,fw,893841-893991}|ERRORS={}|SOURCE_1="hcb" (d7264f85c64c494738c475b842be43584b20fbfb)
AGCGCCCTGGATCCTCCCGAAACCGGATCGCGCGATCGGCAAGTTCGAGCAATCACTCTACGCCC
GTGTCCCGGGCGCCATGCGCCTGTTCCGCAACCTCTTGTACTGGCGGCAGGAAGCAACCGGCCTG
GGCTTTGTCCATCCGCGGCT
>r925.1 |SOURCES={KEY=d7264f85...,fw,3563940-3564090}|ERRORS={}|SOURCE_1="hcb" (d7264f85c64c494738c475b842be43584b20fbfb)
GAAAATTCGTGGGCGGCTGCTTGCAACTTTTGCACCGCTTGAGTGTCAACTCGACGACGAATCCC
ATTTGCATGCCGGTCATGCAGGCGCTTCCACGGGCGCGGGACATTACAGGTTACGCCTGGTGTCC
GACCGGTTTGCCGGACTAAA
>r926.1 |SOURCES={KEY=d7264f85...,fw,4142308-4142458}|ERRORS={}|SOURCE_1="hcb" (d7264f85c64c494738c475b842be43584b20fbfb)
TCGACTTCAGGCATCGTCGCGGTAATTGTCGTGACGCTAAAGCATTTTCATATAGGCATAATGAG
ATGCCTCCTCTTTACTGTGTACTGAACGCCATTGTAAGGTGATCTTTTTGGATGGGGATAGATCA
TGACCACCTTGACTCTCATC
>r927.1 |SOURCES={KEY=d7264f85...,fw,4170452-4170602}|ERRORS={}|SOURCE_1="hcb" (d7264f85c64c494738c475b842be43584b20fbfb)
CAGTCCTGTTCAAGCCAATCGATCAATCCCGTCTGTACGACACGTTCGTGACCGTGCTGGCACAG
GACAATGCGCCGTTGGCGCTATCGATACGGCGCACGTTGCCGCGCTTCGATGGCGCGCGGGTATT
GCTGGTGGAGGACAACGAAG
>r928.1 |SOURCES={KEY=d7264f85...,fw,423383-423533}|ERRORS={}|SOURCE_1="hcb" (d7264f85c64c494738c475b842be43584b20fbfb)
ACTGCCTGTGCTGCTGGTGCATGGCTACGGTTGCAATAGCGGCTACTGGCACTCCATGAGCAAGG
CCTTGTACAAAGCGCATGTGCTGCATCATGCAGTCGATCTGGAACCGGTCGTCGGCAGCATCGAT
AGCTATGCATCGCAGATCCA
>r929.1 |SOURCES={KEY=d7264f85...,fw,3076585-3076735}|ERRORS={}|SOURCE_1="hcb" (d7264f85c64c494738c475b842be43584b20fbfb)
GGTGTGCCGCCAACGGAGCGAAAGGCTCGGACGGGGGAGTTGACGCCGCCCGGCGTGGTCGACTG
CGCGCGGGCAAAAAGGGTTTCGTTCCTGGAAGTCATACGGAAAAAGTAAGAGGGTTAGGGAGTGG
GATCTTCATCCTGTTCACGC
>r930.1 |SOURCES={KEY=d7264f85...,fw,4593719-4593869}|ERRORS={}|SOURCE_1="hcb" (d7264f85c64c494738c475b842be43584b20fbfb)
AGGCGCTGAGCGAAGACCTGCGCATCACGGCGATCACCGATCCACTGACAGGGGCCTACAACCGC
CGCTACTTCTTCGAGACACTCCCGAAGATCGTGAGCGCGGCCAACCGCCATCGCTTTCCGCTGAC
GCTGGTGACCATCGATGTTG
>r931.1 |SOURCES={KEY=d7264f85...,fw,4859544-4859694}|ERRORS={}|SOURCE_1="hcb" (d7264f85c64c494738c475b842be43584b20fbfb)
CAAGCAGGCAATTCGTGCGCCCTGGGGTACGGATCCGGCATTGCGCAGGAAGATTCAAGAATTGC
GTCAGGTCGGAGAGGTTGTCATCCAGACCTTGCCTGGCCACGAAAACGAGCAGGACGAATTCGAT
TGCAATCGCGCGGTCGTTTT
>r932.1 |SOURCES={KEY=d7264f85...,fw,2240486-2240636}|ERRORS={}|SOURCE_1="hcb" (d7264f85c64c494738c475b842be43584b20fbfb)
ATTTTCTTTTATAGCGGATCTCGGCATACGGCTATTAGTTCCTTTCCTTACCTTTATCCTGCAGC
TAGTAATATGACTTTAGATATTTACGAATTTGATCGAAAGAAATCATGCCAGATTTAACCAAAGA
TATTAATGCAAAATTTGTGG
>r933.1 |SOURCES={KEY=d7264f85...,fw,1261573-1261723}|ERRORS={}|SOURCE_1="hcb" (d7264f85c64c494738c475b842be43584b20fbfb)
AAAAGGCCAAAGCGTCGTTGACTGCTGCAGAGCGTACCTATAGCGGAAACAAGCGCCTGGCCGAA
CTGAACTCGGTCGGCAAGGTTGAACTGGAAGTGTCCGAAGCTGAAACCGCCAAGGCCAAGGCCGA
AGTCACGCTGATGAACGTTT
>r934.1 |SOURCES={KEY=d7264f85...,fw,1210566-1210716}|ERRORS={}|SOURCE_1="hcb" (d7264f85c64c494738c475b842be43584b20fbfb)
CACCCGGTAGCCGGGAAACTGCTGCTGCAGGATGTCGAGATGCAGGTCGGAAGCAATCTGGATTT
TCATGGCTGGCCGGTCGTCGTAGGCAATAGGCGGGAAGGCATTACTTTACCGCACCAGCTTCAGC
ATGTCCTTGAAGCGCGGATG
>r935.1 |SOURCES={KEY=d7264f85...,fw,2779699-2779849}|ERRORS={}|SOURCE_1="hcb" (d7264f85c64c494738c475b842be43584b20fbfb)
CGCCCTGTACGATGCCGCGCTGCGCTGCATCGTCGGGATGAATATCGAGGTGAGGTTCGCCTTCC
GTATCACGCAGACTCTCCACATTGACGAAAGTGCTGTTAAGAAAGTTCCTTGCCGGCGGAGAAAT
CATTCCGAGCGGATAGCGTT
>r936.1 |SOURCES={KEY=d7264f85...,fw,2506039-2506189}|ERRORS={}|SOURCE_1="hcb" (d7264f85c64c494738c475b842be43584b20fbfb)
CGCGCTGGCACTGATCAAACACCATACCGACCGCAAGGAGGCGGTATCGATCGGCCTGCTCGGCA
ATGCCGCCGAAATCCTGCCGGAACTCGTGAAGCGTGCGAAAGCCGGCGGCATCAAGCCCGACCTC
GTCACCGACCAGACCTCGGC
>r937.1 |SOURCES={KEY=d7264f85...,bw,3679058-3679208}|ERRORS={}|SOURCE_1="hcb" (d7264f85c64c494738c475b842be43584b20fbfb)
CCGGTGAAGTAGTACCCAAGCCGTGGAAGATCTGGCAAACCAGTTGCACGCCGCCGCTCCCGGGT
ACGGCTTTTATTCTTGCCGTTGCATGCTTGAGTGTCTTTGAAAAGACTGGGAATGGGGGAGAACA
GCCGAGCGATGCTGGGCGCT
>r938.1 |SOURCES={KEY=d7264f85...,bw,1343562-1343712}|ERRORS={}|SOURCE_1="hcb" (d7264f85c64c494738c475b842be43584b20fbfb)
CCGCATGCGCAAGCTCCGACGACAGCGGCATCTTGCCGCCCTGCCAGCGCGGTACCGCGGGTTTG
TTGCCGCTGCCGCGCCGCACGTAAGCCGTCATTTCATGCACGCGCACAAACTCCAGCAAGCGTCC
ACCGAACAGGAAATGGTCAC
>r939.1 |SOURCES={KEY=d7264f85...,fw,4381860-4382010}|ERRORS={}|SOURCE_1="hcb" (d7264f85c64c494738c475b842be43584b20fbfb)
GGATGGGTCGCCTGTTGCTGGTGACCATCCAGGTAGACATGCACGACCGCCTGGCCATGACGCTG
CAGGATGACCTGACTTCCCGCATCGTCAAGGACCGCGCGAACGGCGTGCTGATCGACATCTCGGC
GCTGGATATCGTCGACTCGT
>r940.1 |SOURCES={KEY=d7264f85...,fw,1678752-1678902}|ERRORS={}|SOURCE_1="hcb" (d7264f85c64c494738c475b842be43584b20fbfb)
ATAAAGACGCCGGCCCGCTCGGCTTTAGCCAGCTCTACCCTTCGTTTTCCTCGGTCAGTGCGTGC
CGCGTCTGGATTCTTAACGATTTATTCGTTGCAACGCAGGCACGCGGACGCAGTGTGGGCAAGGC
CCTGCTCGGCGCGGCCAGGG
>r941.1 |SOURCES={KEY=d7264f85...,bw,3135692-3135842}|ERRORS={}|SOURCE_1="hcb" (d7264f85c64c494738c475b842be43584b20fbfb)
GTGCGTGAAAAAGTCGCGCTGGTGAAGACGCTGTTCCGGCGCGAAGTGAAAGAGCCGCGCGTCAT
GCGCTTCGACCCGGCCGACCAGCCGATCATGTCGATTGCCGTCACGAGCGATCCTGCGGTGCAAA
AGCGCGACATGCGGGAACTG
>r942.1 |SOURCES={KEY=d7264f85...,bw,4515517-4515667}|ERRORS={}|SOURCE_1="hcb" (d7264f85c64c494738c475b842be43584b20fbfb)
CCATGGGCCGTCTCGGCAAGCCGGAAGAAGTTGCGGGTCTGGTCGCATACCTGGCTTCCGACGAA
GCAGCCTTTCTGACCGGCGCGAACATCGCGATCAACGGCGGTCAGCACATGTCGTAATGAGCTGA
TTGCCAGGCCCGCCGGATAC
>r943.1 |SOURCES={KEY=d7264f85...,fw,334588-334738}|ERRORS={}|SOURCE_1="hcb" (d7264f85c64c494738c475b842be43584b20fbfb)
AGCCTGTCGCCAGTTTTTCCGGCGGCTGGCGCATGCGCCTGAACCTGGCCCAGGCACTGATGTGC
CCCTCCGATTTGCTGTTGCTGGACGAACCCACCAATCACCTGGATCTTGACGCCATTATCTGGCT
GGAAGACTGGCTCAAGCGCT
>r944.1 |SOURCES={KEY=d7264f85...,bw,1242614-1242764}|ERRORS={}|SOURCE_1="hcb" (d7264f85c64c494738c475b842be43584b20fbfb)
GCCGGGCCGATCCATCGATGCGCACGCCGGCAGATCCCGGCATGAAGACCTTGCCGGACAAATCA
ATGAAGGCGCCGTCCAATTCCGGTATGGTGGTGGTGCCGCCGACGACAGACTCGGCTGCCGTCGT
CACGCCGCCGGCACGGGTCG
>r945.1 |SOURCES={KEY=d7264f85...,bw,2354511-2354661}|ERRORS={}|SOURCE_1="hcb" (d7264f85c64c494738c475b842be43584b20fbfb)
CATGACGAAATCGACGAGGCGATGGCCTTGCTGGGCATGCTCAAGCTGGAACGCGACGCCACCAC
CGTCACCCGCAGCCTTCCCTATGGCAAGCAGCGGCTGGTGGAAATTGCGCTGGCGCTGGCGACGA
AGCCCAGGGTACTGCTGCTG
>r946.1 |SOURCES={KEY=d7264f85...,fw,904970-905120}|ERRORS={}|SOURCE_1="hcb" (d7264f85c64c494738c475b842be43584b20fbfb)
CGACGACCTGCGCCGCAAGGCATTTTTCCGGTCCGATGATTCGGGCTTGCCGAACTTCGTCCAGT
GGACCTAGCGCACTGCTGAACCCGACGTGCCGTGACTCTGGAGTGCCACTGCTCCGGCACGCCCG
TCCTCGCCTGCACCGCTCTG
>r947.1 |SOURCES={KEY=d7264f85...,bw,4415763-4415913}|ERRORS={}|SOURCE_1="hcb" (d7264f85c64c494738c475b842be43584b20fbfb)
TGACACTGGGACTGACAATGATCTTCTTCGTCGCACTCCTTCCCAAGGGATTGATCGGACTGTCG
TCATTGCGCCTGAACAACCGGCGAAACAAGCGAACGACGACCGGCGGCGTCCATGCAGGAGCGGA
AAAATGACGAGCCAGGCGAG
>r948.1 |SOURCES={KEY=d7264f85...,bw,1555262-1555412}|ERRORS={}|SOURCE_1="hcb" (d7264f85c64c494738c475b842be43584b20fbfb)
CATGCACTCGACGCCAAGAACATCGGTTTGATCGCGCGTATCCAGCTCAAGGTGCTCGAGCAGCG
GCTGGCGAAGATGGACATCCATATGGAGGTCTCCGACGCCGCTTTGCAGAAGATTGCGGAAGCCG
GCTTCGATCCTGTGTATGGC
>r949.1 |SOURCES={KEY=d7264f85...,bw,1265164-1265314}|ERRORS={}|SOURCE_1="hcb" (d7264f85c64c494738c475b842be43584b20fbfb)
CTCGCGTTCTCGGTAATGGAAGTGGTATCGGCGGCTGCTGTCGGTGGGGCCACGCTAGATACGTT
CACTTGAATAGTTAGTACAGCAGTTGACGACGCGCCTCCCGCATCTTGTACTTTATATGTGAAAT
AGTCGTAGACAGTACCTGTT
>r950.1 |SOURCES={KEY=d7264f85...,bw,4271456-4271606}|ERRORS={}|SOURCE_1="hcb" (d7264f85c64c494738c475b842be43584b20fbfb)
CGCAGCATGGCGGTGACACGCGCCGGCTTGGGGTCACCGGGTTCTGCTGGGGCGGACGGATTACC
TGGTTGTATGCGGCCCACCAGCCCAATCTCAAGGCTGCCGTCGCCTGGTACGGCCGGCTGGCCGG
CGACACCAGTTCCCTCAATC
>r951.1 |SOURCES={KEY=d7264f85...,fw,1122784-1122934}|ERRORS={}|SOURCE_1="hcb" (d7264f85c64c494738c475b842be43584b20fbfb)
TATCCATTCCAAGGGTTAGGATTCAGCCCCGCGGTCGATACCGGCGGGGCTTTTTTATTGCCGGA
GTATTACAGGCCGCGCAGCAGCATCTCGGTATTCACCACCCGGACCTTGCCCCTGACACGCATTC
CCGAGTCCTCGAACCAGCGC
>r952.1 |SOURCES={KEY=d7264f85...,bw,899725-899875}|ERRORS={}|SOURCE_1="hcb" (d7264f85c64c494738c475b842be43584b20fbfb)
TCTACGGGCCGGCATTCGAATCGCCGCAGGCGCTGGCACAGGCGCTGCAGCAGGAAGCGCCCGGC
AAGCGCGACATCGCCTTGCATGTCGAGTCGCCGCAGCTCGTGCTGGCGGAAGCGCCATCCGCGCT
GTTTCTCGATCCCTCGGTGA
>r953.1 |SOURCES={KEY=d7264f85...,fw,4552821-4552971}|ERRORS={}|SOURCE_1="hcb" (d7264f85c64c494738c475b842be43584b20fbfb)
TCATTTCCTTAGGAGCATGCATGAGCCTTCAAGCACAGTTCGACCAAGCCGTCCTCGATTCAAAG
AACCTGCCGGAACGTCCCGACAATATGACTCTGCTGAAAATCTATGCGCTGTTCAAGCAGGCCAG
TGCGGGCGATGCGAATGGTG
>r954.1 |SOURCES={KEY=d7264f85...,bw,1537519-1537669}|ERRORS={}|SOURCE_1="hcb" (d7264f85c64c494738c475b842be43584b20fbfb)
GCAACAAGCTGTTCAACTGCCTAGGCGCGCCCAACATGCCTATCGTCGAGCTGTCGCGCCGCGCC
AGCCTGCAGGCGGGTGATGTCATCCTGCTGTGTTCAGACGGACTGTGGTCGGTCTTGCCCGACCA
TGTGCTCGCGCAAAGCCTGC
>r955.1 |SOURCES={KEY=d7264f85...,bw,4346195-4346345}|ERRORS={}|SOURCE_1="hcb" (d7264f85c64c494738c475b842be43584b20fbfb)
GTCGTGCCGGAAGTACGCAACTCGAACGTCCTGAAGTATTACAAGCAGGCGATGGAGACGGGCAG
GCGGGCATTTTTCGAAACCCATTGGGCTCCGGCCAATGCTTGGGTCGAGATCCGGGTGTACCCGA
ACGAAGACGGGATCTCGGTC
>r956.1 |SOURCES={KEY=d7264f85...,bw,2395387-2395537}|ERRORS={}|SOURCE_1="hcb" (d7264f85c64c494738c475b842be43584b20fbfb)
CGGGAGTTCGGTGACCGCGTTGCAGCCGAGCTATCGCGTGAACTGAAGTTGCCCTTCAGGAGCGC
TGCCAACAAGTTTGCCGCGCTCGCGGGGCACGAAGCGCTGCTTGCCGCGCATGGCGCCTTGAAAA
CCTTGGCGGCGGCCATGATG
>r957.1 |SOURCES={KEY=d7264f85...,bw,413158-413308}|ERRORS={}|SOURCE_1="hcb" (d7264f85c64c494738c475b842be43584b20fbfb)
GGCTTCCTGGTCCTGCGCTGGAGTATCCGGTAGAGATACAATTCTCGCCTCGCTATTTAAACTCT
TCATTTCTCTATAGACGGAATCAGCATGGCAACCTTCAATCGCCGGAAGGCGAAGAGCAGTGCCG
GGTTATTCCCCAAGGCACCG
>r958.1 |SOURCES={KEY=d7264f85...,fw,3310742-3310892}|ERRORS={}|SOURCE_1="hcb" (d7264f85c64c494738c475b842be43584b20fbfb)
GGCAGCCACAGCGTCATGAGCAACAGCCAGCACAGGATGACGCCGCCGGACGACAGCACCACGGC
CCGCCACAGCACCGACGGACGACGCGATACCCGCCAGCGCACCAGCAGCACCCAGCCTATGCTGG
CGAAGGTGGCCACCAGAAAT
>r959.1 |SOURCES={KEY=d7264f85...,bw,4764854-4765004}|ERRORS={}|SOURCE_1="hcb" (d7264f85c64c494738c475b842be43584b20fbfb)
TTTGGCATGGCGGAAGGCGCAGCAATTGCACTTTATCCATGCGTCTGACGCTATATCAGGAGAAA
TTGCGCTAGTATCGGCACATGACCATCCCGGATCTCAACCTGCTGGTGACTCTTGATGCCGTGCT
CACGGAAGGAAGTGTCGCGC
>r960.1 |SOURCES={KEY=d7264f85...,fw,4231280-4231430}|ERRORS={}|SOURCE_1="hcb" (d7264f85c64c494738c475b842be43584b20fbfb)
GATGCCGCGTGGCGCGAAGTCGGCGAGCATCTGTCGCTGCTCTGACGGCAGGGGCAGGCGCTCGG
CGAAGCTGGCAGCGGTTTCCAGGTCGAGTAATCGCGCATTGATCTCCGTCTTCGCCGGCCGCCCG
TTCCTGGCCGGCGCATAGCT
>r961.1 |SOURCES={KEY=d7264f85...,bw,1874738-1874888}|ERRORS={}|SOURCE_1="hcb" (d7264f85c64c494738c475b842be43584b20fbfb)
TACCGCTGCAAATGCCCGACTGGCATTGCATCGCATCCTTCACGGTCAGGACGACCGTGTCATGG
TCGTCATCGGACCTTGTTCGATTCATGACACCAAGGCGGCAATGGAGTATGCGCGGCGCCTGGTG
AAAGAGCGTGAGCGCTTTTC
>r962.1 |SOURCES={KEY=d7264f85...,fw,273662-273812}|ERRORS={}|SOURCE_1="hcb" (d7264f85c64c494738c475b842be43584b20fbfb)
GCATCGACGTCGGCCTTCGTCAGGACCGTACCCGCGCCGATCAGTGCATCGTCCGGTGCCATGTC
GATCAGGATGCGCATGGCTTCAATTGCACCCGGCCGATTCAAGGGGACTTCAAGCATGCGGAAAC
CCGCGCCGAAGAGCACTCTC
>r963.1 |SOURCES={KEY=d7264f85...,fw,1048284-1048434}|ERRORS={}|SOURCE_1="hcb" (d7264f85c64c494738c475b842be43584b20fbfb)
GTGATTCGTTGGGCTTTGTTGATCAGGTCACTAGGGTCAATACCCAGGCCATCACAGACGGTGTT
AAAGAGGACAGCGACTCCTGCTAATTGCTGATGCGCGGGGAACTGCTGGAGGGAGTCAACTGCTT
GGAATGCGGCTTGTATTGCG
>r964.1 |SOURCES={KEY=d7264f85...,bw,3188902-3189052}|ERRORS={}|SOURCE_1="hcb" (d7264f85c64c494738c475b842be43584b20fbfb)
TTTCTGCCCGTGGGGTCAGGGCCGCCACGGAGTCGACGACCACCAGGTCCACGCTGCCGGAACGC
ACCAGCGCATCGCAGATTTCCAGTGCCTGCTCGCCGGTATCCGGCTGCGAAATCAGCAATTCCGA
CAGGTTGACGCCCAGCTTCT
>r965.1 |SOURCES={KEY=d7264f85...,fw,3290347-3290497}|ERRORS={}|SOURCE_1="hcb" (d7264f85c64c494738c475b842be43584b20fbfb)
TGTTTGAGCAGCGGTGTGCAGATTCGAGCTTTCGCGGTCTTCGGACCGCGATTTTTTTCGTCTCG
TGCAAACGCTGCCAGATGCATGGAATACGTCGCGCAGGCTGGCCAGTGCCGGCGAACCAGGGAAG
GCGGAAATCTTTCCGCAAAA
>r966.1 |SOURCES={KEY=d7264f85...,bw,475708-475858}|ERRORS={}|SOURCE_1="hcb" (d7264f85c64c494738c475b842be43584b20fbfb)
CGCGCCCAGTGCGGCGATGTGCGGGTGGCGACGCCGCAGATTGCGGCCCGGATAGGATAAGACGA
AAACGCGCCGGCAACCGTCCCGGCGCACGACGCGGGCGGACCTGTTTCCGCCGTTCCGCTTTTCC
CTGCTCACCGTCTGAAAAAT
>r967.1 |SOURCES={KEY=d7264f85...,bw,3454436-3454586}|ERRORS={}|SOURCE_1="hcb" (d7264f85c64c494738c475b842be43584b20fbfb)
TCTTGTCCGATACGTGCGCCGCTATCTGCGAGAAACTGCAACCATGGGTTCATAGTGATTGTCAT
ACGCTAGGGAATTATTCAATTATCATCTTGGCTTGATTATAGTGAGGTCTCGGCAAACGCGTCCG
GCGTTCGTCAAAACCACGTC
>r968.1 |SOURCES={KEY=d7264f85...,fw,3074051-3074201}|ERRORS={}|SOURCE_1="hcb" (d7264f85c64c494738c475b842be43584b20fbfb)
CTCGGCTCGCATAGGCGGAAAGCCCGTGCAAACCTGCTTGCCTGCCGTCGCCTATCTCAGTACAC
TTGCGAAGTTTTCGTTTCCGGAGACCCGTCTTGGGTAGTCCCAGTACACACAGTCAACCGTCGAC
ACACAGTCGACCGGCGAGAT
>r969.1 |SOURCES={KEY=d7264f85...,bw,1889447-1889597}|ERRORS={}|SOURCE_1="hcb" (d7264f85c64c494738c475b842be43584b20fbfb)
TTGCCATAGCGCAGGCCACTCAAATCAGGCGTGTCGTTCGGTCCGTGCGGGTCAACACCGATCGC
CACGGCGATGTCGTGGATTTCGTTGTTGGCGAACAGGCGGTCGCGCTCGGTTTCCCACGAGTTGA
GCACCTTGCCGCGCAGAGGC
>r970.1 |SOURCES={KEY=d7264f85...,fw,3530384-3530534}|ERRORS={}|SOURCE_1="hcb" (d7264f85c64c494738c475b842be43584b20fbfb)
GGTGGACCGGAGGTTTTCGTGCATCTGCTCGGAGATTTTCAGGATTCCCATTTTTACGCCATGTA
TATATGTTTTGTAGCTGGTTCATATATTACCATGGCGCCGATGCTGATTGGGGGCTTTTATCAGG
ACGGATAGCCATCATCCTCT
>r971.1 |SOURCES={KEY=d7264f85...,fw,2477278-2477428}|ERRORS={}|SOURCE_1="hcb" (d7264f85c64c494738c475b842be43584b20fbfb)
CGGCCTGTTGTGCCGCCACGCTGGCCCGGGGACCTCTTTCGCCAGCCGTCATACAATAAGCATTT
ATTTATCCCCGGGAGCTGCCGATGAAAACCAAAGCCGCGATTGCCTGGAAAGCAGGCGCACCGCT
TTCCGTAGAAGAAGTCGACC
>r972.1 |SOURCES={KEY=d7264f85...,fw,2173519-2173669}|ERRORS={}|SOURCE_1="hcb" (d7264f85c64c494738c475b842be43584b20fbfb)
GGTGGTGGGACACATATAGCTATGCTTAACGACTGACGTGAAGGACGGATTCCAGACCACATCGG
AGCGAGACAAATACGCGAAGAGGTTAAAGCCATGCACTTGATCCTCAAACCCGGCCTCTGGATGC
AATTCAGGGGTGTCTTGGGG
>r973.1 |SOURCES={KEY=d7264f85...,fw,1983020-1983170}|ERRORS={}|SOURCE_1="hcb" (d7264f85c64c494738c475b842be43584b20fbfb)
CCCATCAAGGAGGCCGCAAAGGCGGCGCGCCGGCCGGCGCAACCCATCCGACCGCTCTCGACCAG
GGGTGAGCGGTTTACCGGACCGCAGAATTTCCTGCCGTATCACCAGGGCGAGCCAAGCGCTTTCC
GCATCGGGATGCCAGGACTG
>r974.1 |SOURCES={KEY=d7264f85...,fw,1400870-1401020}|ERRORS={}|SOURCE_1="hcb" (d7264f85c64c494738c475b842be43584b20fbfb)
GCTATTCCCGGTACCCGACCTGCGCACGGGCATCGTGCTGCGGGCCGCCTTGGCCGGTCCCGCAC
AACGCGGGATGCAGCATCAGCTGCAGCGCAGCAATGCGAGTTCAGGCCGTCGCCCCGACTACCGC
GGTCAACATACTGACCGATC
>r975.1 |SOURCES={KEY=d7264f85...,bw,1436839-1436989}|ERRORS={}|SOURCE_1="hcb" (d7264f85c64c494738c475b842be43584b20fbfb)
GAAGACGCCATGCCCGAATTGCGGCGGCGTGGTGAAGGAAAACTATCGCCGCTTCGCCTGCTCCA
AATGCGAATTCTCGATGAGCAAAATTCCGGGCAGCCGGCAGTTTGAAATTGCCGAAGTCGAGGAA
CTGCTGGAGAAGCGCGAGAT
>r976.1 |SOURCES={KEY=d7264f85...,fw,1252891-1253041}|ERRORS={}|SOURCE_1="hcb" (d7264f85c64c494738c475b842be43584b20fbfb)
CAGGCTCTGGCGTAACAGTTCGGTCAGGTCGGTTTCGCTGTCGCTTGCCTGCGGCTCCTCAATCT
TCACGTCCGTTATCTGCTCGGCCATGCCTTCGTCGTACTTCTTCTTGACCATTGCCATGATGTCG
TCACGGAAGGTGTCGTGATA
>r977.1 |SOURCES={KEY=d7264f85...,fw,4413503-4413653}|ERRORS={}|SOURCE_1="hcb" (d7264f85c64c494738c475b842be43584b20fbfb)
CCCAGACCGCTTGCCCGACATTTTCAATGACCACATCGACACCGCGTCCCTGCGTCAGTTCCATG
ACAACCCTGGCGACGTCCTGTTTCTTGCTGTTGATCGCGTGATCCGCGCCGAGCGCAACGGCGCT
TTTCAGCTTGTCGTCGTCGC
>r978.1 |SOURCES={KEY=d7264f85...,bw,3285044-3285194}|ERRORS={}|SOURCE_1="hcb" (d7264f85c64c494738c475b842be43584b20fbfb)
CTTCGTCATCTTCATCTTCATCGTGCGATGCGTGCCCGTCGCCGTGCGCATGCGCGGCGCCCATC
TTTGCGAACAACTCGGCCATAGGCGACAGCGGCAGGCCGTTCGCCTGCATCATGTCGATGGCGTA
CTGGTCCGCTTCACGCTCGA
>r979.1 |SOURCES={KEY=d7264f85...,bw,1315649-1315799}|ERRORS={}|SOURCE_1="hcb" (d7264f85c64c494738c475b842be43584b20fbfb)
TACCAGCATGATGGCCAGGTTGGTACCGATAAACAAAATGACTCTTTTCATGATTTTCTATGGTC
GTGTGGATGAAAAAATGGTAACGCCGGACTCCGGTCGGTGTTTATGACGCCAGTGCCGGGAAGCG
GGCGTGCTCGATCGTCTTGG
>r980.1 |SOURCES={KEY=d7264f85...,fw,1334608-1334758}|ERRORS={}|SOURCE_1="hcb" (d7264f85c64c494738c475b842be43584b20fbfb)
AAAGGTTCCGGCAAATCCAGGCCGTCATTGTAGTCGCTACCAGCGCTTCACGTTTTCAGCCGCGT
ACACCGAGTGCCGGCACCACGTTCCAGGACCGCTGGGTTCGCGATTGCGATGCCGGTTGTGCTTC
ATTGCGGGCACGATCGGTCG
>r981.1 |SOURCES={KEY=d7264f85...,bw,4053526-4053676}|ERRORS={}|SOURCE_1="hcb" (d7264f85c64c494738c475b842be43584b20fbfb)
ATGAGCCCGACTTCATACAACAGGCACAGCGGCACGGCCAGCAGCAGTTGGCTCATGATGTCCGG
CGGCGTGACGATCGCGGCGATGACAAAGGCGCCGACCACCACGTAGGGACGGATTTCCTTCAGCT
TCTCGACCGTGACCAAGCCC
>r982.1 |SOURCES={KEY=d7264f85...,bw,4642498-4642648}|ERRORS={}|SOURCE_1="hcb" (d7264f85c64c494738c475b842be43584b20fbfb)
CGGTCGTGCGCAGCATGCGCGGCGATATCTGCAACCCGGATTTCCTGGATTCCGTGTTTGCCGCT
GGCGTGGATGTCATATACCACCTTGCGGCGAGCCTTACGCTGGATGCGGAGATGGATTTCGGACG
GGGCATGGAAGTCAACGTGC
>r983.1 |SOURCES={KEY=d7264f85...,fw,2106459-2106609}|ERRORS={}|SOURCE_1="hcb" (d7264f85c64c494738c475b842be43584b20fbfb)
CAACCGCAGAGCCGCAATTCGAGCTCAAGATTGATGGCCATGTCCATCCTGCAGTCGTCCGACCA
GCGCAAGCATCGCACACGTATGAAGTCTGCATCAACGGCAATGCCAAGATGGTATGCGTCGCTGT
TAAAGATAACCACTCGATCC
>r984.1 |SOURCES={KEY=d7264f85...,fw,4556098-4556248}|ERRORS={}|SOURCE_1="hcb" (d7264f85c64c494738c475b842be43584b20fbfb)
TGGCACACGGTACCAAGCAGGCCATGCAGTGGACGACCGTCGAACCTGATGAGTCGGATGGGCCG
GATGAATCGTGATGCGAAGCGCTGACCCGCTGCTGCAACGATACCGGTTGCACTTCGTATTTGCT
TATTTGTAATCTGTCTAAGT
>r985.1 |SOURCES={KEY=d7264f85...,fw,650916-651066}|ERRORS={}|SOURCE_1="hcb" (d7264f85c64c494738c475b842be43584b20fbfb)
GGAGCCAATTCAACACAGCCATTGTAAATGTAGTATTTGTCCAAGACAAATTTAAAATACATCGA
ACCTTACTTTTCCTGTCTTGTCTAGGTCACAAGGACAGTAAATCTGTCCTGCATTTTAACTTCAG
TAATGACAAGTTCGCCTTGC
>r986.1 |SOURCES={KEY=d7264f85...,bw,3353914-3354064}|ERRORS={}|SOURCE_1="hcb" (d7264f85c64c494738c475b842be43584b20fbfb)
AAAACAACCTTGGCGGAGTGCAAGGCACTATCGGCCTGCTGCAGGAATAATCTTTCTGCGGCCAG
CCATTCGGCGTCATACCCAAGCATCTCCTTGAGCGCTTCCACGTCAAGCGGTCCGGTTTGTTGAT
CTGCACGCTCGTTGTAACGT
>r987.1 |SOURCES={KEY=d7264f85...,bw,188062-188212}|ERRORS={}|SOURCE_1="hcb" (d7264f85c64c494738c475b842be43584b20fbfb)
GAGGCTGGAGCACGGCGAGCAGTCGCTGCTTTTCCTGAACCGCCGTGGCTATGCGCCGGTTCTCG
CCTGCGATGCCTGCGGCTGGATCGGCAATTGCACGCGCTGTACCGCTTTCATGGTGCTGCATAAA
CCCGAAAACCGCATGCGTTG
>r988.1 |SOURCES={KEY=d7264f85...,fw,2369321-2369471}|ERRORS={}|SOURCE_1="hcb" (d7264f85c64c494738c475b842be43584b20fbfb)
AGCAATCGGAGGATACCCGGGCGTGGCGCAACCGACGAGCAGTCCGGCGACAAGTACCGCAGCAA
TCGCATTTGTTTGAAAGGTCTTCATGATTTTTCTCAATGGATAGGATAAGTCCATTAAACGACAA
AGCGCGGTGCGACTCCAGTA
>r989.1 |SOURCES={KEY=d7264f85...,bw,4546726-4546876}|ERRORS={}|SOURCE_1="hcb" (d7264f85c64c494738c475b842be43584b20fbfb)
TGTGGCGCGTGAAGCAGGAAAGGAGCCGGATTACCATGCCGCCGACAATGCGCATCGACTGAAGA
TGGGCGAGTTTCCGGAAGGGGCGGCGATCATTCCGAATCCCTACAACAAGATCCCGGGATTTTCC
GTCGAGCACGGCGTCGGTGG
>r990.1 |SOURCES={KEY=d7264f85...,fw,1213253-1213403}|ERRORS={}|SOURCE_1="hcb" (d7264f85c64c494738c475b842be43584b20fbfb)
GCCGATGTGCTGCGCGCCAATCCGGATGTGCCTTATGACAAGCGCATCCAGGCGGCGCGCTTCAT
CGAAGACCTGACCGCATCGTACCAGGGCGGCTGGTATTCGGTGATCAGCCTGCATGGCGGCGGAT
CGCCGGCGGCCATGAAGCAG
>r991.1 |SOURCES={KEY=d7264f85...,bw,4236837-4236987}|ERRORS={}|SOURCE_1="hcb" (d7264f85c64c494738c475b842be43584b20fbfb)
TTGGTTTCACGACGGACAACGTCGTCGCCAAGGTGAAATCGGTTTTAGGTTGATTTACAGTTTCC
AGCGCCTTCCCGGTTGACGGGAAGGTTGGGCGAGGGACGGCTTGCGGATCACGATGATCAAGCAG
CGACTCCTACTCGCCCAACC
>r992.1 |SOURCES={KEY=d7264f85...,bw,3146398-3146548}|ERRORS={}|SOURCE_1="hcb" (d7264f85c64c494738c475b842be43584b20fbfb)
TAACTGGGTCAGCACAGCGGCGACCTTCGATGTCACCAATCCGGCCGACGGCGTGACGATCGCGT
CGGTACCCAACATGGGCGCGGAGGAAGCGAAGAAGGCCATCGATGCGGCCCAGACGGCCTTCCCT
GCCTGGACCGCAAAAACCGC
>r993.1 |SOURCES={KEY=d7264f85...,bw,279916-280066}|ERRORS={}|SOURCE_1="hcb" (d7264f85c64c494738c475b842be43584b20fbfb)
CACTCTTGCGCAAACGGGTCATTGAGAGCGTGCGCCGCAACGCCACCATCAATGGCACATCGCGC
CAGATGATGGCAGTCGCCTCTTCCGGTGACCTGGTGGCGCAGTTGCGAACCATACGCTTGCCATC
GCTGGTCATTCACGGCACGG
>r994.1 |SOURCES={KEY=d7264f85...,fw,3933023-3933173}|ERRORS={}|SOURCE_1="hcb" (d7264f85c64c494738c475b842be43584b20fbfb)
CGATAGCCTGGACTGGCAACGGACGTGGGTGTGTGTTGCGTTTGGAGCGTGGGTTCATGTAGACG
ATACTGCGGGCAGGCTCGCGGTTCCAGAGCATTCGATGCAACTGGAGTCACCGCGGAGCCGCGCA
AAATATCTAGAAGGATGCCG
>r995.1 |SOURCES={KEY=d7264f85...,fw,948398-948548}|ERRORS={}|SOURCE_1="hcb" (d7264f85c64c494738c475b842be43584b20fbfb)
TCGACCGCCGCACGGACCGAACCGGTCGTGATGAAGGAGTGCGCGACCTGGATATCCTGGTGAAA
CCAGCGGTCACCATCCAGGCATGCCGGAATCTGGCGGCGCACCTCGTCGTAGGCAGCTTGCGTTC
CCTGCCCCAGTACGAAGCCG
>r996.1 |SOURCES={KEY=d7264f85...,bw,1494829-1494979}|ERRORS={}|SOURCE_1="hcb" (d7264f85c64c494738c475b842be43584b20fbfb)
TCGGACGCCTTTGCACGCGGCCAACTGGCTTTGTTGACGGCCATCCTGTCTGGCATCTTGCTGGC
CCTCTCACGCGGACAAGTTGCCAGGAGTGCGCTGTACAGGGATCTGGCCACCAGCAAGCTGGGCC
CAGGGTTTGCCAAATGGGTC
>r997.1 |SOURCES={KEY=d7264f85...,fw,1554433-1554583}|ERRORS={}|SOURCE_1="hcb" (d7264f85c64c494738c475b842be43584b20fbfb)
ACATGAGGTCGCGACGCTGGAAAAGGCGCGATTGCGGGCTCTGTACGTGCTTGCCGACGCTGCGC
CCTTCAGCGGGGATGAGTGCAAGGTTCTCGAAGTCTCCACCCTGCTGAGGGAACTCGTGGTCGCC
CTTGCGCATGCGGATGCCGA
>r998.1 |SOURCES={KEY=d7264f85...,fw,266083-266233}|ERRORS={}|SOURCE_1="hcb" (d7264f85c64c494738c475b842be43584b20fbfb)
CACAACAATACGCTCCTGCGTTGGGTGCATGAAGGTCGGATCCAGCCGCAGCCACAGAAGATCGG
ACGGGTGTGGCGGGTCTCCGTTGGCGCCGAGTACAGGAGCGACTAGATGGGCCGCAGCCGATTGG
CAAAGAACCGGACGTTCCCC
>r999.1 |SOURCES={KEY=d7264f85...,fw,3819159-3819309}|ERRORS={}|SOURCE_1="hcb" (d7264f85c64c494738c475b842be43584b20fbfb)
CTCGGATTTCACCATGGCCGACTGCGCGGGCCTGGTGCACTTGCCGTTGGTGAGCCTGGCGTCGA
AGGCGATCTATGGCGAGGATGTACTGGCGGACCTGCCGACCCGCGAGTACATCAAGATGCTGGGC
GAACGTCCGACTGCGCAGCG
>r1000.1 |SOURCES={KEY=d7264f85...,bw,508891-509041}|ERRORS={}|SOURCE_1="hcb" (d7264f85c64c494738c475b842be43584b20fbfb)
AGTCTGACAGTTTCCTACCTGATGAACGGTGCAAGCATTAATCTGATCGACAATGTTCTGAGCGA
GTGTCAGGGGGTCGTTCGATGCAGCTGCTGTCCCAGACATAATCTGCGTGCCTCCAATGGTAATC
CCCGTAACGCTTGTATTGCT
