# Supplementary material for: Rapid phylogenetic and functional classification of short genomic fragments with signature peptides
Source: BMC Res Notes. 2012 Aug 28;5:460. doi: 10.1186/1756-0500-5-460 (PMC3772700; doi:10.1186/1756-0500-5-460)
Supplement: Additional file 4 — Synthetic data produced from draft genomes of four soil bacteria. This file contains a zip file of the 16 synthetic data sets used to compare sensitivity, specificity, and throughput of our method to three types of BLAST-based methods. (TAR 6400 kb) [file 1756-0500-5-460-S4.tar › syndat/hcb.300.fna]

>r1.1 |SOURCES={KEY=d7264f85...,bw,804481-804781}|ERRORS={}|SOURCE_1="hcb" (d7264f85c64c494738c475b842be43584b20fbfb)
CTTCGCCGGCCGCCGTGGTCGAAGTGTTCTGGCGGTCCGTCACCGAAGGCGACCTGCTGGTCAAT
ATCGCGATGTCCGTGCGGCGGGTGCTGCTCGGCCTGCTGTTCGGGATGCTGGTGGCCGTGCCGGT
CGGCTTCCTGATCGGCTGGTACAAGCCGGTGCGCCGTTTCGTCGATCCGCTGATCAACTTCTTTC
GCGCCCTTCCACCGATTGCGCTGATCCCGCTGGTCATTGTCTACCTCGGCATCGGGGAAGTCGCC
AAGATTGCGATTCTTTTCTATGCCTCTTTCTTCGCGGCGG
>r2.1 |SOURCES={KEY=d7264f85...,fw,3079466-3079766}|ERRORS={}|SOURCE_1="hcb" (d7264f85c64c494738c475b842be43584b20fbfb)
CATTTGCTGAGGAAGCCAATGTTGCGGGCGACGCTGTCGTCCTCGACACTCCCGAGCAGTCCGTC
GGCGGTGATACCGTCGCCAAGGTCACTGAAGCGGCCGCACGTGCCGAAGCACCGGCCGCTGCACC
GGTGGACACGGCATCCAGTGCCGCCGATCCCCAGCGGAACATGAATGCGACCTTCATCGGCGATG
CGCTGGAAAAAGGCGGTGATATCCGCTTGCCGCTGATCGGCAACCTGCCGCTGCAGCAGCAGGTT
CGTCTCCTGCTCGGCACGCTGGGCGCCTCCCTGGTACTGG
>r3.1 |SOURCES={KEY=d7264f85...,fw,3630313-3630613}|ERRORS={}|SOURCE_1="hcb" (d7264f85c64c494738c475b842be43584b20fbfb)
TCGACGACAGCACCATCCCAGCCGATTGCGCCGCCGGCATCGATCGTGACGTTGATATGCGACGG
CTTGACATCGTTCGGCTGGCTCGCCGCACGCGGCAGGTCAAGCTTGACGGCATGGTTGATGACGG
GGATGGTGATGATGAAAATGATCAGCAGCACCAGCATGACGTCGACCAGCGGCGTCATGTTAATT
TCCGACATGACGTCATCATCGTTGTCTGAAACGCCGAAACTCATGCTCATTCCCCTTTGGCGCGC
AGGCTCACGACGTTCTGAGGCTGTCCAACGCGGCCGCCCG
>r4.1 |SOURCES={KEY=d7264f85...,bw,2539688-2539988}|ERRORS={}|SOURCE_1="hcb" (d7264f85c64c494738c475b842be43584b20fbfb)
GAGGCGATTTTCGGTCTATATGTCAGGTCGATGACATAGGCGGCAGGTGGCGGACCGGGTTTGCC
GTGGTGCGATCAGCGCACCCATTTGTGCCAGGGATGCCAAAGCGCCATTGAACCTACACCGTGCG
TCCGCGATAATGTTGCCCCGCAATATATTTCTCTTGGTTGTTCATGCCGATTCACCGCATCACGA
CGCTGCTCCAGAGCGTCGCCGACGTCCGTAACTGGACCGCGCAGCACCTTCCCGTTGCCACCACC
CTGGTCGGTTACGACCTCTTCCTCAAGCTCGGCAATGATT
>r5.1 |SOURCES={KEY=d7264f85...,fw,2047589-2047889}|ERRORS={}|SOURCE_1="hcb" (d7264f85c64c494738c475b842be43584b20fbfb)
TTATACATGGAGATAGTAATGGGACTCGCATGGTTCGCAGGGATGATTGGATTTGCTTTTGCTAT
GGCAGGCTCCCCTGGGCCGAACAACACGATGGCCACTGCGTCCGGGGCGTCCTATGGCATGGCAC
GCTCACTGCCGTTAGTGAGTGGGGTCGGATTTGGTGTTGCGGTAATCATGCTCGTGGTGTCAGCA
TTTGGAGCATCTATCATTGCCGATCCGCATATAGGTACAGTACTCAGGTGGGTCGGTGTGATGTA
TCTCGTCTTTCTGGCTTGGAGGATTGCGCAAGCTGAGCCA
>r6.1 |SOURCES={KEY=d7264f85...,fw,3735948-3736248}|ERRORS={}|SOURCE_1="hcb" (d7264f85c64c494738c475b842be43584b20fbfb)
AGCATTTGCACCAGTTTGCGCTCATGGGCTCGGCCCTGGTCTCGGCGCTGGAAGAGCGGCCCAAA
CCGACGGTGGGGCTGCTTAACATCGGCGAGGAAGACATCAAGGGTAACGAAGTCGTCAAGCAGAC
CGCAGCGCTGCTGCGTGCCGACCACGAGAAGGGTATTCTCAACTTCTACGGCAACGTCGAAGGAA
ACGATATCTTCGAGGGTACGACGGATATCGTTGTCTGCGACGGTTTCGTCGGCAACGTCGTCCTG
AAGGCGTCGGAAGGCTTGGGCCGCTTCCTCAAGAACATCG
>r7.1 |SOURCES={KEY=d7264f85...,fw,1932553-1932853}|ERRORS={}|SOURCE_1="hcb" (d7264f85c64c494738c475b842be43584b20fbfb)
CCAGCGTCACGATCGCCCAGTAGATCACCAGCCTCTGCGAGATAGGCCGTGGGGTTTTCACTCGC
CAGATATGATTGAATGCACGGTCGACGGTCAGCATCATGACGATGGCGGTCAGCGCCAGGCCGAC
CGCGCCGATGGCCGACAGGCGCGTCGCCTTGCTGGCGAACTGGTTCAGGTAGCTGAGGACGGTAT
TGGCAATCGCCTGGGGCATCAGGCTCTTGATGAAATAGGCTTCCAGCGCCGCACGAAAAGTGTTG
AACAGGGGAAATGTCGTGAAGATCGCAAAGGCGATGGCAA
>r8.1 |SOURCES={KEY=d7264f85...,fw,2991167-2991467}|ERRORS={}|SOURCE_1="hcb" (d7264f85c64c494738c475b842be43584b20fbfb)
TCTTCGGTGCCAACACCATCCGCCTGCTCAACCGGGACGACGCACGCGTGATGCAGATGACCGCG
CCGATGGCACCGGTGATTACCTTCGGTACCGACGAACCCGACCACGCCGACTGCTTCGGCCTGGT
TGATGAGAACGGCATGCAGTGGCTGTCGACCGCCATCGCTTCCGAAGACGGCGAAAAACGCCGGC
GCAGGAAAGACAGTGTCGAACTGCCGATCATCCTCAACCGGCTGATGCCGGCTGACGCGCTCAAG
ATCCGCGGCCGCCACAATGCCGCCAACGCGCTGGCCGCAC
>r9.1 |SOURCES={KEY=d7264f85...,bw,9821-10121}|ERRORS={}|SOURCE_1="hcb" (d7264f85c64c494738c475b842be43584b20fbfb)
TACGGCTGACGAAATAATGGGTGATTATGCGGAGACCAAAAAGCGCATCATGGTGCTGGTCGACA
AGGCCTTGCCCGAACTGACCAATCTTGCCATGGATTTGCAGCCCGAGCAGATTGCGCACCTCGAA
AAAAAGTTTGCTTCCAACAACGAGGACTATCGTAAAGACTACTTGCGAGGCAATCTTGAGGACCG
TCAACTTTTCCGTTTCAAGAAAGTGATGAAGCAGGCCGAGTATTGGTACGGCGACTTCAGTGCCG
AACAGGAAGCGCAGATCCGTGCAGCGTCGGACGCGCGTCC
>r10.1 |SOURCES={KEY=d7264f85...,fw,521168-521468}|ERRORS={}|SOURCE_1="hcb" (d7264f85c64c494738c475b842be43584b20fbfb)
GTCCATTGCAGATCGCGCGCGCCGCGGACGCCGTGCAGTGTCCGTCCCGAAGAATGCACGCCGCA
GGAATGTTGATGTTTCCTGTGTGAACTTTTGACGGCGGCACTGCGTCCAACCACACCATTTCACA
GTGAATAAACCCACACCGCAATACCAGGGAGGTAGTGTGTCCGCAGTACTCGATGTAAACCATGT
CTCAAACGATGCCGTATCGACGGCCGATTCCAAACCGGGAGCGGTAGAAATCCGCGAAGGCGACT
GGAAGGCTTACCTCTACTGCATCAATCGATGCAAGGAGGA
>r11.1 |SOURCES={KEY=d7264f85...,fw,4365827-4366127}|ERRORS={}|SOURCE_1="hcb" (d7264f85c64c494738c475b842be43584b20fbfb)
ACATTCCCAATTTCAAGTGGTGATGGTGTGACATAAGCGCGGTGAATGAGAGTCCCGAAGAGGGG
TTGACGGATAAATATCTTTCCCGTATCGAGAGGACGTCATTCCACTCCCTGGCAGGTTTAAGGTG
GATCCGGTTGTGAAGAAACACGCTGTTCCAGTTAACGGCGGCTCGCATCAGGCGGAAAGTGCGGC
AATGCAGACACTCTGCTAGCATTTGCAGCCCTGTCGCTTTAATTCGAAAGTTTCCATGAAAAAAG
TTTCCATTCTGTTTACTGCCTTGGTCATGTCAGTCGGATC
>r12.1 |SOURCES={KEY=d7264f85...,bw,2577950-2578250}|ERRORS={}|SOURCE_1="hcb" (d7264f85c64c494738c475b842be43584b20fbfb)
CTCCACTAGCATCGACGGCGCGCCGTCGCACCGCGATGACGCCGGGATGCCACTTGGATGACGTT
CATGGCGCCATGCCTGCAGCCTCCTCATCGCGCAATTTCCACAGCCGCAAGGCGACATGGATCTC
GAGCGCCCGGCTTCCCGTATTCCAGTCCCCGAGCGCCGCGTTGATTGCCTCCAGCCTCTGCCGGA
ACGTGTTGATATGGATGTTCTGGTGCGCTGCGGCGGCGCGTGCATGGTGGCCATGGTCGAGGTAC
GCCAGCAGGGTGCGGGCCAGTTCGGTATGCCTTTGTTGGC
>r13.1 |SOURCES={KEY=d7264f85...,bw,595817-596117}|ERRORS={}|SOURCE_1="hcb" (d7264f85c64c494738c475b842be43584b20fbfb)
CAGCAGGCACCGATGGGCCGCGCCGGGCAACCGGATGAAGTCGGGCCGTGCTATATCTTCCTTGC
CTCCGACGATGCATCCTTCATGACCGGGCAGGTGCTGCACCCGAATGGCGGCGAAGTCGTCAACG
CGTGATGCTCGGGCCCTGAACTTGCCCAAGGCAACGCCGTGGTCTCGCGGCGTTGCCATGCGGTG
TCCGGCCAGTTCACTCATTAAGGTCGCCGTGCGTCAATACTCTTTCAGCCGGTTGTAGAGTGTCT
TCAGACTGATGCCGAGGGCCTCCGCCGTCAATCTTTTGTT
>r14.1 |SOURCES={KEY=d7264f85...,fw,974440-974740}|ERRORS={}|SOURCE_1="hcb" (d7264f85c64c494738c475b842be43584b20fbfb)
CAAAGACATTGAAACCCAGCATCACATAGGGCTTGTCGAGATGCTTCGACGGCTTGAAGGTGGCG
CGATACAGCGCAATCGCCTGCATCATCTGCGACGGCGCGAAATGCGACGCAAACGCGTACGGCAG
GCCCAGTGCGGCGGCGAGCTGGGCGCCGAACAAGCTTGATCCCAAAATCCAGATCGGTACATTCA
ACCCGGCACCCGGCACGGCGCGTACCGACCGTCGCTGCTCGGCCGAGAAGTAATCCATCAATTCC
ACGACATCCTGCGGAAACTCATCCGCATCCGACATGAGAT
>r15.1 |SOURCES={KEY=d7264f85...,bw,133070-133370}|ERRORS={}|SOURCE_1="hcb" (d7264f85c64c494738c475b842be43584b20fbfb)
CCTGGCACGGACAAAAGTCCGCCACTCGCAAGAGGGCGGACTTTTTCGTTTTCCAACCGGTGCTG
CGGCCGGCATCGGCGGCACGGCGTAAAATCGACCCGGCTGCGCGCCTGCGGCCGCAACCCCCTGC
GGGACCGGGCGGTTCGCTGCACCTTGATGCGCGCTAGCCTTTCGCATACACCAGGAGACCCATGA
AACGTGTATTCATCACCGGCGCCTCCAGCGGTCTGGGTGCAGCGCTGGCCACGCGCTATGCGGCG
CAGGGTGCCGTGCTCGGCCTTGCCGCACGACGCCGGGACA
>r16.1 |SOURCES={KEY=d7264f85...,fw,817061-817361}|ERRORS={}|SOURCE_1="hcb" (d7264f85c64c494738c475b842be43584b20fbfb)
CACATTGGGGAACAGGTCGCGGAAGAGTCCCGATGACACCATGGTAACGTCGACCCGTGGTCGAC
CAAGCTGCTGACGCGAAATGGCTTCGACACCGCTGACGCGGCCGCGCTCATCCCAGGTCGGACGG
ATGCCCAGAAGCGCCAGCACCTGTGCTTCCATGATGCCCTCGTGGCGGGAGGTTTCGACACCCCA
CAGGTTAACGGTCAGCTTGTCAGGATAGGCGCCGTGGCGCGCGCGATAATCGTCGATGAGTTGCC
GTGCCAGCGTTGCCCCTTGTTCATACGTCGCGCGGCTGGG
>r17.1 |SOURCES={KEY=d7264f85...,bw,3838682-3838982}|ERRORS={}|SOURCE_1="hcb" (d7264f85c64c494738c475b842be43584b20fbfb)
AGACAGGCAGTGTCGTCGTGCCGACTATTACCAGGAGGCTTCATGAGCGTCACGCCATCTTCGGG
TACCCCCGGCAAGTCGGAAGCACACCTGAAACCGGGTGATGAAGCCATGCCCGGCACGCCCGGCA
CGGGTGAGGATCTCTGTCCGGATTGCAGCGGCAGCGGAAAGAAAATGGATGGGGCGGAATGCCCG
ACCTGCGAGGGAAGCGGCCGCATCACGCAAGGCATAGGCGGCGGCTGATTGTTGCCGCGCCGCGT
CCCGGCTTGACCGGTTGCCGGCAAGGGTTGACGCAGGCTT
>r18.1 |SOURCES={KEY=d7264f85...,fw,4911013-4911313}|ERRORS={}|SOURCE_1="hcb" (d7264f85c64c494738c475b842be43584b20fbfb)
TTTGGACGGCGAAACGCCATATGCAAGACATGCTCGTCGACAAACACAACGATTTGACGGCGGTG
CGGCAGATGCGAATCTGCGGCGCGGGCAGGATGGTTCTTTAACAAATAACAACCGATAAGTGTGG
GCACTTGATGGAGTGCGGCGACGGTCCTATGAGATTATCCGCAACAACGGGCTTGAGTCGAAAGA
AGTGCAAATAGAAATAACCGAACAACAGGCGTTGCGTGCCGAGCAACGCGGCACGGCCCCGTTGG
GCGCGTTTCGTGAGAAGGGGATCGGTATCGCCCTGGATGA
>r19.1 |SOURCES={KEY=d7264f85...,bw,605287-605587}|ERRORS={}|SOURCE_1="hcb" (d7264f85c64c494738c475b842be43584b20fbfb)
GTGCTGGTGCAATCGGGTACTCTCAAGCGCGGCGACGTCGTGCTCGCCGGTTCGTCGTACGGTCG
CGTCCGTGCCATGCTGGACGAGAACGGCAAGACGGTCAACGAAGCCGGCCCCTCCATTCCGGTTG
AAATTCAGGGTCTCACAGAAGTCCCCGCAGCCGGTGAAGAAGTGATGGTCATGGGCGATGAACGC
AAGGCGCGTGAAATCGCATTGTTCCGTCAGGGTAAGTATCGCGACGTGAAGCTGGCGAAGCAGCA
AGCTGCGAAGCTGGAAAACATGTTCGAACAGATGGCGGAA
>r20.1 |SOURCES={KEY=d7264f85...,fw,1260262-1260562}|ERRORS={}|SOURCE_1="hcb" (d7264f85c64c494738c475b842be43584b20fbfb)
CTGGAAAATTTGCGGCTGCTCGAGAGCATCGAACAGGAGCTGTCGTCCGGCCGCATCGAACTTGC
CAGCCTGATGAACACGCCGCTGAACCGGGATTTCCGTGTGCAGGAACCAAACGACACGGTCGACG
CGGGCTTGCTCGACGTGCCGGTGCAGCGCATGGAAGACATGGCGGCGACCCAGAATGCCGAGATT
CGTGAACAGTTCTATACCAGCCGTATCGCCGTCGAAGAAACCAAACGCACCATGCTGCGGCTGTT
TCCCAATCTCTCGTTCAACTACAACATCAAGTACGATACT
>r21.1 |SOURCES={KEY=d7264f85...,fw,785467-785767}|ERRORS={}|SOURCE_1="hcb" (d7264f85c64c494738c475b842be43584b20fbfb)
AGATGATCTACTGCCTGAAAGGATGGATACGCTTTGACTATGAAGGCGTCGGCGAGGTGTTGCTG
GTACCCGGCAGTTGTGTCCACCAGCCACCGGGAATCCGGCATACGGAACTGGGGCATTCGGACGA
TCTGGAATTGCTGGAGATCGTAATGCCGGGCGACTTTGCCACCGTGCCGGACGAACCGCGCGGCT
GACCCGGGCCGACGTTTCACCGCTCGCCGAAACGAGCGGTCAGCGCAAACGGCCACTTACGGTTT
CGTCACTTCCTGCAGCATGCGGTTCAACAGGTACAGGCGC
>r22.1 |SOURCES={KEY=d7264f85...,fw,2724554-2724854}|ERRORS={}|SOURCE_1="hcb" (d7264f85c64c494738c475b842be43584b20fbfb)
CGGCGCGGTCGAGCTTTTCATTGGTCATGGTATTGATCAGCGTAACGTGGTCGTTCACCAGTTGC
GCCATGTCCTTGTCGCCGGTGGAAATCACCGCTTCCATGCCGTGCTCGACCGCTTGCACGGCCAG
TGTGCCGATCACGTCGTCGGCTTCGACCCCCTCCACCATCAGGATCGGCCAGCCGAGCGCGCGCA
CCGCTTCGTGGATAGGCTCGACCTGCTTTGCCAGGTCTTCGGGCATCGACGGCCGGTGCGCCTTG
TATTCCGGATACATGTCATCACGGAAGGTTTTGCCTTTTG
>r23.1 |SOURCES={KEY=d7264f85...,fw,1910197-1910497}|ERRORS={}|SOURCE_1="hcb" (d7264f85c64c494738c475b842be43584b20fbfb)
CTGCGCCAGCAATGTCCCGAGCTGCGCAAGGTTTGCTTTAACGGCAAGACTTCCGGCAAGTTCGC
CCCGCAATTCGCCGAGGCGGGGTTTGACACCCTGGTCCTGCCTTCGTCTTCTCCGGCCAACGCCC
AGCTCTCCTTCGACGAAAAACTGGCGCAATGGAAGAACATCATTCTGTAGAATGACAGAAACATT
TCCCTGGTGCCCCGGCCGAACCCGGCCGGCACGCCGGACTTAGCCAGACATCAGCCATGCTCATC
AAACGCAATTCCATGGAAGCGCAAGCCAATCGCAAAGCCG
>r24.1 |SOURCES={KEY=d7264f85...,bw,4796869-4797169}|ERRORS={}|SOURCE_1="hcb" (d7264f85c64c494738c475b842be43584b20fbfb)
TTGGGCACCAACCTGTTTGCATGCCATGACAAAGAACTGCCATTGGTGACCACTGGATAAGTCAC
CGACGCTTGAATAACTGGATATCGAATATTTTTCAAAGGGATTTCGGAGGTTGAATAACCGCTCC
CATGAACCGACTTTACGCAGTCTTAGCTCGAAACGCGTTCTCGTCGGCATAACCCGTCTTACTCT
GCCTGCCCTACCTTCTTCAATTCTACGTCGCGAATTTATGCTAATTTGCGCCATTTCCGCCTCTA
ACACTTTGTCATACATAAGGAGGTATTGCTCGCTGTGCGC
>r25.1 |SOURCES={KEY=d7264f85...,fw,4568946-4569246}|ERRORS={}|SOURCE_1="hcb" (d7264f85c64c494738c475b842be43584b20fbfb)
TTGTCCTCGCCACCGGGTGACTTGTTGTCAGGAGTCATGGCGGAGATTTGTACCGGCTGCCGAAG
GATGGGCCGACAACAGGCCTTCATAGGCGGCCATGCTGTCCCCCACTTCGATACCGTTGTCGGTG
ATCTCGAATTGCCTGAGTTCCCGGCTGTGACTGCTGCCGCGGACCTTGACTACGGCGAGTACATT
GGTCAGTCGTCCCTCAATGGCCACGTACCGCATTGCAATCACGGCATCTGTCAGGAAGGACAGCT
CGGAATGGCTGAAACGCATGTCGGTGAACCGGTCCTCCAT
>r26.1 |SOURCES={KEY=d7264f85...,fw,3046819-3047119}|ERRORS={}|SOURCE_1="hcb" (d7264f85c64c494738c475b842be43584b20fbfb)
ATCCGCTTCCAGCGCCCGGTGCCGGCCTGGAGCCAGGCAGAGATTACCCAATGGAAGCTGCATGA
CTGGCCCGGAAATGTCCGTGAGCTGCGCAATTTCGCGGACCGGATGGTGCTCGGCGTGCTGGAAC
ATGCCGGCGCGCAGGGCGTGGCGGCGACCAGCGCCGGTAGCAGCAATACCCTGCCGCAGCTGGTC
GATGCGTATGAGCGCATGGTGATTGCCGATGCCCTGGCCGCGCACGACGGAAATGTGGCCGCTAC
GGCGGACCGTCTTGGCGTGCCGAAAAAGACGCTGTATGAC
>r27.1 |SOURCES={KEY=d7264f85...,bw,4013416-4013716}|ERRORS={}|SOURCE_1="hcb" (d7264f85c64c494738c475b842be43584b20fbfb)
GCACCACCACCACGCTGGCGCTCGGCGATGCCCTGGCCGTGGCCCTGCTCGATGCGCGCGGCTTC
CGCGAAGAAGATTTTGCTCGGTCGCATCCCGGCGGTGCCCTCGGGCGCCGGTTGCTGACTTACGT
CCGCGACGTAATGCGCAGCGGCGACGCGGTGCCAAGCGTGCCCTTGGATATACCGATCACTGCAG
CCCTGCTCGAAATTACCCGCAAAGGCATGGCGATGACGGCCGTGGTCGATGCGCAGCAGCGCGCA
ATCGGCATTTTCACGGATGGCGACTTGCGCCGCCTGATTG
>r28.1 |SOURCES={KEY=d7264f85...,bw,2466075-2466375}|ERRORS={}|SOURCE_1="hcb" (d7264f85c64c494738c475b842be43584b20fbfb)
GTCCTATGGTGAAGCGGGTGGTCAATGCGATACGCCCGTTACCAGGGAGGGCAACATGATGCTTG
AACAGCAAAACACGCAGCTCGTGCGGGAAGCCTGCGAGCGGTTCCAGGCAGGGGATCTGTCCGGC
TTTCTCGAATTGTGTTCGGAAGATATCGAATGGAAACTCGACGAGGCGTACGAAGTGGCGTTCAG
CGGCACACGGCGGGGGAAGGACGCCATCATGGAGTTATTCCGTACCCTTGACCAGGCGCAGCATC
CCCTGCATTTCGAGCCGCGCGAATTCATTGCCCAGGGCAA
>r29.1 |SOURCES={KEY=d7264f85...,bw,4577381-4577681}|ERRORS={}|SOURCE_1="hcb" (d7264f85c64c494738c475b842be43584b20fbfb)
GCGGAAGAAGCCACCGATGCCGCCCGAGCCGTGAGCATCCGTGGTCGAGGTGCCGCTGGCAGTCG
TTCCCGCATCATCACGGTCCGGATTGAGCTGCACGCGTGAACGGTCAAAGCCGGCTGTCACGAGT
GCCTGCACGGCGCTTTCGGCGTCCGCGAAATTGTCGTAGACGCCGACAACGGTGTCGCCGCTGGC
GCCGTCGCTGACGGAACTGCCGGGACGGTAGATTTGCTGGCCGTTATTGGTGCGCCAGTGTTGCT
CGAAATGCGCGGCATCGTCATCCGAACGCGGCTTCACGCC
>r30.1 |SOURCES={KEY=d7264f85...,bw,1590234-1590534}|ERRORS={}|SOURCE_1="hcb" (d7264f85c64c494738c475b842be43584b20fbfb)
ACGCGTTACGCCAAGGAAGTCGGGGCCGACGCATCACTGCAGGTCGTCCCTTATTACAACCGTCC
GACGCAGGAGGGCATGTACCTTCACTTCCGCAAGATTGCCGAATCGGTCGATTTGCCCGTGATTC
TCTACAACGTGCCGGGGCGCACCGTTGCCGACATGGCGAACGACACGATCCTGCGACTCGCACAG
GTTCCCGGCATCATTGGCGTCAAGGACGCGACCGGCAATATTGGCCGTGGCACCGACCTGATCCG
CCTCGCACCGAAATCGTTTGCCGTATTTTCGGGCGACGAT
>r31.1 |SOURCES={KEY=d7264f85...,fw,4691195-4691495}|ERRORS={}|SOURCE_1="hcb" (d7264f85c64c494738c475b842be43584b20fbfb)
GGCGCGGGCTGGGACGTCCTGAACGTGGAATCGAGCTTGAACACCGCCACTGCCTGCTCCAGCTT
CACCGATTGTTCCTGCATGCTTTCCGCAGCCGCGGCTGCCTGCTCGACCAGTGCGGCGTTCTGCT
GGGTCATTTCGTCCATTTCGGCGATTGCACGGTTGACTTCCTCGATGCCCGAACTCTGTTCCTGG
CTCGCAGCCGTGATTTCACTCATGATGTCGGCGACATGCTTGACCGACGTGACGATCTCATCCAT
GGTCTGGCCTGCTTCGTCGACCAGCTTGCTACCGGCATCA
>r32.1 |SOURCES={KEY=d7264f85...,fw,1075890-1076190}|ERRORS={}|SOURCE_1="hcb" (d7264f85c64c494738c475b842be43584b20fbfb)
ATCAAATCCCTGCCCGGCGCCAAGCGGCAGGTACGACGCTTCCGCACGATATGGATTTCCGATGT
CCATCTCGGTACCACCGGCTGCCAGGCCGCGCGCCTGTTGGAGTTCCTGCAAGCGACCGAGTCGG
AAACGCTGTATCTGGTGGGTGACATTGTCGACGGCTGGCAGCTCAAGCGCCGCTGGTTCTGGGAC
CAGACGCATAACAACGTCGTGCAAAACGTGCTGAAGAAAGCGAAGAAGGGCACGGAAGTCATCTT
CGTTCCGGGCAATCACGATGAAGCGGTGCGGCAGTTCATC
>r33.1 |SOURCES={KEY=d7264f85...,fw,955363-955663}|ERRORS={}|SOURCE_1="hcb" (d7264f85c64c494738c475b842be43584b20fbfb)
CCTCTCCACATCGATCAAACGCAATGGATGACCACTATCAGGCACGTCTTATGCACCTTTGCCAC
AGCATGGAACAGCAGGCTTTGAGCCGCAGCAATACCTGAGTCTGGCGTGCAACGCTATTTGCGCT
GGCGCCTACTGCGACATGGCCAGGCAGGTTTCTGCACAGGTACGGCAAGCTTTTGCGCAAGCCGT
CATCTCGCCGTCCGGGTCGGCGTGCTCCTCGCACAGCGCCGCACAGGCATTGCAGATCTCCGCGC
ATTCCTTTGCCAGATGGGTATGGTGCGGGGAACGCCGTGC
>r34.1 |SOURCES={KEY=d7264f85...,fw,953588-953888}|ERRORS={}|SOURCE_1="hcb" (d7264f85c64c494738c475b842be43584b20fbfb)
AATCGTCTTCAGGAACAGGTCGCCGGCCCGGTGCCCCAGACTGTCATTGATGAATTTGAAGCGAT
CAAGGTCCATGAAGGCGACGCACACGCGTTCTTCGTGGCGCGCCGCCATGGTCAGTGCCTGCGTC
ACACGGTCGCGCAGGAGGTTGCGATTGGCGATGCCGGTCAACAGGTCGTAATTCGCCTGGAATTC
CAGCTCGGCCTGATAGCGTCGTGTTTCGGTGATGTCGTACTGGGTCACCACGAAGTGCGTGACGG
CCCGCCCGGCCAGCGCGACCGGCGCGACATAGACGTTATT
>r35.1 |SOURCES={KEY=d7264f85...,bw,1474759-1475059}|ERRORS={}|SOURCE_1="hcb" (d7264f85c64c494738c475b842be43584b20fbfb)
AAAGCCAGCGCGGCAGTACCGCCCGCTTCCAGTGCGGAACCGGCGTTGAAGCCGAACCAGCCCGC
CCACAGCAGCGATGCGCCGACCATCGTCAGTGTCAGCGAATGCGGCGCCATCGATTCCTTGCCGT
AGCCGACGCGCTTGCCGATCACATAGGCACCTACCAGGCCGGCGATAGCGGCGTTGATGTGAACC
ACGGTACCGCCTGCGAAGTCGAGCGCGCCCTTCTGGAACAGCCAGCCGGCAGCGGCAGTTGCCTT
TTCAGCGGCGGCCGCATCGGTGTAGGCATCCGGACCAGGC
>r36.1 |SOURCES={KEY=d7264f85...,fw,3462072-3462372}|ERRORS={}|SOURCE_1="hcb" (d7264f85c64c494738c475b842be43584b20fbfb)
ATCTCCGACCAGCCCATCATGCCCTGTACCTTGTCGCCAACCGCGAACTTCGGATTCTTTGATTC
GACGATCTCACCGACCGTACCGCCGATCATGGTGTCGCCGATCGCCTGCGGCGCGGCATAGCTCT
TCACATCTTCCATGCGCATGCGCATGTAGGGATCGAGTGACAGGTAGTGGTTGCGGATCAGGACC
TCCCCTTCCTTGAGGGTGGGAACCGGTACTTCTTCTAGGCGAAAATTGTCCGGCGATACTTCGCC
CTTGGGGCGGGATGCGAGTACCAGGCGCTTGTAGGTATTC
>r37.1 |SOURCES={KEY=d7264f85...,bw,696404-696704}|ERRORS={}|SOURCE_1="hcb" (d7264f85c64c494738c475b842be43584b20fbfb)
CCGCATTGAACAAGCGCTTCGAGACCATTACGCTGGATTTCTGGAAGAAGTACGGTATCCGTCCG
GTGGGATTCTGGACCACGCTGATCGGTGACAGCAACCAGTCGCTCACTTACATGCTGGAATGGGA
AAGTCTTGCCGAACGCGAGACCAAGTGGAACGCTTTCGCGAATGATCCCGAGTGGCTGGCAAAAC
GTGCAGAAACGGAAGCGGAACGAATTATCGTTGAACGTATTGAAAACTGCATCTTGACGCCGACC
GCGTATTCGCCCATGCGCTAGGCTGCATGAACGGCGCACA
>r38.1 |SOURCES={KEY=d7264f85...,bw,3915306-3915606}|ERRORS={}|SOURCE_1="hcb" (d7264f85c64c494738c475b842be43584b20fbfb)
TTTGCACAGAGCACCCAGGCGCATGTACAAATCGTCGAAGCCGGTTCTGCTGCGGTGGTAAGGAA
CAACACCTTCTCGGGCAACCGCTTTACGACAAGCGGCAAACAGGAAAACTACCGTATCAGCAGCG
AACTTGGTACCAGTGCCGTGACACGCTTTGGCAGCTATTCTGCGAATGCTTATACGAGTACGTCC
TCCCTATTCGCCAATTTCAATGGCGAAGCGCTGAGCTTTACGCAGTGGAAGACCCGGACCGGCCA
GGACGGAACGTCCACTTTGAACTAGGCCTGCCGGGCCGCT
>r39.1 |SOURCES={KEY=d7264f85...,bw,3293835-3294135}|ERRORS={}|SOURCE_1="hcb" (d7264f85c64c494738c475b842be43584b20fbfb)
CCAACCGGATTCCGTCACAGTGAAAAACCTCGAAGCCGCGTTTGCGGGCGAGTCGATGGCGCATA
TCAAATACCGTTACTTTGCCAAGCTGGCACGTGAAGCCGGCGCGGATGACGTAGCCAAGATTTTC
GAAGAGACCGCTGACCAGGAAGTCATGCACGCTTTCGGCCACCTGGACCTGCTGTACCCGAAATC
CAAGCTCACGCCTGCCCGGTCGCTCGAAATCGCCATTGAAGGTGAAACCTATGAATACACCGAGA
TGTACCCGCAATTCCGCCATCTCGCAGTCGAGGAAGGCAA
>r40.1 |SOURCES={KEY=d7264f85...,fw,2060362-2060662}|ERRORS={}|SOURCE_1="hcb" (d7264f85c64c494738c475b842be43584b20fbfb)
ACCATTGAAATGAGAACCTTGATTCTTGGTGCCGGCGCGATCGGTGGTTACTTCGGTGCTCGCAT
GGCGTCTGCAGGCGCGGATGTCACATTCCTCGTACGTCCAGCGCGTGCGCAACACCTTGCGGACA
GGGGGATGATTGTGCACAGTCCATTGGGGGACATCGCGCCCGCTGTAAATGCCGTCACACATGTC
TCATCGCGTTTCGATTTAATCCTTCTTGCGTGTAAGGCTTACGCTCTCGAGAACGCCATTGATGC
GTTTGCGCCAGCGGTTGGGCCTGATACGCTTATCCTGCCT
>r41.1 |SOURCES={KEY=d7264f85...,fw,2672745-2673045}|ERRORS={}|SOURCE_1="hcb" (d7264f85c64c494738c475b842be43584b20fbfb)
AGTCGATTTCCGGAAAACGGAAGGAAATCCAGCCCAGCGCGCATCCCACTGCGACATCGGCCAAC
GTGTAGTGATTGCCGCAGCAGAACGGCGTGTCCTTCAGGCCGGCAGCCATCGCCTTCAGTCCAGC
ATGGACCTTCTGCATCTGCCGTTCGATCCATTCGGCGCTCTGCTGCTGTTCCGGGCGCAAGGTGC
GTTCCAGGCGTACCAGCACGGCCGCATCGGCGACACCATCGGCCAGCGCTTCCCAGCACTTGACT
TCGGCGCGCTCGCGTCCGTTTGGCGGAATCAGCTTGCACA
>r42.1 |SOURCES={KEY=d7264f85...,fw,447635-447935}|ERRORS={}|SOURCE_1="hcb" (d7264f85c64c494738c475b842be43584b20fbfb)
CCCGAGATCTGCTCCTCGGTGACGAAGCCGTTTTCGATGAAAACACGTCCGAGTTTGCGTCCGGT
CCGCTTTTGCTCACCCAGCGAAAACTGTAGCTGCTCTTCCGAGAGCAGCTTTTGTTGCACCAGAA
TTTCACCGAGGCGGACCTTTTCCGGCCGTGCCATACGCGCTCCTTACCGTGGACTTTACACGCGT
ATTTTAGCCAGATTCCTCTTGCTGTAGCGAATTGTTTTTATTGGGAAAAACCGTAATTGTGCGTT
TTGAATGCCTTCCCGACATGCCCGCAGGGATCAGGGGCGG
>r43.1 |SOURCES={KEY=d7264f85...,bw,4102034-4102334}|ERRORS={}|SOURCE_1="hcb" (d7264f85c64c494738c475b842be43584b20fbfb)
GCGGCATGCAGCGACGTCCCTCGGGACCCCCCTACGCTCTATTTCACTTTGAAGCCGGGCTTCGG
CTTCAGCGAGCGACTGTTGTACCTTCACGCTGGGTATGGAGGACGGTGGACGAAGCGGCTCGGAT
TGCGGCAGTCCTGGAACAGGAAATCTATAAACCTTTGCTAATGGCGCTATCGCGGACGCAGGAGC
AGCAACAGGAATCTGTGATGAAACAATCGGTCTACGTTCCGATTTTGTAGGCCCCACAAGCATAT
CGAGCGCTTCTGTGAAATCGTAGCCCCCCTGCTCCATCTT
>r44.1 |SOURCES={KEY=d7264f85...,fw,1935307-1935607}|ERRORS={}|SOURCE_1="hcb" (d7264f85c64c494738c475b842be43584b20fbfb)
TTCATTGCCAGCCAGCCGGAGATCAATCGCGTGGTGCACGACAGCGTGCATGAATTCGGCGGCTC
GATTTCGGCCGAGCACGGCCTTGGGGCGCTGAAGCGCGACGAAGTGCGCGCCTACAAGTCGGAAG
TGGAATTGGGTTTGATGCGCACGTTGAAGCAGGCGTTGGATCCGCTGAATATCATGAATCCCGGA
AAGGTCATCTAAGTTGCGTCCTACTTTCTTGCGAGGTGCCCTGGCCAGCTTGCTTTGCCTGATAT
CGACTTCATCGTTCGCCATTTATCGCTGTGATACTGACGG
>r45.1 |SOURCES={KEY=d7264f85...,bw,4161006-4161306}|ERRORS={}|SOURCE_1="hcb" (d7264f85c64c494738c475b842be43584b20fbfb)
CTGCGGCGCTTTTGACGCGCGAAGGCTATTTCGGCAAGCTGCTGGCCATGGCCGAGCAGACGGAA
TGGCGTGAGCGCAATGACAGCCTGCTGTCGCAGTCACTGGCCGAACTCCATTTGTCCTGCAAGGA
CCTGTACCTGCTGCAGCTGACGGCATTCGAATGGAGCGACAAGGTGACGCGCAGCGTGCACCCAT
AGACGCGGGGCGACGCCTCCGGTTCGGGTGCGTGATGGCAGAGGCATGGCCCTGTACGTTGTACA
TGCGTGCCGGGCCATTACTTTCGTGACACGTGGGCATTGC
>r46.1 |SOURCES={KEY=d7264f85...,fw,1295959-1296259}|ERRORS={}|SOURCE_1="hcb" (d7264f85c64c494738c475b842be43584b20fbfb)
CATAGAACGCCCCAATGAAGTCGGCGATGCGTGGGACAAGGCGCTGGCGTCGGACCGTCCGTGCG
TACTGGAATTCGTGGCGGATGCCAATGTGCCGCCTTTGCCGCCGCAGGTCACGCGCGCGCAGGCG
AAATCGTATTACGAAGCAATTGAAAAAGGCGATCCCGATGCCGATGCGATACAAGCGGCATTGGC
GCGACAGCAGTCGGAAACGTAGGACCGTGTAAAGAACGTAAGGAACGTAAAGGATGCAGAAGACG
TAAGAAACCAATACCTGTTCAACTACCTTGCCAGGAACGA
>r47.1 |SOURCES={KEY=d7264f85...,bw,657535-657835}|ERRORS={}|SOURCE_1="hcb" (d7264f85c64c494738c475b842be43584b20fbfb)
GGTGGCACACGGCTTCAGAAAAGAGACGCGAACGAAGTGTCATTGATCGCGGACGACGTCAATCC
GAACTAAGCGCCGGCCAACATAAGGCCAAGCCATAGGGGATGTGCTATTTGTGCGGTGACGCCCC
ACTGTGCTCGTCTTGCGGAACGGGATGACCGGCGTCTGCCGCATAGTCCTCGTCGGAGAGCATAT
ACTCCTGCTCGGCTGCGGCCTGCGCGTCCTCCGGCAGGCTCTCATGCTTTCGCGCCCGCTCAAGA
AGCACGGCGACGTTCGCAAGCTTGCGGTCCACGGCCTCGA
>r48.1 |SOURCES={KEY=d7264f85...,fw,83990-84290}|ERRORS={}|SOURCE_1="hcb" (d7264f85c64c494738c475b842be43584b20fbfb)
GCGCTGTTTTCTTCCGAAGGCGACATGCTGTATTTCGTCGAGGATGTCGGCCGCCATAATGCCGT
CGATTCGATTGCGGGCCGCATGTGGCTCGACGATATCGGTGGCGGCGACAAGGTGTTCTATACCA
CCGGGCGCCTAACCTCCGAGATGGTGATCAAGGGCGCGCAAATGGGCATTCCGTTCCTGCTGTCG
CGCTCGGGCACCACGCAGATGGGACATATGGTTGCCGAGCGCCTGGGCATGACGCTGCTGGCGCG
CTGCACCGGCAAGCATTTCCTGGCGCTGACCGGCCGCGAT
>r49.1 |SOURCES={KEY=d7264f85...,bw,4217286-4217586}|ERRORS={}|SOURCE_1="hcb" (d7264f85c64c494738c475b842be43584b20fbfb)
CGTGATGACAAATGCCGCGCAGACCGCCGAAATGTCCTGGTCGAAGCGCTTGGCCAGCTTGTAGG
TGCGGAACCGGCGGTTGGCCTGCGGCAGCGGTATGCGCACTGCCTCGACGAATTCGCCCTGTTGC
AGGTCTTTCTTCTGGTAATCGAGGTAGAACGCCTCGAGCGGCATGCTGCGCCGGCCATCCTTGCC
GTTGATGACGATTTCGCTGCCCAGGGCAATCAGCCACGGCGCGGAGTCGCCGATCGGCGAACCGT
TGGCGACGTTGCCGCCCAGCGTGCCGGCATTGCGGATCGG
>r50.1 |SOURCES={KEY=d7264f85...,fw,4381843-4382143}|ERRORS={}|SOURCE_1="hcb" (d7264f85c64c494738c475b842be43584b20fbfb)
TCGTATCCCCATCTTGAGGATGGGTCGCCTGTTGCTGGTGACCATCCAGGTAGACATGCACGACC
GCCTGGCCATGACGCTGCAGGATGACCTGACTTCCCGCATCGTCAAGGACCGCGCGAACGGCGTG
CTGATCGACATCTCGGCGCTGGATATCGTCGACTCGTTCATAGGCCGCATGATCAGCAATACCGC
GGCAATGGCCAAGATCCTTGACGCGCGCACGGTCGTGGTCGGCATGCAGCCGGCGGTCGCCATCA
CGCTCGTGGAACTCGGACTGACGCTGGAAGGCGTAAGCAC
>r51.1 |SOURCES={KEY=d7264f85...,fw,1220091-1220391}|ERRORS={}|SOURCE_1="hcb" (d7264f85c64c494738c475b842be43584b20fbfb)
TGGTGTCGACCCATCAGGATATTCGTGTCGCGCCGCCGGCAAGGACCGTGTTTACCGCCTACACG
GCGCTGGCTGACCGCACGCCGGGAGAGGCGCGGAAGTGGCTGGACGCCGCTTCACCGGCCGAGCT
GCTGGATCTGGCAACAATCGACTTGCGGGCCGCCTATGGCCACGGCTTCAATCGCCTGGTCGAAC
GCGCGGATATCACCTTGCGGCCGCACGCAATGAGTTCGCCGCGCAGCGGCTTCCTGTCGAATGCG
GGATTGCGGGCGCTGCGTCAACTGGACGGGCCGATCCTGT
>r52.1 |SOURCES={KEY=d7264f85...,bw,1289821-1290121}|ERRORS={}|SOURCE_1="hcb" (d7264f85c64c494738c475b842be43584b20fbfb)
CGCGCCGCGTGTTTCCGGGCTTGCCGAGTTACAAGCTGGGCACGCTGTCCTCATCGCTCGGCATC
CGCTTCAAGGGAACCGCGCACCGTGCAGAAGCCGATGCCGAAGTCAGCGCCAATGTGCTGCTGCA
TATCGGCGAACACTTGCAGCGCCATTACGGCCTGTCCCAAGTTGATCCCGAATTGTTGTCGCGTG
TTACTGCACTGAGCGCAGCGAAGGTGCCTGAATTCCTGCGCAGACAGGCGGCCTAACGGCAGGCA
CCGGAGGGGGCCAACCCCCGCCTGGGCTTGCAGCTTGCGT
>r53.1 |SOURCES={KEY=d7264f85...,fw,2731112-2731412}|ERRORS={}|SOURCE_1="hcb" (d7264f85c64c494738c475b842be43584b20fbfb)
ACTGGTAATGTTCACGCAGCGGCTGGTTGCGGCTCAGCAGCTCGTAGCTGCGCAACAGCAGTTCG
GCAAAGTCGACCACGCCTTCGCGCTGGCACTGGTTGTCGTACGCATCATACAGCTCGACGAAGCG
ACGGTTGTACTCGTCATGCGCTTCGACGTCGCGCGCGCGCAGTCCCTGGTCCTTGGCGCCGTTGA
TGAAGTACATCAGATTGCGCGGCGGGTATTTTTCGTCATCGACGTTCAGCGCCTTCAACAGGCGC
TTGATCATCGATAGCTGATCGGCGGTATCGAGGATCTGGA
>r54.1 |SOURCES={KEY=d7264f85...,bw,808104-808404}|ERRORS={}|SOURCE_1="hcb" (d7264f85c64c494738c475b842be43584b20fbfb)
TTCCACGCTGGAACCAAGGCTTCCCGGCAGCATTACTTATCGCTCACTGTCTTGCGGGTATGCAA
AGCGGATCGCTGTTACGGACGCTATCCTGTAACTGCGACATGGGAATTCGCTCGCAGTTTGCCCG
CCGCTGGAGACATGGATATAGGGCCGTACCAAACTCGCAGGATGTCTGGGAAGTGTTCCTGTGCA
CGCCACGCGGCAACGTCACTCTTCGACATCGAGGTGCTACAGCGAGCGGATTCCTGCTTCGCGCG
ATCCACCGCGGATGAATTGCCACTTTTCGGTAACGTGGCG
>r55.1 |SOURCES={KEY=d7264f85...,fw,1919654-1919954}|ERRORS={}|SOURCE_1="hcb" (d7264f85c64c494738c475b842be43584b20fbfb)
ATAATTGGAGGCAACGCGTGCCTGGCTCATGCTTTCCACGTCACGGCGCCAGGTATCGACCAGGC
GCACCGCGAGGCTGCGATCGTTCTCCCACTTCGTCTTGTTGACGAAGTCGATGCTTTCGCTGATC
ACCACCGGCGTCTTTCCTATCTCAACCGAATTGGCCAGCCTGTACAGGTCAGGATTGGTCAATAC
CACGCAACCGTCGGAAGACAGCGGAGGACGGCTGAAGCTGTCGGAAGGCGTGCCATGCAGCCAGA
TGCCGGAGCCACTGCGGCCGTTGATCTTGTCCCACTCGTT
>r56.1 |SOURCES={KEY=d7264f85...,bw,2527733-2528033}|ERRORS={}|SOURCE_1="hcb" (d7264f85c64c494738c475b842be43584b20fbfb)
ATCACAGTCTATTAAAAGAGATTGAAGCATCAACCAATATGCCGTGGACAAGCGATGCCGAAAAG
TTTGAATGGCTCGCCAAGGTGTTGCAAGGGATTGCAAGCCGGATTCGCTCTGCCACGATGTGACC
TCCACGTTTGCGGGGCTACTCTAGCGTAACCGTCCTAGCCGAGGACGATCTACGTGCATGGTGAA
CTCGCTTCGTACTAAAAGAGAGTAATGGAAGATGGCCCTCTTGTCCTGAGTCCGTTGCCCTAGTC
GGGATCGTGCTGCACTTGTCCAAGTGTGTAAGGCCCGTTC
>r57.1 |SOURCES={KEY=d7264f85...,bw,1603405-1603705}|ERRORS={}|SOURCE_1="hcb" (d7264f85c64c494738c475b842be43584b20fbfb)
GGTGGGGACCAATGCCCTGCAGATCAAGACCGGCTCGATGTCACGCTCGGACCGCATGGCCAAGT
ACAACCAGCTGCTGCGCATCGAGGAAGACCTCGGCGACATCGCCAGCTATCCCGGCCGTGGCGCG
TTCTACAACCTGCGCTGAGATCAAACCCTTGTCCGGCAGCGTTTCAATGACGCGACATACGCGTT
GAGGACGATGTACGGACGACACGGGAATGTAGTCTGGAAACAAAAAATGGGAGCTTCGGCTCCCA
TTTTTTATTGTTACCCCACTACAATGACGGCATGCGCCTT
>r58.1 |SOURCES={KEY=d7264f85...,bw,129225-129525}|ERRORS={}|SOURCE_1="hcb" (d7264f85c64c494738c475b842be43584b20fbfb)
GAGCGAACGCACGCGGCTGAAGCTGACGCTGCGCGGCAAGCGGCTCGGCCTCAGCCTCTCGGAAA
TCAAGGCGCTGGTCGATATGTACGAGTCGCCGAAGGACAGCACGGCGCAGCTCAAGCGCTTCCTC
GCGGTGCTGGCGCAGCATCGCGAAACGCTGGAGCGCCAGCGCGAGGACCTCGAAGTCACGCTGGC
CGAAATCGCCGCGCATGAAGAAGAATGCCGCCGCTTGCTGGCCGTCGACAAGCCGGCGAAAAATG
CCGACAAGAAAACCTCGTCGCGCCGCCTGAAAGACGCTGC
>r59.1 |SOURCES={KEY=d7264f85...,fw,3571960-3572260}|ERRORS={}|SOURCE_1="hcb" (d7264f85c64c494738c475b842be43584b20fbfb)
AGTGCCTGTGAAATCGCCTTGGCTTCCCTGCATCCCACCCAGCCGGCGGTCGGAAAAATTACCGT
GGAAGAGCGGGCCGCGCGCATGCCGGCAAACCAGGACTTTGTGGGTTACACGGCCAAGCGGCCGA
TACCGGTCGTGCAGGGTCCCGACGGCGGGTTCTATCTCACTGACAGTCATCATCTTGCCAGTGTG
CTGCACATGGTCGGCGCCAGGCGGGTAACCGCAAAAGTGATCGGCAGGTTCAATGACCAGTCGAG
GTTTTGGCAGGAGATGGAAAAACGTCACTGGGTCTGGCTG
>r60.1 |SOURCES={KEY=d7264f85...,bw,1421707-1422007}|ERRORS={}|SOURCE_1="hcb" (d7264f85c64c494738c475b842be43584b20fbfb)
TGCGGAAATTAATCGTTCCTGCACACACACGCCCATCGATCGTCACCACGTTCACCATGCCGAAC
TTGCGGGCCAGGAGCAGGATGCGCTCCGCTTCGGCATCATCGATATAGGATGACCGCTGCTTGTC
CGCCATCCTCGCATGGTTCATCGCGATGATGGCGCGCACATGCGCTTCGCTGACTTCGCCACATG
TATGGACATCGTGGCGCACGCCGGGAAAATCGCGGCGTAGCTTGTTCAGGTAACGATTGATATAG
CTGCGCGTCGACTTGCCGAGCCGCGACCGGTACTCTTCAG
>r61.1 |SOURCES={KEY=d7264f85...,fw,1768026-1768326}|ERRORS={}|SOURCE_1="hcb" (d7264f85c64c494738c475b842be43584b20fbfb)
CGCTGGAAGCGCTTGTACGGCTCGTAGATCTTCTTGAACTTCGCGTTCTTCGCGGCTTCTTCTTC
CATGGCGGTCACGGATGCCTTGTAAGACGCTTCCATGATTTCCTTCGAGAAGAAACGCAGCTTGG
CGCCGTTCTTGATCAGGCGGGCCAGCGCTGCCGGGTTCTTGGCGTCGTATTCTGCCTGCATGGTC
ACGTGCGCTTCATAGGAAGCCGCTTCGAAAGCCATCTGGTATTCCTTCGGCAGCTTTTCCCATTC
CTTGATGCCGACATAGAACGACAGCTGTGCGCCCGCTTCC
>r62.1 |SOURCES={KEY=d7264f85...,bw,1947228-1947528}|ERRORS={}|SOURCE_1="hcb" (d7264f85c64c494738c475b842be43584b20fbfb)
TCTCGACGAGCTGCACGTCTACGATTTACAAGGCTTGCATAAGTCTTTACACTAAGCCTACAGCC
TTAGGCTAGCCACAGAGGTCACAGACGGTACCGGGTTCCACCCGGCACTATTTGTGACCTCTGTG
GTTTTCATTTCGTCCAAAGAAAAATCATGAGCACAGTTCCTATTACCAAGCGTGGTGCAGAACTC
CTGAAGGAAGAATTGCATCGCCTGAAAACCAAAGATCGTCCCGCCGTCATCAATGCCATTTCCGA
AGCGCGCGCGCAAGGGGACCTGTCCGAAAACGCCGAATAC
>r63.1 |SOURCES={KEY=d7264f85...,bw,2102065-2102365}|ERRORS={}|SOURCE_1="hcb" (d7264f85c64c494738c475b842be43584b20fbfb)
GCGTAAAGACTTCGCGCGCTCGACTCATGCCAAACAGCGGCATCAGCCTGCGTCAACGCCACATA
AGAAGGGCTACCCGTAGTCCCGGATGACGCCTGCATCTGGATCACGCTTGACCGCGCAGCGGCCA
GATGGCGGCCGAACGGCGGTGCGGCTTTCAAGCTGTCACGCAGATCCTGCTTCGTGGTGAAGGGA
ATGCGCGCGAGATCGGCAAGCGTTTTAATCGATTCCGGAATAATTTTGGCATCCGCAAACCTGGC
GGCATAGAAGTCGGAATGCTGTGCTAGGTAGCGCACCTGC
>r64.1 |SOURCES={KEY=d7264f85...,bw,823944-824244}|ERRORS={}|SOURCE_1="hcb" (d7264f85c64c494738c475b842be43584b20fbfb)
CCGGTGTCCTGTCGCGCAACCATTCCCCCGAAAGTTTTCCGCCGGCGGATGAAACGGACTGCCTG
AAGCGGAAACATTGCAGGCGGCAGAATTTCAACCTCCAATACTGGAGCGTGCTGCTCCAGCTGAA
GTAGCCGATTTGCCAGAACTGCCGAGCAACGCGTTGCCGCTCCTGCACTTTTTGCTGCTGCAACG
CTGTGACGGTGAAAGCGTGTGACCGCGCTTTGCCGGATCCAGGCTGATTGGACGCGCGAAAGGGA
GGCCCGGCAGGTTGGCGTTTCGACATGCTCTGTCTCCGCA
>r65.1 |SOURCES={KEY=d7264f85...,fw,4469932-4470232}|ERRORS={}|SOURCE_1="hcb" (d7264f85c64c494738c475b842be43584b20fbfb)
GGACTGCACCGGTTTGAGATTCAGCAGCCTTTATGACGGATGGAGGCATATTGACTGGCGTTAAT
GATGGGACGCGCCCCGGGGCTGGCTGGGAGTTGGTACAGGATGACGCCGTCCCAGCGACCACCGC
CAATAGCAGGACTTGATAATGGCGGCGGCCTTGCTACCGCGCTCCACAGGGCCGCCAGGCTGCCA
TTGGCCCGGATACCTTCCCGGAAGAACGGCACCAGCTTTGCCTTTCCATTCCTGAGGCGATCAGG
AATTCGGTTCGGGCAGCGATTCAGGAGGCGACCCGCACTG
>r66.1 |SOURCES={KEY=d7264f85...,fw,2725768-2726068}|ERRORS={}|SOURCE_1="hcb" (d7264f85c64c494738c475b842be43584b20fbfb)
GAAATTCCGTGCCGAACGGCAGGGTCTGGTTTGTTAGAATGTTGCACCACGGCTCGACATCTTCT
CGTGTGTTGCCGGCCTGCTGTCGTTTTAATAACAAGATACCCTTATGATGCGCACTCTCATGGCC
ATGGCCTCCATTGCGGCCGGCATTGCAGTTTCTGCAGCGCCGCTGGCGGCACTGGCCCAGCAATC
CGTTGGCAACGCCGCGCCGCCACCCCAGCTGCAACCGCTGGAGGAAGGCGACGAACCCGCTGTCA
CCATCCGCCAGCCCGACAACAGGGGCAAGACCACGGAAAA
>r67.1 |SOURCES={KEY=d7264f85...,bw,24614-24914}|ERRORS={}|SOURCE_1="hcb" (d7264f85c64c494738c475b842be43584b20fbfb)
CACCGTTTATCAACCGCAATGTCGAATTGCCGGCGCGCCGCAAGGATGGCAGCGAAATCCCGGTG
GAACTGACCGTTACACCGATGGAGACGCCGGGCAGGCGTATTTTTTTTGCAGCACTGCGCGACAT
ATCGCAGCGCAAGGGGCTGGAAGAAGACTTGCACCGGCATGCCAACATCACCACATCGGTACTCA
ACAGCATGGCCGACGCCGTTGTCGTCGCGGACCTCGATGAACGGCTCATCATGGTCAACCCGGCC
GGGCAGCGTCTGCTCGACCCGGACTGTATCGGCTTGACGC
>r68.1 |SOURCES={KEY=d7264f85...,bw,2524672-2524972}|ERRORS={}|SOURCE_1="hcb" (d7264f85c64c494738c475b842be43584b20fbfb)
GCACATTATCGTTTGTCCTCAGGTATTTACAATCCACAAAAATGGAATAAGATTGTTTCTGGGGG
TGGACAATAAAAGCGCGGACAACGGCGATGGAAAACCGCTTGCAGGCTGGGCCGTCGCAGTCAGG
GCCAGGCACCCAGGATGGACAGCTAGGACGGGTTGCCTCACAGGAGAAGACATGGAACTGCTGGT
GGAAATGATGGCGTTTGCCAAAGTGGTGGAGACCCGCAGCTTTTCGGCAGCGGCCGATCAACTGA
AAACCTCGAAGTCGCTGGTCAGCAAGCAGGTCAGCAACCT
>r69.1 |SOURCES={KEY=d7264f85...,bw,3154635-3154935}|ERRORS={}|SOURCE_1="hcb" (d7264f85c64c494738c475b842be43584b20fbfb)
CGGCAAATACGATGGACTGAACTACCTGGCCGCGGTCGACGCGGTGGCGTCCGATCTCGCGGCGC
AGGGCCTGGGCGAGAAAAAGATTACCTACCGCCTGCGCGACTGGGGCATTTCCCGCCAGCGTTAC
TGGGGCACGCCGATCCCGATCATCCACTGCACCAGCTGCGGCGATGTGCCCGTGCCGGAAAAGGA
CTTGCCGGTCGTGCTGCCGGAAGACTGCGTGCCTGACGGCAGCGGCAACCCGCTCAACAAGCACG
AGCAATTCCTGCATGTCGATTGTCCGAAGTGCGGCAAGCC
>r70.1 |SOURCES={KEY=d7264f85...,fw,2728867-2729167}|ERRORS={}|SOURCE_1="hcb" (d7264f85c64c494738c475b842be43584b20fbfb)
CGAGAGATGGCTATGACATCTTGCGGCAGACACCCGGCGTCGGTGCCATCCCGCTCGACATCACG
CTGCATCACCATGAACGAATGGATGGCAGCGGCTATCCGGACAAGCTGCCGGGCGAACAGATCAG
CACGCTCGCCCAGATGGCCGCGATCGTCGACGTGTACGATGCCATCACCGCAGACCGCTGCTATC
ACAAGGGCATGCCGGCGGCCGAGGCGCTGCGCAAGATTTTTGAATGGAGCAAATTCCATTTCAAT
CCGCTGCATGTGCAAAGCTTCATGCGTTGCGTCGGCATCT
>r71.1 |SOURCES={KEY=d7264f85...,fw,3004994-3005294}|ERRORS={}|SOURCE_1="hcb" (d7264f85c64c494738c475b842be43584b20fbfb)
GCTGTTCGATGAGCCGCTTACCGTGATCGACCCGCACCTGAAATGGCTGCTGCGCCGCAAGCTCA
AGGAAATCCATCACGAGCTCAAGCTGTCGCTGATCTACGTGACGCATGACCAAGTGGAAGCGCTC
ACCTTCGCCGACAAGGTGGTCGTGATGACGCAGGGCGAAGTGGTGCAGTCGGGCAGCGCCCAGGA
ATTGTTCGAGGAGCCGGCGCATACCTTTGTCGGCTATTTCATCGGCAACCCCGGCATGAACCTGC
TGCCATGTTCGATACGCGACGGTATCGCCCACATCGATGG
>r72.1 |SOURCES={KEY=d7264f85...,fw,568061-568361}|ERRORS={}|SOURCE_1="hcb" (d7264f85c64c494738c475b842be43584b20fbfb)
CGACGAAATGCCATTTGAACGGGCCGTCATGCCGTACGCCCTGAAAGCGCTTGCGAATATGGTGA
GGCGCACCGCTGGCGAGCTGGCGAGGGGCATTTACTATCGATGAAAGAAACAAGGGATCCCACGG
CGACAGCCAATCGCTTTGGTGGGCAGACGGTTCCAGCGGCAGCGTAATCGTCTCGTCACCCTTGC
GCTCTCCCAGCAGCAGCCATGGATTGTAGGAGTAGGCGACATGATCGACGTCGGCCAGCGCAATC
CCGGCTTCTTTCAGGCAATAGTCGATCGCATGGAAAGGCA
>r73.1 |SOURCES={KEY=d7264f85...,fw,4645274-4645574}|ERRORS={}|SOURCE_1="hcb" (d7264f85c64c494738c475b842be43584b20fbfb)
CATACCAGAGAGTAGGCCGGATTTCGGCTTGTAGACGTGCGGCTGAAGATCAAGCTGCGCTCGCG
CGTCGTCGGGCACGCGGTTCGGGATGCAAATGTATTCCCTAATTTTAAAATCCTTCGCTGCGAAA
CAGAATTCGGGAGTCAGTATTGCGTAGCGCCCTCCACGCCAAAAAAACGCGGACTTGCCATCATC
TCCCTGGAACCAGTTTAGATCACCAATCTCGTCGTCACTCGCATGCACTTCACGCAGCAAGCGTA
GCGCTTTGTTCGACACCCCCAGGTACCGGGCCGTATCATG
>r74.1 |SOURCES={KEY=d7264f85...,fw,4498019-4498319}|ERRORS={}|SOURCE_1="hcb" (d7264f85c64c494738c475b842be43584b20fbfb)
CAAGTTGGGCGAGAAGCTGTTGAAGCGATTGGCTTTCCTGCGGGGTCATGGCTCGTCCTCACCAG
GTCAAACTGGCCGTTGTGATTGCTGTCTGGCTGTACCCTGCCGTCTTTTTCCTGCAGGGCATCGG
GGATCTAACGCGGTCTGCGACGTATGCCTCGCACCACAAAGTACCCGGCCAGTCCGAGCAGCCCG
AGAAGCAGTATCGAACCCAGTGGATTGGACGCAGGCTCCGCAACGGGTGCAAGCTGCTCTTCTGT
GTAGTCACCCGATGCGCCAGCACGGTCCGCGCTGTCCGCA
>r75.1 |SOURCES={KEY=d7264f85...,fw,2027370-2027670}|ERRORS={}|SOURCE_1="hcb" (d7264f85c64c494738c475b842be43584b20fbfb)
CAGGATGGTGCCGGAGCCCAGCAGCTGGACCCGATGCTGGCCGCCCTTGCCGCCTTCCTGCAGCT
GATACATGCCCTTGAGCAGGTCCTGTTCGGTGCCCGGACGCAGGCCAGGATGACTATAGTTCTCG
TTCATCAGGGTGATGTAATAGAACACGTCTTCCTGCTTCTCCACCATGCGCTTCAAGCCGTCATG
AATGATCACCGCGACTTCATGTGCGAAGGTAGGATCGTAGGGAATGCAGTTCGGAATCGTCGATG
CCAGCACATGGCTGTGGCCGTCTTCATGCTGCAAGCCTTC
>r76.1 |SOURCES={KEY=d7264f85...,fw,4210024-4210324}|ERRORS={}|SOURCE_1="hcb" (d7264f85c64c494738c475b842be43584b20fbfb)
AGCATCGACAGCAGTTGCGAATCGATCGACACGCCCAGTCCTTGCGCATGGAACGTCATGATGGT
GACGCCGCCGAACAGGTAGGCGCCCACCAGTACCCGCGCCGGACGCCAAGTGGCAAACGTCGTCA
GTGCCAGCGCAATCCAGCCTCGTCCCGCCACCATGCCCTCGACCCACAGCGGCGTATAGACAAGC
GACAGGAAAGCACCCGCCAGGCCGCAGCATGCGCCGCCGAACAGCAGCGCGCCGAGCCGGATGCG
CCGCACGTTATAGCCAAGTGCGTGCGCGGAGGTCGGCGAT
>r77.1 |SOURCES={KEY=d7264f85...,fw,2705358-2705658}|ERRORS={}|SOURCE_1="hcb" (d7264f85c64c494738c475b842be43584b20fbfb)
TGATACACGGCCTGGATCTCATCGGACGTGCGCGACTGGTCGTCCGGATGGATGAAATCGAGGAA
TGGCCGCGAGACCAGTTCTTCCCCCGACCATCCCAGGGTTTGGGTCCATGCCGCGTTGACATGCC
CAAGATAGCCGATGGGACCGGCGACGGCCAGCATATCGGGACAGAGGTCGAAGAAGGTGTCGCGA
TCGGCTTCGGCGCGTTTGCGTGCCGAGATATCCTGTATTTGCGCAATGAACAACTCGGGCTCGCC
CTGCTCGTCGCGCACCAGCGAGCCAGTCAGCATGCTCCAG
>r78.1 |SOURCES={KEY=d7264f85...,bw,2695523-2695823}|ERRORS={}|SOURCE_1="hcb" (d7264f85c64c494738c475b842be43584b20fbfb)
GCTCGGCGGTGCGTTTCACATGCTTGTCGAAATCGCGGTCCGCATAGTCATTGATGGCACAACCT
GCGGAGCGCATCAGCACAGTGCCCAGGGTGAAGATGAGGACCAGTGTCCAGTCCGGCCTGCCATC
GGCGGCCAGCCACAAGGCAATCAGGGTCGGCCATAACAGCAGCAGGATGCCGATGGGTTTGTCGA
GGCGCACCAGGCGGGCGTAGAGGGCAAGGCGGTTCATGGCAGGTGAAGTGGCAAAACATTGATGT
CGCAACGACACGAATCACGCAGGAAGGCTACACTTACTAT
>r79.1 |SOURCES={KEY=d7264f85...,bw,3399740-3400040}|ERRORS={}|SOURCE_1="hcb" (d7264f85c64c494738c475b842be43584b20fbfb)
CCGGGTCGCGCGCGACCTTGGCGCACGTGTGCCGCAGCTGGCGGAACTGCGGATTCACTGGCCGA
AGCAAGGCCACCGGCGTTTCAGTTACAGCGAGTTGTACCGGCTGCTGACCGAGCAGCGGCCAGCG
CTTGCCGCCGATGACGTGCATGCGCTCGACAAGCTGTTCCGCAACAAGATCATCGTTGTCGGATC
ATCGGCCACAGGCTCCTTTGATCATCACCTGACGCCGCTGGCGGGCGGTTATCCCGGTGTCGACA
TACTCGCGGTCGCCATCGACAACATCCTCAATGGTCGCCA
>r80.1 |SOURCES={KEY=d7264f85...,bw,4841671-4841971}|ERRORS={}|SOURCE_1="hcb" (d7264f85c64c494738c475b842be43584b20fbfb)
GAAAATCGGAGTTGGTCTTTTCGCGGCGCGCAGCGAATGCATGTTCGGCCACTTCCGCATCAGTC
ATGGACGACCCATGTCCGTGCAGCGCGCGCAGACCCGCAACATCGGGAATCGTCTCGATGTCGAA
AACAAGTACCGGAATCACAACAAGGCGTCCTTGCCTACACCGCGTGCAGTCAGCGCGCGCTTGAG
CTTGACCAGGGCTTCCTGCTGGATCTGGCGTACGCGTTCACGCGTCACGCTCATTTCGGAGGCAA
GTTCCTCCAGGGTTGCGGGATCATCGTTGTCCAGGCCGAA
>r81.1 |SOURCES={KEY=d7264f85...,fw,1100675-1100975}|ERRORS={}|SOURCE_1="hcb" (d7264f85c64c494738c475b842be43584b20fbfb)
TGTCATACGAGTAATGAACGGTGTACGGCGTGCACTCTTCATTGGTCAGGCGAGCGGTACCGGCA
CCGATGGAAATGAAGGCCTTCTTCTTTTCCGCGGCGACTTTTGCCATCGACAGGTTGGTGCCGGA
GTTGGTACCGCCGATCAGCATGTCCACGCCGTCGCGGTCGAACCATTCACGCGCCTTGCTGGCGG
CAACGTCGGCCTTGTTCTGGTGGTCAGCGAAGACCAGTTCGATTTTCTTGCCGTTGACCGTGCCG
CCGAAGTCGGCAATGGCCATCTTGATCGCTTCGACGCCGC
>r82.1 |SOURCES={KEY=d7264f85...,bw,3346293-3346593}|ERRORS={}|SOURCE_1="hcb" (d7264f85c64c494738c475b842be43584b20fbfb)
AGCCGGCAGCCAACCCTTTCCAATCATTAAAACCGGGCGGCACGCGTCGTCGAAGACATTGACCT
AACACAGGTCCGCATGCTCGGGCACTCTTACCATCGGCCGTAATGCGGTAGATAATGTGTCAGTG
GTTTTCCGGCGTATCGCCTCGAACCCAACACTGCAGTACTGCATCATTGCAATAACCGCAGTGCC
TCTCACTATGACGCACACGGCGGCATCGGCGTTCATCTTCACCTTGGGGAGCAGATGCAATGACG
GATATTGTACGGATCGACGATGAAGTCATCAGCGTTGACG
>r83.1 |SOURCES={KEY=d7264f85...,bw,1250693-1250993}|ERRORS={}|SOURCE_1="hcb" (d7264f85c64c494738c475b842be43584b20fbfb)
CAGATCACGCACGCCGACCGAGTCGTCGATCCGTCCACCGGCCTGACCAAGCTGGATATTGCGGC
GCACTACGCACGGGTTGCGCCGATGCTGCTTCCTTATCTGGACAATCGCCCGGTGTACCTGCTGC
GCTGCCCGGAGGGCATACGGGGCGAACAGTTCTTCCAGAAGCATGCAACCAGACTTCCGATCCCC
GGCGTACGGATGCTCGACCCGGCGCTGGATCCGGAGCATGACCCGCTCATGGCGATCGACGACGC
CCATGCGCTGGCGGGCGTGAGCCAGATGGGCACGATAGAG
>r84.1 |SOURCES={KEY=d7264f85...,fw,1777406-1777706}|ERRORS={}|SOURCE_1="hcb" (d7264f85c64c494738c475b842be43584b20fbfb)
GCCCCAAGTCGGCCATTCGCCAGAAGTGACAGCCTGCCCTGCTGAACCGGGGCAGGAATGCTTGA
ATCAAGGAAGCTCATGAGTACATCCTCGCTGGAAACCATCCAGATCGAAACCGCGCCCAACCCGA
CTGCAGCCGTCATCTGGCTGCATGGACTGGGCGCCGACGGCAATGACTTCGTGCCCATCGTGCGC
GAGCTCGACCTCAGCGGATGCCCGGCCATCCGCTTTATTTTTCCGCATGCACCCACCATGCCCGT
GACCATCAACAACGGCTATGTCATGCGCGCCTGGTACGAC
>r85.1 |SOURCES={KEY=d7264f85...,bw,3752036-3752336}|ERRORS={}|SOURCE_1="hcb" (d7264f85c64c494738c475b842be43584b20fbfb)
GGTGACTTCATTGCGACGTTCCGGAACCAGGCACACGTCCTGCGGTTTGATACGGCAAGCGAAGT
CCAGCATCTCGGCAGTCACAGCGGATTCCAGATTCATCCGCGTACGCAGTTGCGGACGGAGGGCT
TCGACGTCGGCGTCGCGAATATGGCGGCGGTCTTCCCGCAGGTGCAGGGTAATGCAGTCGGCCCC
GGCTTCTTCGGCAAGCAATGCCGCCTCGATGGGGTCGGGATACACGGTTCCACGTGCATTGCGCA
AGGTTGCGACGTGGTCGATGTTGATGCCGAGATCGATGAC
>r86.1 |SOURCES={KEY=d7264f85...,fw,2103126-2103426}|ERRORS={}|SOURCE_1="hcb" (d7264f85c64c494738c475b842be43584b20fbfb)
CGCAGTCGAACTTAAAGGTGCTGGTCGAACGCGGCGAAGACCAAAGTGCGCAGCATGACGCCACG
CTCAAAAGCGACATCGAAGCACGCATCCGCAATGCTCTATCGGTCAAAGCTGATGTCACCATTTG
CCAAAGCGGCACTTTTGAAAAACCAGGCGTCAAGAAAGTGCAGCTCGTTCTTCGGTCTATGCCCA
ATTTGGAGTTTTCATGAACACCCCAATCCCGATCAAAGAAATTATGTCGGAAAAAAGTGAACACG
AACTTAATCGTGAGGCATATGCCGATTTGATCACTAAGCT
>r87.1 |SOURCES={KEY=d7264f85...,bw,1687549-1687849}|ERRORS={}|SOURCE_1="hcb" (d7264f85c64c494738c475b842be43584b20fbfb)
TCCGGTAACCGGGGTGGGCGCCAAAGTCGCGCGGAAAGGACAGCGCCCGGTCCGGCACCACGGAA
GAGAGTGAGGGTGGGGCGGCCAACGCGCTGGCTCCCGGCAGGAGCATTCCCGATAGCAGGGTCCA
TAGAGCCGCCAGGCCTATCCAAAAGCGAATCATTACCAATCCTCCCTAACGGCGCGAACCGCATT
CATTGATACGGCATACCGGCCCGCTACGAGCGCCGTGACCGCGGCGGACACCAACAGGACAAGCG
CAACGCTCGCCAGCAGCGTCCAGGGCAGGTGAAGGCGCAT
>r88.1 |SOURCES={KEY=d7264f85...,fw,211706-212006}|ERRORS={}|SOURCE_1="hcb" (d7264f85c64c494738c475b842be43584b20fbfb)
CGGCTGCTGCCCAGCCTGATCCTGACCCTGCTGGCTGCAGTGATCGGCTACCTGGGACTGGCCTT
GACGCCTTTTCCGGGGCTGCGCCAGATGGCGGTGTTCTCGATCAGCGGGCTGGTGTTTGCGTGGC
TCACGGTCGTCTGCTGGTATCCGTTGCTGATCGGTCCGGCAAGCCTGAAACAGGTCGGCTTCGCA
CGCGCTTATGCCGCCGTCCTTGCGCATTGGCCTGCGCTGCGGATGAACCGGCATTCGATCGCGGC
GGTGCTGGCTTTCGCGGTGGTGATCACCCTGGGATGGATG
>r89.1 |SOURCES={KEY=d7264f85...,fw,1220039-1220339}|ERRORS={}|SOURCE_1="hcb" (d7264f85c64c494738c475b842be43584b20fbfb)
GCGCCGCTGTCGTGGGATAACGTGGTGTACGGCAGCAAGGGTTTGGGGTACGTGGTGTCGACCCA
TCAGGATATTCGTGTCGCGCCGCCGGCAAGGACCGTGTTTACCGCCTACACGGCGCTGGCTGACC
GCACGCCGGGAGAGGCGCGGAAGTGGCTGGACGCCGCTTCACCGGCCGAGCTGCTGGATCTGGCA
ACAATCGACTTGCGGGCCGCCTATGGCCACGGCTTCAATCGCCTGGTCGAACGCGCGGATATCAC
CTTGCGGCCGCACGCAATGAGTTCGCCGCGCAGCGGCTTC
>r90.1 |SOURCES={KEY=d7264f85...,fw,2582382-2582682}|ERRORS={}|SOURCE_1="hcb" (d7264f85c64c494738c475b842be43584b20fbfb)
CTTCTTCGGCGGCAGCCACGACCGGTGGCGCGGCGACTTCATCGGAAGCGTTCGGATCGACCAGG
CCATCAACAATTTCGTCGACCTTGATCTCTTCCTTCTCGATGCGGTCCGCAGCGGCAAGGATTTC
GGCGATGGTTGTCGGGCAGGCGGAAATAGCCTGGATCATGTCCTTCAGGCCGTCTTCGATACGCT
TGGCGATCTCGATTTCGCCTTCACGGGTCAGCAGCTCGACCGAACCCATTTCACGCATGTACATG
CGGACCGGGTCGGTGGTGCGACCGAAGTCGGAGTCGACGG
>r91.1 |SOURCES={KEY=d7264f85...,fw,2799247-2799547}|ERRORS={}|SOURCE_1="hcb" (d7264f85c64c494738c475b842be43584b20fbfb)
CATGTTGGCGATATCGAGCGCGCCCCATGCGCGATCGGCAATGAACTCCTTGCTGCGTATGACTT
TCATGGTTTTTCCCTGTAGTGGCAATGCAATGTGTCAGGCGTTTGGCCTTGGGCCGTTTTGAACC
GTCTTGAATGCTCTTGTGTTGTCTCGTACTGGCGCGTGTTGCCCCGTGTTGCCCATGGTGCCTTG
GGCCACCGGCCGTGTCCGGCTTACGCCGCCGGCTGCAGCATGCCGGGCGGATGAATCACCCTGGC
AAATGAAAAGGCAAACTCGGTGTCGCCGTACAGTTGCAGG
>r92.1 |SOURCES={KEY=d7264f85...,fw,1916552-1916852}|ERRORS={}|SOURCE_1="hcb" (d7264f85c64c494738c475b842be43584b20fbfb)
GCCATTTTCAGGACCTGGGCGTTGCTCATGCCGGCAATCAGGTCAGCGATCTCGCCACTGATCCC
GAGGCGGAAGATGGCCTCGGCGCGATCGTCGCGAATCATCTGCTGCGCGATCATCAGGTAGCTCA
GATTGACGTCACGGATCTCGGACAGGTAATCGTTAGCCATGTGAGTTCGGTCCTTGTCTTTAATA
AGCGAAAACTTCTTGCAGTACTTCGAGTGTCTTGGCCATGGTGTCGTCGCCGATCATGCCCAGCT
TCCGGATCAGGCGCGCCTTCTCCATGGTGCAGATCTGGTC
>r93.1 |SOURCES={KEY=d7264f85...,bw,2581316-2581616}|ERRORS={}|SOURCE_1="hcb" (d7264f85c64c494738c475b842be43584b20fbfb)
CCAGGCGATCACGCGTTCGATCGCCGACCAGGCACGCACCATCCGTATCCCGGTGCACATGATCG
AAACGATCAACAAGATGAACCGCATCTCTCGCCAGATTCTGCAAGAGACCGGTGCCGAGCCGGAT
CCGGCGACGCTGGCGATCAAGATGGAAATGCCGGAAGACAAGATCCGCAAGATCATGAAGATCGC
CAAAGAGCCGATTTCGATGGAAACACCGATCGGCGACGACGACGATTCGCATCTTGGCGATTTCA
TCGAAGACAACAACACGCTGGCGCCGGCCGACGCTGCATT
>r94.1 |SOURCES={KEY=d7264f85...,bw,2577625-2577925}|ERRORS={}|SOURCE_1="hcb" (d7264f85c64c494738c475b842be43584b20fbfb)
CGAGGTCAGGAAAGCTTCGATGTCCCCGGTATCGCGCCGCTCGAACAGCAATGCATACAGGGCCA
GTTCCTGTTCCAGGAAAACCGCACCGCTGCGTCCAAGTGCCTTCAGCGTCGACAGGCAGCGCAGC
ATGGACTGATAACAGTCGGGCAGGGCGGTGAGCTGGGCGACCGGTTTCGAGACGACTCCGGTGAC
GGACTCGCGCACCTCGCGTGCGATGAAATGCTGCAAGGCCTTGCGCAATTCCTCATGCGCGGTCA
GCGTGGACAGGAACACGATGGTGCCGTCGATATCGTCGAA
>r95.1 |SOURCES={KEY=d7264f85...,fw,1279599-1279899}|ERRORS={}|SOURCE_1="hcb" (d7264f85c64c494738c475b842be43584b20fbfb)
TGCTGCTCGCCGGATGCGGCGGTTCGGACGGCGGCACGGCCGGTGCTGCCAAACTGATGCCGGAA
ACGGTGCTCGGCCTGAACAGCCTGCTCGATCCGCTGGCGCCCGATACCGATCTCGGCGGCGCCGA
TACGCCGCAAGCCGATCACCGCAGCCGCTCGCTGTATAGCGGACCGGGTCCGCGCCCCGGTCCGG
ATATCCTGTATGCGGCACCACCGCGTGCACCACAGCTGGAAAACACCGGCATCTGGCGTGCCAAT
CCGATCCTGATTTCCGGCGCCAGCGCCTACCGGCGCGGCG
>r96.1 |SOURCES={KEY=d7264f85...,bw,121171-121471}|ERRORS={}|SOURCE_1="hcb" (d7264f85c64c494738c475b842be43584b20fbfb)
CCTTGTTCGAGCACCAGGCGGTGCAATTCAAATTGTCGGACATGGCGACCCAGATCGAAGCGGCG
CGCCAGCTGATCCTGCATGCGGCCAGCATGAAGGATGCCGGCAAGCCCTGCCTGAAGGAAGCGGC
GATGGCCAAGCTGTTCGCCAGTGAAATGGCGGAGCGGGTCTGCTCGGACGCGATACAGATCCATG
GCGGCTACGGCTATGTCAGCGATTTTCCGGTCGAGCGCATTTATCGCGATGTGCGCGTATGCCAG
ATCTACGAGGGCACCAGCGACATCCAGAAGATACTGATCG
>r97.1 |SOURCES={KEY=d7264f85...,bw,928583-928883}|ERRORS={}|SOURCE_1="hcb" (d7264f85c64c494738c475b842be43584b20fbfb)
CCGTTCGAATCGGCGCTGTGGAGCGCGCACTGGCCGGTTGAGATGGAAGCGCAGCAACGCGCCGG
CAAGCTCGCATGGATCGATGCTGACCTGCGTGCCGCCGGCTTGAGCCATGCTGCAATTCAGGCGC
TCCCTGTGGCAGGATTTACACCGGACCTGACTTCGCTGCCGACCCGGTTCGGTGTTGCCTACGTG
ATAGAAGGCGCGCAGCTGGGGACCAAGGTACTGGCCAGGAAGCTCGCGCCCAGCCTGCATCCATG
GTCGCCGCGCTGGCTTGAAGGCTATGGTGAGCAGAACGGG
>r98.1 |SOURCES={KEY=d7264f85...,bw,2927439-2927739}|ERRORS={}|SOURCE_1="hcb" (d7264f85c64c494738c475b842be43584b20fbfb)
GCTTCGCGTGTCCTCGCAATGTCTTCCTTGAGGATGTCCATGCCCAGGCTGGTGAAGACTTCGGT
CGACAGGCGCGTAAAGACGGCGCGCGTCCCTTGCAGCTTGAGCAGGCTGCCGTCGAATTCCTTCT
TTTCGAGATCGACGCGCTTCATCATGTGCTCGATGATGTTCTGGTTTTTGCCGCGCAGGCTCTTC
AGTTCCATCAACTGTTCGACCACATTGCGCGAACGCGCACCCAGCAAGGCGTGCTTGGCCGAGGT
CAGCTCGCCGACATCGATCATCAGCTGGTTGCGCACGATT
>r99.1 |SOURCES={KEY=d7264f85...,bw,4735232-4735532}|ERRORS={}|SOURCE_1="hcb" (d7264f85c64c494738c475b842be43584b20fbfb)
CATTGAGCAGGTCATGGTCGGCCTGAATGGAGCGGACGGCGGTGTGGGAAGAACGCAAACGCATG
ATGGGACTCGCTTGTCTCGATATGTTGTAAGGCGGGCCGCAACGCAAGCCCGTGACGTGCAGCAC
CATCGTATTGCAACCCGATTGCCACACCCGCATGGCGATGCTAGGCATTCGCATGTCGAAAAACC
ATGATCTGAATCAAAATTTTCAAACCGGGCGATGGCTGGTGCAGCCGTCAGGGCGATGCCGCATC
GGATGAGGCGCCATACGGATGGATGTGGCATCAACTTGGG
>r100.1 |SOURCES={KEY=d7264f85...,fw,2636638-2636938}|ERRORS={}|SOURCE_1="hcb" (d7264f85c64c494738c475b842be43584b20fbfb)
TGCGACGTCCTTGTAGCCGTTGGTTTGCGTCACGTTGGCGAGGTTGCTGCTGCCCAGCTGCGTGA
CCGTTGCATCAAACAGGCCTTGTACGACGCCGCCACCAGGCGAAACCGTACCGCCGCTCTGGTGG
ATGTTCGCAACCTGGTTGTTGCCCGATTGGTCAACCGTTGCCTTGCTGAAGTCAGCCAGACCGCC
TTGCGTGATGCTTGCAGTCTGTACCGAACCGGATTGGGTGACAGAAGCGTTGCTCGACCAGGTAT
TGGTTTGCAGGATGTTCGCCTTGCTGCCATTGCCGGATTG
>r101.1 |SOURCES={KEY=d7264f85...,fw,1068262-1068562}|ERRORS={}|SOURCE_1="hcb" (d7264f85c64c494738c475b842be43584b20fbfb)
ACTCCACGCAGCGCGGCTATGCCAACAACCATCCGTTTGCCGGCGAAATCCGTGTTGGATCGGTG
CCGGTCGAAGTCATTCCGGAAGAGCTCGGTTTCGCGATCGAGATTGGTGACATGGAACTGACCGA
GTGCCAGATGGTGAACCAGTTCTCCGGATCCCACGAAGAAGGTGCAAAGTTTACACGCGGCTATG
GCCTGAGCTTCGGCCATGGCGAGCGCAAGGCCATTGCCATGGCCCTGGTCGATCGCGCGTTGCGC
GCGGAGGAACTTGGAGAGCAGCTTACCTCGCCGGCACAGA
>r102.1 |SOURCES={KEY=d7264f85...,fw,3555749-3556049}|ERRORS={}|SOURCE_1="hcb" (d7264f85c64c494738c475b842be43584b20fbfb)
GCCAGGGCAGATGTGGTCGGGCCTCGCATTCCGGCAGGGTTAGCATCCGGCACTTCGCGATAAGG
TACTACTGCTACTACTACAGGAACATTCGAACATTCGCTGCACCGCAGCGAAATGCGGCATGGAA
CCGCTTCGGAACCATGCCGCCGAGAAGTAAAGCTTAGGAGGGACGTGCCGGACGCTTCATCTGGC
ATGAATGCGGCTGGGTCGCGACGTAGGATTCGATCTTCTGATCCATGCTCCAGCCATAACCAGTG
TTTTCCTGGTCGTACTTGACTTTCTTGCCGTCGACTTTTT
>r103.1 |SOURCES={KEY=d7264f85...,fw,494545-494845}|ERRORS={}|SOURCE_1="hcb" (d7264f85c64c494738c475b842be43584b20fbfb)
TCCCGCACCGCGCGCAGTTCGATCACCCTCGCCTGCAGCACCGGCCCGGCATCGAAGATATCGAC
ATACCCTTCATAATGCATGCCTTCCTGCTCCAGCAGATGACGTGCAGGTGCGGTGGCAACATGCA
CGCGACCAATGACTTCCTGCGCTTCCCTGGGCAGATAGGCAACATACAACGGATGTCGCGGCATC
AGTTCCGCGATGAAGGATTTTTGCCCAAGGCTGGTCAGCTCATCGGCGCGGTTGAAATCCATCCT
GAAGAAATGCTGTCCGAGGCTGTCCCAGAACGGCGAGGTG
>r104.1 |SOURCES={KEY=d7264f85...,bw,3855476-3855776}|ERRORS={}|SOURCE_1="hcb" (d7264f85c64c494738c475b842be43584b20fbfb)
ACGGAATGGCGTCGTCGATGAAATCGTAACGCGATGCGTTCGCCTGTTCTGCAGTGGCGACCGGG
CGTTGTTCGGTGGCGCCCTGCGAGGAACGCGTAGACTCGGCTTCGTGGCCTTCGTGTTGTTCGTG
TTCGTCATCGTGCGGACGTGCTCCCAGCATGCGGAGGTCGTCGGCAATGATTTCCACCACCACGC
GTTCAACATCATCCTTGCCTGTCCACTTGCGTGTCTGCAGGCGGCCCTCGACGTAGACTAGCGAA
CCTCTCTTCAGGTATTCACCGGCGATCTCGGCCAGCTTGC
>r105.1 |SOURCES={KEY=d7264f85...,fw,1877225-1877525}|ERRORS={}|SOURCE_1="hcb" (d7264f85c64c494738c475b842be43584b20fbfb)
GCGAAGGCGCATTCCATCTGCATGATTACATTTATTACGTGCAGGATTTCATCCGCCGCCTCGGC
CCGGACGTCCATGTGATTTCCGTCTGCCAGCCGACCGTGCCCGTGCTGGCGGCGATTTCCCTGAT
GGCCAGCGCCAACGATCCGAAGCTGCCGAAGAGCATGACGATGATGGGTGGCCCAATCGACCCGC
GCCGCTCGCCGACCCAAGTCAATGACCTCGCTACCAAGAAGCCGTTTTCCTGGTTTGAGACCAAG
GTGATTTACAGCGTACCGGCCAACTATCCGGGCTTCGGCC
>r106.1 |SOURCES={KEY=d7264f85...,bw,4571644-4571944}|ERRORS={}|SOURCE_1="hcb" (d7264f85c64c494738c475b842be43584b20fbfb)
GATCCGGTTGTCGCTTCCCTGCTTCTGCTCGAACAGGCCGGACCTGCCTGATACCATTGTCGCCA
CAACACTTGCATTAATTCAACTTCGCGTAAGATGGTGTAGGGCAAGAGCCGCACCCGTCCATCCG
GGATGCCCTCTTCCTGACGATAAACGACTGCACCGACTTCCCATGAGCGATTTTCCGAACGATAT
CTTTACCGAGCCCGCCATTGATGTGCTCACATTGAACAATCTTGGTCCACTGCGCGCGATGGCAG
GAATCTGGGAAGGCACACGCGGGCTGGACATCAAGCCCAA
>r107.1 |SOURCES={KEY=d7264f85...,bw,3831435-3831735}|ERRORS={}|SOURCE_1="hcb" (d7264f85c64c494738c475b842be43584b20fbfb)
AATTCCTTATCCCGTGTAATGACCGCTCCCATCAGGACATCGGATCCGCCGGACTGGTATTTGGT
CAGTGCCTGCATCACGATATCGACTCCATGCTCGAAAGCGCGGAAAGCCAGGCCGGCCGACCAGG
TATTGTCGATGGCAACATGGATATCCTGTCCGGCCGCCCTTCTCTCCCGTACGACCCGGGTCATG
GCCGGAATGTCCGGCACTTCCATCGATACCGACCCGGGAGCCTCCGTCCATACCAGGCGGGTATT
CGGCTGGATCAGTTCGGCAAGCCCGGCACCGACCAGCGGA
>r108.1 |SOURCES={KEY=d7264f85...,bw,934750-935050}|ERRORS={}|SOURCE_1="hcb" (d7264f85c64c494738c475b842be43584b20fbfb)
ACGACACGCCCTGGCTTTCGCCAATTTCTTTACGATTTGGCAACGCATATTGCCGAACCGTCTAT
ACTTCCGGTTTTCCAGGGTTTTCCGAACAACCAAGTCCCGTTCAACACCATGAAGAATACAGCGC
TGCTCGTCGCCACCGTCTCGCTGCTGACGGCATGTGCATCGACGACCAAGCCGGGTGCCGTTGGC
GTCACCCGGCAGCAATTGCTGCTTGTGCCGGCAGCCACCGTGGAGCGCATGGCACTCGTCAGTTA
TGCGCAGCAGACGGAAAAGGCACAATCGCAGGGCAAGCTG
>r109.1 |SOURCES={KEY=d7264f85...,bw,355233-355533}|ERRORS={}|SOURCE_1="hcb" (d7264f85c64c494738c475b842be43584b20fbfb)
CCCATCCCCCGCAAGGCGCCGGCAACACCAGGATGATCGGCGAACCGTGCATAGACCACCGCAAG
CACGAGAAGGAGAAGGAGAGGAACAAGGAGCATGCCCGCAAGGGCAGCCAAGGCACCGCGCAGGC
CGAAATAGCGGCCGCCAATCATGAGCGCAAGGTTGACGACATTCGGGCCTGGCATGATTTGCGCG
ACCGCCCACTCCTCGATAAATTCTTCCCTCGTCAACCACCGCTTACGCTCAACGAGATTGTGCTG
CACGACTGCAAGGACGCCGCCAAAGCCCTGAAGTGCGAGA
>r110.1 |SOURCES={KEY=d7264f85...,fw,2310104-2310404}|ERRORS={}|SOURCE_1="hcb" (d7264f85c64c494738c475b842be43584b20fbfb)
GGGTTCGCACTGGCGAACCGCCTCGACCTATTCGGCATCCGGTTGTTTGGCAGGCGACGCATTGA
CAAAGGCATCCAGCGCCATGCAGGCATCATTGATGCGCATAATTGTCGGCATCCTGGACAGATCG
CAGTTCAGCCGTTGCGCATTGGCGACTTGGGGTACGAGACAACAATCGGCCAAGGTCGGCGTGTC
GCCATAACAGAAGCGTCCTGCCCGCTTGTCCGTCGACAGGGTTTGTTCGATTGCGGCGAGCCCTT
GTTCGCACCAGTGGCGATACCAGGCGTCCTTGTCATCCTC
>r111.1 |SOURCES={KEY=d7264f85...,fw,2335307-2335607}|ERRORS={}|SOURCE_1="hcb" (d7264f85c64c494738c475b842be43584b20fbfb)
GAGATGCCGCGAACGGGTTATCCGCGTAATCGTAGTGATCAGGCAATGGAAGGGTCTGGATGGCA
AGACCCGCTTTTCTCAGCATGGAGAAAAACCGTTCCGGATTGCCAATCCCGGCAGCGGCAAGAAT
GCGCGGCGCCCGGATGCTCGCCAGTGGAACGGCATGGGAAGGATCGGACAGGCGCACGGCCGAAT
TGCCCGAGAGTTGCATGCGAAATGCCGGCTGCGCTACCCCGGGCGGCAAATGCGGTGCGTTGACC
ACGGTGAAATCGCGTGGCCGGCCAGCCGGTTCACGCAAGG
>r112.1 |SOURCES={KEY=d7264f85...,bw,1468795-1469095}|ERRORS={}|SOURCE_1="hcb" (d7264f85c64c494738c475b842be43584b20fbfb)
ACCACTCTTCGTTGTCGCGGGTATGCGCGTATTTGAGCATCGCCACCCGCGCCTGCCATTTGCCA
GCCACCATCCAGCCGAGCCGCATGCCGGGTGCGAGCGTCTTGTGCAGCGACGCGCAATAAATGAC
GTTGCCGCTGCGATCCCAGGCTTTCAGCGCGTTCAGAGGTACATCGCCTTCAACCAGCGCGGTAT
AGGTATCGTCTTCGATCAACGCGACGCGATGGCGTTCGCAAAGCTGCACCAGCCGCTGCTTGTTG
GCGTCGGGCATGATGCTGCCCAGGGGATTCTGCAGATGTG
>r113.1 |SOURCES={KEY=d7264f85...,bw,3879011-3879311}|ERRORS={}|SOURCE_1="hcb" (d7264f85c64c494738c475b842be43584b20fbfb)
CGCTTGAAGCGGTCGCAGTCCAGCATGATCATGGCCAGGTCGCTGCCGTGTCGTCGCGCCAGCGC
GAATTCCCTTTCCGCCGCCTCGAAGAAGGCACGCCGATTCTTGAGACCGGTCAACGGATCGGCCA
GCGCCAGATCGCGCAACTCCTGCTCGACGCGCTTGAGCGCGCTGAGGTCTTCATGCACCACCACG
ACGCCCTGCTGCGTGCCGCGCAGCGGATTGACGCGCATGCGGAACCAGCGTTGTTCGGTGGGAGA
ATCACAGGGATACTCCATTTCAAAATCCGTCGTCGTATCG
>r114.1 |SOURCES={KEY=d7264f85...,fw,1362970-1363270}|ERRORS={}|SOURCE_1="hcb" (d7264f85c64c494738c475b842be43584b20fbfb)
CCGATCCTTATCTTGTTGACGCTGGAAATTGCGTAGCCTTTGGCACTGATCTGCTGAAAGGCGTC
TTCAGCGGACATGCCATGCAAGGGTTGATTGTCGTGATCAAGATCGACATTGCTGTCGGCGGTTT
CCCAATCAATGTTGGTGGCTTCCTCGGGAATCGGGCGACCTTCGGGAACAGCGAGATAGGAAAAC
TTACCTTCCGACTCAGGGCGTTTGTACACATCAACTTTCATGGTGACATCCTTATAAGAACAGGT
GTCTGCTATTGACATTGGGTCACGTCAAAAGGTTGCGCGT
>r115.1 |SOURCES={KEY=d7264f85...,bw,2029934-2030234}|ERRORS={}|SOURCE_1="hcb" (d7264f85c64c494738c475b842be43584b20fbfb)
CATTGCTGATATGGAAACCATCGACATCCTTTTCCGGCGCGATTGCTTCGATCACCTTATGAGCA
TTGATGTGCGCAGGCAAGGGAAGTTGCACCAGGATGCCGTGAATTTTCGGGTCCCGGTTCAGGGC
GTCGACCCGCGCCAGCAGCGCTTCTTCGGTCAGGTCGGCATCGTACTTCTCCATCACTGAATAAA
TACCGTTGTCCTCGCACGCCTTGACCTTGTTGCGTACATAGACCTGGGAAGCCGGGTTGTCGCCG
ACCAGGACTACCGCCAGGCCGGGCTGTTTGCCGTTGGCGG
>r116.1 |SOURCES={KEY=d7264f85...,fw,2803791-2804091}|ERRORS={}|SOURCE_1="hcb" (d7264f85c64c494738c475b842be43584b20fbfb)
CGAGTAGATCTTGTAGTAATCCGGATGGTCATTGACCATGCGCGTCGCCAGGATGGACAAGTCTT
GCGCGGTCGAAAAGTTGTCCGGGCTCGGCAGGCCGTGGGCATTGCCGAAGCGGGTATTCTTCAGG
CCCATGCGTTCGGCTTCGCGGTTCATCAGTACGACAAACGCGTCTTCGGTACCGGCCACCGCTTC
GGCCAGTGCGACGGCCGCATCGTTACCGGACTGCACGATCAGGCCGTGCAGCAGGTCGATGACTT
TGACCGGTGTGGCCGGATCGATAAACATCTTGGAACTGCT
>r117.1 |SOURCES={KEY=d7264f85...,fw,1042241-1042541}|ERRORS={}|SOURCE_1="hcb" (d7264f85c64c494738c475b842be43584b20fbfb)
TTGAGAATCTCAGTGGCATATGCCCCACCGTCATACCGTGCCATATAGTGGGCGAGGTCCCGGAG
CTCGATGCCTGACATATCAGCACCCACCAGTTCCTTACCCTCGGGGACACAAAAGAGAGCCCTGC
ATTCCTTCCCGTAAGGGGAGTACACCGCAGGGACCTGCCCGAGGTTTGGCTTGCTGTGGGATGCC
CGGAAGGTGATTGTTCCCATAGGGTTCACACCTCCATACATCCTGCCATTCCTCTCGTGACGTAG
CCAGGCTTCCTTGCCTTCTGCCAACATCCCCAGACGCTTG
>r118.1 |SOURCES={KEY=d7264f85...,fw,4594639-4594939}|ERRORS={}|SOURCE_1="hcb" (d7264f85c64c494738c475b842be43584b20fbfb)
GCAACCCGTGCACAGTACGATGTGTCTTCGCATGCCACGCGTGCGCCATCGCCAGCTCCAGTGCC
GGGCGCCTTGCCGAACTCCTGCGCGTACAGATCGCGCGTTCGCGCTGCCGCGTCCTTCAGGCTGG
CGGCATCGTCGTCTCCGCGCATCCCGAAATAGGGAAAGTGATGCAGGAAGTAGCCGAATACCCGG
TCGCAATCTTCCGCATATTTCATGGTGTCGAGAATATGCGCATGCCAGAATTGGTCAACGCTGCC
ATTCGGCGTAATCGCATCGTCCGGATACTTGGCGACCAGC
>r119.1 |SOURCES={KEY=d7264f85...,fw,4830966-4831266}|ERRORS={}|SOURCE_1="hcb" (d7264f85c64c494738c475b842be43584b20fbfb)
GTCCTCAACGTGGACGCCGGCAACGACTACCGCAAGCGGGCGCTTGCGCAGGTCGAGGCCTACCA
TACGCCTCTCGGGGCGGCTGCCGACGAGGCACTGCGCAAGGCATTTGCCAATATCGCCGAAACCA
TCGATGAAGATCCGCGCATCCACATCGAAGCACGGGAAATCAAGGCGCTCAGACGGGCCGGCAGC
GTCGTCTGGTTTGACTTTGCGACCCTGTGCGGCGGTCCGCGCTCGCAGAATGATTATCTCGAGAT
TGCCAGTCGCTTCCATACAGTCGTCCTGTCCAGCGTGCCG
>r120.1 |SOURCES={KEY=d7264f85...,bw,938179-938479}|ERRORS={}|SOURCE_1="hcb" (d7264f85c64c494738c475b842be43584b20fbfb)
TATCATATTCATGTGGTTGCGAAGTAATCGACCGGACGCCGGACGCAGGGATGAATGTATCGCGT
TTATGGCGAGCATGCTTTGGCAGATCGCATCCCGGGGAACGGGCCAGCCGGCTGCGTGTCTTTCC
AGTTGTTCCCCGAGCGGCAAAAGCGCAACCGCCTGCTACCAGCGTTGCTTCCCCGCCAGCGTGAA
CGGTCATCGGCTAACCCGTCTTTCAGAAGGAAAATACATGGAGATTGAACTCAAGCTTTTATTGA
CGCCGCAGGCAGCCGAGTCGTTTCGCAGGCATCCATTGCT
>r121.1 |SOURCES={KEY=d7264f85...,fw,929265-929565}|ERRORS={}|SOURCE_1="hcb" (d7264f85c64c494738c475b842be43584b20fbfb)
ACATATGGATAAGAACTATCCGGAAATCGATCAACACATTGTGACTTCCGGTGTTGGACGAGTCA
TCAAGCATGATGCCGTCGTGATGCTTCCGGGAAAGGCCAGCGGCGAGTGCGCAACGCATGAACGC
GCATCGCACACCGAGATTGCACGCCGGCTTGCCGCCATCAAGGGTTGTGAATACGCCGGCGAATT
CGGCAACGACAACCGTCATCGCGGCCGCTTGTATTTTGTACCGAGCGACACGCTGGTCGGCGGCA
CGGATTCGGAGGACATGCATATCCATGCCGAGCAGGATTT
>r122.1 |SOURCES={KEY=d7264f85...,bw,693902-694202}|ERRORS={}|SOURCE_1="hcb" (d7264f85c64c494738c475b842be43584b20fbfb)
GGTACCGGGCCCGCGCCCATCATCAATAGCGGCTCCTGGGGGAGGATATGGTCAAGGGAGACGAC
GGACGGCGGCTGAAACATTTCCATGAAAAGGCTCGCAACAGTAAGGGATCGATCGGCACGAAAAG
GCATCCGCCATGCAGAGCGTTTCCGCATGCGGTGTTTCCCATGAGCCTATATGGGCGATTGTGCC
CCAGTCCCAGTACAGTTGCAAAAAAACTTGCCGCGGCAGTACGGTGGTTTCACCGTGACAGTTGT
ACCGCGCCGCCGCGGCCGACCTTGTGCAGGGTCGTGCCTG
>r123.1 |SOURCES={KEY=d7264f85...,fw,4903742-4904042}|ERRORS={}|SOURCE_1="hcb" (d7264f85c64c494738c475b842be43584b20fbfb)
CTAAGGTTATAGGGACAAGCCGCACGGGCACGCAGAACAGTTCGATGACCTCGCAGCCCATCTGG
CGGTACAGCTCGGGCGCAAAGGCGCCGGCCACGCCGTTGCCGCAGTCCACCGCAATCTTCATCGG
CCGCGATACCTTGACGTCGCCCACGATGCGCTCCAGATAGGCTTGCCGGATGTCGTGGGTGCGGT
AGCTGCCGTTGCCCTGGGCGAAGTCGCCCTTGACGATGGCCTGGTACAGGCCCTACCCATGTGCT
CGACGCCCAGTCCGGCATCATGGTCACCGGCAGCCACAAT
>r124.1 |SOURCES={KEY=d7264f85...,bw,267464-267764}|ERRORS={}|SOURCE_1="hcb" (d7264f85c64c494738c475b842be43584b20fbfb)
GCGGGGCCGGCGCACCGATCACAATATCCATGCTGGGAGTTTGGCGGCAGGTTTTGCATGCATTC
AGGTAAAACTCGACGTCGAATGAAGCAGTCCACTTTGGATTCCGCAGACGGCTGGTACCCGGATG
ATCGTCATAAATTGCACTCTTCGAGCACCGGATTTGTTGCCGGCGAGCGTTGATACCAGTCGTTG
TCATTCCCTCCATGCTCATCGCCTTGCCTGTTGGTTAACCTTTCACTGAAATCGTTTGAAATCCA
GTGGTAAGTCATTGATATTCACGGGGTTGTAGAGTCGTTC
>r125.1 |SOURCES={KEY=d7264f85...,fw,344175-344475}|ERRORS={}|SOURCE_1="hcb" (d7264f85c64c494738c475b842be43584b20fbfb)
TCACCGGCACAAGGCCGCCGGATCGAGCCGCATCCGCGCTGCTTGCACCGCTGGCCAGGCGTGTA
CCTTCCCGTGCGTCGCGCCTCCATCCTCACCAGTTCAGTGCGCGCACGTGGTGGGCAATTTTCCA
TATGCCGCAGTTCGAGAAGCACGAAACCGGTTCTTTTGCGTTGAGACAAATGATGCGTTTTTCGC
CGGTATAAATTCGTTACAAGTGCCGCCGCGACGAAACAATTTTCCCGCGCTGGCGTCTACCAACC
ACGGTTACACGCAGTCTGCTGTTGTTCGCCGTCGTGGCGT
>r126.1 |SOURCES={KEY=d7264f85...,fw,964757-965057}|ERRORS={}|SOURCE_1="hcb" (d7264f85c64c494738c475b842be43584b20fbfb)
GATCGCCACCACATCGCCGTCGGCAAGGCTGCGGGTGGCGCGATCAGCCGGTTGCACGTAGACGC
CGTTGATCAACACCAGATGGACCAGCTTGGGCGGCATGTTAAAGCGCGCAACCAGCTCGCCGAGC
GTGACATCGGGTACGACTTCCAGTTCGATCGCATTGTATTTGCGTTCAGGCGGCAGGTAGTCCGA
CAGTGACGCAAACAGTTTGAACGTCACTTTCATACATGTCGCCAGTCCGCCTGTTTGCGGGTACT
GGCAATGTACGCTTCCGGCAGGCAGAGCGGGTTGGCCAGC
>r127.1 |SOURCES={KEY=d7264f85...,fw,574146-574446}|ERRORS={}|SOURCE_1="hcb" (d7264f85c64c494738c475b842be43584b20fbfb)
GCAGCGTTGTGGTGGATGGCATCGTGGTCGGAGTGAGCGGCGCGAACGCCTGGTATGACGAAGCA
TTTGCCGGCACGATTGGGATGTGCCTGCGCGCATTGGCAAAGGCCGGGATCGCCGACGCGCGCAA
GGCTGGCCTGTTCCTTCCTTCACGCTGACCGCGAAACGGGCATACACCCAGTGTTGCTGCGCGCT
TCTGACCCGGCCGTTCGTGCCGGCGGAAGCATACAGGCCGGTTCGGGCAACGCCACCTGCTGCAA
CTGAAGCCCGTCTCTTGAAAACCGTCTGTTCAAGCCGATC
>r128.1 |SOURCES={KEY=d7264f85...,fw,2507667-2507967}|ERRORS={}|SOURCE_1="hcb" (d7264f85c64c494738c475b842be43584b20fbfb)
GGGCATCCGTGCCTCGATCATCGACACCATGATCGCGCTGTATAACGCCGGCATCATGCCCTGCA
TCCCCAGCAAGGGTTCGGTCGGCGCGTCCGGCGACCTGGCTCCGCTGTCGCACATGACGCTCGCG
CTGATGGGCGAAGGCGATGTGCGCGTCGACGGCCGCATCATGCCGGCCAGGGAAGCGCTGCACAA
GGCCGGCATCGCGCCGGTCAAGCTGGCCGCCAAGGAAGGACTGGCGCTGATCAATGGCACGCAGG
TATCGACCGCGCTCACGCTGCATGGCCTGTTCCTCGCCGA
>r129.1 |SOURCES={KEY=d7264f85...,bw,1490409-1490709}|ERRORS={}|SOURCE_1="hcb" (d7264f85c64c494738c475b842be43584b20fbfb)
CGAAAATTCGGAGACCCGATTATGTGGAGGCTAGCCTGTTGGACGGCAAGCGGCACCCTCAGCGA
TCTGACTCAAAATTTGAGGTTAAATGTTGAGCGATCCAGGAAAGCTTAGGAAATCAATGACAGAT
TTAACACATGAATTGAAAGCAGCGCTTAGCTTATCGAAAGTAAAGACGGACGAAATATCTAATTC
TGATCAAATCCTGCAAACAATCAAAGAAAAATTTGTGAGCGGAGATCCACGTGCATGGTGGACGC
AGTTGAAACCATCTCCTAAGGTTTTTGTATTCGAAGACAA
>r130.1 |SOURCES={KEY=d7264f85...,bw,1194255-1194555}|ERRORS={}|SOURCE_1="hcb" (d7264f85c64c494738c475b842be43584b20fbfb)
GATGGTGCCGCAGGGCGTGATTTCCATGAGCCCGAAAGACCACGTCGGCCTTGACCAGCGTTCGC
GCGTGATGGGCCGGATTGTCGGCAACAAGTTCACCTACGCATACGGCGGCGAATAAGCCGCGCCG
GCAGGCACCGCGTCAGGTGTCTGCCGAAGTGGGTACACGCCTACTACGCTGCCCGCGTAAGTCGT
GCGGGGTTTGCCGGCGAGGCTATCGCCTGCTGAGCATGGTCCCTCGTCAAATTAACGGTCAAGGG
TCGATGCACACTGCGCGATGCCTACGGCTTGGCAGGGAAG
>r131.1 |SOURCES={KEY=d7264f85...,bw,548256-548556}|ERRORS={}|SOURCE_1="hcb" (d7264f85c64c494738c475b842be43584b20fbfb)
GTGCCGAGGAATTCGAATCCCTGCGCGCCTCCGTCACTGACCGCTTTGCCGCCGACATGCTGGCA
CAGGTCATCGCAGAAAAGGACGCGGCATGACCACGCACCAGCTCGTCGTCTCGTTCATCACCTGG
TTTGTGATCGGCTATTTCATCCTGCTGAACTGCGGTTATCTGTTGCTTAACCTGATGTCCATACT
GACCTTGCGCCGCAAGGGGCAGGAAAAGATCCTGGACGATTTGCCGCAAGTCTATTCCGGCCTGG
AGCCGCCGATCAGCCTGCTGGTGCCTGCGTATAACGAGGA
>r132.1 |SOURCES={KEY=d7264f85...,bw,552033-552333}|ERRORS={}|SOURCE_1="hcb" (d7264f85c64c494738c475b842be43584b20fbfb)
GCATCGGCCTCAAGTTCATGATGCACGTTGTCCGTTCAGCAAACCCTGTGCCAAGCCGTTGTCAG
CGGAATCGTTTGACGTCGCGCAGACAAGCGGGAAGGAAGCCGGAGGAACGGCCGGGTTTTGCTGC
TCGTAAAACAAATCCTATAAAAACACCAGGGAAATTTTGTACATTCGACATGTAATTCTTGCAAC
GTCTTCCGCTATCCGGATCGCCCCCGCAGCGTTCGCTTTAACGACAGGCAACAAGGCAGCAACGA
CAAAGTGCTTGCGAGTATTGCCTCAAGGAAACATAATTGG
>r133.1 |SOURCES={KEY=d7264f85...,fw,2425545-2425845}|ERRORS={}|SOURCE_1="hcb" (d7264f85c64c494738c475b842be43584b20fbfb)
CGGTCGACGACGTGCAGTACTTCGAGGCCACCGACAAGTATGTCAATGTCGTCACGGCCGAGGGC
GAATCCCTGATCCGCACCAGCCTGAAGGAACTGCTGCCGCAGCTCGACACCACGCGCTTCTGGCA
GATACATCGCGGAACGGTCGTGAACGTGCGCTGCATCCAGGCAGCGCTGCGCGACGAGACCGGCA
AGCTATCACTGAAGCTGAAAGACCGGGAACAGATGCTACCGGTGAGCCGTGTTTATGCCCATCTA
TTCAAGCAAATGTAAGGCTGGCGTGCCAGGCCGGCAGGCG
>r134.1 |SOURCES={KEY=d7264f85...,bw,2305272-2305572}|ERRORS={}|SOURCE_1="hcb" (d7264f85c64c494738c475b842be43584b20fbfb)
AATTTTGATGAAGGAATTGACGATGCTTATTTGTCATTACCCGAAGTCGGTACGTGTGCGCGCGT
ACACAAGAGTCCGTAAAGGTCGTCTTGAGTTCGTGTGCCAACACTGCCGCTCGCTGCCCAATTAA
AAGGCAGTGATACGGGGAGGGGCTTGTCCCCTCCATTTAATTGCGATTACACCTGAGGTAACCAT
GACCAAATCAACAAAGAGCAACACCGTTATCAACCACCGCAGTGCCAAGAGCGGCCGCTTCGTAA
CTGAGCAATACGCGAAGACACACAAGTCGACCACCACCAC
>r135.1 |SOURCES={KEY=d7264f85...,fw,3443287-3443587}|ERRORS={}|SOURCE_1="hcb" (d7264f85c64c494738c475b842be43584b20fbfb)
AGCAGCAGCTTGACAGTCATGATGTGGCCGGCTCGGGCTGCCATCATGATCGGGGTGGTCTTGTT
GGGTGACTCCGCATCGATGTAGGCTGACTTCTCGAGAAGGAGGCCGACGATGTCGTTCCTGCCGA
CGAACGATGCGTAATGCAACGGCGTCCATCCGGTCTTGTTGACTTCGGCACCCTTCTCGATCAGG
GCCTTTACGGCGGGCAAGTTGCCTTTGTAGGCGGCGATCATTAGCGCGGTGTCGCCATTGCGTGC
CTTGGCTTCCAGGTCGATATCGCGTGCATTGAGGAGCACC
>r136.1 |SOURCES={KEY=d7264f85...,bw,821868-822168}|ERRORS={}|SOURCE_1="hcb" (d7264f85c64c494738c475b842be43584b20fbfb)
CAATGTTCCCCTGACTGCGGCACTGACCAATTCACCATCATGCATCGAACGCAACTCGCCACCGA
ACCAACCAGACATCGTGTTGAAGTCGGCCGTTGTCCGTGGCAGGTAGGTGATCAGCTCGCCTTCA
CCAGGCTTTCCCAGGCCGGTGTGCAAGTCCAGCAGAACGACCCGCTCGCGATTGCGCGCGTACGT
TTGCACGATGTCTTCCCAGACCAGGCGACTGGCCGTCGGCGCGGAGCCGCCGTAAAACAATCCAT
CGGCGCAATCATATTGGCCGGCCGTGACCGCCGCCTGCAG
>r137.1 |SOURCES={KEY=d7264f85...,fw,2193333-2193633}|ERRORS={}|SOURCE_1="hcb" (d7264f85c64c494738c475b842be43584b20fbfb)
AGAATGAGCGTGGACGGGTAATAGGGGCGGCCCAAGGTGGCGTCTTTCTCGGGTTGCTACTTGCC
CGCGTGCTGGCCGGGGGCATTAGCGACATCGCAGGCTGGCGGACCGTCTACTTCTGCTCGGCGGT
GACGATGCTAATGCTTGCCACGCTGCTATGGTCAGGACTGCCACGCCTGGCTACTCCGCTGGATC
GGATGGGTTACCCGCGTTTGATCGGCTCAATGTTCCTGCTGCTGCGGCACGATCGCGTACTGCTA
ATCCGAGGCATGCTGGCGCTTTTTATGTTCGCCGCATTTA
>r138.1 |SOURCES={KEY=d7264f85...,fw,2728123-2728423}|ERRORS={}|SOURCE_1="hcb" (d7264f85c64c494738c475b842be43584b20fbfb)
TACTTGCCGGATAAGCAGCCCTGTTGGCTGCTCCCGCCAAGGTTGCTATCCGCAAAGAGATCCCG
ATGATCAAGAAAATCGGCATTCGTCAGCTGAAAGTCGGCATGTATGTGCACGACTTCAGCTGTCA
CTGGATGGACCACCCCTTCCTGCGCAACCAGCTGTTGATCACGTCGGACGATGAAATCCGGAAGG
TCATCGATGCCGGCATCCATGAACTGTACATCGACACGGCCAGGGGGCTGGATGTACCGGATGCG
CCGACCGCGGACGAAGCCAAGGCAACGCTGGAACACGAAA
>r139.1 |SOURCES={KEY=d7264f85...,fw,1142089-1142389}|ERRORS={}|SOURCE_1="hcb" (d7264f85c64c494738c475b842be43584b20fbfb)
AAGCTCGACCAGCCTTCCTGTTCCAGCGAGACGCCCACGTAGGGCAGCCATTCCAGGCTGGCCAG
CCGCATCGTCTTGGGAGAACCGCCAGCGGTGGCTGACAAGCTTGCCGACAGCGTCGTGCACAGCA
GGCCGAGCAACAGACCGCGTCTCATCTCCCTTCCTCCGCTGTTGGTCAGCATGCGTCTTCCTATC
AGGAGGTGGCGCGCATCCAATACCGCAAATAGCGCCATTTCATCCCATATTTATGGGATTAGTGT
AGCGGTTTGACGCCAATATGTCGCGTTTGATGTTGGAAAG
>r140.1 |SOURCES={KEY=d7264f85...,fw,3278363-3278663}|ERRORS={}|SOURCE_1="hcb" (d7264f85c64c494738c475b842be43584b20fbfb)
CTTGCTCCAGAATCGGCAGCAGGTCGCGGATGTTCGAGATCTTTTTGTCGAACAGCAGGACGAAC
GGATTCTCCAGGACGGCAACTTGCTTTTCCGGATTGTTGATGAAGTAAGGGGACAGGTAGCCGCG
GTCGAACTGCATGCCTTCGACGATGTCGAGTTCGTCGTTCAGGGACTTGCCGTCTTCAACGGTGA
TCACGCCTTCCTTGCCGACTTTTTCCATCGCTTCAGCGATACGCTCGCCGATGGACTGGTCGGAG
TTGGCGGAGATCGCGCCAACCTGGGCGATTTCCTTGGAAG
>r141.1 |SOURCES={KEY=d7264f85...,bw,1991063-1991363}|ERRORS={}|SOURCE_1="hcb" (d7264f85c64c494738c475b842be43584b20fbfb)
GACGGGGTTCGTTCTGCAACACCGGGATGGAGGCAAACGTCATGGTGGTCGGGCATAACGAGCCG
GCTTCTACCTGGGACTGCAGGAAGTATCCCGCCGCGCGGGCCACATGGGCGCCGGGCTTGGGATT
GGACCAGGGCAGGGCATGCAAGCCCTCGCTGCGCAGCAATCCCAGCAAGGCATGCCAGCTGGGAT
GGAATTCCACACGGTCCACACGCCGGCCGACGCGGTCATGCGTCTGCAGTTCAGGCAGATGATGA
TTTGCCAGTTCGCCAAGTCGCAGCACGTCTTCGGTGCCAA
>r142.1 |SOURCES={KEY=d7264f85...,fw,3853526-3853826}|ERRORS={}|SOURCE_1="hcb" (d7264f85c64c494738c475b842be43584b20fbfb)
GATGCGGTCGATGCGGGACGCATGACCGCGGCGCATGCCGACCTGCTGCTCGAAGGAAGCACCAG
GGAGATGGACGAAGTGGCGCTGCTCGACCAGGCCGATATCAAGAACCTGCACTAACGGGTTGTTG
ACTAGGCCGGCGGTTCACGCGCTGGCATTTTTCAAGCTACCGTTTCGGTAGTTAAAGCAGGAACT
CAATGATTGGAATCGGTTGATGGATTGCCAAGTTGATATGGATGATGGCGGCTTGCAGTGGCATG
AGCAGATCGGCCGTCAAGAGCAGTTTGAACACGATGAACG
>r143.1 |SOURCES={KEY=d7264f85...,bw,3583261-3583561}|ERRORS={}|SOURCE_1="hcb" (d7264f85c64c494738c475b842be43584b20fbfb)
AGTGGTAGTTCAGTCGGTTAGAATACCGGCCTGTCACGCCGGGGGTCGCGGGTTCGAGTCCCGTC
CACTCCGCCAAAAACCGAAAAAAGGCGAACGCGAGTTCGCCTTTTTTCATATGCGGCAATGCTTT
TTGCAAGGTGCAGCAAAGGCTGCGTTACCTGCCATCCGGCAGGGCCGTGTCAAACGGTGTTTTCG
CAATCCGTATTTTATGGACTGAACATGTTTGAATTCATTCGTACACATCGGCGCCTGATGCAATT
CGCGCTGCTGCTGTTTATCATCCCGTCGTTTGCATTTTTC
>r144.1 |SOURCES={KEY=d7264f85...,bw,711314-711614}|ERRORS={}|SOURCE_1="hcb" (d7264f85c64c494738c475b842be43584b20fbfb)
CACGGCACCGAGCGCTACCTGATGCCGCTCGGCTTCATCCGCGAAGACGACATCGTCACCGCGTT
GCCGCAGCAACTCGCGCTCGCACGCGTGCGTCGCGGCCGCAATGTCGGACTGCTGACCGACGCAT
TTGCGCTGGATTCGTTTTCCTATGTCACCGTCGAACTGCTCAGGGCACGCGCCAAAATCGCCTCG
GAGGACGGCGAGGTCTGCTTCATTCCCACCGAAGCGCTGGACAAGATCGACATCGGCAAGGAACC
CACGGTACGAAGGATGTCGGCCGAACAATCCAACAGCTCG
>r145.1 |SOURCES={KEY=d7264f85...,fw,3599729-3600029}|ERRORS={}|SOURCE_1="hcb" (d7264f85c64c494738c475b842be43584b20fbfb)
ATTGTCCGCATGACGGGCATTGTCCAGCCCACTTGCTGCTGACGCCACCGCATTCGGTACAGGTA
TAGTTGGTTTTCTGTTTAGCCATATTCAGTATGCTGTTCTAAGCTGATCGGTCTGGTTTGCGGAA
TGGCCGCCGGACCGCCGCCTGGTTATTCTTCAATGACGGCAACGCGTGGCGCAACGGCGCACATC
AATTCGTAACCGATCGTTCCGGCGGCATTCGCGACCTCATCGATCGGCAGATTCCTGCCCCAGAG
TTCCACCTTGCTGCCGACGTGCGCACCGGGTATGTCGGTC
>r146.1 |SOURCES={KEY=d7264f85...,bw,3651680-3651980}|ERRORS={}|SOURCE_1="hcb" (d7264f85c64c494738c475b842be43584b20fbfb)
CAGTTCGCGGCCGATCGCAATCTGGTTCAGCCGCCGGAAAACGTCCTGGCGCGGGTCGGTCGCCG
AGGTAACCGGCGTGGCGGGTTCAAGTTTGGCCAGTGGCCGCGGTGAATTGAGGTCGGCCCGCGGC
AGCATGGCCGTCAGGTGGTCTGGTTGGCGCCGTAAGCCTGGGCGAGTTTGCGCTCCGTACCGGTG
CTTTTCATCATGGCCGACAGCCGGGCCATCCAGGGCTCGGTAATGTCGCGGATCTGGCGATCGTC
TTCCAGGATCTTCTTGATGATCCTGGTTTTCTGCTCACGT
>r147.1 |SOURCES={KEY=d7264f85...,fw,1720940-1721240}|ERRORS={}|SOURCE_1="hcb" (d7264f85c64c494738c475b842be43584b20fbfb)
GGTTTCAACAAGCTGTTCGTGCTGACGACCCGTACCGCCCACTGGTTCATCAAGCGCGGCTTCGT
GCCGGCGACCGTGGACGACCTGCCCAAGGACCGACAGCACATGTACAACTGGCAACGCAAGTCCC
TGGTACTGATCAAGCAACTTTAAAAAACCTCTGTCCTCCAACGGGACAGACCCAGCAATTTGAAT
CGACAAGGAGTACAACATGGCCCGCACGGTCCACTGCGTCAAGCTCAACAAAGAAGCCGAAGGCC
TGGATTTCCCGCCGTATCCCGGGGAACTCGGCAAACGAAT
>r148.1 |SOURCES={KEY=d7264f85...,fw,586595-586895}|ERRORS={}|SOURCE_1="hcb" (d7264f85c64c494738c475b842be43584b20fbfb)
GACGTCGCCGCCAGGACGCGGCGCATGCCTTCCACCCTGCGCGCGTGTTCTTCCGGCGGTGCCAG
GAGCGCCGCTTCGCACGCCGCGATGAAGGCATCGGCGTCCGCTGCGATGGCGACCACGTCGCTGT
AGCAACTGGCCACGTCGGTGACCGGCGTACTGACGATCGGCAGTTCCGCCGCCATGTATTCGAGG
GTCTTGGTCGGGCTGATGAACTTGGTCGACTCATTCATGGCGAACGGCAGCAAACACACATCCCA
GCCTGCAAGGAACTGTGGCAATGCTTCATAGGGCTGCTGG
>r149.1 |SOURCES={KEY=d7264f85...,fw,301673-301973}|ERRORS={}|SOURCE_1="hcb" (d7264f85c64c494738c475b842be43584b20fbfb)
GCTCGGATGGATCCCGAGAGGCGCGGGGATCGCCTGTTGTTGCGCAAACAACTGCGCGACGCGGG
CAAAGTAAGCATAGGGGTTGCCTGTGACGATCCGCGCACCCTCATAGGTTGCACTCACGGCGGCA
TCATCGTCGGGCGACAGGATCAGTGCAGCCGCCTGCGTTTGGGCCGCGAGGGCGCGCAATTTCGG
ATTCGACAGAAAAGTGATGTGGGTCGCCGTCGCTGCATCGAGCGGCGCGATACCGGACACTGCTG
TCTCGGGATTGCCAATCAGTTGGCCTCCGAGGCGTTCGAC
>r150.1 |SOURCES={KEY=d7264f85...,bw,3063620-3063920}|ERRORS={}|SOURCE_1="hcb" (d7264f85c64c494738c475b842be43584b20fbfb)
CATCAGCGCCGCCGAAGTCACCGACGCCGAAGCCATCCACCCGGGATACGGCTTCCTGTCCGAAA
ACGCCGACTTCGCCGAACGCGTCGAAAAGTCCGGTTTCGTCTTCATCGGTCCGCGGCCGGAATCG
ATTCGCCTGATGGGCGACAAGGTATCCGCCAAGCAGGCCATGATCAAGACCGGCGTGCCCTGCGT
TCCCGGTTCGGATGGCGCATTGCCGGAAGATCCGAAGGAAATCATCCGTATCGCCCGCAAGATTG
GTTATCCGGTCATCATCAAGGCAGCCGGTGGCGGCGGCGG
>r151.1 |SOURCES={KEY=d7264f85...,bw,4668432-4668732}|ERRORS={}|SOURCE_1="hcb" (d7264f85c64c494738c475b842be43584b20fbfb)
TCCCGCCCACGTCAGCACCGTGGGTTTCACGCACCTTTAAATGATGTTAAAGATCTAAAACCGAT
CCAGCGCCAACCCAACTATTAGCCAGTAACGGTTGAAATCACTTTCAACGGACTTGAGACCCCAA
CTCTTCTTGTTGTTTCGGCCTAGGGCCGCCATCCCGGCTTGAAATTAAACGTTGACGTTTCTCCA
TTTCCAAGCTGAAAGTTTGTCACCAGTTTTGCAAGTGATCGCGATGTCGCACTTATCCGAGCGTC
TCACTGCCCTAATTCAACCAACTTAAAGGTAATTTTTTCC
>r152.1 |SOURCES={KEY=d7264f85...,fw,759217-759517}|ERRORS={}|SOURCE_1="hcb" (d7264f85c64c494738c475b842be43584b20fbfb)
GGAGTTCTGGAAGTGTCCTTTGCTGAGAAATCCCTGGGCACCGCGCTGCACTGCTTCTATAGCGA
GGTGTTCATTCTTCTCGTCGCAGAGCGTCATGATAGGGATAGCAGGAACGGACTTGAATAGCAGG
TCAAAGGTTTGCATGTCCTGACTATCCGGCAGGAAGAGCTCGACCAAGATAATGTCGACACCACG
TCTATGCAATCGATTCAGTGCGTCAGACAAATGACGGACCCACTCCGTGATAAAAGGGCCATCTC
TCGCAGTGGCAAGTGTTTCTTTGAGCAACTTTGCGTCTGC
>r153.1 |SOURCES={KEY=d7264f85...,fw,2594898-2595198}|ERRORS={}|SOURCE_1="hcb" (d7264f85c64c494738c475b842be43584b20fbfb)
ACGATAAAAATCAGCTGCGCCTCGTCGATGTCTTCATAGCAGGCCGGCGGTGCATCCGCGCCAAG
TGTCTGCTTGTACCCGGCGACTGCGCTCGACATGCAGAGCCGTGAATTGGTATCGATGTTGTTGG
TGCCGATCAGGCCCTTGGCCAGCTTGTTGAACACGTAATAATCTTCGGTCAGCAGCTGCCCCGAG
ATATAGAAGCCAATGCTGTCGGGCCCATGCTGGCGGATCGTGGCATCGATGCGGCGCGCCAGGAA
CTCCATGGTGGAGTCCCAGCTTGCACGCTCGCGCTGTGCA
>r154.1 |SOURCES={KEY=d7264f85...,fw,1494074-1494374}|ERRORS={}|SOURCE_1="hcb" (d7264f85c64c494738c475b842be43584b20fbfb)
AGCGGCTCGAAGCGATGCGGCAGCAGTTCATCCGGCTGTTCGCGGAGCAGTGCGACGGTTTGCAG
GCGCTGGTTGGCAAACGTCAACTGATAGGTGCGCCCGGCACTGTCGACGATGCGTTCCGGTTGCT
GCTGATGGTTGTAATGGATGCGCGTGGTATTGCCGTTGCGGTCAATGATTGCGCTCAGGCGGGCA
ACGCTCGCATGGCTGTCCGGCAGCGCAAACAGGCGGCGTGTCTGCTCGCTATCCGTCAGTTCGAA
ACCCAGCGCACTGCCGCGCGATAGCGTGATGTGCTCGTAC
>r155.1 |SOURCES={KEY=d7264f85...,bw,3549403-3549703}|ERRORS={}|SOURCE_1="hcb" (d7264f85c64c494738c475b842be43584b20fbfb)
ACACTCTGGAGAGGAGCACCATGGGGACTTTGGTTAAGCGCCGGGCATTTCTGTTCTTTGCATTT
TCCATCGCAGCCGCTACCAGCGGTTCGCTCTCTGCCCAAAGCATGGAGCCGATCAAGATTGGGGT
TTCCGGCCCCTTCAGCGGCGGATCGAGTCCGATGGGCGAAAGCATGCGCAACGGCATCCGGCTCG
CTGTCGAAGAGATCAATAACATCGGTGGCATCAACGGCCGCAAAATCGAGCTCGTCGAGCGGGAT
GACGAAGCGAAAAACGATATCGGAGCAAAGATCGCGGATG
>r156.1 |SOURCES={KEY=d7264f85...,fw,4370890-4371190}|ERRORS={}|SOURCE_1="hcb" (d7264f85c64c494738c475b842be43584b20fbfb)
GACGGCAGACACTTCGATACAAATCGCGTCGGTGCCGACAACATGCCGATACATTGCGCTGGCAA
GATGACGTCGAGAACAACCCGGTCGAGCGGTCACGCCCGGGTGTCGGATCCCGGCAGAGGCTTGT
GCCGCTTACTGCGCGGATCATTGATCAATAACGCCGACCGCAGGCAACGCCGGAATAGAAGGAAA
CCTTGATGGACCAAAGAGCAGAACCGCCCGTCCCGCAAGTTGAAACAACAGTGCGCAAGCGGAAG
TCGCTGCTGGGCAGCGTGATTGCCTTGACCGCCCTGGGTC
>r157.1 |SOURCES={KEY=d7264f85...,fw,2005382-2005682}|ERRORS={}|SOURCE_1="hcb" (d7264f85c64c494738c475b842be43584b20fbfb)
GACCGGGTCCCATTCCCGCAGGTCGTTTTCCATCGTGATGAAATCCGGCGCGTTCCGGCGTACAG
GACCAACATATTTCATCGGTGCCCGTAGTACGCCGCCATAGCGTTTCGCATCATCATCCAGAAGA
TAGCCCATCGCACCGACACGCAGCTTGTCGGCATTGCGTTGGATTTGACCGACGGGCTTGTAGAT
ATTGCCGTATTTCTGGCAGAGTTCGCTCCGTTGCGGGCCTTCTTCGCCATCGCACACCTTGACCC
TGACCAGATAATCACCCAGCTTCTTGTCCTTCGCAAACTT
>r158.1 |SOURCES={KEY=d7264f85...,fw,1464611-1464911}|ERRORS={}|SOURCE_1="hcb" (d7264f85c64c494738c475b842be43584b20fbfb)
TCCGCTTCAAGCAGCTTTACGGCATGCGGTGTTTCCTCGGCTGTAATAACGCCGCGGCGGACATC
CTTGTTCAGCAATTCAAGAATGCGCTTCGCATGCTCTTCATACATCAGCACTTCGGCGGCGGCTT
TTGATTTGAATTTGACCAACATGGAGCCTCCAATTTTGAATCGACACGATTAAACCATAGCATGA
CTTTGCAAATTTGCTATACGCCAAATCAGACCATGGGTGACCTTGCCGGGTTCATTCGCCGGCTC
CCGGTGGTCGAAGTCCGCCTCAGCCCGGCTTGAAGGAACC
>r159.1 |SOURCES={KEY=d7264f85...,fw,295186-295486}|ERRORS={}|SOURCE_1="hcb" (d7264f85c64c494738c475b842be43584b20fbfb)
GGTCGCAAAACCACCGGGCACGCGAACGCCGGCGCCAGCCAGCTGGCTGATCATTTCGCCGAGGG
ATGCGTTCTTGCCGCCGACGGACTCGACGTCCGTCATTCTCAGATTTTCAAAGGCCGCTACGTAT
GTAGCCCCCTGGGTTGCCCCGTTGGATACTGCGTTGGACATAACTACACCTGTTTTGATGATAAG
AAATCTGCATATGCGCCTTCGCCGCTCGGTTCTTTTTGTTATTCTTGGTGAGCACGATATTGGTC
ATTAATTGATCGTCATTTTACAGTGTGCAACAGCATCCTG
>r160.1 |SOURCES={KEY=d7264f85...,fw,4906352-4906652}|ERRORS={}|SOURCE_1="hcb" (d7264f85c64c494738c475b842be43584b20fbfb)
ATAGTCGGCGTGGCCTGGGCAATCAACGTGCGCGTAGTGGCGGTTCTGGGTTTCGTATTCAACGT
GAGCGGTGTCTGGCACACTCCCTGCTGTATGTCCTGCGTGTACGACAAAACGTTCGACACCACCC
CAACCACTGATTCACTGATTCACTGATTCACTCATTCACTAACGCAGCGCTTTCCGACCTCAACT
ACTTAGGAGCATTACCATGACATCCCTCATCATCACCGACCTGGCCGTTACCGAACAACTCGACT
CCGCTTCCATGTCCGCTGTGCGCGGCGGCACCTTCAGCGG
>r161.1 |SOURCES={KEY=d7264f85...,fw,508129-508429}|ERRORS={}|SOURCE_1="hcb" (d7264f85c64c494738c475b842be43584b20fbfb)
TAGGAGATCGCCATGGTCACCGAACAACTTATTAAAAAAACGATCCCGGCACTGGTTACGCTCGT
GCTATCTTCCGGCGTGTTTGCGGCAGTGACAGATATTTCGACCGATCCCTTGAACACGTATTCAG
CCACCTCGTCGACGGACGTCAAACCAAACGTCATGTTCGTGCTGGATGATTCGGGTAGTATGGCT
TTCGACTTCATGCCCGATTGGGCATGCACCTTTCAATCAACGGCACGTTCAACTTGTGCAAGTCT
GGGCGAAAATCCATCATCGCCAAGATGGGAGTACTTGTTC
>r162.1 |SOURCES={KEY=d7264f85...,fw,1492358-1492658}|ERRORS={}|SOURCE_1="hcb" (d7264f85c64c494738c475b842be43584b20fbfb)
GTCTTGTCCAGCGCACCTGGCACGGTGCGCTGTTTGGCCAGGGACACTTGGCGGCCGGCATGGCG
TGGATCCAATGTCGCCATCTGTGCTGTCAGGCGTCCCAGCGGATCGTACTGGTAGCAACTGGTCA
GCATGCCCTGTGTGCGACTGATTTCCTGATGCGCGGCATCGCGTTCGATGTCGGTAATCACTGTA
TCGTCCAGACGGATCTGGTGCAGGTGGCCGGCACCGTAGAACAATTGGTGTACTACCCGGCCGTC
CGGCAAGGCAGTCTGGATCCGGTTGCCCAGCGCATCGTAG
>r163.1 |SOURCES={KEY=d7264f85...,fw,4329702-4330002}|ERRORS={}|SOURCE_1="hcb" (d7264f85c64c494738c475b842be43584b20fbfb)
GGCCTGCCTGCCGCACAACCCTCCTATGCCATGCGGGAAGGTTCCAGTGCAGGTCCAGGCCGAGC
ACAGTTCGTACGGGCGCGGGCACCAGATTTACCGCGGCATTCAACAGGATCGGCTGCAGTACTGA
CAAAGGGGCGGGTAACAGCGGGGCACGCGTCATGATGTCGAGGAATTCCTGGACGATGGGCGAGG
GCTCAAGCAACGGCAGAGTGCGCGCGAACAAGGTCTTGCACGCAGCGTCGGACAAGGGGGCATCG
GCCGCCCCATGGAGTGCGGCAGAAGAACTCCCTTCCGCAT
>r164.1 |SOURCES={KEY=d7264f85...,bw,1923756-1924056}|ERRORS={}|SOURCE_1="hcb" (d7264f85c64c494738c475b842be43584b20fbfb)
GCAAAGCGCCGGTCGGAACAGGCCGCCAGGGACTACGCGCAGTCCCGCGCCCTGGCCGAATCGGA
ACAGGCACGTATGTTGCAGGAGCGGGAAGTCGCCGAGCGGGCCGCAAGCGAAGCCAGCGCGGCAA
AGCAGGCCGCCGAACAGCAATTGCTGGAGAAGGCAACCGAGCAAGCCGAGCAGCAGCGCAAGGCG
GCAAGTGCAACGCAAGCCAGGGCGGCGGAAGCTGCCACGCTTGCCGCGATAGAGCGACAGCGTGC
CATCGCCGCGCAGCAAGCACTGGAAGCCATCCAGAAAAAA
>r165.1 |SOURCES={KEY=d7264f85...,fw,4472196-4472496}|ERRORS={}|SOURCE_1="hcb" (d7264f85c64c494738c475b842be43584b20fbfb)
CCACCGTTAAGGGCGTGTCGCAGACACGGAGTTCTATCGTCCCGTATTCCGGCTTTGGCCGGATA
TCCCAATAGAAGTCCTTCATGCTCTTGACAATGCCCGTGCTTTCCATCTGGGAGAAATACTCGTT
CCTGAAGTCAGCCCAGGACAGCAGGAAAGGCGCACGCCCGCTTAGCGGAAAGGCGAAGACCGAAT
TGAGCCGCGACGAGTTGAACAGGGTATCGCGGCCTTGTACATACGGTGAGGACGCCGACAGCGCA
ATGAAATGCGGAACGAAGCGGTTGAGCGCATGGAGAAGCT
>r166.1 |SOURCES={KEY=d7264f85...,fw,2699894-2700194}|ERRORS={}|SOURCE_1="hcb" (d7264f85c64c494738c475b842be43584b20fbfb)
CTGATGCTCAGCAAAAACGGCTCCGACCTCTTCATCACCGCTGAATTTCCGCCGGCATTCAAGAT
CGACGGCAAGATGACGCCGGTCTCGAACCAGCCGCTGACACCGACGCACACGGTCGAACTCGCAC
GCGCGATCATGAACGACAAGCAGGCGGCGGAATTCGAAGCGACCAAGGAGTGCAACTTCGCGATC
AGCCCGGGCGGCCTCGGGCGTTTCCGCGTGTCGGCGTTCGTGCAGCAAGGCCGGGTCGGCATGGT
GTTGCGAACCATCACCACGACCATTCCCAAACTGGAAGAC
>r167.1 |SOURCES={KEY=d7264f85...,bw,3848185-3848485}|ERRORS={}|SOURCE_1="hcb" (d7264f85c64c494738c475b842be43584b20fbfb)
AACCGGTCCAGCTGGCCGGAAGGCGCTGGTCTTCGAACAGCGCCTGGAGCTGGCTGACATAGGTG
CCCATGGCCACGTATTCGCGCTGGCCGCTGGTGTTCAACACGGGAACCTGCACCGTAAAGCTGTA
CTCCTTGCTGTAGGGGCCGAGAAAGACGTTGCTCACCACCGTCGCATCGGGACCAAGCTCTTTTC
TTGCCGCGACCGAAGACCGCATGAGGGGCAGGTTTCCAGTGCCGAACGGGACGCGCGTATTGATC
GATTGCTGTCCGGTCTGGTCGGACAGGCTGATCATCCCGT
>r168.1 |SOURCES={KEY=d7264f85...,fw,2939197-2939497}|ERRORS={}|SOURCE_1="hcb" (d7264f85c64c494738c475b842be43584b20fbfb)
GCGCGGCATCGGAAGTCGTGCGCATTGCCAATACCCGCGTTGGCGAGGGCTTTGTCGCGGTCAGT
CCCGAAACGCGCAAGAAGTTCTGGCTCGACCGCGCCCGCACCGCGGCGATCGCCAAGCATACCAA
TGCCTTCAAGATCAACGAGGACGTCGTCATTCCGCTCAACCGCATGGGTGAATACACCGACGGCA
TCGAGCGCATCAATATTGAACTGTCGATTCACAACAAGCTGCAGCTGCTGGCCGAGCTGCGCAAG
TTCTTCGCCTCGAACCATCTGCCGCTGGGCAAGAGCGACG
>r169.1 |SOURCES={KEY=d7264f85...,bw,4175423-4175723}|ERRORS={}|SOURCE_1="hcb" (d7264f85c64c494738c475b842be43584b20fbfb)
TTGAGACCGCAAACTCCACTTTTCCCGATACCGCATAGTTGTAGATGTTGCGGGCCAGCTCGGAT
ACGACCGTGGAGATGCGTACCTGATCGTGCGGATTGAAACCGCATAAAGCGGAGACCTGGCGCGC
GCGTTGACGCGACACGAGTACGTCGAGTTCCGATTTCACTGCGACAGTCATAATGCGTAACACCA
CGGCCTGCTGCTCCCTTGAGTACGTCGCGGATTGTCAGTCATGACAATCCGGTAATTCAGTATGG
GGTAATGGTCTGCATGTTGTTTGTTGCCATCAGCCCTGCC
>r170.1 |SOURCES={KEY=d7264f85...,fw,4459774-4460074}|ERRORS={}|SOURCE_1="hcb" (d7264f85c64c494738c475b842be43584b20fbfb)
CATGCTGGGCAGCATGGCCGAAGCGGAAGATGTGGTGCAGGAAGCGTGGATACGGTGGCACGAAA
CCGAGCAAGATCAGGTCGACACGCCTATTGCATGGCTTACCACCGTTGTGACGCGCCTGGCCATA
GACCGCCTGCGTCGGTTGCAGCGCGAGCGTATGGAACGTACAGGGCCATGGTTGCCTGACCCTTG
GCTAGAGGAAACCGAGCCGTCGCCGGAGGACACGGTATCAATGCTCTCCGATGTCTCGTACGGCG
TCATGCTTCTTCTTGAACGGCTTACACCCGATGAACGAGC
>r171.1 |SOURCES={KEY=d7264f85...,fw,1975009-1975309}|ERRORS={}|SOURCE_1="hcb" (d7264f85c64c494738c475b842be43584b20fbfb)
CAAATGGATAAGAACTATCAACTATCCCATCATGCGGCCCGGCCCTATCATCTTGTCGAGACCTC
TTCATTACCGCACCCGAAAGGAACGTCATGAGCGAACAGCGACCTACTCTTACCACGCGACAGGG
GCATCCCGTCAGTGACAACCAATCCCTGCGCTCCGTGGGTGAGCGTGGCCCGGCCACGCTCGAGA
ACTATCAGTTCATCGAAAAAATTACGCACTTTGATCGCGAGCGCATTCCCGAGCGTGTCGTGCAT
GCGCGCGGAACCGGCGCGCATGGTTACTTCGAGGCATACG
>r172.1 |SOURCES={KEY=d7264f85...,bw,3748076-3748376}|ERRORS={}|SOURCE_1="hcb" (d7264f85c64c494738c475b842be43584b20fbfb)
GTTTTTATACACTATTTTATCACCAGGCACGCCAATGACGCGTTTGATGTAATCGAGGGAGGTAT
CTTTGGGAAATTTGAAAACCATCACATCACCCCGCTGAGGATCGTTGATGCTGATGATTTTCTTG
TTGATGACCGGCAGGCGGATTCCATAGGTGAATTTGTTCACCAGGATCAGGTCTCCGATGACCAG
CGTCGGCACCATCGAACTGGATGGGATCTTGAACGGCTCGTATAGAAAGGAACGCAGGAAAAAAA
CCAGTGCGATCACGGGGAAAAAACTGCCCGAGTACTCAAT
>r173.1 |SOURCES={KEY=d7264f85...,bw,2724804-2725104}|ERRORS={}|SOURCE_1="hcb" (d7264f85c64c494738c475b842be43584b20fbfb)
CTTCTTTTCGGTGGCGCGGCTGATGTCGGCCACCTGCCGCAGACGCGGCACGTTTTTTCCCTTTG
ACACCATATGAATAAAACCCTGTTGTTAGTGGACGGTTCCAGCTACCTGTACCGCGCTTTCCATG
CCATGCCCGACCTGCGCAACCCGGAAGGGGCGCCAACCGGTGCGATCTACGGCATGATCAACATG
CTGCGCAAACTGCGCAACGACTACGCCGCAGGATACATGGCCTGCGTATTCGACGCAAAAGGCAA
AACCTTCCGTGATGACATGTATCCGGAATACAAGGCGCAC
>r174.1 |SOURCES={KEY=d7264f85...,bw,143252-143552}|ERRORS={}|SOURCE_1="hcb" (d7264f85c64c494738c475b842be43584b20fbfb)
TGGCCATTGAATTCATCCGCCACCGCCAGCGAGAATTCACAGGTGGTGAAATCCGGATTGGTCAC
ATAGCGCGATACCGCAATGATGCGTTCCGTTTCCTTGAAGCCGCCGCTATCGTCGGGACTCCGTT
CGCGGTAGATCGCCACCAGTGCCATCTCGCGGTCGTAGTCGATCAGCGTGAAACGTGCCAGCATC
TTCAACGACAGTTCCCGCATCGTCGACACGAACCGCATGTAGCGGCTCTCCGCCGACAGGCGCCG
CACGAAGTCCTGCAGCATCTCGGCGTCGTTCGGGTAGATC
>r175.1 |SOURCES={KEY=d7264f85...,fw,2242206-2242506}|ERRORS={}|SOURCE_1="hcb" (d7264f85c64c494738c475b842be43584b20fbfb)
TTTTCTTGGCAGTGCGCTGGGAGCAACTGACAAAGGCGATAGGGAGCGTCCCATTTTGGAAAGGA
AAGATTGTCGTTGATGCGACGAACAACCGGTTCGGCCCGGGTCCGCATGATTGTTACGATATCGG
AGATAAGAATTCCAGCGAGATTGTGTCCGACCTCCTCGGGGACGCAAGACTAGTTAAAGCGTTCA
ACCATCAACCAATTTCAGCGTTACAGGATTTGGCTAAAGGAAGCCTTGCATTACCTAAGGCTTTT
TTCATAGCAGGTGATGATCCGTTGGCCAAAGCACAAGTGT
>r176.1 |SOURCES={KEY=d7264f85...,fw,3522973-3523273}|ERRORS={}|SOURCE_1="hcb" (d7264f85c64c494738c475b842be43584b20fbfb)
TGATCTGGGTCGTTGCCTCAAACTTCGACGATGCCAATTCCGAAATGGATGAAGCGATGCTGCGT
CGCTTCACGGTCAAGATCAACTTCCGTCTGCCGAACAAGTCCGAGCGCCGCGAACTGCTGAACGT
CTTCCTGTCGCGCAAGGATGTGGAGTGCGTGGACTGGAGCAATCTCAATCTCGACTACGTTGCCG
AGATCACGGCAAACCTCAGTCCTGCATTGCTCGAGACAGTCGTCGACCGTGCCAGCATGATCGCG
ATCCAGGAAAAGACGCTGATTACGACGGATGTCCTGTTCC
>r177.1 |SOURCES={KEY=d7264f85...,fw,3267331-3267631}|ERRORS={}|SOURCE_1="hcb" (d7264f85c64c494738c475b842be43584b20fbfb)
TTGGCGGGATTCGAAAGAGAAGCGTGCGGGCCGCAATGGCCCGCCGGCACGGCTTAGCGCATGCG
TGCAGTACGCACGGCGCGACCGAGATCGATCACTGACATGGCGTAGAAAAAGCTGCGGTTATATT
GAGTGATGGCAAAAAAATTGTTCGCACCCAGCCAGTATTCGGTCGGCTCGCCGCCGTTTTGCAAA
TCAATCAGGCCGAACAGCATGTCCGCGGGCGGTTCGATGCCCGGTGTCACGCCGGCAGCCTTCAG
TTCGTCCACCTTGAACTTGGCTTCCAGTCCCTGGTTGGTG
>r178.1 |SOURCES={KEY=d7264f85...,fw,2293795-2294095}|ERRORS={}|SOURCE_1="hcb" (d7264f85c64c494738c475b842be43584b20fbfb)
GCCAACCTGCCCCTCCGCGGCCCAAATCATTCCAACGACTTCGACGACAGACATATCCGACGCAA
GTACACCGTCCTCTTTGCGATGGAGAACGAATCCATGGTTTTGGGCGAGCGCATCGAGAATGCGG
TAGTCACCGGTCAAACCCATGATGCGATCGGCTTCTACCAGCAGCGGCTTGTTCTGGGTGTTTTC
TTGATTCGCCTTATTGCGGAGGATCTGGGCCGACATGCCAAGGCGCGGTGCCAAAGACTCAGGGC
CGCCTGGGGCGTCGTGGACTGTGTTGTGGAAGGCGTCAAG
>r179.1 |SOURCES={KEY=d7264f85...,bw,2249338-2249638}|ERRORS={}|SOURCE_1="hcb" (d7264f85c64c494738c475b842be43584b20fbfb)
TTCCCGGAACAGAGGGATACTCCGACGACGCAGAGTCGCTCATCCCCCGATATGAAAGAGTTCCT
TTCACCGAGAAATACAAAGCAGTTTTCCACTTATTCCCGACGAAAGCGAGCAAGATTTTGGATAT
AGGTGCCGGCACGGGGGGCGATGCGGCCTGGCTTGCGACGAAGGGCCATTGCATCGTCGCTGTAG
AGCCGACAGACCCACTTCGAGAAGCGGGCGCCAAACTCCATCCCTCAAGCCAGATCGAGTGGCTT
GACGATAGCCTCCCAATGCTACTCAAGACCACAGCTCGCA
>r180.1 |SOURCES={KEY=d7264f85...,fw,1603333-1603633}|ERRORS={}|SOURCE_1="hcb" (d7264f85c64c494738c475b842be43584b20fbfb)
CAGCCACCCTCCTTTGCCCATCCACAAGGGAAACTGGATCAAAATCAGGAGGGCAACGAGGCTGA
GAGTGATAAGGCGCATGCCGTCATTGTAGTGGGGTAACAATAAAAAATGGGAGCCGAAGCTCCCA
TTTTTTGTTTCCAGACTACATTCCCGTGTCGTCCGTACATCGTCCTCAACGCGTATGTCGCGTCA
TTGAAACGCTGCCGGACAAGGGTTTGATCTCAGCGCAGGTTGTAGAACGCGCCACGGCCGGGATA
GCTGGCGATGTCGCCGAGGTCTTCCTCGATGCGCAGCAGC
>r181.1 |SOURCES={KEY=d7264f85...,fw,1806711-1807011}|ERRORS={}|SOURCE_1="hcb" (d7264f85c64c494738c475b842be43584b20fbfb)
CGCAGGTTGCCGCCATGTTCAAGCATGACCGATCCTTTCCAGTACAAAGACCAGCGCAGCTGAGG
ATGCCAACCACAGCATCGTCGTGCGCGCCACCAGTCGCCACGCGCGCAGGATGTCTTCACCCTGC
GCTGCCTTGCCGGTTCCCAGCGGCGGCCTGGCTTCAACGACGCCGTCGTACTCGGCCGCGCCGCC
AAGGGCAAGCCCGAGTGCGCCCGCGCCGGCCGACATGACCGGGCCGGCGTTCGGGCTGGGCCATG
CGGCTGCCTGCGTCCTCCAGCATTCCCGTGCGCGCCGCGT
>r182.1 |SOURCES={KEY=d7264f85...,fw,4589685-4589985}|ERRORS={}|SOURCE_1="hcb" (d7264f85c64c494738c475b842be43584b20fbfb)
CGCTCGAGGATGATTTCGACCACCACCGGCACCCGATGCTGGCGCATCAATGCACGCGCCTGGCC
AAAGGCATCCTGGATATCCTGCGGACGGGTGACACGGATCGCCTTGCAGCCGAGGCCCTCGACGA
CGGCGACATGATCGACGCCATAACCGTTGAGTTCCGGCGCATTGACGTTTTCAAACGCCAGCTGC
ACGCAGTAATCCATGTCGAAGCCCCGCTGCGACTGGCGGATCAGGCCAAGATAGGAGTTGTTCAC
CACGACGTGCAGGTAAGGCAGCTTGAACTGCGCACCGACA
>r183.1 |SOURCES={KEY=d7264f85...,fw,4745029-4745329}|ERRORS={}|SOURCE_1="hcb" (d7264f85c64c494738c475b842be43584b20fbfb)
TGAAGTCGGATTTCAGATACGGGCGCTTGCGCAGATATTCCAGGTCTTCGTCCGTGAATCGCATT
GCGCACAACGCGTCGAGCTGCATTTCGATTTCGCGACGGAGCGAACTCAGGGGATAGGCCGGCTT
GTTGCGGCACATGAAACGGTATTCGGAATGATTAGCCGGGAACGCGTGCAGCAGTGACTGCCACA
TCGTAAACTTGTACAAGTCCGTGTCGAGCAAGCTTTGAATGACGGGCTGGAAGGCAGTATCCATA
ATGTTGGCTTTTCGTATCTATTTCATGAGTGCAGCAGCTG
>r184.1 |SOURCES={KEY=d7264f85...,fw,4819734-4820034}|ERRORS={}|SOURCE_1="hcb" (d7264f85c64c494738c475b842be43584b20fbfb)
CGGCGGCCATACGGCCAATTTCGGTGAAAAGCCGGTGCAGCGCGCCTGCGCCGCGGCCGACCGTA
CCGGTCATGCGCTGCTGCACACGCTGTATCAGCGTAACGTGCGCGCCAAGACCCATTTCTTCGTC
GAGTGGATGGCCATCGACCTGATCCGCGACCAGGACGGCGATGTGCTGGGCGTTGTCGCTCTCGA
GATGGAAACTGGCGAAGTGATGATTCTCGAAGCCAAGACCACGATGTTCGCGACCGGTGGAGCAG
GGCGGATCTTCGCCGCTTCCACCAATGCGTTCATCAATAC
>r185.1 |SOURCES={KEY=d7264f85...,fw,397267-397567}|ERRORS={}|SOURCE_1="hcb" (d7264f85c64c494738c475b842be43584b20fbfb)
GAAGACCTTGACCATCGCGCGAACCGGCATCGCCGCAGCATCGCCAAGCGCGCAGATGGTGCGGC
CCTGGATGTTGTCGGCAATCGAGTTCAGCATGTCGAGGTCGTCGGCACGGCCCTGGCCGTGTTCG
ATACGGTGCACCATGCGGTACAGCCAGCCTGTGCCTTCGCGGCATGGCGTGCACTGTCCGCAGGA
CTCTTCGTAATAGAAGTACGACAGGCGCAGCAGTGACTTGACCATGCAGCGTGTTTCGTCCATGA
CGATGACCGCGCCTGAACCAAGCATCGAACCTGCCTTGGC
>r186.1 |SOURCES={KEY=d7264f85...,fw,3454280-3454580}|ERRORS={}|SOURCE_1="hcb" (d7264f85c64c494738c475b842be43584b20fbfb)
AAAATTCGATCGGTTTTCCATCCCGGCCGATGACGGGCTGGTTGGCGATGAAGGTAACACCGGCC
GCGCCGAGGAGGCCAAGCACGATGATGATGAAAATAAACTTTTTAATCAAAATGAATCCTGAATC
GGTAGTCGCCCTGGTTCGGGCGGCCTGACGTGGTTTTGACGAACGCCGGACGCGTTTGCCGAGAC
CTCACTATAATCAAGCCAAGATGATAATTGAATAATTCCCTAGCGTATGACAATCACTATGAACC
CATGGTTGCAGTTTCTCGCAGATAGCGGCGCACGTATCGG
>r187.1 |SOURCES={KEY=d7264f85...,fw,520060-520360}|ERRORS={}|SOURCE_1="hcb" (d7264f85c64c494738c475b842be43584b20fbfb)
GACAGCAAACGCAGCTGTAGTGATGTAGTTACGCATATTTCCCTTTCAGAATAGCAAGACGAAAT
CGTACTACGTCGCTAAACGCCTGAAGGAAATAAATGTATTACGGGAATATGTAACGAGATGTATC
GTGAATGCACGCATGCACCTCGCAACGTTCGGCCGAAAGAGTTTATTACACTCCGGCAATATCCG
GCTTCGCACTGACCATACGGCTTAACTGCACCAGCAAGGTGCCCTGTACCATCGACACCGCGACA
TTGCTGCCCAGTTTGAAGCCACGCATGGCGGCGGCATCCA
>r188.1 |SOURCES={KEY=d7264f85...,bw,737561-737861}|ERRORS={}|SOURCE_1="hcb" (d7264f85c64c494738c475b842be43584b20fbfb)
TGAACTGCTTGCGGTTAGGCTGTCCGCTGATCGGGTCGATGCGTCCCAGCGAATGCTGCAATTCA
ATCTGCGACATTACCATGGCCGCCAGATCGGTCAGCGAAGCGATTTCTTCGGGAGTGGCCGCGCG
CGGCTCGACGCCAAGCACGCACAGTGCGCCCAGGCTGTATCCATCGTCGGTGATCAATGGCGCGC
CCGCATAGAAGCGAACGCCGTTCTGCGCAAGATGGCTGCAGTTGTAGAAAGGATCGTCGAGCAAA
TCCGGAATGACCAGCACCGCAGAGGTGTCCGCCACTTGGG
>r189.1 |SOURCES={KEY=d7264f85...,fw,2835239-2835539}|ERRORS={}|SOURCE_1="hcb" (d7264f85c64c494738c475b842be43584b20fbfb)
TGCGTATCAGTACCTGTCTCCCGGCGTGAAGGGAGAGGTCGACGTGTTTTCGTATGGCGCCGACG
GCCAGCCCGGAGGCAACGGCAATGATGCGGACGTCGGTTCCTGGGACCTTTGATCCAACGATTAT
CACCGTCAATGACAACTATTGTGCCCGGTGCGCCGCAGAGTAAGGCCCGCGGCTTCACCCTGCTC
GAACTGCTGGTGGTGCTGGTCATCGCCGGCATCCTGCTGGGCATGGTAGCCTTCAATGCGATGCC
CAGCGAACGCCAGGTGTTGCAGAACGAAGCACAGCGCATC
>r190.1 |SOURCES={KEY=d7264f85...,bw,3625832-3626132}|ERRORS={}|SOURCE_1="hcb" (d7264f85c64c494738c475b842be43584b20fbfb)
TGACGCGGGGAACGCGGCTGGCAAGCTTCTTCTGGATCGAAAGCATGGTGCGCGGCAGCGACCAG
CGCCAGCTGCTGTTCGAGATGGACATGGCGCTGCTGAAGCTGCGCGATTCCCTCGGCGAGCAGGA
ACCTTCCGTGGTGCAGCTCACCGGGACTTATCACAACCTGTTGCGGATGTGGGCCAGCACATGAG
CCTGCTCCCCGCCGTCGAAGCGATCCCGCCGGGAATACTCTCGCTGGCCGACCATGAGCAGCATG
CGCGCAGTCGGCTCGACGATAACGCCTGGGCTTATTTCGC
>r191.1 |SOURCES={KEY=d7264f85...,fw,3933883-3934183}|ERRORS={}|SOURCE_1="hcb" (d7264f85c64c494738c475b842be43584b20fbfb)
CGCGCAATCGACGAGTGCGGCGGCGATACGCTGTTGATCGGCCGTGCAGAAAATTTCTTCGTAGG
CGTCTCCGATTTGGAAGATACGATTTCACGCTTGAAGGCTTACGCGGCCGCCGGTGCGGATTGCC
TCTATGCGCCGGGTATCCAGACCCGCGAACAAATCGAAGCCGTGGTCGCCGCCGTAGCGCCCAAG
CCCGTGAACGTGTTGATCGGATCGACGTCGGATTTTACCCAGCAGGAACTGGCGGCGCTCGGTGT
GCGGCGAATTAGCGTGGGCGGCGGGTTGGCGCGGGCGGCT
>r192.1 |SOURCES={KEY=d7264f85...,bw,4871423-4871723}|ERRORS={}|SOURCE_1="hcb" (d7264f85c64c494738c475b842be43584b20fbfb)
ATGGCGCGCGATCTGCGACACCTGCCACGGCGTCAGCTTCGCATAGATGTCCTTGGTGAGCTGCT
GGCTCTTCTTGGATAAGCGATCAATCTCTTCCGAGATGTCGACGGCCGAGTCATCCTGCACGAAA
CGCAGTTCTTCGATTTTTCCTTCAAGTTCGGCAATCGGTTGCTCAAATCCGAGAAAAGTTGTTTT
GCTCATCGTGCCTCCTTCTATCAATCAACACGAGGTGGTTTGGTTATCCGCTTCGTTCTTTTTGC
TGTTTTGTGCCGCCGTACGTCGTTTCCCTGCGTTTACATT
>r193.1 |SOURCES={KEY=d7264f85...,bw,2612976-2613276}|ERRORS={}|SOURCE_1="hcb" (d7264f85c64c494738c475b842be43584b20fbfb)
GGCAGGGCGAAACAGTGAAGCGCATTCACGTAGCGAACGCGGTACCAGTTGCTGGATGGCCGGCC
AGTGTAAGGAACACAATGCCTACCTGTACGATCAGGCGATTGCGGACAACGTCCGTGCGCTCATG
GCGCAAGGCGTGTTCGAGGGAGGGAGCATCTGGATTACCGTCAGGCGGCGCTTCGTCTGGGTCGA
AGGGTGCGTAAAAAATGCGCATCAAGCCGAATCGATTAACATGCAGGTCCAGACTGTGCCGGACG
TCGAGCGTGTCCTCATTCATTTGATGACCGGTACCACCGG
>r194.1 |SOURCES={KEY=d7264f85...,bw,4741498-4741798}|ERRORS={}|SOURCE_1="hcb" (d7264f85c64c494738c475b842be43584b20fbfb)
GATGCGGCAGAGCGCTTCAAATTGTTCCTGTTTGTTTGCCGCGATATTGAGCAAACCGTCGCCGG
TCCGAAAAGTACCGGAAGGACTGGCCGTGAAATTGTTATTACCCATGGGAACGGGCGCCTGGCCT
GCGATGAGCTGGTTGGAGACGATCCACCCCATCGTGACGATGGCTGAATCGAGCATCGACACGTC
GAGAAACGCGCCTTCGCCGCTCCTTTCGCGTCGCACTAGTGCCGCTGAAATGGCAAACGCCGCCG
TCATGCCGCCTATGGTGTCGCAGACCGGATAGCCGACGCG
>r195.1 |SOURCES={KEY=d7264f85...,fw,737179-737479}|ERRORS={}|SOURCE_1="hcb" (d7264f85c64c494738c475b842be43584b20fbfb)
GCGCCACGTCGATGATGAGGACGGAATGAACGCAATGCTCGTGGCAACGGGTCGACAGCCGGACG
CTGGAAATATGCAGTCGCGTAGCCGGCAGCGCCAAGGGCAATGATCAATCAGAGGAGCAGGAACA
TGGGGTTTTTCAGTTCAACCGAAGTCATGTGCGTCGACAACACGTATGAAGCGAAACGCCTGGAA
GCGTTGCACAAGCTTGAGCTGCTTGACACGCAGCCAACCGAAGCCTTTGATCGCATTACCCGTAT
GGCGGCCCAGTTGTTCAACCTGCCGATTTCCGCGGTATCG
>r196.1 |SOURCES={KEY=d7264f85...,bw,110896-111196}|ERRORS={}|SOURCE_1="hcb" (d7264f85c64c494738c475b842be43584b20fbfb)
ATTCGCCGAAGCCTGCGCAAAGGCGGGTCTGGTGTTCATTGGTCCGCCGGCATCGGCGATTCGCG
CGATGGGCTCCAAGTCGGCGGCCAAGGCCTTGATGGAAAAAGCCAACGTGCCGCTGGTGCCCGGC
TACCACGGCGACAATCAGGATGCCGACTTCCTGCAGGAACAGGCGGACAAGATCGGCTACCCGGT
GTTGCTCAAGGCCAGTGCCGGCGGTGGCGGCAAGGGCATGCGCATCGTCGAGAAGAGCGCCGACT
TCAAGGCCGCGCTCGAGTCCTGCAAGCGTGAAGCGATCAA
>r197.1 |SOURCES={KEY=d7264f85...,fw,2030391-2030691}|ERRORS={}|SOURCE_1="hcb" (d7264f85c64c494738c475b842be43584b20fbfb)
GCAAGCCGGCGCAACGGTCACCATCTGTAACTCGAAGACCCGGGACCTCGGCTACCACACACGGA
ATGCCGATATCCTCGTGGTCGCCACCGGCAAACGTAATATCGTCACTGCCGACATGATCAAGCCC
GGTGCGGTCGTGATCGATGTCGGCATGAATCGCGATGACGCAGGCAAGCTCTGCGGCGACGTCGA
TTTCGCCAACGCCAAGGAAGTCGCCGGATACATCACCCCGGTTCCCGGCGGCGTCGGACCGATGA
CTATTACGATGCTGCTCGTCAACACTATTGAAGCCGCAGA
>r198.1 |SOURCES={KEY=d7264f85...,fw,2608441-2608741}|ERRORS={}|SOURCE_1="hcb" (d7264f85c64c494738c475b842be43584b20fbfb)
TGCTGGTTGCAAAGTGCCTCGCAGCGCTCAAGCAGACCGGACTGAAACGACTGGTGATTGCGGGC
GGGGTCGGCGCCAACCGGCAGCTGCGCGAAGCACTGAACGCCGCTGCGCAGAAGAGGCGCTTCCG
CGTCTTTTACCCGGAGCTGGAGTTTTGCACCGATAACGGCGCCATGATTGCGTTTGCCGGCGCGA
TGCGCCTGCAAATCAACCCGGAGGCGGCGAAACGCGATTATGCATTCAATGTACGGCCGCGCTGG
CCGCTGGATGAATTGCGGATCGTATAGTTTCGGTAGTTGG
>r199.1 |SOURCES={KEY=d7264f85...,fw,4793830-4794130}|ERRORS={}|SOURCE_1="hcb" (d7264f85c64c494738c475b842be43584b20fbfb)
AGGTAAGAGCCTTGCTCAGATAAGAGCTAGTCGCGATTTTGCGCGTACACAAGTATCAATGGGCT
TTAGTCCTAATTTGCAGAAGAAATTAGCGAAACAGGAAGAAAAAGACACTATAGAGGCAAAGCTC
GCAAACCTAGAGAAGCAGAAAAGCGAAAACTTGACATTGCAGGATTTGTTTGAAGTGTGGCTCAG
TGATGGAGTGCGCCGGAAGGATGGCAACGCCGAACTGAGGCGGTCATTTTCTGCAGATGTTTTGC
CGTTCATCGGCACGAAGCCGCTTAGGAGCATTGATGAGCA
>r200.1 |SOURCES={KEY=d7264f85...,fw,2145553-2145853}|ERRORS={}|SOURCE_1="hcb" (d7264f85c64c494738c475b842be43584b20fbfb)
TAGCGCCGTCGTGCGGTGTGCAGTATTAAAGCCATGCTGGCCTGATAGACCTCTACTGTGTTTAG
CTAAGTACTAGACGCGCTCGAATTTTTATGTCTTTCATGTATTCATTCGTTCTTAATGCTGATTG
AAGCAGGCGCTTTGTGTATAAAACGATAAAGAATACATCCAAAATAGCTAGTTTGGAGGTGCCCC
CATATTTATGGGATGGTTCCCAGGCCACACTATCCATTACATCCAATTGACGTTTTTGTTGGTGG
TCGACCTTCGCCTCCGTGAATCCAAGATACTATGATCTCT
>r201.1 |SOURCES={KEY=d7264f85...,fw,2173706-2174006}|ERRORS={}|SOURCE_1="hcb" (d7264f85c64c494738c475b842be43584b20fbfb)
GCATCGCTGCGCATAGGCAAGTCGCCCTTCAGACCGACGCAACGCTCTGCAAGCTGCCGCACGCG
TGTTACTGCCGCTTCATTTGCCCCGTTCTTTCTGCCGTAAGGCGTGCCGGTTTCCTGCGGTGCCG
CATAGGGATCGAACCCGGCATTCGTCCAGTCGCTCAACATTTCCGTGAAAGTAACGCGGACTTGC
TCACTAGGAAAATTTTGCAGGAGGTCCACACCAGCCTTTTTATAATTGGCGTTGTAGGTTCCCGC
GAAGACATCGACTGTCTTGTAATGGTTAGTAGTTCCGAAA
>r202.1 |SOURCES={KEY=d7264f85...,fw,395011-395311}|ERRORS={}|SOURCE_1="hcb" (d7264f85c64c494738c475b842be43584b20fbfb)
CGTCAGCTGCAACGACTCCGCACGGCGCACGATGGCGTCGGTAAAGTAGATCGGCACGTCGGCGA
TACGCTCAAGCTGTGTTGCCTCACCCGGCTTCGCAGCCTGCAGCGCCGTGTTGACGACGTTGTTG
AGCTTGGAAACCAGATCGGCTTCCTCGGATACCTTGGTACCGAGCACCTCGACACGGATCTGCTC
GGAAGTGTCGTAGTTGAAGCCGCCGATATCGAGCAGATTACCGAGCACGCGCAGTACCTTCCAGG
CCGGACGGGTTTCGCCGAGCGGCTTGGTGGTGCCATTGAA
>r203.1 |SOURCES={KEY=d7264f85...,fw,379526-379826}|ERRORS={}|SOURCE_1="hcb" (d7264f85c64c494738c475b842be43584b20fbfb)
GGCCATTCGATGAAGGCCGGCGGGGGACAGGCATTGCACGGTTTTAATCTGCGCTTGGGTCATTT
TTTTGTCGGGAATCAGCGAATCCGATTGCCATTCTCACATTTTAATTGGCGTTCCGCTTAAAATT
CTATTTAACTTCGGCTCAGATCCAAATTTCATTCGCAGGAGAAATCATGCAGGGCACCATGCTTA
AAGGGAAAACCGCGCTGGTCACGGGATCGACGTCCGGGATTGGTCTGGGTATTGCGAGGACATTT
GCGGCGCAAGGCGCAAACATCGTTCTGAACGGCTTCGGCG
>r204.1 |SOURCES={KEY=d7264f85...,bw,3633857-3634157}|ERRORS={}|SOURCE_1="hcb" (d7264f85c64c494738c475b842be43584b20fbfb)
TTTTCCTGGGGCGCAACTGCGCATTGCTATATAGCCAACCCGTCCTGCCCGATGGTCTGTTTCCT
AAAAGCAATTTGCATGCCACTTTCGTTGCGGCTTGGGACACGATGACGCCGGTCGCCGAAACCGC
TTAGAGCCTGACATCGGGCGCTTTACCCATCGAATCCGGCCTGCCCATGCATCGACGTTTTCTCG
CTTGCGGGAAATTTCCATCAAGTAAATTATCAAATTCGGGAAAACGCAGCCCATGACCCGCAGGC
TTGCGGTATCGTTTCGACATGGGCTTGGTATGGGTCTGTA
>r205.1 |SOURCES={KEY=d7264f85...,fw,3017856-3018156}|ERRORS={}|SOURCE_1="hcb" (d7264f85c64c494738c475b842be43584b20fbfb)
ATGACCTGGATGTCAGCAGGCTCAACCTGTATCTGGACGATGTGCTGGTGGCCAAGAACGGCGGC
CGCAATCCCGATTACAAGGAAGAAGACGGGCAGCGCGTCATGAAGCAAAGCGAAATCACGATCCG
GGTGCAGCTCGCGCGCGGTACCGCTGCGGCCACCATCTGGACCTGCGACCTGTCGCATGACTACG
TAAGCATCAACGCCGACTATCGTTCCTGACATGACACAGCTTGATCAATTTCTGACGCGCGCGGA
AGCGCTGCTTGCGCGCCTCGAAGCCGTCCTCCCTCCGGCC
>r206.1 |SOURCES={KEY=d7264f85...,fw,2625290-2625590}|ERRORS={}|SOURCE_1="hcb" (d7264f85c64c494738c475b842be43584b20fbfb)
ATGTGCCGATGGCGGTCGACACCCTCAAGCGCGGCGCCTTCGATTTCTTTGAAAAGCCGTTCAAC
GACAACAAGCTGATGGACCGGATCGAGGAAGCCCTGGCCGCTTCCCGCGAAGCCGGTGCGGTGGC
AAAGGTGCACGAGCGGCTGGCGACCCTCTCGGCACGCGAACGCGAGGTCCTTGACCTGATCCTGG
CGGGCAAGATGAACAAGGTGATCGCCGACGAGCTTGGCATCAGCATGCGCACGGTCGAAGTCCAT
CGTGCCCATATCTTTGACAAGATGAACGTCAAGACGGCGG
>r207.1 |SOURCES={KEY=d7264f85...,bw,3152242-3152542}|ERRORS={}|SOURCE_1="hcb" (d7264f85c64c494738c475b842be43584b20fbfb)
GATATTCCGCTGGTCGAACGTGCGCAGCTTCCCGGATGGATAGGAGCGCGCCTCGCTGCCCAGAA
ACAGAGCGCCGACCGGCAAAGCATCGACTTCATCGCCGACCGGGTCGAAGGCAACCTGCTCGCCG
CGCATCAGGAACTGCAGAAACTGGCGCTGCTGCATCCGGAAGGCAAGCTGAGCTTTGAACAGGTA
CAGGATGCGGTGCTGAATGTCGCCCGCTATGATGTATTCAAGCTGAATGAAGCGATGCTGTCCGG
CGACACCTCCCGCCTGGTGCGCATGATTGAAGGCCTGAAA
>r208.1 |SOURCES={KEY=d7264f85...,bw,1634447-1634747}|ERRORS={}|SOURCE_1="hcb" (d7264f85c64c494738c475b842be43584b20fbfb)
ATTCTACCAAAGGTCGAATGCAGATGGCAGATTTATCCCAGGTTTCCAGCCCGATTGACGAATCC
AAAATCGTCACTTTCCCGAACTCGCCCTATCGCTTATTCCAGCCTTTTCCGCCGGCGGGCGACCA
GCCGACAGCCATCGAAAAATTGGTGGAGGGGGTGGAGGATGGCTTGTCATTTCAGACATTGCTAG
GCGTGACCGGTTCGGGCAAAACATACACCATGGCAAACGTGATCGCGCGGCTAGGCCGTCCCGCC
ATCATCTTTGCGCCTAACAAGACCCTTGCAGCACAGCTGT
>r209.1 |SOURCES={KEY=d7264f85...,fw,437697-437997}|ERRORS={}|SOURCE_1="hcb" (d7264f85c64c494738c475b842be43584b20fbfb)
TCACAGCAGTCGTGTTAGTGCTGCCAAATGTGCCGCTGCTGCTGGTCAAAATAGCGGTCTGCCCA
CTCACGCCGGCATATTTATTGGTACAGGGACTGTTGCTGTCTGCACACGCCGTTACCGTGACGGT
GGAAGGAAGACAGTTGATGCTGCTCGTGGGGACGGACAGTTCATAGTGGTTGACCGATATGCATG
GATTCGCGGTGTTCATGTCATCGGAAATCTCGGCAGCGCCCATTGCGGCAGCATAAATCCTCACT
TCGTCAATGATACCGTTTGCCGAGTTGCCACGATTGGGGG
>r210.1 |SOURCES={KEY=d7264f85...,bw,4810417-4810717}|ERRORS={}|SOURCE_1="hcb" (d7264f85c64c494738c475b842be43584b20fbfb)
GTGCCGGACGAGGTAAGAACGGCACTGTGCGCGCATCTTCACGGCCATCTGCTCGCCCCCAACGC
CCAGGTCGCCATGGCGCCGACGCTGTTTTCAATCGACCAGTTGCCGCGCTCCCATGCCGAGACCT
TCGCACTCACGCAGCGCATGGCGCAATCGGCTGTAAAAGCCGCAAGCCTGAAGGCGCCCGCCAAT
GCGCCGGAGACCGCGCCCTTTCTTGCCGATACCCGCTATCTGCTTGCCGCGGTGGCCGTGCCCAT
GGGCGCACCGATGTTCGTCTGGCAGGCAAACGGCCATCCC
>r211.1 |SOURCES={KEY=d7264f85...,fw,795084-795384}|ERRORS={}|SOURCE_1="hcb" (d7264f85c64c494738c475b842be43584b20fbfb)
CAGGTAGACATCGAAGCCGGTGGAACCATCCGGGCCCATGTCCTGCCACCATTGCAGGTAGTTGG
GCTGCCAGTGTTCGAGCGCGCGCTGCAGGGTCTTGTCCTCGGACAGGTTGACGTTGTTGGGAATC
TTGTCGCTGTAATTGATCGTGGTCACGGGGAATCCTTGGTGAAGTCAGTTGGACGCGGTTGCGCG
GTTACACGGTTAGACGCGGTTGAGGTCGAACTGGGCCTTGTTGCCCGAGCCGTAGACCTTGAGCG
CGCCAAGCTCGCCCACCGCATTGGGTCGAATGAATATCCA
>r212.1 |SOURCES={KEY=d7264f85...,fw,3112550-3112850}|ERRORS={}|SOURCE_1="hcb" (d7264f85c64c494738c475b842be43584b20fbfb)
CAAATCGGCATGGGAAAGTCGGTTCGCGCAGCCACTGTTGATCTTTCATGTCGTCTTTTCTTATC
AGCTTCATTGTTTCCGCCTTTCTGACGCTTCTCATCATCAAGCAGGCCCGCCTGCATGGTTCGGC
GCTCGACAATGACCTCGACGGCGTACAAAAGGTGCACGCGCGCGCCGTGCCGCGCATCGGCGGCG
CCGGAATCTTCATGGCGGTCGTGATTGCCGCCGGCATCGCGATGGTGCGCACTCCCGATATCGGC
AAGGGCATCCTGCTCATCATGCTTTGTTCGACCGTCGCCT
>r213.1 |SOURCES={KEY=d7264f85...,bw,502186-502486}|ERRORS={}|SOURCE_1="hcb" (d7264f85c64c494738c475b842be43584b20fbfb)
GTGACGACCGTACTGGCGGATATTGCCGACGCCAATGCGGTGACGGAGCTGATCGACGGGCACGA
CGTGGCCGTGTCTGCGTGTCCGTACTTCCTCACACCGGTCATCGCCGGCGCGGCAAGGAAAGCCG
GCGCGCATTATTTCGACCTGACCGAGGATGTGGAAAGTACGGGCATTGTCAAGCAGCTCGCCGAA
GACGCAGCGACGGCGTTTGTTCCGCAATGCGGCCTGGCACCGGGTTTCATTTCCATCGTCGCCAA
TGAGGTCGCCAGCCGCTTCGATACGCTGCGCGACGTCAAC
>r214.1 |SOURCES={KEY=d7264f85...,fw,4521901-4522201}|ERRORS={}|SOURCE_1="hcb" (d7264f85c64c494738c475b842be43584b20fbfb)
CCGGCCTCGACGTCTCGCATCCGGTGATGGAATCAATCTACCACCAGTATTATGAAGAGCCGCGC
TTCCGGCCGCAGGTGCATACGCGCCAGATGCTGACCGCCGGCGCACTGGGCAAAAAGGTCGGACA
CGGCTTCTACCGCTATGGCAGCGATGGCAAGAAGGAGGCGATTGCCGAAGCAACGCAAGCAACCG
CCACGGCGTCCAGCGTCTGGCTAAGCCAGGAGCGTCCAGAACTGGCGGAAAAGATTGCCCCATTC
ATTGCGGCCGCAGGCGTGCCGCTCGAGTCCGGTGCACGTC
>r215.1 |SOURCES={KEY=d7264f85...,fw,1947031-1947331}|ERRORS={}|SOURCE_1="hcb" (d7264f85c64c494738c475b842be43584b20fbfb)
TCCGCTTCATCTTCGCCGACGATCTGGTAGGTCACCTTCTGGCCGGACTCGAGGTCTTCAAGATC
CACCGTGGACGCAAACACAATGCGGCCTTCGGCATCGAGCAAGGTCGGGTCGATGATTTGCGCCG
CGCTCAGCTTGCCCTCGAGTTCTGCAATGCGTCCCTCGATAAAGCTCTGGCGTTCTTTCGCCGCA
TCGTATTCGGCGTTTTCGGACAGGTCCCCTTGCGCGCGCGCTTCGGAAATGGCATTGATGACGGC
GGGACGATCTTTGGTTTTCAGGCGATGCAATTCTTCCTTC
>r216.1 |SOURCES={KEY=d7264f85...,bw,3612366-3612666}|ERRORS={}|SOURCE_1="hcb" (d7264f85c64c494738c475b842be43584b20fbfb)
TGTCGATGCAGCATTCATGCCAAGCACGAAGTACTCAGTCGCGTAGCTTGCTGCCCGGAAGCTTT
CGCGACGTGTCGGCTTCGATAAAATCCCGCATAAAATTGCACTGGCAGAATTTCCTGAACGCACC
GGAATGTTGATGAACGTATTGAAATTTAATTCAACCATTGGTACCTACATGGGTTACAATGAGCT
ACCGATTGAAGTTGGAGCTAGTAGTGCAGTATTTGTCTGTCATTTCTTTCTTGCTTCAAAGGTTA
TACCGGGCACATGCCCAATTCACTGATAGGAAATGTAAGT
>r217.1 |SOURCES={KEY=d7264f85...,fw,4738368-4738668}|ERRORS={}|SOURCE_1="hcb" (d7264f85c64c494738c475b842be43584b20fbfb)
CGGCGTCTCCGGTGGTGCTTTTATCAGGCCATGCCGCCCTGTCCGAGTCAGGCTGTGGAGCATTC
CAGGAACTGCCGCAGGCGCAAATTGCCGCCCCGCTGACCAAGCGGTCCTGGACGGCGGATAGTGC
CGGCACACTTGGACATGACATCGCTCGTGCCCTGCGGATCGCCCAGAGCGGCCGACCTGGCCCTG
TCCATCTCAGCCTGCCGATTGATTTGCTGGAACAACGGCTTGCGCCGTCCACGGCCGAGCACCTC
TGGCCCCAGCAGAAAGACGCACTGCCGGATGCGCTTCCTC
>r218.1 |SOURCES={KEY=d7264f85...,fw,1829742-1830042}|ERRORS={}|SOURCE_1="hcb" (d7264f85c64c494738c475b842be43584b20fbfb)
GAAGCTGGCATCGGTCGAAATGCATGCGATCCAGACCTCGGGCAATTGCGTACGCAACATTACAT
CCGATGAATTCGCCGGCATCGCACCGGACGAGATCATCGATCCGCGTCCCTATGCCGAGATCCTG
CGCCAGTGGAGCACGTTCAATCCGGAATTCGCCTTCCTGCCACGCAAGTTCAAGATCGCGATCAA
CGGCGCACTGGAAGACCGTGCCGCGATCATGGTGCACGACATCGGCCTGTCGGTTGTCAAGAACG
AACAGGGCGAGGTCGGCTTCCGCGTGCTGGTCGGCGGCGG
>r219.1 |SOURCES={KEY=d7264f85...,bw,2208216-2208516}|ERRORS={}|SOURCE_1="hcb" (d7264f85c64c494738c475b842be43584b20fbfb)
CGAACAACGTGCTGAGCTTCGACTAATGCCCACATTACTGCACGGTTTTCCCGAACGAGAATTCG
TGGATTCGTGATCGTGTGCGTAGTCGCTAGCGGTGAAATAACAGTGAAAATCGTGTTCACAATAT
TGTCGAGGCCCTCCATAACTTCGGTTGGGATACCTAGTTTGGCGGACGGCTGTGTGAAGTCTAGT
GACGCATCAGGGGAAAATGCGGACATTAAGAGATTCTTATCCTGCAGATCTTGACCAGCTCCAAA
ACGATGTAGAGCGTCAGTAACGCCAAGGAAGTCTTTCCAC
>r220.1 |SOURCES={KEY=d7264f85...,fw,3045467-3045767}|ERRORS={}|SOURCE_1="hcb" (d7264f85c64c494738c475b842be43584b20fbfb)
GGTCCGCACCGAGCAGGTGCTGATCAACCTGTTGCGCAATGCCCTGGATGCGGTGGAAAACGCGC
CACTGCGCAAGGTCCTTGTCACGCTCCATGGCGAAGACAGCTATGCGCTGGTGCAGATCCGCGAT
TCCGGGCCAGGCATTCCGGACGAGGTCGCACCACATCTGTTCGAACCTTTTTTTACCACCAAACC
TTCTGGCAAGGGCCTCGGCCTCGGTCTTGCGATTTCGTCGTCCATCGTGCAGGCGATGAATGGCC
AGCTAAGCGTGCGCAACCTGCCAGAAGGTGGAGCGGAATT
>r221.1 |SOURCES={KEY=d7264f85...,fw,2462393-2462693}|ERRORS={}|SOURCE_1="hcb" (d7264f85c64c494738c475b842be43584b20fbfb)
CGCGATAGACGAAATACGGGGTCGGAAACAGATAGGTGGAACGGGTATCCGCACCGCGATAATCG
GGCACGCTGAGGGTCGCGAGCCCGGCACCGATTTCCCATTTGGGCAGGACGTCGGCCTGCGCCGG
TCCACACGCCAGGAACACGGCCAGCAAGCCTGCAGGCAGGGAGAGGATTTTTTTCATCCGCGGCA
ATCACTCAGGGAAATAATCCGATTTGACAGCGGACGGCCTGATTGAGTCCCGGGAACGCACTGCC
TAGATTTGACCATTGTCGGATTCAACGCCGGTTCACATCC
>r222.1 |SOURCES={KEY=d7264f85...,fw,2026787-2027087}|ERRORS={}|SOURCE_1="hcb" (d7264f85c64c494738c475b842be43584b20fbfb)
CCGTTCTCACCCTCCCCGGCGCAGGGCTGGGCAGGACGGCTTCCATGCTGAATGGAAAGCCATCC
CGACCCAACCCTCTCCCAGGCGGGAGGGAGTTGTTAGTCTTGTTAATTGAGAGTTACAGCGTTAC
CGGATTCGGCTTGTTCGGATCGATGCCGTATTTCGCGATTGCCTCCGCAACGACAGCCGGCTTGA
TGGCTCCATCTTCCGCCAATGCCTTCAAAGCGGCAACCGTTACGTAATAACGATTGACTTCAAAG
AACTCGCGCAGTTTCGCGCGGCTGTCGGAACGTCCGAAAC
>r223.1 |SOURCES={KEY=d7264f85...,fw,3486296-3486596}|ERRORS={}|SOURCE_1="hcb" (d7264f85c64c494738c475b842be43584b20fbfb)
TGAGCCCTGCCATAGCAGCATGTCCGCGCCGGTCTTTTTCTGGATATAACCACCGAGATGCTTGT
CGGGCGCCCACAAGATTTTTTTCCCTTGCGCATGCAGGTGCTCAACGATTTGCAGGCCGATCGAG
GATGTCACCATCCAGTCGGCACGCGCCTTGACGGCTGCACTGGTGTTGGCATAGACCACCACGGT
CCGGTCAGGATGCGCGTCGCAAAAGGCAGAGAATTCATCCGCCGGACACCCGAGGTCGAGCGAGC
AGGTCGCATCGAGGTCAGGCATGAGGATGGTTTTTTCAGG
>r224.1 |SOURCES={KEY=d7264f85...,bw,2405792-2406092}|ERRORS={}|SOURCE_1="hcb" (d7264f85c64c494738c475b842be43584b20fbfb)
GTCGATCATGGAATCTCAGCTTGCCGGCATCTGCGTCAAGCTTGTTGTTATGTCAATCCGACGAA
CAATCAATGTTCCGTCAGGCACGGCCCCTACAGCCGTCGCGTAGTGTGCACGAGCGCGCGTGGCA
AAGCAACGCCCTCCGGCAAATGCTCGCAAACTTGCCGGCACATCAAAAACTACGCTATAATTCCC
GGCTTTTTCCGCCCTCGAACAATTTTTGGAAGCAGATTATGGTCGTTATTCGTTTATCCCGTGCC
GGTGCCAAAGGGCGCCCGTTTTTCAACATCGTCGCAACCG
>r225.1 |SOURCES={KEY=d7264f85...,fw,218685-218985}|ERRORS={}|SOURCE_1="hcb" (d7264f85c64c494738c475b842be43584b20fbfb)
CTGGAACTGGCCGCCGCCGCATTCACCGAGTGCGAGACTGCCTGGATTCGCAGCCAGCAGCCACA
AGCGCAAGCAATGGCGTTCTACCGGCTGTGGACGATGAAGGAAGCGCTGATCAAATTGTGGTCGA
ACTGCGGCCGCAGCACGCCGCTGCCCGCGCTGGTCGAGGCCTCCGGCGGCGCCTGCAGCGGTGGT
ACCGGGTGGCAGGCGGCGGTAGCCGAACATGCGGAACTGGCCATCGCCGTCTGCAGCACCGGCAC
CTTGCCGGAATTGATAGTGATGGACGCCAACGCCGCATTG
>r226.1 |SOURCES={KEY=d7264f85...,fw,1567345-1567645}|ERRORS={}|SOURCE_1="hcb" (d7264f85c64c494738c475b842be43584b20fbfb)
TAGATTTCGTCGGCGAACACGATCAGCTGGTGCTGGCGCGCCACGTCGACGATCTGCTGCAGCAC
CTCGACCGGATACAGCGCACCGGTAGGATTGTTCGGATTGATGACGACGATGGCCTTGGTATTGG
ACGTGATCTTTTTCTTGATATCGTCGATATCGGGTAGCCAGCCGGACTGTTCGTCGCAGACATAG
TGGACCGGCTTGCCGCCGGAAAGGCTGACTGCGGCCGTCCACAACGGATAGTCGGGCGCCGGGAC
CAGCACTTCATCGCCGCTGTTGAGCAGCGCATTCATGCCC
>r227.1 |SOURCES={KEY=d7264f85...,fw,4154762-4155062}|ERRORS={}|SOURCE_1="hcb" (d7264f85c64c494738c475b842be43584b20fbfb)
GACGCGGTCGCCCTTCTTGACGCCCAGTCCGGCCAGCTTTGCCGCGAAACGGTCGCTCAGTCGAT
CCAGTTCGGCATACGTCAGCGCCTTGCCATACCAGACATAGGCTGCTTTGTCCGGCTGGTTGCGC
GCATGGTGGCGCAGGTATTCATGCAAAGGCTTCTCTTCCTGCAAATACGGGATCGCGTCCACTTG
CCGTCTCCTGATTCTCATCATCTGCAAACCATCAGCATGAAAGCCGGATTTGCCCGTCGTCTTGA
TTCACCGCAAATTCAGGTGTTTTCGGGAAAATAATATACC
>r228.1 |SOURCES={KEY=d7264f85...,fw,1881750-1882050}|ERRORS={}|SOURCE_1="hcb" (d7264f85c64c494738c475b842be43584b20fbfb)
TTTCAAAACTTATCCGCAAGGGATTCGACTGACTCAATCACCGTAGACCTACCGGTATCAAGCGG
GTTCGCGGACGGCGCCGGGTCGAATCGCTGGCGGATAAACTTTAAGCGCAGCCGCTGAAACAGAC
GGTTATTGCTTTCGTGCACCAAAACCGCTTAATTCTACATTAAGACTCCCGGGTAGTCCATGTCG
CCATGACACGACGCAAACTACCCGGGATCTGGCGCGCCTTACCGGTCGGATCCGGTGCGCCGCTC
TTCGGGCGGCGGCACGGCGGCGGCCGGCGTCGGCAGCACC
>r229.1 |SOURCES={KEY=d7264f85...,fw,716386-716686}|ERRORS={}|SOURCE_1="hcb" (d7264f85c64c494738c475b842be43584b20fbfb)
ACCGGGTGTCCATGCGAGGAAACGCACCGCCTTGCCGGTTGCTTGCGCGCCATCACGCGTCAGCC
TGATCAGGGTGCACCAGAACGACACGGTCGTTGTCGCAAGCTGTATGCAGCGAAAGCCGGCGACG
CCCGCATCGATCATTGCCTGCAGGCGCGGCTGCCAGTATGCCGCGACTTCCTGCATCACCGCTGC
ATCGTCATAGCGCAGCTGGGGCGTGCCTTGCAAGGGCTGTGCACGCCTGGGGTCCGGCAAATCAT
CGTCCCCGCCGGCTGCGGAAAACCAGGTCGGATGACTGGA
>r230.1 |SOURCES={KEY=d7264f85...,fw,4819657-4819957}|ERRORS={}|SOURCE_1="hcb" (d7264f85c64c494738c475b842be43584b20fbfb)
AAGGTCGTGTACGAACTCGAACACTTCGGCATGCCGTTCGACCGCAATCCGGACGGCACGATCTA
TCAGCGCCCGTTCGGCGGCCATACGGCCAATTTCGGTGAAAAGCCGGTGCAGCGCGCCTGCGCCG
CGGCCGACCGTACCGGTCATGCGCTGCTGCACACGCTGTATCAGCGTAACGTGCGCGCCAAGACC
CATTTCTTCGTCGAGTGGATGGCCATCGACCTGATCCGCGACCAGGACGGCGATGTGCTGGGCGT
TGTCGCTCTCGAGATGGAAACTGGCGAAGTGATGATTCTC
>r231.1 |SOURCES={KEY=d7264f85...,bw,3989108-3989408}|ERRORS={}|SOURCE_1="hcb" (d7264f85c64c494738c475b842be43584b20fbfb)
CGTCTCCCGCATGCCGGTCAGGAACACGTAGGAACCGTCGACCTGAACGGGCTGCATGTAATTGT
GGTACTCCTTGGCCTGGCCATTCTTGTCGCGCAGTTTGTACTGGACGCTGGGCCCGACATTCTTC
AAGTCTTTATTATTGGGGTCCTTTGCCGCCGATCCAAGCTGTTTGTCGAGGCCCGCGGTGAATCT
TTCATTGAAGCTTTTGTTGGCATTGACCGCCCGCACGTCCTGTCCGCTCTGCGCCATGTTTTCGA
CATTGAAGGAACGGAAGCCCGTCCACTCGACGGTGAATTC
>r232.1 |SOURCES={KEY=d7264f85...,bw,1919866-1920166}|ERRORS={}|SOURCE_1="hcb" (d7264f85c64c494738c475b842be43584b20fbfb)
CCAGGCGTTCACGCCTCTACGTCTATGCACACCATGCGGGTCAGCTCAAACTGGTCACCGACTAC
TACGTGAGCCAGGGCAAGCTGGGTGTCAACAAACTCAAGGCCGGCGATCAGAAGACGCCAGTCGG
GGTGTATTACATCACCAGTCACCTCGCAGGCTCGCGCCTGCCCGACTTCTACGGTTCCGGCGCGC
TGCCGATCAACTATCCCAACGAGTGGGACAAGATCAACGGCCGCAGTGGCTCCGGCATCTGGCTG
CATGGCACGCCTTCCGACAGCTTCAGCCGTCCTCCGCTGT
>r233.1 |SOURCES={KEY=d7264f85...,fw,3546646-3546946}|ERRORS={}|SOURCE_1="hcb" (d7264f85c64c494738c475b842be43584b20fbfb)
GGAACGGTCCCATCGCGAAGCCGAACTTCTCGATCGCCTTGTCGACTTGTTCCGGCAATGCGCCT
TCTTCCAGCAGGAAGCCGGCCTGGCGGCTGTACTGCTCGATCATGCGATTGCCGATGAAGCCGTC
GCAGACGCCGGAAACAACGCCGGTCTTCTTGATCTTCTTCGACAGTTGCAGCGATGTGGCGAGCA
CATCCTTGCCTGTCTTTTCGCCACGGACGATTTCGAGCAGCTTCATCACGTTGGCCGGGCTGAAG
AAGTGAAGGCCGATCACGTCTTGCGGACGCTTGGTAAAGC
>r234.1 |SOURCES={KEY=d7264f85...,bw,226521-226821}|ERRORS={}|SOURCE_1="hcb" (d7264f85c64c494738c475b842be43584b20fbfb)
CCACGGTCAGTTCCGCATCGAGTACCGCCACGTCGGCATACAATTGCGGGGAAACCACACCCATC
TTGGTGGTGGCGCCCGTCGTCACGATGGAGATCGGGGTGACTTCGGAACCCGTACCGGCGGTGGT
CGGTACCTGGATCAGGGGAAGCCGATTACCTTTGACGTTGCCGATGCCGTACATGGTTTTCAGTT
CCTGGTCGCTGCCAGCGAGGACGGCAATCAACTTCGCTACGTCCATCGAGCTGCCGCCGCCCAAG
CCAATCACCAGGTCGACTTCATGGCTGCGCGCTTCGGCGA
>r235.1 |SOURCES={KEY=d7264f85...,bw,1457545-1457845}|ERRORS={}|SOURCE_1="hcb" (d7264f85c64c494738c475b842be43584b20fbfb)
GCCGCGGCTGCAGCCACGGTCGCCTACGCGCCAGGCTTAATCGGCGGCAACGGCGCTGTACCGCA
ACCGCAGGTCCCCGCACCAGCCGAGACCGGCGTCTTCGGCCTGTCTTTCGATATGCCGTTGCGGG
AAGCCCGTGATGCATTTGAACGTGCCTATTTCGAGCACCATCTGGTGCGTGAAGGCGGCAGCATG
ACCCGTGTCGCCGAACGAACCGGACTGGAGCGCACCCATCTCTACCGCAAACTCAAGCAGCTTGG
CGTCGAGCCCAGCAAGGTGTCCAGAAAAGGCGGATGACAG
>r236.1 |SOURCES={KEY=d7264f85...,bw,4037850-4038150}|ERRORS={}|SOURCE_1="hcb" (d7264f85c64c494738c475b842be43584b20fbfb)
AACTATATGTTCCAAAACAGGAAGCGATTCCCTGCCGGAGAAAATTTATCTAACTGATACGTTGA
TGCAGGATGGCGATGCCCGACTTGTTCTACTTCAATTGAACATCAGGGCGGTGAGCAGGAAGTCC
AGCCACAGCACCGTCAGCGAGGCGATGACGACGGTGCGGGTCGTCGCGCGCGCCACGCCCTCGGG
AGTCGGCTGGGCTTCATACCCCTGGAACAATGCTACAAACGTTACCGCAAATCCGAAAACCACGC
TTTTGATGACGCCATTGGCGATGTCTTTCCAGATGTCGAC
>r237.1 |SOURCES={KEY=d7264f85...,bw,156915-157215}|ERRORS={}|SOURCE_1="hcb" (d7264f85c64c494738c475b842be43584b20fbfb)
AACGGCACATCGATGTCGGTACCACCCAGCACACCAAATCCGTCCGGCAGCTCCGGCGCGAGCGG
CACATCGTCGACCGGCGCATCGGGCACGACCGGCAGTGGATCGACGTCGTCCACCAGCCCCAGTG
CGGCTGCGGGTTCCACCAGCGGTTCTCCAGCAGCAACCTCGGGTGCCTCCTCCGGCAGCGATGCG
GCTGCGACGCCGAAAAAGAAAGAGAAAAAGGAAAAGCGGGCTAAGAAGAGCGAGTCGTCCGGCGC
ATCTGCCGGATTGGGCTCGGAATCCGCATCCGGTCAAGGC
>r238.1 |SOURCES={KEY=d7264f85...,bw,2687842-2688142}|ERRORS={}|SOURCE_1="hcb" (d7264f85c64c494738c475b842be43584b20fbfb)
GGCGGCGGATTGTGCAGCAGCCTGACCGAGGGCTCGAACGACTGCAGCTTCAGCGCAGCCAGCAG
TTCCGGTGACAGCGTATCGCGCCAGTCGACACGGCTGAGGGCATTGGCAATCGCCTTGCGCAGGT
ATGCCTGCGACAAGCCTTCGCCCGCCGGATAGACCGGGGTCAGGGCGTTCGGCAGCGGCGCGCCT
TCTTCGACCACCTTGTAGGTCGGATGGACCATTTCCGCGCCGAAGAAACCGTGGCGCACTTCGCC
CCGGGCGCGCACCCGGGTGCCAGCGGCCAGCTGCTTGACC
>r239.1 |SOURCES={KEY=d7264f85...,fw,2202588-2202888}|ERRORS={}|SOURCE_1="hcb" (d7264f85c64c494738c475b842be43584b20fbfb)
GCGAGCCGCCAATCAATTCCGTAGGTTATTGAGAACTGCTAAGCCGCCAAAAACGCCGAATATAT
AACTACAAAATATACCCAAGTCTATCAGTCATCCGTTTGATTTAGTTAGACTATTATGGTAGCTT
ACCCTGAGAGCCGAACTCGTATGGCAGACATAATGAACTGAAAGATCGCGGGAATCGATGGAAAA
TAGACTAACTCTCGAGCTAGTACAGCAAGTGCTGTCGATGCAACCATTCACGCAGCTGCTCGGCG
CCTATGTGCATCACACCGACCCAGGCTCAGTCGACCTGCG
>r240.1 |SOURCES={KEY=d7264f85...,bw,235001-235301}|ERRORS={}|SOURCE_1="hcb" (d7264f85c64c494738c475b842be43584b20fbfb)
GAACGCCACTCTCGACACGATCGTCTTGGCTGGCACCTCCCTAGGTGCCAATGGCGGTGCCAAGT
CCGAGATCATCAAGGGTCTGGACATGGATGACTTGGGACTCGACAAGATCAGCCTGATGGGCAAA
AGCGGTACCGAGATCAGCGAAATCTTCTCCGAGGTGCTTGGCTCCGTGGTTGACACCATGGCCAA
GGAAGCGATGCCGGCACTTGAGCCATTCAACAAGGTTGGGGAGGGAATGTTTGAAACCCTCGTTC
GGGTGGCCAATGGCGTGGAGGTCGCGCAGTTCGAACTTGA
>r241.1 |SOURCES={KEY=d7264f85...,bw,2743184-2743484}|ERRORS={}|SOURCE_1="hcb" (d7264f85c64c494738c475b842be43584b20fbfb)
GCGCGAGTTCATGGATCAGTACCCGCGACGATAAGCCGTCGCTGGATGCAATCACGATATGCCCG
ATTGCCATCGCATTCATGGCCCCGAATGGATGGCGCCGCAACAGGAAGTCCGCCAGCCTGCCGCG
CACGAGCAGCGCGAGTGTCTGCCCGCGAACGAGTTGCCCGTTGCCACGAAAGAGCATGATGGGCA
GCCCCATTGCCAGGCCGAACGCGGTCAGCGGCGAAGCCCAGACGATGCCAAGCAGCGTGCCGGTC
CAGTGAAGTGGAAGGCGCAGCACATTGCTGCGCAGGATGC
>r242.1 |SOURCES={KEY=d7264f85...,bw,872015-872315}|ERRORS={}|SOURCE_1="hcb" (d7264f85c64c494738c475b842be43584b20fbfb)
GGAAGCAGTAGGCTATCAGTCGGAGGCTGCATTCAGCCGTGCGTTCTCGCGCATGTTTGGCATGG
GCCCCGGACAGTATCGGCGGACGCAGGCCAATGCAGGGTAAGGTTTGTCACTACGGTTGCGTCGC
CATCTGGCTTCGTGACAGCCTTCTTGTCAGGTAGATACAGGAATTTCAACATGAAACCACGCATT
TCCGTCATTACCCTTGGCGTCGACAATCTGGAGCGCGCAGTCCATTTCTACCGGGATGGCCTCGG
CTTGCCGACGCAGGGCATCCTCGGGACGCAGTTCGAGAAC
>r243.1 |SOURCES={KEY=d7264f85...,fw,298066-298366}|ERRORS={}|SOURCE_1="hcb" (d7264f85c64c494738c475b842be43584b20fbfb)
GTGCAGCTGCAGCAACGACGCATCGCGCGCCGTCTTGGCAAGGATGGAGGCGGCCGAAATAACCG
GCACCTTGTCATCGCCCTTGACAATCGCCTCCGCGCGGATCGGCATGACGGGGCAGCGGTTGCCG
TCGATCAGCGCGAGCGTAGGTGCAGTCTGCAGTCCCTCAACGGCGCGACGCATGGCAAGCATCGA
CGCCTGAAGGATGTTGATCTCGTCAATTTCGCTTTCGGTGCAGAAGGCGATGGACCATGCCATGG
CGCTTTGCTTGATCTCTTCCGCAAGCGAAGCGCGCTTTGC
>r244.1 |SOURCES={KEY=d7264f85...,bw,4263190-4263490}|ERRORS={}|SOURCE_1="hcb" (d7264f85c64c494738c475b842be43584b20fbfb)
CCCCTAACCTGTGGGCAGGCGTCGGCCTGGTCCGCGGCGGGGCAGGCACCGCCCTGGTCGGCGAT
CCGGAAACCGTCGCCGCCCGCATGAAAGAGTACGCGGAACTCGGTATTGAAACATTCATACTGTC
CGGCTATCCGCATCTGGAGGAAGCGTACCGCTTTGCGGAACTGGTGTTTCCGTTGATTGGCAAGC
AGGGCCCCGGACAACACCAGGGTTCGCTGACCGGTCCATTCGGTGAAGTCGTGGCAAACGACATC
TTGCCGCAGGTATCCCAGAGCTAGGAGCCCATCATGCATG
>r245.1 |SOURCES={KEY=d7264f85...,fw,3548648-3548948}|ERRORS={}|SOURCE_1="hcb" (d7264f85c64c494738c475b842be43584b20fbfb)
CAGTGCGTCGAGGATTTTCGGTCCCTCCGTGGAGTTGGCCTGGCGAATGGCGAGGTACAGCAGGT
GCATGCCGTCATATCCCTGCGCCGCGCTCATCGGTGAAGGAATGCGGTCGGTATTGAAGACGCGC
TTGTAGGCGAGCAGGAAGCTGTTCTTGCTGCTCGAACCGATGTCCTGAATAAAGGTTTGCGGCAT
CAGCGCACCCTCGCCCGCCCGTCCGGACCCGTCAATGAAGTTTCGCATTGAAAACGTCCAGCTGC
CCAGCATGGGGGCCTTCCAGCCGACCGACTCCTTGTTGCG
>r246.1 |SOURCES={KEY=d7264f85...,bw,3395497-3395797}|ERRORS={}|SOURCE_1="hcb" (d7264f85c64c494738c475b842be43584b20fbfb)
GTACGGTATTGACGCGCAAGGCGGCGCTGGAACTGGCGCTGATGTCGTCGGACAACCGCGCCGCT
GCCTCGCTCGCACGCACCTACCCGGGCAGCCATACCGGCTTTGTCGCCGCTGTCAGGGAAAAGCT
CATTGCGCTCGATATGCGCAACACGGTGATCGAAGAGCCGACCGGCCTGTCCCCGCATAACCGCT
CGACCGCCGCCGACCTGGTGAAGATGGCGACAGCGGCATCGCATTATCCGGACATTGCCCAGATG
ACGACCGAGACCGGCGACCTGGTTGACCTGAATGGCCGGA
>r247.1 |SOURCES={KEY=d7264f85...,bw,4627443-4627743}|ERRORS={}|SOURCE_1="hcb" (d7264f85c64c494738c475b842be43584b20fbfb)
ATGCCCATTGCGCCGCCTCCGGAATCTGATCCACCGACTCAGGCACCCTCTTCCGGTTCCGACTC
GCTGTCGCCATTCCTGCCGCTTAAACGTCCGGTCTTCCGTATGCTGTGGTCGGTGTGGCTGACCG
CCAATATCTCGATGTGGATGAACGACGTCGCGTCGGCATGGATGATGACGTCAATGACCGCATCG
CCGATCTGGGTAGCCCTGGTCCAGACCGCATCCACCCTGCCGGTGTTCCTGCTCGGACTGCCAAG
CGGTGCCTTTGCGGACATCCTCGACCGCCGCCGCTACTTT
>r248.1 |SOURCES={KEY=d7264f85...,fw,3775035-3775335}|ERRORS={}|SOURCE_1="hcb" (d7264f85c64c494738c475b842be43584b20fbfb)
TGGAGGAAGCTGAGAATGGGGCGATTGTTGATGGCGTCGAATCAGACGTATCGACACTCCAGCTC
AATAAGGCGTCCGACTTCCGCATCGCCCTTGAGACCATCCGTGACATCTCCGAACGCCTCTCGTT
TGCCTTCATGCTGAACTCCGCAGTCCAGCGCAGTGGCGAACGGGTGACAGCCGAAGAGATTCGCT
ACATGGCTGGTGAGCTTGAGTCTGCCTTAGGCGGCATCTACTCGATCCTCTCTCAGGAGTTCCAG
CTCCCGCTGGTCAACCGTATCATGTTTGCAATGCAACGTG
>r249.1 |SOURCES={KEY=d7264f85...,bw,4768836-4769136}|ERRORS={}|SOURCE_1="hcb" (d7264f85c64c494738c475b842be43584b20fbfb)
AGCTGTATGCGATCTCGCACCATACGGGCGCGACCCGGGCAGACAGCTGGATCGATATCGAAGGC
GGTACCGGCACCTTGTTCGCGTACGCAAGTATGGGGTCGAACGAACTCCCATCCGGCAACATCAT
CCACGAGGGCCCGCCGGTACAGCTCGGCAAGCAGGGCAAGTTCTTCGGGACGCACATACTGGTTC
CGCGCGGCGGCGTCGCCATCCATATCAATGCGTTCAACTTTCCGGTGTGGGGCTTGCTTGAAAAG
TTTGCGCCGACGTTCCTCGCCGGCATGCCCTGCATCGCCA
>r250.1 |SOURCES={KEY=d7264f85...,fw,104387-104687}|ERRORS={}|SOURCE_1="hcb" (d7264f85c64c494738c475b842be43584b20fbfb)
ATCGTGATGCATGGCACCTTCTATGTGACGCATGCGGTCGGCCGACGCTGGGTAGAGATGGCAGC
GAAGGGGCAATGGAAGCCGGAAGACGGCTACCGCAGCGTGGTATCGATCATCGTGACCTGGGTCC
TGAACGGCGGTCCCTTTGTTGTTCCTTCATCAATGAGCAAGGCGGCGATCCATGCGATGACCATG
TCGCTCGCCACCGAATGGGCGCAGTACGGCATCCGGCTCAATGCGATCGGGCCGGGTGAGATCCC
GACCGAAGGCATGAGCAAGCGGCTCAACCCCGGCGAGGCG
>r251.1 |SOURCES={KEY=d7264f85...,bw,4325072-4325372}|ERRORS={}|SOURCE_1="hcb" (d7264f85c64c494738c475b842be43584b20fbfb)
TTCTTCCTGATGCCGCCCCCGTCTGAAATGACAAATGGCCATCTTGGCCTGTTGATGCTGGCGTT
GATCGTCATTGCCATCATGCTGGGCTTTCCCACCGCGTTCACCTTGATGGGCATGGGGGTCCTCT
TTGCCTGGTTTGCTTACCGCAGCGTCAACCCGGATATTGCTGTGCAGCAGACGCTGGACCTGATG
GTTCAGCGGGCCTACTCGGTGATGGCCAACGACGTATTGATATCGGTGCCGCTGTTCGTCTTCAT
GGGTTACCTGGTGGAGCGCGCCAACCTCATCGATAAGCTC
>r252.1 |SOURCES={KEY=d7264f85...,fw,1233426-1233726}|ERRORS={}|SOURCE_1="hcb" (d7264f85c64c494738c475b842be43584b20fbfb)
CGGCACCGCAAACGTCGATACATGGCGGATGCGCTTGATCACCGGCAGGAATTCGCGGCTTTTCA
GCTCGTCTTCCAGCAATTCCCTGACCGGTCCCGGCAGATCCGTAAGGCGATCTATCCATGCCAGT
TCATGGCCATCGACATCGACCAGCGCGATCCCGTCATCCGGCGCACCGATGGGAAAGGCGCGCAC
CGGTACCACGCCTTCGTGCACGCCTTCCGGGGAAGTGAATACCAGCTTGCCGAAAGCATTGCGGC
TCAAGGTAAAGTTGCTCATGCAATGTCCTCGCTCAACTCG
>r253.1 |SOURCES={KEY=d7264f85...,bw,3370361-3370661}|ERRORS={}|SOURCE_1="hcb" (d7264f85c64c494738c475b842be43584b20fbfb)
CGGACTATCGCTGACGGCGTCCGGTGCATTGGTCATGCTGTTCGGCTTCGGCGGGTTTGTGTTCG
CCTTGCTATCCCGGGTGCTGGTGCAGCGCATGGGGGAAGCGGGTTTGTCCCGCTGGGGCGGCATC
TTCCTGGCAGCATCCCTGATCGGCATCGGTCTCGCCCCGGTATGGTGGTGGGCTGTGATCGGCTG
CTTCCTTGCGGGCCTCGGCTTCTATATGCTGCACAATACGCTGCAGATCAACGCCACGCAGATGG
CGCCGGAACGGCGCGGCGCCGCCGTGTCGGCATTTGCATC
>r254.1 |SOURCES={KEY=d7264f85...,fw,492334-492634}|ERRORS={}|SOURCE_1="hcb" (d7264f85c64c494738c475b842be43584b20fbfb)
CGAAATACCGGTCATCGCCGAACACCGCGCGCAACGTGCGCACCGTTTGCGCATGCTCATACGAG
CGGTGCAGCTTGTTGTTCAGGTTGGCCACGGTGAAGTGCGTGCGTCCGTCGGCGGTGTCGGGCGA
CGGGCTGACAGTGGCGGCATTGGCAGTCCACATCGGAGAGGCGGAGTAAGCGGATGCCAGGATGA
CTGGCGCTTCCCTGTAGGCGCGCGACAGCACCTCGGCATCGCTACCGGTGAAGCCTATGCTGCGC
AGCATGCGAAAATTCGGCCGGACTTGCGGGGGCAGCAGTC
>r255.1 |SOURCES={KEY=d7264f85...,bw,3885046-3885346}|ERRORS={}|SOURCE_1="hcb" (d7264f85c64c494738c475b842be43584b20fbfb)
ATCAATGCATGGGGTACGGTTATATACAGCATGCCTACGGACCGCGGACTCTTTCGCAGCGGCAT
ACGCTTTATTGACATGGACGCGTATAGCAAAGCATGTATTGCCGAATTTCTCAGCATGCCTGAAC
CGGTGCTCGCACTGCATCGCTGATCAGGCGACGCCTTCGCCGGGTGTCGCGTCTAGCGCGTCCCC
GTCTTCCTCTCCCACAGTCATGGTCGCATTCCGGCCACTTACCTTGCCCCATGCCTTCCTGCGCA
GGGCAGCAGTGAACATCATTGCGCTTTCCGCAGCCTTCAA
>r256.1 |SOURCES={KEY=d7264f85...,fw,2191665-2191965}|ERRORS={}|SOURCE_1="hcb" (d7264f85c64c494738c475b842be43584b20fbfb)
GTTTGATATCTAAAAATTCAGTCACAAAAGAGTTAGAAGCTTGGAAGACAGTTGATTATGTCTCT
TGGGAAGAGTCGAGATCTGACCTCCCCATGTCGAAATGGCTGAAGTCAACATTTGCCAATCAGCA
GCCAGCGTTGGCATGTAACAGCATGCAAGCGCAATATATTGCGATCAAGGGGGGACTTGGAGTAG
GCCTGCTGCCATGCTTTGTGGGAGATAGGGATACTTCACTCCAGCGATTAGGGTCTGCTAAACCC
ATCATGTCACGCGAACTTTGGCTGGTATATCACCGAGATC
>r257.1 |SOURCES={KEY=d7264f85...,bw,4569345-4569645}|ERRORS={}|SOURCE_1="hcb" (d7264f85c64c494738c475b842be43584b20fbfb)
GCCGGGCATTCGCTGCTTGTGGTCGGGCCGACCGGCGTCGGCAAAACCATCCTGTCGACGGCCTT
CCTCAAGAACGGTGCGGACCGCGGCGAAAGGGGCGTGATCGCTTCCTTTGAAAAGGGTGCATCAC
GATTGCGCAATGCCGCCCTCGAGCGGATGGTCCAGTCGGGCGAGGTGACGGTGGTCGAGAAAAGA
GCGATGGATCTGTCCATCGAAGAAGTCCTCGAAGCCTTGCTGGAAACGATAGAGCGTACCGGTGC
AAGGCGCGTGGTCATCGATTCCCTGTCGGAACTCGGTCTC
>r258.1 |SOURCES={KEY=d7264f85...,bw,2460138-2460438}|ERRORS={}|SOURCE_1="hcb" (d7264f85c64c494738c475b842be43584b20fbfb)
TCGCCGCCGTGTCAGGTGCGGGCATCCCGAGCAGGTCGATGCGGGAAGCGGTTGCATGGGACGGT
AACGCCGCCGACAACGCGACCGCGAATGCCGAAGAGACAAGGAGAGAGGTTTTCATGGCGTTGAA
TGGAAGGCTTGCGGGGCCAGTGATGTTGAATGATGACTACAGTGTAGGCCACTGCGGGCCAGTGC
GGGTAATCCGCAAAAGACCAACGCCGCCGGCTGCCGTGCACCGACCCGCCAGCCGGGAAAGTTAT
TTCTGCCTGGTAAAAGGAAACAGCTGTTGCCGGACAAACC
>r259.1 |SOURCES={KEY=d7264f85...,bw,3898483-3898783}|ERRORS={}|SOURCE_1="hcb" (d7264f85c64c494738c475b842be43584b20fbfb)
GTAACCGGCCGGCAAACCGTCAGGTTGGGCATGGGTGACGAGGTCTTCAGCGTAGCCGGGCCTTC
ACGGTACTCTGGCTCCTCGAAGAAAATAATTTGGTAATGCTCGGCTAATCTGGAAAGCAGATGCT
GAGGCCGTTGGTAAACGAAGTCCCAACGTAAATGTGAGAATACGATAATTGAATTCATGCAAGCT
CCACCTTCATATCTGACTCCTGATAAATAATTCATACATTGCTGACACCGGCCCAACCATGTCGC
CGCGATGCCTTGTCCCAATATTGACCTGGTGACACAGGAC
>r260.1 |SOURCES={KEY=d7264f85...,bw,3976756-3977056}|ERRORS={}|SOURCE_1="hcb" (d7264f85c64c494738c475b842be43584b20fbfb)
AGCAAGCACTTCCTTGATCTCGTTCAGCGACTTGCGGCCGAGATTCGGTGTCTTCAACAGCTCGT
TTTCGCTACGCTGGATCAGGTCACCGATGTAATAGATATTTTCGGCTTTGAGGCAGTTCGCGGAA
CGGACAGTCAGCTCCAGGTCGTCGACCGGACGCAGCAGGATCGGATCAACCGACGGTGCACGGGA
TGGGGCTTCCGCAGCGGCTTCCGTACCTTCCAGAGCAGCAAACACATTGAGCTGATCGACCAGCA
CGCGTGCAGACTGGCGGATCGCCTCTTCCGGCGAAATCAC
>r261.1 |SOURCES={KEY=d7264f85...,fw,4710029-4710329}|ERRORS={}|SOURCE_1="hcb" (d7264f85c64c494738c475b842be43584b20fbfb)
CGGTGTTTCTGGCCTATCTCTCGATCATTCCGGGGATGGCGATCTTCCTTCTTCGCATGGAAACA
GATTTTGTCGAACACTACGACGGCTTTTACCATGCTGTGCGCAGCGGCGGCTCGCTGGAAGAAAT
CGAGGAGTCCCGCAACGGGATGGTGGAGACGATCCGGCTTGGAATTTTCGAAATCATCAAGATTC
AGGCTGTCGCCACGCTGGCCCTCGTGGTGGCTGGCGAGTCCTTGCTTGAATGGCTGGGGATTTCA
ACGCTCTACTTGCCGCTGTTATACATCGACGTTATCGCTG
>r262.1 |SOURCES={KEY=d7264f85...,fw,721624-721924}|ERRORS={}|SOURCE_1="hcb" (d7264f85c64c494738c475b842be43584b20fbfb)
CGTTCAGTGTGTTGCCGCAACCGGTCTCGTTGATGTAATAGCGTTCGTTGCCCGGCACGAGGCGG
AAGTAGCTGGCGTTGTCGAGACCGCGGAAGGAGACCGTCGGCCCCATTTCGTTACCGCTGCTCGT
GTGGTTGTAGACCACGTCGAGTATGACTTCAAGCCCTGCGGCATGCAGGCGGCGCACCGCCATGC
GCATGTCGTTCAAGCCGCCCTTGGACAGATAGCCGGGTTCGGGCGCGAAGAACGACAGTGGACTG
TAACCCCAGTAGTTGCGCAGCCCGCGCTCGATCAGAAAAT
>r263.1 |SOURCES={KEY=d7264f85...,bw,3429621-3429921}|ERRORS={}|SOURCE_1="hcb" (d7264f85c64c494738c475b842be43584b20fbfb)
ATTTGACTCAGGTCAAGGTTTTTGAAGGTTCGAACTCGTACTCTCCACTCATCGCATTAGCAAAC
CCTGGAGATCGTACGTGGATACATCGCTCAACTATAACTACAAAGTCGTGAAGCAATTCGCGATC
GCGACGGTAGTATGGGGCGTGGTCGGCATGTTCGTCGGCGTTTTCATCGCCGCGCAGCTCGCCTG
GCCCGCCCTGAATTTCGACGTCGCATGGCTGTCCTATGGCCGCCTGCGTCCCCTGCATACCAACG
CGGTGATCTTCGCCTTCGGCGGTAGCGCATTGTTCGCAAC
>r264.1 |SOURCES={KEY=d7264f85...,bw,4393664-4393964}|ERRORS={}|SOURCE_1="hcb" (d7264f85c64c494738c475b842be43584b20fbfb)
TCATGCTCGGCACAAGCGCCAGCATGCCGCCGGCCATCAATCCGCTGAAAATCAGGGAACTGCCC
AAAGGGCTCCGGTCGACTATCCTGCCGCCGAGCGAGTTGCCGATCAGGCCAATGGCGCCGAATGC
CATCAGCGTCCATCCGACGAGGCTGCCGTTAAACCCGGCGATCCGTTCCAGCATGTCCGCCAGAT
AGGTATAGGCGGTAAACATGCCCGTGAACACAAGCACGGACAACAATACATGTCCGGCCATCACG
GGATCACGCAAAATCTTCATTTGCTGGAGCACGGAGACTT
>r265.1 |SOURCES={KEY=d7264f85...,fw,219337-219637}|ERRORS={}|SOURCE_1="hcb" (d7264f85c64c494738c475b842be43584b20fbfb)
CCTGCTCGACCAGGTGGTGGAACGTCTGATGGCAGAAGACGACGTCGACGCTATGGTCAGGCAAG
GCGATCGATGCGCTGTTGCCCAGGATGAGTTTGACCTCGACGCCGTCGGCCTGTGCCTGTGCGTG
CGCCTTATCGAGTATCTGTTGGTCGGCATCGATCCCCATCAGCACGCGCGGCTGGAATTGCTGCT
TGAGCAGGCGGAACGACTGGCCCTGGCCGCAGCCGACATCCAGCACCACATCGACAGGTGGCCTG
CGTTCGCCGCCAAGCAGGCGGGCGAAATCGGCGATCGCCA
>r266.1 |SOURCES={KEY=d7264f85...,bw,3892672-3892972}|ERRORS={}|SOURCE_1="hcb" (d7264f85c64c494738c475b842be43584b20fbfb)
TGTCGAAGGTATGCTCGACGCCGGCAAGGCCGGGGCCGAGGAAGCGCACGGAGCCGGCGTACAGG
CCGCCAGCAAGGCCCGCATAGAACACCGACAGCATGAAGGCCAGCAGCTTGTTGCGCATCAGGTT
GATGCCGAGCGCCTCTGCCAGATCGTCGCTGTTGCGCACCGCCATGAAGGTACGCCCGAGCAGGG
AAGTCACGATGCGATGCATGACCCACACGCTCAGCACGAGGAAGAACAGCACCAGGTAGTACTGC
GCGCGCGGCGTCTCGAAATCGATGCCCGCAATCGGCTCGG
>r267.1 |SOURCES={KEY=d7264f85...,fw,2421200-2421500}|ERRORS={}|SOURCE_1="hcb" (d7264f85c64c494738c475b842be43584b20fbfb)
CGACAATCCGCAGGTAATCGCCCGTCAGCTGCGTGTCGACTTGCCGCATCCTACCGGCGCCGATG
TGAAGCTGGTCGGCAGCCCGATCAAGATGTCGGCCACGCCGCCTCGTTATGACCTGCCGCCGCCG
TTGCTGGGACAGCACACGGATGAGGTGCTGCGCGATGTGCTCGGACGCAGCGAAGAACAGGTAGC
GGCATTGCGCAGCAAAGGCATCGTTTGACCGGGCAGGATGTGAGCTGATCGCCGCACCGGCAGCG
TTCCGGCGAGAATTCCAATAACAGGGAGCAGTCGTGGCCA
>r268.1 |SOURCES={KEY=d7264f85...,bw,2603066-2603366}|ERRORS={}|SOURCE_1="hcb" (d7264f85c64c494738c475b842be43584b20fbfb)
GCTCGAGGATACGCTGGGCGCCCGGCCGTAGCCGGATCTCGACCTGACGTCGGTCGGTCGCGCTT
TGGGTACGTGAAATCAAGCCGCTTTCCTCGCAGCGTGACAGCAAGGCCGCCATGCCATGCGGCTT
CATCTGCAGGCGCTCGGCCAGTTCACCGACCAGTGCCCAGTCGCGCCCCGGAAATCCACGAATCT
GCAACAAGAGCTGATATTGCAGCGGCGTAATACCTTCCGAGCGGGCAGCAGTTTCGCTGAAATGC
AGGAAGCGGCGCAGCTGATACCGAAACTCCGATAACGCTT
>r269.1 |SOURCES={KEY=d7264f85...,fw,453929-454229}|ERRORS={}|SOURCE_1="hcb" (d7264f85c64c494738c475b842be43584b20fbfb)
GGCCGATGACATTTCGTATGGCGTCACCAGCCTGCGCACCCGCGCGGCGCGCGAAAAGGCCGAAC
GCGACCTGCGCGCCACCGAAGAAAAATTGTCGAGCATTCTCGATTCCATCGACAACGTGGTGTGG
TCGGCCAGCGACAGGGGGTTCATCTACCTTAACTCGATCGCCGAGACGCTGTACGGCCGGCCGCT
CGAGCAATTCTTCGATCGCCGCGACACCTGGTTCGAGGCGATACACCCGGAAGACCGCGAACGCG
TGCACGACGCACACCGTCGCCTTGCGACCACCTCGACCTT
>r270.1 |SOURCES={KEY=d7264f85...,fw,1414830-1415130}|ERRORS={}|SOURCE_1="hcb" (d7264f85c64c494738c475b842be43584b20fbfb)
GTTGCCGAAGGCGAACGGCGCATAACGCCGCCGGCCGGCGCATTGCGCCGTCATAAGAAGTCGGT
GGACGCGCTGTTGCACGGCTCCCGGATGCCTTGCCGCGCGGCTTAACGCCTGAGCAGGAATTGTT
CGAGGCGCTGGCTGCCTTCTTCAAGCCGCTCGAGCGAACTGGCGAAGCACCAGCGGATATACCCT
TCGCCTTCCGGTCCGAAGGCGCTGCCCGGCGCCAGGCCGACCCGGGCGTCGGTCACCAGGCGCTT
GCACAGTGCCAGCGTGTCGTCGACGCCGTCGACCCGGAAA
>r271.1 |SOURCES={KEY=d7264f85...,bw,3746321-3746621}|ERRORS={}|SOURCE_1="hcb" (d7264f85c64c494738c475b842be43584b20fbfb)
AGCGGCTTGCTGGCATCGCCCTTGGGCGACGGCACCTTGGCAATCAGCGACTCGAGCACATCTTC
CACGCCCAGACCGGTTTTGGCAGAGCAGCGCACCGCGTCGGTCGCATCGATACCAATGACGTCTT
CGATCTCGCTAATGGCATTTTCGGGATCGGCGGATGGGAGGTCGATCTTGTTCAAGACCGGAACC
ACTTCGACATCCAGGTCCAGCGCCGTATAGCAGTTCGCCACCGTCTGCGCTTCGACCCCCTGGGA
AGCGTCGACAACAAGCAATGCGCCTTCACAGGCGGAAAGC
>r272.1 |SOURCES={KEY=d7264f85...,bw,4698078-4698378}|ERRORS={}|SOURCE_1="hcb" (d7264f85c64c494738c475b842be43584b20fbfb)
CGGCGCTTCAGCTCGCGCAGGATGCGTACCATCGCCTGGGTTTGCCGCGCGCGTTCCGCGTCATC
CAGGGCAAACAGCTGATAAGAATCCAGGGTATCGATGAAAAATCCGCGCCAGCCTTGATTCCATA
GGGGCGAGATAATGTCATTGATAAAAAAATCCTCCCAGCCAGGAGCCGCCTGGTCGATGACTCTG
CTTCCCCAAGCCTCGTTTGCGCCGCGCAACACGCCACGCGGCAAATTCCTGTAATAGCTACGCGA
TGGTTGGACCTCGCCGAGGGAAACGTAAGCAAACAGTTCA
>r273.1 |SOURCES={KEY=d7264f85...,bw,2721956-2722256}|ERRORS={}|SOURCE_1="hcb" (d7264f85c64c494738c475b842be43584b20fbfb)
CGCGATGAAACGGTCAAATCAACGCAGGAGCGGTAACAGCGGTGCCCGGCGGTGTTGCGGGCAAC
AATAATCAAGTCCATTACCTCGGAGGGTTTCGCATGCAGAATTTCAAGGAAGATTTCGATAGCCT
GGTTGCCAAAACATCGCTGTCGGACGGCGTCGATCGCCGCGGTTTTCTCAAGACGGCGCTGGGCA
CCGGTTTCGCCGCTGCCGTCTTGCCGGTCAGCGCGCAAAGCGTGGTCAAGACCGATACGGCAGGA
CTTACCGCCGGCGAGGTCACCATCACCGTCAAAGGCCAGA
>r274.1 |SOURCES={KEY=d7264f85...,bw,2981770-2982070}|ERRORS={}|SOURCE_1="hcb" (d7264f85c64c494738c475b842be43584b20fbfb)
GCCGGCAGCGTGTTCCCGGTTGGCGGTCGCAGTCGGCCGGCACATACGCATAGCCGGTGTCGGCC
ATGCCGACACCGGCTGCGTCGCCGCCTTCGGCAAACTCGTTCTGATCGAACGCGACCAGCCTGCC
AGTCTGCCGGCCGCTGCGCGGATTCAAATCCCTGCCATAGATCCATTGCAGGAGTTCGCCGGCTG
CGTCGATGTCGCATCGACTGAGATAGGGACTGTCGAGCTGGCCGCACGCGTTGCCCGCATCGTTG
GTGGGAAAGGCATGCTCGGCGCGGGGATCCTTCACGAAGC
>r275.1 |SOURCES={KEY=d7264f85...,fw,2509205-2509505}|ERRORS={}|SOURCE_1="hcb" (d7264f85c64c494738c475b842be43584b20fbfb)
CCACCATTGCGGGCGTGCTGGGACGCGGCTATCTGCCGCTCGTCATGGGCGGCGGACATGAGATC
GCGTTTGGTTCGTTCGGCGGACTCGCCCGGCATCTCGCCGCGCGTGAACCGACGCCGCGTATCGG
CATCATCAACCTCGATGCGCACTTCGACCTGCGCATGGCCGAGCGCGCCAGTTCCGGCACACCGT
TCCGCCAGATCGCCGAGGACTGCGAACGCCGCGGCTGGCCGTTCAGGTATTGCTGCCTGGGCATC
AGCGATTTCGCCAATACGCAGGCACTGTTCGACCGCGCCC
>r276.1 |SOURCES={KEY=d7264f85...,bw,2220826-2221126}|ERRORS={}|SOURCE_1="hcb" (d7264f85c64c494738c475b842be43584b20fbfb)
CCCGCTCGAGCCTCAGCGCAGCTGTACCGCAAAGGTCATGGAACCTCATCTTAATATTGGGGACA
AGCAGTTTCTGCTGTAGTAGAGCGCTTTGATTGCATGAACCGGGCAATGGGCAACGGTTAGATAC
CGATTTTAACAGTGCCAGTACGTTATAAGAGATGACAAGAAGAGAGTGACACCAAGCAGGCGGCC
ATCCGCTTGTTTGGTTTCTTCGATAGCTTACTTTTCGAAATTCTTAATGTTTCGGATGGGTTTTA
ATCGCCCCCATTTGGCGCAGACCCTTTCAGGGCGTCCAGC
>r277.1 |SOURCES={KEY=d7264f85...,bw,2974040-2974340}|ERRORS={}|SOURCE_1="hcb" (d7264f85c64c494738c475b842be43584b20fbfb)
CACGTTGGCCGTCGCGGCGTTGGTGAAGTAGTTCTTCAGGAACTGCAGCAGGTCGGTGCCCTTGG
CATCGGCCGCTGCGCGCACTGCCGCTTCCTTCAGGCCGCCGCCGGCCGGCACCAGGCCGACGCCG
ACTTCGACCAGGCCGATGTAGGACTCGATCGAGGCAACGCGTTTTGCCGCGTGCATCATCAATTC
GCAGCCGCCGCCCAATGCCATGCCGGAGACCGCTGCGACCACCGGCACATTCGCATACTTAAGTG
CCTGATGCGCCTGCTGCAGCTTGGCGACTTCGGGCTCGAT
>r278.1 |SOURCES={KEY=d7264f85...,bw,1809521-1809821}|ERRORS={}|SOURCE_1="hcb" (d7264f85c64c494738c475b842be43584b20fbfb)
GAACGCGCCTGGGAAAAGGCCAAAAGCTTTCTGTCCGATCCGGCCATCGGCTTCGTCGTGCTTGA
CGAACTCAATATCGCACTCAAGTACAAATACCTGGATGTGCAACGCGTGATCGCAGACCTGCAGG
CACGCCCGGCGATGCAACATGTCGTCGTCACCGGGCGGGCGGCGCCACCCGAGCTGATCGAGGTG
GCCGATACGGTCACCGAGATGCAATTGGTCAAGCACGCGTTTGCCGCAGGCATCGCGGCGCAGCC
CGGCGTTGAGTGGTGAGCACGTGACGCAGGCGGCTTCGGC
>r279.1 |SOURCES={KEY=d7264f85...,fw,1553497-1553797}|ERRORS={}|SOURCE_1="hcb" (d7264f85c64c494738c475b842be43584b20fbfb)
GCAGCAAGACAAGCACGGCAAGCGGGATGCAGGCGGCGGCTCCAAGAGCGAAGCGCCAGCCGAAC
CATCCTGCCAGCGGCGCCAGGAAAACCGGTGCCGCAGCCCATCCAAGATTGCCGCAGATCCCGTG
CACCGAAAACGCGTGGCCGAGGCGTGCAGGCGAAACCCGCTTGTTCAGCAGCGTAAAGCAGGCCG
GGTGGAATACGCTGTTGCCCAGGCCGGCCAGCATCGATCCGAGCAGCAGGAACCCATAGTTCGGG
GCGATGGACAGGACGATGGCGGAGACGCCGAGACAGCCGA
>r280.1 |SOURCES={KEY=d7264f85...,fw,3138196-3138496}|ERRORS={}|SOURCE_1="hcb" (d7264f85c64c494738c475b842be43584b20fbfb)
GTAATGTAATCTCCCCGGCCCACAGCGTCAAGAACTGCTGTCTGGTCCAGGGATAAACATTGAAA
TCGCGGCCAATCCACGCTGCATACTCGATAAAATTGCGGTCTGTCTGCACCAGCCGGCAAGGCCA
GGCGCAATGGACGCCGGTGGCGATCAATGACTTTTGTAATGTAACGACGAGACAGGTTTGATATG
GATGCGGGAACAGCCTTGAACAAGAGCAAGGATGACAAGGTTTCGTGCCGGACGGGATGTGGTGC
TTGCTGTACGGCACCATCGATTTCCTCCGCGATCCCGGGT
>r281.1 |SOURCES={KEY=d7264f85...,bw,3127087-3127387}|ERRORS={}|SOURCE_1="hcb" (d7264f85c64c494738c475b842be43584b20fbfb)
GAGCGGGGTTGGCCCGCTGGCCGCCCGCGCTGGCTAGCTGGTAATACAGTTCATAGGCGTTGGGC
TCACGAAATGCACGGCCATAGATCGCCTTGAGCGTGGTTGCATCGCTTGCCTTGTGGATCAATGC
TAGCCGCGGATTGAAGATTCCACCGAGCGCAATCGTCTGGTCGTAGCGCAGGCCCGCATTCAGCA
GCAAGTCGTCACGCAAGCTCATCTCATCCTGCACGTAGAGTGCACTTCGCGTGCCGGTACGGCGA
TCGTCGAGCAACAGTGTTTCACGCGGCGTGGCATCCGCCT
>r282.1 |SOURCES={KEY=d7264f85...,fw,4771979-4772279}|ERRORS={}|SOURCE_1="hcb" (d7264f85c64c494738c475b842be43584b20fbfb)
GCGCCCGCACCCGGGACATCACCCTTTCCGGATCCTTCTCCGCCACGGGATCCGCATCCCATCCA
AGCTGGAAATCGATGCGCCAGACATTATCCGGCTGGCGATGCAGCAGGACGGACTGGTTGGGATG
GAAAGGCGGATCAAACCAGAACCACCGCTCGGGAGGGAAGTCAGCCTTCATGCGGACATCGGCGA
TCAGGAAACGATCATGAAAGGTCCGACCCTTGCTCTCCAGCCCGCACAATTTACGCATTGTGCTG
CGCGATCCGTCGGCGGCAATCACGTAGTCGCAGTGCAGGC
>r283.1 |SOURCES={KEY=d7264f85...,bw,4677883-4678183}|ERRORS={}|SOURCE_1="hcb" (d7264f85c64c494738c475b842be43584b20fbfb)
CCACGATTGTTGAAGCGGTAGCCTCAGGATTCTTGTAATAACCCTTGAAGACCACCGGCCCGCGT
ATCTGAAGCTCTCCTGCCTCCGACAACCGATATTCGACACCAGAGGTCGGTATGCCGACATTCCC
GATACGCACCGCATCGGTTTTTTGTCCAAGAACCATCCCGCTGGATTCGGTCATCCCGTACACCT
CGATGAGAGGCACTCCCATGGTCCGGAAAAAATGCACGATTGCTGGAGCGATCGGCGCAGCGCCG
GTGAGCGCAATGCGCGCACGCCGCAGGCCGATAAAGTTTT
>r284.1 |SOURCES={KEY=d7264f85...,fw,1136787-1137087}|ERRORS={}|SOURCE_1="hcb" (d7264f85c64c494738c475b842be43584b20fbfb)
GCGTCGTCGATCAGGCGGATGTCGTGGCCGGGGGCCGGCTGGCCGACGGTGTGCAGCTTGTACGG
ATGCTCGTGCGCGGCGAGCACGCAGGTGCCGCCGCCTTCGGTCATGCCGTAATATTCGATCAGCC
CGCCCGGCCAGCGCTGGAGGATATCGCCCTTCAGCGCGGCGGAAAACGGCGCGCTGGTACAGAAC
TTCATGCGAAACGATGACAAGTCGTACTGGCCGAAATCCTCGCGCGCCATGATGCGCTGATATTG
GACGGGAACCAGCATGGTATGCGTGACACGATACTGCTGT
>r285.1 |SOURCES={KEY=d7264f85...,bw,2376461-2376761}|ERRORS={}|SOURCE_1="hcb" (d7264f85c64c494738c475b842be43584b20fbfb)
GGATAAAGCCGGACTCCGTCTTGTACAGCCTTCTGATCAGCAGCGCGGCGACGCACGCCTCGAGC
GCGCTGCCAAGCCCGATCAGCAGTGCCGACTGCAGGGGCAGGCCGGTGGTGACGATGCTCAGCAA
CGCGCCCAGCAGGATGGCCGGTGCCATCCAGGGGCCGCGCTTGAGGACTGCCCAGACGCCGATAG
CGGCAGGCGGCCATAAGGGACTGACCGTACCGGGCAGCATGCCAAGCTTGGAGGAAATCTGGCAA
CTCAGGTAATAGAGGACGGTGAGGAGTCCAAACGCGGCAA
>r286.1 |SOURCES={KEY=d7264f85...,bw,352310-352610}|ERRORS={}|SOURCE_1="hcb" (d7264f85c64c494738c475b842be43584b20fbfb)
CCCATGACGTTGACGGCCAGGATTTGCTGCCAGACGCTGGTGTCGGTGTCCGTGATGGCGGAGTA
ATCCCCGCCGGAGATGCCGGCATTGTTGCACAGGGCATCGATGCGCCCAAAGCGAGCGAAGACAT
CGCTTACGCATTGCTGCACTTCGTCTTCACGCGAAATGTCGAGCGCCCTGTACCAGACCTTCGAC
GCATCGGGCAGTAGTGCGGCCACCTCCGCCAGGCCGGCATTGTTGCGGTCGACCAGTGCGACACG
GGCGCCTTCGCGCGCCAGGCGCAGGGCGGTTGCGCGGCCG
>r287.1 |SOURCES={KEY=d7264f85...,fw,1954189-1954489}|ERRORS={}|SOURCE_1="hcb" (d7264f85c64c494738c475b842be43584b20fbfb)
TGGTACGTTACGTGTTCCGCCAGGTATCCGGCAAGGAACTGCCGCGCACCTCGGAAGAGATCAGC
CGGGTCGGCGAGAATGTCGACACAGCAGACCTTCAGCCCGGCGATCTGGTGTTCTATAACACGCT
GCGCCGCGGCTTTTCCCACGTCGGCATTTATCTTGGCGACAACAAATTCATCCACGCGCCGCGTG
CCGGGGCCGAAGTCCGCATTGAAAGCATGGACATCGGTTACTGGAAGAAGCGTTTCAACGGCGCA
CGTCGCATCAGCCAAACTGAATAGGCCGTCGGCGCCCTGT
>r288.1 |SOURCES={KEY=d7264f85...,fw,4347805-4348105}|ERRORS={}|SOURCE_1="hcb" (d7264f85c64c494738c475b842be43584b20fbfb)
TTGCGCGGTAAAAAAGCGGACTCAGGCGCTGGCGGTCATCCGGATGCATGAATTGCACCCAGGAC
GAGGTGGAAAGCCTGAGCTGTTCGCCCAGTACCGCGTGCGCCGACTGGTTAAGGTAGGTGCATAC
ATCGTTGCTGTCAGCCATCCAGAACAATATGGAGGCCGAATCTGCAAGCTGGCGAAGACCGGCAG
GAGTGCCGTCCAGGTTCAAAGGGGCCATTATTATAGGAATAGGAAATTGAACTGGCAGGGTGCGG
TTTATTGTACGGAAAACGAAGCTATAGTTTCTGTGTGGCA
>r289.1 |SOURCES={KEY=d7264f85...,bw,4559371-4559671}|ERRORS={}|SOURCE_1="hcb" (d7264f85c64c494738c475b842be43584b20fbfb)
CCTTGCGCATCATTCCCCATCCGACCCCCTGCTCCCGCTCTATCCTGTCGAGCAGCCAGCGGCTG
CCTTCGACGCGATAACCCGACCAGGCCGTCCCGAGTGCGTGGCGGCCATGCCGCAGCATATGCAG
GCGCGAGCGGTACAGCACCAGATGGTCATAGGTTTCATGTGCGCCGAGCAGGGCGGTCTTGTACT
CGTACCGTCCGTGCCCGAAGTGAAAGCGGCGGGCTCCTGCCTCGACCGCTGCACACACTGTCAGG
TAGCAACAAAGCATGCCAAGACGATAATCGTCATAACGCA
>r290.1 |SOURCES={KEY=d7264f85...,bw,2452742-2453042}|ERRORS={}|SOURCE_1="hcb" (d7264f85c64c494738c475b842be43584b20fbfb)
CCCTGGCCGGTTATGGCCGTACCCTGGCGCATCACATTGGCACCGAGTGGCACTTCCCCGATTCC
GTGATGACCGCCATCCACGAACAGGGCGAGAACAAGCGCAGCACGACGTTGTCCCCGGTCGGCAA
GGTCCTGCTGATGGGCAACTACCTCAGCAAGATCGCGTTGCTGGCTCGCCATGGCGTGATCGACA
TGGACGACCCGCACATGATCGACGGCCTGTCGGACAAGGAAATGGCCTGCCTGCGCCAGCTGGCC
GAGGTCGAAGAGCAGGAATGGGTTACCGTCGCGGGCGCGA
>r291.1 |SOURCES={KEY=d7264f85...,fw,3168295-3168595}|ERRORS={}|SOURCE_1="hcb" (d7264f85c64c494738c475b842be43584b20fbfb)
GATCACCGTGCCGGCTTACTTCAATGACGCACAGCGCCAGGCAACCAAGGATGCCGGCCGCATCG
CCGGTCTGGACGTCAAGCGCATCATCAACGAGCCAACCGCGGCTGCGCTGGCATTCGGCCTCGAC
AAGAGCGGCAAGGGCGACCGCAAGATCGCCGTGTATGACCTCGGCGGCGGTACGTTCGACATCTC
GATCATCGAGATCGCGGACGTCGACGGCGAAATGCAGTTCGAAGTGCTGTCCACCAACGGCGATA
CCTTCCTCGGCGGTGAAGACTTCGACCAGCGCATCATCGA
>r292.1 |SOURCES={KEY=d7264f85...,fw,2055803-2056103}|ERRORS={}|SOURCE_1="hcb" (d7264f85c64c494738c475b842be43584b20fbfb)
GATGGATGAGCGTCGTTCTCTACTGGGCTCTCAAATCCTGGAAGTGCAATTACTTGCGAGCCAAT
GAACTCAATAAATAATTTCGCACGTAGCGGTTGATAGCGACGGGATGGATAAAGCATGAACAATT
CCTGTGGCGTTGCACTCCATTCAGGTAATACACGCATCAGCTGGCGCGATTCGAGTAGATCATGT
ACCAACCACGAAGGGCACAAGCCAATACCAGAGCCCATTGCTAGACTCTCCCGAATTGAAATAGC
ATTGTTGACCCGATATCGACCTTTTGTCTTGACACTTACA
>r293.1 |SOURCES={KEY=d7264f85...,fw,1524988-1525288}|ERRORS={}|SOURCE_1="hcb" (d7264f85c64c494738c475b842be43584b20fbfb)
GACCGTGTGGCACCAAGCGCACGCAGCAAACCGGACTCGCGTATCCGCTCGTCCTGCGATCCTAC
CAGCGCCGCGTACAGCACCAGTACGCCCGACGCCAGGGTAAAGAGGAACAGGAACTCGACGGCGG
TAATCACCTGGTCCACGACAGCCTGTACCTGCCGCACGATGCTGCCGATATCGACGATCGTCAGG
TTGGGATAGTCGCGCGTCAATGCATTTCCGGCGGCAGCCTTTTCTTCAGGCAAGTGGAACGCGGT
GATCCATGTCTGCGGCGTATTTTTCATCAGCGACGGATTA
>r294.1 |SOURCES={KEY=d7264f85...,bw,3003304-3003604}|ERRORS={}|SOURCE_1="hcb" (d7264f85c64c494738c475b842be43584b20fbfb)
GACATCCTTGCCGTCGGCGATCACATGACCCGTGGTGGGGCGATCGAGCCCGGCCATCAGCCGCA
TCAGCGTGGTCTTGCCGGCCCGGGTGGTGCCGAGCAGGACATTGATGGTTCCGGGTACCAGCGAG
AACGACAACGGATAGATGTGATCTTCCGCGCCATATTTCTTGCTGACGTTTTCCAATGCTAGAAG
CACGCTGTCTTCCTCCTATAAATCCCTGTGCGCCGTTGTTCTGTTTATGGCGCATCCTTGGCGGG
CTGTTCCCGAACTATGCGACTGCCCGACCGGTATGCATCC
>r295.1 |SOURCES={KEY=d7264f85...,bw,2262718-2263018}|ERRORS={}|SOURCE_1="hcb" (d7264f85c64c494738c475b842be43584b20fbfb)
CCCTCTTATTCTGCTGTTTATTTTCGGGTACGGCGTGTCACTGGATGTAACTCGCACACGCATTG
GCGTGGTCGTCGAACATTCCTCGCCCGATGCAAACTCGCTGGTTGCGGGCTTCGAGGCGTCCGGA
TATTTTGATGTGCGGGTCGCGCAGGACCGGCGGCAGTTCGAACGAGAACTGGTAGATGGGGAAAT
AAAAGGCATCGTCATCGTGCCTTCGCGGTTCGCAGCCCACCGTGCCAATCCCGACTCCGATGACC
TGCTCCAGGTCATCGTGGATGGCTCCGACCCCAATACGGC
>r296.1 |SOURCES={KEY=d7264f85...,fw,1973542-1973842}|ERRORS={}|SOURCE_1="hcb" (d7264f85c64c494738c475b842be43584b20fbfb)
GAATCAATTCGGTCGAACCCCCGCCGATGTCAATCACGAGGCGGCGCTCGTCGGGCGACGCCAGC
GCGCTCGACACACCCATGTAGATCAGCCGCCCCTCTTCCTCACCCGAGATGATTTCGATCGTGTG
TCCGATGGCCTCCTCTGCCGCGGGGAGGAATGCCGCGGCATTTTTCGCGATTCGCATGGTGTTGG
TGGCGACCACGCGCACTGCGTCGAGCGAATAGTCATTGAGGATAGTCCGGAAGTTTCGCAGGCAG
TTCAGTGCGGACTGCATGGCCTGTTCGGTCAGGTTGCCCT
>r297.1 |SOURCES={KEY=d7264f85...,bw,904449-904749}|ERRORS={}|SOURCE_1="hcb" (d7264f85c64c494738c475b842be43584b20fbfb)
CAGCATCTGCAGCAGGGTATCGAACATGCGGTTCGGGTCGTACGTGTCCGCCAGCGGACGTTCGA
TCATCTTCATGGGAAAACAGGTCGGCAAGGATTGGATACAACTACTGACCACGGGAAGCGGCATA
AATTCCCAATCCGGTGCAGGGTCGCACCGCGCGGCGGCGAGTCGCACCAAGGCTGCGCATCGACA
GCGGCAGCGTGGTGCACGCGAGGTCGTCGCAAAATGCCGGCATGCCGGCAGAGGTACACAATACG
AGGGTGCCTTGATGCGCTTCTATGCGCATGGGGCGCCTGC
>r298.1 |SOURCES={KEY=d7264f85...,fw,2416000-2416300}|ERRORS={}|SOURCE_1="hcb" (d7264f85c64c494738c475b842be43584b20fbfb)
CATCCTCTTCCTGCTTGAGCACTTCGGTGGCGCGCTTTTCATTCTGGCGCAGTTCGGGATAGGCA
TCGCCCATTTCGGCGACGAGCGCCGGAACCAGCGAATGGAAAAACGGCTTGCGCGCGCCCAGCTT
GTAACCGTGACGGATCGCGCGGCGCGCAATGCGCCGCAGCACGTAGCCGCGACCGGCGTTGCTGG
GAATGACGCCGTCGACGATGGTAAAGGTACAGGCGCGGATATGGTCGGCGATCACCTTCAGCGAT
GGTGACTCCCTGTCGCAGTCGCCGCCGCCCGCTGCATCGA
>r299.1 |SOURCES={KEY=d7264f85...,bw,4441777-4442077}|ERRORS={}|SOURCE_1="hcb" (d7264f85c64c494738c475b842be43584b20fbfb)
AAACGTCCGCGCCAGCGGGAGCTTGCCGCGCAGTCGACACAGGAAAGCATCCTTCGCGCTGCGAC
CAAGGTATTTGCCAAGCACGGTTTTGCCGGGGGCCGCATCGATCAGATATCGAAGGCGGCGAATT
CCCATGACCGGATGATTTATTATTATTTCGGCAACAAGGAAGAGCTCTTCATTGCCGTGATCGAG
GACGCCTACCGGCGTTTCAACGACGCGGAATCCAAGCTTGTGCTTCATCTCGCCGACCCCGTCGA
AGACATGAAGACGCTGGTGCGTTTCATGTGGACCTATTAC
>r300.1 |SOURCES={KEY=d7264f85...,bw,3069979-3070279}|ERRORS={}|SOURCE_1="hcb" (d7264f85c64c494738c475b842be43584b20fbfb)
CATTGCCATAGCAATGCGATATCGTCCTTGTGCGCATAGTCGCCGCTGCCACTGGCAAGCGTTTC
CTCGGTCACGAGGGCATCGAGGTCGTTATGACGCAAGTTGGCGGCGATCGGTACCGCTTCGGCCT
TGGTCTCGGTTGCAATGACGGACCAGTCGCTGGTGTCGAGCGTCGCATACAGCGACAGCGCCGGG
CAGGTACGCCCCTCGGCCAGCGTGAAGGCTTCCACCAGTTCATCGGGCAGCATCGTGATCTTGTC
GCCCGGCATATAAACCGTTGACAGGCGCTGGCGGGCAATC
>r301.1 |SOURCES={KEY=d7264f85...,bw,2966886-2967186}|ERRORS={}|SOURCE_1="hcb" (d7264f85c64c494738c475b842be43584b20fbfb)
AACCGCTTCTTGCTCAAGCCGAACAAGGCATACGCGATGAGCGCCAGTCCCAGCAGCATGCTGTT
GCGGCCACTGGCGTCGGGATCGAGCGACGCCGCGCTGAGTCCGGTCCCCACGCAAAAACCCAGCA
GCATCGTCCCGAGGCGGCGCAACAGAAACACGAAGCGCGGACCGGCAAGCAACTGCCAGACGTTG
GTGACCAGCGAAGGAACCACCAGCAGGGACACCGCCTGTACTGGCGACATTACCAGCCCGAGCAG
TCCGATCGCCACCGTGGGCAGGCCGAGCCCGATCACACCT
>r302.1 |SOURCES={KEY=d7264f85...,bw,705627-705927}|ERRORS={}|SOURCE_1="hcb" (d7264f85c64c494738c475b842be43584b20fbfb)
CGCCGAGCTTGCGCAACGGGACAGCGCTCCTCGTAAGCCCGAAAACAACTTGATTAACGTCTCCG
CGCATAGCGCGGTCTTACTGGTGGCTGACAATGTCTACATTTGAATTTTCTTATGGCGCACAACT
GATTGCGCCCGACCGCACCCGCTTTCGCCTGTGGGCGCCAAGCAAACAGCAGATCAGCATCGAGA
TCGACGGCATGCCGCCGGTGCCGATGAACAAGCTGGACGACGGCTGGTTCGAGGCGGAGGCGTCG
TGTGCCGCCGGTGCCCATTACAAGTACCGGATCGGCAATG
>r303.1 |SOURCES={KEY=d7264f85...,fw,2430497-2430797}|ERRORS={}|SOURCE_1="hcb" (d7264f85c64c494738c475b842be43584b20fbfb)
GAAGTGCGCCTGTACGACCGCTTGTTCACCGACCCGCATCCGGATGCCGGCGGCAAGGATTTCAA
GGCAGCCTTGAACCCGACTGCGAAGGAAGTGATCACCGCCTACCTGGAACACGGCATGAAGGCGG
CACAGCCGGACGAAAAATTCCAGTTCGAGCGCCACGGCTACTTCGTCGCGGACCGGGTGGACTCG
ACGCCTGGCAAGCCGGTGTTCAATCGGGTCGTGACGTTGAAGGATTCCTGGGGAAAATAAGGTCA
TCGCCTGCGGTAACGGCGACGCCTTTCCAACCTCGTCAGC
>r304.1 |SOURCES={KEY=d7264f85...,bw,4599798-4600098}|ERRORS={}|SOURCE_1="hcb" (d7264f85c64c494738c475b842be43584b20fbfb)
CAGCGTCTTGCGCCGCACTTCCCATTCGATCAGGTTGAGTACGGGATCTTTCGCATTGGCCTCGC
CTTCATCGGAAAAGTACATGCGCGTGTTGAGCCCGATATTGATGCCGCGCGCGACGATCCAGAAG
TTGATGTGCGGTGCCATGGGCCTGCCATTGCGGCCTTCGACCACACCGGGCTTGATCGTCTCGAA
GCTGTACGTGCCGGTCTCGAAATCGGAACAGCCGCGTCCCCAGCCGCGGAAATGGTTGTCCAGGT
CCTTGTTCTGGCGATCGGCGGGGTGGTGGTACTTGCCTTG
>r305.1 |SOURCES={KEY=d7264f85...,bw,3308728-3309028}|ERRORS={}|SOURCE_1="hcb" (d7264f85c64c494738c475b842be43584b20fbfb)
TTCGTTTTCGTATGGTTGCGCATCACAATCCCCCTTCCCCTTGATTCGACAGCGGGATGCACGTC
AATGCCAATCATGCATGATTATGCAGATGAAAGACGCATGAACACATTCCGAGTACTTGCTTCAG
CCAGCCTGCCGCTTCTGCTTTCAGCATGCGCGGCGACCGCCCCGCCGGCCAAGGTCGAGGCCGGC
ACGCCAACGCAATGGCAGGCTGCCATACCTCCAGCGGCTGCCGGCGTGCCGACCGGCTTGCCGCA
CGGCGGAAGCATGGACGACCTTTCGCAATGGTGGCAACAG
>r306.1 |SOURCES={KEY=d7264f85...,fw,3690093-3690393}|ERRORS={}|SOURCE_1="hcb" (d7264f85c64c494738c475b842be43584b20fbfb)
ACTCGCGCACCGTGATCTTGCACAGGCTGTCCAGGCGCTTGGCAAACGAGCGGGTGAAGCCTTCC
GGCATGTGCTGGGTGATCAGGATGCCCGGGCAGTCCGACGGCATCTGCATCAGAAATTCCTTGAT
CGCCTCGGTGCCGCCGGTCGAGGCGCCGATGATGATCAGTTTTTCGCTACTGGTCAGCGGATTGC
GGATCAGCGGCAGGCCTTCGCCGGGCGTGCGGTTCGGATCGCTCTGCGCGATCGTGCGTGCCTTG
ACCCTCGCCTTCGCCGCCGCGCGGATTTTGTCGGTAATGA
>r307.1 |SOURCES={KEY=d7264f85...,bw,3212872-3213172}|ERRORS={}|SOURCE_1="hcb" (d7264f85c64c494738c475b842be43584b20fbfb)
GCCGGCGATTTTTGCGCGCATGGGCAAATCCTGTGAAATGTAGTCGTGTCATGCGGAGAGAATTT
CCGCAAAACATTATGTCACAGGGAAATGCGTTTATTGCATGAATTACAACCGCTTTCTTAGTCGC
CGGTCGTCTTGCTTGCAGGCTTGTCCAGTAAACGCGACAGGATACCCGTGGAGTCGTGGGCGGCG
CGGCGCAAGCGGTCATTGATGCCTTGCCAGGCGGGCTCGGCCGGCGGCGCTTCGACCAGGATGAC
GTCGGCCTGCGCGCCGTCTGCAGAACGCAGTGCGGCGTAC
>r308.1 |SOURCES={KEY=d7264f85...,fw,1960400-1960700}|ERRORS={}|SOURCE_1="hcb" (d7264f85c64c494738c475b842be43584b20fbfb)
TTTGCAGTGTTCGAAATCATGATGTCAGTTCGGGATCTTTTGGCTGAACAGGGTACGCGACAGGA
TGTTCAATCCCAGCACGCTGAAAGTAATCAACAAGGCGCCGCCCCAGGCGAGTTCGCGCCAGTTG
TCATACGGGCTCATCGCGAACTGGTAGATCACGACAGGCAGGTTGGCCATCGGCGCATTCATGTT
GGCGCTGAAGAACTGGTTGTTCAATGCGGTAAACAGCAGTGGCGCAGTTTCGCCGGAGATGCGTG
CAATCGCCAGCAGCACGCCGGTGACTACACCGGCCTTCAC
>r309.1 |SOURCES={KEY=d7264f85...,bw,1162597-1162897}|ERRORS={}|SOURCE_1="hcb" (d7264f85c64c494738c475b842be43584b20fbfb)
CGATTGCGAGAACAGCTCGTTGCTGCGCATCCCGGTTTCGCTGATCTGGTCCAGGATGGTCTTGA
GCTTGAGCAGTTCACCATGCTGGCCGGCCGTCATCACCTGGCCGTTCCAGACCACGCGCCGGATC
GTGTCGGCGGCGGTCATGATCTCGAACAGCGGCGGACAGAAGGAACGGGCATGCGACAGCAGTCC
TTCGGCGACACTCGGGTCGAGCGTGGCGAGCGCATTGCTGCTGTTGCCGTGGAAGGCGACATCAA
CCGGGATCATCACTTGCCCCTGCCAGCCGGGCGGCCCCAT
>r310.1 |SOURCES={KEY=d7264f85...,fw,2882532-2882832}|ERRORS={}|SOURCE_1="hcb" (d7264f85c64c494738c475b842be43584b20fbfb)
ACATAAACCAGCGGGCAGCGCCAACGGCAGCGGCGCACAGGGCAATGGATCGGCCAGCAGTAGCG
CCGCCAGCGCGTCCGCGTCCTCCAACGGCGAGGCCGATGGCGACAAGCGCAAGAACGTACCCGAG
CCGACCAGCAAGGATGAGAGCGATGCGGCCAGCCTGACCGCGCCATTGGTTAATGCGGCAGCGTG
GTGGAATATGCTGCAGGATCAGTTCAAGCAGGCAGTCAATAATGCGATGACGGAAGTGCCGGCAG
CAAGCGATGCCGGTAACAGCAAGCCGAAGGCTGCGGCGAA
>r311.1 |SOURCES={KEY=d7264f85...,bw,4149268-4149568}|ERRORS={}|SOURCE_1="hcb" (d7264f85c64c494738c475b842be43584b20fbfb)
AAATACCGCGCTGCGGCTTTACCTCGGGATCGGTACGCACCAGGCAGAAGATCCAGTCCGCATAC
TGGCCCTGGGTCGTCCAGGTTTTCTGGCCGTTGACGACGTAGTGATCGCCTTCGCGCACCGCACG
GGTCTTGACGGACGCCAGGTCGGACCCGGAACCCGGCTCCGAGTAACCCTGGCACCACCACTCGT
CGGCCGCCAGAATCTTCGGCAGGAAGCGTTCCTGCTGGGCGGGGGAGCCGTACTGCATGATGACA
GGCGCCACCATCTTGAGGCCAAAGGGAATGGTCCGGGGTG
>r312.1 |SOURCES={KEY=d7264f85...,bw,1695978-1696278}|ERRORS={}|SOURCE_1="hcb" (d7264f85c64c494738c475b842be43584b20fbfb)
GCGTAACGACAAACGGACGATTGATGAGAATCGGGTTGGCCAGCATCGCGTCGAGCAACTCATCG
TCTGTCAGGTCTGGGTTGCCCAGCCCAAGCTCGGCGAACGGTGTGCCTTTTTCCCGAATTGCTTC
GCGCACGGTCAACCCGGCCTTTGCAATCATGTCCCTGAGCGCTTCGCGTGATGGTGGAGTCTTTA
CGTATTCGATAATTTCCGGCTCGACGCCGGTATTTCGAATCAAGGCCAGGGTATTACGGGATGTC
CCGCAGCTCGGGTTGTGGTAAATCTTGATTTTCATATGGA
>r313.1 |SOURCES={KEY=d7264f85...,bw,1067842-1068142}|ERRORS={}|SOURCE_1="hcb" (d7264f85c64c494738c475b842be43584b20fbfb)
CGGGAAGTTCGTGCTCAATCAGCCCTTCCGCGTTGAGAAAATCCAGCACTCTCGGCATAGCGCTC
GCAGCGCCGCCCGCCAACTCGTTGCTCATTGCCTCGGCAGAAGTCGCCTCCGTGTCGTCGGATGC
CGTGTCGGCCGCCAGCGAAAAATCAAGCAAACGTTGCGTGTAATCGTAAGTCGGGCCAAGGATCT
GCCCGCCCGGGACGTCCTTGAATGTTGCCGAGATACGGCGCTCTATCAGCATGCGTGCGGTATCG
ACCGGCAAGGTGGCAATGATACGCGGCAGGGTCGTGCGAT
>r314.1 |SOURCES={KEY=d7264f85...,fw,749402-749702}|ERRORS={}|SOURCE_1="hcb" (d7264f85c64c494738c475b842be43584b20fbfb)
AGGTCCTGGCTGGCAACGCGGACGCCATGGTCTACGAATCCAAGCCGGTTATCCGCCTCGATCCG
CCGCTGCCGCCGGCGTCAGGCGTATTCATCAACAAGACCGGGTCGACCAATGGGTTTGCGGCGTA
CGTGGCATTCATCCCTGCCAGGAAGCTGGGGATTGTGATTTTGGCGAACAAGAATTATCCGGTTG
CTGCCAGGGTGACAGCCGCGCATCAGATCTTGACCGAACTGGACAAGGCAGGTTCATCGGGTTTG
GGTCGATAATCAATTCGCCTGGGCAAGGTCGCTGCAACAC
>r315.1 |SOURCES={KEY=d7264f85...,bw,3201113-3201413}|ERRORS={}|SOURCE_1="hcb" (d7264f85c64c494738c475b842be43584b20fbfb)
GCCCGGCCATCGAAAGGAGTGAAAATGGATGAAATCGTCAAACAGGCAATGGCAAAATGGCCGAA
TGTGCCGCATTGCTATGGCTGGCTCGGTCTCGACGCGCGCGGCGTGTGGCGCATGCGCGACGAGC
GCGCGCAGGGATCAAACCTTCCTGGCGACAAGATTGCCAACACGGCGCTGCTGGGCTTCATCAAC
CGCAATTACACCAGCGACGACAAGGGACGCTGGTACTTCCAGAACGGCCCGCAGCGCGTCTATGT
CAATCTTGAGGCGACCCCGTACATTGCCCGCACCGATCCG
>r316.1 |SOURCES={KEY=d7264f85...,fw,1901270-1901570}|ERRORS={}|SOURCE_1="hcb" (d7264f85c64c494738c475b842be43584b20fbfb)
TCGATCCGGCAGTTCGCCGAGACGCATGGCGTGTCGCGCTTCACGGTGGTCGAGGCTTATGACAG
GCTCGTGGCCAAGGGATACATGGAATCACGGCGCGGGTCCGGCTTTTATGTGCGCGAACGTTCGC
CGATGATCGCGGCCAGCACGACGCGCCCTGCCGAAATGCCGCCGCAGCAGCTCGATGTCGTCTGG
CTGGTACGCAATATGTTCCGTCAGTATCCGGCCCAGCATACGCCCGGCTCGGGATTGCTCCCGAG
CGACTGGCTGGATGGCGAGCTCATTGCCAACGGGCTGCGC
>r317.1 |SOURCES={KEY=d7264f85...,fw,919834-920134}|ERRORS={}|SOURCE_1="hcb" (d7264f85c64c494738c475b842be43584b20fbfb)
TACCGTGCTGCCGGCGGTATCGGTTGAAGCGCCACGCGTTGCCGGCGACAACGCCGCGGTATCGG
CAATCGGCAGCTTCGGTCAATTACCGCTGCAACAGACGCCTGCCTCGGTGACGATCATTACCAAT
GAGCAGATGCGTGATCGCGGGATCCGCCAGACGACCGACATCACGCGGGTCGATGCCAGCGTCAA
CGAATCCTACAACGCAGTCGGTTATGCCGAACAGTTCTCGATCCGGGGCTTCGCTCTGGATAACG
CCGCCAGCTATCGCAAGGATGGCCTGGAAATTTCCGCCGA
>r318.1 |SOURCES={KEY=d7264f85...,bw,1303422-1303722}|ERRORS={}|SOURCE_1="hcb" (d7264f85c64c494738c475b842be43584b20fbfb)
TGCAGCGAAAGTTCAAGCCGCTGGGCAGCTACCTTGAACAAAAGCTCGGCATGAAAGTCGAGTTC
GTGCCGGTGACTGATTACGCGGCCTCCGTTGAAGGCCTGGTCAACAACAAGCTGGATATGGTGTG
GTTTGGCGGCTTTACCTTCGTGCAGGCAAAGGTGCGCAGCGGCGGCAAGGTCATTCCGCTGGTAC
AGCGCGAAGAAGACGAACAATTCAAGTCGGTATTCATCACCACCGACAAGTCCATCAACAAACTG
GAAGACCTGAAGGGCAAGACCTTTGCGTTCGGCTCCGAAT
>r319.1 |SOURCES={KEY=d7264f85...,bw,4551809-4552109}|ERRORS={}|SOURCE_1="hcb" (d7264f85c64c494738c475b842be43584b20fbfb)
CGGCCCCCGCGGTTGCGGGAAGGCCAGCCAGGAGAACGGACAAGACTTGCGTTTTATCCAGCTAC
TGATTCGGGATAATGATGCTCTTGAGAAAGAGTCGTCAGACGCCGAGAAGTTCCACTTCGAAAAT
AAGGGTTGCATTGGGGGGAATGACGCCGCCGGCGCCGCGAGCCCCGTAGCCCAGCGAAGAAGGGA
TGATCAGTTTGCGCACGCCACCGACCTTCATGCCCTGGACGCCCTCGTCCCAGCCTTTGATCACA
TGGCCGGCCCCCAGAGGAAAGGCGAACGGGTCATTGCGAT
>r320.1 |SOURCES={KEY=d7264f85...,fw,1642229-1642529}|ERRORS={}|SOURCE_1="hcb" (d7264f85c64c494738c475b842be43584b20fbfb)
TGTCGGCCTTCAACGAAATCGGCCTTATTACCGTCGACCAGCGCTCCATCGGCATCAAGGATGCC
GAAGCATTGCGCACGCTGCGCCGCCTGCCGCCATCCAGTTCACGCGCAAAGCAGGTCGCTGCCAA
GAAATCCAAGCAGGCCGCCCAACAGAACAACCCGCCCGATGGCGAATGGGGCCAGCTTGCAACGG
CTTGACTCATTCCTGAAACAAGTTGTGACGTAAAAAAGCCCGCATGATGCGGGCTTTTTTATACG
CAGCGCATTGCAGGCCATCTGTCGGCCTGCAGCCTGGTCC
>r321.1 |SOURCES={KEY=d7264f85...,fw,1823584-1823884}|ERRORS={}|SOURCE_1="hcb" (d7264f85c64c494738c475b842be43584b20fbfb)
CATTGAGCTGTTCATACAGGTCCTCGAGCTGCGGCGCGATGAAGCCCCAGTCGTCCAGTGCCCGT
TGCAGGGTCAGCGCAATGCCATCGGCGAGGTGCGCGGTCTTGAGATCGCGGGACACGACGGCCAG
CTGGCCATCGCGTGTTCCATCCTTGAGTGTCGCCAGTTTCATCTGGTGGTCCTGTGGTCCTGTAG
TCCTGTAGTCCTGTGCCGGGTGCGGTTCAGTCGAGCGTGATGCCGCGTTCCTTGATCAGCGCATG
CCAGCGCGTGGTCTCGCTCCTGATATAGGACGCCATCTGG
>r322.1 |SOURCES={KEY=d7264f85...,bw,697871-698171}|ERRORS={}|SOURCE_1="hcb" (d7264f85c64c494738c475b842be43584b20fbfb)
GAAAAGCGGTGTACGCGTCTGCTGTCCTGTCAGCTCACCTGACAGGACAGTGCGCCCCGGTCAGG
TGAGCGACTGTTTTTTCGATTTGCCATTTCCGGCCACGCATGCGGCTGCCGCGGCCAGTAAGCCC
GGTGCGTTTGCGGAGTAAGAAGAAACGGCAATCATGTTGAGCGTGTGAATTGGTTGTAGCGCTTG
ATTCAAGCAGGCATGCGCGGAAAAGCGCATCACGTCGTTCGATTATCTGGATTCCCGGGCGCACG
GTCAAGGCCGGCGTGCGAAGCATCCGGTCCCGGCTGCCTT
>r323.1 |SOURCES={KEY=d7264f85...,fw,3090008-3090308}|ERRORS={}|SOURCE_1="hcb" (d7264f85c64c494738c475b842be43584b20fbfb)
GCGCCGAAACCAGACGAGGGACTTGTCAAACTCTTGCATTGCGAAACCTTTGCGTGGAACAGCGA
AGCGATTTTTTGGAGATCAACCGGGATGGAGCATACGTCAAAACTGTTAAAATGCTCATTATGGT
GAAACCCAGTAAGACACGCATCTCTTCCTCCAAAGCCCGGGCTGCCCGGGGCGCTGCCGAATTGC
CGGAAGCGCCCGATACGGGTACCAACACCGGGTTGAATCTCGCCGATCATTTCCTGATCGCAATG
CCATCCATGCTTGATCCGATATTTGGCGGCACGGTGGTCT
>r324.1 |SOURCES={KEY=d7264f85...,fw,3380239-3380539}|ERRORS={}|SOURCE_1="hcb" (d7264f85c64c494738c475b842be43584b20fbfb)
CGACCAGGCAAGCACCGCTGGGGACACTCTTTTCCATTCATTCTCTTGTTCGCGCAAACGAAGAT
GCCAGCCGTCGGGCGCGGCTGGCATGTCGGGACTGGTTCCGGTTTGTGAGGTGCCAACAAATCCG
GCGCATCAACCCCCGATGGTGCTGCCGGTCGTGCCAGTCCTGCCACTGGCCTGCCGGATTTCTTC
ACGCACTTCAGCGCGTGTTCTACCGGAAGCGGCATGCACATGTTCGACAAATTCCGGCTGGCGGC
TCAGGATCACCTGGTCATAGCTGGTCGTCGGTGCGACACG
>r325.1 |SOURCES={KEY=d7264f85...,fw,2894960-2895260}|ERRORS={}|SOURCE_1="hcb" (d7264f85c64c494738c475b842be43584b20fbfb)
TGAGTTGATTCAGGTAGAGCAGGTCCGTCAATTCAGGCTGGATCCGCGCCGTACGCGCGTTGAGC
CGCCGGGATCCGCGCGTGAACTGGTTGGACTCGAGGCGCGCGGCACCAAGGTCGAAGTGGGACGC
TTTTTGACAGAATGGAAACGACGCGAGCTTGCGCGGGAATTGCAGAGCGCGCTGGCGTCTGGAAG
ATATACGGAACTCCAATTTTAGGCTTTTGAGGAAATTATGAAACTTGCGAAGCGCCTCCAATCAC
TGATGCTCGGTGCGTCGCTCCTGGCGGCCGGCATGCCGAC
>r326.1 |SOURCES={KEY=d7264f85...,fw,4112433-4112733}|ERRORS={}|SOURCE_1="hcb" (d7264f85c64c494738c475b842be43584b20fbfb)
GTCATGACATTTTTTACGCCGTCGCGTGGGCGGCACAAAACATGTCATCGCGGTTTTTGAGCCGT
CTGTTAGGCGGCGCAAAATCTGTCACGACGTTTGTTAAGACATGCTCTTTTTCGATGCTATTTCA
ACGCAATGATTGAAGCACCGCTCCGTATAGTTAGTAGACACCTTCAACTTACGGAGAATAGCTTG
AAAAGTTTTGCGATCGGAATGGACGTTGGACGTTCAATGTTAAAAGTTCGCGCGGCGATCTATGG
AAGCGCTGATAGTCGTGTTGAATCTCAGATCCCAACGGTA
>r327.1 |SOURCES={KEY=d7264f85...,fw,3122555-3122855}|ERRORS={}|SOURCE_1="hcb" (d7264f85c64c494738c475b842be43584b20fbfb)
GGCAAGTCACCCAGCGTACCGGAGGCAACCTGTGCATTCTGGTTACGGATGGCGGTATTGACCTC
GGCGGTGGTAAGTTTCAGGCCCACCAGTTTGTCCGGGTCGATCCAGATCCGCATGGCCCGTTCGG
TACCGAACAGCTGTGCCTGACCGACGCCGGGCACGCGCTTGAGCTCGTTGAGCACATTGCGCGAG
ATGTAGTCCCCCAGGGCGATCGGATCCAGCTTGCCATCGGTGGACGACAAGGTGGTAAACAGCAG
GAAGTTGCTGCGTGCCTTCGTCACCTGCACGCCTTGCTGG
>r328.1 |SOURCES={KEY=d7264f85...,bw,1648412-1648712}|ERRORS={}|SOURCE_1="hcb" (d7264f85c64c494738c475b842be43584b20fbfb)
GGCGCCATTATTGACCATGGCGTTGACAATCAGGTCACAGCCACGGGCATAGATGCGCTGGCCGG
CGCGGACCGGGGAATCGATGATCATGGCGGAAACGGGGGGCGCGGCCGGAACGGGGCTCTCAGGG
ACCGGTTGTACTGGTGCCGACGCCGGCGCCGGCGCAACTTCAGGGGCAGGAGCTTGTTCGATGAC
CGGCGCCTGGGCAATGCGGTCGTCGCCGGACGATGCCTCCGGGCGTTGTGGAACAAGCGTGTCAA
TGCTCATGCCATGGGCGATGATCTGCTGCTCCAGGTCAGG
>r329.1 |SOURCES={KEY=d7264f85...,bw,1608130-1608430}|ERRORS={}|SOURCE_1="hcb" (d7264f85c64c494738c475b842be43584b20fbfb)
TGCTTCTCGATCGCAACGACGGCTTTTATACCAGCGGTCTGAGCTATAGCCAGGCACATACGCTG
CAGCGGGGGGCGCAGGCCAGTGTATACGGTTGGCGCATCGGCCAGGAGCTTTACACCGCGTCGGA
CATCAAGCTCCCGCCTGCACTGGTCAGCCCATCCGACCATCCCTATGCCGGCTGGCTCTTTGGCG
GCGTCTTCAAGGAAGTCCACAAGGGCGATGGCACTTATCTTCGTGCCGGGCTCGATCTCGGTTGT
CTCGGCCCGTGTGCCGGCGGACGGGCGACGCAAACCAATT
>r330.1 |SOURCES={KEY=d7264f85...,bw,4410205-4410505}|ERRORS={}|SOURCE_1="hcb" (d7264f85c64c494738c475b842be43584b20fbfb)
GCCTTGACCACATCCCCAGTCATGCGGGTGAATGCAAGCAGCCCCGGCATGTCCAGCTTGGTGAG
AGGACCGATGATCTCGTGGACATCGCCGCCGGAACAGAAATTCTCGCCGGCCCCGGTAACGACGA
TCGCCTTCACGTCGTCTGCGTACGCCATCGCACGGAACACTTCGCGCAGTTCGGCATAGGAATCG
AAAGTCAGCGGGTTCTTGCGTTCAGGCCGATTCAGCGTCAGGGTTGCAATCTCGTCCTTTACTGT
CAACACGAAGTGTGCGGCCTTGTAGTCGGCCAGGCTTTTG
>r331.1 |SOURCES={KEY=d7264f85...,fw,44295-44595}|ERRORS={}|SOURCE_1="hcb" (d7264f85c64c494738c475b842be43584b20fbfb)
CGCTGCCCCGTGAGCGCGGCATAACTGCCGTCGGACCTGCCGCCGACGCGTAACAGCGTCTTGAC
GTGACGCCGGTACCGCTCGCGGCCCGGCGCCATGGCATTGCCGGCTTCTTCGCGCTGGCGGATGA
TCTGATCGAGCCCCTCATCGTGCAGATAGGCGTGGAATTTGTCCGGTGACAGCGTGATCTGGCTG
GGGTTGCCATCGAACGCCAGCATGTACGTACCCGGATTCGGGAACGCCATTTGCAGTACCGGCAG
CGGGGCATCGGGGGGCAACTGGCTTTGCAGGTCGCGCGGC
>r332.1 |SOURCES={KEY=d7264f85...,bw,66780-67080}|ERRORS={}|SOURCE_1="hcb" (d7264f85c64c494738c475b842be43584b20fbfb)
AAAATGCCGTGCTGCGCAGGCATGGATGCCCGCACCGAAAGTAAGGTGCTGCGCATTGTTGGCGC
GTGCGGGATCGAACCGCTCGGGATGGTCGAACACCACCGCATCGCGATTCGCCGCGGCCATCACC
ACCAGCACGGCATCGCCCTGTTGCAATACCTGTCCGCCCACCCGCACGTCGTCCGCCATGACGCG
CCGCGTATTGTGAATGGGCGGATCGAAACGCAGGGTTTCCACGACCGTTCGCTGCCAGGCCTGCC
GATCGGCGACTGAAGCAGAGGGAAGGTGCCGCAGCGCCTG
>r333.1 |SOURCES={KEY=d7264f85...,fw,4832862-4833162}|ERRORS={}|SOURCE_1="hcb" (d7264f85c64c494738c475b842be43584b20fbfb)
TGAAATCTTGCCTTCCTTGACAAGGTTTTCGACATAGGAATGATCAATCGTACGTTCGGCACAGT
TCGGGCCGTCGAAGCGGTAGAGCCGGGAATCGCCGACATGTGCCCACACCGCGTTGCGTTCGGGA
GTGATCACCAGGATCACCGCGGTGCTATGCGGTTTCTTTTCCGATGAAATGGCGGACAGCTTGAT
GATCGTATGCGCGTCACGTGCAATCGTGGCAATCATGCCGGGTACGTCGTCGGTCTGCGGTGAGA
ATACATCGAACGCCTGCTTGGCAGTACGGAGCACCTGTTC
>r334.1 |SOURCES={KEY=d7264f85...,bw,2870872-2871172}|ERRORS={}|SOURCE_1="hcb" (d7264f85c64c494738c475b842be43584b20fbfb)
TCATCGTTGGCATCAAGCCTTCCAGGTCAATCGAGGTCATAGCGGCTCCCATGGGACTTGGGTTT
GTGCAATGCACCATTCCATTGTAGGCGATATGCCGAGACACCGCAGGAGCCTGCTTGCTATATAC
GTGTGAATTGAGGGGAATCAACCACCCTTACCGATATTTACCAGGACTGTTACGTAAAACCCACA
GTTGCATGAACGCCATCGTCGGCAAAGAATGCTTCAGCTATTCTTTCCTTACGTAAACTTTAAAT
AAAGGGGACATCATGGTTTCGTTACGATACAAGGCAGTAG
>r335.1 |SOURCES={KEY=d7264f85...,fw,3147492-3147792}|ERRORS={}|SOURCE_1="hcb" (d7264f85c64c494738c475b842be43584b20fbfb)
AAAGACAGGAGCATGCGTCCAGCACAGCGTTGCCGCCGGACGGGCTTAATGCGCCGCGTGCAGCG
CGATCCGGTTGCCTTCGGTATCGACCAGATGGGCAATGAAGCCAAGCTCGCGCGGCAGGGCCATC
TTGCCCATCAGGATGCGTCCGCCGGCAGCTTCCACCCGGCCAAGCACCTTATCCAGGCCCGGGGT
GGCATCCAGATACAGCACGGCGCCGTCGGTATGCGGGACCAGGTATTCACCGTGTGCAACGCACC
CTACGCTGTCGCCCTTGTCGTCGGTGAAGATGCCCATGGG
>r336.1 |SOURCES={KEY=d7264f85...,fw,1648426-1648726}|ERRORS={}|SOURCE_1="hcb" (d7264f85c64c494738c475b842be43584b20fbfb)
GCAGATCATCGCCCATGGCATGAGCATTGACACGCTTGTTCCACAACGCCCGGAGGCATCGTCCG
GCGACGACCGCATTGCCCAGGCGCCGGTCATCGAACAAGCTCCTGCCCCTGAAGTTGCGCCGGCG
CCGGCGTCGGCACCAGTACAACCGGTCCCTGAGAGCCCCGTTCCGGCCGCGCCCCCCGTTTCCGC
CATGATCATCGATTCCCCGGTCCGCGCCGGCCAGCGCATCTATGCCCGTGGCTGTGACCTGATTG
TCAACGCCATGGTCAATAATGGCGCCGAGCTGATTGCGGA
>r337.1 |SOURCES={KEY=d7264f85...,fw,1503796-1504096}|ERRORS={}|SOURCE_1="hcb" (d7264f85c64c494738c475b842be43584b20fbfb)
ACAAGCCGGCGTCCAACCAGGCGGCGCCTGCCGGTGCAGCAGGCACCGGCGCGGCAGCCCCAGCG
AGCGGCACAGCAGGACCGACATCGAGAACGGCACCGCCGCCGGCAAACGCTAAACCAACACCGGC
ACCGGCACCGGCACCGACAACGACGGCCCGGCCGGCGCCAGGCGCGGCGATGCCCGCGGCGCCTG
CGTCCGGTCCCGCCAACAGGACGGTGCCGACGCCGAATACCCCGACCAATTCCGACGCTCCGGCG
CAAAGGGCAACGCCATGAACAGTCCGCATTACATCCTGTT
>r338.1 |SOURCES={KEY=d7264f85...,fw,1787236-1787536}|ERRORS={}|SOURCE_1="hcb" (d7264f85c64c494738c475b842be43584b20fbfb)
AGCTCAATGCCAAGGTGGAAGACGTCGACTTCAATCCGGATGATTTCGTCGCCCGTGTCAATGCC
GACCTGATCGGCAAGTACGTCAACATCGCCAGCCGTGCAGCCGGCTTCATCACCAAGCGCTTTGG
CGGTGAACTGAGCCCGGGCGTCACCTGGAGCCCGCGCTTCGCCGAAGACGAACCCGCCATCCGCG
AAGCGTTCGAGGCACGTGAATATGGCAAGGCCATTCGCCTGATCATGGGACTGGCGGACGAAGTG
AACCAGTACGTCGACACCAAGAAACCATGGGAACTGGCGA
>r339.1 |SOURCES={KEY=d7264f85...,bw,3600464-3600764}|ERRORS={}|SOURCE_1="hcb" (d7264f85c64c494738c475b842be43584b20fbfb)
ACGGCTGCGGGACATGGGATGGACCAAGCCGGTTCTGTTGCTGGAAGGATTCTTTGACCGGTCCG
ACCTGCCGGAGCTGGCAGCAAGGGATATCCAGTTTGCCATACATTGCAATGAGCAAATTAACATG
CTTTCCGGTGTTTCACTGCCGTCGGGCGTGCATGTGCATCTCAAGATGAATAGCGGCATGAACCG
GCTGGGCTTTGTGGCTGACAAGTTCCACGATGCCTACCTGCGCCTGAAGGCACTGCCCCAGGTAC
GGCAGATCACCCTGATGACGCACTTTGCCAATGCGGACGA
>r340.1 |SOURCES={KEY=d7264f85...,bw,4462417-4462717}|ERRORS={}|SOURCE_1="hcb" (d7264f85c64c494738c475b842be43584b20fbfb)
GTTCTTCGAATTCTTCAATGTCGAATGTTAGTCCGGTCTCTTCAAACAATTCACGCTTCGCAGCC
GCCAGTGTTGACTCTCCGGGATCCAGCAGGCCTTTGGGGATATCCCAATGGCTAGTGTTGGTGAC
ATGACAGAGGAGCAGTTCGGCGCGTGCGTTGATGACTAGCGTTCCACAGGAAATGGCAATTTTCA
TCGACGCACGCGGTTATCCGTAGGTTGTCTTATTGGCTATGAGGCTTTGGCTTGCTGCGCCCGCT
CCCAGAGCGCCAGGTGGTGCAGGATATTTTCGTTGTCTGA
>r341.1 |SOURCES={KEY=d7264f85...,bw,1201625-1201925}|ERRORS={}|SOURCE_1="hcb" (d7264f85c64c494738c475b842be43584b20fbfb)
TCGCGCAGTTGCCATGCTCCGGCGTCCTTTGCCAGCGCAGCTGCATCGCGATACAGATGCAGCTG
ACCGGTTTGCACGACGCGTTGCGGACAGCCGATTTCCGCGGCAAGCGCGCGATGGTTGTGCATCG
CCCCGGTAAACAATTCCCGCAATGCCGCAGCGATCTGTTCGACCCGCTGCGGCGCGGCAGCGGCA
ACAAAGCGGCTCAGCCACGGCGCTGCCTGTAGCCAGTAGCGGATCGGAACATGCAACGGACTGTC
GGCATCGAGCAGCATGGTGGCGGCATTCTTCACCACCCCG
>r342.1 |SOURCES={KEY=d7264f85...,bw,2581239-2581539}|ERRORS={}|SOURCE_1="hcb" (d7264f85c64c494738c475b842be43584b20fbfb)
AGATGAACCGCATCTCTCGCCAGATTCTGCAAGAGACCGGTGCCGAGCCGGATCCGGCGACGCTG
GCGATCAAGATGGAAATGCCGGAAGACAAGATCCGCAAGATCATGAAGATCGCCAAAGAGCCGAT
TTCGATGGAAACACCGATCGGCGACGACGACGATTCGCATCTTGGCGATTTCATCGAAGACAACA
ACACGCTGGCGCCGGCCGACGCTGCATTGCACGCGTCGATGCGCGGTGTGGTCAAGGATGTGCTC
GATTCGCTGACACCACGCGAAGCCAAAGTGCTGCGCATGC
>r343.1 |SOURCES={KEY=d7264f85...,bw,229349-229649}|ERRORS={}|SOURCE_1="hcb" (d7264f85c64c494738c475b842be43584b20fbfb)
TGCCGAAAAAATCAAGGCGGGCGAAGTCGCTAATCCACTCGTCTATATGCGCTTTGATCCTTCAA
ATTTTGGCAAAAATGGCGGAACGGGCGGCGACTTTACAAACGGTGGAACTATTAAAGACGGAGGT
CAATTCTAATGACTGAGTATTTTGCACATGTAGAAAACGGCGAGATTATTGCACTGAATATCTCG
CGCCCGAATGCCTGGCGCAATCATGCGTTTAACCCGTCCGTAGCGACTGATGCGGATTACATTGC
TGTTGGCCTGTACCCGATTGTCGGCACGCGGCCCGAGGAT
>r344.1 |SOURCES={KEY=d7264f85...,fw,27615-27915}|ERRORS={}|SOURCE_1="hcb" (d7264f85c64c494738c475b842be43584b20fbfb)
GACTGCAGGCGAGGTGTTCTCCACGCTGGCGGCATGGCTGTTGCGTAAATGGAAAGGCAGCCACG
CTTGCCAGACCCAATTCATGAAGTCTTCGCCCCCGAGCAACGCGTTATTTCCCGGCGCGCCCAGC
AGGTCGCGGATCGCTTCATCGGATGCCGGGGCATGCTGGCATGCGACCTCGGTCAGGATATACAC
ATCGCGCAGGCGAGCCAGATTCTGATCCAGGAAGGCGTGCAGCAGCACCGCTGCAGTCTCGCGGT
CCCTGCGCGCATTGAAAAAGGCATCAGCCCAGATGCGAAG
>r345.1 |SOURCES={KEY=d7264f85...,fw,1960605-1960905}|ERRORS={}|SOURCE_1="hcb" (d7264f85c64c494738c475b842be43584b20fbfb)
AACTGGTTGTTCAATGCGGTAAACAGCAGTGGCGCAGTTTCGCCGGAGATGCGTGCAATCGCCAG
CAGCACGCCGGTGACTACACCGGCCTTCACTGCACGGAGGCGTATCATCAGTGCCACCTTCCAGC
GCGGCGCGCCGAGCGAAAACGCTGCTTCGCGCAGGCTGCTGGGTACCAGCTTGAGCATATTGTCG
GTGGTGCGCACCACGACAGGAACCGCGATCAGCGAGATCGCGAAGCTGCCGGCCCACCCGGAAAA
ATGCTTCACGTTCGCCACGTAAATGGCGTAGACGAACAGT
>r346.1 |SOURCES={KEY=d7264f85...,bw,1523012-1523312}|ERRORS={}|SOURCE_1="hcb" (d7264f85c64c494738c475b842be43584b20fbfb)
CCCTGGCCTGCAGGCGATCAATGATATCCCGATGACTCTGGTGGAGGCGCTTAACCGCGCGGGCG
GCGTTTTGCCGACCGGTGACCAGAGCCAGGTTGTGGTGAACCGCAATGGCGTTAATTACCAGATC
AATCTTCCGCAACTGGTGCAGCGCGGTGTCAACCCCGGCAGCATCATGCTCACGAACGGTGACGT
TGTACGCGTGCGTTCGCGTGATGAAAGCAAGGTGTTTGTATCAGGCGAGGTGGTCAGCCCACGTG
CCCTGCCCATGTACAACGGCCGCCTGACGCTCAATGAGGC
>r347.1 |SOURCES={KEY=d7264f85...,fw,3459002-3459302}|ERRORS={}|SOURCE_1="hcb" (d7264f85c64c494738c475b842be43584b20fbfb)
CGCTGCCGAATTCCTTCAGCTGCGCCTCCCACTCGTACCAGAATTCCGGAAAGCCATGCACAAAC
AACATCAATGGCTTGCCCTGTTCTCCCGCACTTGCATAGTGCAGTCGCATGCCGTTCGACAGCTC
GGCATATTGGTCGCTACGAATTGCAGCAGTCATCCTGGTTTCTCCTCGCAGTGGTGGCGCAGTGA
TTTATTTGGCGTTGATTTTTGCCTGCAGCATGTCGCGAATCTGCGGCGCCGCAGCGAACGGATCG
CTGGGATTGCGCTGCAACACGATGTCTTCCATGCGCGTCT
>r348.1 |SOURCES={KEY=d7264f85...,bw,4863299-4863599}|ERRORS={}|SOURCE_1="hcb" (d7264f85c64c494738c475b842be43584b20fbfb)
GGCGGCACACACGTTGGCGGCCAGCATGCATTCTTCAATCAGGCGATGCGCGTCGTTGCGTGTGC
GGGGAAGAATTTTTTCAATCTTGCCGACCGCATTGCATACGATATAGGTTTCAGTCGTCTCAAAG
TCGATCGCGCCACGTGCGTGCCGCGCCTGCAGCAAGGCATGGAAGACTTCATTGAGGTGCAGCAG
GTGCGGCACCAGGACCTGGCGCTTTGCCGCTTCCGGACCCTTGGTATTGGCAAGGATGGCGGCGA
CCTCGGTATAGGTCAGGCGGGCCGCCGAATGCATCACGGC
>r349.1 |SOURCES={KEY=d7264f85...,fw,4541456-4541756}|ERRORS={}|SOURCE_1="hcb" (d7264f85c64c494738c475b842be43584b20fbfb)
ACGGCGTCGCCGAGATGATCCCCGATATCCAGGTTGAAGCCACCTTCCCCGACGGTACCAAGCTG
GTCACTGTCCATCATCCGATCCCATAGGAGAGCCCATGATCCCAGGAGAAATGCTGATCGAGCCC
GGCGACATCGAGCTCAACGCCGGCCGAGCCACTGTCACGCTGACCGTCGCCAACAGCGGCGACCG
TCCGATCCAGGTCGGCTCGCACTTCCATTTTTTTGAAGTCAATCCGGCATTGCAGTTCGACCGTC
AGCTTGGCTACGGGATGCGGCTCAATATCGCGGCCGGCAC
>r350.1 |SOURCES={KEY=d7264f85...,fw,1782824-1783124}|ERRORS={}|SOURCE_1="hcb" (d7264f85c64c494738c475b842be43584b20fbfb)
CTTAGGTTTGATCGAGAACAAACGCTGTAGATTAACCGCGCATTATACCTTCTTTTCTGCATCAG
CCGACCGCACGACATTGACAAACTTCAGCAAATTCGAGGCAAGGTCTCCATTCGCCAGCATCTGC
TGTTGCCAGTTTTCAGAACGTGATGTGATTTCCGCCATCTCGCCCTTGAATGTGTGCCAAAGCAC
GGACCAGTCGGGCTTGTCCTGCATACCGCCTGCTTCCGCACCATTCCAGGCCAGGGAAATCGCAT
CCAGACCGGCGAACCCGGCTGCGTACCTTTTCAGGAACGC
>r351.1 |SOURCES={KEY=d7264f85...,bw,4138082-4138382}|ERRORS={}|SOURCE_1="hcb" (d7264f85c64c494738c475b842be43584b20fbfb)
TAGGCAAGGTATCGAAAGATATGGCAGAAATTTTTCCCGGCGGCAGTTACACCATTTCCGGGCAT
AGCCGTCTTAATTTACTTACACGTACCATTGGGAAAGCGCATATGACAGCACGCAGGCGTAAGGT
ACATCACCATTATGTTTATGGTACCTAGCGTCCTACTTCATAATTCGGTGTCAATGTAAGTGTTT
ATGAAAATATTTAGGTTCGACTATGCGCAAGTGAAAGGAAATGGATCTTCGTTACGCTATGGCCC
CGTCCGCAGGTACGGTAAACCGGCATTCGACATATTTGAC
>r352.1 |SOURCES={KEY=d7264f85...,bw,4403987-4404287}|ERRORS={}|SOURCE_1="hcb" (d7264f85c64c494738c475b842be43584b20fbfb)
CCGCCGCCGCGCTCAATGCCTTGGCCGCATCATACGCAGTCGGATAATCCGGAATCGGTGGATGC
CCGCTGGCCCCGATGTCGCTCACGAAGCGGTTGATGAAGCCGCGTGCCGACCGACCGGAAATCGC
CGCGGTAAGCGCCGTTTCATGGACTCGCTCACTCTTGAACAGGCTGCGGTAGTAACCATTGGCGG
ATGATTCCGGACAAGGAATGAAGGCTGTGCCCAGCTGCGCTGCGCCTGCTCCCAACGCCATGGCG
GCGGCGATTCCCTGGCCATCCATGATGCCACCCGCAGCCA
>r353.1 |SOURCES={KEY=d7264f85...,fw,3018331-3018631}|ERRORS={}|SOURCE_1="hcb" (d7264f85c64c494738c475b842be43584b20fbfb)
AGGGCCGCCCCGCCAATAACGTGCTGCTCACCGGGGCAAGGGGCACCGGCAAGTCTTCCCTCATC
AAGGCATGCCTCAATCACTATGCGGCACAGGGATTGCGCCTGATCGAAGTCGACAAGGATGACCT
CGGTGACTTGCCCGATATCGTGGACCTGGTGGCGGGACGCAAGGAACGTTTCGTCATTTTTTGTG
ACGACCTCTCGTTTGAAGAAGGCGAAAGCGGCTACAAGGCATTGAAGGTTGCGCTGGACGGCAGT
ATCGCTGCACAGTCGGACAATGTGCTCATCTATGCGACAT
>r354.1 |SOURCES={KEY=d7264f85...,fw,1793518-1793818}|ERRORS={}|SOURCE_1="hcb" (d7264f85c64c494738c475b842be43584b20fbfb)
CCGGGTGCTTCCAGGTCGCGCAAGTCTGCGCTGATCGCCTCCGGCATGGTTTTGTTCGCAGGCGT
CACGCTTGGCCTCCTGGTCGGCGGCGGGCAGTTTTTCGAGAACGACGACAATGGCGGCGCCGCAA
TGACTGCCACGGCGGAGCCGCAAAAAAACAGCACGCCCGGCAGCGCCGCCAGTGACATGCGGGCA
GCGGAACTGCCTCCCTTCGGCGCCTCGCTGCCCGCTCCGGTCGCCCGCAATGAAGCAGCCCCCGC
TGCTCCGTCTCCGACTCCCACGCCCGGCGCTGCGGCGTCC
>r355.1 |SOURCES={KEY=d7264f85...,fw,953732-954032}|ERRORS={}|SOURCE_1="hcb" (d7264f85c64c494738c475b842be43584b20fbfb)
GAGGTTGCGATTGGCGATGCCGGTCAACAGGTCGTAATTCGCCTGGAATTCCAGCTCGGCCTGAT
AGCGTCGTGTTTCGGTGATGTCGTACTGGGTCACCACGAAGTGCGTGACGGCCCGCCCGGCCAGC
GCGACCGGCGCGACATAGACGTTATTCCAGAACAGGGTGCCGTCCTTGCGGTAATGGCGGACGAT
GGCCTGGCTTTCCGCCCCCGAACCCAGGGCTGCGCGCAATTCCATCGCGCCCGCCTGGTCATGAT
CCGTGCCGCAGAGAAAATCGAATGGCTTGCCCAGCACCTC
>r356.1 |SOURCES={KEY=d7264f85...,fw,2082736-2083036}|ERRORS={}|SOURCE_1="hcb" (d7264f85c64c494738c475b842be43584b20fbfb)
CATGTAAATGGCGTAATCGCTGATGCCAGACACAAGCAGTTGGAACCGATTCTCGACTGTCGTGG
TTTGGGACGGCGAGGTAGGCATGTCATTCATAGTGTTGTCAGTCCTGTAAGCTGCCGCGACATGG
GCGGCTAAGGCGCAATGGTACACTCCTGCCACCCGGCACGCCCGCATCTCAGCCAAAAAACTTGA
AGGAATGCAACTGTGGCATGTGATTTTATAACTTTAGGTTTTTTATTTCGTTTGCCTGTCTGGTA
TCAATGACACAATGAACCGTCCAATTTTGCTGGTTGAAGA
>r357.1 |SOURCES={KEY=d7264f85...,bw,129087-129387}|ERRORS={}|SOURCE_1="hcb" (d7264f85c64c494738c475b842be43584b20fbfb)
GGCGCAGCATCGCGAAACGCTGGAGCGCCAGCGCGAGGACCTCGAAGTCACGCTGGCCGAAATCG
CCGCGCATGAAGAAGAATGCCGCCGCTTGCTGGCCGTCGACAAGCCGGCGAAAAATGCCGACAAG
AAAACCTCGTCGCGCCGCCTGAAAGACGCTGCGTAAGCAACGGTGAATCGTATTTTTACCGTATC
TGCTTTACGTTTACGTAAACGTCAGTTTGGCGGTATGATTTGCCACATCGCGCTATCCGTTTCTG
TATTGACAACTCCAACAACGTGAGGACGACATGATCCATT
>r358.1 |SOURCES={KEY=d7264f85...,fw,340204-340504}|ERRORS={}|SOURCE_1="hcb" (d7264f85c64c494738c475b842be43584b20fbfb)
GCCGAAAACGCCCAGGCGATGAACAAACTCTGGATCCGGGAACGCTACGACCTCCTGGTGCTGGA
CCTGATGCTGCCTGGTGAAGACGGGCTGTCGATCTGCCGGCGCCTCCGTGGTGCGGGCGACCAGA
CGCCGATCATCATGCTGACGGCCAAGGGCGAGGATGTGGACCGCATTGTCGGACTGGAGATGGGC
GCCGACGACTACCTGCCCAAGCCATTCAACCCGCGCGAGCTGGTAGCCCGTATCAACGCCGTCCT
GCGCCGCAAGGGCCCCGACGAGATTCCCGGCGCCCCGTCC
>r359.1 |SOURCES={KEY=d7264f85...,bw,621072-621372}|ERRORS={}|SOURCE_1="hcb" (d7264f85c64c494738c475b842be43584b20fbfb)
TTTGGAGAATCCCCATTTCAATGCTGTGCACGTTAACGGGGAGAATTCTTGCATGGATGCATACA
AAAACGGTGCCGATGCCTTATTCATTTTGCTTGGTGCGATCATGATTCTTGCGATGCATGCGGGT
TTTGCATTTCTTGAGTTAGGTACGGTCCGGAAAAAGAACCAGGTCAATGCGCTCGTCAAAATCTT
AGTCGATTTTGCCGTTTCGACAATAGCCTATTTTTTTATCGGGTATGGCATCGCCTATGGGGTCC
ACTTCTTCGCGGATGCCTCCGTACTCGCTGAAAGAAACGG
>r360.1 |SOURCES={KEY=d7264f85...,bw,1583027-1583327}|ERRORS={}|SOURCE_1="hcb" (d7264f85c64c494738c475b842be43584b20fbfb)
TGTGCCGACAAGGCCTTGTCTTCAAATGCCTTCAGCTCGGGCGTGATGTAGCGTTCCGCGTTCTT
GAGCGTCTGGCGGCGGCGATAGTCGTCCGGCACCTTGTCGGTTTGCCCGTGTGTGACCTCAATGT
AGAAGCCGTGCACCTTGTTGTACTCGACGCGCAGGTTGGCGATGCCGGTCCGTGCACGTTCGCGC
GATTCAAGTTCAACCAGGAACTGGCCGGCGTTTTCCGACAAGCCGCGCAATTCATCGAGCTCGGC
GTCGTAGCCACGCGCGATCACGCCGCCATCGCGTACCAGT
>r361.1 |SOURCES={KEY=d7264f85...,bw,3175333-3175633}|ERRORS={}|SOURCE_1="hcb" (d7264f85c64c494738c475b842be43584b20fbfb)
CAGCGCAAGATCGCCACCGATATGCGGGACATCTGGGCGATGCAGCCGCGCTTCGAGCGCCGCAT
CGGCAAGTCGCCGTACAAGATGCTTGAACACCTGCGCCTGCGGGCCGGCTATGACTTCTTGCTGC
TGCGCTGCGCCTCCGGCGAAATCGATGCCGAGATCGGCGAATGGTGGACCGCCTTCATGGCGGCA
GATGGGCCCGGACGCGAAGAACTGCTGACCCGCAAGCCGCAAAGCGAAGGCGACAGCCAGGCGCC
GAAAAAACGACGCCGGCGCGGCGGACGCAACAAGCCGAAA
>r362.1 |SOURCES={KEY=d7264f85...,fw,2782259-2782559}|ERRORS={}|SOURCE_1="hcb" (d7264f85c64c494738c475b842be43584b20fbfb)
ACGCTGTGTTCGGCATGCATAACTGGCCCGGCCTGCAGGTCGGTACGTTCGGCGTGACGCCGGGA
CCGATGATGGCGTCGTCGAATGAATTCGAAGTGGTCATCAAGGGCAAGGGAGCGCATGCAGCCCA
GCCGCACAAGGGCATCGATCCGATCATGATCGCAGTGCAAATCGCCCAAAGCTGGCAAACCATTG
TTACCCGCAACCGCAACCCGCTGGATGCCGGCGTGCTGTCGATTACGCAGATCCATGCAGGCAGC
GCCACCAACATCATCCCGGATGAAGCAACATTGATCGGGA
>r363.1 |SOURCES={KEY=d7264f85...,bw,4266135-4266435}|ERRORS={}|SOURCE_1="hcb" (d7264f85c64c494738c475b842be43584b20fbfb)
GAAGGCCAGGAAATCGCTGCGCAGAACTACTACCGCCCGATCTCGGACAACGTGGCGAAGAAGTA
TGCCGCGCAATTTCCGACCGTGAAGTTGTTCACGATCGATGAAGTGTTTGGCGGATGGACCAAGG
CCCAGAAAGCACACTTTGCGGACGGCGGCTCATTCGACCAGATCTACCAGCCGGGCAAGAAATAA
GCGCGACAAGAACCTACTCCGACTGGAACCACGATGAGCATTCTCCTGTTGGCGGGCAGCCCGTC
CATTCCTTCGCGCTCGACGCGGCTGCTGCATCATGTCGGC
>r364.1 |SOURCES={KEY=d7264f85...,bw,183412-183712}|ERRORS={}|SOURCE_1="hcb" (d7264f85c64c494738c475b842be43584b20fbfb)
TGCGGTTGCGCTGGGGCTTCAAAAACTGCTTACCCGTAGAGAGGACCGCACTGCGTAATGGATGA
CCTGATAAGCACCAGCCGAACGGCAATCCCGACTGCCGTACCCGATCTCGATCCCTGGCCCCTGA
CCATCGCGACGTACAACATCCATGGCGCCGTCGGCTGCGACGGCAAGTTCGCGCCGGAGCGAGTC
GCCCAGGTGCTGCAGGAATTGAACGCCGATATCATTGCCTTGCAAGAAGTCCCGCTCGGCGGGAC
GAAGACGCCGAATGTGCTGAACATACTGCAGCAGGCAACC
>r365.1 |SOURCES={KEY=d7264f85...,bw,4717825-4718125}|ERRORS={}|SOURCE_1="hcb" (d7264f85c64c494738c475b842be43584b20fbfb)
AGCTACCGTCGAGAACGAGATTGGTGTCCACGGGTGGTTTGGTGCCGGTGATTTGCTGTTGCAAC
GTCAATACGCGTCCAATGTCCAGCGCCGAAAAGGCACCTTCGCTGCGCAGGCGCCCCTCCTTATA
GTCGAGTCCCTGCAGGTCGATACGCGCGTCCGCAAACGTAAGACGCGCGGCACCGAGAACCAGCT
GGCCTGGTGCCACGTTGATATCGACAGGCGACGCCAGCGATAACTTCGGCACGCCATTATTTTGC
AGTGTGCGCAGCACGCCGTTCCATTGGAACCCTTGCTTTT
>r366.1 |SOURCES={KEY=d7264f85...,bw,3027510-3027810}|ERRORS={}|SOURCE_1="hcb" (d7264f85c64c494738c475b842be43584b20fbfb)
ATCTTCAAACTGGGCGCCGTAGTCTAAGCACCATCCCAGGTTTGTTCGTGACCAAACTCCTTCCG
CTGCAAGGCCGAAGGAGTTTTTGTTTAAGGCATGGCTATTTGCGTCGCACGGCTGTGGATGAACG
ACTTGCCGCTAACTTGCTGCTAGTTCACTTTGACGCCATGTGTTTTAATATGTGCGCCCGTCGTC
CACCACGCGTACCGCCTATGGCGGCAAGGGGTTGGCGAGGTGCGTTATCAACCCGGATGAATATC
CGAATTTTCAAGTACATCATGCCGGAGCGATCGCGCCTTC
>r367.1 |SOURCES={KEY=d7264f85...,fw,4434309-4434609}|ERRORS={}|SOURCE_1="hcb" (d7264f85c64c494738c475b842be43584b20fbfb)
GCCAGTGGAGCCGGAATCATTGCTGGCCATGCTGCGCGCTGGCCGGGCCATCGACATGCAAACGC
TTGTCGTGACCGAAGCGGCTGTTTCGGCCGAATCGGAGAGCGGCGCCCATGTTCATTCCTGATCG
CGTCGTAACCGATAATGCTAACGCACCATAAAGCAAATCAATATGCATGATTCCAGTTTCCGCCA
TAGCCGCCGGCAATTCGGCCTGCGCCTGACTACCCTTGGTACGGCAATGGCGGCCGCGCTCGTCA
CATCGCATGCGTCAGGGAATGTCCTCGACAGCCTTACGCT
>r368.1 |SOURCES={KEY=d7264f85...,bw,1380349-1380649}|ERRORS={}|SOURCE_1="hcb" (d7264f85c64c494738c475b842be43584b20fbfb)
CGCAAGCAGCGTCTCGACGCGCAGTTCGATATGCTGTTCGTCGCGCACGCTCACCCCACCTGGCT
GGTAATGTGAAAGGGGAAGCTGCAGTCTTCCCTGAACTCTTCGGCCAGCTCCGCCACCCGTTCGT
TCTGTTCATCGTAAAACCAGTTGACGGCCACCCCGCGCCCCCGCCTGTGCGCCTCTTCCAGCAGG
TCGAAGATATCCATCATCGCCTTGACGCTGCTGGTGTTCAGGTACAGCAGTTGCAAATTCAGCGT
CAGCGTTTGCGGCAGGTACCGGGGGTCGGCGAGGTACTGC
>r369.1 |SOURCES={KEY=d7264f85...,fw,135761-136061}|ERRORS={}|SOURCE_1="hcb" (d7264f85c64c494738c475b842be43584b20fbfb)
GTCTTGCCGGCCTTGACCAGGGCGTCGACCGCCGCGGCGACCTTGCCTTCGGTGTAGAGCGACGA
TTCGAGATAGTAGTTATCGAACTTGACGCCGAACGCTTGCAGGTCAAGATCCTGTTCGTGGCGCA
GGTAGGTCACTGCGAACTTGCGAATCGATTCGAGATCGTCGGCGTTGCCGCTGGCGGTGACCGGT
GCGCCATCGCTGGCAGATACGGTTTTCTTTTGCAGGAAATCGGTGGCGATGTCGGCGATGTAGTC
GCCGTTGTACGCTGCTTCCGGCCAGCCGGCATCCCCCGGC
>r370.1 |SOURCES={KEY=d7264f85...,bw,2167863-2168163}|ERRORS={}|SOURCE_1="hcb" (d7264f85c64c494738c475b842be43584b20fbfb)
ACTGCTTCAGGCTCCCCCCGGAAAAGTGCAGTTTTATGGCGAAGCGATTGGCGGACTAGCCCCAG
GAAAAATTGTCAAAAAGGGAATAGCGATGGTGCCGGAAGGGCGTCGGCTTTTCTCCAGCCTCTCA
GTCGAGGAAAACCTGCTGATGGGGAGCTACGCAAAGAGGACCGGCCCCTGGTGCTTGCAGAATGT
GTACAAGATTTTTCCGTTTTTGAAAGAGCGGCGTAACAGTCCTTCGACGGCACTGTCAGGTGGGC
AACAGCAGATGGTTGCCATCGGCAGGGCTTTGATGAGCAA
>r371.1 |SOURCES={KEY=d7264f85...,bw,1089047-1089347}|ERRORS={}|SOURCE_1="hcb" (d7264f85c64c494738c475b842be43584b20fbfb)
GGTCTCGCACGCCATGTCCTTGCGCTTTCCGCTCAGCACAACAGCGCAGGACACCGATGCAATCG
GGCCGGAAAATGATGGATAATTCCGTTTTCTCGCGGGCAAGTATCAGGCTGGTTTGTATTCGCTC
CCGTTGATAAGTTGTCAACCAGACCTAACTTGGAACCGAAGCATGACTGACCTGCTGCCCGATAC
GAAGGAAATGGCACTTGCCATTGCAGAGAATTCCGTTCACGGTATTGTTGTCATGGATGAGGCCG
GCTACTGCCTGTTTGCCAATCGTGCCTGGCAAGAGATGAC
>r372.1 |SOURCES={KEY=d7264f85...,bw,519228-519528}|ERRORS={}|SOURCE_1="hcb" (d7264f85c64c494738c475b842be43584b20fbfb)
GCAGAAATCCTCCATTCTTCAAGTGATGCCGCCTTCCCCGGCTGCAGTCCTCCCGTCGTGCCAGT
CTTTCCGGTTATCCGAAATCAGGGTTCCGTACGCAAATTTTTTCGTTGAGCGCCTGCGATCATTG
CGCGGCTTGACGAAATATCAAGGAACGATTGTGACAGCCACGGGTCTGCGCTATTAACGCAATTA
CCTCGCTTACGCGAAGCGCATCAAGCCTCTGCGGACTGCTTGCTGGGAAGCAAGCGCCTGCTATC
AATCAAATCGACCGCCAATCGCTCCACGCAGCCGACAGGC
>r373.1 |SOURCES={KEY=d7264f85...,bw,1060375-1060675}|ERRORS={}|SOURCE_1="hcb" (d7264f85c64c494738c475b842be43584b20fbfb)
CGCCTGGAACCCGCCCTTGAAGGTCTTGGACAGACCCTTGATTTCAATAGCCATGGTATTCGCCG
ATCATCGTGAATGACGGCGCAAGTATCACGAGCGAATGTGTCAGGCGTATGAAGGGTGTATGACA
AATCGATTAAATACGCGGAGAGGTCGCCGGCCTCTATCGATGCGGTTGCCCTGCATCGTATTGTG
CCGGTGCCTGGCCACAGGCTGGTTGTCGCCTGCCGCGCGGGTTAGGCATTTGCCGAGCTCTACGG
CGGAACGGGAAGCCCGGACGCGTGCTGATGTCCTTGAATA
>r374.1 |SOURCES={KEY=d7264f85...,fw,3264413-3264713}|ERRORS={}|SOURCE_1="hcb" (d7264f85c64c494738c475b842be43584b20fbfb)
ATGGCGCTCAGGGGTGTGCGTAATTCGTGTGAGACGGTCGCGAGAAACTCATCCTTCAGGTGGCT
GGCGCGCACGGCTTCGCTGCGCGCAAAACGTTCACGCTCAAGCAAATCCGCAATATGTGCTTCCC
GCTGCCGAATCTCCCGCCTGATGGTGGCGATTTCAAGCGCGGTGCGCACTGCGGCGGGAAGTTTT
GGAAACTGGTCTCTGCGTTTGACAATATAGTCGGACAGTCCCGCCTTCATGCCGGCGGAGCAGAC
TTCTTCGGTTCCGGTATTGGTGAACATGATGACCGGTTGT
>r375.1 |SOURCES={KEY=d7264f85...,bw,1819040-1819340}|ERRORS={}|SOURCE_1="hcb" (d7264f85c64c494738c475b842be43584b20fbfb)
GCGCCGCTCCAGAGAGAGCAGGTGCTCCTCGACGTTCGTTGCAAGGTCAAGCGCCTCGACAACGA
ATTCCTTGAGCATGTCATCCATTAGAACCCCAGATCGGCAAGCAAGCTATCCACATCGTCCTGTG
CCATCGCGATGCCGGGCGCAGCCGGACCCTGCATCAGGTCGACCGGTTTGCTTTCGGCGGCCGCA
ATGGCGGCTTTCACTTCCGGCGGCGCATTGTCGCGCAGCACCTGGGCCAGTTCGCGTTCTGCCGT
GCTGGTGATGTTGACGATTTTCTTGATCAGCTGGCCGGTG
>r376.1 |SOURCES={KEY=d7264f85...,fw,2209747-2210047}|ERRORS={}|SOURCE_1="hcb" (d7264f85c64c494738c475b842be43584b20fbfb)
TCGGCCGTCCCCAGTCAATACTAAACGTCGCGTCTCTCGAATAAACAACGGAATTTCTAGCCACT
CCTCAAGGTTACGGATTTGAAGGCTAACAGCGCCGCTTGTAACGTTCAATTCGCTTGCAGCATCC
TTAATGCTTTGATGCCTTGCTACGGCCTCGAATGCACGAAGCGAACTCAACGGGGGAAGCTTGTA
TGACATAAGTAAGTTTTTCTAAACCAGTTTGCGAAGAAAAATCGTTTGTAGCTGATCATTCGTAA
CGTTATATTTCATGCGCTTTATCTCACAAACATTTAGGCC
>r377.1 |SOURCES={KEY=d7264f85...,bw,2256543-2256843}|ERRORS={}|SOURCE_1="hcb" (d7264f85c64c494738c475b842be43584b20fbfb)
ATGGCGGCTTACCGGTTTGACATCGAGGACTGCATTGGCATCAGCAAGTAGAAGAACGACCCAAC
CCGGGCCATTATCTGCCCACTGGGCGTCGATCACATCGCCTTTTCGGATCTGGAGTATTTGGATT
ATTTCTTCCAGCTTTTCCCCGTCGACGTCGCCGCTACGAATAAGGTGAGGCGCTCTGAACGAAAG
AGTCCGTGCTTCTTGACGTACGCTAATGAGGCCTGCTCCGCACTCCTGGATAACAACATGCCCAT
TTCTAAGGTCGGTGGAATTACGGTGGCCCCCTTTTGTGGT
>r378.1 |SOURCES={KEY=d7264f85...,bw,3200162-3200462}|ERRORS={}|SOURCE_1="hcb" (d7264f85c64c494738c475b842be43584b20fbfb)
CCCATTGATTGCATACGCTTCCGCCAGCGCCAGGTGCTGCAATGCCTGCCTGCCCTGCGCCGCAT
ACGCCTGCGCCAGCTTGTCCTGCAGCTTGGCATCGGACCGGTACAGCTGGACCTGGTCGCGCAGG
TAATCGACTGCATCGTTGGTGCGGCCGGCACGCATCAGCGCATCGGCATATTGCCGGGCGATACC
CCGCGATATCGGAAATTTGGCGCGCGCCGCATCGGCCTCCTTCAACGCGCCATTCACATCGTTGG
ACGCCAGCTTGACATCAATGGCCAGGCTGGCGAGCACCGG
>r379.1 |SOURCES={KEY=d7264f85...,bw,4462715-4463015}|ERRORS={}|SOURCE_1="hcb" (d7264f85c64c494738c475b842be43584b20fbfb)
ACAATTTCATTTTACGACGTAATTCTGCGTGCCGCGCGGCGGACTGCAGCGTGGCGTCACGCCTG
GGGCTGTGGCTACCAGTCCAGCGACAGCAGGCGCTCGGCCATGCGAGGCCAGCAAAGGACGCGCA
CATCTTCCCGGCTAGCCCAGCGGAACCCATCCATTTCGGGTGTCGGCTTTCCAGTCAGATGATGA
GGGAAATGGCTTGTACAGGTAAGGTGTCCGAGGTCATCAAGCGTGGAGTTGACGACTTTGTACAG
GTGAAGCTGCTTGTTCGGCCGGTAGTTGAAGCGGCCAAGT
>r380.1 |SOURCES={KEY=d7264f85...,bw,1632762-1633062}|ERRORS={}|SOURCE_1="hcb" (d7264f85c64c494738c475b842be43584b20fbfb)
CAGACCATCGGGCGTGCCGCGCGTAACCTCAATGGCATGGCCATCCTCTATGGCGACAAGGTCAC
CGATTCCATGCGTCGCGCAATTGACGAGACGGAACGTCGCCGCACCAAGCAGGTGGCATTCAATA
AGGCCAATAACATCACGCCGGCCGGTGTGAAAAAGGAAATTCGCGACCTGATCGATGGCGTCTAC
AGCCCGCAGGAGGCGCGCAGCGAATTGCTTGTCGCCCAGGAGCAGGCGAAGTACGAAACCATGAG
CGAAAAGCAGGTCAGCAAGGAAATCAAGCGACTGGAAAAA
>r381.1 |SOURCES={KEY=d7264f85...,fw,795639-795939}|ERRORS={}|SOURCE_1="hcb" (d7264f85c64c494738c475b842be43584b20fbfb)
GAAGCGGCGTGCCAGGCGCGATTCGCCGGTCACCATCGGATAGGTGCCGAAGTTGAGTGCCGATA
CGGCAATCCTGGGCGCCTTGTCGGCGTCGTCGGGCAGCGCCAGCATGTAGCTGCGGTCGGCCGCC
AGCGCGACCTCCAGCAGCGTGCCGGCAAAGCACGAGCCTTCCTCGATGAACGCAAACAGCGAGCG
CGACGTCACGTCCAGGCGTGCCAGCGTGCGGCGCAGAAAGCCGATGGTCTCGCGTACCAGCCAGT
GCTGCCGGTGCGCCTCCAGCGTGGCATCGACATCGAGCAC
>r382.1 |SOURCES={KEY=d7264f85...,fw,3967945-3968245}|ERRORS={}|SOURCE_1="hcb" (d7264f85c64c494738c475b842be43584b20fbfb)
CGCAACAGCTGAACAATACCGCTCAACTCAAGAAGGTGCGTCGCGATATCGCACGCGTTAAAACC
GTCATGAATCAGAAGGACGCCAAGTAATGAACGATCAAGTGAAACAGTCGCTTAAGCGCACGCTG
ATTGGCAAGGTGGTCTCTGACAAGATGGACAAGACCGTGACCGTTCTGGTTGAGCGTCGCGTCAA
GCACCCGCTGTACGGCAAGATCGTCGTGCGTTCGAACAAGTATCACGCGCACGACGAAGCAAACC
AGGCGAAAGAAGGCGATACCGTCGAGATCCAAGAAGGTCG
>r383.1 |SOURCES={KEY=d7264f85...,fw,4331203-4331503}|ERRORS={}|SOURCE_1="hcb" (d7264f85c64c494738c475b842be43584b20fbfb)
GTGGTCGCTGCTGCATGAGCCCCGGCGTCGGTGGCAAGTTTTTCCGGCGTACCACTTCCGGCCGC
GAGATTCCACAGGCCCAATACAATCTTGGTATGCCCGGCGCGGGGCTTCAGGCGACGGCAGATGA
ACCGTGCATAGGCTTTGGGCATGGGATTGAGGTAAGACAGGCAGACGATCTCCACGCCAGCGAGA
TCGAGGTTGCCGATGGCATCGAGGGCGATCGCCGACGCCGGCAGGACCCGTGCGCCGATTCCCCG
GCTCTCCAGCGTATGCGCGAGCAGCAGCGCGGCAGCGCCA
>r384.1 |SOURCES={KEY=d7264f85...,fw,4107963-4108263}|ERRORS={}|SOURCE_1="hcb" (d7264f85c64c494738c475b842be43584b20fbfb)
TCGCAGATACAAGTTCAGAGTCGGAACCTTCCGTGAGCCATTGTTCAAATTCAATAAGAAATGCC
GCTTCGTCCTCCTTGCGTAGCGCGACTAGGCGGTTTGCCGTGGCCAGCATGTCTGGAAGAATCTG
CGGTAAGAAGACGTCGAAAATCCATTGGCGAAGTTCTATTACTTCCGCCTTTCCGAGGCCAATAA
ACGAGATAACGCCATCCTCAAGAATGGGGTCTTCCCACCCAAAATGAGGGTGAGTCAATGGATGC
TTGTAGTACATCTCGCAAAAGAGAGCCTCAAGCACATATT
>r385.1 |SOURCES={KEY=d7264f85...,fw,4873789-4874089}|ERRORS={}|SOURCE_1="hcb" (d7264f85c64c494738c475b842be43584b20fbfb)
AGGCGCTCGGTATACCGCACTGGCAACGGGTTCGCCTGCCGGTGGTCACTACCGATACGGATTTT
GTTTTTGCAGCCGGGATCGGCATGCATTGGCTTGAGCACGCATCGGTCGCCGTCCGCACTTCGGA
TGGCGCCCAGGCCATTCGCTTGCGGTGGGAACACGATCCCGACTGAATTTTCATCGGAATTTCGG
GCTGTATGCCGATGGTTCGTTGAAATTGCGGGGCTGCACTCTTGCCTTTGACGTGCTTAGCGGGT
AAAGTAAAGGGTTGATTTTTATCAAAATTTCCTCTTTTTT
>r386.1 |SOURCES={KEY=d7264f85...,bw,3336984-3337284}|ERRORS={}|SOURCE_1="hcb" (d7264f85c64c494738c475b842be43584b20fbfb)
GCCCGGCCGTCCTCTCCATCAGCGCTTGAGCTGGGACAGGTCGCGTACCGCGCCGCGGTCGGCGG
ACGTGGCCAGTGCCGCATACGCCTGCAGAGCCTGCGAGACGACCCGTTCCCGGTTCTCCGGCTTC
CATGCCTTGTCGCCCTTCGCCTCCATCGCCGCACGGCGCCGGGCCAGTTCCGCATCGCTGATGGC
GAGGTGGATACGGCGATTCGGAATGTCGATCTCGATCAGGTCGCCGTCGTTGACCAGACCAATTG
CTCCGCCTTCTGCAGCTTCCGGCGAAGCATGGCCGATCAC
>r387.1 |SOURCES={KEY=d7264f85...,fw,357275-357575}|ERRORS={}|SOURCE_1="hcb" (d7264f85c64c494738c475b842be43584b20fbfb)
TGCCGAAGGTGAGCAGCAGGCCATACAAATGGTCCAGCTTGTAAAGCCAGCGCAGCATGGTCTTC
TCAATGACGATGCCGAAGAGGCCGACCAGGATAGGGGCAGCGATCAGCATCACCCAGTAGTTAAG
GCCAAGATAGGTCAAGCCCATCCAGGCGAGGAATGCGCCCATCATGTACAGCGCGCCGTGTGCAA
AATTGATCACGTTGAGCAGGCCGAAAATGACAGCCAGACCAAGCGACAACATCGCGTAAAACGAA
CCGTTGACCAGGCCGAGCAAGAGCTGACTCAACATTGCCT
>r388.1 |SOURCES={KEY=d7264f85...,fw,3624350-3624650}|ERRORS={}|SOURCE_1="hcb" (d7264f85c64c494738c475b842be43584b20fbfb)
TACCAGGCCGAAGCCGAGCAATATATGACATTAGCGGACTTTGCCTTTTACCGGCTGGTACCGCA
TAAAATCCGCTACATCGGCGGCTTCGCGCAGATGGGGTGGCTGGAACAGGCAGATTGGGAAAGCG
TAGACGTGCTGTCACTGCAGGAAGAAGCGGCCCTGATCCAGGATTTGCTTGGCGACTTGCCACCC
GGTGTGCGCCTGCTTGGCCTCGACCGCTATGGTATGGACATGGAGCGCCACGGCAAGCGCGAACG
GCAAAAATTTTCTGCGACACTGCGTTCGGCAGACCAGATT
>r389.1 |SOURCES={KEY=d7264f85...,fw,165182-165482}|ERRORS={}|SOURCE_1="hcb" (d7264f85c64c494738c475b842be43584b20fbfb)
ACTTGCTCAAAGGCCTGCTGGTTCTTCGAGGCCCAGCCCGCGTCATCGCCGCCGGTCCGGATCGC
AATGCCGGCTCGTATGGAATGCCCGTCGCGGCTGATGGCGACGCTTGGCAATGTCAGGTAATGGG
TTTGTGTGCGCAGCTTTTGCGCATATTGCAGATACAGCCAGACGCCAGCGAAGCTTGTCAACAGG
ATAAGCAATGCGATGCTGATGGTAAGAAGTAACTGGCGGTCTTTGACTGGCGGTTTAGGCATGAC
GGCGATGGCAGCGAAGCGTAGGAAACAGGCGGCCGGGAAC
>r390.1 |SOURCES={KEY=d7264f85...,bw,2752025-2752325}|ERRORS={}|SOURCE_1="hcb" (d7264f85c64c494738c475b842be43584b20fbfb)
GTTGGTTTGCGCTTGCACACGGCGCCCGGCTTTCAGTTGGAGAACACTATAGGCAAGCTTGTCGG
ATTTGATGAAGTTGGCCGCGGCATCGTCCTGTACGCCAAGCCGGGACAGCAGGCTTCCCAGCGTG
TCGCCGGGGCGGACTTTGTCTTCGCGCAGATAGACGTGGTCGGCCGCCTGCAACTGCGCAATCTG
TTCGGACAGGGACGGAACCGCGAGTTCTTCAGTAATCGACCGTACCGGCAGATTGGCCGCATCCG
GCGCCATCGGGGCAACGCCGGCCGCGCCGAATGCGCAGAC
>r391.1 |SOURCES={KEY=d7264f85...,fw,4909304-4909604}|ERRORS={}|SOURCE_1="hcb" (d7264f85c64c494738c475b842be43584b20fbfb)
GTTGACTTCCACGTTTTGCAACTGGTTCAGGTTCTGATGGACGCCGACATTGACATTGGCAATCG
GGCCCAGGCCGGCAAGCCAGGAATTGCCGCCGCGTACCGACGACATGGCATGGTGGTCAAGTTCG
GTGCTGCCGGCAAGATCGTGAATAGCGATAGATGACATGGTAGTGCTCCTTGAAAAAGTGAATTA
GCGGGTGACGCGGGTTGCTGTGTGGATGGCAGGGGTGTGGTGGAGTGCAAGCCTGCACCACGCCC
GGTGCCATTAACCATCAGGCATTACAGGAAGCTGATGTTG
>r392.1 |SOURCES={KEY=d7264f85...,bw,2568914-2569214}|ERRORS={}|SOURCE_1="hcb" (d7264f85c64c494738c475b842be43584b20fbfb)
TGACTTCGTGATCGTGCTGCTCGGCGACTCGCAGGTGGAGGCCGGCACCCAGACGGCGGACAAGC
AGCCGGAAGCCGTGCTGCGGCAGGAACTGGCGCGCGCAGGCATCCGCAAGGTGAAGGTCTTTTCG
GTCGCGGGCGCGGGCTGGGGGCAGGACCAGCAGCTGGTCTGGCTCAACGAATACTTCCGCCATCA
CCGTGCCGACCTGGTGCTGAACTGGCTGACACCGGTCAACGACTACTGGGAGAATACCTTCGTCG
ACCGCAGCGTCACGAAGGAAGCCGGGCGGCTGAAGCCGAC
>r393.1 |SOURCES={KEY=d7264f85...,bw,646477-646777}|ERRORS={}|SOURCE_1="hcb" (d7264f85c64c494738c475b842be43584b20fbfb)
GGCCCGCTTCTTGACGCCGCTTCGACTGGAATACGCTGCAGATGGTAGTGGCCAGAAGATAGTGA
CCTCGCCGTTCATCTACCAGTCTGAGGTTGCCATGGAAACCTTTACGGTTCCTGAAGGCTTCCGC
ACCGATCTGGCCAGCGTGCCTCGTCTGCCGCTGGCCTACATGCTCTTCGGCGGGGTCGCGGATGA
GGCTGCGGTCGTGCATGACTATCTGTACGGCACGCGGGTGGTATCTCGAAGACTGGCGGACGAGG
TTTTCTCTGAGGCGATGAAAGCGAAGGGAATCTGGGCTTG
>r394.1 |SOURCES={KEY=d7264f85...,fw,2643519-2643819}|ERRORS={}|SOURCE_1="hcb" (d7264f85c64c494738c475b842be43584b20fbfb)
TTGCAAGACATGCCGCAAAAAAATAAGCTGACCCTGTCCGTCCAGTATGCCGATCCACGACTCAA
GGACCTGCTCCCCCGCGCCGACCTCCGGCGCTGGGTGCAGGCTGCCCTGTTTGCGCCGGCCGAGC
TGACCATCCGCTTCGTGAATGCGGAAGAAGGCCGCGTGCTGAACCGCGAGTACCGCGGCAAGGAT
TACGCCACCAACGTGCTGACGTTTGCCTACACCGAGGATGCGGAAAGCGAGGTCACGCAGGCTGA
CATCATTCTTTGTACGGATGTGCTGCAGCGCGAAGCGGAT
>r395.1 |SOURCES={KEY=d7264f85...,fw,1397544-1397844}|ERRORS={}|SOURCE_1="hcb" (d7264f85c64c494738c475b842be43584b20fbfb)
CCGCACGGCAAACCGCACAGCAGGAAGCGTTCCTGCAACAGCGGCTGCAGGCATTGGTGCTGTCC
CATTCCGGGCTGACGGGCGCGCTCGCCGCGGTGCTGGCGCGGCGGCTGGCTTGCGCTGACATGGA
CGAGCGCGCGCTGAATGCGCTGTTCGCCGACGTCATCGACGACAGCCTGACGGCCAACATTGCTG
CAGACCTTGCCGCCGTCAGGACCCGCGACCCGGCCTGCGGCGATTACCTCCATGTGCTCCTGAAC
CTCAAGGGGTTCCAGGCATTGCAGACCTACCGCATTGCGC
>r396.1 |SOURCES={KEY=d7264f85...,bw,2721289-2721589}|ERRORS={}|SOURCE_1="hcb" (d7264f85c64c494738c475b842be43584b20fbfb)
GGCCGGCGTTGCCTGGTATGGCCGCCTGGTGGGCGACGCGTCCGACCTGACGCCGAAACATCCGG
TCGACATTGCGGCCAGCCTGAAGACGCCGGTATTGGGTCTGTACGGCGGCAAGGACGCCGGCATT
CCGCTCGATAGCGTCGAAAAGATGAAAGCCGAACTGGCGAAAGGCGGAAGCAAATCGGAGTTCAT
CGTATTTCCTGATTCCGGCCATGCCTTCCATGCCGACTACCGCGCCAGCTATGTGGAAGCGGACG
CCAGGCAGGGTTGGGAGCGCTGTATTGCGTGGTTCAAGGC
>r397.1 |SOURCES={KEY=d7264f85...,bw,2329459-2329759}|ERRORS={}|SOURCE_1="hcb" (d7264f85c64c494738c475b842be43584b20fbfb)
ATCCGCATTTAGCGACGGCATGCACATGACAGCGGCGCGCAGCCAAATTAGACTGGCGGCTACTT
TTCCATGGAGTCGGCCATGATCAAAACAAAAATGTCCCTGCTTGGCGCCGCAGCATTCCTGCTCG
TTGGATGTGCGAGCAAGCAGCCCGCACAGCAAGCCGCGCCGGTTGCGGCGACGCCTGCTCCGGCC
ACTGGCATGCAGGCGCCCGAAAGCGCTTCCGGTTATACCGAAAAACCGGGTTGGGCGGCCAGGAA
ATTCATGGTTGCCGCTGCCAATCCGCTGGCAACGGACGCC
>r398.1 |SOURCES={KEY=d7264f85...,fw,1816753-1817053}|ERRORS={}|SOURCE_1="hcb" (d7264f85c64c494738c475b842be43584b20fbfb)
CGTGGACAGGACGGCATCGGCCGTCGGTTCGACGGAAGGAATAGGCGAAATAGGCATGTGACTGT
CTGTGAGTGGCAAGGAGCCGCAGGAAACCCCGCCTGCATGCGTTGGGCGCATGCACCTGTGGGGT
TCATGCGTCATTCTGGCCGGTATCCGGGCTGGCAAGACTGACCGGACCGCCTTCCCATGCGTTAC
GCATAGTGGCATAGAGGCCGGCTGCCGCCAGATGGCGGCGCTTGCTTACCGTTGCGGGGGCAGCA
CACCCTGGCCGCGCAATACCGTCGATAACTACGGCTGGCC
>r399.1 |SOURCES={KEY=d7264f85...,fw,2183225-2183525}|ERRORS={}|SOURCE_1="hcb" (d7264f85c64c494738c475b842be43584b20fbfb)
GTCTCGTATAACCCTTCGGACACGTATGAAAACACTACTTGGGTGCGTAAGGCTAAAGAATGGCG
TAGTAGCGAAGATCATGCTCTTGCCGCTGACAAATCCTAGGCCGGACGGCATATACCCATTCTTC
GCAGGCGAAAAAAAGCAACTGGATATTTATCTCACATTTGAGCAAGATGGTAAGCCGCTTGCAGA
GCTCAAGTGGGTGCAAGTTATCACAGGTGCAGCCAGCTTTACGCTTAACGGTGGACATGTGCTTG
ATGCTGATGATTTGTACGCGCTTGATGCTGAGGGATGGGA
>r400.1 |SOURCES={KEY=d7264f85...,bw,1458968-1459268}|ERRORS={}|SOURCE_1="hcb" (d7264f85c64c494738c475b842be43584b20fbfb)
CGCAATCGGCAGGCAGCACGGAAGAATTGCACTGGCAGAAGCAGATCGAGGTACCGCGCCGTGCC
GCAAGTGCTGAAAACGACAACAACATCACGCTGCTGGCGCGCGGTTCGTATCTGCCCATCGCGGG
CGGCAAAGGCTATATCGTGGTGTTCGATGACATCTCGGATGTCATTTCAGCCCAGCGTTCGATCG
CCTGGGGCGAAGTCGCACGCCGCCTCGCGCATGAAATCAAGAATCCGCTGACACCGATCCAGTTG
TCGGCTGAGCGGCTGCAGATGAAGCTGGAAACAAAGCTGG
>r401.1 |SOURCES={KEY=d7264f85...,bw,1496199-1496499}|ERRORS={}|SOURCE_1="hcb" (d7264f85c64c494738c475b842be43584b20fbfb)
TCCTTGTACTGGGCCAAGTCCTGATTTGCCCCCTCCTGGGAAATATATTCCAACAAATCGGCCAG
ATTGCCAATAGAAATCACCGGCATGCCGTAAGTGTTCGTGACTTCCTGCACGGCCGAATGCTCGG
ACAGCGCGCCATCCTTGCCGGAACGCTCCATGCGGTCGAGCGCGATGAGCACCGCGCACGGTGTT
GCGCCGGCGGCACGGATCATCTCGACCGATTCGCGGACCGAGGTGCCGGCGGAGATCACGTCATC
AATGATCACCACCCTGCCCTGCAGCTTGGCACCGACTATG
>r402.1 |SOURCES={KEY=d7264f85...,bw,1016258-1016558}|ERRORS={}|SOURCE_1="hcb" (d7264f85c64c494738c475b842be43584b20fbfb)
CACCTTGGACCCACTCAAGGCTGACTTCCGAAACTTCCTGTATGTCACTTGGAAGCACCTCGGAC
TACCGGACCCTACTCCGGTCCAGTACGACATTGCCCACTTCCTTCAGCATGGCCCCAAGCGGGGA
ATCATCCAAGCATTCCGAGGTGTTGGTAAGTCGTGGATTACCTCAGCCTTCGTGTGCTGGCTCCT
CTACTGCAATCCTGACCTCAAGATTCTGGTGGTATCCGCATCGAAGGCTCGAGCAGATGACTTCT
CCACCTTTACCAAGCGGCTCATTGGCGAGATGCCCCTGCT
>r403.1 |SOURCES={KEY=d7264f85...,bw,4268315-4268615}|ERRORS={}|SOURCE_1="hcb" (d7264f85c64c494738c475b842be43584b20fbfb)
GACAAGCCCCCGGACTGCAAAAGTTCTATCCGCCGGGAACACAGGTCTTTCCCGTGTCTCATGGT
TTCGCCGGACCACAGGAAGCCTGTATCAGGGGGCGCTCGCCGATCGCATGTCGATTGCATGTGCA
GGATCTGCTTGAGATCCAGACCCGGAAACAACCGCCGGGCCTGACGAACAATCCGTTCACCAGTG
CGCGTTGAATATTACGTTGACCACTCTGCGCCCATGCACACACACGACAGGTACGATCATGAACC
GACTTTACGCACTTGCCTCTGCGCTCGTGATGACATTAAC
>r404.1 |SOURCES={KEY=d7264f85...,fw,1052979-1053279}|ERRORS={}|SOURCE_1="hcb" (d7264f85c64c494738c475b842be43584b20fbfb)
GATTCGTAATCAGTAGGTCGGAGGTTCGACTCCTCTCATCAGCACCAATAAATTCAAAAACTTAG
CCTTGCTCGTTGAGCAGGGCTTTTTTATTTTAGAGGTCGGTGTAGGAGCTATGTAGGTTTTTCCG
GAAAACGTCAATCGCACGTGATCGGTTTTAAATCTTTGGCCTGTTGTATTCGAATTACTGACTCT
GATCTTGCGGCAAGTCTGATTCCTTTATTTATAAGATTGGTCGTCATGTTCTCCTCTGCTATACG
TTCCATGACCTGCAACATTTAGTGCATGTTTCTTAATCGC
>r405.1 |SOURCES={KEY=d7264f85...,fw,4534179-4534479}|ERRORS={}|SOURCE_1="hcb" (d7264f85c64c494738c475b842be43584b20fbfb)
AATTCCTGTATACCCTCAAGCTGCCGAGTGGGCAGCCGCTGCTGGCATTGGTGCCATCGCACCAT
GATCATGCGATCGGCGAGAAAATCGGCATCCGTCTGGGCGCGGACCATGTCGTGACCTTCCCGTC
GGAAGCTGACGAGACTTGATGGACAAATTGGTCCGGCATCGATCAGCGTTTGATGAAAACCCGAA
CACGACGACCACGCACCAAGACACCGCTTAGCGCATGAGCGAACGCAAATGCAGCCGCACGCTTG
CCGTGCGTCGCCGCCATTCTGCACCAATACAGCAAGCGTA
>r406.1 |SOURCES={KEY=d7264f85...,bw,2364764-2365064}|ERRORS={}|SOURCE_1="hcb" (d7264f85c64c494738c475b842be43584b20fbfb)
TCATGTGTCCTGCCTGGCGCGCAATGATGTCGCTGGCCTTGCGCACCATCGGCTGGTCGGCGCTC
AGCATCTTCAGTATTTGTGCGGCGTTGCTGATCGGCGCAAGCGGATTGCGCAGCTCGTGGGCCAG
CATCGCCAGGAATTCATCCTTGCGGCGATCCGCGGCACGCAAGGCTTCGTCGGCAAGCTTGCGGT
CGGTGACGTCGTAACCTTCAACGAAGATGCCGGCGACCGTTCCATCGGCCTCGGTGACTGGCTGA
AAGATGAAATCGACAAAGCGCTCCGTCGACGGCCCTCCGT
>r407.1 |SOURCES={KEY=d7264f85...,fw,3260385-3260685}|ERRORS={}|SOURCE_1="hcb" (d7264f85c64c494738c475b842be43584b20fbfb)
AGTGGCAATACCGGCATTGCGCTCGCGATGGCTGCGTCCATGCGCGGCTATAAAATGGTTTTGCT
CATGCCTGAAAATCTCAGCGAAGAGCGTCGCCAGAGCATGGCCGCCTACGGTGCGAAGATCGTCC
TGACCCCGAAGACCGGCGGCATGGAGTATGCACGGGACCTGGCCGACCAGATGCAGAAGGAAGGC
AAGGGCATTATCCTCGACCAGTTCGCCAACCCGGACAATCCGCGCGCGCACTACGAAGGAACCGG
GCCCGAGATCTGGCGTGATACCGAAGGGCGTATCACGCAC
>r408.1 |SOURCES={KEY=d7264f85...,bw,4323420-4323720}|ERRORS={}|SOURCE_1="hcb" (d7264f85c64c494738c475b842be43584b20fbfb)
CTTCATGCCGATCTTCATCCCGCTGCTTGCCCACTTCAACATCGACCCCTTGTTCTTTGGCTTGC
TGGTTGCGATGAACCTGCAAACAGCGTTCCTCTCCCCGCCGGTCGCGATGTCGGCCTTCTACCTG
AAGGGGGTGTCGCCTCCGCACGTGACGCTGAACCAGATCTTCATGGGCATGCTGCCATTCATGGC
GATTCAGATCGTGGCCCTGATACTGTTGTACACATTCCCCGCCATCGGTTTGTGGCTGCCGGAAC
TGTTGTACAAGTAAGCAGGTAGCAAGCAATTAAGGCGCAC
>r409.1 |SOURCES={KEY=d7264f85...,fw,1951273-1951573}|ERRORS={}|SOURCE_1="hcb" (d7264f85c64c494738c475b842be43584b20fbfb)
GCGTGCTGCGCGCCAAAGCCCTGGCCCAGCTTCCACTCGGTTTCATTCCAGACGTAGGACTTGGT
CGTGGACACGACTTTCGCAAGGTCCATCCCGGCGAGGCCCGGAAAGGACTTGGCCAGCGCCAGTG
CCTTTTCGACATCGGCTTCGCCGGCGAGGATTGCGCCGTTCTGCGCGCCCTTTTCACGCAGGATA
CGCGTCAGCTTGCGCGTGTCGATGCCCGCGATGCCGACGACGTTTTCCGACTTCAGGTAGTCCGA
CAGCGTTTGCTTGGAGCGGAAATTGGATGCGACGAGCGGC
>r410.1 |SOURCES={KEY=d7264f85...,bw,2572907-2573207}|ERRORS={}|SOURCE_1="hcb" (d7264f85c64c494738c475b842be43584b20fbfb)
ATGTCCATGACATGTACCTGATGCAGGTAAAGGCGCCGGCAGAATCCAGGAAGCCTTGGGATTAC
CTGAAAACCGTGGCGACCATTCCCGGCGAAGAGGCGTTCACTAAGCTCGCCGATTCCAAGTGCGC
ACTGGTCAAGAAATAAACGTTCGCACCCGGATCGCAGGGCGTCACCGTGGTATGGGCGGCGAAGT
CCTGCGATCCTGCATTCCCGCTTAGCGCAGGCCGCCGTAGGCGACGCCGTTGCTGCGGGCCGAGT
CGGTCGCGGCAAGCAGCAGCTGGCGCTTGCCGTTCGCGGC
>r411.1 |SOURCES={KEY=d7264f85...,bw,651579-651879}|ERRORS={}|SOURCE_1="hcb" (d7264f85c64c494738c475b842be43584b20fbfb)
GGCTAGCTGCCGCAGGCCCTGCAAGCTCCAGCCACGCAGCGCCTCGGAGCAATATGCGGCGGGGG
CGAATGCATGGTCCTTGTACCATCATCGTGTCACAGCGCCACTGAATGCCGCGCTGTTCTACGAA
TCTTTCCATCCCTTATTCCATACTCAATGCCATTAGCCATCCGGTATGCACAATGCTGTTACTGA
GACGTGCCGTATCTAGGTTGCAACCTGACCTGCGAATGAGGTCGGCAAGTTTGGCATTGCCAAAT
GGATTGAGGTGACGACAAAAGCATTCGGTACTTTACAACA
>r412.1 |SOURCES={KEY=d7264f85...,bw,2507567-2507867}|ERRORS={}|SOURCE_1="hcb" (d7264f85c64c494738c475b842be43584b20fbfb)
CGGCCTTGTGCAGCGCTTCCCTGGCCGGCATGATGCGGCCGTCGACGCGCACATCGCCTTCGCCC
ATCAGCGCGAGCGTCATGTGCGACAGCGGAGCCAGGTCGCCGGACGCGCCGACCGAACCCTTGCT
GGGGATGCAGGGCATGATGCCGGCGTTATACAGCGCGATCATGGTGTCGATGATCGAGGCACGGA
TGCCCGAATAGCCACGGGCAAGGCTGCCGATCTTGGTCGCGAGGATCAGGCGCGCGACGCTGTCG
TCGATCAGCTCGCCGGTACCGACGGAGTGGGAAAGGATGA
>r413.1 |SOURCES={KEY=d7264f85...,bw,2033831-2034131}|ERRORS={}|SOURCE_1="hcb" (d7264f85c64c494738c475b842be43584b20fbfb)
TTCCCATTCGGCTTCGTCCCACACCGTTGCCGCGCGCGGCTCCAGCGTGACGATGGCGTCGGTGA
CAAGGACTTCGGGTTCGATCCCGTCGGGTGCTATCGCCACCATGGGCACGGGAATACCTGATTTG
CCCGATATGCCCGTTGTAGTGGTCGCGCCGGTGTCGTCGCTGGCATCGGCGGCAACCGCCGTGGG
AGCGGGAATGATTTCTGTCAGGACCGGTATGCCGGCATCTAGGATGTTGTTGCTCATGCCGGTTC
CGCGACAAAGTGAGTAAGAGGATAACCACGCTGCTGATAA
>r414.1 |SOURCES={KEY=d7264f85...,fw,1762609-1762909}|ERRORS={}|SOURCE_1="hcb" (d7264f85c64c494738c475b842be43584b20fbfb)
GGGCATCTATTCCGCAGGCGTTGGTATTGCAGTTGCATTCGTCCTCGCACTTGCGAACCGCAAAC
TCAAATTGGGCCTGCTGTCCCGTATGGCCGAGAAAGTCGTGTTTGTGCTGATTCCACCGCTGGCA
CTGATCTTCCTGGTGCTCGGCACGATCTTCGTCGGTATTGCGACACCCACCGAAGGCGGCGGCAT
GGGTGCATTCGGTGCTCTGGTACTGGCGATGATGAACCGTCGCCTGTCCTGGTCGCTGATGAAGC
AGGCGATGGATTCCACCACCCGACTGTCGTGCTTCGTGGT
>r415.1 |SOURCES={KEY=d7264f85...,fw,1921369-1921669}|ERRORS={}|SOURCE_1="hcb" (d7264f85c64c494738c475b842be43584b20fbfb)
GGCCTGGCTTGCGAGCTTGGCATGCACATCGCCGAGGTTTTCATAGGCGGTGGCGTAAGTCGGAT
TGGTCCTGATCGCTGCATCCAGTGCGGTACGCGCCTTGTCATACTGGCCTGAAGCCGCGTACAGC
ACCGCAAGATTGTTATACGGCTCCGGCAGGCTCGGATAATCCTCGGTCAGGCGCGTGAATATGGC
GATCGCTTCCGCGGACTTGTTCTGTTCGGTAAGGATGACACCCTTCAGGAAACGCATCTGCGCAT
CGCGCGGATTCTTGCTCAGGAACCCGTCGGCCTTGCTCAG
>r416.1 |SOURCES={KEY=d7264f85...,fw,2134079-2134379}|ERRORS={}|SOURCE_1="hcb" (d7264f85c64c494738c475b842be43584b20fbfb)
ATGGCGCCCCCGTATATTGCCAATACCGGTACGCGCCCGGGAAACCAGCTTGCGGCAAGTCGCTT
CCTGCACTCCCAGGACTTCCGCAGTCTCGCTGTAATCCATATCGAAGATTTCCTTTAGTAGAAAG
GCTGCACGCTCTTTAGGAGCTAGCCTATCTAGCAACAACAGAAAGGCGGTCGAAAGGGAAGAGGC
CAGTTCGACTGATTGTTCCGGCGTACTTTCCTCTACTATATGCAACGGTTCGGGCAGCCAGGTGC
CAATGTATTCAATACGGGTTCGACGCGATGCGCGCAACTG
>r417.1 |SOURCES={KEY=d7264f85...,fw,3252301-3252601}|ERRORS={}|SOURCE_1="hcb" (d7264f85c64c494738c475b842be43584b20fbfb)
TGCTTTTCGCTCGCGGCACTGGACGGTGCGGCGCGCAAGGGCGCGCCGATGCGGATCAATGACCC
GAAATGCGTTGCCAAGACCTTTCCGGACTATTTTGACGCGTTCGCCGCGATTACCCGCGGCGAAC
TCATTTAACTTCAACCGAGCTGCGCGCCATCGGAACACCACACGATGCAACTTCACTCGATACCT
GTCATCGCGATTGATGGGCCAACCGCGTCCGGCAAGGGGACCGTCGCCCATCGCGTCGCTCAGCA
GCTGGGTTTTCATTACCTGGATTCGGGGGCTCTTTACCGA
>r418.1 |SOURCES={KEY=d7264f85...,bw,1417964-1418264}|ERRORS={}|SOURCE_1="hcb" (d7264f85c64c494738c475b842be43584b20fbfb)
CGTCAGCGCCCGGTATTTCGGTCCCGCCACCGCAGCTGGCCCGGCCGAAATCGGAGGCACGTTCC
AGTTGACCGGTGGTGGCCGCACCACGATCGGCGGATTCATGGGACGCCGGCAGTAACCGTTCCGC
ACGCTTGCAGCGAAAAGCCGCAAGGACGCCCGTCCCTGCGGCTTTTTTTATCATGCGGCAACAAG
CACGCCATGTACCGGCGTGCCATCCGGCCAGACGTGTACCATAGCGTTTCCCGTCTCCTGTCATG
AACCGATTCCACCCGTGTCCAATTTGCAAGCGTCCATCGC
>r419.1 |SOURCES={KEY=d7264f85...,bw,3145599-3145899}|ERRORS={}|SOURCE_1="hcb" (d7264f85c64c494738c475b842be43584b20fbfb)
GGCTCCACGCCGGTTGGCCGCATCCTGATGCAGCAAAGCGCGCCCACCGTCAAGAAACTGGCGCT
GGAACTGGGCGGGCATGCGCCGTTCATCGTGTTCGAAGATGCCGATATCGATGCCGCGGTCGAAG
GTGCGCTGGTGTCCAAATACCGCAATGCGGGGCAGACCTGCGTGTGCACCAACCGCTTCTATGTC
CACGACGCTGTCTATGACGCGTTCATTGAAAAGCTGGCGGCCGGTGCGGCTGGCATCAAGGTCGG
CAACGGCTTTGAACAGGGTGTCGCCCAAGGCCCGCTGATC
>r420.1 |SOURCES={KEY=d7264f85...,fw,4671172-4671472}|ERRORS={}|SOURCE_1="hcb" (d7264f85c64c494738c475b842be43584b20fbfb)
GCAAATCGCGACAAAGTCGACATCATGGCCAAGGCCCTCCTGGAATGGGAGACATTGGACGCGGA
TCAGGTAAACGACATTATGGTTGGCAGCGCGCCACGCGCACCCAAGTACCCATCCGATAAAAAGC
CGCCCCTGTCTGGTGGGGAAGGCCCGGTAGTCCCGGTCGTGGCATAACGTTTTCGTCCGCATCCT
TGGCGGACGGCGTAGGACGGAAGGGCGAATCGCAAGCGGTTCGCCCTTTTTCTTTTAAGTCTGTT
TCGCTCTCCCGGTGCATGGACGGCCGTCGGTAATCCTTTT
>r421.1 |SOURCES={KEY=d7264f85...,fw,3576238-3576538}|ERRORS={}|SOURCE_1="hcb" (d7264f85c64c494738c475b842be43584b20fbfb)
CAGCCTGAAGGCCGCACTCTGCGTCTCCGGGCGGGATGCGCTCTATGCCTACTGCGAAGAGCGCA
GTATTGCATACCGGCGCTGCGGCAAACTGGTGGTCGCGACTTCCGACAACCAGATGCCAAAGCTT
GCGCAGATCCATGCCCAGGCGCAGGCCAATGGGTGCCTCGAAGTCGTAGCCCTGACGGCACGGGA
GGCGCGCGCGCTCGAGCCTGAAATTCACTGTGTGGCGGCCCTCTCCTCGCCCAGTACCGGCATCA
TCGACAGCCATGGCTATATGCTCGCCCTGCAAGGCGATGC
>r422.1 |SOURCES={KEY=d7264f85...,fw,4538384-4538684}|ERRORS={}|SOURCE_1="hcb" (d7264f85c64c494738c475b842be43584b20fbfb)
TTCATCGGCTATAACCCCCTGTGGTTCAAGCTTTTCGTATGGACCTTGTCGGCGGTGCTGTGCGG
TATTGCCGGCGCGTTGTATGTGCCCCAGGTGGGCATCATCAATCCGTCCGAAATGTCGCCTGGCA
ATTCGATCGAAATGGTGATCTGGGCGGCAGTCGGTGGCCGCGGCTCCCTGCTCGGCCCGATCATC
GGCGCATTCTCGGTCAACGGCCTGAAGAGCTGGTTCACTGCCGCGTTCCCCGACCTCTGGCTGTA
TGCGCTGGGCCTGATCTTTATCCTTGTCACGCTGTTCATG
>r423.1 |SOURCES={KEY=d7264f85...,bw,1291757-1292057}|ERRORS={}|SOURCE_1="hcb" (d7264f85c64c494738c475b842be43584b20fbfb)
CGCCACCGTCTTGAAGTAGGCATGGAGCGCGTCGGAATCGGCGCGCGTGACCCGGGTGTAATTCG
GATAGGGAAAGGCGGGATAGAGCAGCTTGCCGTCCTTCGACTTGCCGTTATGGATGGCACGCCAG
AAATCGTCGGCGCTCCAGCTGCCGATGCCGGTTTCCTTGTCGGAGGTGATGTTGGATGCGTGGAT
CGCACCAAACGGTGTCTGGATGGCGCGCCCGCCCGCATAGGGGGCACCGCCGCGCGTGGTGTGGC
AGGCCATGCAGTCGCCGGCACGCGCCAGGTAGGCGCCGCG
>r424.1 |SOURCES={KEY=d7264f85...,fw,1101245-1101545}|ERRORS={}|SOURCE_1="hcb" (d7264f85c64c494738c475b842be43584b20fbfb)
CCATGCTCCATCACATAGAAACGGTCCGCCAGCGGCGCGGCAAAACGGAAATTCTGTTCGACCAT
CACAATGGTGTAACCCTTGGCCTTGAGCATCGTGATCATGCGCGCGAGCGCCTGCACGATGACCG
GTGCCAGACCCTCGGATATTTCATCGAGCAATAACAGCTTGGCGCCGGTGCGCAGGATGCGCGCC
ACCGCCAGCATCTGCTGTTCACCACCGGACAGACGCGTGCCCTGACTGGAGCGGCGTTCCTTCAG
GTTGGGGAACATGTCGTAGATTTCCTCGATCGACATGCCC
>r425.1 |SOURCES={KEY=d7264f85...,fw,4666663-4666963}|ERRORS={}|SOURCE_1="hcb" (d7264f85c64c494738c475b842be43584b20fbfb)
GAAGTTCTATTGTGCGGCGCAGTTCAGCAACCTTTTGGGTGATGAGTTCCCGGAGCCGCGGGACG
AACGACCGGTCGGCAGAGGGATGTTTATCAAGTAAAGGAAGGAGGGAATCGCTTAATGCCCTATA
TCCATTCTCGAACGGTTCCAGATACGTCTCGTTTCCCGTCAGCAGGAAGCCACGTTGCCCCGTTT
CCATGTCGAGAAGCGCGTCCTGTATATCACGCAAGGTACGCGTCGCAGACTGTGCGGCTTGGTTC
TTTTCCTGGCGAAGGAGGATTTCGTGTGCCTGGTTAACCA
>r426.1 |SOURCES={KEY=d7264f85...,bw,1024988-1025288}|ERRORS={}|SOURCE_1="hcb" (d7264f85c64c494738c475b842be43584b20fbfb)
GAAGCGGCTCTCTTTGGTGCAGCCTTCAGTGCCCCCTTTGCCATCGCAGGTTCCCGCAGGGCTTC
ACGTCAGGCCACCATTGCTCAGCGTGAGAAGGAAGTGTTCGACATTCTCAAGGCTGAGTCACAGG
GCAAGCAGCTGACTCCGGAAGAACATGTGAAACTGGAGGAACACGCCAAGGCTGTGGAGGTGTAC
ACCAAGGTAGAGACCGGAGAACTACCTCCGGAAGCCCTTGAAACCGTCTATAGCGATGCCAAAGT
AGGTGACATAGTCGAGGACACCACCAAGTTTGATGATGCG
>r427.1 |SOURCES={KEY=d7264f85...,bw,1095962-1096262}|ERRORS={}|SOURCE_1="hcb" (d7264f85c64c494738c475b842be43584b20fbfb)
CAGGCGCCGTCGTTCCGGCGGTCTTGCAGGTCGGCCGCGCGTTTCTCGGCAGGCTGTCCCGTCCG
CGTTTCGACATCGCCTTCACCGGGTGGTTTGCCCATGCCGGCACCACCGACGTTGTCGATCGCCG
CGCCTGAAGAGATGGCGGTATTGACGGCAGCCGGCGACGCCTTTCCTTCTACCGCTTCCGCGCCG
GTTCCCCCCAAAGAACCCTGGAGTGGTTGGGTATCACGTGTGGCTGCCTGCTGCTCGGCCAGTTT
CTTCTGTTCCGGGGTTTGCATAGTCATCTCCGTAGTTTTC
>r428.1 |SOURCES={KEY=d7264f85...,bw,1898421-1898721}|ERRORS={}|SOURCE_1="hcb" (d7264f85c64c494738c475b842be43584b20fbfb)
CGATGCGTCACCGCGTGCCTGGATAGGATTTGGTTATGTGTCCATATTTTCGATGTTTATTGGGT
TTTTCTTTTGGTATAAAGGGTTGGCTCTTGGCGGTATCGCACGCGTCGGGCAGGTGCAGCTCCTG
CAGCCTTTCCTCACGCTTGTCGGTGCAGCCCTGATTCTTGGCGAAGCGCTGGATGCGCGAAACTT
CCTGTTCGCGATCGCAGTCATTGCCATCGTCGCGGCCGGCAGGCGGATGAGCATCCGGCGTTGAG
ACGTTGGCAGTTAGAATGACTGTCCATGCCATTTGTTTGA
>r429.1 |SOURCES={KEY=d7264f85...,fw,1930528-1930828}|ERRORS={}|SOURCE_1="hcb" (d7264f85c64c494738c475b842be43584b20fbfb)
TGCCACATATCGGTATCCGACATGCCAAAGAACGATGTCGTCGCGCGCATGATCTGGTCTGCACG
TTCTGCCTCGGCAGCACCGTTCAGGTCACCGCGCTCGGTACGAAAAAGGCGGTTGAGGTCGGCGT
CGATGTATCGCTTGCCTGCGGCGATGGCGGCAAGATTGCCGACGACAATCATCAGATCTGCCGCC
AGCCGGCGCGGCGAACTGGCGAATTCATGCAGAATATGGCCCAGCATCTCCAGCGGCGCAGTCTC
ATCGCCATGCACGCCGACCGATAGCAGGACGCGTGGGCGG
>r430.1 |SOURCES={KEY=d7264f85...,fw,3990792-3991092}|ERRORS={}|SOURCE_1="hcb" (d7264f85c64c494738c475b842be43584b20fbfb)
GTATGAAGTGTTCATCCTGTTTTGCATGATCACGGCGCTGTTCTATTTGTATTACGAAGAGCAGT
ACGCAACACGCCAGCTGGGGCCCTTCGTGATGCTGGTGATCTCGGCGGCGGTCGGCTTCCTGCTG
TGGTACACGATCAGCCGCGAGGCGTCGGAGATCCAGCCGCTGGTGCCGGCACTGCAAAGCTGGTG
GATGAAGATTCACGTGCCTGCCAATTTCATCGGCTACGGCACCTTCTCGCTGGCAGCCATGGTGG
CGATTGCGTACCTGCTGAAATCGAAGGGCCTGCTGGTCGA
>r431.1 |SOURCES={KEY=d7264f85...,bw,3141044-3141344}|ERRORS={}|SOURCE_1="hcb" (d7264f85c64c494738c475b842be43584b20fbfb)
CGGCGTTGCTGCACCACGTCCTGCAAACCGTAGGCCATCCATGCGTCGGCCGGTGCGCCGTCACG
ACCTCCCCGCCCGGTTTCCTGGTAATACCCTTCTATGCTTTTCGGCAGATCGAGGTGAGCGACGA
AACGCACGTCCGGTTTGTCGATGCCCATGCCAAAGGCGATGGTGGCCACCATGACTATGCCGTCT
TCACGCAGGAAGCGCGCCTGGTTGGCGGTACGTGCCGGCATGTCCATGCCCGCGTGGTATGGCAG
TGCATTGATGCCTTGCGACTGCAGGAACTCCGCAGTCTCT
>r432.1 |SOURCES={KEY=d7264f85...,fw,3053518-3053818}|ERRORS={}|SOURCE_1="hcb" (d7264f85c64c494738c475b842be43584b20fbfb)
ACGACCGCTATTTCCTGCATATCGAAGGCACCCGCATCGAAATGCCGCAGGCTTTCTACATGCGT
GTTGCAATGGGCCTGGCGCTGAACGAGGTCAACCGCGAAGCCCGCGCAATCGAGTTCTACAACCT
GCTGTCGTCGTTCGATTTCATGAGCTCGACACCGACCCTGTTCAACTCCGGCACCCAGCGTTCGC
AGCTGTCTTCCTGCTACCTGACCACGGTGGCCGACGATCTTGACGGCATCTACGAAGCCATCAAG
GAAAACGCGCTGCTGGCCAAGTTCGCCGGCGGCCTGGGCA
>r433.1 |SOURCES={KEY=d7264f85...,fw,1425421-1425721}|ERRORS={}|SOURCE_1="hcb" (d7264f85c64c494738c475b842be43584b20fbfb)
CAGTGACGCTGCTGCGCTTTGGCGACGAGGCTGCGCAGTCGGTGTCTTGCGTATGCATTGATGCC
TGCGTTCCGGAGCGCAGGGCCTGGCTTCTTTGGTTCCACCGCAGGCCGGGCCGGCGGCAGTCACG
GAGCAGGTTCATCGCGACCTGTGCCCATGTTGGTGCATACCTTAGCGAAGAACGTATTGCAGGAC
AATAGTTCAGGCGTACCATGCAACAGCCGTCGTTCCCGGTCGAAGCGGGTAACGCAGCTGGTAAC
GGCACGGTCTGGCAGTAGCCCTAGGGAATCGCCAATCGCT
>r434.1 |SOURCES={KEY=d7264f85...,bw,2613181-2613481}|ERRORS={}|SOURCE_1="hcb" (d7264f85c64c494738c475b842be43584b20fbfb)
TGATATCGACTCTCTGAGTGTTGGGCGTCCGTGGCTCGTGCTAACGTGACAGGATGAATGCCAAG
GCGTTGATAGCGGCCGCGTTTGCAGCAGCATGTTGCAACGCACGGGGCGAGGAAATGAAGAACTG
GTTCAATGATCCATTCTTCGAGGCGGCTGGCGACCTTGCCGGCTGTCCCGTTCCGCTCGGTCCTC
TGATGACCCAGGCAGGGCGAAACAGTGAAGCGCATTCACGTAGCGAACGCGGTACCAGTTGCTGG
ATGGCCGGCCAGTGTAAGGAACACAATGCCTACCTGTACG
>r435.1 |SOURCES={KEY=d7264f85...,bw,4566368-4566668}|ERRORS={}|SOURCE_1="hcb" (d7264f85c64c494738c475b842be43584b20fbfb)
TTGACGACGATGTCAAGGATCTGCTTTTCGATCTGACGCACTTCATCGACCCGCGAACGCAGCAT
GTCGCACAGCTTCTCGACCAGCTTGGCGGTAAACCGCATGCCCAGCAATTCCTGCGAAATCACTT
GCTGCGCGCGCAGGTAGGCCGGCGAATTGTAGCCATCGCTTTCCAGCGCAGCTTGCATGTTGCCG
AATTCGGTGGCGACCAATGCAAATTTCTCGAGCGCCTGTTTGCGCAGTTCGCCCAGCTGCTGTTC
GGACATGTTGGCCGCGCCGCCGCCACTGGAGCTGCTTTCC
>r436.1 |SOURCES={KEY=d7264f85...,bw,265609-265909}|ERRORS={}|SOURCE_1="hcb" (d7264f85c64c494738c475b842be43584b20fbfb)
TCTCGTTCAAGTTCGGACTGGTTTTTTGCTACGTCAGCCATTTGGAAAAGCCGATCCGTTGAGGT
ATTCATACGGAAAAAAACTACCGGGACGCCGTCGTTCTTCTTGCTGCGGCCTGAATATTTCGCTT
CCATGAGGCGAGGGAAGTCGTATACGTGAGGACGTTCCCCAATAAGACGAAAGTGCTTTGCGAAC
GACTTCTTCCAGCACCACATGCAGTTACCTTCATGCTCCTGCAGTTCTAGGTTGAAAGACTGTTC
TTCCCACCACGTATTGATGTCCATTTTGTCCATCGGCTGC
>r437.1 |SOURCES={KEY=d7264f85...,fw,876508-876808}|ERRORS={}|SOURCE_1="hcb" (d7264f85c64c494738c475b842be43584b20fbfb)
ATCTCCCTGTCGTTTTTCGCAGTCGTGATGACTTCCTGGGTGATTCGCTTGACCAGCGCATCCGG
CGCTTCCTGTGCGATCGATGGGGCATGTAAGCCCAGCGTGCCTAAGCAAAAGCTGGCGAGAAGTA
AAAAGCGCTGCAGTCGTTTCATGTTGGTTCTCCGGCTGGAATGGGGTGGATGCATTGTCGGGAAA
GACCATGCATCGAATCGTGATCGAATCCGGTTCCCAGGCGTTTGGCCACGCGTGCTGCAAGCTCA
TGACAGACCGTGACATCGCCTGACAAGGCGCGACGCGCGG
>r438.1 |SOURCES={KEY=d7264f85...,fw,2271982-2272282}|ERRORS={}|SOURCE_1="hcb" (d7264f85c64c494738c475b842be43584b20fbfb)
AACGGTCGCCATTGCCTTGCTGAACTTATCCGCAGCATCTTGGGTAGCGTTCAGCTCGTCTTGGC
GAGCATAAATCAGCCTTTGGACCGCACGTGCACTCTCGGGAAGCGACGCCAGTTCACGTTCACGC
TCGGCGTTTAGTGCGCCTGTTTCGTCACCGATCAGGCGCATGTACTCCAGCGTCTTGTTGAATGC
GACATCGTTGTCAGCATCCGCTTTTTTCTGGTTGTTCTCGCGAAAAGTCAGAATCGGATCGTATA
ACTTCGACACATCGAGCAGATCGTTGTACTTCTGCGGATC
>r439.1 |SOURCES={KEY=d7264f85...,bw,3097652-3097952}|ERRORS={}|SOURCE_1="hcb" (d7264f85c64c494738c475b842be43584b20fbfb)
GCTGATCGGGAGTGGTTATCCTGAACGAAGCGCGCTGCCTGGCCGCCATGGACCTGCTCGGCAAA
TGCCCGCTCGTTGTAGCTCTCGAAAAAGAAACCGCGCTCGTCGCCAAAGCAATCCGGCTCGATCA
GCTTCACATCGGGAATGGCAGTCGATATCACGCGCATGGTCAGAATACCTTGTCGTTGAGGATAT
GCATCAGGTATTCACCATAACTGCTCTTGCGAAGCGGCTGCGCGAGCGCTTCCAGTTGTGTTGCG
CCGATATAGCCCTTGCGAAAGGCAATCTCCTCCGGGCAGG
>r440.1 |SOURCES={KEY=d7264f85...,fw,28441-28741}|ERRORS={}|SOURCE_1="hcb" (d7264f85c64c494738c475b842be43584b20fbfb)
GTGACTACTTACTGCGGCCGTGTTCCAGAAACGCATTGCCGAAGGCGTTCAGCGTTTCTTCCGCC
TTCAGCAATTCGTCGGCCACTTCATTGATCTTGCGTCGGCGCGAACGGGCGAAATCACGCAGCAC
CTCGAACGCGGTTTCGCGGTCGGTGCGGAACCGTGCCATCAGCAAACCGACTGCCATACTGGTTT
CACGGCCGGCGGCCAGCGCGGTTGTCAGATTGACTTCGCTGCGTCGGAGCCGCCTGATGTCGTCG
GCACGGGCCAGCGCCGCCTCGACCGCCGGCACGATCTGGG
>r441.1 |SOURCES={KEY=d7264f85...,fw,4530146-4530446}|ERRORS={}|SOURCE_1="hcb" (d7264f85c64c494738c475b842be43584b20fbfb)
ATGAGCCTCGCCGCTATGGCGGCGTCATTAAAGACACAAAAACCTTCTCCATGATCGGCGTAAGC
ATGGTGCGTGCCGCCGGCAAGATTGACAGCGATGCCTTCCTGCAGGGCGGCGCGGCAAGCGCTGA
TCGTCGCACCAGCGGATCGACGGGAGCGCTCGACCATTTGCGGCGTCCATGGAAAACCGATCGCC
TTCTGCTCGGCCGGCGACAGGCTGCCGTTCGAGACACGTTCTATATAGGCGGGATGGTGAGCAAG
CGCCAGAACGCCGTCCGTGATGAAAGGCGCTTCATGGAAT
>r442.1 |SOURCES={KEY=d7264f85...,bw,4520650-4520950}|ERRORS={}|SOURCE_1="hcb" (d7264f85c64c494738c475b842be43584b20fbfb)
CGACTGCACTGCAGAATGCAGTTCCACAAAAGAATTGCATTTCACCTTTCCCTATGCCAGTATCA
CTGCCATCGATATCAGCATCGACGCCAACGAAAACCTTAGGAGACGCAATGGAGCACCTCGTGAA
TTTGGCGCAAGGGAATTGCCGCATTCACACCGTATTCGAGCCTTGGACAGCAAAAACTCCGGGTA
AGGTCGCGCTGGCCGACGCTGAACACACAATTTCTTATGGCGAACTGGGCGCAGCGGTCGATACC
ATCGCCGAACGCCTCAGACAGGCTGGTGTGCGCGCCGGAG
>r443.1 |SOURCES={KEY=d7264f85...,fw,878198-878498}|ERRORS={}|SOURCE_1="hcb" (d7264f85c64c494738c475b842be43584b20fbfb)
GGTGCCCGTGCACCTCAAGGCAGCGGGCTAGCGTCTGTCCGCGTTCGATGGAGCCTCGTTGTCGC
CGGCAGGACAGGTGAGGCAGGCTCACCTGTCGTCGAACACTTTTCGTTTGTCGCATCGCGTCCTC
GCTGCCAACATGGCTCAAGGAGGACAATACCATGTCGGCAAACGCGACCACGAGGTATGCACTAC
TGAAAAACAAAACCACCGTCATCATGCTCGCCGGAGCATTGATCCTGAGTGCGGCCATGGGTATC
CGGCAAACCTTTGGCTTGTTCATCGGCCCGTTTTCGTTCG
>r444.1 |SOURCES={KEY=d7264f85...,fw,731506-731806}|ERRORS={}|SOURCE_1="hcb" (d7264f85c64c494738c475b842be43584b20fbfb)
GATTTCCGTCACGGCGGCGCGCACGCCGAGTTCGACCGCCTGCGCGGAGATACTGTTGGCAAGTC
CGAATTCACCGTCGATGCCGACCACGACGGGCGGCTTGTCGGAGGTGCTGCCTGGCAGCGGGAAG
GCAGTCGCAATCCCGCCCAGCAGCCCGAGCGCAAGAACCTTCCTGCGCCTGGCGTCGGCTTGCAA
TGTGGAATGAGGCATGAAAACTCCGTCGGTTGACCATGCGGCCCATGATACGGCCGCGTCCTTCA
TGGACTCTGCTCCATTCGCATCGCGCCTTTCTGAAGTGCA
>r445.1 |SOURCES={KEY=d7264f85...,fw,693064-693364}|ERRORS={}|SOURCE_1="hcb" (d7264f85c64c494738c475b842be43584b20fbfb)
TCGTGGCAAGTTCCATTTCTGGAATTCGCTCATCTGGGTCAATATCACTTTCTTTCCGATGCATT
TCCTTGGCTTGGCGGGTATGCCGCGGCGCTATGCCGATTACCCGGCACAATTCACTGATTTCAAT
CTGGTGGCGTCGGTGGGTGCATTCCTGTTCGGCTTGACGCAGGTGTATTTCTTGTTCGCTGTCTT
GATCCCTTGTATCAAGGGCGGTGAAAAAGCGCCAGCCAGCCCCTGGGAAGGAGCGAAGGGCCTGG
AGTGGACGGTACCAAGTCCCGCGCCTTTCCATACGTTCGA
>r446.1 |SOURCES={KEY=d7264f85...,bw,2749047-2749347}|ERRORS={}|SOURCE_1="hcb" (d7264f85c64c494738c475b842be43584b20fbfb)
GTCTTCACGCTGTACGCCCTCGACGTCGAGCGTCTGCCGGTCGAAGGCAAATTCACCGGACAGCA
GGTACGGGAGGCGATGGGCGGCCATATCCTGGCAGAGGCAAAAGTGGTCGGTACCTACACGCTCA
ACCCGCAGGTTGCAGCAAAGTAACAACGTACAGTAAGCAAAGGGTTATCCAGTGACAGAAATTCT
GCTGATTCGCCATGGTGAAACCGCGTGGAATGCCATCAAGCGGTTGCAGGGCCACCTCGACATTC
CCTTGAACGCGCAGGGGCAGCGGCAGGCGGCGGCGCTGGG
>r447.1 |SOURCES={KEY=d7264f85...,fw,1221268-1221568}|ERRORS={}|SOURCE_1="hcb" (d7264f85c64c494738c475b842be43584b20fbfb)
CGCGGGTCTTGGTCGACGCGACATTGGTGAATTCTACAAACTCGGTGTTGCGGTTGCTGGCGAAC
TGGCCTTCGGCATAAGCCTGTTCCAGTTCGGCGCGTACTTCAGCGCGCGTCTTGCCGGAAGCAAC
GTTCTTGTTGGTGAACTCGACGAACTCGGTGTTGTGAGCGACCTGGCCGCTCGGATTCGCCTGCT
TGAGTTCGGCAACCACTTCAGCGCGTGTCTTGGTCGAGACGAAACCGCTATGGTCGACGTACGGG
TAGGTGCTGTCAGCAAAAGCAGAGCCGGCGGCGGCAAAAA
>r448.1 |SOURCES={KEY=d7264f85...,fw,2590258-2590558}|ERRORS={}|SOURCE_1="hcb" (d7264f85c64c494738c475b842be43584b20fbfb)
CGATACGAGATAGCCGCCAACCAGTCCCATGAGCAACAGGCTCCCGAAAAGAAGCAGCGCATTCC
ATTCAACAGGTTGCGAAGGGTCAAGCGGCGACTGGTTCCATGGCATCGAGAATCCGGCAACTGGA
GGTTTAACGGGAGACATTGCACTGCCACGACATCACCTGGCACGTTGAATCCGTTGCGAGCAACG
TCGGCGTCAGGAGGCTTACTTCGCAGGGACACGTTAACTGGCTGCTAAGTTGCGGCGGTTTGCAT
TTTTGTAGTGCGTCGGCGCTGGATGGTGCAGCATGCTGGA
>r449.1 |SOURCES={KEY=d7264f85...,bw,2796520-2796820}|ERRORS={}|SOURCE_1="hcb" (d7264f85c64c494738c475b842be43584b20fbfb)
CGCCGAAGAAGATGGCGTCATGGCCGCCGATCCTGTCCTTCCAGTCGTCGGGCATCATTTGCCCA
TGCTGCTGGTAATAGTCGCAGGAAGCGAAATCGAAATGATCCCATTGCAGGTTGATGCCGAATTT
GCGGGCGGCGGCGTCCAGCACGCGCAATCCTTCCGGAACGGTTTCCTTGCCAATGCCGTCGCCGG
CAATTACTGCTATACGATGAGTCGCCATAATGATGGTTGTCGCGTGAGGATGAAAATGAAAATCC
TGCCGTGCCGGAAGAGGCATGCCCGATGGACAGGCCATGC
>r450.1 |SOURCES={KEY=d7264f85...,fw,4019806-4020106}|ERRORS={}|SOURCE_1="hcb" (d7264f85c64c494738c475b842be43584b20fbfb)
CGACGTCGAAGTTGTAATGCTCGGCCAGATTCGACAGCATCTGGAAATAGAACTGGTTGCGTCGG
TCCCAGCCCTTGACCGCGCCGCTGGCCAAGGACAGGTTGGGAAACGCGACGATGCGCTTCGGGTC
GAAGAACTCGATATGGCCAAGGCCGTCGCATTCCGGGCAGGCGCCCATCGGATTGTTGAACGAGA
ACAGCCGCGGCTCGAGTTCCTGCAACGAGTAGCCGCAGGTATTGCAGGCGAACTTGTTGGAATAC
AGGTGTTCCTTGCCACCATCCATTTCGAGTGCGATTGCGC
>r451.1 |SOURCES={KEY=d7264f85...,fw,2375838-2376138}|ERRORS={}|SOURCE_1="hcb" (d7264f85c64c494738c475b842be43584b20fbfb)
CTGACGCTGAAGATGGATGGCATCGAAAAGGTCCTGGCGGGCATCACCGATGTCCAGCAAGTACG
GGCCGTGTGTATTAAATAACCGGATTGCAGAGTGCTTCGAAGGCAGCGCAGCAAGCGGTCAGCAG
CTGCCTGCCGGCAGTGTGGCAGAACGCAGCGTTCTTGCCCTGCACGTTCGTGATCCGCGCTTTTT
ACCCATCCTTGCCGGACTTGCTGGCAAGGGTCCCTTTATCTTGTCGGACCAGCACCTCCCACCCG
CCACTTTCCTGCCGGGAAATTCCTCGCGGAACCACATCGT
>r452.1 |SOURCES={KEY=d7264f85...,fw,1604568-1604868}|ERRORS={}|SOURCE_1="hcb" (d7264f85c64c494738c475b842be43584b20fbfb)
GTCGAGGAATGCCTGCTCATTGGCGTCGAGGCCCATGATGGCTTCGGAGATCTCGGTATTGATGT
TTTCGCAGGCCTTGAGCACGCCCTTGCCCAGGTAGCGGCTCTTGTCGCCGTCGCGCAGTTCGATG
GCTTCGCGCGAACCGGTGGACGCGCCCGACGGCACGGCCGCACGGCCCATGACGCCCGATTCCAG
CAGGACGTCGCATTCGACGGTCGGATTGCCGCGCGAATCGATTACTTCGCGCCCAATGATGTCAA
CGATGGCACTCATTCACTTCTCCCAATTCAAAGAAAATTC
>r453.1 |SOURCES={KEY=d7264f85...,bw,3310949-3311249}|ERRORS={}|SOURCE_1="hcb" (d7264f85c64c494738c475b842be43584b20fbfb)
GCCTTTTGCCGGATGGGCAGTCTACGCATGGCGCCGGCAATACCAGGCACCGCATATCACCATTC
CGTTGACCTTTTTCATTGCCTGCGCGCTGCTCGCCTTGTTCCACACCCGCTCGGAAGAAGGCGTG
CTGTTGCCGATGCTGCCGCCGCTGGCGATTCTGGCTGCATTTGGCTTGCCGACCATGAAACGCGG
CGCGATCAATGCTGTCGATTGGTTCTCGGTCATGACCCTGACGACGTGCGCCGGATTCATCTGGA
TCGGATGGATAGCGAAACAGACAGGATGGCCGGCACAGAT
>r454.1 |SOURCES={KEY=d7264f85...,bw,2106044-2106344}|ERRORS={}|SOURCE_1="hcb" (d7264f85c64c494738c475b842be43584b20fbfb)
AATATCGAGCTGCTGCACGGTCGTTGCGCGCCTGCCGAGCCAACGGTCGATGAACCCGGTGTCCG
GCGCGCCCGAAGCCACTTCAGGCGCGCTCAGCAGTTCTCCCAGAAACCTGAGGTTGCAACTGACG
CCGCTTACCAACGTATTTTGCAATGCCTCCCGCATGGATTCCAGCGCTTTGGTCCGAGTTGACTC
ATGCGTAATGAGCTTGGCAATCATCGGATCATAGTACGGCGTGATATCCGAGCCGGATTCCACGC
CTGACTCAATACGGACGCCTCGCTCAGGAAAACGCAGCCG
>r455.1 |SOURCES={KEY=d7264f85...,fw,4795633-4795933}|ERRORS={}|SOURCE_1="hcb" (d7264f85c64c494738c475b842be43584b20fbfb)
AACAACAGAAAATTTCTAACGGCACAGGGGAGCAACGTTTTAGACGGCCCAATTTTTCTGAATGG
ATTAGGGTCGGGCTTTTACCATTCTTAGATTTGAAGATATGGGAAATCGAAAACAGAGTATCTAT
TCCAAATAGAGTAATGGCGGATGCTATTTTCAAGAAAGGGGAAGGGGGCGAGGAAGTAGTAAGAA
AAACTACTGAAAAGCTTGCACACCAAGTTATACAAGGTGATCTCGTTGCTACCCTTGCTTCCATA
TGAACAATGCGCGTTCTAACATTCCCCGAAACCCAATTCG
>r456.1 |SOURCES={KEY=d7264f85...,fw,1596605-1596905}|ERRORS={}|SOURCE_1="hcb" (d7264f85c64c494738c475b842be43584b20fbfb)
TCGAGGTTGATCAGCTTGCGAATCCGCTGCGGGCGCACGCCGGCGAACAGGGTAACGACATTGCC
TCCCATGCTGTGCCCCAGCAGATTGACAGGTTCCGTCGGCGAATAATGGTCGAGGATGGCATCGA
GATCCCCCATGTAATCGGGAAACCAGTAGCAGTCTGCGCCCGGCGCCGCAGTCAGGCCGAAACCG
CGCCAGTCGGGTGCGATCACATGCCAGTCTTTGCGCAGGCAATCGACGACAAACTGGAAGGAAGC
CGAAACGTCCATCCAGCCATGCACCATAAAGAGTTTCGGC
>r457.1 |SOURCES={KEY=d7264f85...,bw,4399142-4399442}|ERRORS={}|SOURCE_1="hcb" (d7264f85c64c494738c475b842be43584b20fbfb)
GCCGGGCGGCTTTTTTGATAGCCCGCATGCTTCCAGTGATTCTGCAGCACGGCGCATCAGCATCG
GCGCAGAACACAAAGAGGGTTGCGACATGATTGTCCAACCCGCTTTATGCTGATCTTGTGCCAGC
GGAAGGGAAGGTGTGGAATCCCCTTCCTGTGACAGTCGACTCGCCCTACCCTACCTATGCGCTGA
CCCGGAGCGATGGTTGTCATTGCCGGTTGCACGGCATTTGCAGGGCCGGCTGAACGCATAGCCTG
TGCGTATCCCCCGTCTGCTCCCGGACGATGCGACACATCG
>r458.1 |SOURCES={KEY=d7264f85...,fw,1284926-1285226}|ERRORS={}|SOURCE_1="hcb" (d7264f85c64c494738c475b842be43584b20fbfb)
CCACCTGCTGATCGGGATGGCAATCGGCGCGATGGCGGCGCTGTACGACACCACCACGCCGCCCA
ACTACAAACCGCTCGCCTCGGCATTGCATGCGCGCGTGGTCAACCTGCACAGCGCATTCCGGCAG
ATTGTGTTTGCCCAGGTACGGATTGCCGGCATCAACGCCATCTTCACCGCAGCGTACTTGCTGAT
CGTGCTGCCGCTGGCAGGCATCCGCCTGCCGCTCACCAAGAGCATGATTGCGATTACCTTTGTCG
CCGGATTGCTGCCGGTGGTGGGCAACCTCATCTCCAATAC
>r459.1 |SOURCES={KEY=d7264f85...,bw,4436237-4436537}|ERRORS={}|SOURCE_1="hcb" (d7264f85c64c494738c475b842be43584b20fbfb)
CCCCGGACGCCGACTTTGGCGTGATCTTTATCCATAACGAAGGCTATAGCGACATGTGTGGCCAC
GGCATCATTGCCCTGGGCAAGGTGTTGGTGGAGTCAGGCTATGTCGAACGTAAAACGCCGGTCAC
GCGTATCGGCTTTGATTCCCCTGCCGGTTTCATTGAAGCCCATGTCGAATGGAACGGCACGCGGG
CAGGACGCGTGAGCTTTCGCAATGTACCTTCCTTTATCTATGCGCGCGACCTCGAGGTAGATACA
CCGAGCTTCGGCAAGGTGATCGGCGATATCGTTTTTGGCG
>r460.1 |SOURCES={KEY=d7264f85...,fw,1763557-1763857}|ERRORS={}|SOURCE_1="hcb" (d7264f85c64c494738c475b842be43584b20fbfb)
TTTCTTTCTATAACGCCCGTTCCTCATCGGGATGCATGGCGTCGAACGCCTGTCACATCACACCG
AGCTTCTGCAGCGCGGCTTTCACAATGGGCATCCGTGCGGCTGCATCCTCGTTCTTGCGGATATC
GATGTTGAGGGCAAAAAAGTACACCTGCGCATTGCGCTCCAGGTAGCCAACCAGCCAGCCGATCT
GCGGCTCGTTCGGTCCGCCGAGGCCGGACCAGCCTGTCTTGCCGCTCAAACGGTAGGCTGGTGTC
GTTTCAAGGACCAGCATATCCTTTGTTGTACGAATTGCGC
>r461.1 |SOURCES={KEY=d7264f85...,bw,147693-147993}|ERRORS={}|SOURCE_1="hcb" (d7264f85c64c494738c475b842be43584b20fbfb)
GCCATCGATGACTACTCTGCCGATGTTCCCGAACAGGATGGCTATTCAGCGGAAAACTCGGCAGC
CGCCTTGGCTGTCCACAGCGCCTTGTCGTAGCTCTCGAACGCCGTGTCATAGCCTTCCGTTTCGC
CATTGGGCCCGACAAACTGGGTCCACCAGCCGGCATCGTCCTGCACCAGAACGATGTCGCCTTCC
TTGCAGTGCTCGGCCACCGTTTCGTTGGCAGACAACGTAACGATCCGAATGCCGCGATGCTGAAT
CACTGTTGACATAGGCTACTCCAGTTGAAGGCGCGGGCAT
>r462.1 |SOURCES={KEY=d7264f85...,fw,3875312-3875612}|ERRORS={}|SOURCE_1="hcb" (d7264f85c64c494738c475b842be43584b20fbfb)
ATATCCGCGTAGTCCGCGACAAGGCGATCAAGCGGGCGGACGACATGATGGGGCGTGCCCAAACA
GCGTGGCGTCGGTATCGCGACAATGGCGCGATCGGCGGAGCTCAGCGGCTGGAAGCCGGTGTCTC
GAATGAATTCCGTGCGCAGGCGCGACTGCTGGCGGACGCGTCCGGCGAGGCAAGCCGTAGTGTTC
GCATCTACCAGGACCTCAAGGTGAGTCACCCGCCGCAATGGGCGAAGCTGCAGGCCGAAATACAG
GCTGAGGCCGAATTGCAGCGACGCTCCATGCTGGAACTTC
>r463.1 |SOURCES={KEY=d7264f85...,fw,690742-691042}|ERRORS={}|SOURCE_1="hcb" (d7264f85c64c494738c475b842be43584b20fbfb)
CGTAAGGCATGCGCCGGTGTTGTCCGTTGTGCGTTCCATCTACAAGTAGGATACATGACGGTGGA
CCAGACGGCGAGCGACATGCCGATCGCCATCAGTGATGGACTTCAAGACTCAATGCGGAACTCAG
TCGGATACGTAGTTTGACACTCAATTGGATACGAATGAATGGAACGATCCCGCAGGACCTTCCTG
CAATTTTCTGCCGCGGCGCTCGCGTCGTCCAGGGCTGTCGCTGCAGGTAACATGCATCCAGTCCT
GCTCGGCGACTCGATATTCGACAATGGAGCGTACACAGGC
>r464.1 |SOURCES={KEY=d7264f85...,fw,2707971-2708271}|ERRORS={}|SOURCE_1="hcb" (d7264f85c64c494738c475b842be43584b20fbfb)
TTGTTCAATTGCTCGATGGCTTCGGTCTTGCGCATTTCGAAGCGCAATGTCGTTTCGGCAAACGG
TTTCGGCAACACCTTCAGCGATACTTCGAGGATCAGCCCGAGGGTACCGAGCGAGCCGCAGAGCA
GGCGCGACACATCGTAGCCGGCGACATTCTTCATTACCTGGCCGCCGAAATGCAGCACTTCGCCC
TTGGCGTCCATCAGCACCGCGCCGAGCACGAAATCACGTACCGCGCCGACGGCCTGCCGGCGCGG
CCCCGACAGACCTGCTGCAACCACGCCGCCGATGGTCGAC
>r465.1 |SOURCES={KEY=d7264f85...,bw,3633676-3633976}|ERRORS={}|SOURCE_1="hcb" (d7264f85c64c494738c475b842be43584b20fbfb)
TCGACGTTTTCTCGCTTGCGGGAAATTTCCATCAAGTAAATTATCAAATTCGGGAAAACGCAGCC
CATGACCCGCAGGCTTGCGGTATCGTTTCGACATGGGCTTGGTATGGGTCTGTACGCGCTTGCCT
GTCACGCGCGGTGAAATCTGAACCTCAATTGGCATGACATGAAACAGCAGGACGAAAAAAACATA
AAGTCGCTGGATGTTCTGGTGGTCGACGATGAGCCGGCGATCAGGCAGATCCTGGCGATACGACT
GGCAAAGGCAGGATGTACGGTGGTGCAGGCCGCCAATGCC
>r466.1 |SOURCES={KEY=d7264f85...,bw,3970537-3970837}|ERRORS={}|SOURCE_1="hcb" (d7264f85c64c494738c475b842be43584b20fbfb)
TGAGCACGGTAGCCGACGCCGACCAGGGAGAGCTTCTTTTCAAACCCCTTGGTCACGCCATTTAC
CATATTGTTCACCAGCGCGCGCAGCGTTCCCGACATCGCATTGGCTTCGCGGCTTTCATCAGCTG
GCGAAAACAGCAAAGTGTTGTTTTCATTTACTACTTTGACCAAGCCGTTCAAAGGCATGGACAGG
GTTCCGAGGGAACCCTTGACAGTAATTCTGTCTGCAGCAATCGTCACTTCCACACCAGCCGGAAG
CGCGATGGGCATTTTACCTACACGAGACATCTTGCACTCC
>r467.1 |SOURCES={KEY=d7264f85...,fw,2509404-2509704}|ERRORS={}|SOURCE_1="hcb" (d7264f85c64c494738c475b842be43584b20fbfb)
CCAGATCGCCGAGGACTGCGAACGCCGCGGCTGGCCGTTCAGGTATTGCTGCCTGGGCATCAGCG
ATTTCGCCAATACGCAGGCACTGTTCGACCGCGCCCAGCGCCTCGGTGTGCGCTGGCTGCGCGAC
GAGGACATGGCGCTGGCCAGCCTGCCGCGGGTGCAGGCGTTCGTCGCGGATTTCCTCAAGGAAGT
TGACCATGTTTATTTCACCATCTGCCTCGATGTCCTGCCGGCTTCCGTGGCGCCGGGCGTGAGCG
CGCCGGCGGCACGTGGCGTACCATTGGAGGTAGTGGAACC
>r468.1 |SOURCES={KEY=d7264f85...,fw,4798697-4798997}|ERRORS={}|SOURCE_1="hcb" (d7264f85c64c494738c475b842be43584b20fbfb)
GTCACTCATGGTATAGAAGTTGCTGAACGAACAGTTCCACTATACAGAAAAGCTGAATGAGGCTT
TTGCGCTACGTTTCCCTCCTGGACTTTTTCTCGTGATTCCCCTAAAATCTATTTGTGTTTCAATG
ACGCAATCTGTCAAAACAGGAACGGTATAGTTGCAAATATTGCTGTACAAATATACAGTTGAATC
CTATTGAAAACTACCCGATGTTTGCCTGCGGAGGGAAGCGCCTGTTGCGTCGAAAACTGGATTAT
TGGCAAATAATCAAAAATATTGCGAATATGCTAGCTGTAA
>r469.1 |SOURCES={KEY=d7264f85...,fw,289408-289708}|ERRORS={}|SOURCE_1="hcb" (d7264f85c64c494738c475b842be43584b20fbfb)
CACATCCAGTTCGCGCAAGAACTGCCACTCCGGCCGGGCATAACAGACCTGGACACGGATATCAG
CCATACACCACCTCGGCGCGCTTGCAGAACGAATCCACGAAACTGTTGGCAATCATGTTGAATAC
CGGCCCGATCAGCTGCTCGAGCACCCGGCTGGAAAACTCGTAATGCAGCTCGAATTCGATCTTGC
AGGCATCCTGACGCAGCGGCTTGAAATTCCAGGTACCGTGCAGGTGCTTGAAAGGCCCTTCAATC
AGCACCATGTTGATCGATGTCGGTGGCGAGTTGGTGTTCT
>r470.1 |SOURCES={KEY=d7264f85...,bw,4298319-4298619}|ERRORS={}|SOURCE_1="hcb" (d7264f85c64c494738c475b842be43584b20fbfb)
GATAACCGACACCACGCGTCTGCAACAGATCCTGAAGAACCTGTTGTCCAACGCGTTCAAGTTCA
CCAGCCACGGCGAAGTGTCGCTGCACATTGGCCGGGCGATGGCTGGCTGGACACCGGATCATCCA
AACCTGAACCAGGCCGATGCGGTGCTGGCGTTCTCGGTCACGGATACCGGCGTCGGCATTGCAGC
CGACAAGCTGCAATTGATCTTTGAAGCGTTCCAGCAAGCCGACGGTAGTACCGCTCGTAAATACG
GTGGCACCGGCCTCGGCCTGTCGATCAGCCGCGAACTGGC
>r471.1 |SOURCES={KEY=d7264f85...,bw,4031068-4031368}|ERRORS={}|SOURCE_1="hcb" (d7264f85c64c494738c475b842be43584b20fbfb)
TTGATGCGAACGGAATCGATCCACTGCTTGTACGGCTTCGCATTGGCGTACGTGTCTTTCAGCTC
CTTGTCGTCGATGATGCGGCCGGCGTCGAGGTCGATCAGGAACATCTTGCCCGGCTGCAGGCGCC
ACTTCTTGATGATCTTGGATTCCGGAATCGGCAGCACGCCGGATTCCGACGCCATGACCACGAAG
TCGTCATCGGTCTGGATGTAACGTGCGGGACGCAGGCCGTTGCGGTCGAGCGTGCCGCCAATATG
ACGGCCGTCGGTGAAGGCCATGGCGGCGGGGCCATCCCAT
>r472.1 |SOURCES={KEY=d7264f85...,bw,1309855-1310155}|ERRORS={}|SOURCE_1="hcb" (d7264f85c64c494738c475b842be43584b20fbfb)
GTACAGATTTTCGGCAGTATGGAGGATGGTGCTGTCATCGGCCTGGTCGGCGCCGACGATCATCT
GCGTGCTCTGCCCGGCAGGCGCGTAGCGCGGCGCCTTCGGTTCCGCTTCCTTTTCATCGAGCTTG
CGGCGTATCGATCCCATCGCGAACTTGATGGTGTGGACGCTCTTTTCCGGCGCAAGGCGTTCGAT
TCCCGCTGCGGTCGGCAACTCGATGTTGACGCTGAGACGGTCGGCGTAGCGCCCGGCCTCGGCGA
TCAATTCGGGGTCGGCATCGGGAATCGTCTTCAGATGGAT
>r473.1 |SOURCES={KEY=d7264f85...,bw,2803787-2804087}|ERRORS={}|SOURCE_1="hcb" (d7264f85c64c494738c475b842be43584b20fbfb)
GTTCCAAGATGTTTATCGATCCGGCCACACCGGTCAAAGTCATCGACCTGCTGCACGGCCTGATC
GTGCAGTCCGGTAACGATGCGGCCGTCGCACTGGCCGAAGCGGTGGCCGGTACCGAAGACGCGTT
TGTCGTACTGATGAACCGCGAAGCCGAACGCATGGGCCTGAAGAATACCCGCTTCGGCAATGCCC
ACGGCCTGCCGAGCCCGGACAACTTTTCGACCGCGCAAGACTTGTCCATCCTGGCGACGCGCATG
GTCAATGACCATCCGGATTACTACAAGATCTACTCGACCA
>r474.1 |SOURCES={KEY=d7264f85...,fw,1060741-1061041}|ERRORS={}|SOURCE_1="hcb" (d7264f85c64c494738c475b842be43584b20fbfb)
GGCAAATCGACGCTCCTGCGCCATATCTCGGGCCTGATGCCCGCGAACGCGACGCAAAGCCATAT
CCGCGTCGATGGTCGCATCGTCCAGCAGGATGGCGTCATCGCACGGGACGTGCGCAATGCCCGGG
CCGGCATCGGCTTTGTGTTCCAGCAGTTCAACCTGGTCGGGCGCCTGCCGGTGCTCACCAATGTG
CTGTCGGGCGGGTTGGCCCGCATGCCCCTCTGGCGCAGCTGTTTCCAGCGTTTCACCGCGGAAGA
AAAAGCCCGTGGTCTTGAAGCCCTGGCGCGCGTCGGGATT
>r475.1 |SOURCES={KEY=d7264f85...,bw,2365808-2366108}|ERRORS={}|SOURCE_1="hcb" (d7264f85c64c494738c475b842be43584b20fbfb)
GCATGCAATCTCCTCCCGCCGCAGCCCCGATTCAGTCGCTGCTATAGGCAACTCCAGTCAAATTC
AATCACGTCCTGCTGTGCATACCGGCCAACTGGGCGAGCAAGGTAGTCACTTCGAGTGCCCCAGC
TGGCTTGACCAGATGATGGTTGAAGCCCGCCGCTTTTGAGCGCGCGTGATCCTGGGCCTGTCCAT
AGCCGGTCAACGCAATCAGAACGGCATCGCTGCATCCTGCGTCGGCACGCAGGCGTCGCGCCAAT
TCATAACCATCGATATCCGGCAAGCCGATATCAAGCAGAA
>r476.1 |SOURCES={KEY=d7264f85...,fw,1665734-1666034}|ERRORS={}|SOURCE_1="hcb" (d7264f85c64c494738c475b842be43584b20fbfb)
CCGGGTTGAAGCCGCATATCACCACCTGTCCTTCCGGAATCAGCACTCGCTCTACCTCGCGCAGG
ACCTGGTGCGGCTCCTCGGCAAACTCCAGCACATGCGGCAGAACCACCAGGTCCAGGCTTTGCGA
AGCAAACGGCAGCTCGGCGAAATCGTGAACCACCACGATGCGCGAGGTGCCATCGGCATCGGGAC
CGCCTGGCATATGGGTATCGGTCAGCCATTTATTCGGCATCCGGTTGGCGTTCAGTGCATTGATC
TGCGGCAAGCCGACCTGCAATGCATTGAAGCCGAAGATAT
>r477.1 |SOURCES={KEY=d7264f85...,bw,3396903-3397203}|ERRORS={}|SOURCE_1="hcb" (d7264f85c64c494738c475b842be43584b20fbfb)
AGTGCCGGAATGGCAACGTTTTCCCGTCGGCCTGCGCGTACCGCATTGCCCAGGATGACCTCGGT
TTCCATCGGGCGCCTGTTTTCATAGTCGAGCGCCATGCTGGTCTTGTAAGGCGGTGCCTTGCGGG
TGCCTTCGATGAACTGGTCAATCAAGGTTTCCGGCAGCGGATTGCCGGTGGCGGCGGCAACGGCG
CACACCTCTTTCATGGCACGACGCACGAAGGCTTCGCCTTCGGCGCCGGACAGGATATGGCCGGT
ATCGAGCGCGCCACCCAATACCGAGATCGGGTTGAACACT
>r478.1 |SOURCES={KEY=d7264f85...,fw,4753980-4754280}|ERRORS={}|SOURCE_1="hcb" (d7264f85c64c494738c475b842be43584b20fbfb)
TGACGGCAGCACGGCAGCACAGGCGACTGCCTCCGACATGACCGGCGGCATGATTGCGGTGTTTG
CTTTTTGCTGCGGCGCCATCGTGGCCAACCTCTATTACGCGCAGCCCATCATCGGCCTGATTGCT
CCGGATATCGGCATGTCGCCGCTGCTGGCAAGCCTCATCGTGTCACTGACCCAGGTAGGATATGC
ACTGGGTCTGTTTTTTCTGGTTCCTTTGGCGGACCTTGTAGAAAACCGACGGCTGATGATTGCCA
CGGCGTCGGTCTGCATAGTAAGCCTCGCCGCAACGGCGTT
>r479.1 |SOURCES={KEY=d7264f85...,fw,511872-512172}|ERRORS={}|SOURCE_1="hcb" (d7264f85c64c494738c475b842be43584b20fbfb)
TGACGGCATGCTACACGCATTCGACGCGTCTAACGGCAAGGAACTGTGGGCTTACATACCAAGCG
TCGTCCTGCCGAACCTCTACAGGCTGGCTGACAAGAACTATGCGAGCAAGCACCACTTTTACGTC
GACGGCACACCGGAAACCGGCGATATATGTCCCAATTCTCCAGCTTCTACCTGTAGCGCAAGCGA
ATGGCGAACGATCTTGGTCGGCGGCCTGAATCGCGGCGGCAAAGGATATTACGCACTTGACATTA
CCAATCCGGCATCACCTTCGTTGCTTTGGGAGTTCACCCA
>r480.1 |SOURCES={KEY=d7264f85...,bw,1559933-1560233}|ERRORS={}|SOURCE_1="hcb" (d7264f85c64c494738c475b842be43584b20fbfb)
CCTGCGGGGCAGGTCGGACAGGCTTTGCAGCCCGGCACGATTGCCAGGATCTTTACCGGCGCAAT
GATCCCGGACGGAGCGGATGCTGTGGTCATGCAGGAGCAATGCGAAGCGATCCCGGGGAGTGACC
TGGTCAAGGTCAACCATGCGCCGCAGCCCGGGGAGTGGATTCGACGCACCGGTGAGGACATCATG
GCCGGCAGCGTTATTCTTGACGCCGGCACACGCCTGCGTGCGCAGGAACTGGGCCTGGCGGCCTC
CGTCGGACTCGCCAGCCTCCCAGTCGTCCGCAAGCCGCGC
>r481.1 |SOURCES={KEY=d7264f85...,fw,3434050-3434350}|ERRORS={}|SOURCE_1="hcb" (d7264f85c64c494738c475b842be43584b20fbfb)
GTTCCATCACGCGCAGTTCTTCCAGTTCTTTGGCGAAGTAGTTGGCAAACGTGATCGGATAGGCG
ACTTCCAGGGAAGCGATGGACAACTCGAAATTGCACATCAGCATCTGGATAATGATGCGGCGAAG
CAGGTCATCGACGCTGAGCTTGAAGCCGCGTGCAATCGGCAGTTCGCCTTGCTCGATACGCTCGT
AATACGCATCCAGCGTCTTTTCATTCTGGCTATAGGTCGAACCGACCGCGCTGATGGCGGAGACG
CCGCAGGAAATCATTTCGGCATCGGCGTGCGTCGAGTAAC
>r482.1 |SOURCES={KEY=d7264f85...,fw,461194-461494}|ERRORS={}|SOURCE_1="hcb" (d7264f85c64c494738c475b842be43584b20fbfb)
TTTTCAAGCCAGCTCATTGTGACCTCATGGTAATTTTTTGTTGCCGCATTGTACCGCTCGCCTTG
CTATCCGCCAATATCGGTGTAGGCAAGGCGACGTTCCCGCCTGCGTTTTTCCACAGACTGCAATA
CTACATTTCGCCTTCGGACCTTAGCGGATTTCGTCCAGGGCGCTGCGTATGCCGGTAATAAAGTT
TTGCACCGCCTGTACTGCACCTTCACGCGGCGTATTTTCCAGTTCCTGGATAATGCGACTGCCGA
TCACGACGGCGTCGGATACCGAGCCGATGGCTTTCGCCGT
>r483.1 |SOURCES={KEY=d7264f85...,bw,4307155-4307455}|ERRORS={}|SOURCE_1="hcb" (d7264f85c64c494738c475b842be43584b20fbfb)
CTCTTCCGGTGTCAGTTGGGTTTCGCCTTTTGGCGTGACCTTACCGACCAGCGTGTCGCCTGCTT
CCACTTCCGCACCGATGTAGACGATGCCGGATTCATCCAGGCGCGCGAGCTGGTTTTCCGCCAGG
TTGGAGATATCGCGAGTGATTTCTTCGGCGCCAAGCTTGGTGTCACGAGCAACGACCGACAGTTC
TTCGATATGGATCGAGGTGTAGCGGTCATCGGCAACCACGCGCTCCGAGATCAGAATCGAGTCCT
CAAAGTTATAGCCATTCCACGGCATGAACGCGACCAGCAT
>r484.1 |SOURCES={KEY=d7264f85...,fw,1838328-1838628}|ERRORS={}|SOURCE_1="hcb" (d7264f85c64c494738c475b842be43584b20fbfb)
TTGAAGGAAAGAAACTGTCGCAGGCCGCGCAGGCCCTGGATCGCAAGGGGCAAATCGCCGCCGCG
CTGAAGTCCGGAGACATCAGTGGCAAGCCGGGATCGACCCTGCTGCTGCGCGGCCTCGACGGGGT
CGCCGCCGAACGCATCCTGCTGGTCGGCCTGGGCGCGGATGCGGAGCTCTCCGACAAGACATTTG
TCACCGCCATGCAAGCCACAGCCAAGGCCTTTGCAACGATCGGCGCGACCGACGGGGCCATCGCC
CTGCCGCTGGACCAGGTCAAGAAGCGCGATTCCGCCTGGG
>r485.1 |SOURCES={KEY=d7264f85...,fw,4128620-4128920}|ERRORS={}|SOURCE_1="hcb" (d7264f85c64c494738c475b842be43584b20fbfb)
CATCAAAGGGGTAAAGAGCAAAGGCGGCGCTGAGATCGTCGCCACGCAATACACGAACGATAAAG
CGACCGATTTCAATGCAATCTTAACCGCCATAAAAGCTAAAAATCCCGATGTTGTTTTCTTTGGC
GGCATGGATGCTGTTGGCGGCCCGATGCTCAGACAAATGAAGCAGCTTGGAATCAACGCAAAATT
TATGGGCGGAGATGGAATCTGTTCTGAGGGGTTGCCCGTGCTAGCAGGTGGCGCGATAAACGATA
TTCAAGTCGTCTGTGCTGAAGCGGGAGGCGTGGAAGAAAC
>r486.1 |SOURCES={KEY=d7264f85...,fw,1040846-1041146}|ERRORS={}|SOURCE_1="hcb" (d7264f85c64c494738c475b842be43584b20fbfb)
CTTAAGAGCAAGGAGGTCCGAAGGGGATGCTCCCGCTACTGCCGCCGCTACTTGGTCCTCGGTAG
CATCTTGGGATAACCCGAAGGCTGAGCCCAAGGCTTTCACTGCCAAGCCACCGAGGGGACCACCG
AGGGCTGTACCTATAGCTGGTGCCACGGTGGACACTAGTTTCTTCCAGTCGAAGTTCATTCATTT
CCCTTTCCATCTGCCTCGCCTTTCAGGATGCCTAGCAGCTCTCGGTAGTTTCTAAAAGTTAATCC
TTCGTAGATGTCAGTTTTTACAAAGTGGCGGCGCTGCTCT
>r487.1 |SOURCES={KEY=d7264f85...,bw,1629488-1629788}|ERRORS={}|SOURCE_1="hcb" (d7264f85c64c494738c475b842be43584b20fbfb)
TGTTCGTGCGTTTCAGGATGCGCTGACTAGTCCCCCTGACGGCAGGCATGCCGATGGATCACGCC
GCCGACATGCCGATGGGAAATATGAAATAATGCCGAACATTCAAGTTGCCACACTCGCGGCCCGG
CGCGGATGACTCCTTTCCCAACTAGGTCAGACGCGGTGCGCAGGGCCGCCAAGTCCGCGCTTTCC
TAATACCTGACAAAATCACTCAACTTTGATATACTTGACTAAATTCTTCGGGAATCAGGGATATC
ACGGATATTCGATTCCAGGAAGACAAGAACGTCAGACCAC
>r488.1 |SOURCES={KEY=d7264f85...,bw,4432170-4432470}|ERRORS={}|SOURCE_1="hcb" (d7264f85c64c494738c475b842be43584b20fbfb)
GGTTTGCTGCGGTGCAGCGTCAAGGTTCCTCCAAGCTTGTTCAAATCAAGCCGCTGGGCGTAAGT
GGCGATTGCCGACAGATGTCGGCTGACAAGGCGCCTGAAAATGAACAGCGTGAACAGGACGACAA
TCGCGGTTTTGGTTGTCTGTGTGACGAGGATCAGCAGTACCTTGTCGCGCAACTCGGCATATACG
CCATCCAGGCTTGCCGTGATTTCGAGCGTCGCAACCTGGAACTTGGCATCCACGGTGCCCGGCTC
GGAAAACTTGATGGGAATATGGCGGCGTATCGTGTTGGCG
>r489.1 |SOURCES={KEY=d7264f85...,fw,4724511-4724811}|ERRORS={}|SOURCE_1="hcb" (d7264f85c64c494738c475b842be43584b20fbfb)
TTGCCTGCAACTCGGCACACAGTTTGCGAAGCCGCTCGTCCTGCGGCCACGGCAATGAGAGTTCC
GCCTCAGGGGCACCGGCCAACTGGTCCAACAGCACATTGACGAGTCGTCCTTCGACACCCGATTC
GTCATATTCAACGGGAAGCGCGCCAAACGCGCGGATCAATTCCCGCATCAATGGGGTAACGACCA
GGACGCGGCAGGCCGGACGGTGATGGGCGACCGCGTCCGGAGCGATGTAAAGACTTCTGATTTCG
GTATCCGGGCTGCTTCGTACCGCGTGCGATTCACGCGCCG
>r490.1 |SOURCES={KEY=d7264f85...,bw,4060957-4061257}|ERRORS={}|SOURCE_1="hcb" (d7264f85c64c494738c475b842be43584b20fbfb)
AAAACTCATCACCCAACATGTACTTGTTCTTCAGAAACAGGGGCGCGAGCGTCGTCAGGCGGTCG
CGGATTTCCGCGCGCGCCTTGTCATGGACCTTGTCGGCGGCCTTGGACTTGTCGTTCTCGAGCGT
ATGCACATGAACGAACAATTCCTTTTCGAAGTTGAACAGCATCAGGCGTGCGCGTGCGCGCATCA
GCGGATCGGCGGGCATCAGCTGCGGATGCGGGAAGCGCTCATCGATATACTCGTTGATGATGTTT
GACTCATACAGAATCAGGTCACGCTCGACGAGGATGGGCA
>r491.1 |SOURCES={KEY=d7264f85...,fw,672833-673133}|ERRORS={}|SOURCE_1="hcb" (d7264f85c64c494738c475b842be43584b20fbfb)
CAAGCCGTGAAGTCACGGACGATGAACTTGCGGACCCGGGCAACAACATTCCCTCTTCCGGCCGG
GCGCTGAATGAATCCAGCAGGGAGCCGGACCAGACTGGCCGACGCGCCCCGCACTCGAAATAGCG
TTGTCAGGACCAGGTCATGTGGCAGGCTTGCTTGCTGCTACATGACAAAGAAGATGAGGCCCAGT
CCTGCAAGCATGGCGACAATCAGCATCATCACAAGTACCGGTATTTTCACAATGCGTCCTTTCCT
ATCAATTAAGCAATTTCCTTTTTGAGGCAGGCGCGCACAA
>r492.1 |SOURCES={KEY=d7264f85...,fw,3560621-3560921}|ERRORS={}|SOURCE_1="hcb" (d7264f85c64c494738c475b842be43584b20fbfb)
ATGGCTGTCCGGTTTTCCGGATGAAGTCATCGAGGCGGCTGCATCCTGCAGTGCGCTGCGCATAG
TCGAAGACGGCACGCTGATACACGCACGCGGTGCCGAGGCGGACGGGTTCTATACGATTGCCAGC
GGCGCCGTGCGCTTCACGCGCGCGACCGCCGATGGACATGCGACGACCATCGCGGTGCTGGACGC
GCCGAACTGCTTTGGAGAGATTTCCCTGTTCGATGGCCTGCCGCGCACCCATGATGGCCACGCGT
CGGGACCGACGGTCCTGCTATTCCATGCGAAGACGGACTT
>r493.1 |SOURCES={KEY=d7264f85...,bw,269316-269616}|ERRORS={}|SOURCE_1="hcb" (d7264f85c64c494738c475b842be43584b20fbfb)
ACGTTCCCGAAGGACAAGACCGGCATTCTCGATTTCCAAATCGTGCCAGGCAAGCCGCTTTTCCG
TAGCTGGATTCTGCTTTTTGGTGTACTTCCAATAGACCGCTCTGACTTGACAATGCTCGAAGTCG
AGCAAGGTCGTTTTATTGAACAATCACCGATGGTCAGCATGAAGCTGTGGCGGCACGAACGGGTT
ATCATCCCGACCAGAAAAGGTGCATTGGTGACGGATAATCTGGAGTTTTCTCCGCGTTTTGCCGC
ACCGTTAGTTGAGTTATTCGTTAAGCGCTTTTTCGAACAC
>r494.1 |SOURCES={KEY=d7264f85...,fw,1027289-1027589}|ERRORS={}|SOURCE_1="hcb" (d7264f85c64c494738c475b842be43584b20fbfb)
TCCTTCCAGCTGAGGTTCAGTCCATCAACTGCGGACTCCACCACCTTACCCATCTTGGTCTGCCA
CTCGGGACTCTTGGTAATGAGCCGCTCTTGTTCCTTGGCTGCTGGGGAGATGGAGGTGTAGGAGC
CTTTGTACGCACTACCGCTGTCCACTCCAGCGTCCACCTCGGAGGTGTACGTCTTGAAGAGGCGG
TTGGTATCCTCGTTGCCAAAGTACATACCACGTACCGAGTCAGGTAAGGAGCGGTAGAGGGCTGC
GGCTGCCACAAAGCGGGGGGTGGGAGCACCACTAGGGTCC
>r495.1 |SOURCES={KEY=d7264f85...,bw,2575631-2575931}|ERRORS={}|SOURCE_1="hcb" (d7264f85c64c494738c475b842be43584b20fbfb)
CCAAAGCCCATCGGCATTTAAGTAAACCACATAAAAATGTTGATTCAGTGTGCTTTATGTACGTA
GTGCATCCCCTGTGCCGCTACTAGACTCCTTGTTAAATCAACAGGCCGCGCAAGAATTTTGCGGA
CGGCTTATCCACACCAGGAGACATGCAGATGACAGTCGATTCGCGATTGCCGAATTTTCGCGCCC
TCGAACCCGCCCAGCGCCTCGCCGAAATTGCCGCGAGGACGGGGTTGACCAAAGAAGAGCAGGCC
CTGATTGCCGAACCCGGCGCACTGCCGCTCGATGTTGCCA
>r496.1 |SOURCES={KEY=d7264f85...,fw,3578720-3579020}|ERRORS={}|SOURCE_1="hcb" (d7264f85c64c494738c475b842be43584b20fbfb)
ACAAGGCATGGGTCCGATCGGCCTGACCGCAGGCGAGCTGATTCCGGCGGCACGCGGCATACTCA
ATCAGCTTACGGAGCGGCATGCACAACGCCACAACCCGCGCTAGCCTCTGGGTTGGTATTGCCTG
CCTTGTTGCCGGCCAATGGACGCTTTCCCTGCTGGACACGGCGGGAAAACTCTTGGCGCAGGCCG
GCTATCATGTGGTGATGATCGCGTGGATGCGGTACACGATCAATACCGTCTTCATGGCGGCAACG
CTGGCCCCGCTGTATCGCCGAAGGACCGGACGCAGCATTC
>r497.1 |SOURCES={KEY=d7264f85...,fw,4087095-4087395}|ERRORS={}|SOURCE_1="hcb" (d7264f85c64c494738c475b842be43584b20fbfb)
CAGTCGCTATCGCGCTCGCGGCATGTACTTCCGTCCCTCCGCAGCAGCCCGTCAAGCCGCCGGCG
GCATCCACTCCCGGCACTGCGCCACCGATCGCCGCCAAGCCGACGGAGGGACCCAAAGAGGTGCT
CCGGCCTGCAACGTTTGCCGTACTGCCGGGCTGGAACAAGGACAAATTGCGTGAGGCATGGCCTG
CGTTCATGACTTCATGCGAGGTGCTTGTGAAGCGTGCGGAATGGAAAGAGCCCTGCACAATTGCC
CGTGATGTCAATTCAGGAAGTGAAAGTGCAGTCCGGACGT
>r498.1 |SOURCES={KEY=d7264f85...,bw,3998693-3998993}|ERRORS={}|SOURCE_1="hcb" (d7264f85c64c494738c475b842be43584b20fbfb)
CCATTAGTCAAACCTCCGCATGGCGAGTCCGCATGCCACCAGATACGATGGCGCCTCGGCACGCA
ACTGCTTTTCCCGTACGTTGGAGGCGAGTTGCATTCCCTTGAACGGGCTGACGACGGAACTGGAT
ATTTTGGTACGTTCGGCCACAAGTTCCACCAGTCCTGGAATGATGGCGCATCCGCCGGCGAGGAA
AATCTGGTCGATATGGGTATAGGGTGTGGACGTGAAGAAAAACTGAATCGCCCGGGTAACTTCGA
GCGCCGCATTTTCCATGAAAGGCTGCATCAATTCGCGCTC
>r499.1 |SOURCES={KEY=d7264f85...,fw,2626345-2626645}|ERRORS={}|SOURCE_1="hcb" (d7264f85c64c494738c475b842be43584b20fbfb)
TTTACTTCACCGCAGTGAAGCTGCTGGCGCTGCCGGCGATCGCATTGGTGCTGGGCCGCTGGATG
GACCTGCCGACCCTGCAGTTGCAGATTGTGGTGATGTTTGCCGCGCTGCCGACCGCCTCCAGTGC
CTACGTATTGGCTGCTCGCATGGGCGGCAATGGCCCTTTCGTGGCATTCCTGATTTCAGGCGGAA
CCGTCCTGTCGGCATTGACCTTGCCGCTGTGGCTTAGCCTTTCACGCTGATCGGGTCGGTACGGC
CGCTGCTGCCAACCGGCTGGCCGCAGCCCTGTTCCAGCGC
>r500.1 |SOURCES={KEY=d7264f85...,fw,3543993-3544293}|ERRORS={}|SOURCE_1="hcb" (d7264f85c64c494738c475b842be43584b20fbfb)
GTCAGGTTGGCCATCCTGAACTGCAAGGCAGATACATTCACAGCCATTCGCACTGGCGGTAAGCC
CTGGTCCTGCCATTCCTTCGCCTGGGCACAGGCAGCCTGCAATACCCACGCGCCTGCCTGAGGCA
TCAGGCCGCATTCTTCCAGCAAGGGAAGGAAGACCCCCGGTGACAGCATGCCGCGCTCCGGATGC
TGCCATTGGAGCAAAGCCTCCATCCCGACCATGCAACCGGAATTGATGTCGAGCTGCGGCTGGTA
GTACAGGCGGAATTCCTGGCGCTCGAGTGCCTTGTGAAGT
>r501.1 |SOURCES={KEY=d7264f85...,bw,785046-785346}|ERRORS={}|SOURCE_1="hcb" (d7264f85c64c494738c475b842be43584b20fbfb)
AAAGGCGCGCAGGCCTTGCTTTTCAAAAGCGGAATCCGCTGCGTGGCTGACTGAGAATTTCATGG
GCGACTCCGGTTGTGGTTGATGTTGTCGAGTAAATAAAGCATACCGGATAGCGTTTTCGCAAGCA
GGTCGACAGGCGGAATGGTGGATAGAAACGTCGACACCGGTACAATCACGGTAATTTCTTTCTCT
TTGCTATCAATCGTGCCGAATCGTCTTGCAGTTTTGCACCAATACCTGTTGCCGAAACAGGCGCT
TACCGTGTTTGCCGGAAAAGTTGCCAGTGCGCGCGGCGGC
>r502.1 |SOURCES={KEY=d7264f85...,fw,1119096-1119396}|ERRORS={}|SOURCE_1="hcb" (d7264f85c64c494738c475b842be43584b20fbfb)
GCCCTGGGGAACCTACCTCACCTGCGAGGAAAACTGGGCCGGTTTCTTCCGGCGTAATGCAGCCA
CGGACGACGCCCACCGTACGGCCAGGGAAAGGACCTCGTTTGCACGCTACGGGGTCAACACCGCC
GGTACCTATCTGTGGGCCACCGCAACGGCCGCCAACGCAAGCGACACGACGTTCAGCCGCTGGAA
CGCGATGAAGACCGGAGCGTCGGCAGACGGCAGCGACGACTTCCGCAATGCCCCCAACACCTATG
GCTGGATCGTGGAAATCGATCCCTTTACACCCGGATCGAC
>r503.1 |SOURCES={KEY=d7264f85...,bw,3871962-3872262}|ERRORS={}|SOURCE_1="hcb" (d7264f85c64c494738c475b842be43584b20fbfb)
CTTGTGCATGGACTCGTAGATGCCGAGTATTTGCCGGTTCTTGTCGAGCGCCGTACGCTGCCGCG
CAATCTGTTCATCGAACTGCATAATCTGGAAATACGAGGTTGATACCCCTGCGAGCAGGTTCAGG
TAGCCCGCACGCCAGTCCGCCTCGGTTGCCCGGAATTCGGCTTCCTGGGCTTGCGCGCCCTTCTC
GACCTTGCCCCAGATATCGATGTCCCAGTTCACCTGGGTACCGACGTTGAATTGCTTGGTCAGCT
TCTGGCCGGTGCTTCGCTCAAAGCTCGCGCCACCGCCTGC
>r504.1 |SOURCES={KEY=d7264f85...,fw,4639700-4640000}|ERRORS={}|SOURCE_1="hcb" (d7264f85c64c494738c475b842be43584b20fbfb)
TGCGGGAGCTGCAGCAGCTGGATGCCGCCGCCACCTGTTTCGAAAAGGCGCTTGCCCTGGGCGCC
GATCCCGAGCTGACCGGCTACTATCTCGCCTCGGTCAGGAAAACACCCAGTCCGCCGCTGCCGCC
ACGACGCTACGTCGAAGCGCTGTTTGACGACTATGCAGCGGACTTCCAGAGCCATGTGATAGGCC
AGCTGCGGTATCAGGGTTACGAACGCCTGTTACGGCCATTGGTGGGCGCCCAGCGCCGTTTCCGC
CGCGCGCTGGACCTGGGGTGCGGAACCGGCCTGTGCGGAC
>r505.1 |SOURCES={KEY=d7264f85...,bw,1613459-1613759}|ERRORS={}|SOURCE_1="hcb" (d7264f85c64c494738c475b842be43584b20fbfb)
TGCTGGGAGTGCAGTTCTTGTCGAAGGAAATCTACCTGATTACCTCGCTGCCATCCGACCTCCGC
TGGCCGGATGTATGGACGATCGGCGGCGTCGCCGTTGTCCTGGCATTTCTGGCGACGCTCTATCC
CAGCTGGCGCGCCGCCAATGTCCGTCCTGCAGAAGCGTTGCGCTACGAATAACCATGAGCATGCG
CACATTTGCAATGTCCGATCAGCCCGGCCGCCGCCCGACGGCGGCCATTAATTCGCCGGAATGAC
GATGGATCAAACAGTGTTGTCTTGTCGCGGTCTCGCGAAA
>r506.1 |SOURCES={KEY=d7264f85...,fw,1715895-1716195}|ERRORS={}|SOURCE_1="hcb" (d7264f85c64c494738c475b842be43584b20fbfb)
CCATCTTGGGATCGCTGCTCTTCTGCCTGTCCTTCACCGCGCGTTGCCATGGTGCGGCGACTTGC
GACCATTCGGCCAGCAGGCGGGCATCGCGTGCAGGATCCGCCCGCAGCTTCTCCAGGCGGACATT
GATCGCCTTCAGGTAGCGCGGGAAATGGCTGAGCTGCGTGTAGTCGTTGTCCGCGATGAAGCGCT
TGCCGACCAGTGCCTGCAGTTGCGCCTGCATGTCGGCCGCACTGGCCGCATGCGCCTTTGCCCCC
TGCAGTTTCTTTGGAAGCGTGTAGTACTCGGCCAGGATCT
>r507.1 |SOURCES={KEY=d7264f85...,fw,4381646-4381946}|ERRORS={}|SOURCE_1="hcb" (d7264f85c64c494738c475b842be43584b20fbfb)
CCGCAGCCCGCCTCATGGGCGCGGACTGCATCATCAGCGGCATCCGTCCGCAAATCGCGCAGACC
ATTGTCCATCTCGGTGTTAATCTGGAAGATGTGGTCACCAAGGCGACCCTGGCCGATGCCTTCGT
CGTTGCGCTGAAACGTACCGGTGCAACGATTATCCACGCAAACAACGAGCAGTGAGGAGTTAATG
GATCGTATCCCCATCTTGAGGATGGGTCGCCTGTTGCTGGTGACCATCCAGGTAGACATGCACGA
CCGCCTGGCCATGACGCTGCAGGATGACCTGACTTCCCGC
>r508.1 |SOURCES={KEY=d7264f85...,bw,2711181-2711481}|ERRORS={}|SOURCE_1="hcb" (d7264f85c64c494738c475b842be43584b20fbfb)
GGTGTCGGCCTGCACAAGATGGAATTCCTGGTGCAGGAGCATGGCGAGGAAGCCATCGAAAGCAT
GCGTATCCTCAAGCATGCCTTCGATCCCAAAAATATCCTGAATCCCGGCAAGATCATCCAGTGGT
AAGACGAGCGCGGCAAGCCAGCGTGCCGGCGATGCTTGCGATGTCTACAGTGAGTCGCAGAGGCG
CCGAGCGCATGCCGCCGCTCCGGCCATTTTTTGCTGCCCCGGTCCTGAACGACAAGTGAAACGCC
CCTATGGCCCAACGCCTTCCACCGGTTCATGCCCTGTCCG
>r509.1 |SOURCES={KEY=d7264f85...,bw,49490-49790}|ERRORS={}|SOURCE_1="hcb" (d7264f85c64c494738c475b842be43584b20fbfb)
AGGAAAAACTGTATTCGGTCTGCGAAAACTCGAATCCCAATGCGGCCATGGCGGAAAAGCTGTGG
GGCCATTCGCCGGCCGGCATCTTCGGCTATTCGCACCTGACCGGCGGTTATGCGGGCGGCCAGGC
GGAATATGCGCGCGTGCCGTTTGCCGATGTCGGTCCGATCAAGATCCCGGACGGCATGACCGATG
AGCAGGTGCTGTTCCTGTCCGATATCCTGCCGACCGGTTACATGGCGGCGGAAGCCTGCGATATC
CGGCCCGGTTCAGTCGTCGCCGTGTGGGGCTGCGGCCCGG
>r510.1 |SOURCES={KEY=d7264f85...,bw,1384955-1385255}|ERRORS={}|SOURCE_1="hcb" (d7264f85c64c494738c475b842be43584b20fbfb)
GCGCAGCTTGCCACTGACCTCGGGATTTTTTCCAATGAGCTCGGCAGAAAATTGCAGCTTGCCCG
TTGCCCCCTCGGCAATCTTGCCGGTGGTCAGGTCGGCATGGCGGATCTCCATGGTTCGCGCACGC
TGGCGGTCGTCCACGATGATCTGGGCATTGCTGAGCCGGATGCCGTCGATATCGACCCGCACATC
GCTGGGTTGCGCCGGTGGGCCGGGCGGCGCCTTCTTGTCCTCCGGCTTGGGCAGCAAATCATCGA
TACTGGTGCTGCCGTCCTTGAATCGGGTCACCTTGGCCCG
>r511.1 |SOURCES={KEY=d7264f85...,bw,4052800-4053100}|ERRORS={}|SOURCE_1="hcb" (d7264f85c64c494738c475b842be43584b20fbfb)
CCAGCCCAGGGCATCAGGCAAAGAAAGACAATGATGATGGCAATCGATGCCTTCATCACGCGGTT
GCGCAATTCAACCAGGTGAGAAATGAAGGTGTCGCCTACACCGTCGGTAGTGTGTTCGTCGCTCA
TACAGGGTTGTTACGCATACGGGTTGTCCACAGCGCCTGCGCACCTTGCGGCGGCAATCGAACCT
CGTGAATTGTTCATAGTAATGCGCGGCTCAGGAATGGAATGAAGTGGACGTCTTGCCGCCGGCTC
CGGCGGGACGGTACTTGGCGACACGCGCTGCGCCCGAGAT
>r512.1 |SOURCES={KEY=d7264f85...,bw,377118-377418}|ERRORS={}|SOURCE_1="hcb" (d7264f85c64c494738c475b842be43584b20fbfb)
GTGCATGACATCTGGACGCCGATTCCCGCGGAGTTCGACGACTACATTTCGCGCCCCAAGTCGAA
CGGCTACCAGTCGCTGCACACCGTCGTCGAAGCCGAAGACGGCAAGGCGCTCGAGGTGCAGATCC
GCACGCATGAAATGCATCGCTTCGCCGAGTATGGCGTAGCCGCCCACTGGCGCTACAAGGAAAGC
GGCGGCTCCGGTTTTTCGGCGCAGAAGTACGATGAAAAGATTGCCTGGCTGCGCCAGTTGCTCGC
CTGGAAAAGCGAAGTCACGGATGTCGTGGTCGAGCAGGAA
>r513.1 |SOURCES={KEY=d7264f85...,fw,4235086-4235386}|ERRORS={}|SOURCE_1="hcb" (d7264f85c64c494738c475b842be43584b20fbfb)
CGCGCCCGCTTTTGCGCGGGGGATGCCGCGATCGGCGCGCGCTTTGAAGCCATCCGTGAACGGGT
GTTGCGCCAGCCGCGTGAAGAAGAGAAGCTGCGCCGGGAAGTCGCCGCGATGCGGACCAGGATGC
ATGAGGCCCATCCGAATCGTTCATCGCAATTCGACCTCAAGCACGATGCCGGAGGCATGATCGAT
ATTGAATTCATCGTGCAGTTCCTGGTGCTGTGCAATGCTTCGCAGTATCCGCAGCTGACTGCCGA
TATCGGCAATATCGCCTTGCTGAAAGTCTGCGGAGAACTG
>r514.1 |SOURCES={KEY=d7264f85...,fw,3705416-3705716}|ERRORS={}|SOURCE_1="hcb" (d7264f85c64c494738c475b842be43584b20fbfb)
GAGCGGTGATCAGAAATTGCTGTGATGCAGTTATTGTGAATGCGGCAATGCGCTCCGCTGAGGGA
AAAATCAAACCTAAGGCATTTCGGGCTCATTCATTTGTAACTGTATTTAACGGCGCAACACATAG
GGTCGTTACCGGGCATGTGGCGCCTTGCCACGCGGTCTGAACACCGATATGAGGCGCTTCCTGGG
GGCGACGGATTCCAGCTGCGCCGCAACAGATCGGAGCCTGGGAAGTGGTCGTACTGGCGAGCGCC
GGCGAGCACTGGCCGCCGCTGCCAGTTCCTGGCAGCGGGC
>r515.1 |SOURCES={KEY=d7264f85...,fw,1364371-1364671}|ERRORS={}|SOURCE_1="hcb" (d7264f85c64c494738c475b842be43584b20fbfb)
GCGAGACTGGTTGCGTATGGCGCATTCAAGCGCGATGCCCACGGCATGAGCGGCAGCCGCGACGG
CGTCAGGATCTGGTGGCCGGAAACGGAAAAATTCCTGAGGGAACTCGGCATGCCGACCGATCCGG
TCTATGCCGTCAACGACGAGATCAAGGTGCCCAAGGTACAGTATGCGGCGATTGACAACATCGAC
GCCATTCCTTACCTGCGTGGCAATGCACGTGAGCAGTATCGCGTCTTCCTCGGCAAGTCGACACC
GCGCGCGTTTGCCGTATCCGCCACCGGCGCATGGAGCTGG
>r516.1 |SOURCES={KEY=d7264f85...,fw,3488570-3488870}|ERRORS={}|SOURCE_1="hcb" (d7264f85c64c494738c475b842be43584b20fbfb)
CAGATGTCCGAGCCGCCGATGGAACGCAGCAGCGTCGTCTTACCCGCCCCGTTGGCACCGATGAT
GGCGATCTTTTCCCCGGCTTCGACCATCAGGTCGAGTTTCCTGAACAACGGCCGGTCGTAGGTTT
TTGACAAGCCTTGCACTTCCACGGCCAGACGGTGCAGCTTCTTTTCGCCTTCGAAGCGGACAAAG
GGATTCTGGCGGCTGGATGGCTTGATGTCCTCGACCTTGATCTTTTCAATCTGCTTGGCGCGTGA
CGTAGCCTGGCGCGCCTTGGACTTGTTGGCCGAGAAGCGG
>r517.1 |SOURCES={KEY=d7264f85...,fw,4580604-4580904}|ERRORS={}|SOURCE_1="hcb" (d7264f85c64c494738c475b842be43584b20fbfb)
GATCCCGCGTGGTATCTACACGCGGGTAGCCAATGAAATTGCCGTGCTGGAAACGTCGCTGTCCC
CATCACCGAAGCGACAGGGACCGAGAGTATAAGGCTTATGCAGCCGGGATGTCTTTTGCACATGG
ACGAGCGCCATGGCGTCACAGGCAGTCAGTGCGATCGGGTCAGGGATCGATGACCGCCGCACAGG
CATCGGTCGGCAACGCCGCCGCATGGCCGACGATCGGCACCATTTTGATGCCGGCGGACGCAACA
CGGCAAGGTGCGGCGAGAACACCGCAGCCGGACAGGACCA
>r518.1 |SOURCES={KEY=d7264f85...,fw,2144642-2144942}|ERRORS={}|SOURCE_1="hcb" (d7264f85c64c494738c475b842be43584b20fbfb)
CCGTCCAGCGTCAAATTTGTTCCTTGCTTGCCACGCTCGAGTACGACACAGCCGAAAACGTCCTC
CAGACGTTTAATTTGCTGGCTTACTGCACCTTGCGTCATATGCAGTCGCTTCGCCGCTACTGTCA
TGCTTCCCGATTCGGCGACATGCAGAAACGTGCGCAATAAACTTATATCCAGGTTACGGTCCATG
CGTGTATTAGAGCTGCTAATGACATTCATTATACATATTAGATTGCCTATAGGTCGTCCTACGGG
TATCGTGCCCAGTATCAACACAGCGAGAGACCAATATGAC
>r519.1 |SOURCES={KEY=d7264f85...,bw,1392520-1392820}|ERRORS={}|SOURCE_1="hcb" (d7264f85c64c494738c475b842be43584b20fbfb)
AGTTTGACATTGCATCACTGGAGCCCAGGCCGACCACGGGCCACCTTGCCTGTTTTTACGAGACG
AAACAGAACCGCAAAAAAAAGCCAAGGCTTTCGCCTTGGCATCAAGTCTTGCCGGTCTCCCGGCA
AGCGCCCATGAAAAGAGACGTGGCGGTAATCACCGCACTGCATGCGAAGCAAAACAATGCGGCAG
GGTCGCCGATGGGCACCGCAGCGTCTTTCGACGCTCCCCTTTTCCTGCGGCGCCCGGCGCACCCC
TCCCCTAACTACCGCGCTGCCTCTTTTCGCATTTGCATTC
>r520.1 |SOURCES={KEY=d7264f85...,bw,232271-232571}|ERRORS={}|SOURCE_1="hcb" (d7264f85c64c494738c475b842be43584b20fbfb)
GGACTGGATGACGACACGGATGGCTATTTCGAGTCCTTGTTCATCCTCGGAGTCTACAAACGCTT
TTCCATCAACCTCTCTCATCCGAAAGAGGCAAGACTTTCCCTTGAACTTGAGGAAATTTAAACAT
GCCCGTCACTAATCCACCCGCTGTCGATGTTCTGCCACCAAATCCGACTATCACGACGCCGTCGA
CGTTTGCTCAAGTGGCTGACACGTTTTTGGCTGCTTTCGCTACTTTCCGGACTCAGCTCGTTGCT
CTGGCAGCAAATGTTTTCAATAATGCTACAGATGCAGCGA
>r521.1 |SOURCES={KEY=d7264f85...,fw,1074482-1074782}|ERRORS={}|SOURCE_1="hcb" (d7264f85c64c494738c475b842be43584b20fbfb)
TCGGGATTCGGTCTTCGCGACCGCATCTGGTTTCCTTATGCGCATACCCGCAAACCGGTGCCGCA
TCTGGCCGAGTTGTTTGCACTGCATACGCTGTTCAAGCGTGCCTATCCTTATCATGACTACGTGT
TCGAACCGCAAAGCCGGCAGTACCTGACGCATGGCGACCTATGGGACCATCTCTATCTGAGCGCG
ATGCAGCGTGCAGGCAATCCGGTATTCCTGCCGCTGACCCTCGAGCTCGGTTCCTGGCGCTGGAT
CAAGAAACGTCCGCTGCAATTGTTTTCCAGGCAGGGCATC
>r522.1 |SOURCES={KEY=d7264f85...,fw,276285-276585}|ERRORS={}|SOURCE_1="hcb" (d7264f85c64c494738c475b842be43584b20fbfb)
TCAAGCCGCTCGACGCGCCCTTGATGGACAATGCGGGTATTGTGGTCCTCAAAGGCAACCTCGCC
CCCAACGGCGCCGTGATCAAGCCGTCGGCGGCATCGCCCAATCTTCTCAAGCACCGTGGCCGTGC
AGTGGTGTTCGAGTCAATTGAAGACCTGCGGGAACGCCTCGACGACCCTGCACTCGACATCGACG
AAAACTGCGTGATGGTGCTGAAGAACTGCGGGCCGCGCGGTTATCCCGGCATGGCGGAAGTCGGC
AACATGCCGCTGCCAAGCAAGGTGCTGCAGAAAGGCATTA
>r523.1 |SOURCES={KEY=d7264f85...,fw,3539707-3540007}|ERRORS={}|SOURCE_1="hcb" (d7264f85c64c494738c475b842be43584b20fbfb)
CGCCAGATCATCCAGTTTCATACACGCGAGAAGGCCACCGCCTGAAGCGATAGTCCTTCCCGCGT
GCAAGAAGTCGACGCAGAAAAAAATCAAATCAGTTCACAGCGTATCGTGGCCGGTTCGCCACGCA
GCTTCAGCAGCAGATCGGCGGGTATCACTGCATCGACGTCGGTGATCACGTAGCCAATCGGTCCG
CGCGTCTGCAGATGCTGCGCAACTATGTTCATTCCGCTCGTCGCAAAGTCGGCATTCATGCGCGC
AATGACACCTGGCTCATTCCTGTGCACGTGCAGCACGCGG
>r524.1 |SOURCES={KEY=d7264f85...,fw,1694685-1694985}|ERRORS={}|SOURCE_1="hcb" (d7264f85c64c494738c475b842be43584b20fbfb)
GTAGGGGCTACGAAGCAATGACAAGGTCTGCAGCACCGCCAGCACTTCAACGTACTACTGAATTT
TCAACGCTATGTCCTTCGCAAGCCATATGCATGCGAAGGCTCCTGACTTAAGAATCAAAAGCAAC
CATGACTGACAAGACCTACAACGTGCTGTTCCTCTGCACGGGCAATTCCGCGCGTTCAATCATGG
CGGAAGCGCTCGTCACGACCATGGGAAAAGGTCGCTTCACGGGTTTCAGTGCCGGGAGTAAGCCG
GGGGGTAAAGTCAACCCGTTCGCCGTTGAGCAGGTGCAAA
>r525.1 |SOURCES={KEY=d7264f85...,fw,2131946-2132246}|ERRORS={}|SOURCE_1="hcb" (d7264f85c64c494738c475b842be43584b20fbfb)
ACTTACATCGATGGCATGGATACTGCGCTAAACTCATGACCGGCAATGCCGTTCCCCCCGCAAAT
CAGCGAATTAGGTTCCTGCGCAGCTAGGTCGACTTGTGATCGGAAGGAAGTATCCAATACCAAAC
TTTTTGGGAGCCAGCCAATAGGTGGGTTCGATCAAATCGCTTGCTGCAGGTACACCGCACAGCCA
ATCCGTAGCGATCTTTTTTGCTCTAACGAGACCGTTGGATAGACGATTTGGTAGTAGTGGCACGC
CATGTTGCGAAGAAATTGTGCAAAAAGATAGCGTGCCCTT
>r526.1 |SOURCES={KEY=d7264f85...,fw,2689326-2689626}|ERRORS={}|SOURCE_1="hcb" (d7264f85c64c494738c475b842be43584b20fbfb)
AGAGTCCGCTGGGGCAGGTTGCCAAACAGCGCCTGATGACCATGCGCGAAACCACGGATGGTTTT
GAAATTGCGCGGCGCGACCTCGACATCCGCGGCCCGGGTGAATTCCTCGGCGCGCGGCAGTCCGG
CCAGGCGATGCTGCGCTTCGCCGACCTCGAAACCGACCAGTGGCTGGTCGAGAAGGCGCGCGACC
TTGCACAGTCGCTTCTTCAGCATGACCCGGCAACGGTGGAAGCCCACCTTGCCCGCTGGCTCGGC
GGGCGCGAGGAATTCCTGAAAGTCTGAGCCGCACACTGAT
>r527.1 |SOURCES={KEY=d7264f85...,bw,4380506-4380806}|ERRORS={}|SOURCE_1="hcb" (d7264f85c64c494738c475b842be43584b20fbfb)
CTTTATGTAAATTGATTATCCGCAAGAGTGTTATTGCATTGTCAACACAGGTGGAAGACGAGGCC
TGCTATTGACTGTGTTGCTGGAGAATCGTTGCGTATCGAACCGAACTTGTCGCAAATTCCCGAAC
AACGCGGCAAGGAATTGGAGAGATATAACGGTGCGTGACGAACTGAAGGAATCATCCTCCACGCA
GAAGGACAAGCGAGAATCATTGCTAAAGAGCAAATTAATGGAAAAGTACCGCGGGCTGCCGGGAT
GAAATCAGAACCGGCAGCCCGCACTGGTCTCAACGGCACA
>r528.1 |SOURCES={KEY=d7264f85...,bw,3292656-3292956}|ERRORS={}|SOURCE_1="hcb" (d7264f85c64c494738c475b842be43584b20fbfb)
ACCAGCAGTTCCGTGAAGCGATGCGCCAGATCGGGGAGCAGGCCCGTGTGACCATCCTTGGCGCT
GGCCTGATCGGGTGCGAATTCGCTGATGACCTTGCCGGTGCCGGACACCATGTCACACTGGTTGA
TCCCAATCCGCTTCCCCTGGCCGCCCTCGCCGCTCCGGCGCTGTCGCACGGCCTGCAGGCTGCGC
TCGCAGAACGCGGGGTCAATCTTCAGCTCGGCACATCAGCCAGCCGTATCGACCGCGTTGAGGGA
GCGCTGCAGGTATTGCTTGCCTCGGGCGCAGTAATGGAAA
>r529.1 |SOURCES={KEY=d7264f85...,fw,3368443-3368743}|ERRORS={}|SOURCE_1="hcb" (d7264f85c64c494738c475b842be43584b20fbfb)
ATCGAGCGTGGCGCCGGGTCGCAGCACCACGAACAGCGGCATATACGATTCCCGGCCGAGGTATT
CGAGGTCGACCACCAGGCTGTCAAGAACTTCCGGCATTCCTTCCACCACCCGATAGATCTCACTG
GTGCCCATGCGCACGCCATGGCGATTGATGGTCGTGTCTGACCGGCCATAGATGACGGCACCGCC
GCGCGGTGTAATACGCAGCCAGTCGCCATGCCGCCACCAGCCCGCAAAGGTATCGAAGTAGCTGT
CGTGGTAGCGCTTGCCTTCAGGGTCGTTCCAGAAGAAAAG
>r530.1 |SOURCES={KEY=d7264f85...,bw,4195277-4195577}|ERRORS={}|SOURCE_1="hcb" (d7264f85c64c494738c475b842be43584b20fbfb)
GGAACCGTTAAGGCTCTGACCGAGCGGGCGATGCGTCCACCCATCAGCCATGCCAGAATCAAGCC
GACGGCAAACAGCACAGCGACGCCGGACGCCAGTCGCGCAAGAGACAGCATCAATGCCTGCTGCA
AGGACTGGCGCGGAATACCGATTGCCACGGTCCAATTGGTGGTGGTAGAGCGGCTGTAGGTCGAC
TGGACCGGAATGCCTTCCAGCGAAGTTGACTCGATCGAGCCTTCCGGTGACCGCATCATGGCCTG
CAGGATCGGGGCTGGCGCCTTGTTACCCAGGAATCGCTCC
>r531.1 |SOURCES={KEY=d7264f85...,fw,2904306-2904606}|ERRORS={}|SOURCE_1="hcb" (d7264f85c64c494738c475b842be43584b20fbfb)
GCGCCTTTTTTGATGCTGGTCGAGACTCGCCGGGGCCAATCAGGCGTAAGCTGCCAGCGCGCCTT
TCATTTTCTTCAAGGCTGCGCTTTCGATCTGACGGATCCGTTCGGCAGAAACGCCGAACTCGTCA
GCCAGCTCGTGCAGTGTGGCGCCGGAACCATCGTCGTTGGCCAGCCAGCGGGCTTCGACAATACG
CCGCGAGCGCGGATCGAGCTTGCCCAACGCTGCTTCCAGACCTTCGGACTGCAGTCGGTCATACT
GACGTGCTTCCAGCGTTTTGGTCGGCTCGTTCGCTTCGGA
>r532.1 |SOURCES={KEY=d7264f85...,fw,2496359-2496659}|ERRORS={}|SOURCE_1="hcb" (d7264f85c64c494738c475b842be43584b20fbfb)
GACACTCTCCCTGTTCGACGAGTCCGCATCCGGTTTGCAGGCCATCCCGATGATCGACGCCGACG
TGCAATTCATGCATGGCTTCTATCGGCCGCCGCAGTCCGCGGCAATGATGCAGTCGCTGCTTGAA
GAAACGCAGTGGCGACAGGAAAGCATCGTGTTGTGGGAAAAGGAGCGCTTGCAGCCGCGCCTGTC
TGCCTGGTATGGCGACCCGGGAAGCGTCTATACGTATTCGGGAAGGCGCTTTCATCCGTTGCCAT
GGACAGCGACGCTGCTCGCCATCAAGGACGATATCGAGGC
>r533.1 |SOURCES={KEY=d7264f85...,bw,4212962-4213262}|ERRORS={}|SOURCE_1="hcb" (d7264f85c64c494738c475b842be43584b20fbfb)
GGTCAAACCCGACGCTGGCCAGGTTTTCTGGAACGGCAAGGAAGTCAGCATTGCCAATCCGGCCG
AGGCCCGCAAGCTCGGCATCGCGATGGTCTTCCAGCATTTTTCGCTGTTCGACACGCTGACCGTG
ACCGAAAATATCGCCCTCGGCCTTCCCGGCAACACGGACCTCAAGGAACTGAGCAAGCGCATCGA
AACGACCGCGCGCCAGTATGGACTCGACCTCGAGCCGCAGCGTCATGTGCATACCTTGTCGGTCG
GCGAATGCCAGCGGGTGGAGATCGTCCGCGCGCTGCTGGC
>r534.1 |SOURCES={KEY=d7264f85...,bw,2538641-2538941}|ERRORS={}|SOURCE_1="hcb" (d7264f85c64c494738c475b842be43584b20fbfb)
ATTATGCGGCGGCATAAATAAAAATCAGGAAGGCCGGATGGCCTTCCTGATGGGGTTGCATTGCT
GTCGTGTCACATCGCTGCATTGCAACGCTGCTGCAGCGTGACAACGTGACAGCGTGACCTCAGCA
AATCGACGTGCCGATTAGTGCTGGTAGATGCCAGCGCGGTTGCCGGCGCCAGTTTGTGTTGTCGT
TGCAGTGAAGTTGCTGCCGACCTGGCGAGTCACTGCCACGTTCAACGCGCCGCCAGTGCCGTTCT
GGTTGACTTTGGCCCAGTTGTGGTTGCCTTGCTGGATGAT
>r535.1 |SOURCES={KEY=d7264f85...,bw,1962230-1962530}|ERRORS={}|SOURCE_1="hcb" (d7264f85c64c494738c475b842be43584b20fbfb)
GCGTACAAGAACGGCGGCGCAATGGCAGCCGATCTCGATTACGTCGCCATGCCGTCTACTGTCGT
CAAACTGGTTGAAGACGGTTGGAAGGCGCAGTTGAAAGACGCCTCCGGCAAGGCGCTCTGGTAAT
CCATCGCATTTTGTTCCTGATCAGCACGTTCAATAGCTGCACCGGATGCCTCGCCAGCGAGGCTC
CGGTGCAGTCCCAATTGCCCGCAAGAGCATCCGTCCCATGAACGCAAATTACTCTACGATCGCAA
CGCCGGGATCCGGCGAATCGCAGCTCACCCGCGAGCGGGA
>r536.1 |SOURCES={KEY=d7264f85...,bw,4632064-4632364}|ERRORS={}|SOURCE_1="hcb" (d7264f85c64c494738c475b842be43584b20fbfb)
TTACCTGGCGTATGTCCGCGCGGCCTGGAACTGGCGTTTCCCGGAAGCGCGCCTGGAAGAGCAGG
ATATCGTACTGACCGTCCCGGCTTCGTTTGACGAAGGCGCGCGCGCCCTCACTGTCGAGGCAGCA
AGGCAGGCCGGACTACCGCAACTGCGCTTGCTGGAAGAGCCCCAGGCAGCGTTCTATGACTGGAT
GCATGCGCATCGCAATCAGCTTGCGGAAGAATTGCAGCAGACGCGTCTGGCACTGGTGTGCGATG
TCGGCGGCGGCACGACCGACCTGAGCCTGATCCGGATTGC
>r537.1 |SOURCES={KEY=d7264f85...,bw,2733019-2733319}|ERRORS={}|SOURCE_1="hcb" (d7264f85c64c494738c475b842be43584b20fbfb)
GTGGAGGCGGGGCGCGATGCGTATCTTGCCGGGCGCATTCCCAGGCGCTTTTCCGCATCGCCGTC
GTCGCCCATGGAAGGCCGGGCGACATGAGCCGGCCCAGCGTCCTCATTTTTGCCGGCTCCGATCC
CAGTGGCGGGGCCGGCATCCAGGCGGACATCCAGGCCGTTGCCGCCATGGGGGCGCATCCGTTGT
CGGTCATTACCGCGCTGACCGTACAGGACAATGATCGCGTCTATCGGGTGCAAACGGTTGCCGCC
GACCTGGTCCGCCATCAGGCGCAGGTACTGATGGAAAAGA
>r538.1 |SOURCES={KEY=d7264f85...,bw,2003181-2003481}|ERRORS={}|SOURCE_1="hcb" (d7264f85c64c494738c475b842be43584b20fbfb)
CAACTACAAGGATGATGGTGCAGGCCGCTTCAATGCGGACGGGGCAGGCGCGCTGTTTCTGCTGT
CCCTCGACAAGTCGCCTGCAGCCAAGTGGCAGGCTGGAGTCAACTACTTCAAATTCCGGACGCCT
GCTGCAAGTGGCTCCCTGCAAAATGGCCTCGGGGCCCCTGCGCTGGTCGCCAGTGCCGATGGAGC
GGTGCGTTACGCGTATGCCGGCGACCTCCAGGGAAACCTGTGGAAGTTCGATCTGACCGGTCCAG
CCCCATGGACAAATGCCATCACGGGGATCAAGCCGCTGTT
>r539.1 |SOURCES={KEY=d7264f85...,bw,2352535-2352835}|ERRORS={}|SOURCE_1="hcb" (d7264f85c64c494738c475b842be43584b20fbfb)
TCGCGTCACCGGGCTGCGCGCCAGCCGCGTCGCGTGGCATGTCGCACTGTTCATGGGACTGCAAT
CCGTCCTGGCATACTGCGTGTTCGGCTGGCTTCCCACTATCCTGATCGATCGCGGATTCACGCCG
CTTGCGGCCGGCGCGGCGCTGTCGGTGTCGATCGCCGCACAGCTGGTGACGGCACTCGGCGGTCC
GTCGCTGGCAAGCCGCGGCAGGGACCAGCGACTCGTGGTCACCTTGATGATGTTGCTGACGGCGG
CGGGCCTGATGGGGTGCATGTACGCCCCGGTGTCGCAGAT
>r540.1 |SOURCES={KEY=d7264f85...,bw,3492230-3492530}|ERRORS={}|SOURCE_1="hcb" (d7264f85c64c494738c475b842be43584b20fbfb)
AAGCGCGACTTGGAGGCGTGGTATTAAATGACGTCGTGAAAGCAGGGTTTAGGTATCACGAGACT
TGAAAGCTTATCTGAATTCGGCGTTTTGTGCTATGGAGTAATTTTTATTAGAGGCTATATCCTAA
CTGACGTGTTACTCGATCCTCCACAGCAGCTTATACCTACGTTGGAAATTCAACATATAATCCTT
GACATGCAAAATTCGAATATATAGGAATTCAATGGCTCCAATAAAAGTGCTTATTGCAGCCTTTA
GCGAAGCGTTACCAGTGCTTGATGAGGCTTATCCAGCAGA
>r541.1 |SOURCES={KEY=d7264f85...,fw,862686-862986}|ERRORS={}|SOURCE_1="hcb" (d7264f85c64c494738c475b842be43584b20fbfb)
AGCCTGCATGCCGAAAGCAACGGTAGACCCATCGAGACTTCCGGATCCCATCTGCTGATCGGTGC
CGGCCGCGTGCCGAATACCGACGACCTCGGCCTCGATCGTACCGACATCGTTACTGACAAGCGCG
GCTATATCACAGTCGACGACAGGCTGGCGACCAATGTTCCCGGTATCTATGCCATCGGCGATGTC
AATGGACGCGGTGCATTCACCCATACGGCTTACAACGATTACGAAATCCTTGCTGCCAATCTGCT
CGACGATGACCCGCGCGAGTTGAGCGAACGCACCCCGGTA
>r542.1 |SOURCES={KEY=d7264f85...,bw,1097861-1098161}|ERRORS={}|SOURCE_1="hcb" (d7264f85c64c494738c475b842be43584b20fbfb)
AGTGCCCGTCATGCGCCGTAGTGTCGTCCCCGGCGAGATGACTCTGCGGGGCCTCCTATGCCGGG
CGACACCTGCACCCCATCACCGCTGAGACAGCAACGACTACCCGGCCGCGATCATCAGGCCGCCT
TCCAGAAGATATAGTCAGCCTGGTACTTGACGATTTCTTTCTTGCCCTTGGTTGCAGTGCTGCAT
TCCGATGCCGGGGCAACACCGCCTTTCAGGGCAACACGCTGAATATACGTAACGCCGGTCATCAA
GCCGCTGCCGGTGGCCGGATTAGCCTTGACGAGCTGGTAA
>r543.1 |SOURCES={KEY=d7264f85...,fw,224938-225238}|ERRORS={}|SOURCE_1="hcb" (d7264f85c64c494738c475b842be43584b20fbfb)
ATGCGGTCGGCTTGCGCACGGGTGGCGCGGACCGCCGGTCCTTTCGACGAATTCAGGATCCGGAA
CTGGATGCCCGCCTCGTCGGTCGCGATTGCCATGGCGCCGCCCATTGCATCGACTTCCTTGACCA
GATGGCCCTTGCCAATGCCCCCTATGGATGGGTTGCAGGACATCTGTCCAAGCGTCTCGATATTG
TGGGTAAGCAGCAGGGTTTTTTGGCCCATGCGTGCGGCCGCCAGGGCGGCTTCAGTGCCGGCATG
GCCGCCACCAACGACAATGACGTCAAATTCTGTAGGAAAA
>r544.1 |SOURCES={KEY=d7264f85...,fw,1623617-1623917}|ERRORS={}|SOURCE_1="hcb" (d7264f85c64c494738c475b842be43584b20fbfb)
AGGGAACGGTCTTGATTGTATCCCTGCCCTTGAAGGCATCCTGAGCTGTCGCTGATCCGTCACCA
AGGCACAAGAAGGGCCTTGCGGTGTGCCTAGTCCCGCTCGGGCATCAATGCCCATCCCAGGCGCG
TGGTACCTCACAACCCGTCCGGACCCTGCCAAAACGCTACTGAACTTCGTCGATCCATGCCATCT
GAATGGCTTCCAGGATCTTTTCACCTGAACGGTTGGGGTCGTCCTCGAAGCCGTCGAGATCGCAT
ACCCATTTATGCAGGTCCGTAAAACGGACCGTCAGCGGAT
>r545.1 |SOURCES={KEY=d7264f85...,fw,2745332-2745632}|ERRORS={}|SOURCE_1="hcb" (d7264f85c64c494738c475b842be43584b20fbfb)
GCGCTTGCGTGCGCAGCTGTTCGGCACCGCAGCCAGGGCACCGGTCGGCACCCTGTGATTAGCAA
TCAATGACGGAAATGGCGTGTGCCGGTAAACAGCATCACCACACCGCGTTCGTCGGCGGCGTCGA
TGACTTCCTGGTCGCGCATGGAGCCGCCCGGATGGATCACGCAAGTCGCGCCGGCGTCGACGACG
ACATCGAGGCCGTCGCGGAACGGGAAGAATGCATCGGATGCGACGGCCGTACCAGTCAATGACAG
GCCGGCATTCTGCGCCTTGATCGAGGCGATGCGGGCAGAA
>r546.1 |SOURCES={KEY=d7264f85...,bw,2290153-2290453}|ERRORS={}|SOURCE_1="hcb" (d7264f85c64c494738c475b842be43584b20fbfb)
AGCCAGGCCTGACTCTGATGGACGTGCGCACCAAGGCAAAGCAAGTCAAGCGCCGCGCAGGAAAG
CTCGACCTGGTCGTCATCGACTACCTGCAGCTGATGAACGGGGAGGGTGACAACCGCAACGCCCA
GATCGAGCAGATCACCCGCGGGCTGAAGAACCTAGCCAAGGAGCTGGACTGCGCAATTATCCTGC
TGTCCCAGCTCAACCGGAAGCTGGAAGAGCGACCAAACAAACGTCCGCAACCAGCCGACCTGCGC
GATTCCGGGTCAATCGAGCAGGATGCCGACGTGGCTATCT
>r547.1 |SOURCES={KEY=d7264f85...,bw,1372724-1373024}|ERRORS={}|SOURCE_1="hcb" (d7264f85c64c494738c475b842be43584b20fbfb)
GAAAGTGAGCCGGTCCTTCTAAGAAGATTCAGTACCGACCGGTCGGTCTTGGCAACGGCATGGCC
GCCATGCCTTGCCGTGCAGGAAGGCATGGCGCCATGCACGAACACGGATTGCAAATGGTCGATGG
CGGATAAGCCTGCCAGCGCCAGCGACAGCCGGAATGACGGCTGCGCGCAGGCGGGCCGATGCGGC
AAGCGCGCTTCAGCGACTGCCGTCGGGCGCAGGCGGCGTACCCGGCTGCGGGCCGACGCCGGGCA
GCGGCAGCGGCGCCTGCAGCGCTTTTTTCTGTGCTTCTGC
>r548.1 |SOURCES={KEY=d7264f85...,bw,2590896-2591196}|ERRORS={}|SOURCE_1="hcb" (d7264f85c64c494738c475b842be43584b20fbfb)
TCAATGGCATAAGCAGCGGGCTCGCGGCGCCTTCGGCCATCGGTGTGCCGCTCACGCACCGCGAC
TGGAGCCAGGGCGCGGTGTTTGTCACCGGCCACGGCAAGACTGCCGACGCCAACCCCGATTGGCA
AGCATTGGCAGCACTGAACATGACGCTGGTCGTCTACATGGGCGTCGCCCGCTGTGCCGACATCC
AGGCCGCGTTGATCGCCGGCGGCAAGGCACCGTCCACCCCGGTTGCGGTCATCCATGCAGCCACA
TCGGCGACCCAGGCGCATTTGGTCACCACGCTCGGTCAAC
>r549.1 |SOURCES={KEY=d7264f85...,fw,812067-812367}|ERRORS={}|SOURCE_1="hcb" (d7264f85c64c494738c475b842be43584b20fbfb)
CGCTGCCCGCGTACTCCTCGTTGAAGACAATGCGGACGCGCGTGAAACATTGAAGACCCTGCTCG
AAGCCTACGGCTATGTCGTCGACGAGGCGGCCACCGGGGAAGAAGGACTTCAGCGTTTGCGTGAG
TACCGTCCGGACGTCGCCATCGTGGACATCGGCTTGCCGGGACTGGACGGCTTCGAGGTCGCACG
GCGCGCCCGCGCCACGCCTGAGGCGAGTGGAGTGAAGCTCGTCGCCTTGAGCGGTTATGGTGGGC
CGGACACCGAAAGGAAGGCAGTCAACGCAGGCTTCGACCT
>r550.1 |SOURCES={KEY=d7264f85...,fw,2809439-2809739}|ERRORS={}|SOURCE_1="hcb" (d7264f85c64c494738c475b842be43584b20fbfb)
CCAGTAATTGGCCGGCGGTACCGCGTTCGGTAATTCCTGCAGAAAGTAATGCGCCGACAAGCCGA
GTTCCAGCTGCGCCGCTGCCATGCCGCCGGCCAGTGCCACGGCGTCGGTCCAGACCACCAGCAGG
GGCATGCACAATGCCAGCGCCAGCACGCGCGGCATAATCAGCCTGAAGCCGTGCGGCATTCCCAT
CACCAGCATGGCATCGAGTTCTTCGGTGACGCGCATGACGCCCAGCTGCGCGGTGATGGCTGACC
CGGAGCGGCCGGCAACCAGGATGGCTGCAAGCAGGGGCCC
>r551.1 |SOURCES={KEY=d7264f85...,bw,675827-676127}|ERRORS={}|SOURCE_1="hcb" (d7264f85c64c494738c475b842be43584b20fbfb)
TGCAGTTCTTCGAAATCGGGGACGATGATTTCCTCGCCCAGCAACTCCTGGGCCTGGCCGAATTC
GTTCTGGATGAGGAATTTTTGCATGGCTGTGCAGTGCCGGAAATCAGTTCAAGACAAACGTGGAG
CGATGACGCGCCCCGGGCTCAACGTGATGGCGCGTCATGACAAGTCCGACGCAGGCTTATCCCGC
TGGTTATACGTCGAGTCTTGGTGCACCAGTATGGTTCCGCGCTTCCCATGGGCAAGTATAAGCTC
GCTTCTGCGGTCCACGGCTGCCTGGCCAACACGGGGAGCC
>r552.1 |SOURCES={KEY=d7264f85...,bw,19424-19724}|ERRORS={}|SOURCE_1="hcb" (d7264f85c64c494738c475b842be43584b20fbfb)
ATGCATTGCGTGCATTGCGCGCCGGTGCCCACGGCTACGTGGCGAAGGACATGGAAGCGTCGGAC
CTGATCGGCGCCATCCGCACGGTCCTGACCGGCAAAAAATACATGTCGGCCGAAGTGACCGAAAT
GCTGATTTCCTCGCTCAACGGCCCGGAAGATAATCCGTCCGAGCCGAAAAAGCTGTCCATCCGCG
AAGCGCAGATTTTCGAGATGCTGGTACGCGGCGAGTCGCTGACCATGATCGCGGCCCGGCTGTCG
ATCAGTGTAAAAACCGTGAGCACGTATCGCAGCCGCATCC
>r553.1 |SOURCES={KEY=d7264f85...,fw,1876186-1876486}|ERRORS={}|SOURCE_1="hcb" (d7264f85c64c494738c475b842be43584b20fbfb)
TCAACCGGCCGGTTTTGTGCCCTGTGAAATTCCTGCAGGCAAGTATTCAGGCCGATTCGCGGTAA
AACCGGGAAATTTTCCCGATATGGAGCCGGGGTTCCGAGCGACAGGTATCTGGCACGAGTCGTGC
TCACCATTTGTCGAACCGGGAGCAATAGTGTGCCGGCAGCGAACACTGTTGCTTTTTTGGGTAAT
CGCATGGACGCCACCGTAAGGCATTGAGCAATCTAAATATTGCGGGATTTGAGCAGCGCAAAGTA
GGAAGTTGGAACGCCAGACGCCTTTTCAGCCACGTAATCA
>r554.1 |SOURCES={KEY=d7264f85...,bw,733462-733762}|ERRORS={}|SOURCE_1="hcb" (d7264f85c64c494738c475b842be43584b20fbfb)
TGCACGACTACACGTACCGGTGAAGGGAATGGCAAACAATTGATGTATAGCAACATTCGGTGTTT
CCCGTTTGCTACATTCCTTTGCTGCAATAAATATGGAGCGGAAACACAGCTCTTTTGGATAGGCA
CTGCGCGTCCGCGCTTCCGGTGCCTGTTAACCGCACTGGCATGTGCGGTCGCATGCCAGTAAGAA
AAGACCAACAATGGAACGGAGAAGATGATCACTGCACCCCGCATTCTTGCCACTAGCCGACAGCG
TTCCCCGATGCAACTGCGTCCGGCTGCGCTGGTACTGTTT
>r555.1 |SOURCES={KEY=d7264f85...,bw,3409491-3409791}|ERRORS={}|SOURCE_1="hcb" (d7264f85c64c494738c475b842be43584b20fbfb)
CCGGTACAAGTGGCTCGACTGGTTCAACTGGCTCGACCGGTTCAACGGGCTCGAGCGGAAGCATG
GGTTCCGGTTCAGGCTCATCCAGTGGTTCCACGGGCAGCAGCGGTTCGACCGGCGGCTCGAGTGG
ATCGACAGGCTCCATGGGTTCAGGCTCGACTGGCGGCAGCTCGGGCAGCCGCTAACCTGCATCGC
ACTTCCTGGAAAGTCAATGATGGCCGGGCAATATGTCCCGGCCATCTTTTTGGCAAATGCGCGCG
ATGATTGCGCGCAATCATCGTTAGAGCACCCAAATTCGAT
>r556.1 |SOURCES={KEY=d7264f85...,bw,3405253-3405553}|ERRORS={}|SOURCE_1="hcb" (d7264f85c64c494738c475b842be43584b20fbfb)
ACTACGTGGTCGGCAACCACGGGCTGGAAGGGGTGCCAGGCTGGGAGAACCTGGCGGCCGAACAC
GAAGAGGCATGCAAGGCCTGGCACTCGCAACTGGCGCAGGCGCTCGCCAGGCCGGGGTTCGATCC
GGGCATTCAAATGGAAGATAAACGCTTTTCGATGTCGGTGCATTACCGGCAGGTGGAGGATGTGG
CCACGAGCGCAAGCCGGCTTGAAGAACTCTTCACCACGCTGTCGCCACCGCCGCGGGTCGTGGCA
GGAAAGTATGTGTTCAACCTGCTGGCCGAAGACCGGTGTC
>r557.1 |SOURCES={KEY=d7264f85...,bw,4714116-4714416}|ERRORS={}|SOURCE_1="hcb" (d7264f85c64c494738c475b842be43584b20fbfb)
CCACTCTGTTTGGCTTCCGCCCACTGCTCCTGTCGAAAGGGTTCGTCCGGTTGTAGCGGCCACGT
GCTTTGCACCTCTTCCACCTGCTCGGGCGAGCGCGAGGCGGCCGCGCCGATCACGTCAATCTCCA
GCCCGGAAACGACGGTCCGCGGACCCGGATCCACCGACACATGGACCACCGGCGTTCCCGACTCG
TTGTCGACCCTGACGCGGGTTGACGGAGAAAAATAGCCTTCTGTCGCCGCAAGCCGGCTTACCTG
GTCTGGCGTCGTAGCCACCATGAAATTCAGCTGCGCTTCA
>r558.1 |SOURCES={KEY=d7264f85...,fw,1391856-1392156}|ERRORS={}|SOURCE_1="hcb" (d7264f85c64c494738c475b842be43584b20fbfb)
GATGAACGAAGGCTGGGCGACCTTCTGGCACTACACCATCCTGAACCAGTTGTACGATGAAGGCG
TGGTTGGCAACGGCTTCATGATGGAGTTCCTGCAAAGCCACACCAACGTCGTGTATCAGCCGCCG
GTCACCAGCAAGTACTTCAACGGCATCAACCCGTACGCGCTCGGCTTTGCGATGATGCAGGACAT
TCGCCGCATCTGCGAAAACCCGACCGACGAAGATCGCCAGTGGTTTCCGGATATCGCCGGCAGCG
ACTGGAAGAAGACGCTGGACTTCGCGATGCGCAACTTCAA
>r559.1 |SOURCES={KEY=d7264f85...,bw,3029220-3029520}|ERRORS={}|SOURCE_1="hcb" (d7264f85c64c494738c475b842be43584b20fbfb)
TTGCCATCAAGGCTGCGCAAACCGGCCACATGGTGTTTTCAACGCTGCATACCAACGATGCGCCG
TCGACCCTGACGCGCCTGATGAACATGGGCGTGGCACCGTTCAATATCGCGTCCTCGGTGATCAT
GATTACTGCGCAGCGCCTTGCGCGGCGCCTGTGCACCTGCAAGCAGCCGGTTTCCATTCCGGACG
AAGCCTTGCTCGAAGCCGGATTCAAGGAAGAAGAGCTGGACGGCACCTGGATGCCGTACAAGCCG
GTCGGCTGCGAACGCTGCAGCGGCAGCGGTTACAAGGGAC
>r560.1 |SOURCES={KEY=d7264f85...,bw,1903664-1903964}|ERRORS={}|SOURCE_1="hcb" (d7264f85c64c494738c475b842be43584b20fbfb)
TGGCAATGCGTTCCTTGTTTGTCTGGTCCTCGCCGACACCTTCCTTGAGCACCTGGCCGAATTCG
GTCCAGAACTTCGCGTACTTGTCTTTCTGTGCCTGGTCGTCGCTGTTGGCAAGCTCTTCCAGCAG
GCCGAGCACGCGCTTGGTCGATCCTTCGCGGATGACTTTCACATCGCGCGACTCCTGCAGGATTT
CGCGTGACACGTTGAGCGGCAGGTCGGCCGAATCGATTACGCCTTTGACGAAGCGCAGGTAGACC
GGCATCAGCTGTTCGGCGTCATCCATGATGAACACGCGCT
>r561.1 |SOURCES={KEY=d7264f85...,fw,949443-949743}|ERRORS={}|SOURCE_1="hcb" (d7264f85c64c494738c475b842be43584b20fbfb)
CGCCGGATTCGGTGATCGCCTGCGGCGCGCTCATGCGCTTGCCGCGGTACATGACTTCGGCTTCC
TCAAAGCCGGCGACGGCCGCGGCAAGGTAGGCCAGCGGCGCGAGATCGCCGGACGCGCCTACCGA
CCCCTTCTGCGGCATGATTGGATGGATGCCCGCATTGATGAATGCCAGCAGGCGGTCGACGACTT
CCACGCGCGGGGCCGAATAATTGCTGGCAAACGCATTGGCGCGCAGCAGCATGGTGGCGCGGCTG
ATTTCTTCGGAGAACGGCTCGCCCATGCCGGCCGCGTGGG
>r562.1 |SOURCES={KEY=d7264f85...,fw,3401021-3401321}|ERRORS={}|SOURCE_1="hcb" (d7264f85c64c494738c475b842be43584b20fbfb)
GGGACGTTTCAGCGGTTTTCGCGTTGCCGCAACCACTTGGTGGCGATGACCTTGACGCCGCGCTC
GACCGGTTCACCCGCATGCAGGGTCTTGTGGTCCGGGTTGCCGTAATTGTCGGTGTTGAGGAAGA
AGACGGCGCAGCCCTTTTTCGGCTGTACCTGCAGGCCGATGTTGGGGAACGACGTACCGCCGCCC
TCTTCCACATCGCTCAGGTACATGATCAGTGTGGCAACACGCTGGCCGCCATGCGCCAGATGCTT
GCGCGGACCCGGGAGCGAGGCGTCGAACCAGTCGTAATGC
>r563.1 |SOURCES={KEY=d7264f85...,bw,38539-38839}|ERRORS={}|SOURCE_1="hcb" (d7264f85c64c494738c475b842be43584b20fbfb)
TGCCGTCGCCATGTCAGTACCACGACGACGAATACAAGCGACCATACCATCCGGTGCAGCAGGAT
TTCCAGTGGCGGTATCTCTTGCAGAGATTTGAAATACAAAGGAAAGATGCCCCACAGCGCATAAG
CGGTGGCGGCGTACAGCATGCCCATGTTCATAGCGGATTCGGTCGAAGGAGCGCGGCCGCGCCAT
TGACGAGGCGGCGTGCGGCAAAGCCACGGAGGCGGGATGCCTGCAGGCATGCACATTATGTCAGC
AATCTCCCTCGGGCGTAGCGCCGGGCCTCGCAGCTAACGT
>r564.1 |SOURCES={KEY=d7264f85...,bw,1383356-1383656}|ERRORS={}|SOURCE_1="hcb" (d7264f85c64c494738c475b842be43584b20fbfb)
TGCCGCTCCCGCCCAGCCGCTGCCAGAGTTGCAGGGTGAACAAATAGGCAGACCGTGCCAGGCGT
GACGCCAGGTTGTCATCGCGCGACAGCAAGGGCATGACGATGCCGGCCAGGTTGCCGGAAGCCTC
CTGCGCCGGCGCTGCATGCCGCTCGACCAGCGCAATCTGCCAACCGCGCGCCGCAAGCCGTTCGC
ATACCGTGCTGCCAGCGATGCCGGCACCGATCACCAGGGCGCGCCGCGCGCCCGGTTCGGTACGC
GACGGCTGTTGCCAGCGCGGCGCAAAGCGCGCAGCCAGCA
>r565.1 |SOURCES={KEY=d7264f85...,bw,1784136-1784436}|ERRORS={}|SOURCE_1="hcb" (d7264f85c64c494738c475b842be43584b20fbfb)
GCAAGAGGTCAGCGGTTCGATCCCGCTTACCTCCACCAGCAGAAGATTGCGAGAAAAGAAGAAGT
ATAATAGGCTGCAGTATCGACAGGTCACTGTCCCCATCGTCTAGAGGCCTAGGACATCACCCTTT
CACGGTGAGTACCGGGGTTCGAATCCCCGTGGGGACGCCACTCAAAACGCCACGCTTATGCGTGG
CGTTTTTCTTTTCCGAAGCGCTTTCTGCTGTCGTCGTTCAGCTTCAGCTTGGATGCCATCTCGCC
GGCGATGCATGCGCCGCGACATTGGCCCGCATCGCTCCTG
>r566.1 |SOURCES={KEY=d7264f85...,fw,1702214-1702514}|ERRORS={}|SOURCE_1="hcb" (d7264f85c64c494738c475b842be43584b20fbfb)
TGGGCGAGCGTGGCGAGGAAAACGTCCTTTGCCTGGTCCGAATCGCGCAGTGCGCGGTACAGGCT
GGCGTTTTCAATCGCCACGGCTGCCCGGTGCGCGAGATCTTCCGCCAGGTCCAGATCTGCCTGGT
CATACAGCCGCCCCGACTCGGCGCCGGCGAAGGTCACCACACCCATGGCCTTGCCGTGCGTGGTC
AACGGCACGCCGATGTAGGAACGCAGGCCGAGTTCCTTCATTGCCTGGCGTCGAGCCGGGTCCTT
GACGACCGTGCCGAGGTTTTCGGGATCGATGTCGCGCATG
>r567.1 |SOURCES={KEY=d7264f85...,bw,4413832-4414132}|ERRORS={}|SOURCE_1="hcb" (d7264f85c64c494738c475b842be43584b20fbfb)
GAACCGTGTCGATCTGTATATGCGCGACAGCGGAGCAGGCATTACCCACCGCCTGCCACAGATCA
TGGGTCTGGATGGCATGGGAATCGTCGAAGAGATGGAGGGAGGCGAATCACACCTAGCCGCCGGC
CAGCGGGTGCTCGTTCATCCGGCCGTGGCATGCGGGCGCTGCGAATTCTGCCAGCGCGGCGATAT
TGTCTTGTGTACCAAGGTCAGTTATCTGGGAGAGCATCGCGACGGCACACTTGCCGAGTACGTCT
CCGTTCCCGCATCCAATGTGTTCCCGGTGCCGGAGCATCT
>r568.1 |SOURCES={KEY=d7264f85...,bw,262942-263242}|ERRORS={}|SOURCE_1="hcb" (d7264f85c64c494738c475b842be43584b20fbfb)
GCGTGCGCTCGTCGACCTTGCGTGGCTCCTGCTCTGGCAGATCCTCGCCGGCGTAGATGTAGAGT
CCAAGGCCGTGGCAGGCAATCGCCTTGACGAGGCAGCGCATCATGTTCTTGTTGACTACGAAGGC
GTCCGGCTTCTTCACCGCCTGGTTGCGGTGGTCCATGACGGGCAGGTGCATCTTGATTGGCTTGC
CGAACGCGGTCACTGTGCAGGAAACCATCATGGTTTCACCGAAGGTGGTCGGCTCGTGGAATTCC
CAATTGGCGCCAGGATCGGCACGCATGAGCTGGTCGACCG
>r569.1 |SOURCES={KEY=d7264f85...,fw,1012194-1012494}|ERRORS={}|SOURCE_1="hcb" (d7264f85c64c494738c475b842be43584b20fbfb)
TCTGCAGATCGAGGAGGGCTATGAGGGTCCGTGTTTCTTTTATGTGGGGTTTGCGCATGGTCTCT
GACTCTGTGCTGAGGTTGGTAATCACAATCTCTAAAGGCCCTGGAGGTCATCCAAGGCCCTTAAA
GGGGTGACTACTTGTCTAGCCCTTGATGACTCCAAAGGCAGAGAGGAGAGGCGCAGCACCCATGA
GTAATCCGCAGAGGATGCCTTGTGCAGTACGTATTATTATTTGCTTCATTGTGATAGCTCCAGAA
GTGGATGTATTTATAGTGAAGAGATATGGGCGGAATAGAA
>r570.1 |SOURCES={KEY=d7264f85...,fw,3319093-3319393}|ERRORS={}|SOURCE_1="hcb" (d7264f85c64c494738c475b842be43584b20fbfb)
CGGCGGGACGGTGTGGCGCCTGCCGCTGATCCGAACCGAAGAAGACGAACCGGCCGTTGCAGGCG
GTTTCACGCTGCGCGACCCGCTGAGCGTGGCACGCGAGGAGGAGGAAGATGCCCGGCGCCTGGAC
GAGGGCAGGGCGGTGGCCGCCGCGATCCGTGAAGCGATGCAGGAACTGACGACGCGTCAGGACAG
CCCTGCCAAGTGGTCCGACGTCATGCTGCTGGTGAAAAAGCGCAGTTACCTGACGGCGTATGAAA
GTGCCTTGCGGACGGCCGGCATTCCGTTTGTATCGGACAA
>r571.1 |SOURCES={KEY=d7264f85...,fw,1142875-1143175}|ERRORS={}|SOURCE_1="hcb" (d7264f85c64c494738c475b842be43584b20fbfb)
CGGCAGCTGCACGATAAAGCGGCTGCCTTTGCCGGGACCCGCGCTATTGGCGCTGACGTTACCGC
CATGCAGGGTGACCAGCCGCTTCACCAGCGCCAGGCCGATGCCCAGGCCGCCGGCGGCACGGTCC
AGCGGCGACGAGCCTTGCACGAAGACATCGAAGATCGTTGGCAACAGTTGCGCGGCAATGCCGAC
GCCGCTGTCGCTGACCACCAGTTCGGCCGACCCTGCGTGCGGACGCACCGTAATGTCGATCTGCC
CGCTCGCCGGCGTGTACTTGCACGCATTGACCAGCAGGTT
>r572.1 |SOURCES={KEY=d7264f85...,bw,2331828-2332128}|ERRORS={}|SOURCE_1="hcb" (d7264f85c64c494738c475b842be43584b20fbfb)
TCATGTCGGCGCTGTACACCGGATTATGGTGGGCTGCCGGCCTCTCCCTGATTGGTTTCGCGGTC
GTCACCTGGATGGTTCTTCCCGAAGCCATGCGCATGCCGATTATGGGTTCGGCAGTCGTCGGTAT
CGTCCTCACCGGCCTCATGGTTTATATCACCGAGTATTACACCGGCACCGACTTCAAGCCTGTCC
GGCATATCGCGCAGGCGTCCACGACGGGCCACGGCACCAACATCATTGCCGGACTCGGCGTATCG
ATGAAATCGACAGCGTATCCGGTGCTCGCCGTCTGCGCCG
>r573.1 |SOURCES={KEY=d7264f85...,fw,4665152-4665452}|ERRORS={}|SOURCE_1="hcb" (d7264f85c64c494738c475b842be43584b20fbfb)
CTTTTATGCCGGACGGTACGTATATTTCATTGAACGTGTCTCCTGCGACCATTTTGAAAGGGGCG
CTACCTGCGGTGCTTGCCAACCTGCCTCTCGAGCGGTTCGTACTTGAGGTAACCGAGCACGCGCT
TGTCAATGATTACTACTCGATATCCTCCCAACTTGAACCGCTGCGCAAGAAGGGCCTGCGCGTCG
CGGTCGATGACGCCGGCGCCGGCTTTGCCAGCTTTCGTCACATCCTCAAGCTCAAGCCCGATATC
ATCAAGCTTGACAGTAGCCTCATCCGCCGCATCGATCTCA
>r574.1 |SOURCES={KEY=d7264f85...,bw,4629290-4629590}|ERRORS={}|SOURCE_1="hcb" (d7264f85c64c494738c475b842be43584b20fbfb)
AGACCTAACTGACTGCAATGTTTCTGCTGGCTCGGTAGCGGCAGGAACTGAACTGCAATCTGGAG
GTCGTCTTTCAGTCGTTGTTTTCCTAGTCTTCTTTCATTCCTTGAAGTGTTCGACGCGTGCCAGT
TCTCGCAAGCGAGAGCACGCGCCGCTAGTCATTGAACGGGCAAACCAAATGAAGTATCAAAATCT
CGAAGAATTTCTCGCCTACGTACGGGAACGCAACCCGGGGCAACCCGAATTCCATCAAGCGGTCG
CCGAAGTCATGGAAAGCGTCTGGCCCTATGTTGCCGCCCA
>r575.1 |SOURCES={KEY=d7264f85...,fw,3521848-3522148}|ERRORS={}|SOURCE_1="hcb" (d7264f85c64c494738c475b842be43584b20fbfb)
TGCCTACAATAGGAAAAAACTCGCGAATTAATTTTTGTCCTCGGCAACCAAAATGGCCTTGCCCT
GTCCTATCACTGCTTACCAGAAACGTTGCGGACCACAGTACCCCTGACTGTCTTCAGACCGCATA
ATGACCGTCCATAGGATTACGCATGCCAAGCATTTCCAAACTCTACGAGTCGTTTAAGAACGGAT
ACGTCGTTGCAGCAGTATCTGTCTTACTCGCCTTCCTTACCGTGGCTGCGGTAGTGTACAAACCA
CTCACAACCCACTCCAACCCCGTCGTCCAGTCGCAAGACA
>r576.1 |SOURCES={KEY=d7264f85...,fw,2557857-2558157}|ERRORS={}|SOURCE_1="hcb" (d7264f85c64c494738c475b842be43584b20fbfb)
CCGATCACCGACACCACGCAGAAGCGCAGGAAGGTGCGCGACTGGAATTGACTGGAAAAACTCCA
GCGCGTGTTGATGACATACGACGCCACCGTCGCCGTGACGAAGGCAATGCCGTTGGCAAACATCG
GGTTCGGCCAGAGGAAGCGGATCACCGAGGCGGCGACCAGCACATGCAGACCGGTGACCAGCACG
CCAGACACGAAAAACCGCTGTGCCTGTTGCCAACGTACCGGTTGCAGGGGGCGCTGCATGTTAGG
CGCGGCTCAGCACGGCGACCAGCGAGACGCCGAATGGCAG
>r577.1 |SOURCES={KEY=d7264f85...,fw,3774025-3774325}|ERRORS={}|SOURCE_1="hcb" (d7264f85c64c494738c475b842be43584b20fbfb)
GTCGTGCCGCACTGCGCATTGACCGGACGACTAACCTCGGTGGTCAAGGTGGTGGCCTGAACATT
CCTAAATAAAGGAAGTCATGGCTGAGAAAGAACAGACTGGAACGGCAGGTTCACTCTACCGACAA
CTTGAAGTAGACCGTGAGCCGTTCCTCACAAGGGCGCAGGAATGCGCTAAGTTCACAATTCCGGC
GCTGATCCCCCCGAAGGGTCATGCCCCGTCCTCCAAACTTTACACCCCGTACCAATCCATTGGTG
CGCGTGGCGTGAACAACCTTGCGGCAAAACTCCTCCTGGC
>r578.1 |SOURCES={KEY=d7264f85...,bw,2934727-2935027}|ERRORS={}|SOURCE_1="hcb" (d7264f85c64c494738c475b842be43584b20fbfb)
GGCACCCTGCCATTTTTTGGCATCGATATCTGGAATGCCTACGAACTGTCGTGGCTCAACCTGCG
TGGCAAGCCGCAGGTGGCGATTGCCACCTTCATGGTGCCAGCAGATTCACCCAACATCATCGAAT
CGAAGTCGCTCAAGCTTTATCTCAACTCGTTTAATCAGACCAAGGTCGCCAGCCCCGAAGCGCTG
GCCGACATGCTGCGTGCGGACCTGTCCGACGGCTTTGGTTCGTCAGTGCAAGTCAAGCTGACCTT
GCCTGACACATTCGACAAGCTGGACATGGGTGAACTCGAG
>r579.1 |SOURCES={KEY=d7264f85...,bw,1232252-1232552}|ERRORS={}|SOURCE_1="hcb" (d7264f85c64c494738c475b842be43584b20fbfb)
GACATGCGCCGATACGGGTCGCTACGGGCCGCGCTGTGCGGCCACCGGACCCGCTTACATTTTTT
GCGCAAGGGCCTTTTCGATGTCGGCGGTAAGTTGCCGGTCGGTTGGCGTGACCTTGCTGGAATAG
CTGCCGACGACATTGCCGTTGCGGTCGATCAGGTATTTATAGAAGTTCCACTTCGGGGTGGTGCC
AGTGGCTTTCGCCAGTTGCGCATGCAAGGGGTTGGCCTCCTTGCCGGTGACCGAAGTCTTGGAAA
ACATCGGGAACTTGACGCCATAGGTGTTGTAGCAAAAATC
>r580.1 |SOURCES={KEY=d7264f85...,bw,4131535-4131835}|ERRORS={}|SOURCE_1="hcb" (d7264f85c64c494738c475b842be43584b20fbfb)
CCCAGGACTTTGGCGCATGCTCGTCGAATGCGCACGACAGACTGTTCGTTTCACCGTTGGCCAGC
CCGGCATGCACAATATCATATGACCAGATGATGTTCGACTGCATCGAGCTTGAAATAAGAACGTC
GTTAACAGAGGGCCGGTTTCTTGGCGAGCGCTTAGAAAAACGCACGCCCGCGTTTCCAGCATTTG
TTCAGTCAAGATCGTCTTTAGGTGGCGTACTCCGACTCCATATCCTTGCGCCTGCAGATACCGGA
AATCGTTATACCGCCTTACGTATTCCGTTAGCAGAAGAAC
>r581.1 |SOURCES={KEY=d7264f85...,bw,4088043-4088343}|ERRORS={}|SOURCE_1="hcb" (d7264f85c64c494738c475b842be43584b20fbfb)
TCGCCCACGGCACCGATCCAGCGAAGTGATTTGGCTTGGTGACCGAGTAAGCTGTTTTGCCTTCA
AGTCATCGGGTAGTCGCGACTGTTGCCAGTTTCGGCAAGAGGATCCACATGGCGCCGCGCTGCTT
CATTTTCCCCGCTTTTTCACCAGCTTCCTTACCGAATCCCCAAAAGAAATCGGCCCGGACACCGC
CTTTAATAGCGCCCCCCGTGTCCTGCGCGAGGACAAGCCGCTGCAAGAGCGTGTCACTTCCGGGA
AGGGTGGTGGAAAGAAAGACAGGAACGCCCAGCGGAACCG
>r582.1 |SOURCES={KEY=d7264f85...,bw,1921554-1921854}|ERRORS={}|SOURCE_1="hcb" (d7264f85c64c494738c475b842be43584b20fbfb)
GCAAAATAACACCCATTCCAATCATGACCTCCTTGTCCCGCTGCATGTTTACCAAACGTTTGCGC
CCAGTCATTCACAAAACCGTTGCGGTCGCTAGCTTGATGGCCGTCCTCGCGGCTCCGGCGCTCGC
CGATGATTTTGCCGATGTCAGCAAATTAATGCGCGCCGGACAATATGCCGAGGCGCTGAGCAAGG
CCGACGGGTTCCTGAGCAAGAATCCGCGCGATGCGCAGATGCGTTTCCTGAAGGGTGTCATCCTT
ACCGAACAGAACAAGTCCGCGGAAGCGATCGCCATATTCA
>r583.1 |SOURCES={KEY=d7264f85...,bw,511314-511614}|ERRORS={}|SOURCE_1="hcb" (d7264f85c64c494738c475b842be43584b20fbfb)
GTGCCCCCTGAAACGCAAAATTGGGAAAGTCCAATGCTGTCAGATACATAACTGATGGCGGGTTT
GGTGAAATACGAACCGAAGCCAGCCGCCTGGAGATTTGCCCAGTCAAAGGTTATCAGTCCGGATG
AGCCTTTTGTATAGATAGTGCGTGATGTCGGCGCATCGACGGGCGTCTTCTCACTAGCGGCTTCG
TCTACGTTGACTATCGACGTATTGTCGGTGTCAGCGACGCCGAACGTCGCTGCGGAAGTATAGGC
TGCCTTAACGGTATAGCATCGCGGAGAGGTAGTGCCATGA
>r584.1 |SOURCES={KEY=d7264f85...,bw,1816225-1816525}|ERRORS={}|SOURCE_1="hcb" (d7264f85c64c494738c475b842be43584b20fbfb)
GCCATCAATGTTTTCGCCCGCCAGAACGGCTGCACATTGCAGGTGGTCGATGCCGGCGTCAATCA
TGACTTCGGCAACCGCGCCGGCCTGCTCGATCGCAAGGTCGCTTACGGCACACGCAACTTCGCCA
GGGAACCCGCGATGACGCAAGCGCAGTGCGTGCAGGCGCTGGAACAGGGCGCAGCGCTGGTACAT
CGCCTCGAAGGCAATGTCATCGGTTTCGGCGAGATGGGAATCGGCAACACGACGTCGGCCGCGGC
ATTGATGCACAAGATGACGGGGCTGCCCTTGGCGGCATGT
>r585.1 |SOURCES={KEY=d7264f85...,bw,3459416-3459716}|ERRORS={}|SOURCE_1="hcb" (d7264f85c64c494738c475b842be43584b20fbfb)
TGGAATGCGCGAAGAATGACCCGGGTTATCAGGGCCATATTGTCAATACCGCGTCCATGGCAGGC
TTGCTGAACGCCCCCAACATGGGTATCTACAACGTCTCCAAGCACGCCGTCGTGTCATTGTCCGA
GACCTTGTTCCAGGACCTGCAACTGATCAAGGCACCGATCGGCGCATCGGTATTGTGCCCATACT
TCGTCCCGACCGGGATCAGCCAGTCGCAGCGCAATCGCCCGGACGATGTCAAGGAAGAAGGCGGA
CCAACCGCGAGCCAGCAGGCGGCACAGGCTGTTTCCGAAA
>r586.1 |SOURCES={KEY=d7264f85...,bw,3928797-3929097}|ERRORS={}|SOURCE_1="hcb" (d7264f85c64c494738c475b842be43584b20fbfb)
CGATCCGTTCTACAAGCCGATGGCGCCGAACTTCGAATCGTCCTATGCGTATCGTGCTGCACGCG
ACCTGGTCATGAAGGGCCTTGAGCAACCCAGCGGTTACACGGAACCGCTGCTGCACGCATGGCGC
CTGAAGGTAAAAGCCGAGGCACCAGGCAAGTAAGCGTACCGTGCGATGTTCGGACTGGCGGCTTC
ATGCTTGAAGTCGCCGGCCCGATCCCTGTATTCGTGTCATATCCTGCATTTGTCCGGCCGGTCGC
CCCTGCCGGATTCCCTCTGCCACGCACTGCGGCAACAGAG
>r587.1 |SOURCES={KEY=d7264f85...,fw,3158355-3158655}|ERRORS={}|SOURCE_1="hcb" (d7264f85c64c494738c475b842be43584b20fbfb)
CCTTCAACAACGCAATTTCCAGCGGTTTGGGGGGCGTGTCCGGCTTCGGGTTTGGCTCGCCATCC
AGCCTGGAGACGACGACGCCGACCAGCACTCCGTGGAGCAGCAGGGCGGCGATCGCGGGGAGCAC
CGTTGCCGAGCGTTTTCGGGAACCGGTGTCCATCTCGGCCACAATCGGGAAAGGGTTAAAGTCCG
AGCACTGCCTGCATGTCGTACAAGCCCGTCTTCTTGTCGGCCAGGAAACGCGCGGCGCGCAGGCT
GCCGTGCGCATAACTCAGGCGGCTGGACGATTTATGCGTA
>r588.1 |SOURCES={KEY=d7264f85...,bw,4895913-4896213}|ERRORS={}|SOURCE_1="hcb" (d7264f85c64c494738c475b842be43584b20fbfb)
AGACCAGCTCGGCATGAATCGCGTGCGAGTGGACTGGAGGCTGACATCGAAAGTGCAGCGTACTT
TCGACCGGACCTTGCAGATCCTTGCAGACGATATGCGCCGCAGTGGTGTCGCCCAGGTCGAACTC
GATCCGCCGATCGAAGGCAAGAAGTGGCCGAACGACCTAGAAGGCACCTGGCATCACATGGGTAC
GACACGCATGCACGATTCGCCGAAGCAAGGTGTGGTCGACAGGAATTGCAAGGTGCATGGCATGA
GCAACCTGTTCGTCGCGGGCAGTTCGGTATTCCCGACCTG
>r589.1 |SOURCES={KEY=d7264f85...,bw,2937584-2937884}|ERRORS={}|SOURCE_1="hcb" (d7264f85c64c494738c475b842be43584b20fbfb)
ATGTCGCCAAGCACTTCGTACAGCATGCGCGCCGAGCGGCCGGTCTGGCGTTCGCCGCGCAGTGC
ATCCAGGATGCTCCACGATTCTTCGCCAAGCAGGCGAATCACGATTTCGCGGTCGGAAAACGAGG
TGTAGTTATAGGGAATTTCACGCAGGCGACTGGGAAGAGCCGCGCTGGGCGCGTCGGAGAGCAAT
GCTTGGATTTGTGCTGGGGCGTTCATCAGGAGGTATCGGACTGACCCTTAAAGGTGCATTTTAGC
TTATTGCAATGCAGCGGTCGGCAACACCCCTACTCTGACT
>r590.1 |SOURCES={KEY=d7264f85...,fw,3343871-3344171}|ERRORS={}|SOURCE_1="hcb" (d7264f85c64c494738c475b842be43584b20fbfb)
CGACATCGTATGGCGGAAAAAATGCGACATCATCGCAAAGTCCATGTTGCGGACCATGAAGTTCG
CCAGATAGGCGCGGATGGTCGACATCAGCTGCGTGAACACGTTGGAAATGATGAGCCCGGCGATC
AGCAGATGCAGCAGGCCGATGTTCTGGTGCACGATCACACCGTCGAGGATATTCTGGATGATCAG
CGGCGGGACCAGCCCCAGCATCTGGATGACGAAGGTGGCAAGGAACAGATGCAGCAGTATCTTTC
TGTACGGCTTCAGGTAGGCAATGAAGCGTATCCATGGCGA
>r591.1 |SOURCES={KEY=d7264f85...,fw,1253933-1254233}|ERRORS={}|SOURCE_1="hcb" (d7264f85c64c494738c475b842be43584b20fbfb)
TCTGTTGTCGTGTCTGAGGCACAGGCCAAGCGTATGGGCAGCGGCGGATCGGTCGGCAAGCAGTC
GCAAAGCGTCAACAGCCAATCCGCGGCGCCATCGCAAAGCCAGGCTGCCCCTGCAGCTGCGAAGC
CGGCACCGGCCGCTGCCGCTCCTGCAGCCGCGGCTAAACCGGCCAGCCCGTGGAAAGGCATCCTC
GGTGGCGCGCTCCTCGGCCTCGGCCTTGGCGCATTGCTGTCGCATCTGGGTCTCGGTGGTGCCAT
GGCCAGCATGATCAGCACCATGCTGATGATCGCCTTGCTG
>r592.1 |SOURCES={KEY=d7264f85...,fw,2423811-2424111}|ERRORS={}|SOURCE_1="hcb" (d7264f85c64c494738c475b842be43584b20fbfb)
GGTCTGGGCGGTCTGGCCCCTGTTCGGCTGGGGAATCGGGTTACTATTTCATGGATTGGCCACGT
ATCTGCACGGCCCCGGTGCGGCCTGGAAAAACCGGATGATTGAGCAGGAACTGAAAAAACACCAC
TCTTCGCATTGATGAATACTGCTGCACTTCCCACCCTTGCCGCGTATCCGCGCCTGCGCCGCCTG
CTCATCGACGTGGCGATCACCGCTGTGTTCAACACGGTGATCGCCCTGATGATTACCTACGTGAT
GCGGATACACAGCACCTTGTATATCAACTTCGTCATCTCG
>r593.1 |SOURCES={KEY=d7264f85...,bw,3735500-3735800}|ERRORS={}|SOURCE_1="hcb" (d7264f85c64c494738c475b842be43584b20fbfb)
GCCGGCCGACACGCAGGCTTGGGCTTTACCTTCCTTGATCAGGTTAATGGCGACGCGCATCGAGG
AATCCTTCTTGCGCCGCAATGCGACTTCAAGCGGATCGTCCATCGTCACCACTTCCGTCGCGTTG
ACGATGGAAAGCCGTGGATGCCGGGAGGCGTTAAGCTTGTCGAGTTCGGCAGCAATAACCGATTC
AAGGCCGACCAAAATCAGTTCGGCGTCAGGTTCGTGGTTAACGAAGGAGACGGCCGCAGGAATAG
TAACTGACGGGCCATGATCGCCGCCCATGCAGTCAATAGA
>r594.1 |SOURCES={KEY=d7264f85...,fw,3663273-3663573}|ERRORS={}|SOURCE_1="hcb" (d7264f85c64c494738c475b842be43584b20fbfb)
AACATGAAGGTTGGCGACGTGATTCCGATCTCCATTCCGGAGCATGTGTCCGGCAAGGTCGATGG
CGTGCCGGTAATGGAATGCAGTTACGGAAAATTCAACGGTCAGTACGCACTGCGGGTAGAGAAGC
TCCTCACCTACAGCAATAACGAATTTACGCAAGGAGAAGAAAATGGCTGATGAAAATGGCCAGAC
CAGTGCCGATGACGACTGGGGCGCCGCGATTGCCGAACAGGCACAAGCAGAGGCTGCCGCACTCG
CCGCCAAGCAGGCACAGGCTTCGGTATTCCAGGATTTCTC
>r595.1 |SOURCES={KEY=d7264f85...,fw,2047481-2047781}|ERRORS={}|SOURCE_1="hcb" (d7264f85c64c494738c475b842be43584b20fbfb)
AAGCCTTCAAAAGATAACTATAAAGTGGCATTGGCTGCCAAAAATACTTGTTTTAGAAGAATTAA
CGCAACCCCATTTCAGTCCACCTTTGTTACGATCTTTAGCACTTTATACATGGAGATAGTAATGG
GACTCGCATGGTTCGCAGGGATGATTGGATTTGCTTTTGCTATGGCAGGCTCCCCTGGGCCGAAC
AACACGATGGCCACTGCGTCCGGGGCGTCCTATGGCATGGCACGCTCACTGCCGTTAGTGAGTGG
GGTCGGATTTGGTGTTGCGGTAATCATGCTCGTGGTGTCA
>r596.1 |SOURCES={KEY=d7264f85...,bw,684901-685201}|ERRORS={}|SOURCE_1="hcb" (d7264f85c64c494738c475b842be43584b20fbfb)
GCCGGGCGAGCGCATCGTCGACGCGACCGACTGCGTCGTCTATCCGGCCTGGGTCAATACCCATC
ATCATCTGTTTCAGTCGCTGGTCAAGGGCGATCCGGGTGGCATGGATCTGTCGCTGACGGATTGG
CTGGCGGCCACGCCGTACCGCTATCGCGCAAGGTTCGACGAACACACGTTTCGCCTTGCTGCACG
GATCGGCATGATCGAACTGGTGCGCTCCGGGTGCGCCACCATCGCCGACCACAATTACCTGTATT
ACCCCGGCATGCCGTTCGACACGTCGCGGATCCTGTTCGA
>r597.1 |SOURCES={KEY=d7264f85...,fw,3923652-3923952}|ERRORS={}|SOURCE_1="hcb" (d7264f85c64c494738c475b842be43584b20fbfb)
ATCCAGGCAGTGATACTGAACGGCGCGATCATCGGACGTAATTGTCTCGTCGCCGCTGGTGCCGT
GGTCACCGAGGGCAAGGAATTTCCGGACAACTCTCTCATCATGGGGGCACCGGCGAAAGTGGTAC
GTAGTTTGAGCGAAGAAGCCATACGCGACCTGCATAAAAACACCGCGGAATACGTCGAGCGGCGT
GGCTACTACAAGGACAGCCTGGTCAGGCTGAATGGATCAAGACCCGTCGGGTCGGCATAAGCCGC
ACCCGAACCTTCGGATGGAGACAACAGCATGAAACGTATT
>r598.1 |SOURCES={KEY=d7264f85...,fw,3084862-3085162}|ERRORS={}|SOURCE_1="hcb" (d7264f85c64c494738c475b842be43584b20fbfb)
CGTCATTGCCGATGACTCCGTCGATGCGACGGGTGTGCCGAATGATGTGCAGGGCGATGCGGAAG
TCCAGGCGGAACAAGGTCTCGCTACCGATGCGTTCGCGGACCTGCCGGCGGCATACGACGATAAC
GCTGCCCACACCGCGGCTGTTGCCGAGTTGGATGCGTTGGCGATCCCGGAAATCGCGGCCCAGGC
GTCCGAGCCAGAACTGACACTGCCGACCCCGCCGGCACTGCAGACGCCAGCGGTCGCCGACGTCA
TTGAGTTTCCGACCATGCATGCGCCCGAAACGCGCCTCAA
>r599.1 |SOURCES={KEY=d7264f85...,bw,2658708-2659008}|ERRORS={}|SOURCE_1="hcb" (d7264f85c64c494738c475b842be43584b20fbfb)
ACATGGCGCTGAACTATGCCGGCAATTTCTGGACGGCCTCGGCGCGCGTCTCGAATTTCCAGGTG
CTGCAGGATCCGGCCGCACCGATCGTGCGCCCGTACGACCGGTTGCCGCAGCTGACCTTGCAGAC
CGGCCGGCAGGACGCCACCGGCTTTGACTGGAACGTCGATTCGGAACTCACGCATTTCTACCATC
CGGACCTGGTTACCGGCGAGCGCTTCCTCGTCAATCCGCGCATTTCCTACCCGATCATCCGCCCC
GGCTATTTCATTACCCCCAAGGTATCCGTGCATGGCACAG
>r600.1 |SOURCES={KEY=d7264f85...,bw,4494666-4494966}|ERRORS={}|SOURCE_1="hcb" (d7264f85c64c494738c475b842be43584b20fbfb)
GTGGGGCGTCACCCTCACCAAGATTGAAGCTGAAAGGACGTCGCTTGATGATGCGGCCCTGCAGG
AAGCGGCATCGCTCGCCAAGGCTTATTCGGCCCAGCTTGCCAGGTCAGTCGAGCAACTCGACCAG
ATCACCCTCAATCTTCAGTATTTCTGGGAAACGTCCGGCAGCTTGAATCTTGAAGAGCAGGCCCG
GCGCGGGTTGTACGCGAGATCGTCGCAGCTGCGCGTGGCGCTGTTCGATCCCCGCGGCCAGCTGC
TGCAGAGTACGATTCCAGCTTCCGGAACGGTGAATCTCGG
>r601.1 |SOURCES={KEY=d7264f85...,bw,4852869-4853169}|ERRORS={}|SOURCE_1="hcb" (d7264f85c64c494738c475b842be43584b20fbfb)
GCCGGTTGAACAATGTGGATTTGCCGACGTTGGGTCGGCCTACTAATGCGATTACCGGCTTCATT
GATTCTTACTCGGCTGCGAGGGCAGCCACTGTTCCTGCTTTGGTTTGAAAAATCGCACGGCTGGC
GGAAACCGGCACTCTGCCGATCACCTGGCTGCCGTCGATACTTGTACGGGCCAGCATCGCGCCGT
CTTCGCGCGACAGAAAATGGATGTAACCCTGGCTATCACCGACGGCGACCGCACGCCCCACAACA
ACCGGCGCGGACAATCCGCGGTTGGCCAGCTTGGTGGTGC
>r602.1 |SOURCES={KEY=d7264f85...,bw,2379217-2379517}|ERRORS={}|SOURCE_1="hcb" (d7264f85c64c494738c475b842be43584b20fbfb)
CGCGCAGGTCGCCTGCCGGCACGCTGGTTAATGCAAGTGCAGGTTGGACTGCGCGCGTAGCAGGT
CGCCAAAGTTTTCTGCGGGCATCGGCTCGCTGAAATAAAAGCCTTGCACGCTGTCGCAGGCATGC
TCGCGGAGGAAATCGAATTGCTGCTGTGTCTCCGCGCCTTCGGCAATGACACTGCACTCCAGGCT
GTGTGCAAGGCTGATGATGGCCTTGGTAATGGCGGAATCACTACGGCTGTAAGGCACGCCTTGCA
CAAACGACTGATCGATCTTCACCGCGCGGATGGGAAACTG
>r603.1 |SOURCES={KEY=d7264f85...,bw,956227-956527}|ERRORS={}|SOURCE_1="hcb" (d7264f85c64c494738c475b842be43584b20fbfb)
GCCGCGCGCAGTTCGCTGCCATCAATGCGGTCGGAAAAACGCGGGAGCCTCATTTCAGATACTTG
AACGTACCTACCGCGGTGGCGACCAGCAGATTGTCGTCGAGCCAGATTTCCGAACGCGTGAAATA
GATCGACCGTCCTTTCTTTTCCGCCATGCCCTTTGCCGTCAAGCCGCGTCCGACACCATTGCCGA
GAAAGTTCGTCGTCAGCGACAGCGTGACGGCGTGACGTGCAGGCTCGCCCGCTTCAGCGTACAGC
CCCGCATAGCCAGCCACCGCATCAAGCAGTGTACACATGA
>r604.1 |SOURCES={KEY=d7264f85...,fw,2434260-2434560}|ERRORS={}|SOURCE_1="hcb" (d7264f85c64c494738c475b842be43584b20fbfb)
TCAGTTGCCGGCCGTGGATTTTCGGGCTCATGTGCAGCGGCCGGTCGATTACCAGGTCAAGTCCG
CCCGCCGTCAAATCGCGTTCGATATCATTGCGGTTGACGTCGATACTTACGACCTTGGCCCGCGG
CGCTTCCCGCTCGAGTCGTGCAACCAGCAGCGGCAGGAAAACCCATTCGAAAGGATCATGCGCCC
CGATGGTAAAGGTCATTTCAACCTTGGACGGCTCGAACACCTCCTGCACATGCGCCATCTCGCGC
AAGCCGTTCAGGTGCAGCCGGACCTTGGGCATGATCATGC
>r605.1 |SOURCES={KEY=d7264f85...,bw,492178-492478}|ERRORS={}|SOURCE_1="hcb" (d7264f85c64c494738c475b842be43584b20fbfb)
CCACTGTCAGCCCGTCGCCCGACACCGCCGACGGACGCACGCACTTCACCGTGGCCAACCTGAAC
AACAAGCTGCACCGCTCGTATGAGCATGCGCAAACGGTGCGCACGTTGCGCGCGGTGTTCGGCGA
TGACCGGTATTTCGCCGTGCACGATGCCTTGCCCGGCACGCCGGCCTTCGGTGATGAAGGGGCCG
CCAACCACACCCGGCTCTGTGCCAGCCATGGCGCACCGGGCGTGGAAATGTTTGCCTACGGGCGG
GTCGAGTTCGACCCGGACCGTCCGTCGCCAAGCCGCTTTC
>r606.1 |SOURCES={KEY=d7264f85...,bw,4666854-4667154}|ERRORS={}|SOURCE_1="hcb" (d7264f85c64c494738c475b842be43584b20fbfb)
TTAACCATTCGTGATTTTTAGATATGTATTAAAGTGCCTCATGAATCAGCATGGGGCCGGGCGTC
CGGCATGTCATAGTATTACGGAAAGCAACAGCATGGCGACCGCGAGACCAACTGCAGCGTTTCAG
CGTCCGGGCGTCATTGCATTACTTGTCAGTGTATGTCTTGCCTTGATCGGTGCAGCGGTTCTGGT
TAACCAGGCACACGAAATCCTCCTTCGCCAGGAAAAGAACCAAGCCGCACAGTCTGCGACGCGTA
CCTTGCGTGATATACAGGACGCGCTTCTCGACATGGAAAC
>r607.1 |SOURCES={KEY=d7264f85...,bw,2868183-2868483}|ERRORS={}|SOURCE_1="hcb" (d7264f85c64c494738c475b842be43584b20fbfb)
CGGATGCAGGAACACCGGAAAATCCTTGCCGACGGGAGTGTAGCCTTGCGCAATCATCTGCTCGG
GAGTCGCCCCGACCACGACATGATCGTGGTCCTGCACCGGCAATCCCAGCAAGGCATCGCGGACA
GCGCCGCCGACAACATAGGTTTTCATCGGACTACACCATCCATTCAATCGGGATAGACGTCGTAC
TTTTCCATCGCTTCCTTTTCCTCGAGCGCTTCATGCATCCAGCGCGCTACCGCCGGATGCGCAAT
CACGCGATCGACATAGGCTTGCAGCGACGGTGGCAGCCAG
>r608.1 |SOURCES={KEY=d7264f85...,bw,1652218-1652518}|ERRORS={}|SOURCE_1="hcb" (d7264f85c64c494738c475b842be43584b20fbfb)
ATTGCTTCGCCGGCGGCGAGGCGATGGGTCAACTCAACCAGCGCACGTTCGGCGTTGCCGTACAG
CAGGATATCGGCCTTGGAGTCCGGTAGAACAGAACGGCGTACCTTGTCGGACCAGTAATCATAAT
GGGCGATGCGGCGCAAGCTGGCCTCGATGCTGCCGACGACGATATTGGCGTCCGGAAAGGCCTCG
CGTGCACGCTGCGCGTAGACGACGAGAGCGCGGTCGGGACGCTTGTTGGGGTCGCCATTGGCGGT
ATACGCGTCCTCCGAGCGAATTTTTCGGTCGGACGTATAG
>r609.1 |SOURCES={KEY=d7264f85...,fw,201361-201661}|ERRORS={}|SOURCE_1="hcb" (d7264f85c64c494738c475b842be43584b20fbfb)
CTCCGCCCTTTCGCGGTCCGCCTGCCGACCACACCGGTCGTGTACCCCCAGCATAGGCAGGCGAC
GGGGGCCTGCCAATTATGTAAGAGGTAATCGGACGTGCACGATACATGAACTGTGCGCCATCTTC
CTATTGTTTTCTGGCAAGGCTGGTTCAAAGGATGGATTTGGATGCCCTGCTGTTGCTATTTGTCC
CGCGCGCCAACGGAGTGCAGAGTCGAGTGTGCAGACAGATAAAACAACCGGCGACGCATGTCGCA
GTACAGACAGGAAGGAGCGCACCGACTTTGCTGGCATACC
>r610.1 |SOURCES={KEY=d7264f85...,fw,2591864-2592164}|ERRORS={}|SOURCE_1="hcb" (d7264f85c64c494738c475b842be43584b20fbfb)
CATCTCGAGGTATTCCGGATGCGTGTAGGACGTCAGGCGCAAGGCGGGACCGGCAAACGGCTGCA
TGATCTTGACCAGCGTGTGGGTCGAGTTGCGCACGCCGAGGACGCGGCGCAGGGCAAGCAGTTCC
GCCAGCCGCGGCGCCAGCACGTCAATGGTCATGAAAACCGGGCGCTGCAGGGCAAAGCCTGCGGC
GGCCTGCTGCACGTTCTGCGCGGGCGCAATGCCCAGTTCGGCAAGGATCTCCGCGGTCGTGACGC
GGCCGGGATCGCTAGTCACGCCATGGATCAATACCGGTAC
>r611.1 |SOURCES={KEY=d7264f85...,fw,1955683-1955983}|ERRORS={}|SOURCE_1="hcb" (d7264f85c64c494738c475b842be43584b20fbfb)
CTCGTCGTTGCCGCAATCGCCATTGCTGCCGCCTTCTCCGCTCACGCGCAGGAAAAGGTGCTGAA
CCTGTATTCGTCCCGCCATTATCAAACCGACGAACAGTTGTATTCGAATTTCACCAAGCAGACCG
GCATCAAGATCAACCGCATCGAGGCTGAAGACAATCCCCTGCTTGAGCGACTGCGCAATGAAGGC
AAGAACAGCCCGGCGGACGTCATCCTGATGGTTGACGCCGCACGCCTCTGGCGCGCGCAGATCGA
AGGGCTGTTCCAGCCCGTCAAGTCCAAGGTGCTGGAATCG
>r612.1 |SOURCES={KEY=d7264f85...,fw,2438268-2438568}|ERRORS={}|SOURCE_1="hcb" (d7264f85c64c494738c475b842be43584b20fbfb)
CCGTCGGAAGGCTATCTGAGCTCTGCAGAAGCCGAACTCGACAGCAACAGGCGGCCTTACGGTTA
AGCGGATTAAATGGGTGAAGTGATGCGACCTATACCGACGCATCTACTCGCGCATTCATGGAGGC
GGCCCAGCCATAACGGCTTGGCCGCCACGTCAAGCAGCCAGTACACTATGCCCAGGACGTACAGT
AGAGACACGCTGCCGCGGTAACGTGAAAACAGCGGCAGCCCTACCGCTGTGGTGACCACTGCGGT
GACGGCGGCGCCGCATTCAGCGTGTCATGGTCCGGGTCTA
>r613.1 |SOURCES={KEY=d7264f85...,bw,3254290-3254590}|ERRORS={}|SOURCE_1="hcb" (d7264f85c64c494738c475b842be43584b20fbfb)
ACGCTCGCGCTCGACGTCGATAGCCAGCACCACGGCTTCGAGTTCGTCACCCTTCTTGAACTTGC
GGACGGCTTCTTCGCCGGCTTCAGTCCAGGACAGGTCGGACAGGTGAACCAGGCCGTCGATGTTG
CCCGGCAGGCCGATGAACACGCCAAAGTCGGTGATCGACTTGATTGCGCCACGGACCTTGTCGCC
CTTCTTGTGCGACATCGCGAAATCATCCCAAGGATTCGGCTTGCACTGCTTCATGCCGAGGGAGA
TACGACGACGCTCTTCGTCGATTTCCAGAACCATGACTTC
>r614.1 |SOURCES={KEY=d7264f85...,bw,1721990-1722290}|ERRORS={}|SOURCE_1="hcb" (d7264f85c64c494738c475b842be43584b20fbfb)
TGTGCGCACCTGCCCTTAAAATACCGGCTTCCCTTAACCCATGCTGACAGCAGCACTCAGCAAGA
TTCGGCACGAAGCACTGCATCATGACCCAAGACGAACTGAAACAAGCCGTTGCCCGCGCGGCAAT
CGAATATGTCCCTTCCGGTGAAATCATCGGTGTTGGCACCGGCTCCACGGCCAATTTTTTTATTG
ACGAACTCGGCAAGATCAAGGATCGGATCACGGGTGCCGTTGCGTCGTCCGAAGCGACCGCCGAC
CGCCTGCGTTCGCATGGCATCCCGGTGCTCGACCTGAACG
>r615.1 |SOURCES={KEY=d7264f85...,bw,1869029-1869329}|ERRORS={}|SOURCE_1="hcb" (d7264f85c64c494738c475b842be43584b20fbfb)
GACCCGGGTGACAATCGATTATGCGAGTTTGCCCAGGACCAGGTACTCGAGAAGCGCTTTCTGGA
CATGCAGGCGGTTTTCCGCCTCGTCCCACACGACCGACTGAGGGCCGTCGATCACGTCGCCAGCC
ACTTCCTCGCCACGGTGCGCCGGCAGGCAATGCATGAAGATGGCGTCGGCATTGGCGCGCTTCAT
CTTCTCGCTGTCGACGATCCAGCCGTCAAAGGCTTTCAGGCGGGCCGCGTTTTCTTCTTCGTAAC
CCATGCTGGTCCAGACGTCGGTGGTCACCAGGTCGGCGCC
>r616.1 |SOURCES={KEY=d7264f85...,fw,3832595-3832895}|ERRORS={}|SOURCE_1="hcb" (d7264f85c64c494738c475b842be43584b20fbfb)
CGCCTAGTGAAAAGGCAAAGCTGACACCGTGGATGATATACAGCCACCATGCAAGGCTTTTGGTG
GACTGCAGTTTGCTGTCAAAGACAAGTTCCTGGGCCATATGGTTTCCTTAGTGAATGAGTATCCG
GCAACGATGCGATTGCCATATACAAAAAGATCATTCAAACAAGGATAAGATTCCGTCAAGGCCGA
CAAAATTCAAGGCCATATTGGCTTGTGCCCTCACAACGGGCTTTGCACGGAACGCCACCGACATG
CCGGAAATGCCCATCATCTTCAGGTCATTCGCGCCATCAC
>r617.1 |SOURCES={KEY=d7264f85...,fw,2741667-2741967}|ERRORS={}|SOURCE_1="hcb" (d7264f85c64c494738c475b842be43584b20fbfb)
CAGCGCACCGTCGGGCACGATGGCCGCGTTCAGCAACGAGGCACTCCGGGTCACGATCCTGGCCA
GTTCTTCCGGCGTATAAAACTCCAGCCTGGCGACGATGCCAAAGCGGTCGCGCAGCGGATTGGTC
AGCATGCCGGCACGGGTGGTCGCCCCAACCAGCGTGAATGGTTGCAGGTCCAGACGCACCGAGCG
TGCGGCCGGCCCTTCGCCGATCATGATATCGATCTGGTAATCCTCGAGCGCCGGATACAGGATTT
CCTCGACGACCGGCGAGAGCCGGTGGATTTCGTCGATGAA
>r618.1 |SOURCES={KEY=d7264f85...,bw,2309889-2310189}|ERRORS={}|SOURCE_1="hcb" (d7264f85c64c494738c475b842be43584b20fbfb)
CATGGCGCTGGATGCCTTTGTCAATGCGTCGCCTGCCAAACAACCGGATGCCGAATAGGTCGAGG
CGGTTCGCCAGTGCGAACCCAACCCGCGCAGGCGTGCCATCGCAAATCGCTTCAGGCAGCGCCTG
CCTGCCGACCGCATGGTAGAACGGGCAAGCAGGACAGCTGCGGTTGTGCACATCAAAGTCATTCT
TGTGAGGCGCGACGCGCTTATTGCTCAATGACCCATCAAGTCGCCTGGAACGCAATGACCTGCTG
GTGCTGCTCTCCCAGTCCATCGATCCCCAGAGTCATCACG
>r619.1 |SOURCES={KEY=d7264f85...,bw,2290629-2290929}|ERRORS={}|SOURCE_1="hcb" (d7264f85c64c494738c475b842be43584b20fbfb)
GGAGGAATCCCAAACCTTGGTCGACCAGATGACTTCTCGTCTCGAGGAGCTGGCGCGCGCGACCG
TCAAGCGGGAGCCAATGCTGGCACGCGACACGCTGTCTGAGCACATCGAATCCATTGACGCCCGA
TACAACGGTGCCGAACCTGAAGCCATCTCGACCGGGCTGGAAGCGCTGGACCGTAAGCTGAACGG
CGGGCTACGCCGTGGAAATCTGATCGTGCTGGCCGCACGCCCGAAGATGGGTAAGACAGCGCTGG
CCCTTAACGTCGCCTCCCATGTCTCGGTGAAGGGCCCGAC
>r620.1 |SOURCES={KEY=d7264f85...,fw,1892185-1892485}|ERRORS={}|SOURCE_1="hcb" (d7264f85c64c494738c475b842be43584b20fbfb)
GCAGGCCTTCAAGCTGTCGGACCGCCAGGCCGAAGACATCCTTGAAATCCGGCTGCGCCAGCTGG
CACGCCTCGAAGCGATCAAGATCCAGCAGGAGCTGGATGAGCTGCGCAAGGAAAAGACATCGCTG
CACGACCTGCTCGACAACCCGGCGTCGATGAAGAAACTGGTCATCAAGGAAATCGAGACGGACGC
CAAGCAGTTCGGCGACGAGCGCCGCACGCTGATCAAGGAAGCCGAGCGGGCGAGTGTTGAACAAA
AGGTGATCGACGAACCGGTCACCGTGGTGATTTCGCAAAA
>r621.1 |SOURCES={KEY=d7264f85...,fw,157427-157727}|ERRORS={}|SOURCE_1="hcb" (d7264f85c64c494738c475b842be43584b20fbfb)
CACCGATGCCCAGCTTGGATGCACCACTTTTCCGCTTGTTCAGGAGTGGGAACGACTGCTTCGTG
CCAATACGAATAATTCTTTTGCAACTGCCTGAATTTAAAAGGCTTTCGGCAATGTAAGAAAGTGT
TACGCGGGCAGTCTGCTCTTTCTGCATGACGACAGCTGCCCTACCGACGCCGCAGCAAGACGATT
TCCCTGTCAGCTTGTATTGCCAACCATCGAAGCCGCCCTGCTGGACGCTGCTCGCTACTGGTCCA
TCTGGGGCAATGCCAGCGAACGCAATTGGAAGCGTCCATC
>r622.1 |SOURCES={KEY=d7264f85...,fw,3361490-3361790}|ERRORS={}|SOURCE_1="hcb" (d7264f85c64c494738c475b842be43584b20fbfb)
GCCGGCGGTCGTAATCCATCACGCCTCGGCGCAATGCTTCATAGGCCGCATTCTGCTCGGTGCTG
GTAATCGACGTGTAGACGCTGTAGCCATGGGTATAGACGTCGTCCTTGTACTGTCCGACCATGTA
CTGGCGCACCGCCTCGGCCACATATTCGGCGTGCGTATTGAAGCGGCGGCGGTCGCTGCGCACGA
CCAGGTTTTCCTTGGCCGATTTTGCGTACTGTTCCGGCGAGATATAGCCGAGTTCATGCATGCGC
TTGAGGATGTACTGCTGGCGCTGCCGGGCACGTGTCGGAT
>r623.1 |SOURCES={KEY=d7264f85...,bw,2028993-2029293}|ERRORS={}|SOURCE_1="hcb" (d7264f85c64c494738c475b842be43584b20fbfb)
AATCGCGCCGACGGCGACCTCGGCGGCCACATTTCCAGCTTTGCCTCGCTGGCCAACATGCTGGG
CATCGGTTTCAATCATTTCTGGCATGCGCCGACCGAGGACCATGGCGGCGACCTGCTCTACATCC
AGGGCCACTCTTCGCCGGGCATTTATGCACGTTCCTTCCTCGAGGGGCGACTGACCGAAGACCAG
TTGCTCAATTTCCGCCGCGAAGTCGACGGCAAGGGGCTGTCTTCCTACCCGCACCCCAAACTGAT
GCCGGATTACTGGCAGTTCCCCACGGTATCGATGGGTCTC
>r624.1 |SOURCES={KEY=d7264f85...,fw,1875505-1875805}|ERRORS={}|SOURCE_1="hcb" (d7264f85c64c494738c475b842be43584b20fbfb)
GCGTCCAGTTTCTTCTTCAGTAATGCAGCAGCCTGCGGATCACTGAGCGGATCGGTTGCCAGCGT
GACGACACGTAGATCCTTGCGCTTGCGCTTTTCGTGGGCAAGATTCGTCAGGCTGGCCTGGCAAT
AGACGCAGTCGAGTGACCAAAGGACCAGAACAAAAGGTTTTCCCTTCTGGCTATCCACTATCCGC
GCCATCGTGCCGGGCTCGAAAGGCTGGATGGTTTCGGCCGCCTGGATGGACAGGCAAGCAATCGA
CAGCAACGTCGTTACGGCACACTGTTTGAAACTCGCTCTC
>r625.1 |SOURCES={KEY=d7264f85...,bw,3628482-3628782}|ERRORS={}|SOURCE_1="hcb" (d7264f85c64c494738c475b842be43584b20fbfb)
CGTCGGTCTCCGCAACCGCGCAGAACGTCGCACAGGCTCCCGCTTCCTCCGATCAGGTGATGCCG
ACCGTGGAAGTGCAGGGCCAGCGCGAAACGCTGAGCAAGGAATCGCTGCGCACGACCACCACCGG
TATCGGCAAGGGCACCCAGCAACTGCGTGACATACCGCAGTCCGTGACGGTGATGACCGAGCGCC
TGATCGATGATCGCAACCTTGATGATTTCCGCGAAGTGCTGCGCACCACCGCAGGCGTGACGTTC
CAGGCAGGCGAAACGGGCGAGGAAGACGTACGCCTGCGCG
>r626.1 |SOURCES={KEY=d7264f85...,bw,3394617-3394917}|ERRORS={}|SOURCE_1="hcb" (d7264f85c64c494738c475b842be43584b20fbfb)
CGCCATATGAATCCGCTAGAATAAAAACGACCGTTCGATTTTCAGGTGCGGCCTTCGCGCCTGAA
CGATAAACAGAAAGAGACAACGATGAGCACACAAAGCGCCGCACAGGAAGGTTTTTCCACCGCAG
AACTGGATGCATTGACGCGCCGGATCCAGCAGGATATCGACGCCGGGCGCATCCCTGGCGCCGTC
ATGCTGGTGGCGCGCAACGGCAAGGTGGCCTATGAAAAGGCGCTCGGCGTCCAGGACCCGGCAAA
ACCTACGCCGATGTCGCTTGATACGATCTTCCGTATCTAT
>r627.1 |SOURCES={KEY=d7264f85...,bw,2681523-2681823}|ERRORS={}|SOURCE_1="hcb" (d7264f85c64c494738c475b842be43584b20fbfb)
GACCGAAATGATGGTGCTGTCGATGCTTCTGTTCGGCGGCGCGACCTTGCATTACTTTGCGATTG
CATTGACCATCGGCATTTTGTTCGGCATCTATTCGTCGGTGTTCGTGGCCGCTGCCGTGGCGATG
TGGCTTGGTGTCAAGCGGGAAGACCTGATCAAGCCGGTCAAGGAAAAAGACGAGGCCGACGGCGC
CGTGGTGTAAGCAGGGCGCTGGAAATCCCAGCAAACCAGGCACAAGGAAAAGCCGGCTTTTTAGC
CGGCTTTTTTTTCGGTTAGACTAAGAATGCCGGAACATGC
>r628.1 |SOURCES={KEY=d7264f85...,bw,719144-719444}|ERRORS={}|SOURCE_1="hcb" (d7264f85c64c494738c475b842be43584b20fbfb)
ACTGGGAGGACACGATCATCACCGGCCCCGTGTATATCGGAGCAGGTTGCCATATCGAAGCCGGC
AGCAAGATACTGGGGCCGACCTGGATTGGCCACGGCAGCCATATCTGCGCGGGGGCAACCGTAAC
ACGCAGCGTCCTGTTCGAATACACGCGCGTGCTGCCCGACGCCGAACTGCATGAACTGATCGTAT
GCAATGAGTATGCGGTCGATCGCGAGGGCAACATGTCGCGCTTGTCCGAAGTTGACGACCTCGGT
CTCAACAATGCACGCGACCGCCGCTATGCGCGCCGCAGCA
>r629.1 |SOURCES={KEY=d7264f85...,bw,289270-289570}|ERRORS={}|SOURCE_1="hcb" (d7264f85c64c494738c475b842be43584b20fbfb)
CCAGCCGGGTGCTCGAGCAGCTGATCGGGCCGGTATTCAACATGATTGCCAACAGTTTCGTGGAT
TCGTTCTGCAAGCGCGCCGAGGTGGTGTATGGCTGATATCCGTGTCCAGGTCTGTTATGCCCGGC
CGGAGTGGCAGTTCTTGCGCGAACTGGATGTGGCGGCCGGAACAACGCTGCGCGGCGCGATCGAG
GCCAGCGGCCTGCTTGAAGCTGCACCGGAGATTGACCTGTCGACGCTACGCGCCGGTATATATGG
CAAAGTGAAGGAGCTGGACGCGCTATTGCGTGAACACGAC
>r630.1 |SOURCES={KEY=d7264f85...,fw,1805674-1805974}|ERRORS={}|SOURCE_1="hcb" (d7264f85c64c494738c475b842be43584b20fbfb)
AGTGCCAGCGTAAGTGTCAGTGTCAGCGTCATTGCTGAAGCCAGTGCCAGACCTGCGCGTAATCG
TTGGATCATCCAATTGTTCCTTTCCATTCTTCCAGCGCCCTGGCCAGCCGTTGCCATCCCGCTTC
GCTGCCCGGCAGGCCGAGCCGGACGCCTCGCGCCTGTTGCACGAACAGGCGTACCCAGATTCCGC
GTTCGGCCATGTACTGCGCGAACGCTTCCGGATGCTTCTCCGGCCACCATTGAAAGAGTGCGGTA
CCGCGCGATGCGATGCCATGGCCGGACAACACCCGTTGTA
>r631.1 |SOURCES={KEY=d7264f85...,fw,2726093-2726393}|ERRORS={}|SOURCE_1="hcb" (d7264f85c64c494738c475b842be43584b20fbfb)
GAAATCAAGGTCACCAGCGGCGGCAGCACGTACTACCTGCGCCCGAATGATGCCGCAGGTAGCGC
GCTGCCCGGTGACGCCCAGAGCAGCGGCCTGCGCGCCGCGCAATGGGAAGTGCTGGAATTCGATT
TCATCCGCTCGAAAGACGTGAAAGACGCGGAGGTCGTGCAAACCGAAGCCGCACCGGTTCCACCG
CCGCCCGCGCCCAAATAAGCCTCCGCTTCCCTGGTTACCTGATCCCTTTTTCTATCGATCCCGCT
CATGGCAGTTTTTACACCGGTCAGCCTGGATGACCTTACC
>r632.1 |SOURCES={KEY=d7264f85...,fw,3026741-3027041}|ERRORS={}|SOURCE_1="hcb" (d7264f85c64c494738c475b842be43584b20fbfb)
GCCGACGACTGCGCCAACCAGGGAAGACAGCAAGATAATCAGCGGCAGCATTTTCCAGCCCAGCC
AGGCACCAAGCGCGGCGAGCAGCTTGAAATCGCCATAACCCATGCCTTCCTTGCCGGTCGTCAGT
TTGAACAGCCAGTACACGGCCCAGAGCACCAGATAGCCGGCTACGGCACCGATGACGGCGTCATG
CAGCGGAACAAAGACGCCATTCAGGTTGATCAGGAGGCCGCACCAGAGTAGCGGAAGCGTCAGGT
CATCCGGCAATAGCTGTGTATCGGCATCGATGAAGGTCAT
>r633.1 |SOURCES={KEY=d7264f85...,fw,4822855-4823155}|ERRORS={}|SOURCE_1="hcb" (d7264f85c64c494738c475b842be43584b20fbfb)
GCCGACGCTGGTGGCGATGGCCTATAAATACTCCGTCGGCCAGCCGTTCGTGTACCCGCGCAACG
ACCTGTCGTACTCGGCGAACTTCATGCGCATGATGTTCTCGAATCCGTGCGAAGAGTACAAGGTC
AATGACGTGCTGGTGCGCGCCCTGGACCGCATCCTCATCCTGCACGCAGACCACGAGCAAAATGC
ATCGACGTCGACCGTCCGTCTGGCCGGCTCTTCCGGTGCCAATCCGTTTGCCTGTATCGCTGCCG
GTATCGCCTGCCTGTGGGGTCCCGCACACGGTGGCGCCAA
>r634.1 |SOURCES={KEY=d7264f85...,bw,1588372-1588672}|ERRORS={}|SOURCE_1="hcb" (d7264f85c64c494738c475b842be43584b20fbfb)
CAACGCACTGCTGATTTCAACCGCCTCCAGCATCGGCCGCACGACGGTCATGCTGGATTGCGGAT
TCAATATCAAGGAAACCGAACGCCGCCTCCAGCGGCTCGGATTGATGCCTGGCGATCTTGCCGGA
ATTGTCGTGACACATGAACACCAGGACCATGTCGGTGGCGTGTTCAGGTTCGCGCGGCGTCATGC
GCTTCCGGTATGGCTATCGTTCGGAACCTTTCAGGCTGTCCGCAAACATTGTGACGGGGTCGAGT
ATCAGTTCTGCCGCGATGGCCAGGCCCTCACCATTGGTGA
>r635.1 |SOURCES={KEY=d7264f85...,bw,3128922-3129222}|ERRORS={}|SOURCE_1="hcb" (d7264f85c64c494738c475b842be43584b20fbfb)
TCCAGCAGCAGCAAACCGACACTGCCGCCCTGCCGGTCGACATGGGCCAATGAAAATGCCAGGCG
CTCATTGAATGCATGCCGGTTCGGCAAGCCGGTAATCGGGTCGACGTGGGCCAGGTAATCGAGAT
GGGCTTCCGCGTTCTTGACCACCGTGCGCATGCGGGCGACCAGCAGATAGGCGATGCCGAGCGAG
CCGATGGCTACTGCCAGCATCATGCCGGCATAGGCACTGAGGCGCGCATACAATTGCGTCACGTT
GGCCCTTACGACGACCAGGCCGATGGTGCGATGTTCTGCT
>r636.1 |SOURCES={KEY=d7264f85...,bw,2107446-2107746}|ERRORS={}|SOURCE_1="hcb" (d7264f85c64c494738c475b842be43584b20fbfb)
GAAAACGGACACCCTCCGAGACCGGCTACAGAAGAGTCGAATAAGTCGACCCCTTCTTGCAGGGC
AGCATAGAAGTTGGCTGCACCTACGCCGCGGGTGTCATGCAAGTGCAAGCCCAGGCGAGCGCCGG
GTAAAATTTTACGGACCAGCTCCAGACGTTGTCTAATTGCTCTAGGTGTCGCCCAGCCGACGGTG
TCTGCTAGGTAGAAGTCAGACAGCGAAATTGCTTCGTCTCGTTCCAGTTGAGCAATCCAATGCAG
TACGCTAGTCAGCGACTCAATACTAACCTCGCCTTGCAAA
>r637.1 |SOURCES={KEY=d7264f85...,bw,3780377-3780677}|ERRORS={}|SOURCE_1="hcb" (d7264f85c64c494738c475b842be43584b20fbfb)
TCGCTCACCTTGGCTGGGAAGACTGACCCCGCCTTGATGGGCTTGCTGGCATCGTTATTGGTCGA
GACCACGACATAGTGTTCTTCCCCTTGGTATGGCTCGTAGCCCACCCCGTTGAGCACCGTCACGC
CCCAATTGGAGTCATACACGGTGTTGCCAGCGGTGGCCCGCGACTTGCGATCCAGATAGACGGGG
AACGGCTCGTGGACGCCAATGCTCTCAGCCGAGAGGTCGATCTTCTCGAAGTGAATCTCATGAGC
GCCACGGGTGTGCCGGTAGACCAGAACGTGCATGGTGGAC
>r638.1 |SOURCES={KEY=d7264f85...,bw,1913300-1913600}|ERRORS={}|SOURCE_1="hcb" (d7264f85c64c494738c475b842be43584b20fbfb)
GGACCAGCGATCGGTTTCTACAGTGGTACCAGCCAGCGGCTGGAAGGCAAGGCCGGCTTGCGGCA
TGGCGAATTTGCGCGCGTCGTGCGGGCGTGCCTCTTCGGGAACCGGCAGGTTTTGCGTGGAATGG
GTGGCGCAACCTGCAAGGCAGGCGAGAGCGGCGAGGGCCGCGCCGGTCCTGTACTTCATTGACGG
CATTGTGTGTCTCCTGTGATGCTGTTTTTGGTGTCTCTGGCTTCCGTTCGGTGGCCAGGATCGTT
ACTCCGTTCGGGGTGGCACGGACAAAATCCGTCGCCTTAC
>r639.1 |SOURCES={KEY=d7264f85...,bw,1112442-1112742}|ERRORS={}|SOURCE_1="hcb" (d7264f85c64c494738c475b842be43584b20fbfb)
CTTGCTGGAACAGCATCAGCTGGAACTGATGGCGCTCGCCATCCGCGAAGCCGGCAAGTCGCTGC
CGAACGCCATTGCCGAAGTCCGCGAAGCGGTCGATTTCCTGCGCTACTACGCGGCCGACATTGCC
CAGTCGCCGAACACGGCGGCGCTGGGGCCGGTGGTGTGTATCAGCCCCTGGAACTTTCCGCTGGC
CATCTTCATCGGTGAAGTCAGCGCCGCGCTGGCCGCCGGCAACGTCGTGCTGGCCAAGCCGGCCG
AGCAGACCCCGCTGATTGCCTGTCGTGCGGTGCAGCTGCT
>r640.1 |SOURCES={KEY=d7264f85...,fw,2720504-2720804}|ERRORS={}|SOURCE_1="hcb" (d7264f85c64c494738c475b842be43584b20fbfb)
ACGAACGGCACCCAGCTGGTCGCCTGCTCCAGCGTGAAATAGCCCAGTACGCCGCCTGCGACCGC
CATCAGGCTGCACAGCAGGTTGTACACATAAGCCCGCGTCCGCGAAAAGCCCGCATTCAGCAGCA
CGATGAAATCGCCGATCTCCTGCGGAATTTCATGGGCGATAATGGCTACGCCGGTAATCACGCCC
AACCCCGGATCGGCCAGAAACGCAGCCGCAATCAGGATGCCATCCGTGAAGTTATGCAGGCCGTC
GCCCACCAGGATCATCCAGCCTGCCTTGCCCGCTTCATGG
>r641.1 |SOURCES={KEY=d7264f85...,bw,3380835-3381135}|ERRORS={}|SOURCE_1="hcb" (d7264f85c64c494738c475b842be43584b20fbfb)
AATGCCATGTGCAATAAATCGGCATAACCTGGCCTGGCAATCGTCCTGAAATAGTCGCAACAGCT
GCAATAGCTGCAATAGCCCCGCAGCCTCTATAGCCTCTATAGCCCCATCGTGTGCCGGTCGGGGG
AAAGATGTGCTTGAAACTGATTATTCTTGATTCCGAAATAGTTCATTGCCAAAAGCAAGGTTTTT
TGTGTGGATTGAAGCCTATAGACTGTGCTTCATCGATGGGCACACAACAAAAAGAGTGCGGCTCA
CCGAGGCAGGACCCGACGGACAACTGACTGTCTTACCGCC
>r642.1 |SOURCES={KEY=d7264f85...,fw,4677735-4678035}|ERRORS={}|SOURCE_1="hcb" (d7264f85c64c494738c475b842be43584b20fbfb)
ATACAGGAAGCAGGCTCCTTGCAACGCTGGTTGTTTGAAAGTGGAATGCGTCACTGCCAGCCGTT
CGCGGAGAAAGCGGCGCACCAGCGGAGCCCGTTGGAACGCCTTGTCTTTTTCGCCTATTACCTGA
TGATTTTCCGTGCACTGCAAAACTTTATCGGCCTGCGGCGTGCGCGCATTGCGCTCACCGGCGCT
GCGCCGATCGCTCCAGCAATCGTGCATTTTTTCCGGACCATGGGAGTGCCTCTCATCGAGGTGTA
CGGGATGACCGAATCCAGCGGGATGGTTCTTGGACAAAAA
>r643.1 |SOURCES={KEY=d7264f85...,fw,3448647-3448947}|ERRORS={}|SOURCE_1="hcb" (d7264f85c64c494738c475b842be43584b20fbfb)
TCCCATCCGGATGCATTGCACGATGCCGGACATCGCATCGTCCACTACCGCTGGGCTAACGGATT
GCCGTATGCGATGAAGAAGGATGACGAGCGTGTGAAGATCGGCGGACGCTACTCGCTGGCGATCG
ATGACGGAAACGCCTATCTGACTGCAGGACTGGCAGGCCTTGGCGTACTATGGCTGCCGGAGTAC
ATGGCGAGGGAGCATGTTGCAAAGGGTGCGCTGGTACAGCTGTTCACGGACTGGCAGATCGATCC
GATGCCGCTCTACGTGGCGTATCCACCCAACCGCTACGTG
>r644.1 |SOURCES={KEY=d7264f85...,fw,1893241-1893541}|ERRORS={}|SOURCE_1="hcb" (d7264f85c64c494738c475b842be43584b20fbfb)
CAAGCCGTCTGCCTGCATCGTCGCAACAGCCATCCCGGCGACCGGAGTCATCCGGGATGGTCGTT
CAAGCTCAAATCATCACACCCGCGGCCGCTTGCCCGATCAGGCTGATCAGGTTGGCACCGTCCGC
ATCAACGGTGTTTGTCAGCGCAGTCAGATGCTCCGGGGTCAGAGCGCGCTGCTGCTCGCTTTGAT
AATTCACGGCATACAGTGACCAGTCGAGCCGGTTCTGGAAAAAGTCTTTTCCCAACGTGCCGTCG
GCCGTGCCCAGTGCGGCGTCGGTCATGGCCATCACGAGTT
>r645.1 |SOURCES={KEY=d7264f85...,bw,3947018-3947318}|ERRORS={}|SOURCE_1="hcb" (d7264f85c64c494738c475b842be43584b20fbfb)
GGTGAAGCATGGCAGTGCCAATCTGTCGCAGGCAGCTCACCCATATAAAGTGCCCGGTTTGCCCC
AAGCGTAAAGGAGTTTTTTGCGCGCATAGCCCAAACGTACAAGTTTTTCAGTATGGATTTCTATA
GTCTGACGGACGCTGTTGCCTGCAACCGACAGACGGGCTAAAAACCAAGGAGAATCATGTGAAGC
GCATCTTTCTATATCTGGCCGTCCCCCTGGCCATTATCTTGGCTACATATTACACGTTTCCACAT
TACTACCATGAGCCGCTGATCAAGCTCAATCGCGGAATTG
>r646.1 |SOURCES={KEY=d7264f85...,fw,2079624-2079924}|ERRORS={}|SOURCE_1="hcb" (d7264f85c64c494738c475b842be43584b20fbfb)
TTTGCCCGCCTCTTCGACTGTCAATACCTAGTTGTCCACGCGATCGTTCCGCTTCAATTCACGTA
TGCGGATTTTCTATCCGTTGATGATCCAATTTGTCGGGGAACAGGCAAAGGTAATGAATTGCATC
ACTGCATTTCTGGCACTTTGTCTAATGCATCCCTTTCCGTTCATCCCGAACTTTGATGAGACGAC
AGGGGCGTTCCGGATGCACAAAATAGACGCCATTGGCGGAACTATAGGCATTGAGGGCGCCCGTT
TTCACCAACAGCGTTTCGAATCGATTGGCGGTCACCGTCC
>r647.1 |SOURCES={KEY=d7264f85...,bw,2127348-2127648}|ERRORS={}|SOURCE_1="hcb" (d7264f85c64c494738c475b842be43584b20fbfb)
TGGGCAGACCGGACTAGTTGGCATCATGGCCGATGCCGGTCCAATGCGCGCTCGAAAAATCATGG
CAACAGCTTTCGAAACGGACGGAAATTACCTGTAGTAGCCAAGGCTTACCCAAGCTCTGGACAGG
CCGGGACTATCGCTGCACAACGGCGACGGTTCTGGCCACCTACCTTTTGTTCACCTTCGTGCCGT
CTTTTCCAGCTTCGGCATCCATCACCATCTGTTAAAACTAATGACTGCCACCTATAACGTCCAGT
TCACCGGCCGCAACCAGGCCATCGAAGTCGATGCGCAACG
>r648.1 |SOURCES={KEY=d7264f85...,fw,3346794-3347094}|ERRORS={}|SOURCE_1="hcb" (d7264f85c64c494738c475b842be43584b20fbfb)
CGGTACCGCGTTCTACCTGTTCTTTGCCAACCGCAGCGGTTCAGTCGTGGCGATGTCCGTTGTGT
CGCGCCTGGTTTGCCGTGCGGATTTATGGTTCACGACCCCGGCTGCGGTATTCCAGCCGCTCTCC
GGCTTGTGGCTGGCCCATGCGGCCGGCTATCCCTGGTCCGCGCCATGGCTGGTGGCGTCGGTTGC
CCTCTATGTGTTTGCCGGGCTGTGCTGGCTGCCCGTGCTGGTACTGCAGATCAGGATGGCACGCA
TTGCGGCACATGCGTCCGCCAATGGCGCTGCAGCGATGCC
>r649.1 |SOURCES={KEY=d7264f85...,fw,2674451-2674751}|ERRORS={}|SOURCE_1="hcb" (d7264f85c64c494738c475b842be43584b20fbfb)
TGCCGGTCTCGCGCTGGCAGCGTGACCTGACCGATTCCACCGTGCTGCGCAATATCGGTGTCGCC
TTCGGTTATGCCATCCTCGCCTATGACAGCTGCCTGCGCGGCCTGAACAAGCTGGAAGTCAATCC
CGGACGCCTGGCAGAAGACCTCGACGCAACCTGGGAAGTGCTGGCCGAGCCGGTGCAGACGGTAA
TGCGTCGCTATGGCATCGAGAACCCGTACGAGCAGCTGAAGGAGCTGACGCGCGGCAAGGGCATT
TCCAAGGATGCGCTGCGTGAATTCATCAACGGGCTGGCGA
>r650.1 |SOURCES={KEY=d7264f85...,bw,2513369-2513669}|ERRORS={}|SOURCE_1="hcb" (d7264f85c64c494738c475b842be43584b20fbfb)
CGCCGGCGCGGTTATGCCGCTGCCTACGTGCTGCCCAACACGCTGAAGTTTGCCCTGATTCCGTG
GCTGGCCGGTATATCGAAGCGGGTCGGGTACAAGGGTGAAATGCGCTACGGCCTGCTGAACGTCA
TGCACCATGACCGGCGCGATGCGCCGCGGCCGATGGTGTCCTTCTATGCGGCGCTGGCGGACGCG
CCGCGCGCCGACGTGCCGCCGCCTTCCGCATTGCCGCGCCCGACGCTGCAGGTATCGATCGAGCG
GATGCAGCAGGTGGTCACGCGCGTCGGTTTGCGCATGGAC
>r651.1 |SOURCES={KEY=d7264f85...,bw,1903044-1903344}|ERRORS={}|SOURCE_1="hcb" (d7264f85c64c494738c475b842be43584b20fbfb)
TTGCGGATGACCGACTTGAGCTTCCAGACCGACAAAAACTCGTCTTCGCCTTCGCGCAGGTGCAG
GGTGATGTCCGTGCCGCGTGCAGGCTTTTCGATGGCTTCGACACTGAAGTCGCCTTCGCCGGCAG
ATTCCCAGCGCACGCCCTGGTCAGCAGGCAGGCCGGCGCGACGGCTGTCGACGGTGATGCGGTCG
GCAACGATGAAGGCGGAATAAAAGCCGACGCCAAACTGGCCGATCAGGGCCGCATCCTTTTGCTG
GTCGCCGGACAGTCTTGAAAAGAATTCCTTGGTGCCTGAC
>r652.1 |SOURCES={KEY=d7264f85...,bw,4043064-4043364}|ERRORS={}|SOURCE_1="hcb" (d7264f85c64c494738c475b842be43584b20fbfb)
TCGGCGATGACGTCATGCGAAGCGCCATGCAGCTTGTCGACGCCCTGGATGATCAGGCGATCGGT
GCCGATGCCGTCGATCTTCGCGCCCATCGCGACCAGCAGGTTGGCCAGGTCGGTGACTTCGGGTT
CGCGTGCGGCGTTTTCGAGTACCGTTTCGCCTTCGGCCAGCGTCGCGGCCATCAGCAGGTTTTCA
GTGCCGGTGACGGTGATCATGTCGGTAACGATGCGCGCGCCCCTGAGTTTCTTGGCCCTGGCATG
GATGTAGCCGGCTTCGATGGTGATGTCGGCACCCATCGCC
>r653.1 |SOURCES={KEY=d7264f85...,fw,3012738-3013038}|ERRORS={}|SOURCE_1="hcb" (d7264f85c64c494738c475b842be43584b20fbfb)
TTCCCTGCTGTATTACCTGACTTTCCGGCACGCTACCGAACTCAATATTCCCATGGTCAAGGAAG
CGCTGGCTTCCGCCACGCAGGAAGATGTCAACAAAAAAGAACGGTACGTGAAGGAAAACCTCGCT
GCGATGGCAATGAAGCTCGGCGAAATGCAGGCGCAGTTGATGCGCCTTGACGCATTGGGGGAGCG
CGTACAGGGTCTTGCCGGGGTCAAGCCGCAGGAGTTCAACTTCCGGGAATTGCCGGGCCGTGGCG
GCGCCGAGCCTTCCACCGCCAAGGAGAAACCGATCAGCAT
>r654.1 |SOURCES={KEY=d7264f85...,bw,2687174-2687474}|ERRORS={}|SOURCE_1="hcb" (d7264f85c64c494738c475b842be43584b20fbfb)
CAGCGCAGTGGCCTGCGCGCCTGCCATTGTATGGCAATCTTGTTAAGTATGGCTGCCGCGACATC
CGGCGTGTCTGATGAATAACAAGTATGGCTCCGCAACACCGGCTGCTGCAACTTTCTATGCGATC
CTGAAGCATGTATTCCCTTTCCGATTTTGATTTCGAGCTGCCGCAGGAACTGATAGCGCAACTGC
CGCTGCCCCAGCGCAGCGCCTCCCGCCTGCTGCATGTCGATGGCGACCAGCTGGTGGACCGCGCC
TTTGCCGATATTGTCGACCTGCTCACTCCGGGCGACCTGC
>r655.1 |SOURCES={KEY=d7264f85...,bw,1795120-1795420}|ERRORS={}|SOURCE_1="hcb" (d7264f85c64c494738c475b842be43584b20fbfb)
CCACCCGCACCAAGCCCACATGGCTGCTGGTGACGCACATGTTCAACCACCAGACCCATCATCGC
GGTCAGGCAACCACCTTGTTGTCCCGGTTCGGGATCGATCCCGGAGATACCGACCTGATGCTGAT
GCCTGACTGATTTGTAAGCGCTGCCGGGTCGATGCCGGCCAGAGGCTAAGCCGGAGCGTGCTGAT
GTCCAGGGCGTCGGCACGCCTGGTCAACTAGCGCCGGGTCTCGCCGGCGCTGCCTGCCGCGCCGG
ACTCGCTGTTAGCTGCCTGCGATGTGCCTGATGCCGGCGC
>r656.1 |SOURCES={KEY=d7264f85...,fw,4416535-4416835}|ERRORS={}|SOURCE_1="hcb" (d7264f85c64c494738c475b842be43584b20fbfb)
CAGGATGAGAATGGAACCGGCCTCCGTCTGCGGCGAGGCCAACCCGGTGACATAGGCCGCAATAC
CGAAGAACGCGGCATGGCCCAGACTGACCAGGCCGGTTGTTCCTACCAGCAGTTCCAGGCTGAGG
GCAAAGATCGCATAGATGATGATCTTGACCGCGAGGTCCTGAAAGTAGGAGGAGAGGAACATCGG
CAGCGCGGCCAGGATCACCAGGAAGGCGAGCGGTCCCAGCCATCCGAAACGCGGTCCTGCCGCCG
GCAGGACTGGCGCCGTCGCAGTCATAGTAGTGCTCGTACC
>r657.1 |SOURCES={KEY=d7264f85...,fw,4823127-4823427}|ERRORS={}|SOURCE_1="hcb" (d7264f85c64c494738c475b842be43584b20fbfb)
TGTGGGGTCCCGCACACGGTGGCGCCAACGAAGCCGCACTGACCATGCTGCGCGAAATCGGTTCC
GTCGACAAGATCGGCGAATTCGTCAAGCAGGTCAAGGACAAGAACTCCGGCGTCAAGCTGATGGG
CTTTGGTCACCGCGTCTACAAGAACTACGACCCGCGTGCCAAGCTGATGCGCGAAACCTGCCACG
AAGTGCTGAATGAACTCGGCCTGCAGGACGATCCGCTGTTCAAGCTGGCAATGGCCCTGGAGAAG
GTCGCGCTGGAAGACGAATACTTCGTCAGCCGCAAGCTCT
>r658.1 |SOURCES={KEY=d7264f85...,bw,1480634-1480934}|ERRORS={}|SOURCE_1="hcb" (d7264f85c64c494738c475b842be43584b20fbfb)
CCAGCAATTGCGTCGGGTGCATGGAGAATTCCCGCAGGCCCATGCCAAGCAGCAGGCGCGTCAGC
TTGATGTCGCCCGCCATTTCACCGCACACCGAGACCGGAATGCCCGCTTTGGCGCCCATGGCAAT
CGTACTCGACAGCAGGTACAGCACGGCCGGATGCAGCGGATTGTAAAGATGCGCGACTTCGTGGT
CGGCACGATCGATGGCCAGCGTGTACTGGATCAGGTCATTGGTACCGATAGACAGAAAATCCATG
CGCTTGACGAACAGCGGCAGGGTCAGGGCGGCGGCGGGGA
>r659.1 |SOURCES={KEY=d7264f85...,fw,1401857-1402157}|ERRORS={}|SOURCE_1="hcb" (d7264f85c64c494738c475b842be43584b20fbfb)
GGTCGCTGGTGTGCGTCCAAGGTTCGCCAGCGCCAGTGCGCCGTCGCCCAGCAGCGCTACCACCA
CCGTATTGGCCACCAGGAACGCCGGGTATTCCCAGCCGCCGTTCTGCGCGGTGAACAGCCAGCCG
TTACCGATATGTACCCATAGTGCGCCAAGCAGCACCGGCATGGATGCGACTGCCGCAATACGTGA
ATGAAAACCGGCAATCATCGCCGCACCGCCCAGCACTTCGACCGCGATCACCGGGTAAGCCATCC
ATCCCGGAAAGCCCTGGCTGGCGAAAAAGCCGACGGTGCC
>r660.1 |SOURCES={KEY=d7264f85...,fw,2587670-2587970}|ERRORS={}|SOURCE_1="hcb" (d7264f85c64c494738c475b842be43584b20fbfb)
TGTAGCGGGACAAGGCGCTCCGGCAGAAATGCGGATTGTTCGACACGAAATTCTGCGGACCGGCG
TGCAGGTTGGTGAAGTTGCAACGCCCTCCGCCGGAAATGCGTATTTTTTCGGCAAGCCGGCTGGC
ATGATCGATCAACACGACTTTCTTGCCGCGCTGGCCCGCCACCGCCGCGCACATCATCCCGGCTG
CGCCGGCGCCGATGACGGCAACATCAAACTGGTTTTGCATGGGATCAGGAAAAACAACGAAGGCA
TGATTGTAAGCGCTGGAACCGGGGCGGCCTACGCTTATTG
>r661.1 |SOURCES={KEY=d7264f85...,fw,1514666-1514966}|ERRORS={}|SOURCE_1="hcb" (d7264f85c64c494738c475b842be43584b20fbfb)
CAGCTGACGATGCAAAGCCTGCGCGGCAAGGTGGTGATGGTGAATTTCTGGGCAACCAGCTGCAC
GACCTGCGTCAAGGAGATGCCGGAAATGGTGCAGACCTATAACAAGTTCAAGGACAAGGGCCTGG
ATTTTGTCGCGGTCGCGATGAGCTACGATCCACCCAACTACGTTCTCAACTATGCGCAGACACGC
AACCTGCCTTTCCACGTGGCGCTCGATACCAAGGGCGACGTGGCCAAATCGTTCGACGACGTGAA
GCTGACGCCGACCACGTATGTGATCGACAAGAACGGCAAC
>r662.1 |SOURCES={KEY=d7264f85...,fw,2151245-2151545}|ERRORS={}|SOURCE_1="hcb" (d7264f85c64c494738c475b842be43584b20fbfb)
CAAAGCCGTTCGACTTTCCTTCGTCGAACTTGACCTCAAACGCCTTGCCTTTTTTCCAAATTGAC
CGACGACTGGGCGAACACGCCGGTGTACACCTACCGATCTATTCACACCTTACATATTCATACCT
CATATAGCTCCGTTATTGCTGCCAGCACAACACGGGGCGCTAGCCTGCATACCCAAGCTTGATGA
GCACCGCTCGTCTTCATCGGCGTGCTCCGCGCAACGCTGCGTCCATCGCTGCGGTGAGCGCACGG
TCAGGCGGAAACCGCTGCTTCGGAGCTGATTCTGCGCTGC
>r663.1 |SOURCES={KEY=d7264f85...,fw,1472124-1472424}|ERRORS={}|SOURCE_1="hcb" (d7264f85c64c494738c475b842be43584b20fbfb)
GGACCCGGTCCTTGGATTCCTTCACTTCGGTTTCGGGCAAGCCGACGATGGTGAACGAAGGCAGC
CCGTTGGCCAGGTGAACTTCGACAGTCACTTCGGGAGCCTGCATGCCCGACAAGGCACGGCTCTT
CAATACGGCTAAGCTCATTGAACCTCAGGATGTTGTTTTGATATGGCGATTTTTGTCATGCCGCC
GCATGGCCTTGTGCGGCCAGGGCGCAGGTAGCAGCCTGGCAGCGCAGGTGGCCTGCGCGCCAGCA
CGGCCGATACCAGTAAGGCAATGAAGGCTTGTCCGGGCGG
>r664.1 |SOURCES={KEY=d7264f85...,bw,4136910-4137210}|ERRORS={}|SOURCE_1="hcb" (d7264f85c64c494738c475b842be43584b20fbfb)
GTTGATCCAGTTGCCGAGTGTCCCAGTGGACTAAAGCTTCGTAGCCCCGGTTGCCACGAATGCGG
ATACGGTCGGTACCCGACCAATGCAGCTGCTCTTTCGCGACTGTTGCCGAAGCATCCCATTCAAT
AATTACTGTGTCTCCAGAAGGTGCCCAACGCACGACTTCAATGCGTAAATCGGGAAGACGCTGCA
ATACCTGAGCGAAATGTTCGATAACGCCAGATCGGTCCGTTGGTTCATACATGGGCGGTATCTTG
TTTTGTGTGTCAGGATGCATCAAGCTTTGGAACAGCTCAC
>r665.1 |SOURCES={KEY=d7264f85...,fw,1017217-1017517}|ERRORS={}|SOURCE_1="hcb" (d7264f85c64c494738c475b842be43584b20fbfb)
AGGAGAGCGGTGGCCAGTGGTCTGACCACGGCTTCTTCAGCCTTGTAGTTTCGGAAGTGGATGTT
GAAGATGTAGATGAGCGCATGGAGAACTTCATGTAGAGCTGCGTCACGTTCTTCTATCGGGTGCT
GCCCGGGGGAGAGTTGAATCTGGAGTTGGTCATTGACGCACTGGCCAACTGCGTCCTCTATGGGG
GTGAGGACTATCTGGTACGTTCTACCGGAGAGGTGGACGGTAGAGGGAAGGGAGGGAGGCATTAA
GCCTCCTTCGGGAACTGGTCCTTCACAGATTGAATCGTGG
>r666.1 |SOURCES={KEY=d7264f85...,fw,4681857-4682157}|ERRORS={}|SOURCE_1="hcb" (d7264f85c64c494738c475b842be43584b20fbfb)
GATAGCCAGCGACGTTGCGTCCGGCAATCGCTGGAAAAATTTCCGAAAGCAGTAATTCCTGATAG
AGCGGTGCATTCGTCACCGATGTCCATCCGTGCCATATGCGGGTAATCATTGCGGTCTCCTGGCG
ATAAAATTCTCTCTATCGGCATTGAAACAGTCACGGCATGGAGGACTCGCTGGAGGATGGTGGCG
CTCCGCCGCGGAATTGAAATTATCGGTTGGCGGACAGGAAAATATCTTGCTATTTTTCCGTGCCA
GACTCGTTGCAAAGCAAGAGTCTTCTCCATTTTGCGTTAT
>r667.1 |SOURCES={KEY=d7264f85...,bw,1599316-1599616}|ERRORS={}|SOURCE_1="hcb" (d7264f85c64c494738c475b842be43584b20fbfb)
CAGCAGGCGGGCGCCTTTCAGCGTCGTCCCGGATGTGCTCAAGGGTTCGCGGGGACTTGCGACGA
AGTCCGCTCTGCCGGCCGGTGTGAGACCACTGCTGGCCCTTACCAAATATTTCTCGCCTTACCAG
CTCAATCCTTTTGACATCAATCCCTTGCGCGACATCCTTTCACGCCAGGTAGATTTCGACCTGCT
GCGCACGCAGAACCTGCCGCGTCTTTTTATTGCGACGACCCAGGTCAGTACCGGCACGCTCAAGC
TGTTTCGCAACAAGCAGATCACCATCGACGTGTTGCTGGC
>r668.1 |SOURCES={KEY=d7264f85...,bw,2828587-2828887}|ERRORS={}|SOURCE_1="hcb" (d7264f85c64c494738c475b842be43584b20fbfb)
CCAGGCGCAGTACGCTGCTGGCGCAGTTGTCCGGCAAGCTGGCCGGACAACGCAAGGAAGCCGGC
AACATCGAACGCGATGAACAACGGCTGGGCGGCCTGGTGGACAAGCTGGCAAGGTTAATCGAAGA
GCAACGAAAGGCCGATGCCGCAGCCCAGGAAAAGCGTCGCCAGGAGCAGCAGGAACGCCAGGAGC
GGCAGCGCCAGGAGCAACTGGCCCGCGCCAAGGCCAAAAAGGACGCCGAGGCCGGCGGAAAGGTG
AGCTCCGTCAAAACGCCCAAAGCCAATCCTGATGCAATTG
>r669.1 |SOURCES={KEY=d7264f85...,fw,111022-111322}|ERRORS={}|SOURCE_1="hcb" (d7264f85c64c494738c475b842be43584b20fbfb)
GCCTGTTCCTGCAGGAAGTCGGCATCCTGATTGTCGCCGTGGTAGCCGGGCACCAGCGGCACGTT
GGCTTTTTCCATCAAGGCCTTGGCCGCCGACTTGGAGCCCATCGCGCGAATCGCCGATGCCGGCG
GACCAATGAACACCAGACCCGCCTTTGCGCAGGCTTCGGCGAATTCCTCGTTTTCCGACAGGAAG
CCGTAGCCGGGATGGATCGCTTGGGCGCCGGTGGCGAGCGCGACCTCGATGATCTTGTCGGCGCG
CAGGTAGCTTTCCTTGGCGGGCGGCGGGCCGATCAGCACC
>r670.1 |SOURCES={KEY=d7264f85...,bw,1155408-1155708}|ERRORS={}|SOURCE_1="hcb" (d7264f85c64c494738c475b842be43584b20fbfb)
AAGACCAACTTCGCGATGCTGATTCCACCGCAGGCGTTCAACGGCTGGAAAGTCACCACCATCGG
CGACGACATCGCCTGGATCAAGCCGGGCGCGGATGGCCGCCTGTACGCGATCAATCCGGAAGCCG
GCTATTTCGGCGTGGCACCGGGGACCAATACCAACTCGAACGCCAACTGCATGGCTTCGCTCAGC
GGCAATACCATCTTCACCAACGTCGCGCTGACCGACGATGGCGATGTCTGGTGGGAAGGCATGAC
CAAGGAAGCGCCTGCGCACCTGATCGACTGGCAGGGCAAG
>r671.1 |SOURCES={KEY=d7264f85...,bw,336167-336467}|ERRORS={}|SOURCE_1="hcb" (d7264f85c64c494738c475b842be43584b20fbfb)
GGCGTTTTTCAGGTCCAGCCGCAGCGGTTTCTTGCCTCGATTGACTGCGATGAAAAACTGCGAGA
CTTCGTTACGCACAGGGCCCATGGTGCGGGCATAGTCACCCATGCCCGGATCTTCGATCTTCACC
ACTTCAGCGCCCATGTCGGCGAGATGCATGGTTGCCATCGGCCCTGGCAGCAAGCGGGTCAGGTC
GAGGACACGGATACCCTGCAGGGGCTGATCAATCGGCTGAGGAGAATAGGGCGCTTGCGACATGG
GTCTCTTCCTTTTTCCTGTATGGGCAGGATGGCGGTTCGA
>r672.1 |SOURCES={KEY=d7264f85...,fw,3623149-3623449}|ERRORS={}|SOURCE_1="hcb" (d7264f85c64c494738c475b842be43584b20fbfb)
TGGATATCCGTTACAGCAACTGGGAAACCATGCTCGAGCCGGCGACAGGACTGACGGCAGGTCAG
CAACCCGCAATACGTCTCGGACTCGGCATGGTGCGCGGTTTGTCGCAGGAAGCCGGCTGGCGTAT
CGAGGAAGCCCGTGCAATCCGGGCTTTTACCAGCATGACGGATCTGGCCCTGCGGGCCGAGCTCA
CGCGTCGCGATTTGCAAATGCTGGCCAATGCCAATGCGCTCGAACCGCTTGCCGGCCATCGCCGC
CAGGCGCTCTGGCAAGCGGTTGCCAGCGAACCGGACAAGG
>r673.1 |SOURCES={KEY=d7264f85...,bw,3327816-3328116}|ERRORS={}|SOURCE_1="hcb" (d7264f85c64c494738c475b842be43584b20fbfb)
TATCACGACGGGTTTCAATCACATCGCCAGTGCCCACGACATCCTTGCCGAATTCAATGCGGAAG
AGAGCCGCCTGTTGACCGACCGCGCGGCCAATGCGGACGAGCAGCGCCGCAATTCGATGCTGTTG
CTCGTCGTGGGCGGCCTGACGGCCACCATCGCCGCACTGCTGATCGCGGTGACCCTCGCACGTTC
CATCCTGCGCCCGCTCGGCAATCTGACCGGCGCAGTGCAGGCGATTGCCAAGGGAAACCAGTCTG
CCCGTGCCGAGGTCATCAGCATGGACGATCTGGGCAAGGT
>r674.1 |SOURCES={KEY=d7264f85...,fw,4235952-4236252}|ERRORS={}|SOURCE_1="hcb" (d7264f85c64c494738c475b842be43584b20fbfb)
GGATACCCTTCAGCGCGCCGTCGGAAGCTTCCTTCATGATCGCGTTGATTTCATCGACAGTCGTG
TCACGCGCAGCGATGAACGACAGGTCGACGATCGACACATTGATGGTCGGAACACGGATCGCGAA
ACCATCCAGCTTGCCGTTCAGTTCCGGCAGCACCAGGCCGACAGCCGCCGCGGCGCCGGTCTTGG
TCGGGATCATCGACTGGGTCGCCGAGCGCGCACGACGCAGGTCTTCGTGCATGACGTCGGTCAGC
ACCTGGTCGTTGGTGTAAGCATGCACGGTGGTCATCAGGC
>r675.1 |SOURCES={KEY=d7264f85...,fw,2448450-2448750}|ERRORS={}|SOURCE_1="hcb" (d7264f85c64c494738c475b842be43584b20fbfb)
CACCAGGTCGACATCACTTTAAGGAACCCTCGTGCCACCCGCCACCCCTGTCATTGCCATCAATT
CCATCACGAAAACCTATGCATCCGGCTTCCAGGCGTTGAAGAATGTCGATCTCCAGATCCGACGC
GGAGAAATATTTGCATTACTCGGTCCGAACGGCGCAGGCAAGACCACGCTGATCAGCATCATTTG
CGGCATCGTCAACGCCAGCAGCGGCACCGTGCTGGCCGACGGCCATGACATCTCCCGCGATTATC
GGGCGGCACGCACGAAGATCGGCCTGGTGCCGCAGGAGCT
>r676.1 |SOURCES={KEY=d7264f85...,fw,2089215-2089515}|ERRORS={}|SOURCE_1="hcb" (d7264f85c64c494738c475b842be43584b20fbfb)
TGATCCGCGGAGATCAATCTCAAACAACGTGATCCCTTCTCAGAATTAGTGCCGTTCTAAGGCAG
AGTTCTTCGACTCAGATGGATTTAAAACGGCACTAATTGATACAGAGGTCTCAGTGCATAACCCT
TGGTAGAAGGGAGGGTGATGGAGGAGCGCAGTAGCCTGCTTCTACCCGTTTCTTGATCGGCTCTA
ATTTTGCAGAAGATTCTCTCAGGAAACCCTCGTACAGAGCGTTTTGTGCAAATTCACAGCTATTA
CCCACTTCTAATAAATCCAACCAAGCTAAACCGTAGGTCA
>r677.1 |SOURCES={KEY=d7264f85...,fw,1049113-1049413}|ERRORS={}|SOURCE_1="hcb" (d7264f85c64c494738c475b842be43584b20fbfb)
TGTTGACTGCTTGCGGGTATCCAATGCATCACTTTCGACCTGCAAGAGCAGCTGGTAGCGCCGAC
CCTGGATTACGAAGTCAGCACGACTACCAAACAGCTTGCGGTAGTCCTGGAGGACCATCAGACCT
GAGGGTGTATTCCAGCGGATAGGGAGCCCATCCTTGGCTGCCACCTTGGCTGCTGCCTGAAGCCA
GTCCATGGCCTTACGTGCTGCAATGACCACCTTGCCGATGGCTTCGTAGTTCTTTCCGGCCACGT
AGGAGGCATCGAACAATCCCATCTCGAAGTCAATGACCTC
>r678.1 |SOURCES={KEY=d7264f85...,fw,3646712-3647012}|ERRORS={}|SOURCE_1="hcb" (d7264f85c64c494738c475b842be43584b20fbfb)
ATATTTTTCGCCCCTATTTTTTTGCGCGCTCCACATTCCATGCTACCTCCCGCCACGGAAAAATC
CGTGTTTTCACCGATACTGGCTGCAAAACCCCTCCTCGGCACCCTTTAAAATGTTTCCACAGTTA
AAGTTTTTTCCTGGGCCGCCGAAGAAGGGAGTGTCCGGACTGAGATCGGATGAGACCGAAAAATT
AAATGCAAATTTTTCCTAAACTTTTTCCAGTCCCATCCGATAACCCTTACAACAGCGGTTCAAAC
AGCCCTACTGGGGTGAACCAAAGTTGAAAAACTTAGCCGG
>r679.1 |SOURCES={KEY=d7264f85...,bw,1912779-1913079}|ERRORS={}|SOURCE_1="hcb" (d7264f85c64c494738c475b842be43584b20fbfb)
GCACCTCATCCGCGGTTGTCGCCCCTTCGCCGATCTTGAGGGCGCCGGCAATCCGCAGCGGCTTC
ATTCCATCGGCGATGCTCTGCTTGCGCAACGCATGGATGTCGGTTTCCTCCCTGATCAGCCGGGA
AAAGGGCTGGGTGATGTTCAGCAACTCGTACAGGCCGGTCCGGCCGCGATAGCCGGTCTGGCGGC
ATTCCGGGCAGCCGACGGGACGATAGATTTTGTCGGGCTTGGGCAGATTCCAGCCTTCGGTCAGG
CCGTTCCAGATGTCGTCATTGAGTTCGCCGTCCGGTTGCT
>r680.1 |SOURCES={KEY=d7264f85...,bw,2920136-2920436}|ERRORS={}|SOURCE_1="hcb" (d7264f85c64c494738c475b842be43584b20fbfb)
GAACCAGAAGATCCACGTCAAGGTACCGCTGCATTTCGTGAACGCTGAAATCTCGCCGGCCGTGA
AGCTGGGCGGTGCGATCATCAGCCACGTCATGAACGAACTCGACGTGACCTGCCTCCCGGCCGAC
CTGCCGGAGTTCGTCGAAGTCGACCTGTCGACCGTCGAAGTCGGTGCGACAGTTCACCTGTCCGA
CATCAAGCTGCCGAATGGCGTGTCCGCAGTGTTGCACGGTCAGGACGATCCGACCATTGCAACTG
CAAGCGTGCCTGCTGGTCAGGTGTCTGCGGATGACGCAGC
>r681.1 |SOURCES={KEY=d7264f85...,bw,2354830-2355130}|ERRORS={}|SOURCE_1="hcb" (d7264f85c64c494738c475b842be43584b20fbfb)
TGCTGCTGATCGTTATCGTGCTGTTTGCACGTGGCGGCATTCTCGGCGGCGCCGAACGCCTGCTC
AACATGTTCAAAACGCCGGGCCGCGACAAGGAGCGCAACGCATGAACACAACCCTACGCACGCAG
GGGCTGTCGAAACAATGGGGCGCCTTCAAGGCCAACAGCGATATCAGCCTGACCTTCACGCCGGG
CGCGCGCCATGCGCTGATCGGACCGAATGGTGCGGGAAAGACCACGTTCATCAATTTGTTGACGG
GCAGCTTTGCACCGACCAGCGGCAAGGTGTTCTTCGGCGA
>r682.1 |SOURCES={KEY=d7264f85...,fw,4416527-4416827}|ERRORS={}|SOURCE_1="hcb" (d7264f85c64c494738c475b842be43584b20fbfb)
AGGGGAAGCAGGATGAGAATGGAACCGGCCTCCGTCTGCGGCGAGGCCAACCCGGTGACATAGGC
CGCAATACCGAAGAACGCGGCATGGCCCAGACTGACCAGGCCGGTTGTTCCTACCAGCAGTTCCA
GGCTGAGGGCAAAGATCGCATAGATGATGATCTTGACCGCGAGGTCCTGAAAGTAGGAGGAGAGG
AACATCGGCAGCGCGGCCAGGATCACCAGGAAGGCGAGCGGTCCCAGCCATCCGAAACGCGGTCC
TGCCGCCGGCAGGACTGGCGCCGTCGCAGTCATAGTAGTG
>r683.1 |SOURCES={KEY=d7264f85...,fw,1267856-1268156}|ERRORS={}|SOURCE_1="hcb" (d7264f85c64c494738c475b842be43584b20fbfb)
GGAAAGCTGCTCGTGCGCGTCGATATCCAGCAGGAGCAGGACACGTCCTTTGAAAGGGCGCAGAC
CTTTCAACTCAAGGCAACCTACGCCACCGGCAATACAGGGCGCGCCGAGACAGGCACGGCGACCA
TCAGGGACGACGGCACGGGCATTCGCTACCCGGGCACTGTCACCGACGGTACGCCCAATACATCA
GGCATCGAGCTGGACGATGATCGTGTATTGTCAATCGCAGACCTGACGGTCAATGAAGGTTCAGC
CTATGCCATCGCAACCGTGACAGGGAGTGCGGGAGAAACC
>r684.1 |SOURCES={KEY=d7264f85...,fw,981468-981768}|ERRORS={}|SOURCE_1="hcb" (d7264f85c64c494738c475b842be43584b20fbfb)
GTACTGAACTGCTGGTAAAACACGTCGGCGCCTGGACCGTACGGCACCCGGCCCAGCGACGGGCG
GAAGCCAAAGATATTGTTGTACGCAGCGGGATTGCGCAGCGAACCCATGACATCGCTTCCGTCGG
CCACAGGCAGCATGTGCAGCGCAACCGCCACCGCAGCGCCGCCACTGCTGCCGCCTGCCGTCCTG
CCCTGGTCGTAGGCATTGCGCGTGACCCCGAAGACCGGGTTGTAGGTATGCGATCCCAGTCCAAG
TTCCGGCGTATTGGTCTTTCCAATCAGGATGGCGCCCGAG
>r685.1 |SOURCES={KEY=d7264f85...,fw,612407-612707}|ERRORS={}|SOURCE_1="hcb" (d7264f85c64c494738c475b842be43584b20fbfb)
CCCGTTGATGCTTTCCGACGCCCGATTTATTGGTGGAGTTATGAGGGCGGGAATGATAAGACTTA
AAGACTTGGTTGCGGGGACAGGATTTGAACCTGTGACCTTCGGGTTATGAGCCCGACGAGCTGCC
AGACTGCTCCACCCCGCGTCTGAAGAGATCAAGTATATCCTGTATCGATAAGCAACGCAAATGCA
ATTGCCCCGGGCAGTGTTACACTTCCGCTGTACACGGAATTGCTGCGTAGATGTGATCGTTGAAA
CAACAGCAGCCGGTTCCGCTGTATGACTGGATCATCCGTC
>r686.1 |SOURCES={KEY=d7264f85...,fw,21959-22259}|ERRORS={}|SOURCE_1="hcb" (d7264f85c64c494738c475b842be43584b20fbfb)
CGGTCCGCCCGGCGGGAATGGAACGACAAAGGTAATGGGTTTGCCGGACGACGGAAAGTCCGTCG
ATTGGGCGGCCACCCAGGGTGCATGTGCGGCCAGGCTTACCGTAATGGCAACGGCGGAAAGCGTG
AGGATGCGACGGCGCGGCTTGGACAATGCATTCCGCTTCAAGGTCATGCGGGTCTCCTGGGCAGA
TCGATAGAAATGGGACATGAATGGACGCCACAGTATAGCGAGCGTCCAGTTACAACGCAGCGTAC
AAAAGGGAACCGTCTCCATTTCAATGCAACTCGTTGTACG
>r687.1 |SOURCES={KEY=d7264f85...,bw,164877-165177}|ERRORS={}|SOURCE_1="hcb" (d7264f85c64c494738c475b842be43584b20fbfb)
AACGGGCATTGATGGAAGCCGACCCAAGGAAGCTGCGATCCGAAGGCGGCATCGTGGCGATGCAG
GAAGCCTTGCGCAGCGCCAGCAATGAAGCCATCGGTCATGGCAAGGTGCGCGAAGTCTTGCTGAC
CGACCTCCTGGTTTCGGAGGGCGACCTGTAGAACCTGCAGAACCTGTAGTAGCCCGCCTGGCGAT
TTGCTCGGCGCCGCGTCAATCCATCGCAGTGCGCAGCCGGTTATGAATAGCCGTCGTCGCAATCG
CGGCATGACCCATGGCGACCGAAATCTGGTTCAATCCTGC
>r688.1 |SOURCES={KEY=d7264f85...,fw,1371672-1371972}|ERRORS={}|SOURCE_1="hcb" (d7264f85c64c494738c475b842be43584b20fbfb)
CGCCGCCGGCGCTGGAAGACATGGAATGGATATCGCTGGATGAATCGCTGGCCGAACATCCGTCG
CAAAAATGGCGTCGGCAGCGGCTGCCGCGACTGGCGCCGCGCTATCGATGCAACAGCGTGTTGTC
GGTTGCCGGGGCGGTGGTGTGGGGAATGGGGGCCGGCGTCGCTCCGTTGTTCCTGCTGAAGGACA
ATCCACTGGTCGTGATGGTCGACGGGCCGCTGGCGGAGCTCGAGACCGATCTGTGGATGCTGGCC
CATCCGGATGTGCGGCACTTGCACCGCGTCAAGCTGCTGT
>r689.1 |SOURCES={KEY=d7264f85...,fw,3437590-3437890}|ERRORS={}|SOURCE_1="hcb" (d7264f85c64c494738c475b842be43584b20fbfb)
AGGCAGCCAGACCAACGATTTCGGCACGCCGGGCGTGCATGAACATTCCATCATGCTCGATTCCC
CCGATGCGGCGGAGCGTTTTCATCAGCAACTCGTCAATGCGTGTCTGCGTGCGCAAGCCAAGGCA
CGCGCGCCAGGCCAGGGCCGGTTTACCGTGACCATCATTGGTGGCGGCGCAACCGGCGTCGAGCT
GTCAGCAGAATTGCACATGACCGCCAAGATCATCTCGAGCTACGGCTTGTCGAATTTCGATCCCG
AGAAGGACCTGAAGATAGTGATTGTCGATGCCGGGCCGCG
>r690.1 |SOURCES={KEY=d7264f85...,fw,1655546-1655846}|ERRORS={}|SOURCE_1="hcb" (d7264f85c64c494738c475b842be43584b20fbfb)
AGCCACCATCATCCTGGCATCAACCCCCAGCTTGCGAAACCCCGTATCAAAAGCGGCGATCTGGT
TTGCAATGCCATCGGCATGTTCGTATTGATAGCCACATGCCTGGGTAATCGCTGCATACGGCGCA
TGTGCAGTCGAATGGGCCGCCAGGAATATCCGCCCTGCCTTGCCTTCAATGACCTGCATGGTTGG
AAACTGCCCGAATAGCGTATAGCGCACTCGGTTGTTCAGGCGCACCAGAACGTCGCGAAAGCCGA
AATGGTCGTTAATCCAAAGATCCAGCTTCGCAGGGAATTT
>r691.1 |SOURCES={KEY=d7264f85...,fw,4897764-4898064}|ERRORS={}|SOURCE_1="hcb" (d7264f85c64c494738c475b842be43584b20fbfb)
TGCAGCGCCGCGTCCGACTCGCCTTCAAAGCGCATCACCACCATTTAGTCGCTGGGTGTAGACCC
GAAACCAGATGATCTACTCATGGCCAGGATGAAGGTGCCGTAACAGGTACTGGAGGTCCGAACCC
ACTAACGTTGAAAAGTTAGGGGATGAGCTGTGGGTAGGGGTGAAAGGCTAAACAAATCTGGAAAT
AGCTGGTTCTCTCCGAAAACTATTTAGGTAGTGCCTCAAGTATCACCATCGGGGGTAGAGCACTG
TTATGGCTAGGGGGTCATCGCGACTTACCAAACCATTGCA
>r692.1 |SOURCES={KEY=d7264f85...,bw,219491-219791}|ERRORS={}|SOURCE_1="hcb" (d7264f85c64c494738c475b842be43584b20fbfb)
GCTGGGCATCGTGGCACGGCACTGAGCAGGCAATGAGCAAGCGATGAGCAAGCAATGAGGGAGAT
TTTAGTGAAAGAACACGCTTACGTACCTGAAACGCAGTTTGGCATCTGGTTCCTCGGCAGCCCGA
CCTGGGTGAAGTATGTACTCGAGGTGGCGATCGCCGATTTCGCCCGCCTGCTTGGCGGCGAACGC
AGGCCACCTGTCGATGTGGTGCTGGATGTCGGCTGCGGCCAGGGCCAGTCGTTCCGCCTGCTCAA
GCAGCAATTCCAGCCGCGCGTGCTGATGGGGATCGATGCC
>r693.1 |SOURCES={KEY=d7264f85...,bw,4188112-4188412}|ERRORS={}|SOURCE_1="hcb" (d7264f85c64c494738c475b842be43584b20fbfb)
GCCGATGATTTCTGCGCCCCTCCGCAACGCTCCCATATCGATCTGATCATATATTGATACAAGGC
AGAAAATTTAATTAAAAATCTCGGGAACTGCCGCAAACCCGCATGGACAAAGGCTAAAGTGCGTT
ATACTGTACGCATGAACAGTATGCATGAATGCCTTGAATGCTGTCAGGAAACAGATTCGAAAGGC
AAGCATGCATATCTTGAAGATGCGCTATGCATCTGTCTGGCGGCAGGCTTCATATGGTCCTGCTG
CCATCGAACCAGGAGCTGAATCATGTTCAAACCGGGTATG
>r694.1 |SOURCES={KEY=d7264f85...,bw,4029212-4029512}|ERRORS={}|SOURCE_1="hcb" (d7264f85c64c494738c475b842be43584b20fbfb)
CGCACCGGATTGAACTCAATGTACTGGCTGCATTGAAGGAAGTAGGTAGTGGAATCGATCACGGT
TGCCTTGTACCGGCTCTGCCACAAGGTACCGGCACGGTGGTACTTGCCATTGAAATAAGGGACAT
AGTGGCGTCCCACCCATTGCATCATTTTCCCCAGGCCCGCCTCATCGGACGGCGAAGCCAGCAAG
TGCAAATGCGTCGGCATCAGCACATAAGCATGCACTGCCACCTTGAATTGCTTTGCGGCGTCGCG
CAACCATCCCAGAAAGGCAGCGAAGTCCGATTCGTTCCTG
>r695.1 |SOURCES={KEY=d7264f85...,fw,643325-643625}|ERRORS={}|SOURCE_1="hcb" (d7264f85c64c494738c475b842be43584b20fbfb)
AGACTCACTAACGCCATATTTAGAAGAATATAGTATTCGCGATACAAAAAATAACGATCGCGGCG
GTGAATTCGGCAATAGATTAGAACGCAGCATAACAGCTCAACGTGGGACGGATGTCGTCGTGCTT
TTCGGAGGGAAAGGTATCGGTAAATCAACCTTTCTTCGCCGTTTATTGTTTGTCCGACCACCACA
GGTACTGAAAAAAAATGCAGTTACTGTCTTAATCGACTTGCTAGACATACCAGAAGATAAGCGAC
AAGTTGATTCATATATTTGGTCGCAATTGATCCAGCAGCT
>r696.1 |SOURCES={KEY=d7264f85...,bw,1140717-1141017}|ERRORS={}|SOURCE_1="hcb" (d7264f85c64c494738c475b842be43584b20fbfb)
GTGGCTCGACCGGCGCCGGCAAAAACGGCTTGCCGGCCGGGAATCGGACAAAGATTGAATGCACA
GCCTTGCAGCGCAACAGGCCGCTTCGGGGAGAACATCGATGGATAATCAAGCACAGAATAACGAC
GACCTCGAACAGGCATTGAAGGCGATCGAGGCGACCTATGTGGCCAACCTGCCCGCCAGGCTCGA
CGACATCGGCGATGCGCTCCAGCATTGCCTTGATGAGCCAGCCAGCAGCGAGCATCACAACACGC
TGCTCATCAAGCTGCACGGGCTGGCCGGCTCGGCCGGCAC
>r697.1 |SOURCES={KEY=d7264f85...,fw,4344114-4344414}|ERRORS={}|SOURCE_1="hcb" (d7264f85c64c494738c475b842be43584b20fbfb)
AGGCCGACACCGCATCCCGGTCTTCAGCCATGCCGCCGGATGCCGTCGTGGAAGTGGCAAGCCCG
CCTGTTGCAACTGTTTTCGTTCCGACCGCGCCTGATGTGGTTACGGTTGATGCGGCCGCCGAACC
GGCTCCGGCCCCGGATGCCGCCGTGGAAGTGCCTGCCAAACGGGCCAGGAAATCCGCGCCGCGTA
CCCGGCGTCCGCGCAAGGCCGAGTCGACCGCCGGCAGCGAATAAGCCATCGGTCAGTGCACGTCA
GGCTGACCGGACAGGCAGCGGCTTGCGCTGCCGGACACGT
>r698.1 |SOURCES={KEY=d7264f85...,fw,817479-817779}|ERRORS={}|SOURCE_1="hcb" (d7264f85c64c494738c475b842be43584b20fbfb)
CTATCGAGCTCATTTGCCGCGCTGTCGACGATATCCTGTTCCAGACGCTGGATGCGCGTCGCCTG
GTCGGCGACGGAGAGCCCCGCCTCCATACTGGTTACTGCGCGGGCCGTGGCATTGCGCTGGGCTG
CGGCAGGGGCGACGCCGAAGGTATGCAGGCCGAAGGGTGTCAGCCTGGCACCGACACGATCGAGA
TATTCCTCCAGCGCTTCCATGTCGGCTTCGTTTTGCAGCGACTTGAGTCCCATGTCCTTGAGTAC
CCCTGCCCGACCTGCAAGACGGTTCAACGCAGTCAGATGG
>r699.1 |SOURCES={KEY=d7264f85...,fw,2087693-2087993}|ERRORS={}|SOURCE_1="hcb" (d7264f85c64c494738c475b842be43584b20fbfb)
CAAGCCATCGGTCCGCCTGGGCCAGCTGCTCGATCTGCAGTGGTTTAGCTCGCTTTTCCTGAACC
GGATGCAGCACCTGAATGCCTTTGAACACCTTGCGCACGATTGGCGCCTTGGTCGGATCTGGAAA
ACCCTGATCGAGATGCCACTGGGCGAGGGCGGCTAGCCTCTGGCGCAAGGTGTTGATCGACAGCG
TTTCGGCATGGTCGACCAGATAGCGAGCGACGCTTTCGGCGGTGGCCGGTAGAAAGCCGCCCCAT
TCGACCTCAAAGTGGCGAACGGCGCCCTGATACGCCTTGC
>r700.1 |SOURCES={KEY=d7264f85...,fw,1270069-1270369}|ERRORS={}|SOURCE_1="hcb" (d7264f85c64c494738c475b842be43584b20fbfb)
TGTCACTGTCAATGTGACAGACGTGAATGAAACGGTGCCCGCACCGACTCCTGCGCCGACGCCAA
CGCCGGTTCCGACGCCAACGCCGGTTCCGACGCCAACGCCGGTTCCACCACCAACGCCGGTTCCG
ACGCCAACGCCGGTTCCGACACCAGCGCCGGTTCCGACGCCAACGCCGGTTCCGACACCAGCGCC
GGTTCCAACCCCGACACCGGTTCCAACACCAACGCCGGTTCCGACACCAGCGCCGGTTCCAACCC
CGACACCGGTTCCAACCCCGACACCGGTACCTACTCCTGC
>r701.1 |SOURCES={KEY=d7264f85...,bw,126695-126995}|ERRORS={}|SOURCE_1="hcb" (d7264f85c64c494738c475b842be43584b20fbfb)
GCGCCGCCGCGCGCGGAGCGCGCCATTTCGTCTGTCCTTCGGGCGGCAATGCCGGCTTTGCCGCG
GCCGTTGCCGGCGTCTCGCTCGGCATGCATACCACCATCGTGGTACCGGAAACCACGCATGAATC
GGTGCGCCTGAAAATCCGCGCGATCGGCGCCGAGGTGGTCGTGCACGGCGCGGTCTGGGATGAAA
GCAACCAGCGCGCACTGCAACTATGCGAGCAGCAGGGTGCGGTCTATGTACCGCCATTCGATCAC
CATGACATCTGGGACGGCAACGCCACCCTGATCGATGAGG
>r702.1 |SOURCES={KEY=d7264f85...,bw,4061232-4061532}|ERRORS={}|SOURCE_1="hcb" (d7264f85c64c494738c475b842be43584b20fbfb)
GCGCAGAAGATACGGCTTTGTTGAAATTTCTGACATGATTTCCTGAACGAGGTACATGCGGTCAG
GCAAGCCACACACTGGCGGGGCTTGCCATCGACATGTGAAGCCTTATTAACGACGCATCACTTTT
TCAGACGGTGTCAGCGCTTCAATGTATGCGGGGCGCGAAAAGATGCGCTCCGCGTATTTCATCAG
AGGGGCTGCCGTCTTGGATAGTTCGATGCCGTAATGGTCCAGCCGCCACAGCAAGGGGGCGACAG
CCACGTCGAGCATCGAAAACTCATCACCCAACATGTACTT
>r703.1 |SOURCES={KEY=d7264f85...,bw,4592020-4592320}|ERRORS={}|SOURCE_1="hcb" (d7264f85c64c494738c475b842be43584b20fbfb)
GGCTTGCCGTGTTGCTGAAAATACCAGCCGCGCTGCTGGCCGCCTTGCAGGTTGAAGGCAAGGCA
GTTGTGTGCGGCGAGGTCGTCGAGGGTGCGCGGGATGCCGTAGCGCTCGAAGTATTCCGGCGTGC
CGCAGACGACACGCCGGTTGCTGGCCAGTTTGACGGCAACGAAGTTGGGATCGATGGCGCCGCCG
ATACGGATGCTCAGGTCGTAGCCTTCACGGACCAGGTCAACGACGCGGTCAGTCAGGTTGAACGA
AATCTGCACATCCGGGTTGGCGGCGATGAAGCCCGGGGCA
>r704.1 |SOURCES={KEY=d7264f85...,bw,1102066-1102366}|ERRORS={}|SOURCE_1="hcb" (d7264f85c64c494738c475b842be43584b20fbfb)
ACCGTGCTGGAGAATGTGCGCATAGGCTTGCAGCGGCCGCTCGGCAACTCGTTTGCCTTCTGGCA
GAGCGAGAAAAAGCTGAATGCGCTCAACGACAAGGCGATGACCTTGCTGCGCGAAGTCGACCTGG
AAAACTTTGCCGATACGATGACCGTCGATCTTCCGTATGGCCGCAAGCGCGCCCTCGAGATTGCG
ACCACGCTGGCGATGGAGCCGGAACTGATGCTGCTCGACGAACCGACGCAGGGCATGGGCCACGA
AGACGTGCACCGTGTCACCGCGCTGATCAAGAAGGTGGCG
>r705.1 |SOURCES={KEY=d7264f85...,fw,3243375-3243675}|ERRORS={}|SOURCE_1="hcb" (d7264f85c64c494738c475b842be43584b20fbfb)
CGACGGCGTCGGCACGCTTTTCCGACAGTTTCTGGTTGTACTGCTGCGAGCCCAGGCGGTCGGCA
TGGCCGGTCACCGTCATCGCATCAACCTTTGCGCAGCTGGCCAGCTTGCTGATGACTTCGCTATC
GATTCGTTTTTTGGCGGCGCTGCTCAGGACAGCCTTGTTGAACGCAAAGCTTTCGTCACTGCCGA
GCGTGACGGCGAAGTCGCATGGCGTTGGCGCCGGCGTTGGTGCAGGTGCCGGCGGCGTGGCGCTG
GCAAGCGGCGGGGCAATGGGATTGGCGACTGGGAGAACCA
>r706.1 |SOURCES={KEY=d7264f85...,fw,1563339-1563639}|ERRORS={}|SOURCE_1="hcb" (d7264f85c64c494738c475b842be43584b20fbfb)
GGCAAACTTCTGTGCAAGCGGTGCATCGAACAACATCACGGGGACCACGGGGTGGGTTCCCGGCT
TAATCGTGAAGCCAAGCTCGGTGATGGCGGCGCGGAAGTAAGCGGTGTTCTCATGCAGCCGGTCG
CGCAACTCGGTGGACGACGACAAGCGATCCAGCACGGCCAGCGATGCGCCGGCAATCGACGGTGC
AAGCGTATTCGAGAACAGATAAGGCCGCGATTTCTGGCGCAGGGTCTGGATCACTTCCCGGCGTC
CGGAGGTAAATCCCCCCATTGCCCCGCCCAGCGCCTTGCC
>r707.1 |SOURCES={KEY=d7264f85...,fw,2605595-2605895}|ERRORS={}|SOURCE_1="hcb" (d7264f85c64c494738c475b842be43584b20fbfb)
TGTACAGGTCGATCTGGTTGATCTGCTTGGCGACGGCGAGGTAGTCCACGTCTTCCTTGAGCAGG
CCCCAGCGCTTGTGCTGCGTAAGGAACCACATGCCGTCGGACAGGTACGGAAAGTTCACCGCACC
GTCGTTGAAGAATTTCATGTAATTCGGATCGTCCCAGGTCTTGCCCATGCCGTTCTGGTAGCGGC
CGAGGATGCGCTGATTGATGACATCGACCGAAGTATTCACATACGACTTGTCGGCAATCGTTTCC
GCCATCCTGTTCTTGTTCGACAGGCTGGCGTCGATCCACT
>r708.1 |SOURCES={KEY=d7264f85...,fw,1628133-1628433}|ERRORS={}|SOURCE_1="hcb" (d7264f85c64c494738c475b842be43584b20fbfb)
TGCGGAATGCTTCACCCATGCCGACGATCTGGTGCGTCGGCAAGGTGCCGGAGCGCAGGCCGCGC
TCGTGACCGCCGCCATGCATCTGCGCTTCGATCCGTACACGTGGCTTGCGGCGGACATACAGCGC
GCCGATACCCTTGGGTCCGTAAGTCTTATGGGCGGTAAAGGTCATCAGGTCGACCTTCCACTTTT
CCAGATCAATCGGCATCTTGCCGGTTGCCTGCGCCGCGTCGCAATGGAAAATGATGCCCTTCGAA
CGGCAGAGTTCACCGATTGCGGGAATAGGCTGGATGACGC
>r709.1 |SOURCES={KEY=d7264f85...,fw,3154885-3155185}|ERRORS={}|SOURCE_1="hcb" (d7264f85c64c494738c475b842be43584b20fbfb)
ACGCCACCGCGTCGACCGCGGCCAGGTAGTTCAGTCCATCGTATTTGCCGGAGTGGATGCACAGG
CCATGCTCCTTGTCGGCATACCATTCTTCCCAGGCTTCGGTCGAGTAGGCCTTGTCTTCGACCGC
CACCACCTGCCGGATCGGCAGGCTGTACTTTTTGGCGAACGCGAAATCGCGTTCGTCATGGGCCG
GGACGCCCATCACCGCACCGTCGCCGTAGGTGATCAGCACGTAGTTGCCGACCCAGACTTCGACC
TTGTCGCCAGTCAGCGGATGGGTGACGAACAGGCCGGTCG
>r710.1 |SOURCES={KEY=d7264f85...,bw,3506466-3506766}|ERRORS={}|SOURCE_1="hcb" (d7264f85c64c494738c475b842be43584b20fbfb)
AGGAGACGGACCGCCAGCGCGCACTGGAAGCTGGCTTTGACCTGCACATGGTGAAACCCGTTAAT
ATTCCCAGGCTGCTCGACGAGATTGACCGGCTCGCTGTTCAGGGCCGCCCGGACATGGCCCGTTC
CGGTTAAATTCTGCCGGTGCTTTGCCCATCCCTGACCAGTGGCCAGTGACCAGCCTGGCCGCCGG
AACGTGGCTTGATAGCAGCCGACCCAATATTTAAACCTGCCGACGGCGTCGCGCCGGTCCATTTG
CCGTAAGAACCAGTCGTTGAACTCGCATGTTGCCTTTATG
>r711.1 |SOURCES={KEY=d7264f85...,bw,1065777-1066077}|ERRORS={}|SOURCE_1="hcb" (d7264f85c64c494738c475b842be43584b20fbfb)
TCATGGGAAGGCGGTTTGCGCGGACGTGACGCGGCCCTGGCCATGCTGCGCCAGGTCAACGAGAG
CGACAGGCGGTTTCAGGCGGATCACCGGATTCATCTCCGCTTCGAGAATCACCACGTGGATGGAT
TACGCGATGCGCTGGACTGGATACGTCAGGGATGGGTGAGCGTGCTTGCTTTCAATGACCATTTG
CCATCCATTGCACGCAAGGCGCAGTCACCCGAAAAACTGGCGACCTATGCGGAACGCGCGCGTTG
CAGCACCGCTGCATTCGCAGACCGGATGCAGGCAGCGCAG
>r712.1 |SOURCES={KEY=d7264f85...,fw,2067692-2067992}|ERRORS={}|SOURCE_1="hcb" (d7264f85c64c494738c475b842be43584b20fbfb)
CGGATCGGACGACGAGCCGTCTGTGTTGTACGTTATGTGGCGCGGCCGCGTTTTCAAGAAACACG
ATCTATAACGATTGCGATTCACTAGCATTTCTTTTCAGTCTAACAGCACGCAGCTTTCAATCGAT
CAACATCACCGCCTCGAGCAACCTAGACGTAATCATGCGGTCTATAATCGTACTGCCCCGGACTA
GGTGTGATTCGAGCACACGTTTGCATAACAATGACCAACCTCTCAGCTCAAAACTTACTGAATGG
CTCTGGTTTCAATGACCGACACATGTTGGAGAAAGCGGGC
>r713.1 |SOURCES={KEY=d7264f85...,bw,610349-610649}|ERRORS={}|SOURCE_1="hcb" (d7264f85c64c494738c475b842be43584b20fbfb)
CATGACGATCCGGAAGGCCGTCCTTCCGTCTTCGAAAGCCTGCCGACAATGAAAGCGGGCAAGTG
GCTGGCGGTTGGCCGGCTCGATTTCAATACCGAGGGGCTGCTGCTATTTACTACCTCCGGAGACT
TGGCAAATCGCCTCATGCATCCACGCTATAACATCGAGCGCGAATACGCGGTGCGGACGCTGGGC
GAACTGGAAGAAGGCATGCGTCAAAAGCTGCTTGCAGGCATCGAGCTCGACGATGGCGTGGCGCA
ATTCTCGAAAATCGCGGATGGCGGGGGCGAAGGCGTGAAC
>r714.1 |SOURCES={KEY=d7264f85...,fw,2955178-2955478}|ERRORS={}|SOURCE_1="hcb" (d7264f85c64c494738c475b842be43584b20fbfb)
TCGCTGTCGTAGTCATCTTCGACGATCCATGCATTTTCGGCGCGTGCCCATTCGATCAGCTGCAG
CCGGCGCGGCAGGCTCAGCGTCACGCCCAGCGGGTATTGATGCGACGGCGTCACGTACGCCAGCC
TTGCGTGCGGAGCTGCGCGCAGCGCCGCATCGATCATCATGCCTTGGTGATCCACCGGCACCGCG
ACCAGGTTTGCTCCAGCGCCGGCAAAGGCGGTCTGCGCACCGCGATAGCCGGGGTCCTCGATCCA
TACCGGATCGCCCGCATCGAGCATCATCATCGACACCAGT
>r715.1 |SOURCES={KEY=d7264f85...,bw,268714-269014}|ERRORS={}|SOURCE_1="hcb" (d7264f85c64c494738c475b842be43584b20fbfb)
GCGTACTTGCTGGGGTTGCAGTTTTGGTGTTCAGCGGACTGCGCGGGCAATCCATGATCCCCATA
TTTGAAACCGGTTCAGCCCTTGTTGGGATAGGGTTTGCATGTTATTGGGGTGGATATTTCTATGC
TCGAAAGCATGGCATGTCATTAGAGGATCTTGATGCGGCCCGTAGTTTGCCGAAGTATCTTCGAC
GCCTTCCCTACTATGGGATAACTGCAATTACGATGGGTGCCGTGTTAATCGTGCTGGATATTACC
AATCGGTCACGTGGCGATTAACAATCAAGAACTGACTTTC
>r716.1 |SOURCES={KEY=d7264f85...,fw,1136731-1137031}|ERRORS={}|SOURCE_1="hcb" (d7264f85c64c494738c475b842be43584b20fbfb)
TCGCCGGCGAATGGCCAACGACTTCGCCGAGTTCCCCGGGGCCGACTTCCTTGCCCGCGTCGTCG
ATCAGGCGGATGTCGTGGCCGGGGGCCGGCTGGCCGACGGTGTGCAGCTTGTACGGATGCTCGTG
CGCGGCGAGCACGCAGGTGCCGCCGCCTTCGGTCATGCCGTAATATTCGATCAGCCCGCCCGGCC
AGCGCTGGAGGATATCGCCCTTCAGCGCGGCGGAAAACGGCGCGCTGGTACAGAACTTCATGCGA
AACGATGACAAGTCGTACTGGCCGAAATCCTCGCGCGCCA
>r717.1 |SOURCES={KEY=d7264f85...,fw,1761824-1762124}|ERRORS={}|SOURCE_1="hcb" (d7264f85c64c494738c475b842be43584b20fbfb)
TTTCTGATTGCAAACATGGCGCCGATCATGTTCGGTGCCCTCGTCGTCTTCCTGCTATCGGGCTT
CCCGGTGGCGTTCTCGCTTGCTGCCAACGGCCTGTTCTTCGGCCTGCTGGGCATTGAACTCGGCT
TGCTCAAGCCTGAACTACTGCAAGCATTGCCCAACCGTATCTTCGGCATCATGGCCAACGATACG
CTGCTGGCAATTCCGTTCTTTACCTTCATGGGCCTCATTCTTGAGCGCTCCGGTATGGCGGAAGA
CTTGCTCGATACGATCGGGCAGTTATTCGGCCCGATCCGT
>r718.1 |SOURCES={KEY=d7264f85...,fw,1833936-1834236}|ERRORS={}|SOURCE_1="hcb" (d7264f85c64c494738c475b842be43584b20fbfb)
CGGTCAACAAGATGGACCTGGTCAACTACGACCAGACCGTGTATGACCGTATCGTCGGCGCCTAT
CTCGAGTTCGCCACGCAGCTTGGCCTGAAGGACGTGCGCCCGATCCCGCTATCGGCGCTTGCCGG
GGACAATGTCGTCGATGCCGGCGACAAGATGCCCTGGTATAACGGCCCGACCCTGATCAACCTGC
TGGAATCGCTATCGGTGTACGAAGACTCCCATGACGAGCCGTTGCGTTTCCCGGTGCAATTGGTA
GCGCGTCACAACGGCCACGAGGCAAACGACTTCCGTGGCT
>r719.1 |SOURCES={KEY=d7264f85...,bw,4548769-4549069}|ERRORS={}|SOURCE_1="hcb" (d7264f85c64c494738c475b842be43584b20fbfb)
TTTTCAGAGATTCACGGCTGGCTGTTCCAGACCGTCGTGCATCCACTGCTCTACATGCTGACGCT
CGGTGACATTACCGAAGAAGCATTCGATGGAACCGAATGGTTCCTGCTGGGTGTGCTTGAACTTC
TCGTGTTGTTCATCGTGTTGCGTCCGCTGGAAGCTTGGATCCCGGTCAAGCCGAATATCGATCCG
GCGGCACGGCGTGTGGATTTCGTTTACAGCTGCATCCATCGCCTGGGAGCATTCACGCTGGCGGT
ATTCTTTGTCCTGGATCCGCTGTTCGACATGATTGCAGGG
>r720.1 |SOURCES={KEY=d7264f85...,fw,2914609-2914909}|ERRORS={}|SOURCE_1="hcb" (d7264f85c64c494738c475b842be43584b20fbfb)
TTCGAGAACCATGTTGCAGTGGTCTCGTCGCAGTCATACGCTTGCACCGCCTCACCCCAAACCTG
CACGGTCAGGATGATTTCCTCGGACGGGTCGGGCAGGCCCAGCGGTATTTCCAGTCGCAGCATGC
CGGGCGCGCGCAGTTCCAGCGTATCGGTCTTGATGCGCGGGACGATCAAGGCCATTTTCGGAAAA
TCGCGCTGTGTCATGAACTGCCCTTCCGCGTCGACCACCATCCATTCGCGATCATAGATATGCTC
GCTCATCAGGCCCGCAGGCGTGACGGTGGCCTCGCGCAGC
>r721.1 |SOURCES={KEY=d7264f85...,fw,2049241-2049541}|ERRORS={}|SOURCE_1="hcb" (d7264f85c64c494738c475b842be43584b20fbfb)
TCCTTTTGGCTTTGCTACACATCACGTTGAGCTATAAAAAAACATTCTTTCATTGTAGCGCGGTG
GCAAGCAGTTTAGATATTCTAAACAACGCATGCGAAAAATTATCGCTTGATGGTGGGGGCTGCGG
CCTTTATATTGTCTCTTCAGAAGCTGAATTTCCGCGGAGTCAATCCATAGTTATGTCGTCGCCTA
GATCAGATCACCTTGTTGCCGCTCTATCGAATGCCGTATTCAGGCGTGTATAGCAGTTGTACTCC
AACGGTTAACGCCAATAGCTAGAGTCGCGTCGGTGAACTA
>r722.1 |SOURCES={KEY=d7264f85...,fw,4133347-4133647}|ERRORS={}|SOURCE_1="hcb" (d7264f85c64c494738c475b842be43584b20fbfb)
CTTTGGTTGGTCCTTAAAGAATTTAAAGTCGCTAATGCTATCGAAGACGTCGAAATAGCGAAACA
CAGGAGCGAATACTGCGTCGACGATGGAAAAATGGTCATCACTGAAGAACGTCGCTGCCGCCTTC
TCCGCTTCCACCTGTTCAAATTTACCCGTCACTTCCGTGGCCATGCGCTGCAGCGTCGCTTCATC
AGGTGCATTATAGAATTTTGCGATTGAGTTTAGGATAGTGGAGCCGAACTCAATCCATGCGCGGT
GTCTAGCGCGGAGCAGCGCGTCCGCCGGATGCAACCTCGG
>r723.1 |SOURCES={KEY=d7264f85...,fw,3410034-3410334}|ERRORS={}|SOURCE_1="hcb" (d7264f85c64c494738c475b842be43584b20fbfb)
CGGAAGTATCCGAGCTGCTGCTTGGCGAGCTGGAGCTGCTGCTGCTTGGCGAGCTGGAGCTGCTG
CTTGGCGAGCTCGAGCTGCTGCTGCTTGGGGAGCTCGAGCTACCGGAACTGCTGGAGCCGCTGGA
ACCGCCAGAGCCGCTGCTCATGCTTGAGCCCGGGCTCGACGAGCCGGAGGAAGAACCGGACGATG
ATGGAGAGGAACTGGTTTGCGCCACTGCAATACCTGCTGCGGCCATAAGGGAAATAACGAGTGCG
ATCGATTGCTTTTTCATGCTGCCTCCGTACATTGATTGGG
>r724.1 |SOURCES={KEY=d7264f85...,fw,791019-791319}|ERRORS={}|SOURCE_1="hcb" (d7264f85c64c494738c475b842be43584b20fbfb)
ATTGGCCTCGCTGCGCGCCACGCATCCCTTGTCGCTTTGGTCAATCTGTGCGGAAATTTCCTGCT
GCAGTAAACGGATCGCCTGCTGCGCTTCACTTGTCGGCATGCTTCCTCCTGTCACGGCTGATACC
AGTCAGACCATGACAAGTGATGCAAGTTTAATCTCCATACTCCTGCGGCCACCCGCGCAGCGCAT
GAATCCTCAGCGTGATCATTTCCTGCCGTACACCGATCCGTTGCCGCGATACCTTACCATTGCAC
GCCAGCCGGGCGGCAGCCCGCCGTTCCTATTTGCGTGGAT
>r725.1 |SOURCES={KEY=d7264f85...,bw,1206436-1206736}|ERRORS={}|SOURCE_1="hcb" (d7264f85c64c494738c475b842be43584b20fbfb)
CGCCTGCGCGGCGACCCAGTCAAACCCATGCTGCCGTGCACGCGAGCAGGCCTGTTCCAGCCTTG
CACTGCCCTGCTGCGGCAACGGCTGGCCGAGCCAGTAGCAGGCTAGCGCATTAAACAGGACCGGC
AGCATATCGTCGGTAACGGCGCGCTCGTACGCCTGCTGGACGTCGGACTTTTGCGCGCCGGTCCA
GGTGTCATGCAGGCCTTGCAGCGCCTTGAACAGGCGTGAGCTGCCTTGCGGCGAGCGCTGCGCGA
GGTTCAGGAAGGATTCGGCGAGCTTGTGGTGTTTTGGCTG
>r726.1 |SOURCES={KEY=d7264f85...,fw,3081759-3082059}|ERRORS={}|SOURCE_1="hcb" (d7264f85c64c494738c475b842be43584b20fbfb)
CGTGACCGCTTGATCGCTTGACGCCGACCCAGTTGTCATGGGCCGCGTCGGTACGCGGCCCCCTA
GTTATACCTGGCAGTGCACCGGTCCGGTGCACTGCCTTTTGACCCCGCGAGGCAGTCATGACCAC
CCCTTCTTCCACCTCATCGCACGGTGCTCGTGAAACCTTCGACACCGGCCCGCTTTCCTGGGTGA
TGGGGGAAATCCGAGAATTGCTTAATCGCTCGAAGACTTCCATCCAGGAAGCCGTCACGCAGGAC
GCCGAGACGCAAGCCACGGCAATCCGTCATGCGAAGAGCT
>r727.1 |SOURCES={KEY=d7264f85...,bw,4321036-4321336}|ERRORS={}|SOURCE_1="hcb" (d7264f85c64c494738c475b842be43584b20fbfb)
CATTGCTCCAACGACCATGCGCAATGGCTCGACACCGTGATGCTGGTAAAAGCGGTGATCCTCGG
TGGCGATCAATGCATTGATGACGTTGGGGGAAATGCGGCTCAATGGTACCCATTCCCGGTTTAGC
CGGTTGAAGACGGCCAGGCGCTTGCCATCCGCCGACATCAAAACACTGGGCTGTTCGTTTTTTGC
CTTGCGCAAGTCTGCCGTACTCGGCGTCAAGGGGATAAGAATGATGGCATACAGGACCAGCAACA
AAGCACCAATCCCTGCAAGGGATGCGATTCCTTTTAATGC
>r728.1 |SOURCES={KEY=d7264f85...,bw,392059-392359}|ERRORS={}|SOURCE_1="hcb" (d7264f85c64c494738c475b842be43584b20fbfb)
ACATGAACTTCATCGCCTTCTCGTATTACCTGGGCGATGCAGCCGGGCAGATTTTCGTTTTCTTC
ATCCTGACTGTGGCTGCCGCGGAATCCGCGATCGGTCTTGCCATTCTGGTGGTGCTGTTCCGTAA
TCTGGACACCATCAACGTGGAAGATCTCGACAGCCTCAAAGGTTAATCACAAAAATAACGGATAA
GGTCCATCATGGCGGGGCAACTTAACCCACATCTACTCTTGGCCGTGCCGCTGGCACCCCTCGCA
GGCTCGTTGATCGCGGGCTTGTTCGGAACCAAGTTTTTCG
>r729.1 |SOURCES={KEY=d7264f85...,fw,2830227-2830527}|ERRORS={}|SOURCE_1="hcb" (d7264f85c64c494738c475b842be43584b20fbfb)
ATGCCTTTTTCGGTAAGGTCGACATCGGTCCAGCCGGTGAAGCGGTTTTCCAGGTTCCAGGTGGA
TTCGCCATGGCGCATCAAAACGATTTTGTACATATTGATTAAAGGAAGAAGTGAGGAAATCGGTG
AATTCGGTGTGCTGAAGCGAATTGAAATGCTAGATCGGCTTCTATTTTATAATGTTGGGATTGCT
TAAAACCATTGAATACACAGGAGTAGCGTGAAATTTCTGATTGATAACATCTGGCTGATCGGCAT
TGCCCTCGTTTCCGGCGGCGCCTTGTTGTGGCCAAATCTG
>r730.1 |SOURCES={KEY=d7264f85...,fw,2847023-2847323}|ERRORS={}|SOURCE_1="hcb" (d7264f85c64c494738c475b842be43584b20fbfb)
GACATAGGCGCCATCGATGGACACGGTCTTGCCCGACGATTCGCTCGCCGTGAACGACATTTCTT
CCAGCAGTTTTTCCATCACCGTATACAGGCGGCGCGCGCCAATATTTTCAGTCTTCTCATTGACT
GAAAAGGCGATTTCGGCAAGACGCTGGATACCGTCCGGCGTGAAATCGATCTTGACGCCTTCGGT
TTGCAGCAGCGCTTCGTATTGCCGCGTCAGGCAGGCATCGGTACTGGTCAGGATACGCTCGAAGT
CGGCAATGGCCAGCGACTCGAGTTCGACGCGGATCGGAAA
>r731.1 |SOURCES={KEY=d7264f85...,fw,1244042-1244342}|ERRORS={}|SOURCE_1="hcb" (d7264f85c64c494738c475b842be43584b20fbfb)
TGCGGTGGCCTTCTCGAATGGTTTTGCCGCCCAGGGGCGCGACTGGTGGCATGTACTGATCGGTG
ATGCACTGGGTGTGCTGGGTGGCATTTTCTGGGCAGCGACCACGGTGCTGATCCGCCGTTCCGCC
TTGTCCGAGGCGCCAGCGGCCACCACGCTGCTTTACCAGTTGGGCGGGTGCGGCGTGATCCTGGT
GGTGATCGGCCTTGCAGTCGGACAGGGAACGGGCATCACGTTGAGCGGCACCGTGCTCGGCAGCC
TGTTTTTCCAGTCGGTGATCGTCGCTTTCCTCAGCTACCT
>r732.1 |SOURCES={KEY=d7264f85...,fw,1991716-1992016}|ERRORS={}|SOURCE_1="hcb" (d7264f85c64c494738c475b842be43584b20fbfb)
CAATTCGAGCAGCGAGGTCGAATTCCAGGACGCCTATGGCGTGATGGTCGGCGAGGAAGGCCGCG
GCATCCCCACCATCATTGAAATGGCAAACCATACTCGCCTGGATTGTGTGATCGGCAGCGCCGGC
CTGATGCGCCACGCATTTGTGCAGGCGGCGCATCATGCCCGCCATCGCCGGGTTTTCGGCCGGCC
GCTGGCCGAACAGCCGCTGATGCGCAACGTCTTGTCCGACCTGGCGCTCGAGAGCGAAGCGGCAA
CGGTGCTGATGCTGCGTCTCGCGCAATCCTTTGAATCACC
>r733.1 |SOURCES={KEY=d7264f85...,bw,2884754-2885054}|ERRORS={}|SOURCE_1="hcb" (d7264f85c64c494738c475b842be43584b20fbfb)
CATAAAACCGCTTGCCCGCTCCGAACCCTTGCGCCGCGATTGACAACGCAGACGGTCCACGCTTA
CAGCTCGTCTTCGATCAGGCCCTCCGGCAGTTCCTCGAGTTGCGCAGTAAAAAGTGGCCACTGTT
CAGTGGTATTAAAGTAGGCAAGATAGTCAAACATGAAACCTCCAAAAAGATGTGTACCATCAGGG
CTAGCATGTTCTGTGCCGCATCGCACAAATACCTTAAACCTTGATAACGCTCATATTTTTTACTT
TTATATGGAAAATATGCTGCATAAGCACAATTTGAGGAAG
>r734.1 |SOURCES={KEY=d7264f85...,bw,3503146-3503446}|ERRORS={}|SOURCE_1="hcb" (d7264f85c64c494738c475b842be43584b20fbfb)
TCGCAATGCTGACCATTCTGGCCACTATCAAGGGCTGGAAGGTCATTCGCCGAGCAATGTAAATC
CCGGCGTTTGTTCTGTCCGGGGCAGGTGCGCAAGTGCTTGCCCCTTTTTCGTTAACGGGGGTCGA
AATGGTCGGTACAGGTTTTATTGTGTTAGTGGCTGCGTTGGGCGCTCTATGGATCATGTTCGCGC
CATGAAAGACAAAATCTTTCTATTCATGTTCTGGTCGATCCTTGCGCTCATGGCTGTTCGTGATA
GTCACGCCGAGGCGCCAGTCACTCAATATTCGCTAACCTA
>r735.1 |SOURCES={KEY=d7264f85...,fw,4649166-4649466}|ERRORS={}|SOURCE_1="hcb" (d7264f85c64c494738c475b842be43584b20fbfb)
GCAATACATTAATTCGTCAGGGCGCATTAAGGGGCAAGTCAATGCCAGTAATCAAATCGATCGTC
AAAAACGACGAAAGGAGCGAGGATCATGACGCCCGGAAACGCGAAATTCGACGTGTCGCGCGAGC
CTGTCAATGCAGGCCCTGCCTGTTTCACCCCTCCCGGTCGGCCTGGCGCGAACTGGCTGCAGAAA
CCCCGGATTTTTATGCGCAGGACCCGCTGGCGTGGGTCAGGTACATCGACGGCAGCCTGCCTGCT
TCGCCTGGCCGCATCGAACCCTGGTCTTGTCGGGTAAAGA
>r736.1 |SOURCES={KEY=d7264f85...,fw,4854329-4854629}|ERRORS={}|SOURCE_1="hcb" (d7264f85c64c494738c475b842be43584b20fbfb)
GACGATAACTACAAGCGTTATCTGGAGAAACACTTCCGCGAAACTTTTTCGTTGGTCGGGACTCC
ATTACGTATCGAGCTACGTTCAAGCAAGAATCCTTTTGCCAGGGATGAAAAGTAAGATTTGCGCT
TGTATCGTACTTGGCAAACTGCGCCTAAATCGATTACAGTCGTGAAAACATTATCAGAGAGGCAC
TTGAAAACCATCAGGTTGTCTCCAACTCCATATCACAACAACACAACGGAGCTGTCATGAGCAAT
AAAGGGCAACTGTTACAAGACCCCTTCCTCAACGCCTTAC
>r737.1 |SOURCES={KEY=d7264f85...,fw,1317177-1317477}|ERRORS={}|SOURCE_1="hcb" (d7264f85c64c494738c475b842be43584b20fbfb)
TGAAGAGCGTCGCAAACGCGAAGTCGATCCGACGCTATCGATGCTGCGGAATGCCTTGATCCAGC
CGCCGGCGAGCGAGGACGAGCGGTACGCGCAGCAGCGCCTGAAAGAGATGCATGACCTGATCGAA
CTGGTAACGCACTGGTTCGGCGATATCCAGCATCTCGACACCAAGACCCTGGTGCAACTGATGAA
GCTGGGTTCCAAGGCGCAGAAACTGCTCGAAATGAAAAATAAGCTGACCTTGGTCGGGAAGTCTG
CCAGGGCCGCCAAAGATTCTTCACAGGATAGTTGATCCCA
>r738.1 |SOURCES={KEY=d7264f85...,bw,2421001-2421301}|ERRORS={}|SOURCE_1="hcb" (d7264f85c64c494738c475b842be43584b20fbfb)
TGGCCGACATCTTGATCGGGCTGCCGACCAGCTTCACATCGGCGCCGGTAGGATGCGGCAAGTCG
ACACGCAGCTGACGGGCGATTACCTGCGGATTGTCGAACACCTCGTCGAGGTCGCTGATCGGTCC
GCAGGGAACGCCGGCGGCTTCCAGCGCGTCGATCCATTCCTGCTTGGTCTTGGTTTTCACCATGT
CGGCCAGCAGCGGCACCAGGATGTCGCGATGGCGCACCCGCATCGGGTTGGTGGCGAAGCGTTCG
TCGGCGAACAGGTCGGGCCTGCCGCCGGCTTCGACGAAGC
>r739.1 |SOURCES={KEY=d7264f85...,bw,3221315-3221615}|ERRORS={}|SOURCE_1="hcb" (d7264f85c64c494738c475b842be43584b20fbfb)
AACGTGATGCTGTCGAAGCAGTCGATCGCGGCGCTGCTGGAACGGATGAAGCAGGTGGCGCGGGA
ATTTTCACAGCGGCATCAGGACGATGCGCGACTGCCGTTTGAAGAACGCTATTCCATCAGTTTCC
TGCTGGCCGCAAGGCCATGGATGCCGGAGACCTTCCAGGCGCTGCTGCGGCCGGCGGCCCCTCCC
GCACGGACGGTGCGCCGCAAGTAGCCGGCGCGCCACGCCCAGGTTTTTTTAGGCATAATGGGCAA
TATTTCGTGGATTTTCGATGTTTAAACAACCCTCCATCGC
>r740.1 |SOURCES={KEY=d7264f85...,fw,2712513-2712813}|ERRORS={}|SOURCE_1="hcb" (d7264f85c64c494738c475b842be43584b20fbfb)
ACCGTAGGGAATCACCGGCACATCATGACTTGCGCAAAGCTTCACTGCCTGCGCCACTTCTTCGG
TGGTCTGCGCAAATACCACCGCATCGGGCAGCATGGGATCGTACGACGACTCATCCCGGCCATGA
TGTTCCCGCATCGCCTGCGAGGTCGACAGGCGATCGTCGAAGATCGATGCGAGCGCGGCCAGCAG
CTCGTCCGGCAGCGGCCTCTTGAGCGCCGCGGTGGTGGCGGGATGGTTCATGGTTGTCTCCGTTT
TTGCACGTGTTTGCCTGATTCTACTCCCTTGCGCCCGGGC
>r741.1 |SOURCES={KEY=d7264f85...,fw,4062984-4063284}|ERRORS={}|SOURCE_1="hcb" (d7264f85c64c494738c475b842be43584b20fbfb)
CATGTCGAGTTCCTGATGCAGATTCAACACGCCAGCCTCGGATACCAGCAAGTGTACTTCCATGC
CAGGCGTGTCCCGCAATGCCTTCAGCAGCCGTACACCATAGACGGCGCCGGTGGCGCCGGTGATC
GCAACGATCAGCCGCTGTCCCGGGGTGGCCGGCAGCATGAGGATCTTAAGCCTTCAGCATGGTCT
GCAATTCACCGGACTCGTACATCTCGGTCATGATGTCGGAGCCGCCGACGAATTCGCCTTTTACG
TAAAGCTGCGGAATGGTCGGCCAGTTGGAAAACTCCTTGA
>r742.1 |SOURCES={KEY=d7264f85...,bw,1479265-1479565}|ERRORS={}|SOURCE_1="hcb" (d7264f85c64c494738c475b842be43584b20fbfb)
CGGATCCGACAGGATCAATGCATGCACATCGATGAAGGCACCGAGCTCGGCAGGCGAATCCTTGG
GCAGGTCGTTCCAGATGGTCTGCAATTCCTTGTGGACGGTCGCGATCGCCTTTTGCAGCCGCTGG
ACCTCCGCTTCCACCTGCTCTTCGGGCACAAGGTAATGTTTGACGTCCAGGGCGGCGGGCGCAAG
CAGGTGCGCGCGGCCAATTGCTATGCCGCGCGAAACCGGAATGCCGTGTAACGTGAATGAGGCCA
TCGATGTGCGTATTGGTTATTCGCCTTCGCCAAACTTGTT
>r743.1 |SOURCES={KEY=d7264f85...,fw,1265031-1265331}|ERRORS={}|SOURCE_1="hcb" (d7264f85c64c494738c475b842be43584b20fbfb)
TGAGTGCTGCTTTGTCGGGCGCCTTGGGTACCGACGTCGTGTTTGGATCCAGCGGCACTTCCATT
GCCGGAGACTACGGCACAATTCTGTTCAAACCGGATGGGACTTATACCTATACAGTTACCGCATC
TCCAACAGGTACTGTCTACGACTATTTCACATATAAAGTACAAGATGCGGGAGGCGCGTCGTCAA
CTGCTGTACTAACTATTCAAGTGAACGTATCTAGCGTGGCCCCACCGACAGCAGCCGCCGATACC
ACTTCCATTACCGAGAACGCGAGTTCGGTGTCCGCTGCGG
>r744.1 |SOURCES={KEY=d7264f85...,fw,3351671-3351971}|ERRORS={}|SOURCE_1="hcb" (d7264f85c64c494738c475b842be43584b20fbfb)
AAGGCGGAGCATGAGCGCCTGAATCAACTAAGCAGCCGCCTGGCGGACCATGCACCGCTCGACAC
GGAAGCGCGTGCCACGCTGGACAGGGACGCGGTTGCCGCCAGTGAAGCGCTGTCGCTGCTGGAGC
GGAAAAAGCAAACACTTGACGACGAGCTGCGCTGGCACCTGGCCTGGGACGCCCTGAAAAAAGAG
GAACAACAGGCGCGCGAAGACGTGGAACGCCTGGTGTCCGAACAGCTCACGCTTCTGCCTCGCCG
GCGGCACCTCGTACGGGTGGAAAGCATACAGCCTGCCCGT
>r745.1 |SOURCES={KEY=d7264f85...,bw,1900558-1900858}|ERRORS={}|SOURCE_1="hcb" (d7264f85c64c494738c475b842be43584b20fbfb)
GCCCACCGGAGCATTCAAGGTACGTGGCGGACTGGTGTACATGCATGAACTGGCGCGGCGTGCCC
CAGACGTGCGCGGCGTGATTTCGGCAACGCGCGGCAACCACGGGCAGTCCGTGGCGTTTGCCTGC
GGTCGTCAGGGCGTGCAGGCGACCATTGTCGTCCCGCATGGCAATAGCAGGGAAAAAAATGCCGC
AATGCGCGCACTCGGCGCCAATCTGATCGAACATGGCAACGAGTTCCAGGAAAGCCGTGAACATG
CAATCCAGCTCGCGGAGGAACAGCGCCTGCACATGATTCC
>r746.1 |SOURCES={KEY=d7264f85...,bw,12431-12731}|ERRORS={}|SOURCE_1="hcb" (d7264f85c64c494738c475b842be43584b20fbfb)
TCCCGGTATAGTCGGGTGCCTTCTTTCATTTGCTTCAGCATGTCCGCTATCGTTCGCTTCCTGTT
CATTTTCTTCTGCACGCTTGCGCCAGCGTCTGCCAGCGCGGATAACCGGCAGGATGGCGCCAGCG
GTATGGAACAGGCGGTCGCTTCCTGCCGCGGCGATCAGCAATGCGAAGCGGCGGTGCGCAAGCGC
GAGACGCTGGCCGCGGAAAAACGGCAGCAGCGTGAAGCGGCTGACCGCGCACTGAAAGCGGCGAA
CCCGGGTGGCTACTATCTGATGCTGCTGGGGAGATTCATG
>r747.1 |SOURCES={KEY=d7264f85...,bw,4414072-4414372}|ERRORS={}|SOURCE_1="hcb" (d7264f85c64c494738c475b842be43584b20fbfb)
TTGTCCTGCAGGGGGAGTCGAACGAGCTCATGCAGTCGCCGGAACTCCTGATGAAATACCTCGGC
GTCTGACCCTACGGGTCCGGTATGACCTGTAAGGTACGCGGCCGGCAAGGAAGGTCCACATGAAA
GCAGCTTACATCACCGGCCATGGTGGCAACGACGTCGTCGAAATCGGCGATCGCCCCGACCCGGT
ACGTCAACCCGGCGAAGTGATGGTCCGCCTCCAGGCAGCCACGCTGAACCGTGTCGATCTGTATA
TGCGCGACAGCGGAGCAGGCATTACCCACCGCCTGCCACA
>r748.1 |SOURCES={KEY=d7264f85...,fw,526451-526751}|ERRORS={}|SOURCE_1="hcb" (d7264f85c64c494738c475b842be43584b20fbfb)
GACAAGGGGATGAAAGCAGGCAGCCTGGTGGTGCATTTCCAACCATGCAACGACATTGCCTGGCA
TCACCTGCAAAATATGTGCCGCGCCAGAATGGCGCGCGGTCAGTGCGATAAATTGCTATATCTCA
AGAAACGACCGGGTTTTCACAGGATTTCCCATATATATGGGTAGGCCAATAAAGGCTGAACATGA
ATAATGACGGCTCCTGATGTCGGAAATAATCCGACTGGTTTGCCAGCCATCAGAAAGAGCCTGCT
GTGATTTCATGCACCGAATGTCGTTGTCGCCTGTCCGATC
>r749.1 |SOURCES={KEY=d7264f85...,fw,3253539-3253839}|ERRORS={}|SOURCE_1="hcb" (d7264f85c64c494738c475b842be43584b20fbfb)
CTTTGGCGACACCATCCTGTCGCGCGACAAGGCCAAACGTCTGGCATCGTGGCTCTCGCTCGAAA
AAGCGATGGAGTCTGGCGAGATCGTTACCGGCACCGTCAATGGCAAGGTCAAGGGCGGCCTGACC
GTTCTGACCAACGGCATCCGTGCCTTCCTCCCGGGTTCGCTGGTCGATACCCGTCCGGTCAAGGA
CACCACGCCGTACGAAGGCAAGACCATGGAGTTCAAGGTCATCAAGCTGGACCGCAAGCGCAACA
ACGTTGTGCTGTCCCGCCGCGCCGTCATCGAAGCATCGAT
>r750.1 |SOURCES={KEY=d7264f85...,bw,804866-805166}|ERRORS={}|SOURCE_1="hcb" (d7264f85c64c494738c475b842be43584b20fbfb)
AAGCAGATCATGCGCATCACGATATCGGATGAGGAAACCGCGGGACATCTCAACATCGGCATTGG
CGACCCGATCGCCGATGTCTGCCGTTCATTGCTCGATCAGGACGGGCGCGTCGTGTATTACGCGC
ACATACAGTATCCGGCCCAGATGATCCTGGTAGAAACGGATCTGTTTCCGCACCCGGCAAAACCA
AAAAGACGAAAAGCCTAGGACCTTGACGTGTCCTGCAATAACAAATGATCAATGGAGATAAGCAT
GGCAAAGGGTAGTAGTCTGAAGAGTCACGTTGCCGACTTT
>r751.1 |SOURCES={KEY=d7264f85...,fw,4033824-4034124}|ERRORS={}|SOURCE_1="hcb" (d7264f85c64c494738c475b842be43584b20fbfb)
ACGCACTCGATCACAAGCTGATCGCGCAAGCGAAAGCGGCGCTCGACAAGGGGGAGAAAGTCTCG
TTCATCTCGCCGGTCAAGAACCGCAACCGTACGGTCGGTACCATGCTGTCAGGCGAAGTCGCGAA
GAAGTACGGCCATGAAGGCTTGCCGGATGACACCATCCACATACAACTGCAGGGCACCGCGGGCC
AGTCGGCCGGCGCTTTCCTGGCACATGGCATCACGCTGGACCTGGTTGGCGAAGGCAATGACTAC
GTCGGCAAGGGCCTGTCGGGCGGCCGCATCATCGTGCGTC
>r752.1 |SOURCES={KEY=d7264f85...,fw,1115961-1116261}|ERRORS={}|SOURCE_1="hcb" (d7264f85c64c494738c475b842be43584b20fbfb)
CGGGCCAATGCCGCATTTTCCGCAAGGCGCAGCAGGGCGGCCTCGTCACCGCCGGCGATCAGCAG
CAAGTCGACCGCCGATGGCGACACCTGCGCGACCGCTTCGCTGACGAGGTCGACCGCACTGCTGG
TTTTTACCGGGCCGCCCGCGGCGGACACGATATGGACCCGGTAGTAAGGCTGGGGACAGGCATCG
TTGGCGGCGGCGAACACCGCCGCAGGACCGCTGACGTCCAGCACCTGCACGCCATCGTAGACAAG
GATGGCAATCGTGATGGAAGCAGAGGAGCAGGTCGACATT
>r753.1 |SOURCES={KEY=d7264f85...,bw,3160536-3160836}|ERRORS={}|SOURCE_1="hcb" (d7264f85c64c494738c475b842be43584b20fbfb)
TTTTCCCGTTGAGCGGCGCTTCGAAACCCACTGTGCATTCCTGACCGGGACGCAGATGCTCGCCG
ATCAGCATGCTCAGGCCACCAAGCGACAGGTCGAGCGTGCGTGCACGCATGGGCGTAGCGCCGGG
AAGGATGACAATCGCCTGGCAGCGCAAGATCTTGCGTGGAAAACTTCTTGGTTCAGCAGGCATGA
GGCAAGCACCAGATGGAGTATCGCCCGGACACGCCATGCAGCCGGTGGCAGGGAAGCCCTTCGTG
TTGGCGGGAAGCCCGGTGGACACTGCCCACGCGCGACGGA
>r754.1 |SOURCES={KEY=d7264f85...,bw,2343908-2344208}|ERRORS={}|SOURCE_1="hcb" (d7264f85c64c494738c475b842be43584b20fbfb)
GGCGGCAATCGCCGACAGGTTGTCCAGGCCTTTGACCGATTCGACTTGCACCAGCAAGCAGATTT
CCTCATTGGCGCGATCGACATAATCGGGGATGCGGCTCCAGCGCGATGCGCGGGCCAGTGCACTG
CCGACACCCCGCACGCCTTCCGGTGGATAGCGTGTTGCGCGTACCAGGGCGGCTGCCTGTTCCGC
ATTGTCCACCATGGGAACGAGCAAGCTCTGCACGCCGAGATCGAGCAATTGCTTGATCACCACGG
CATCTCCGATCGGCGGACGAACCACCGGATGTGACGGCGA
>r755.1 |SOURCES={KEY=d7264f85...,bw,324198-324498}|ERRORS={}|SOURCE_1="hcb" (d7264f85c64c494738c475b842be43584b20fbfb)
GCTTCCTTGGCGCGTTGCTGTTCAACGTCGGCGCAAATCAGGTAATGGCGCTCGGCGCGTTGCAG
CCACCAGTGCTGGATCGAACGCAGCACGGGGCTCAGGGACAGCATGGCCAGGTCCTGCAGCTTGA
AATCCTTTGCGCCGGACAGATCAAGTTTTGATTTGATGGTGTGTGTATTCATCGTTGCTCCTCGA
ATGCTGGTTGTCCCGTTATCAGTCCGTACCGACGCGCTGCGAAACGGTCGTGACATCGTGCTTGC
TCCATGATCAACGTTCATGCGGTTCTCCATAATCGAAAGG
>r756.1 |SOURCES={KEY=d7264f85...,fw,783605-783905}|ERRORS={}|SOURCE_1="hcb" (d7264f85c64c494738c475b842be43584b20fbfb)
TGAGATTGGCTGCGGTGCGCACGCGGGACAGCGCGATTTCGACTATGATGTTTGCCCGAACACAT
GCAGGTGACGCGCCTATGAATAACGATCAACATGACCCGAGCGATGGCGAAGAACATCACGACGA
CGACCAGGCGGGGGCGATCCATGAAGCCAGGCTCTGGGTCGACGATGGCTGGACGGCGCGGGTAA
TCAAGAACGAGGACGATGACGGCTGGGCCGTCGCGATGATCAAGGACGGTGAACGCGAACCGGCG
CTGGTCGGGCCATGGACCATGGGACGCGACAAGAAAAACC
>r757.1 |SOURCES={KEY=d7264f85...,fw,877451-877751}|ERRORS={}|SOURCE_1="hcb" (d7264f85c64c494738c475b842be43584b20fbfb)
ACTTTCCCTGACACCGGCAGGAGCGGATTACCTGCTGTATGTCTCCGAGGCGTTCTCGCTGATTG
CAACCGGCACACAGCGCCTGCCCGATCAACGCACGCAACAGAACATCGCCGTCAGCTGCGCGCCG
ACACTCGCTTCGCGCTGGCTGCTGCCGCGCCTGCACGGCTTCCGCCAGCACTGGCCGAACGCCAG
CGTGACCGTCGATACCTCGCGCCGGCAGGTTGGTTTTCCCGTCGATGGATTCGACTTCGCAATTC
GCATGAGCCGGGCCCCGGTTGCGGGCGCTGCGTGGAGCCG
>r758.1 |SOURCES={KEY=d7264f85...,fw,3134994-3135294}|ERRORS={}|SOURCE_1="hcb" (d7264f85c64c494738c475b842be43584b20fbfb)
ATCGTGAAGCCGAAGATGTACATGAACAGGAAGGTGCCGATGACCGCTACCGGCAGCGTCAATCC
GGTGATGACCGTCGAGCGCCACGAATTGAGGAAAAGGAACACGATCAGGATGGTGAGCACTGCAC
CTTCGATCATCGTGCGCCGCACATTGTCGACCCCGGTGCGGATCTGGCGCGAGCTATCCTTGATG
ATCTCGACCTTGATGCCGGGATAGAGCGCGGCGAGGCGCGGCTCCAGGTCTTTCATCGCCTCCTT
CATGCCGTCTGCGACGTCGATGGTGTTCTGGCCCTGTGCT
>r759.1 |SOURCES={KEY=d7264f85...,fw,119720-120020}|ERRORS={}|SOURCE_1="hcb" (d7264f85c64c494738c475b842be43584b20fbfb)
CAGCCGGTGCGCACGCCCGCCGACCTTGTAGCGGGCGACGAACTCGACCGTTGCCTTTTCACCCT
GCGGCAGGTGCCGGCGCACTTCCAGTCCCAGCCAATGCATGCCGTCGTCCTGCGCCACCGGTTCG
GCCGGGCGGGTACTCGCATGCCAGGTCGCCTTCAGATACGGTTCGTTGCGCAAGACATAGGCGGT
ATAGCGTGAACGCATCAGCAGTTCGGCAGTCGGCGCTGCGCCGGTGCCATCGAGATAGCGGCCGC
AGCAGCTTGCATAGTCGTTGCCGCCGCACGGGCAGCCGGT
>r760.1 |SOURCES={KEY=d7264f85...,bw,1312403-1312703}|ERRORS={}|SOURCE_1="hcb" (d7264f85c64c494738c475b842be43584b20fbfb)
CCAGCCGCGCCGGAATGGCCGGCTGGCTGAGCAGCTTGCCGACCACTTCGTCGATGGTCTCGGCC
GTGTGCTCTTCGTGGATGCGCTGCCAGAACTGCCAGATCAATTGGGCATCGCCGAGCGCCCGGTG
GCGTTCGGTCACGTGCAGCCGGTGGCGTTCGGCCAGCGTGTCGAGATTGTGCCGGGCGAAGCCGG
GAAACAGCTTGCGCGACAACCGCACGGTGCACAGCACCGGTGGACGGAAATCACGCCCGGTACGG
CGGAATTCGTTCTTCAAAAAGCCGTAATCAAAGCGTGCGT
>r761.1 |SOURCES={KEY=d7264f85...,bw,336508-336808}|ERRORS={}|SOURCE_1="hcb" (d7264f85c64c494738c475b842be43584b20fbfb)
CCGCACTTGACGCCGACCAATGCCGCGAGTATGCCTTGTACAGCCGCTTGCGTGCCACCCAACAG
GTCGCCGACCTGCAGATTTCCCATGGCGGGAGTCGCGTCCGGCCCCACGTTCTGCTCGAGCATGC
CGGCCATGCCGATGTAGTTGATGTCATGCCCCGCGAGCTGGGAGAAGGGGCCGTCTTTGCCATAG
CCCGAAATCGCGCACATGACGAGCCGTGGGTTGCGCTCCCTCAGGATATTCCATCCCACACCGAG
TTTGTCCATGACGCCGGGACGAAAGCTTTCGATGACCACA
>r762.1 |SOURCES={KEY=d7264f85...,bw,2227902-2228202}|ERRORS={}|SOURCE_1="hcb" (d7264f85c64c494738c475b842be43584b20fbfb)
TCGCGTGCTTAAAGCTGCTTGCGACATCTAGTCGCTCCTTGATGTGCGAGACCTTTCTACCCGCG
AAATAACCCTAACCATCTAACCAATATCCACGGAGGACTCGATGCATCAACGATTCTCTATGTTG
TTTGCGCATGAGCGCGATGCACTCTTAGAGGCCCTTCGGAGGGACCTTCGTACGGAGAAGCTGCG
CGCCTTAAGTAGCTCCGAGGATGTGGAGCGTCATCGTGCCAATGTTCGTGCCAGCTTGAGATTAT
TGGACGTACTGAACCCCAAGCGAAGCGAAAGGCGCTAGCA
>r763.1 |SOURCES={KEY=d7264f85...,fw,1483634-1483934}|ERRORS={}|SOURCE_1="hcb" (d7264f85c64c494738c475b842be43584b20fbfb)
TAGGCACATCGATGCCCGGCAGGCGCTGGCCCGACGTCACCGCGATGGGACGCAGCTTCTTGGCC
TCGATCTGGCCGGCAAATTCGTTATAGCCGGACAGGCCGACGGTGACATGGCCGCCCATGATGGC
AGCCTGCGCTTCGCCGCCGCCTGCGAACGGAATGTAGTTGATCTTGGCGGCGTCAACGCCGACTG
CCTGGGCAATCATGGCGACGATGATATGGTCGGTGCCGCCAGCCGAGCCCCCGCCCCAGGAAATG
CTGCCCGGATTGGCCTTGAACTGGGCAACCAGGTCCTTGA
>r764.1 |SOURCES={KEY=d7264f85...,bw,1516842-1517142}|ERRORS={}|SOURCE_1="hcb" (d7264f85c64c494738c475b842be43584b20fbfb)
CTGAAAAAGAAGCCCTCGCCTCCTCCGCCTACAATCCGAGTGAAAAGCAGAAAGGCGCCGGCAAG
ACCGCCCGCATTCCGATCAAGATCATTCCTGCGGAAAAGCTGGCCAAGCCAGACTGGATCCGCGT
CAAGGCGGCGTCGCCGACGACCCGCTTCTATGAAATCAAGGACATCCTGCGCGCCAACAACCTGG
TCACCGTCTGCGAGGAAGCGAGTTGTCCCAATATCGGCGAATGCTTCGGCAAGGGCACGGCCACG
TTCATGATCATGGGGGACAAATGTACCCGCCGCTGCCCGT
>r765.1 |SOURCES={KEY=d7264f85...,fw,1792793-1793093}|ERRORS={}|SOURCE_1="hcb" (d7264f85c64c494738c475b842be43584b20fbfb)
TCCTGCACCTGCTCAATGCCGTCGAAGCGGTGCACCGCGCACAGTCCTGTCATGGCAACATCTCG
CCCGCCAACATCCTGGTGCGCGAGGACGGTCCTCCGCTCCTGATGGACATCGATGCTGCACAAAC
GGTCATTGCCGAGATGGCGGGTAAGGAATCCGGCACCCTGGTACGCGGCTTCGCCCCGATCGAAC
TTTATCCGGAAATGTCCGGCGCACCGCAGGGTGCGTGGAGCGATATCTACGCGATTGGCGCGGTG
GCCTATTTCCTGATTGCCGGCAAGGCACCGCCACCGGCCA
>r766.1 |SOURCES={KEY=d7264f85...,bw,3298539-3298839}|ERRORS={}|SOURCE_1="hcb" (d7264f85c64c494738c475b842be43584b20fbfb)
ATGCGGATCGCTTCCTTCATGCCGCGCAGGTTGAGGATGATCAGGAGGCCGACGAAAAACGCTTC
GGCTGGCAACTTGTAAGGATGGAATCCCAGCGGCAATAACGATGCCAGCGCTTCGACACCCGCTG
CGACGGAAATTGCAATCGTGAGGACATAGTCAAGGATCAGGGCGCAGCCGGCAATGAGACCGAGA
TAGGGACCGACGAGGATGGAAGCGACGCGATAACCGCCGCCCCCGGTGGGGAACAATTCGATGAC
CTGGTTGTACGCCAGCGCAATAACGAACACCGTAATCGCT
>r767.1 |SOURCES={KEY=d7264f85...,fw,1038205-1038505}|ERRORS={}|SOURCE_1="hcb" (d7264f85c64c494738c475b842be43584b20fbfb)
CCTTATCCTCTGACACAATGATCTTCTTCCCCTTCACCAGCGTAGGGTGGGTAGAGAGGATTCCC
ATGATGTCATCGGCTTCCAGAGTAGGACGCCTGTAGGAGGGATAGCTAACCTCAAGGTAGTCCTT
AATAGGGAGCAGGTGTTCTGGACGCCTTACATCCTTCCGGTTCTCTTTGTAGGTTGGCAAGATGT
TTTTCCTCCAGCCTTCCTCAGTAGGACATGACAAGCAGATGACGAGAGCATCAGCACTGAGCTTC
TCTTGCATGTCAGTGAGCCATGTGTCCACTAGCGGTGTTA
>r768.1 |SOURCES={KEY=d7264f85...,bw,2934601-2934901}|ERRORS={}|SOURCE_1="hcb" (d7264f85c64c494738c475b842be43584b20fbfb)
GAATCGAAGTCGCTCAAGCTTTATCTCAACTCGTTTAATCAGACCAAGGTCGCCAGCCCCGAAGC
GCTGGCCGACATGCTGCGTGCGGACCTGTCCGACGGCTTTGGTTCGTCAGTGCAAGTCAAGCTGA
CCTTGCCTGACACATTCGACAAGCTGGACATGGGTGAACTCGAGGGCTTGCTGCTGGACCGTCTC
GACATCGAGGTGGATGCCTATACGCCGGATGCGTCCATCCTGAAAGCCAACGACGAAGAGGCCAT
TGTCGAAGAAACCTTCCTGTCGCATCTCCTGAAATCGAAC
>r769.1 |SOURCES={KEY=d7264f85...,fw,4632453-4632753}|ERRORS={}|SOURCE_1="hcb" (d7264f85c64c494738c475b842be43584b20fbfb)
GGATAGCCAGCTCTTTGCGCTCGCCACCAGTCGTCCCGGGACCTGCGCGCCCAGTCGGCGCGCAA
ACATGCCGACGACTACGGACGGTTGCTCCGCAGGGGGGTGCCCGGTCCAGGGAAGTACCAGCGCG
CCTGCCGGCAACTCGCCGGGTGCAGGGTGGAAACGCAGCGATGGCAAAAGGGGCAATGTCTTGAT
TTCCCCCGGCCCCACCAGCTGCTCGATGTCGAAAATGCGGATGTCGTCGGAGCCGGATTCGGCAT
AGGCAACGACGGTATTGGTGGTGCCAAGATCAATACCGAC
>r770.1 |SOURCES={KEY=d7264f85...,fw,2459892-2460192}|ERRORS={}|SOURCE_1="hcb" (d7264f85c64c494738c475b842be43584b20fbfb)
ACATCATCGTGGTCGGCTTCCAGGCAGTGTTCAATCACGCCAATGTGCATCTGCCCTGGGGGCCG
CTCAAGTACCTGATGGTCACGCCGGATTTTCATCACTGGCACCATTCATCGGATGACGCGGCCAT
CGACAAAAACTATGCGGCGCATTTTGCCTTCATCGATTACTGTTTCGGTACCGCGGTGAAAACCG
GCCAGCAGTTCCCCAAGAACTATGGCGTGGTCGGCGATTACATGCCGGAAGGGTTTGTCCGGCAA
CAGCTGTTTCCTTTTACCAGGCAGAAATAACTTTCCCGGC
>r771.1 |SOURCES={KEY=d7264f85...,bw,4806428-4806728}|ERRORS={}|SOURCE_1="hcb" (d7264f85c64c494738c475b842be43584b20fbfb)
AACTGCTCTGCTATAATGCGTCCTTCGTCGGGGCGTAGCGCAGCCTGGTAGCGTACTTGCATGGG
GTGCAAGGGGTCGGAGGTTCGAATCCTCTCGCCCCGACCAATAGAATCAAAGACTTACAAAAGGC
CGCCTTGTGCGGCTTTTTTATTTTCCTCGAAATACCCCAACAATTACCCCTACAATTCATGATCC
TCCAGTTCCCTGTTAGGTAAATGGAGCGCCAAGTAAATACTTTCTAAGCCAACCTTTACTCACAC
GGTCTTGTGGACATTACCACTTGAACTGAAACGGGTCGCT
>r772.1 |SOURCES={KEY=d7264f85...,bw,43874-44174}|ERRORS={}|SOURCE_1="hcb" (d7264f85c64c494738c475b842be43584b20fbfb)
GACGGGCAGACCATCATCATTCGCGCACGTACGGGAAGCGATGGCAAGGTCAGTTTCGGCCTGCC
TTATGCGGGACCCTGGATGGTCAGCGTCGTGCATATGGTTGCCGCCGTCGACTCGCCGGAGGTCG
ACTGGGACAGTTTCTGGGGAAACCTGACCTTTGAATTGGCAGCAAAGAAAAACGGCCGGTAGACG
CAGTCCGCCGGCCGTTGCAGTGTTCCGCCGTGTTAGCCGCCGAAGTAGGGGTCCGAGGCCGGGTC
TTGCCGGTTAATTCCCATGCCCGACCTTGCCGATGACCCG
>r773.1 |SOURCES={KEY=d7264f85...,fw,4422264-4422564}|ERRORS={}|SOURCE_1="hcb" (d7264f85c64c494738c475b842be43584b20fbfb)
TAATCCTCGCGGAGAGAATGGCCAGCGCTTAATCACGGAGAATTCGATACGCATGACTGCGCAAA
ATGTACTGGTGGAAAACCTGGAAGAGGCAAAAGATCCTTTCCTGGTTGCATTGGGTGAACGCCTG
CGCGCGCTGCGGTCGCGCCGCGGCTTTACCCGCAAGGCGCTCGCCAAGCTCGCCAACGTGTCGGA
ACGCCATCTTGCCAACCTGGAGTCCGGGGTCGGCAATGCGACCATCCAGTTCCTGCGGCAACTGA
CAACGGTATTGAATTGCACCCTCGCTGAAATGATCGGCGA
>r774.1 |SOURCES={KEY=d7264f85...,fw,2060989-2061289}|ERRORS={}|SOURCE_1="hcb" (d7264f85c64c494738c475b842be43584b20fbfb)
ACTAATGAAGGTGCGGCAATCGCATGTGAACTGCTCGCCGAATGTTCGGCCACGGCAGCGGCACA
TGGATATGCTCCAAGCCAATCGTTCTTCGTTGCATCCAAATCGACATTAACTGACAAGAACTCGA
CCGGTACGTCATCCATGTACCGCGATATGGTCCGCGGTAAGGCGACCGAACATGAACATATTCTC
GGGCACATGGTTGAGCTTGCCCATGCTGCTACTGTGCCGGTCCCTATCCTGCGAGTCGCACATGC
GCATTTGCAAGCATACGCGCGCGAATCACTTGGCTGATCC
>r775.1 |SOURCES={KEY=d7264f85...,fw,3423749-3424049}|ERRORS={}|SOURCE_1="hcb" (d7264f85c64c494738c475b842be43584b20fbfb)
CGCCATTTCCATCGCATGATGAGCCAGGAAATCACGCGTGAGCAAAGTGTCATGCTCTTGCTGGG
CAACATGCGCGCCGAGCAGCGCTTTGCAGCCTTCCTGACCAATCTTTCCTCGCGTTATTCGGTGC
GTGGCTACTCCTCCACCGACTTCCAGCTGCGCATGACCCGTGAAGAAATTGGCAACTACCTCGGC
CTGACCATCGAAAGCATCAGCCGCCTCCTGTCCAAGTTCAAGAAACGCGGCTGGATCAAGGTGAG
CAACCGCCAGGTGGAACTGGTCGACCCGCTCACCCTGAAG
>r776.1 |SOURCES={KEY=d7264f85...,fw,2963383-2963683}|ERRORS={}|SOURCE_1="hcb" (d7264f85c64c494738c475b842be43584b20fbfb)
GTCGATAGCTGCGTACAAATCTTCCGCATAGTGATCCAGGTGAATGATGTTGCCCTTCATGCGCA
GATTCACTTCTGCCCGCTGACGCTTGTCTTTCTCCGATGGCTTTTCAACGCCAAGCACCACGGCG
ATATCAATGATCTGATCGAAATGCCGAATGACGCGTTCCAGCTTGGTTTCTACATATTCTCTCAG
AGCAGGGCTGATATCGACATGTTGTCCGGTAAGCAGTAGGTTCATAGGTTTCACTCCTCGACACG
TTGGATGGGAAAAAAGGGCAGCGTATCCGGCCGTGCAATG
>r777.1 |SOURCES={KEY=d7264f85...,bw,2165533-2165833}|ERRORS={}|SOURCE_1="hcb" (d7264f85c64c494738c475b842be43584b20fbfb)
CTGTCGGATTACGGCACTTGGTACCTAATTGGGTTGGGACTGCTGGCAATTGTCATCACGATTGT
GTTCAAAGAAGGACTCTGGGGCTTCATCCAGAAAAAGTATGACATCCGCTTCTTCCCAGTACAGC
GGCGCCTACGGATGACCGACACACCTTTTCTGGAGGTCGCAGCTAGAAAAAGTGGCTCCTTGCTA
AGTTTCGTGGCCCACTTCACCAATCTTGCCAGGAGTAGTCATGCGGAACCTAAATGAAAACAACA
TTACCGAAGCTGTCAATGCACGTCTCTCACATACAGTTAA
>r778.1 |SOURCES={KEY=d7264f85...,bw,4500620-4500920}|ERRORS={}|SOURCE_1="hcb" (d7264f85c64c494738c475b842be43584b20fbfb)
AGCTGAGCCAGGCATCCAGTCCCATTAGCGGCCAGACACTCACCCCCATTTCCCAGTCGTAAACC
TGATAGCCGAGTTGCAGCAGTCGCGCCCTCAGATCCGTTGTGGCGGCTCCGCTGACGCCAAGCCC
CGGATAAACAAGGACCGGATGCCCATCTCCGCGCTGCAGGGGTGTAGGCCGCCATGCATGTCCGG
CAAAGAAATCAAGCATGGCGTGGTACGGCTCAAGTGCCAGCATAAGCGGCGGATAGGTGTTGATT
TCCATTGAATTCATGTTCGTTGTCGCAGAAGTGGCTGCCT
>r779.1 |SOURCES={KEY=d7264f85...,fw,4349601-4349901}|ERRORS={}|SOURCE_1="hcb" (d7264f85c64c494738c475b842be43584b20fbfb)
AAGGTGAGGATTTCGCTGGACCTGTCCAATCGCTATGTCGACCTGCTTGCCGAGCGTATCGACCT
GGCGATTCGCTTTGCCAGCGCGCCGCTCAACGCCGCCGACGTGGTGGCGCGTCCGATCGGGCAGG
GACGGATGGTGCTGGTCGCGAGCGCGTCACTGATCAACAACTACGGCCGACCAGCGTCACCCGGA
GAACTGCACCGCTTTCCCGCGGTAGCCCAGGGCAGCGTGGAAACCGTGCGTCCCTGGATATTCTC
GGATGGCAAGGGCGGTCGCGTCGAACACGATCCGCAGGCG
>r780.1 |SOURCES={KEY=d7264f85...,fw,1811926-1812226}|ERRORS={}|SOURCE_1="hcb" (d7264f85c64c494738c475b842be43584b20fbfb)
GAACGACGGCAGGGAGATGACTGGGCTATGCACGTGGATCCCGAAGGTTAACGCAGGCCGTAACG
AACGCCGACGAAGACGTTGGAGCCGGCGGTGTTGTAGTTCCTCGCCAGTTCGTAGTTCTTGTCGA
AGACATTGTTCCAGCGTCCGAACAAGGACCAGTTCGGCGCGAAGTCGTACGATGCATACAGGTTG
AAGACGCCATAGCCACCGAGGCGGTTACGGTTGTTGGTGTCATCGAAACGCTTGCCGGAAAAGAT
CAGTTCGCCGCCTCCGTTAAGCTTGCCAACGCCGTAGTCC
>r781.1 |SOURCES={KEY=d7264f85...,bw,720130-720430}|ERRORS={}|SOURCE_1="hcb" (d7264f85c64c494738c475b842be43584b20fbfb)
TTACCCCTCAGCCATTCGATATGTAATGTGCGCTTGCTTGGCGAACAATGTTTCTGTGCCGTATC
TTCCTTTGACTTTGTTCAAGCTCTTCAGCACCAACCCGTGTTCTCCTTAGAGGCATACACATTAC
CTGTGTAATCGAACAATTCTTCAAGGTTAAAAAAATATGAAAGCAATGATTCTCGCTGCCGGCAA
AGGCACTCGTGTACGTCCGCTGACTTATGACCTGCCGAAACCGATGATTCCCGTGCTCGGCAAAC
CCGTCATGGCCTATATCGTCGAGCATCTTGCCAAGTGCGG
>r782.1 |SOURCES={KEY=d7264f85...,fw,3209744-3210044}|ERRORS={}|SOURCE_1="hcb" (d7264f85c64c494738c475b842be43584b20fbfb)
GGAAGGATTACCAGGCGACCGGCGCCATCTGCGGCATCGCGCTGCCGTCCGGCCTGCGCCAGGCA
GACAAGCTGGCGTCGCCGATTTTCACGCCCGCGGCCAAGGCCGACCTGGGCGAACACGATGAAAA
CATCAGCTTCGAGGAAATGGAAAAGCGCATCGGCAAGGAACTCGCTGCCAGGATGCGCGACGTCA
GCATCAAGTTGTACCAGACGGCCGCCGACTACGCAGCCACGCGCGGCATCATCATCGCCGACACC
AAGTTCGAATTCGGCCTTGATGACGACGGCACCCTGCACC
>r783.1 |SOURCES={KEY=d7264f85...,bw,1048849-1049149}|ERRORS={}|SOURCE_1="hcb" (d7264f85c64c494738c475b842be43584b20fbfb)
GAAAGTGATGCATTGGATACCCGCAAGCAGTCAACAGGCATCTCCCCCAACTTCGTCCACTCCCT
GGATGCAGCCCACATGGTCCGGACGGTTGGCTATGGTGTCGAGGCAGGCATTACGCACTACGCCA
TGGTTCATGACTCCTTCGGGACACATGCTGGGGATGCCGACAAGCTGAACTGGGTACTCCGCAAG
GCATTCGTGGACCAGTATTCCGGGGATGTCCTCAAGTCATTCAGGGACCAGTTGATTGAACAGTT
GCCCCCTGAGCTGGCCGAGAAGATTCCCCCGCTGCCTGCC
>r784.1 |SOURCES={KEY=d7264f85...,bw,2451485-2451785}|ERRORS={}|SOURCE_1="hcb" (d7264f85c64c494738c475b842be43584b20fbfb)
GATGCGCAACGTGCACGGGAAGTCCTGTCCACCGCGGCCTATGCCGACGAAACCCGGCAACAGGA
AAAGTTTTACCTCGACCAGGGCATCCATTCGGTGCCGGCAGTCATCATCAATGACCGGTATTTGA
TCCAGGGCGGTCAGCCGGCCGAGGTCTTCGAAGAGGCCTTGCGCCGGATTGCGGAAGAGGCCTGA
GGCCGCCCGAGTTGGAGGGATGAAAGGAAATGACCATGAACCGCGAGGCGCCGCGCGCCGATCCG
AGTCCGATCCAGCCCCGGACCGATACGCCGGGACAGGACC
>r785.1 |SOURCES={KEY=d7264f85...,bw,4123020-4123320}|ERRORS={}|SOURCE_1="hcb" (d7264f85c64c494738c475b842be43584b20fbfb)
ATTACTAGTTGGCCACAAAGATCTGCTGTCGTCCTACCAGCGATATACTCGTGTGCAGTTTGAAA
ATTTGATCGGCGGGCTCCTGCGTCACGGCCCCTCCTTCATGAACACTTCGATTTTTCATTATTTC
TAGCCGGAATCACAGTCTTATACGGTAAGTTGGATACGCATAGTTTGCGTCCAGCGTTCTCGAGG
CTGGCTCAGCGCAGTTGACATATTGTTGCGTCCCATCCTTCCCTATCCGCATTTAGGTATGATTA
ATATTATCCGGTATAGCATTTAAATGAATGGTGCGTTGAC
>r786.1 |SOURCES={KEY=d7264f85...,bw,2465065-2465365}|ERRORS={}|SOURCE_1="hcb" (d7264f85c64c494738c475b842be43584b20fbfb)
CCTCGACAGGAACAAATAAAACTGAATCTTTCGGCAAGGCGTATGGTCTACGATAGCCCAACGTT
TTATTTTTCGACAACTGTCGAGGTACATTATGGACAATGCAACTCCCCCGAAGAAAGCAGAACCA
GTCACCGAGGCTGATGCCAAGTCTATCGACGGCAAGTCCGGTCGCAGCAACCAGACCAGCCACGA
CGAAAAGAGCCATAACAAAGCAGGCTCCGATCAAGGGGTTGGCGGCGGCAAGAAGCAGGAACGCC
ACCACTGATTAACCACGGGCAGTGCCACCACTGGCACTGC
>r787.1 |SOURCES={KEY=d7264f85...,fw,3755625-3755925}|ERRORS={}|SOURCE_1="hcb" (d7264f85c64c494738c475b842be43584b20fbfb)
GCAAACGGTGACGGCGTCATGCCTGACATCGTCCTTATCGACGGCGGCAAGGGGCAGGTGGAAAT
GGCCCGTCAGGTGTTCAGCGAACTTGGCCTTGATGTGAGCCTTATTGTCGGCGTGGCGAAGGGCG
AGGGCCGCAAGGTCGGTCTGGAGACGCTTGTGTTTGCCGACGAAAGGGCGCCGCAGGAACTGGGC
AAGGAGTCCGCCGCGCTGATGCTCATCGCCCAGATCCGTGATGAAGCGCACCGCTTTGCCATTAC
CGGCATGCGAGCCAAACGAGCCAAGGCCCGGCAGACATCC
>r788.1 |SOURCES={KEY=d7264f85...,bw,408315-408615}|ERRORS={}|SOURCE_1="hcb" (d7264f85c64c494738c475b842be43584b20fbfb)
CCAGCTGTCCGAGGAAATCATGCTCGGCGCCGTCGTGTTCGGCCACGAACAGATGAAGGCAGTGA
TCGATGCGATCCATGAACTGGTACGCGACGGCGGCAAGCCTGAAGTCCAGTGGGCGCCGGCACCG
AAGAACGAAGCACTGATCGCTCGCGTCACCGAATTGGCTGAAGGCAAGTTGCGCGAGGCTTACCA
GACCAAGGACAAGCAGGCTCGTACCGCCAAGCTCAATACCGTGTCTGCAGAAGTCAGCGCGGCGC
TGTCGGCACAGGCTGCCGAAGCCGGACTGAATCCACCGGA
>r789.1 |SOURCES={KEY=d7264f85...,bw,4837947-4838247}|ERRORS={}|SOURCE_1="hcb" (d7264f85c64c494738c475b842be43584b20fbfb)
GGCAACGATACCTGGCGCAAGATAACCGTCGTCGTTACTAACAAGAATTTTCATACGGGAATTTT
ACCTGATGCATTGCGCCAGCCCCTACGGTATCGGGCAACGATGTTGACATTTTGCGGCATAAGCC
TAGAATAAAACGATCGTTCTTTTTTATGAACCATTGACAATAAGGAGACACAATGAAAGCTATCC
TCTGCAAGACATGGGGACTTCCCGATACGCTGGTTGTAGAGGAGCTGCCCGATGTGGTTCCCGGT
CCGGGTCAGGTCGCCATCGATGTGCAGGCTGCAGGCGTCA
>r790.1 |SOURCES={KEY=d7264f85...,bw,3707016-3707316}|ERRORS={}|SOURCE_1="hcb" (d7264f85c64c494738c475b842be43584b20fbfb)
GAACTACCTGCGCGAATCGATCGACTCGGTGCTGTCGCAGGATTATCCGCATGTCGAATATATCT
TTGTCGATGGCGGCTCCGATGATGGGACACTCGACATCATCCATTCGCTCAAGCGTCCATACACC
TTGCTGGAGAATGTACGGGGCGGCGTCAGCCGTGCGATGAATGAAGGTGTGCGTGTCGCTACCGG
AGATGTCGTCGCTCACCTGCATTCCGATGACTACTATCTGAAGCCTACTGTGCTCTCGACCGTCG
CCCGCCACCTTGAAGTGACCGGCAAGGGTTGGCTCTTTGG
>r791.1 |SOURCES={KEY=d7264f85...,fw,3316194-3316494}|ERRORS={}|SOURCE_1="hcb" (d7264f85c64c494738c475b842be43584b20fbfb)
ATGCGCGACGCGCTCGAGGCCGACGAAGCCGGGGTGCAGGTCGTCTCCTTGCTGGACATGCTGAT
CCACGACTGCGGCGGCACGCTGCATGCATTCTCATTCGCGGAATGGCGCGCGTTCCTCAGCCTGC
AGCTGGAATCGACGCCCTACGTGACGGAGGATTTCGACCGCCGCGTCGTCATGCTGCAATTGAAC
GGCGCCCAGCTGCGTACGTTTGACGCGGTGATCATGGTGGGTGCCGATGCCGATCACCTGCCATC
GCAGCTGAATGAAACCTTGTTCTTTGCCGATGCGGTCCGA
>r792.1 |SOURCES={KEY=d7264f85...,fw,536722-537022}|ERRORS={}|SOURCE_1="hcb" (d7264f85c64c494738c475b842be43584b20fbfb)
GATGCGATTTTCTACTTTGAGGGTTTCGATGTCTGCCATGGAGGTCTCCCGCGAGATGTTAGTTT
GCTACGAAGGTAAGCTGTTACGCTTACTTAAGCCTTACACTGGCGGCGCGAGCCGGCCCGTGCCT
GCCGCGGCCCGGCCTGGGCGGCGCAACGCATGAATCCGGGTCAGCATGGTGCGGTCGCTCATTGG
CAAGGCATGCTTTTTCAATCATGCCACAGGTGGTCATCTTGTCATAGTTGCATTGCAGGATAAGC
GAGAGCGGATTCGTTGACGCGTGTAAAATGCTGGGGTTTT
>r793.1 |SOURCES={KEY=d7264f85...,bw,1754004-1754304}|ERRORS={}|SOURCE_1="hcb" (d7264f85c64c494738c475b842be43584b20fbfb)
GGCGGGCGGGGTGGTATTCGCTTGTTTTGCCATGGTGAATACTTATCAGAAGGAACGAAAGCGGC
TTGTGACCGGGGATTGCTGACGCACGCATGATAAAATCTGCGCGCTGGTGCGGACCAGCACACCA
ATGAATTTGAAAGAGCCCGTCGTGAAAGTTTCTCCTCCCTCCAAGTTAGTCATCGCCTCGCGCGA
GAGCCGTCTCGCCATGTGGCAAGCCGAACATGTCCGTACAAAACTTTCGGCATTATATCCGCAGT
GCAGTATCGAAATTCTCGGTATGACTACGAAGGGCGACCA
>r794.1 |SOURCES={KEY=d7264f85...,bw,4630909-4631209}|ERRORS={}|SOURCE_1="hcb" (d7264f85c64c494738c475b842be43584b20fbfb)
AAGGGGAAGCGAGGAAGGAAAGGAAATCCTGCTTCGCGAACGCGCCTTTGCCCTGCGCCTTAACC
AGCCGGTGCGGTTCCATCTGGTGTCGTCCACCGATGATCGTGGAAACTCGCCGCCTGCACTTGGC
GACGTAGTGGATCTGCCCGCCAGCAATGTTGTCCGCCTGCCGCCCATTGCGACGGTCCTGCAATC
GACATCAACGGCCGGCAAGCAGGAGGTGACGGTGCAGCTGGCCACGTCGCTGACCGAGGTAGGCA
CCCTTGAACTGCATTGCGTCCGTACGGACGATGCGAGCCA
>r795.1 |SOURCES={KEY=d7264f85...,fw,1506989-1507289}|ERRORS={}|SOURCE_1="hcb" (d7264f85c64c494738c475b842be43584b20fbfb)
GGTTTGCGGTGCCGCTCTACACCGTCGGCATCGCCCTGCTGATCGCGGTGGCGATGTTCGGCATC
GTCAAGAAGGGCGCGCGCCGCTGGGTCAATGTCGGCGTCGTCATTCAGCCCTCCGAAATCATGAA
GATCGCCGTGCCGCTCATGCTCGCATGGTTCTTCCAGAAGCGCGAGGGCGTGCTGCGCTGGCAGG
AATTCGCGCTTGCCGCGGTATTGCTGGCGATTCCGGCAGGATTGATCATGAAGCAGCCCGACCTC
GGAACGGCGGTGCTGGTGATGGCTGCCGGCTTCTACGTCA
>r796.1 |SOURCES={KEY=d7264f85...,fw,1781418-1781718}|ERRORS={}|SOURCE_1="hcb" (d7264f85c64c494738c475b842be43584b20fbfb)
GCTGATTCTGCAGGTTGCCAACGACGGCTAAAACGGTTTCGAAAGGCATGATGACATATCTTGCC
TTGTTCCCTCCCCAGCCTCATCGCGCGGTTCACGTTGCCCGGAGTGTGTTGCATGAAAAAGCCCT
TTGTAACAACAAAGGGCTTTTTTACTGGAGTGCGGATGGTCGCGGTCAGCGCATCGGCCGGCACT
GGCGCAGTTCGCATTGCGCCAGAAAGGTCGTACCGTTTTCGCAGCGCATCCGATAGACCTCGACC
GGCCCCTTTTCAGTGACGAGCCCGGCGCCATTGGTGCCTT
>r797.1 |SOURCES={KEY=d7264f85...,bw,1098622-1098922}|ERRORS={}|SOURCE_1="hcb" (d7264f85c64c494738c475b842be43584b20fbfb)
GAATAGGCAGGTTGGGTGTAAACCGGTGCGGAAGAATAGACGCCGTAGGGCTGGTCGTACGGTAC
GACAGCACATCCGGAAAGTGCCGCTGCGATAAAAACCGGAATCAAAAGACGCTTCATCATAGACC
TCAGGCAATGTACTTATCTTAGATGTCAATTGCGCGGCATCGGCCACTTGTTCCAATTTGTTACG
TTTCTCGTCGTATCGATCCCACAATAGCGTTGATTGTTTCCCTGCCTTACTGTCCATCGCTGCAG
AGTCTGGCCCGATGACGATGCGCGGGACGGTCGGCAGGAA
>r798.1 |SOURCES={KEY=d7264f85...,bw,3047658-3047958}|ERRORS={}|SOURCE_1="hcb" (d7264f85c64c494738c475b842be43584b20fbfb)
CGAGCAGCAGCCCGAACAGGACCCATGACAGCAGCGTGAATATTGTCTTGTGGTCCCACTTGATC
GGTATGCCAAACAGTTGTTCCGAAAATACGATACCCGACAGGACGGTCAGGGTCAGCAAGACAAA
CCCGAAAGTAATCATGCGGAACAGGATCTTCTCCATGGTCAGGAGCGCAGGCAGGCGTTCGATCG
CACGTGCCAGCCAGCGCTTTCGCGCTTCTCCGGGCGAGGCGTGCAGTTGCGACTCCTGCAGCGCC
ATCAGCACCGCGTGGAAGGAAGCGATGGTCAGCGAGCTGT
>r799.1 |SOURCES={KEY=d7264f85...,fw,1126248-1126548}|ERRORS={}|SOURCE_1="hcb" (d7264f85c64c494738c475b842be43584b20fbfb)
GCTGGGCACCAGCCCCGTCACCTTGCTGGAAATGGTATCGGCCTATTCGACCATTGCCCGCGTCG
GCAACTACCGTGAGCCGGTGGCGATCCGCAAGATCACCGACCGCGACGGCAATGTGGTGGAGGAA
TTCCATACCGAGCCGCACCGCGTGATGTCCGAGGATACCGCCGTTGAACTCATCGACATGATGCG
CGGCGTGGTGCGCCAGGGCACCGCGACCGAGGTCCGCAGCCGGTTCAATATCGTCGCCGATATCG
CCGGCAAGACCGGCACCACGCAAAACAATACCGATGGCTG
>r800.1 |SOURCES={KEY=d7264f85...,bw,4178803-4179103}|ERRORS={}|SOURCE_1="hcb" (d7264f85c64c494738c475b842be43584b20fbfb)
CGGCGCGCGACCACGCCGGCCGGCAGGAACGCCGATCGCGCCGATCAGGCCTGGCGGGACTGGGT
GGTACCGCCAGGAATCTGCAAACACCGATCCGCCAGCCCATCCGCCTAACGGGTGGTTACGCGGC
CGCGCTGCCCAGGCGTTGCAGGACGCGACAGGCCCATTTCATCGTGTTATGCCAGCATGCGCTCA
AACTGGTCACGCACGATGCCATAGCATTCGCACGACATCTCTTCCAGCAACTGCCGCTTCAGGAT
CGTCATGTGGCCCCGGCTGTAGCGAATGATGCCGGCTTGC
>r801.1 |SOURCES={KEY=d7264f85...,bw,1229448-1229748}|ERRORS={}|SOURCE_1="hcb" (d7264f85c64c494738c475b842be43584b20fbfb)
GCGTATCTGGAAGCGCTCGCCTTCGCGCGCGAAATCCCATTCGTAGATCTTGCCGGTCTTCGATG
AAAAATAATTGATGCAGCGGTGCTGCAGCAAATCGTTCGGATGCTGCGGACGACCATGCCGCGCC
AGGTAGCTAGGCGCCGCGACGGTAATGAAATGCATGACGCCCACGCGGCGCGCAATCAGGCTCGA
ATCGGCCAGTTCGCCGCCACGCACCGCGCAATCAATGCCCTCCTCGATCAATTCCACCAGCCGGT
CGCTGCAACCGATTTCCAGTTCGATGTCGGGATAGCGTTC
>r802.1 |SOURCES={KEY=d7264f85...,fw,4413806-4414106}|ERRORS={}|SOURCE_1="hcb" (d7264f85c64c494738c475b842be43584b20fbfb)
CCAGCGACGCGGCTTCATCCGGCGCGAGATGCTCCGGCACCGGGAACACATTGGATGCGGGAACG
GAGACGTACTCGGCAAGTGTGCCGTCGCGATGCTCTCCCAGATAACTGACCTTGGTACACAAGAC
AATATCGCCGCGCTGGCAGAATTCGCAGCGCCCGCATGCCACGGCCGGATGAACGAGCACCCGCT
GGCCGGCGGCTAGGTGTGATTCGCCTCCCTCCATCTCTTCGACGATTCCCATGCCATCCAGACCC
ATGATCTGTGGCAGGCGGTGGGTAATGCCTGCTCCGCTGT
>r803.1 |SOURCES={KEY=d7264f85...,bw,1431884-1432184}|ERRORS={}|SOURCE_1="hcb" (d7264f85c64c494738c475b842be43584b20fbfb)
TGCACCGCGTGCCGCCCATCGTAGTTTTACTACTTTCCTCGACCCATACCTTGGAGTACCCTGCT
CCAAGCCTGATTCCGTCCGTCGTCCACCGGGATGCGGATGCAGAACGCGGCAGTGAAAACAACCC
ACCAGAGGAAGTGAGACATGAGACACCACCTGCTTGCGGCGCTCGCCGCCTTATGCTGCACCACA
GCAGTCCACGCCAAAGACATCAAGATCGCCCACGTCTACGACAAGACCGGGCCGCTCGAAGCCTA
TGCGAAGCAGACGCAGATCGGCTTGATGATGGGCCTGGAC
>r804.1 |SOURCES={KEY=d7264f85...,bw,1947012-1947312}|ERRORS={}|SOURCE_1="hcb" (d7264f85c64c494738c475b842be43584b20fbfb)
CTGAAAACCAAAGATCGTCCCGCCGTCATCAATGCCATTTCCGAAGCGCGCGCGCAAGGGGACCT
GTCCGAAAACGCCGAATACGATGCGGCGAAAGAACGCCAGAGCTTTATCGAGGGACGCATTGCAG
AACTCGAGGGCAAGCTGAGCGCGGCGCAAATCATCGACCCGACCTTGCTCGATGCCGAAGGCCGC
ATTGTGTTTGCGTCCACGGTGGATCTTGAAGACCTCGAGTCCGGCCAGAAGGTGACCTACCAGAT
CGTCGGCGAAGATGAAGCGGACCTCAAGGAGCTCAAGGTA
>r805.1 |SOURCES={KEY=d7264f85...,fw,1926848-1927148}|ERRORS={}|SOURCE_1="hcb" (d7264f85c64c494738c475b842be43584b20fbfb)
TGGCGATATGTTCGGCTGCCCGTTCGCGGGCTTCACGCTCTGCGCGGGCACGCTCGTCAGCCACG
CGGCGTGCTTGCGCATCCACTTCGGCGCGGGCGCGCAATTCCTCGGTTTCGCGCTTGACGGCGGC
GGCACGTGCCTCGCTGGCCTCGCGCGCATGGCGTTCCGCATCGTAGCGGGCGCGGCTGGCTTCTA
TCGCTTCTTCGGAGGCTTTCGCATGCTGGTACGCTTCGGCTGCGGCTGCGGCATCGAGGCGCGCA
CGTTCTTCCGCCAGTGCGCGGGCGCGTGCCTCCGCATGGG
>r806.1 |SOURCES={KEY=d7264f85...,fw,344800-345100}|ERRORS={}|SOURCE_1="hcb" (d7264f85c64c494738c475b842be43584b20fbfb)
CCCGATTGAACGCAAGCTGACGCAGAAGGACATTGACGCTGCAGTCATGCATACGCTCGACCGTA
ACATTCTGCCGTCCCCGGAAGCCAAGGCATTTGCGCGTATCCGTCCCTCCGTGGTGCGCGTCACG
CAGGTAGGCGGCAACAATGAAAAGGATGCGACACCCGCCAAGGCACTGGGCGTGGGTACGGGCGT
GGTCGTCGTGGACCGCGGCATCATCCTGACCAACCTGCACGTGGTCGAAGGCGACAACAAAATCC
AGATCGACTTTGCGGACGGGACGAAATCCGACGCAGTCAT
>r807.1 |SOURCES={KEY=d7264f85...,fw,1990950-1991250}|ERRORS={}|SOURCE_1="hcb" (d7264f85c64c494738c475b842be43584b20fbfb)
CCCGGAACTGCAAAATTACAACCTTTTTACCAGCGATGTGGCGCTTTCCTCGGGAGTGCAGCGCG
GCAGCGCGGGCTGGAATGAAGAAAATCTCCGCCGTTTTGGCGCAACACTTGGCACCGAAGACGTG
CTGCGACTTGGCGAACTGGCAAATCATCATCTGCCTGAACTGCAGACGCATGACCGCGTCGGCCG
GCGTGTGGACCGTGTGGAATTCCATCCCAGCTGGCATGCCTTGCTGGGATTGCTGCGCAGCGAGG
GCTTGCATGCCCTGCCCTGGTCCAATCCCAAGCCCGGCGC
>r808.1 |SOURCES={KEY=d7264f85...,fw,406452-406752}|ERRORS={}|SOURCE_1="hcb" (d7264f85c64c494738c475b842be43584b20fbfb)
CTCGACAAGTTCAAAGAGATCAACGATACGCTGGGCCATGACGCGGGTGATCACGTGTTGCGCGA
GATTGCAAAACGCATGCGCCAGTGCGTACGCGAGACGGACAAGATTGCGCGCATGGGCGGCGATG
AATTCTATGTACTGATTGAAGACCTGCAGCATGGTCGCCATGCAGCCGACGTGGCCCAGAAACTG
CTGCTCGAAGCGGCCCGGCTCGTGATGGTGAACGGCACGGAATGCCGCTTGAGCGTGAGTATCGG
TATCGGTATTTATCCCGAAGATGGAACCAGTGCATCCGTG
>r809.1 |SOURCES={KEY=d7264f85...,fw,1810590-1810890}|ERRORS={}|SOURCE_1="hcb" (d7264f85c64c494738c475b842be43584b20fbfb)
GGCATCCCAGTAGCGGTCGTCCTGGTACGGATGACGCGCCGCGAGCACGGTCTCGATCGCACGAT
AGCCAAATGCATCGTTGCGCCCCTGCGCGAGATAGGCGCGCTGCCGGGCCAGTGCGGTCAGCGGC
CAGTCCGCCAGACGGCGTCCGTCGATCGTGATGCTGCCGCCATCCGGGTCACGCAGGCCGACCAG
CGTCCGCAACAGCGTGCTCTTTCCCGCGCCATTGCGCCCGATCACGCACCAGCATTGGCCGGCCT
CGATCCGCCAGTTCAGTCCGGCCACCAGGACACGGGAACC
>r810.1 |SOURCES={KEY=d7264f85...,fw,2295071-2295371}|ERRORS={}|SOURCE_1="hcb" (d7264f85c64c494738c475b842be43584b20fbfb)
CTCCGTTTAACACCGCAATAATAGTCCGACTATTCTGAGATGTAAATAGTCACCCTATTTGCCAA
TTAAAAGCCGTACTAATAATGTTGCGCTATGCCAGCCAAACCTTTAACTGAAGAACAACTAGCCG
ACGCAGCACGTCTTCGGACCGCTTTTAAAACGCGGCAGGATAAAGATCCTTCATTGACTCAAGAG
GCATTGGCACACCTCTGTAATTGGAAAACACAAGGGGCGGTAAATCAGTACTTGAATGGCAAGAT
TCCTCTAAATCTCCAGGCGTTGCTTAAATTCAGTAAGGCA
>r811.1 |SOURCES={KEY=d7264f85...,bw,2925034-2925334}|ERRORS={}|SOURCE_1="hcb" (d7264f85c64c494738c475b842be43584b20fbfb)
CACTCTTCTTATTGTAACTCTGCCGCTCGTCCTGTCGGCGTGCGCATCTGTTGGCCCGCAGTCGC
AGACATCGCAGCCCGCTCAGCAAGCCCGGCCGCAGGCTGCCGACAGCGCACCGGCGCCGGTTACC
ACGGCCGAAAACGGCCCGATCAGGACGCCGGCGGTCTCGCGACGTGCCGGCGCGACCGCCGGCGA
GCCGAAAGAAGAAGACAGGCTGCCGAATGTCGAACTGACCGAGGAATTGCTGTACAAGTTGCTGG
CTTCTGAATTCGCCTTCCAGCGCGGCGACTGGCAAAGCGC
>r812.1 |SOURCES={KEY=d7264f85...,bw,2505329-2505629}|ERRORS={}|SOURCE_1="hcb" (d7264f85c64c494738c475b842be43584b20fbfb)
CTGCACCAGCAGGGTTTCGTCATCGTTCAGGTCGCGCAGCGTCTCGAGGATCTTGTCGAAGCATT
CCCAGTTGCGCGCCGCGCGGCCGATGCCGCCGTAGACGACGAGGTGCTTCGGGTTTTCCGCGACC
TCCGGATCGAGGTTGTTTTGCAGCATGCGGTAAGCGGCTTCGGTCAGCCAGCTCTTGCAGGTCTT
TTCGCTGCCGCGCGGCGCGCGGATCACGCGGCTTGCATCCCAGCGCGGATCAGTGGAGAGTTCGA
TGTTGTCAGTAACGGTATTCATTGTTGTCTTCCTTCCATT
>r813.1 |SOURCES={KEY=d7264f85...,bw,268279-268579}|ERRORS={}|SOURCE_1="hcb" (d7264f85c64c494738c475b842be43584b20fbfb)
CACAATCACATCCTGAGCACTTTGCATCGCCAATGAGAATCCGGAAAATGGTATCAGTCGTTGTG
TCGCTGCCTATTCTGGTTGTCGTTACTTATCTTGCTCGTAGCTACATCCTGTTGCCAGCAACATA
AAAACGTTGTTGTCCATGTAAGATACCCAACACAAAAGAGGAATCAAATGATTTTATGGAAAGGC
GGGAAGCTAGCATTGGCGCTCCGCTTGACTGCCATTCGACGCTGACGCATGGCGCCCGTCACCCT
AACCGTCAGGCCCCTTGAGGAGCACATATGGATGTCAACG
>r814.1 |SOURCES={KEY=d7264f85...,fw,820104-820404}|ERRORS={}|SOURCE_1="hcb" (d7264f85c64c494738c475b842be43584b20fbfb)
CCAGCGTCATTGTCGACTGCCGCGCTGATGCGCCCGGAAGCATGTGCCGCGCGAGCAGGGTTTCA
GCCGCGTAGGCAATGTCGGTCATGTCGGCGCGCAGCCAGTGTTCCCTCGCAAGACTGAGCAGATA
GGCCACCACGCTGCACGCCAGGCCGACGACGGTCGCCGTGAAGGCCGTCACCATGCTTTCGGCCA
TTTTGGGTAGGTTGCCTTGTGCAAGGCCTGCGAGAGAAATGCCCATCGGGATCAGCGTGCCCATC
AGGCCGAGCGCCGGACCGATCCGCACCGCAAAGCGCACAG
>r815.1 |SOURCES={KEY=d7264f85...,fw,3575398-3575698}|ERRORS={}|SOURCE_1="hcb" (d7264f85c64c494738c475b842be43584b20fbfb)
GAGGACGAAACCGGCAATTGCCCGCTGTTTGCCAAGCGCATGAAGTACATCGCCTCATCGATGGG
CGTACAGTTCCATTTCACCAGCACGGTGGAAGCACTGGAACCGGAAGCCGGCGGCGTCGGCCTGC
GTATCGACGGCAACCGTTTTTCCGCGGATGCCGTCGTCGTCGCCGCTGGCGCAGAAAGTGCGCGC
CTTCTCAAGCCGCTGGGCATCCATGTGCCGATCTATCCGGTAAAAAGCTATGCCGCGACAGCGAT
CATCAAGAATTTCGACCATGCGCCGCGCGCATCGATCATC
>r816.1 |SOURCES={KEY=d7264f85...,bw,3523191-3523491}|ERRORS={}|SOURCE_1="hcb" (d7264f85c64c494738c475b842be43584b20fbfb)
ATAGCCAAGGGCGCCGATCTTCGATACCGATTCGGTACTGATCTTCAGCAGGTGCGACTTGGCCT
TGATGTCGTCCCAGGCGAGGCCCTGGCGGACGTAGGGATCGATCTGCATGAAGAAGTGCCCGAGT
TCATGCAGTGCGACGCGCTCACGTTCCTTGTCCTTCTCCGCCGTGGTGGCACGGTCGGTAAGGCC
GATCGACGCACGCTCGAAGGCGCGGAACAGGACATCCGTCGTAATCAGCGTCTTTTCCTGGATCG
CGATCATGCTGGCACGGTCGACGACTGTCTCGAGCAATGC
>r817.1 |SOURCES={KEY=d7264f85...,bw,3471093-3471393}|ERRORS={}|SOURCE_1="hcb" (d7264f85c64c494738c475b842be43584b20fbfb)
GGCTTTCAGTTAAGTCATCGCTGCTGCGATCGGCGTTAAGTGGGCTGCAGTGCAAGGGGGCCGGT
AAGGCTGAAAAATTTTCCGGCCCGGATACCGCTAAACTCGACGGCAAGGGTTCAAGGAAAGCAGT
CCTGCCCAGGTTAATGCCGGTCGCTGCCATCCGCCTGGATCGTAAAGCCGATCAGCCTCGCCACC
ACAGCCGCCAGATAGATCAGGCCAACGAACATTTCCACGCTGGCCAGCGCACGACCATGCGGGGT
AAGCGGAATGATGTCGCCAATGCCAGTGCTTGAGAGCAAC
>r818.1 |SOURCES={KEY=d7264f85...,fw,3733150-3733450}|ERRORS={}|SOURCE_1="hcb" (d7264f85c64c494738c475b842be43584b20fbfb)
TATCGATTCAGAAGCAAGACTCAAGTCGGTTGCCACGCATACCATCGTGGACGGGCTGCAGGCAG
CAATGATCGCCTCCAGCAGGGCGCCATTGCGATATGGCGTCTCGATGAACAGCTGCGTCTGTTTT
TCACTTCGCGACCGCTCCTCCAATGTCTTCAGCCTTTTGGTACGTTGCCCGGCATCGGTAGGCAG
GTATCCGTTGAACGCAAAGCTTTGTCCATTCAGGCCGCTCGCCATGACTGCCAATAAAAGCGAGG
ACGGTCCTACCAGCGGCCGTACCGCTATTCCCTTGGCATG
>r819.1 |SOURCES={KEY=d7264f85...,bw,1687188-1687488}|ERRORS={}|SOURCE_1="hcb" (d7264f85c64c494738c475b842be43584b20fbfb)
AGAATGAAACCGACCACGATGCCCAGCAAGGTAAGGAGCGTGCCTTCCGCCGCCAGCATGGCAAG
AATCTGCCGTCGCAATACGCCGACATGCCGCAGCATGCCGAATTCCTTGGCACGCGCCAGGGTTT
GCGCGGAAAAGGTCGCGGCAATCCCGAACAACCCGATGATGACCGCCACGGCTTCGAGCAGATAG
GTGACTGCGAAGCTGCGGTCGAAAATTCTGAGGCTGATGGCACGTATTTCGTTGGGCTGCGCAAG
TTCCAGCGCATCGCCAAAGGGTAAGCGCTTCAACGCAGCG
>r820.1 |SOURCES={KEY=d7264f85...,fw,4054603-4054903}|ERRORS={}|SOURCE_1="hcb" (d7264f85c64c494738c475b842be43584b20fbfb)
CTTGTTGCCTGGCGTTAGCTGGGCAATCAGGTTCAGCATGTCGGTGGTGTCCGTAACCGGTTTGC
CTTCGACCGCCACCAGGATATCGCCAGGCCGTATGCCAGCCTTGTCCGCCGGGCCGCCCTTGAGC
ACGCCGGCGATGATCGCGCCCGATTTGCGTGTCAGGCCAAAACTCTCGGCCAGCTCCGGTGTGAT
GTCCTGCGGTTCCACTCCGATCCAGCCGCGTACTTTCTGGCCGGTTGCGATGATGGATTCCATCA
CATCCTTCACCGTCGTGACCGGAATGGCAAAACCGATCCC
>r821.1 |SOURCES={KEY=d7264f85...,fw,3743997-3744297}|ERRORS={}|SOURCE_1="hcb" (d7264f85c64c494738c475b842be43584b20fbfb)
TTCCTCAATGGGAATGGCATTTGCACAGGTAACGCCCAATTCCGTTTTGCCCGATTTTGCTGATC
TGGCCGAAAAAACCGGCCCGGCTGTCGTCAATATCCGGACGACGGAGCGTGTGAAACCCGGCCAG
GGCGGCGTTCCCGGTGCAGAAGACGAAGAAATGCAGGAGTTTTTCCGGCGCTTCTTCGGCGTGCC
CATGCCACGGCAACAACCACAACCCGACAAAGCGCCGCGGAACGGACGCAAACCGACACCGCAAC
AGGAAGAGGAAGTACCTCGCGGAGTCGGTTCGGGTTTCAT
>r822.1 |SOURCES={KEY=d7264f85...,bw,1945222-1945522}|ERRORS={}|SOURCE_1="hcb" (d7264f85c64c494738c475b842be43584b20fbfb)
TTGCGCCAGCTGGAAGTGGTGCTGGCCGGCCGCAAGGTCGACCTGGTCCTCTCTGACATGGCGCC
CAACCTGTCCGGCGTGGCGGTGACCGATGCGGCGCGCGTGGAGCATATCATCGATCTGGCGGTCG
ACTTTGCGCGGGCGCATATGAAACCTTCCGGCGCCTTGCTCGTCAAATGTTTCAACGGGACAGGG
TATACGCAGCTGGTGGAGAAATTCAAGCAAGAGTTCAAAACCGTCGCCCAAAAGAAGCCCAAAGC
CAGCAGGGATAAATCGTCCGAAATCTTTTTGCTTGGTAAA
>r823.1 |SOURCES={KEY=d7264f85...,fw,424918-425218}|ERRORS={}|SOURCE_1="hcb" (d7264f85c64c494738c475b842be43584b20fbfb)
TCTTTCAGGGCGACCCAGACAAAACACTCCGGGCGATGGAGATACTCCCCGATCTGATCCATGGC
GACATCCGCCAGGCGCTTTCCTTGCTGATATGCAACGCAGTTGATGAGCATGGCTGGACTCCGAA
AACATGTGATAGCCGGATACGTTCGATGAGCCAATCGGACCAGCACATCCGCCACCGGGATGTGC
CACACCATCTACCGATATCTGCGCTGGTCGTTCCGGCGCAGCCCACGCGCTCCGGCCTGTTAGCG
AAAGCTTACCTCGAAATCAACATAAGTTTCCGAGAGAAAT
>r824.1 |SOURCES={KEY=d7264f85...,fw,1359203-1359503}|ERRORS={}|SOURCE_1="hcb" (d7264f85c64c494738c475b842be43584b20fbfb)
GGCCTTCGGCATTGCGCAGCCCGCGCGCAAACAGCCGCGGGTTCTTGCCGTCCGCCGAATACTCG
TAGATGGCGCCGCGTATCGGATTGCTGGTGGTGTCCTCGATGCAGGCATTGCAGGTCGACGCGAT
GGAGACGAACAGCCGGTGATCCGGCGACAACGCAATGTTCTTGAGCTCGTGCCCGTAGCTGCCCT
GCAGTTCAGGCGTCGAATTGTCGGGCAGGTTGTCGACCACGACCTCGCGCTCGGCGGTTGCACTA
TCGCCGGTGCGATAAACCGAGCGTGTGATGCGGTTTGATT
>r825.1 |SOURCES={KEY=d7264f85...,fw,496440-496740}|ERRORS={}|SOURCE_1="hcb" (d7264f85c64c494738c475b842be43584b20fbfb)
GGGACAGCGAGCGTCGCAAGGGCGGCGCGCAGGCGCGCAATGCCGTCCTCGATTTGCACATCGCT
GATGACCAGCGCCGGCAGCAGGCGCACCACGTCGGGACCGGCGATCAGCAGCATCAATCCATGGG
CTTCGGCCGCCTTGGTGATGTCCTTGGCCTTGCCGCGGCAGGCGTCAGCCAGCACCATGCCGAGC
ATGAGCCCGCTGCCTCGGACCCCGGTGAATATCTGCGGAAAATCATGCACCACACGATCGAGTTT
GTCGACCAGCACGGCGGCAGCCTGATTGACACGATCGAGG
>r826.1 |SOURCES={KEY=d7264f85...,fw,2821006-2821306}|ERRORS={}|SOURCE_1="hcb" (d7264f85c64c494738c475b842be43584b20fbfb)
CATGCAGCTCATTCGCGAACTGGAAGACGATGCGCGTGGCGTGTACACGGGGGCGATCGGCTGGT
TTGACGCACCTGCCGCCGACCGCAACGTCGGCGACTTTTGCCTGTCGGTGCCGATACGGACGCTG
GTGCTTGGTCCCGAGCAAACCAACGGTATACGACAAGGCGAGCTGGGTGTCGGTGCCGGGATCGT
GCATGACAGCCGCGCAGAGGACGAGATTGCCGAATGCCGCCTGAAGGCCGGTTTCCTGACCGGAC
TTGGTCACGACTTCGAACTGTTCGAAACCATGTACGCAAC
>r827.1 |SOURCES={KEY=d7264f85...,bw,3888872-3889172}|ERRORS={}|SOURCE_1="hcb" (d7264f85c64c494738c475b842be43584b20fbfb)
GCAGGAACCATTCCGACCATGGTCATTAATTGCGGCGGCCCGTCATTCAGCCTGACGAAGGAGTA
TCTGCTGATGGAAGTGCGGCCAAAGCTGCTGGCGATGGCCAGGAAGCTGGAATCCTCTTCCATCT
CCTGACTTCGCAGCGCGGCACTCGATACGGACTTTGCTTGCCGTCCGGATTCGCGGCTCACGCCT
GTCCGCGTGTTTCGTCAACACTCGTTCGCCTGATCGCGCCACAAGCACAAGCACTAAACACTGCT
GCACAATTGCACTGCAGTCACAAACCTATCCCAATCGCTC
>r828.1 |SOURCES={KEY=d7264f85...,fw,2864940-2865240}|ERRORS={}|SOURCE_1="hcb" (d7264f85c64c494738c475b842be43584b20fbfb)
AGCCTGCGGACGCGGTTCGGCCGCCAGCGTCCGGTCATAAAACCCGCCTCCATACCCGAGACGAA
ATCGCGCGTTGCTGAAGCCTACGCAGGGGACAAGAACGGCCAGTGGAACGACGCTGGCCGACGCT
TCCGGAATGGCCACGCCAAACGCATCCTTCCGCATTGCGTCACCCGGTGTCCATGCCAAATAGCG
AAGGGCTGCATTCCTGTCCACGACGACCGGCAATGCCAGTTGTACACCGCGTGCGGCAAGGATGT
CATAGGCACCAGACAGATCGGGTTCGCCGCGTATTGGCCA
>r829.1 |SOURCES={KEY=d7264f85...,bw,3151620-3151920}|ERRORS={}|SOURCE_1="hcb" (d7264f85c64c494738c475b842be43584b20fbfb)
AGGGAGCGCAGCACGTTCCGCTGCCAACGCGCCATGCCCTCGGCACCAGGCAGGCGGCATGGCTA
CTCGCTGCCCCTGCCGCGATAGGGCCTCGACAAGAATTCTGCATTTACAAGAGCCAACAACATGG
ACATCAAGCATTACATGAATGAAGTCGGCCAGCGCGCCCGCAAGGCGTCGCGCGCCATGGCCAGG
GCCGACACCGCCGCCAAGAACAAGGCGCTGTCACTGATTGCGAAAGCCATCCGCGAGCAGGCGGA
TGACTTGCGCGCTGCCAACCAGAAAGACCTGGATGCCGCC
>r830.1 |SOURCES={KEY=d7264f85...,fw,3234940-3235240}|ERRORS={}|SOURCE_1="hcb" (d7264f85c64c494738c475b842be43584b20fbfb)
CAGCAATGGACAACGAAGCCATCGACACATCACGTACGAACCAGACTGATTGGATCAGCCCGATA
CTTCCTTATGGAAATAAAATTTCCACGCTTCATCGAAATGCATGTGCTTCATGACGGCATGCATT
GCAAGCGCGACTAATCTCAAGGCGTAGGGGTTTTCGGCTTGAGGCGACACAAGCTACCTGCCTGT
AGAAAACGGCTTAATGGCAAGACACACAACTGCAATGAGGAAATCATGTCCCCGGCCGAGATCAT
GAAGGTCATCAAGGGTTACGAAGCCAGCGTTGATGCATCG
>r831.1 |SOURCES={KEY=d7264f85...,bw,2425656-2425956}|ERRORS={}|SOURCE_1="hcb" (d7264f85c64c494738c475b842be43584b20fbfb)
ATGGAATCGGCGGCCGTGCGCGCGTATCGCTCGCCGTGCTCTTCACCGCAGCACCGCTGGCGGTG
TTCGCCGTCCAGCACGTTTAAGACCTGCATGCCGTGTGTCCGGCGCCGCCTGCCGGCCTGGCACG
CCAGCCTTACATTTGCTTGAATAGATGGGCATAAACACGGCTCACCGGTAGCATCTGTTCCCGGT
CTTTCAGCTTCAGTGATAGCTTGCCGGTCTCGTCGCGCAGCGCTGCCTGGATGCAGCGCACGTTC
ACGACCGTTCCGCGATGTATCTGCCAGAAGCGCGTGGTGT
>r832.1 |SOURCES={KEY=d7264f85...,bw,1332406-1332706}|ERRORS={}|SOURCE_1="hcb" (d7264f85c64c494738c475b842be43584b20fbfb)
TCCCTGAAATTCTTAGCTGTTTTAAAACATCATCCCCGAGTGGAAACACTTTAAATTTGACAACT
GTCAAGCGCCGGGCAGTACGCGGCGAGAGTGTTGTATCCAGGTGTTACGCGATCTCCCAGGCAAT
TTTTCCGCAGTGACACACACTTTTTCCTCTTGAAAACCTCTTGACCCTGACGTAGCGTCAGACTT
TATCGTGGCGACATCATGACCAAGGACATCCCCATGCTGCTGAGGATAGGTGAACTGGCCAAACG
GACTGGCCTGACCGTACGCACCCTGCATCACTACGACGCG
>r833.1 |SOURCES={KEY=d7264f85...,bw,2634441-2634741}|ERRORS={}|SOURCE_1="hcb" (d7264f85c64c494738c475b842be43584b20fbfb)
CCTTGGCCAGTAACTGGGACATCGGTTGACCGGTCAGCTCCATGATTTCAAGCGCGCGCTGGATC
CGCTGGGAATCGTTCGGTTTTAAGCGCGCCGCCGTATCAGGATCAAGCAGGGCCAGCCGGGCATG
CATGGCTGGCATGCCGATCTGCGCGGCCTCGGCATCCAGCCTTGCACGCACCTCCGCGTTTGCCT
GCGGCAGGGCATCGAGGCCGTCGCGCAGCGCCTTGAAGTACAGCATGGTGCCGCCGACCAGCAGT
GGCAGCTTGCCGCGCCCGTTAATGTCCGCCACCAGCCTGA
>r834.1 |SOURCES={KEY=d7264f85...,bw,2902190-2902490}|ERRORS={}|SOURCE_1="hcb" (d7264f85c64c494738c475b842be43584b20fbfb)
CCAGCCTTTCCAGTCCGTCGATGCGCAGCGCTTTGTGTGCCAGCCACGCAACAACAAGGACGACG
ACGAAGGCGAAATTGCGGTGCACCCAATGGATAGCCGTTAACGCGGTGAACGGCAGGTACGCGCC
GTCCGCCGTCTTGCCGAGGTCGCGCCACAAAGTGAAGCCGTGTTCGAAATCCATCTCCGGCACGA
CACGGCCATGGCACAAGGGAAAGTCGGTGCAGGCGAGCGCTGCGTAATTGGTGCTTACCCAGCCG
CCCAGGGCAATCTGGATAAAAAGGATAGCCAGCGCGACTG
>r835.1 |SOURCES={KEY=d7264f85...,bw,621515-621815}|ERRORS={}|SOURCE_1="hcb" (d7264f85c64c494738c475b842be43584b20fbfb)
AACGCGCTGTCGAAACGCACCTGCCAGCGCCCATCGGTTGCGCTGCTCTTGTGTACCTTCCTGAG
TGTTTTTTTCAGACTGTGTGACACCGAGAAGCGTTCAGTAAACAACACCATCCGCGGGTCCGTGC
TCCACCAGAGTATCGGCTGACCCTCTGAAAACCATGGAAAGATTCCATGCCGGTAGGCATCCAGC
AAGCGTTCGGGTGACAAATCCCCGCCTGCGGCCAGTAGTCCGGCCGCCCCGTCATCGTCAGTCAA
TGCCGACGACACGTCAGGAAAGGGGGTATTGGTTTCCAGC
>r836.1 |SOURCES={KEY=d7264f85...,fw,2354186-2354486}|ERRORS={}|SOURCE_1="hcb" (d7264f85c64c494738c475b842be43584b20fbfb)
GTCGCCGTCCTGCATGGTCAGTGAAATACCTTCCAGCACCACCGATTCGCCATAGCCGGCGGTGA
CGTTATCCAGCGCAAGTAATTCAGCCATGCTCCGCTTCTCCCAGATAGACTTCCTTGACGCGCGG
ATCGGCCGCGATTTCGGAAGGCGTCCCTTCGGTCAGCACCTTGCCGCCGACCAGCACGGTGATGC
GTTCGGCAAAACGGAACACCAGCCCCATGTCATGTTCGATGAACAGGATGGTGACGTCACGCGGC
AACCGGGCGATCACGTCGAACAGTTCCTTGCTCTCGGCCG
>r837.1 |SOURCES={KEY=d7264f85...,fw,3212636-3212936}|ERRORS={}|SOURCE_1="hcb" (d7264f85c64c494738c475b842be43584b20fbfb)
TGCGAGCCGCGACAGCCCGATGCCGCCGCGCCGCGTGCTTCCGGCACGCTGGAAGCGCATTACGC
GCCGAGTACACCGGTCGCACTGGTGCCATCGGGCGAACTCGCCGCCACGGTCTCGCAGCTGTCTG
CTGCGGGCAAAACGCTCTGCCTCATTGCCTACACTGCAGCCCAGCCATCGAACGCCAAGGCGATT
CTGCCCTTGCCTGCCACGCCAGCAGGTTATGCGCATGACTTGTACGCCGCACTGCGTTCTGCAGA
CGGCGCGCAGGCCGACGTCATCCTGGTCGAAGCGCCGCCG
>r838.1 |SOURCES={KEY=d7264f85...,fw,3952632-3952932}|ERRORS={}|SOURCE_1="hcb" (d7264f85c64c494738c475b842be43584b20fbfb)
ATTGATGCTTCACGAGTAGGGACACATTGGATGGCGCGTCCTTGCCGAATAACACATCAACTTAG
CGAAGAAAGCTGGATGGCTTCCCTGCGATCGAAACGGGTTGACGCGAGGTAGCCGATACCCATTG
TGACCACGCCCGGTGACCTATCTTACCGATCTACCGGGTCCGATCCGCGTGCCGTCAATCGTTTG
CTTCAAAAGGGTCCGAAATCAAGGGCGCTGATCAGAGGAATTTTCGTCGAACTGACTTAACACAT
CGTCGGCGCGTGCTTTCTCCTCGGAGCTCAGTTCCCGGAC
>r839.1 |SOURCES={KEY=d7264f85...,bw,4648896-4649196}|ERRORS={}|SOURCE_1="hcb" (d7264f85c64c494738c475b842be43584b20fbfb)
TTAATGCGCCCTGACGAATTAATGTATTGCAATACCTCTTTTTGCGGCCATCCGGCTCCATTCTT
TGCTGCTTCGACTACTGATTACGATCCGAGCAGAACTGCGTCCGCGCGAAAATCAACGGACTAGG
TATCGCCGCGCCAGTAGTGTTCGCCAGTGCAGGCGGAAAAACCTTTGAGACATGAATTGCCCCGA
ATATCCTTGTTCACTGCAAAAATCCGGCCAGCTTTCTGGCTCGCCGGACCAGGACACCGACACTT
TTTCGACTTCTCGGCGTCCAAGTAATGAAAACCAGGCGCA
>r840.1 |SOURCES={KEY=d7264f85...,bw,4753220-4753520}|ERRORS={}|SOURCE_1="hcb" (d7264f85c64c494738c475b842be43584b20fbfb)
ACCATGTGCTGACCGCAGGCCGGCCAAATGCCTGCGCCAGCGCCGCGAAACCAGGCCCGCACAGG
AAGTCATTCATCCCTGGCAGTTCTCGCCAAAGGTAGAAAGGCGCATACAAGTTGTCGCGCCCCGG
CAATTCACCGGCAGCCTTTCGCGCACTCAGATACGCCTTGATCCCCAGCCCGGGAAAGCCATCGG
TGAAACGTCCCTTTTCCGCGATGCGTCGATCGATGATGGCCATGTCGTAATCCGCGGGCAGGACG
ATGCTGTATTGCATTGCCATCATGATGTCACCTCGGCTGG
>r841.1 |SOURCES={KEY=d7264f85...,bw,414323-414623}|ERRORS={}|SOURCE_1="hcb" (d7264f85c64c494738c475b842be43584b20fbfb)
AAGAAGAACAAGCTGGTCGATCAGTCCAAGAACTAAGTTGCCATTCGGCGACTGTCGCCGAATAC
CGGTTACTTGTAACAGCATCAAACAGCGATTACCTTCCAGCAAACAATTTGTTTGCCGTGATTGC
GTAAAATGCATGGGGCCGCAATGTGCGGCCCCATTTTTTTTTGGAGATGCCCCATGCAATATGCC
CTGACTGGATTTATGTTCTGCCTGCTTTCAGCCAACATGGGAAGCGCGCATGCGCAGCAGCCAGC
GCCAGCATCGGCACCGGCCGCCGCACAAGTGGCTGCGCAG
>r842.1 |SOURCES={KEY=d7264f85...,fw,920739-921039}|ERRORS={}|SOURCE_1="hcb" (d7264f85c64c494738c475b842be43584b20fbfb)
TTCCCGGCTTCTGCGCAAACGGCGACTATGACGTCTACGATTACCAGAGCGAAAATGAACACAAG
ACGTTGCTTGCAACGCAGGCCATGGTCCAGGGCCGGTTCGCGACCAGCACCGTCCAGCACGAAGT
CGCTGTCGGCGTGTCCAGTCTGCGCAGGCGCGAAGAGTTCGGAGACTGCGTGTACGGGACGCTTG
ATTGCCTGGGTTCGGCCGCAAACGGCACCAGTAATATCTATACGCCGGTCGCGGTTCCCGCATCG
ACGATCGCCACCGGTCCGGTGCGCTTGCGGCGCAGCGGCG
>r843.1 |SOURCES={KEY=d7264f85...,bw,2169457-2169757}|ERRORS={}|SOURCE_1="hcb" (d7264f85c64c494738c475b842be43584b20fbfb)
CATTGATCCGGGGCGTTATCAAAACATGAATCAGGACTTTTCAGCGCAGATTGCTACTTTCAAGC
GTGAAAACGTAGAGATTGTGACCGGCGTAATGATCCCGCCCGATGCCAAGACATTCCTCACGCAA
GCGCGACAGCAAGGATTTCGGCCCAAGATTATTACCCTTGGCAAGGCGCTTCTTTTCCCGGGAGC
AATTGAAGCCCTCGGTGACCTTGGTGATGGGTTGACTACCGAAGTGTGGTGGTCGCCGTTCCATC
CGTTTAAATCGTCATTGACTGGCGAAGCGGCAAGCGACGT
>r844.1 |SOURCES={KEY=d7264f85...,fw,3942292-3942592}|ERRORS={}|SOURCE_1="hcb" (d7264f85c64c494738c475b842be43584b20fbfb)
AGCTGAGACCTTCAAGGGGCTTGTCTTGATTTCCACTTCGGCTTGCAGATTTTCCCGTACCCGTA
TAACCAGGATTGCCGCCGCGCTGGCGGTGTTGCCATTTACCTGCTCCGTGGCCCAGGGGCAGGAC
ACGATCCTTCCTGACGTGACAGTCAATCCGAGCGCTGATGCGTCATCGACCGGGCTGGCTCCCGT
CTACGCGGGAGGGCAGGTCGCGCGAGGCGGGCGGATCGGCCTGCTCGGGACACAGGACAATATGT
CCACCCCGCTTACCGTTACCAGCTATACGCAGGCGCTTAT
>r845.1 |SOURCES={KEY=d7264f85...,fw,2720012-2720312}|ERRORS={}|SOURCE_1="hcb" (d7264f85c64c494738c475b842be43584b20fbfb)
GGCTGCTTCAAGTCGCCGGCCGAATTGCGATCGGATTTTGCCGCGCTGGTGACCTCACCGGAAAT
GGGCATCATGCAATGCGGCTCCGGCGCCACGGCTTGTCACAATCTGCTGGCAATGGAGATTGCCG
GGCTGCCGGGTGCGGCACTGTATCCCGGTTCCTGGAGTGAATGGTGCGCCGATCCGGCACGGCCG
GTGGCGAAGGGCGACTAAGCGTTCAATTGGCGGCCAGGGGCGGCGGCATGCGGATCGCATCCGGG
CAGCGCCGGCGGAAAGTTACCAGACCGGGGCCCGGCTGGA
>r846.1 |SOURCES={KEY=d7264f85...,fw,526311-526611}|ERRORS={}|SOURCE_1="hcb" (d7264f85c64c494738c475b842be43584b20fbfb)
TTACGATTCTCCTACCACACATCCTGCACGCCGCCACCGCCGCCTGCTTGCCATGGCGGCACCTT
CTTCATGCATCGTGCTGTTGACGTTTGCCGCCCGGTTATTCGGTAACCAGCCGGCACAGTGTGCA
AGGTCATTGTGACAAGGGGATGAAAGCAGGCAGCCTGGTGGTGCATTTCCAACCATGCAACGACA
TTGCCTGGCATCACCTGCAAAATATGTGCCGCGCCAGAATGGCGCGCGGTCAGTGCGATAAATTG
CTATATCTCAAGAAACGACCGGGTTTTCACAGGATTTCCC
>r847.1 |SOURCES={KEY=d7264f85...,fw,273993-274293}|ERRORS={}|SOURCE_1="hcb" (d7264f85c64c494738c475b842be43584b20fbfb)
CGCGCTGAGATAACGGGCCGAAAGACCGGGGCTGCCAACCACCTGGACTGGCGATTGCATGGGCC
CGCGGGTGCGCATCAGGATGTCGTGCACTTCGGTGCCGATCAGGAGCCCTGACAAATACGATGCG
GTATGGTCAGCGGGCATCATGTCGGTCACTACCAGGGCGCGGCAGCAGAATGCGGTGTGGGTGAA
TGCGCCATGCTGCGCGGCGCGAACACCGGCGGCGAACGCCTCCGGGATTGATTGCTGTTCGGTCA
TCACCTTGGACAGCGTACCGTGCTGGGACATCAGCGAAAA
>r848.1 |SOURCES={KEY=d7264f85...,bw,1667602-1667902}|ERRORS={}|SOURCE_1="hcb" (d7264f85c64c494738c475b842be43584b20fbfb)
GCCAGCTGCGCGGCAACCTTGATATCGATATCCCGTGTCTTGCCGATCGTGACGAAATAGGGCTG
GTTTTCCACCTTGGGCAGGGTGATTCCGTAATTGGCAGGCGCGGCGATGATGTTCTTCACTGCCT
GCAGCTTCGGCACGTAGTTCTTCGTTTCCAGCGGCATGTATTGCGACAGCGTGTTGAAATCGGTT
GCCTGGCCGGCTGCACGGGCCTTGTTGATGGCGCGCTGCACCGAGCCTTCGCCCCAGTTATACGC
GGCGAGTGCCAGTTGCCAGTCACCAAACATGCCGTACAGC
>r849.1 |SOURCES={KEY=d7264f85...,bw,3797554-3797854}|ERRORS={}|SOURCE_1="hcb" (d7264f85c64c494738c475b842be43584b20fbfb)
CCCTCTGCCTGTTTGAAGAAGTCCAGCACTGCGCCGATCAGCCAGTTAGTCGCCCACGATTCCGC
AGGGGTGAGTCCAGTGTCCAGCACATACTGTCCGAAGAACTTGCCGAACGGGTTGCAAACTTCAT
ACTCGAACACGCCGGGGAAACTAAAGTTGTCACCGAGGTGTTTCTCAGCGGCTTCGACCAGCTTG
CCAACGGTCTCAGCGTAGCCGCTCATTTCGGAGACCAGTTCGATGCAGCCCTGATCCCATTTGCG
GAGGATTTCGTCGTACTGCTTCGTGTCGCGCAGCCCTTCC
>r850.1 |SOURCES={KEY=d7264f85...,bw,4531020-4531320}|ERRORS={}|SOURCE_1="hcb" (d7264f85c64c494738c475b842be43584b20fbfb)
ACTGCATTGTTCAGGTTGGTTTCGATGGTTTCGACGGCTTGTTTGGTGGACTTGGTGAACTGCTC
GTAACCAGCGCTGGCATTGCCGATTGCGGACTTGAACATGGCAATGGCGTTCTCCGAACCAGCCG
GGGCGTTCTTGGTAACTTCTTCCAGCAACTCGACCAGCTTGCGGCTGTTTTCAGCGATCTGGGTT
TCTGCCGCCTTGGCGAACTCGGCTTGAACGCTGCTGGTGATCGAGCTCAGCTGGCGACCAAATGC
GAGCGCCTTTTCAGCGTTGGGTTGTGCTTGCGCAGCAGCC
>r851.1 |SOURCES={KEY=d7264f85...,bw,3230600-3230900}|ERRORS={}|SOURCE_1="hcb" (d7264f85c64c494738c475b842be43584b20fbfb)
CAAGCCACGCTGGCGGCAAGCGTGGTGCTGCTGCTGATCGGGACGCTGGGGATGGTCTACGCATT
CAGGCGCGCCCGCCACCAGCGGCAACAGCTCGAAGTGCAGGATGCGTATCGGCTCGCTACCGAAG
GCGGCAACGAAGGCTTCTACATGCTGCGCGCCGTGCGCGACCATGCCGGCAAGGTGATCGATTTT
GAAGTGGTTGATTGCAATGAGCGCGGCGCATGGTTCTACGGATTGACGCGAGAACAGTTTGTCGG
CGCGCTTTCTTCAAAGCTGAATGCGCCGACGTATTTCCCG
>r852.1 |SOURCES={KEY=d7264f85...,bw,998019-998319}|ERRORS={}|SOURCE_1="hcb" (d7264f85c64c494738c475b842be43584b20fbfb)
TGGCGCGAGGCATCACCGGCAACGATGACGCTGCGAGTGCCTGGATGACTCAACCATTGGGTACG
TTTGATGGCAAGACGCCCGCGCAGCTCGTCGGCGACGGCCGCGAGGAAGACCTGCTTCGTTATAT
TGAATCACTGAAGTCGCAACCCGGCTGATTCCGGCAACGGCCGCCATTTCCATGACGGCCTGCCT
GGCTGATGCGGGCCCGATCCCCTGGCTCGCCAAAGCTTGATCCGTATTGGGCAGCGTGTTTGCCC
TGGAATCGGCGGCGGATGCAGTCCATGCGGAACCCGTTGC
>r853.1 |SOURCES={KEY=d7264f85...,fw,4317069-4317369}|ERRORS={}|SOURCE_1="hcb" (d7264f85c64c494738c475b842be43584b20fbfb)
AGTGGGTGGCGTGCAGCCGCAATCCGAAACTGTTTGGCGCCAAGCCAACAAGTACGGCGTGCCGC
GTCTGGCGTTCGTCAACAAGATGGACCGTACCGGCGCAAACTTCTTCAAGGTGTACGAGCAGATG
CGCGCTCGCCTGAAGGCCAACCCGATCCCGATGCAAGTGCCTATCGGCGCCGAAGAAAACTTCGA
AGGCGTTGTCGATCTGGTCAGGATGAAGGCGATCTACTGGGATGACGCTTCGCAGGGCATGAAAT
TCGACTTGCGCGATATCCCGGCTGACCTGAAGGCAACTTG
>r854.1 |SOURCES={KEY=d7264f85...,bw,4195375-4195675}|ERRORS={}|SOURCE_1="hcb" (d7264f85c64c494738c475b842be43584b20fbfb)
AATCGTCGGCATGGACCAGCGCTGCACCGACTTCGACAGCTTCCTTCAAATGAACGTGTGGCAGT
TGGACCGTCTCGCCGCGTCCTAATGCCATGGCGGGAACCGTTAAGGCTCTGACCGAGCGGGCGAT
GCGTCCACCCATCAGCCATGCCAGAATCAAGCCGACGGCAAACAGCACAGCGACGCCGGACGCCA
GTCGCGCAAGAGACAGCATCAATGCCTGCTGCAAGGACTGGCGCGGAATACCGATTGCCACGGTC
CAATTGGTGGTGGTAGAGCGGCTGTAGGTCGACTGGACCG
>r855.1 |SOURCES={KEY=d7264f85...,fw,1569268-1569568}|ERRORS={}|SOURCE_1="hcb" (d7264f85c64c494738c475b842be43584b20fbfb)
ATTTATCATTGACGGCAACGGGACATTGGTGAAAGAATGGCGTGGAGTAAAAGTGCCTGGGCACG
TTGATGAAGTACTGGAGTTCGTGAAGGCTCTTGCGTAACCGCTGAACCCATTGAATCTAAAAGAA
TTTTCTCTCCGAAAGCCGTTTGTGGAAGAGGCACCAAGCCTCCCCCTCAAACGGCTTTTTACTTT
GCGTTTTTGCGTTCCACCGCGCATTATCGTCCTGCCCTGCCTCTGCAGCGCTCGGCAACTTTCTT
TTCAACCACCTTGTTCCACACGCTTTTTCCGTCCCGCTGT
>r856.1 |SOURCES={KEY=d7264f85...,bw,875767-876067}|ERRORS={}|SOURCE_1="hcb" (d7264f85c64c494738c475b842be43584b20fbfb)
GGCGGAAAGGAACCGCAAGCTTGCTGCCGGCAATCCCGGCGCGCGTACTGCATCCTGATTGAACG
CGTCACCCTCCCGTCCCCTACGCCGCCGTTAAGCCGAGGTGGCACGCCCATCACGGGCTGCCGTA
GCTCCTGGTCCTACTGCCATCGCTGCGGCAGTCGATATCATCCGGGTACGTCATCCATGCGGTCG
ACGTACCCGCCACGTTCCATCTGCCATTTCGACATGGCACCCAGTTGCATGGGACCGCCTCAAGC
ACCGCGGCATACCAGTCGATGCACACATCGACACGCACGC
>r857.1 |SOURCES={KEY=d7264f85...,bw,2172631-2172931}|ERRORS={}|SOURCE_1="hcb" (d7264f85c64c494738c475b842be43584b20fbfb)
ATGCAATTGAAGCCAATATCGATGAACTAGCCCGTCTCGAATCGCTTGATACAGGACATCCCTTG
CGTGACACAAAGGGACTCGACGTGCCGCGCACTGCCGTGACGTTCCGCTATTTCGGGGGCATGGC
GGATAAATTCGAGGGTTCGGTTATTCCCGTAGAGGCGGGCTTCTTAAACTATCTCTTGAGGGAGC
CGCTTGGCGTAGTGGGTCAAGTGGTGCCATGGAATTTTCCACTGATGTTCACCAGCTGGAAAATG
GCACCAGCGCTGGCTGCAGGAAACTGCATTGTTATGAAAC
>r858.1 |SOURCES={KEY=d7264f85...,bw,1862003-1862303}|ERRORS={}|SOURCE_1="hcb" (d7264f85c64c494738c475b842be43584b20fbfb)
CCGTCGTCGAACGCTTCCAGGAATCAGCGGCCCTCCGCCAATCTGCATTAATTTCACCGTCCTTT
TACCAGGTTCATAACAAGATTCAATGTTGCGGGGCGCGGAGACGCCCCGGACTGAATCCGCAAGG
CATTTCGCTGCTTGCATACTGCGAAGTTTCTTGGCATGGTGTGGCCCATGATTTCAATCCGGTCG
CGCATGCCCAAAATCCTCAAGTTCACCAGGTTCTCCCTGCGTGATTTCCTCGTCGCCGCAGGGCC
GGCGGTTGTAGCGATTCTGGCAACCTGCCTGCTCGCCTAT
>r859.1 |SOURCES={KEY=d7264f85...,fw,2142086-2142386}|ERRORS={}|SOURCE_1="hcb" (d7264f85c64c494738c475b842be43584b20fbfb)
AATCGATCGGATAGACGGTGGTCGGCACCACTATGGTGCGGCAAGGTGGCTGCCGTGGGTAGGAC
AACGGCGCGGATTTTATACTGCCCTGTCAAAGATAATCTTCAACTCAGCGACCACGTTTTTGATA
GGTTGAGGAGTTTGTTCAACCTTCGTAAGAACCAGTGCTCCCTCTATACTCGTTATCGTGAGTGC
CGCAAGGCTTGTGGCGCGTGCGCTGTCTATCCCCGCATCTTTCAGCTTTGCTTCAAAGAGTGACT
TCCACTGACCGAATGCTTGTGAACCGACTTCCGCGATAGC
>r860.1 |SOURCES={KEY=d7264f85...,bw,3494115-3494415}|ERRORS={}|SOURCE_1="hcb" (d7264f85c64c494738c475b842be43584b20fbfb)
GTGACAACTTCTCGGACGACCACCAATAAAAATTCCTACCACTACGTTTTTAGAAAAATCTACAA
TGGGCAATGCTTTACTCGTCCGGTTGGCATCCTTTGCGTGCTCAGACCAAAGTGCCTGCCAAGCT
TCGGCGTCGCGAATTTGTACCGTCTTGAAATCAGTAATGCCAGAATACGCGCTTAATTCTAATGT
TAAGAAAGTACGCTCAGCTTCCGTTTTTTGGGAAAATTGACTACAAGCGGAAATAATAAAACCTA
CAAGCGTGAATAGAACAATCTTCATAGTCTAATTGGTTCC
>r861.1 |SOURCES={KEY=d7264f85...,bw,2428186-2428486}|ERRORS={}|SOURCE_1="hcb" (d7264f85c64c494738c475b842be43584b20fbfb)
AGCAGCGATCGGCGAACGGCAGCGGTTCGCGCAGGTCATGGCATACCGGCACGGCACCCGGCGCG
GCGCGGGCGGCCCGGACCAGCGCCTTGGGCGACACATCGGTGCAGATAAGGTGGGCAATACCTTG
CCGCATCAGGTAGGCCGAATCGCTGCCGGCGCCGCAGCCGAGCTCGAGCACCACCGGTGCGGCGG
CCTGCGCCGTGATCAGGGGCATCCATCTTTCCAGCCAGAGATCCTGTTGCATGTGCGTTCCCCGA
TGGCTCAAAGCCTTATGCGCCGCGCGGCGCAAACATGATG
>r862.1 |SOURCES={KEY=d7264f85...,bw,405637-405937}|ERRORS={}|SOURCE_1="hcb" (d7264f85c64c494738c475b842be43584b20fbfb)
AACACAGGCCGTGACGCGACTGGCTTTCAACGAAGCGTGCAATTTCCGTCAGGATTTCCGGCAGG
GCGACCCCAGTCGCGACCATGTTGAGAATCCGGTTCTGTCCGAGTTGTATGGCCTGTGCCCGTTT
GCGCTCGGTGATATCGCGCACGACAACCTGCAGCGCCGGGGCGTCATCAAAGCTTACCTTGCTGA
TGCCGATTTCCACCTGCAACGGTGCGCCGTCCGGGCGTCGCCAGAGCTGCTCGACAAATGATGGC
GGCGGCACGTCGGACCCGCCGTGATGAGCGCATTCGCGGA
>r863.1 |SOURCES={KEY=d7264f85...,fw,1998814-1999114}|ERRORS={}|SOURCE_1="hcb" (d7264f85c64c494738c475b842be43584b20fbfb)
ATCAGGTCCGCGATGGTACCGATCTTCAGGCCATGTTCCTGCGCAAATTCCATGAGGTCGGGCAA
CCGTGCCATGGTGCCGTCGTCTTTCATGATCTCGCAAATCACCGCTGCAGGCGTGAGTCCGGCCA
GTTCCGCGAAATCGCAGCCGGCTTCGGTATGTCCGGCACGCATCAGCACGCCGCCCTTCTGTGCC
TTCAGCGGGAAGATATGCCCGGGCTGCACAATATCGTTAGGCTTGGCATTCTTGGCCACCGCTAC
CTGCACCGTGCGTGCGCGATCAGCAGCTGAAATTCCTGTG
>r864.1 |SOURCES={KEY=d7264f85...,bw,1525758-1526058}|ERRORS={}|SOURCE_1="hcb" (d7264f85c64c494738c475b842be43584b20fbfb)
AAGCCGGTGACACTGGCGACGTATGGTCTCGGCTTGTTCGTGTTCGTCGCGCTGCTCTTGTGGCA
ATCAGGAAATCCCAAGCTCGGTTTGCTCACGGCAGCCGGATTCCTTGCCGGATTCGCCGTATTTG
CCGCCATTGGCTGGGCTGCGGTGCGTTCCCTGCGCTATCTGCGCGGTGGCATCAACCATCCGGGC
TGGCGCTTCGCCGTGACGGCCTTGCAGCGGCGCACCGGTGCGACCGTGGTCCAGATCGTGGCACT
GTCCCTGGGGCTGATGGCGTTGCTGTTGTTGACCGTCATA
>r865.1 |SOURCES={KEY=d7264f85...,fw,1188121-1188421}|ERRORS={}|SOURCE_1="hcb" (d7264f85c64c494738c475b842be43584b20fbfb)
AGATTATCTGCGGCAAGATCGTCGAAGCGGCCCGCGCCCGCGAAGCGGCGCGCAAGGCGCGCGAG
CTGACCCGCCGCAAAGGCGTGATGGACGGCCTCGGCCTGTCCGCCAAGCTGGCCGATTGCCAGGA
AAAGGACCCGGCGCTGTGCGAACTGTACATCGTCGAGGGCGACTCCGCGGGCGGCTCCGCGAAGC
AGGGCCGCGACCGCAAGTTCCAGGCGATCCTGCCGCTGCGCGGCAAGGTGCTCAATGTCGAAAAA
GCGCGTTTTGAAAAAATGCTGTCCTCCGAGCAGATCACCA
>r866.1 |SOURCES={KEY=d7264f85...,fw,1921116-1921416}|ERRORS={}|SOURCE_1="hcb" (d7264f85c64c494738c475b842be43584b20fbfb)
GCGTCGGCTTGACCGGCGTGGCGGCAACCGGTTCCGGCGCCTTGGGTGCTGCAGCAGGAGCCGGG
GCCGGGGCCGGGGCAGGCATGGGCGCCGGAGCCGCTGCGACTTTCGTATTGTTGCTGCTGTTGGC
GGTGCTGCCTGCATTGGCACTGGCTGGCACGCCGCCGTTGATGTTGCCGACCAGTGAGCGCACCA
GCGTCAGCTTCGATTTTGCGGCGGAATTGCCCGAGTCCAGTTGCAGCGCCTTGTCATAGGCCTGG
CTTGCGAGCTTGGCATGCACATCGCCGAGGTTTTCATAGG
>r867.1 |SOURCES={KEY=d7264f85...,bw,3361283-3361583}|ERRORS={}|SOURCE_1="hcb" (d7264f85c64c494738c475b842be43584b20fbfb)
ATGGCTACAGCGTCTACACGTCGATTACCAGCACCGAGCAGAATGCGGCCTATGAAGCATTGCGC
CGAGGCGTGATGGATTACGACCGCCGGCATGGATACCGCGGCCCCGAAGCCTTCATTGACTTGCC
GCGCAACGAAGACGATCGCCAGCAGCTGATCGCCGAAACGCTGCTGAAACATCCCGACAGCGATG
AATTGCAGTCTGCGGTCGTGACAAGCGCCACGCCACGGCTGGTGCGGGCCGACCTGCTGTCGGGC
GATGACATTGAAATCACCGGCGACGGCTTGCGGTTCGCCG
>r868.1 |SOURCES={KEY=d7264f85...,bw,3792449-3792749}|ERRORS={}|SOURCE_1="hcb" (d7264f85c64c494738c475b842be43584b20fbfb)
TCGCACGGTAGTAGCGGTCACCGGTCAGGGCAACGCACTGGAGCGTGTTCAGGCAAGTCTCGATG
GCCGAACTCCAAGCCAGCTTGAGCCAGCCCATAGTGGGGTTCAGGGACATCACGATCAGGTCAGA
GACCTTCAGGGGATACTTGTCGCCATCACTGAGGGAGGTGTCCAGCATGAACTGCAACGCGAAGC
CAGCACGCCCATAGGAGGCCGCACGTTCCATCAAGTCCTTCTCGGAGAATCGCTTGGGGTCAGTC
GGCTTGCTCTCTAGGTTCTTGTCCTTCTCCAGCGCACGGG
>r869.1 |SOURCES={KEY=d7264f85...,fw,354079-354379}|ERRORS={}|SOURCE_1="hcb" (d7264f85c64c494738c475b842be43584b20fbfb)
CGCCAGGCGGGCGCAAACGTCGTTCCGACGATCGACAGCAAGGTACTGCCACTCTCCGTACGTAC
CGCCTTCGCTACCGGCAATTTCAACAGGGTCCCTGTCATCGAAGGCAGCAATGCCAACGAGTACA
GCTTGTTGTCGGCTGCGCGCATGGACCTGGTGCCATCGGTCGGACCGATCACCGCCCAGAACTAC
CAGACCCGTGTCAGCGCACTGATTGCTGCATCCGGCAGGACGTTTGCCCAGGTCGATGCGCAGTA
TCCGCTCACCTCCTACCTGACTCCGGCGGAAGCTTACGAT
>r870.1 |SOURCES={KEY=d7264f85...,fw,3488910-3489210}|ERRORS={}|SOURCE_1="hcb" (d7264f85c64c494738c475b842be43584b20fbfb)
TGGCATTGACGGCCATCTGCTGGGCGCGCGCCTGCGACGACGCCAGCATGTAGTCATCGTAGTTG
CCGGGATAGATCTTCAGCGTGCCGAAGTCCATGTCCGCCATGTGCGTGCAGACCTGGTTCAGGAA
GTGGCGGTCGTGCGAAATGATGATCATGGTGGAATTGCGCTCGTTGAGCACGTCTTCCAGCCAGC
GGATCGTATTGATGTCGAGGTTGTTGGTCGGTTCGTCGAGGAGCAGGATGTCCGGATTGGAGAAC
AGCGCCTGGGCCAGCAGCACGCGCAGCTTCCAGCCGGGCG
>r871.1 |SOURCES={KEY=d7264f85...,bw,2495609-2495909}|ERRORS={}|SOURCE_1="hcb" (d7264f85c64c494738c475b842be43584b20fbfb)
GGTTGCGGCGGCCACACTAACACACTAAGCCGGATAGCTTACTTTGGCCACAGCACCATTTGCGT
GCAGCGGAACGTTGCAATCAGCTTGCCGGTGTCGCGATGCCGGACCAGTGCATCCCAGACCTGCG
TATTGCGACCAAGATGGACCGCCTTGGCTTCGCACTCGACAACCCCTTCGCGGGCGGTCCCGAGG
AAGTTGCTTTTCAGTTCGATGGTGGTGAAGTTCTGCGCGCCTTCCGGCAGGTTCGCCACGCAGGC
ATAGCCGCATGCGGTATCGGCCAGCGTCACGACACTGCCG
>r872.1 |SOURCES={KEY=d7264f85...,fw,1814950-1815250}|ERRORS={}|SOURCE_1="hcb" (d7264f85c64c494738c475b842be43584b20fbfb)
GTCAGCGGCTCATCGCCAGCAGGGCGAGATAGCAGCTTACTTCACTGAGCTGCTGGATCGCGCCC
AGGCAATCGCCGGTGTAGCCGCCGAGGCGGCGACTACATTTCCGGGCCAGCCACCACGTCGACAG
TGCGCACGCCGCGAGGGCCACAAGCAGGTCCGGCCACTGCAGCCAGCCGAGCATCAGCAAACCGG
CTGCGGGCAGCAGCGCAGACACCGCCGCAATGCCGAACTCGCCGTGCGTCATGCGTTGCGCGAGC
GGCTTTGCCTTGCCTTCGCTTTTTGCATACTCGAGTCGCC
>r873.1 |SOURCES={KEY=d7264f85...,fw,2856323-2856623}|ERRORS={}|SOURCE_1="hcb" (d7264f85c64c494738c475b842be43584b20fbfb)
CGAGGGTGTGCGGCATGTCGACGTCATTGCGCGCCAGCAGCAGCGAGCGCGTCCACTGCAAGAAT
TTTTGCGTGATCGCATCATTCTCTTGCGCGATGCGCAGCAGCTCGGCCATCCGCAATTCATGCGA
CTTGATCTTGTCGCGCAGGACTTCCATCTGGCGTTCCTGCAACGACACCGCACGCCCGGCTACCG
GGCTGGTCAGCTTGACCCGTGACAGGAGTTCACTATGCTCTTCAAAAAAGCGAGGATTGTCCGAC
AGGAATTCGGCGACGGCGTTGGAGTCCAGTTCGTAAGTCA
>r874.1 |SOURCES={KEY=d7264f85...,fw,4601240-4601540}|ERRORS={}|SOURCE_1="hcb" (d7264f85c64c494738c475b842be43584b20fbfb)
TCGCTGAAAGTCGAGCGGCCTTCCGAACAGGCCTTGCCGTTGCTGGCAACCCTACTGGCCGACCA
ACATGCGGTGTGAGCGGGCAAAGCCGCAGCCGGTTCCCCTCGGCGGCGAACGGCGACGGTGCCTT
GGTGCGCGGGGCCTGAGTATGATGGGCACTACGGCGTGTTGCCATGGTAACCCGCCACGCTGTTA
CTCAGGGCAACTTCAACCTGTGCGCCGCGTCGGCGACTATCTCCTGTGCCTTGCGGATCACAGGA
AGGTCCACCATCTTTCCATCCAGTGCCACGGCCGCCCCGT
>r875.1 |SOURCES={KEY=d7264f85...,fw,504225-504525}|ERRORS={}|SOURCE_1="hcb" (d7264f85c64c494738c475b842be43584b20fbfb)
ATGGATGCGTCCGATAAAGCGGCCCATCCATTCCAGCGTGGCGCTGTCTTCGAGTTCGGGGGCCC
GCCCGCCTTGGCGCGGAAAGATCGCGAAACGGTAGCCGGCGTGGGTGTGGAGGGTGTTGCCGTCA
TAGATTGAGGGCGCGACGACAGGGATTTCCTGATCTGCCAACTCTTGGGTGAACGCGTGTTCTTC
CAGAATTGCTTCATCGCTCCAGCGCTCAGGGCGATAGAACTTCACGATAAGCGGCGGTCCCTCCT
CCATTCCTATCTGGTAAACCCGGTTTTCGTAGCTGTTCAG
>r876.1 |SOURCES={KEY=d7264f85...,bw,3425683-3425983}|ERRORS={}|SOURCE_1="hcb" (d7264f85c64c494738c475b842be43584b20fbfb)
GCAATGCAGGCTGGATGCGCGAGCAGGTATGCAAGTACATGTGCCCGTATGCGCGTTTCCAGAGT
TCGATGTTCGACAAGGACACGCTGATCGTCACCTATGACGCCAGGCGCGGCGAACCGCGCGGCGC
ACGGACACGCCATGCGAACGCCGCTGCGCTGGGGTCGTGCATCGACTGTTCGATGTGTGTCCAGG
TGTGCCCGACCGGGATTGATATCCGCAACGGCCTGCAATCCGATTGCATCGGCTGCGCCGCCTGC
ATTGACGCCTGCGATTCGGTGATGGACAAGATCAGCTCGC
>r877.1 |SOURCES={KEY=d7264f85...,fw,3622032-3622332}|ERRORS={}|SOURCE_1="hcb" (d7264f85c64c494738c475b842be43584b20fbfb)
GCCGTTGTCATTAGTTACCGGCCGCGCAGCGTCCTGCGCGACGTCGGCAAAGCGCTGGGCGTCGA
TCTCGGCATTGTCGATCAGGTGGCAAAATCCCATCGCTGGTGGGACGGCAAGACCGGACTATCGG
AACGCTTCACCGAGTGCGGCATGCAGGCCGATTCGCCCATTGCCGTGCAATGGTGCGACATGGCG
GAAAGGCTGATGCGATTCCCGCGCCACCTGTCGCAGCATCCAGGCGGCTTCGTTATCTCGCGCGG
CAAACTGTCGCGCCTGGTTCCGATAGAGAACGCGGCCATG
>r878.1 |SOURCES={KEY=d7264f85...,bw,1465128-1465428}|ERRORS={}|SOURCE_1="hcb" (d7264f85c64c494738c475b842be43584b20fbfb)
CTCGATTACCCTTACCCGCATAGGCAAGGCGGCAGGCATTGTCGCCACGGCATTGCTGCTCGCCT
GCAGCCCACAGTATGACTGGCGCGAAGTCCGCAGTGCGGACGCCAATTTCCTCGTGATGTTTCCC
GGCAAACCCGCGTCCCATGCCCGCCCCATCAATCTGGACGGGACCCAGGTCACGATGACCATGAC
CGCCGTTGACGTCGATGGCGTCACCTTTGCCGTCGGCAGCGCCGTGCTGCCGGACCCGACCGCCG
CGCAGAAGGCCTTGCTTGCCATGAAGACCGCGCTGGTCCG
>r879.1 |SOURCES={KEY=d7264f85...,bw,525659-525959}|ERRORS={}|SOURCE_1="hcb" (d7264f85c64c494738c475b842be43584b20fbfb)
CCCACAGTAACTGTGGTTAATCCTGTGGATAAGCGCCGGAAGGGAAAGGTAAGGTGTTGATTCCT
AAAGCAAAGATTTACCTGGTCAAAATCGAGGCAGCCGCTCTGTTGCAGCGACTGCCTGCGTGCGC
GTCAGAGGTATTTGGCAAAATAGATGGCGGGGAATGTCATCGCGGTCCAGTATTCAACGCTGGAG
CGAACCAGGTATTCGTTGAAGGTATAGGCTGTGCGATACGTCTCGATATATTGCTGCATGGTATG
TCTCCTCCCTGATCGGATAAGCAATGTATCAAGGCAATGG
>r880.1 |SOURCES={KEY=d7264f85...,fw,2936163-2936463}|ERRORS={}|SOURCE_1="hcb" (d7264f85c64c494738c475b842be43584b20fbfb)
CGACCAGCTTGACCGCCGTGCCGTCCGAGAACAGGCCCACATCCGGCAGCGATACGCGGCGGCCT
GCCTTGACGCTGCGTACCATCGCATCCGAATCAACGGTCTGCACGCCAATGATCTTGATCTCCGG
GCGCACCGCCTTGATGTAGGACGCAACGCCGGAAATCAATCCGCCGCCGCCGATGGCGACAAAGA
TGGCATCGATGTGGCCGGGATGCTGGCGCAGGATTTCCATCGCAATGGTTCCCTGGCCGGCGATC
ACGTACGGATCGTCAAACGGATGGACGAAGGTCAGCTTCT
>r881.1 |SOURCES={KEY=d7264f85...,bw,1377828-1378128}|ERRORS={}|SOURCE_1="hcb" (d7264f85c64c494738c475b842be43584b20fbfb)
CGGCTCGGTGGTACCGACGAAATCCCGGACAAAGGTCGACAGGTCGAGGCCGGTGCCGCACAGCC
CGATCTTGCGCTCGCCGTCGCGCACCAGCACATTGAACCAGATCTTGGTGACGCCGAGCTTGATG
TCGGGATCGACATTGATATTGAAGGTCGCATCGGCTTGCATGGTACTGAAGAACCATGCGTCGGT
CGGATCGCTGGTCTTCGCGGTATAGCGCGCGGTGGTCGTGTGCGGCGAGGCCTTGTCGCTGAAAT
AGTAGTGATTCGACAAGGCGGAAACCATGAAGTAGGACTG
>r882.1 |SOURCES={KEY=d7264f85...,fw,4636498-4636798}|ERRORS={}|SOURCE_1="hcb" (d7264f85c64c494738c475b842be43584b20fbfb)
GGCGGGACTGCTGGACGCAAACGGTCGGTTGGCACCGTTGCAGGGAATCGGTGCAGTGACGCAGG
CGTTCAAGACAGTCAGGGAGCGTACCGGTGCGCAAGGCATGACGATGGAAAGCGGCCCGAACTCT
TATGCGGTATGGCGGCTATGGCTATCCATGCTCGCCCAGAGGAAGGTTGCCATTGTTGATGGCGC
GCGGTTTGTCTATGGCGCGGCAGGAGAGGAGTCGCTGGCCACGATCAGCGACTGGTTCGCGCAGG
GATATGCGAGCCGCGGCCTGGATTATCCTGCGTCCACCAG
>r883.1 |SOURCES={KEY=d7264f85...,bw,1541673-1541973}|ERRORS={}|SOURCE_1="hcb" (d7264f85c64c494738c475b842be43584b20fbfb)
AGCCTTGACCGCCTTGGACAAGGTCTTGTAGCGCACCGGGTACAGGTGCGAAAACGCCAGGTCCT
GAAGTTCACGATAGATATTGTTCAGCCCGAGGCGATGCGCAATCGGCACATAGACTTCCATCGTC
TCGCGTGCAATGCGCCGCTTTTTCTCGGGCGACATGAAGCCGAGCGTGCGCATGTTATGCAGGCG
GTCGGCCAGCTTGACGAGAATGACGCGCACATCGCGCGCCATCGCCAGCAGCATCTTGCGGAAGT
TTTCCGCCTGGGCTTCGATCTGGCTCTGGAATTCGATCTT
>r884.1 |SOURCES={KEY=d7264f85...,bw,2166117-2166417}|ERRORS={}|SOURCE_1="hcb" (d7264f85c64c494738c475b842be43584b20fbfb)
TGGTGGGTATCAATCCATTTTTTGCAGTACCGATTGCAGCGTTCCTGACTGCACTTCTGGCTATA
CCAGTTTCAAAAGTCGCCTTCCGCTTGCAGGGCGGCTATTTCGCCATTGGAACGTGGGTACTTGC
CGAAGTATTTCGTCTTACTTTTGCTAACGTTTCCGCCGTCGGTGGTGGATCCGGTACGAGCTTGA
CGGCATTGCAGGGCATACCACGAGCGACGCGAGAATCGATTACCTTCTGGATGACCCTGGCTGCG
GTCATCGCTACCATTGGCCTGACTTACGGATTCTTGCGTA
>r885.1 |SOURCES={KEY=d7264f85...,fw,2510355-2510655}|ERRORS={}|SOURCE_1="hcb" (d7264f85c64c494738c475b842be43584b20fbfb)
GATCGACGCAACCGACGGCGATCATGTCGACCTGTCCGCCGCCAGTACAGCCACCCTTTACATCG
CGCGCCTCAGCGCAAAACGCAATGACCAATAACTCCAATTCCTCCTGGGACGCGCTGTGGTGCAA
CGTGCATCTGGCAACGCTTGCCGATGCCGACGGCTACGGTGAAATCCGTGATGCGGCGATCGCGG
TACGCGACGGCCGCATTGCCTGGATCGGCGCACGCACGGATCTGCCTGCCGCCTATCAAAGCCTG
GTCGAACACGATGGCGCCGGTTGCTGGCTGACCCCCGGAC
>r886.1 |SOURCES={KEY=d7264f85...,fw,1551800-1552100}|ERRORS={}|SOURCE_1="hcb" (d7264f85c64c494738c475b842be43584b20fbfb)
CTGGCGCTGCGCCATCTCGGCACCGCACGCACGGGTGCCTATTTTTCCGCCGCGCCCTTTGTCGG
CGCGGCCGTGTCGCTCGCCTTGCCCGGAGACGCGCCGGAAGCCCATTTCTGGCTTGCCGCCGGCC
TGATGGCGGGCGGGATCTGGCTGCATGTGACGGAGTCGCATGATCATGCGCATACCCATGAGCAG
ATGGCGCACGACCATGCGCATGTGCATGACGCACATCATCGGCACCATCATGAGTTTCCCTGGGA
TGGCACCGAGCCGCATGCGCACCCGCATCTCCACCATCCC
>r887.1 |SOURCES={KEY=d7264f85...,fw,2369392-2369692}|ERRORS={}|SOURCE_1="hcb" (d7264f85c64c494738c475b842be43584b20fbfb)
TTGTTTGAAAGGTCTTCATGATTTTTCTCAATGGATAGGATAAGTCCATTAAACGACAAAGCGCG
GTGCGACTCCAGTATCGGCTAGTAATGGTTGCAACAAGTTGTATCCATGCAGGGCATCAGTATGG
CTGCAGCCTTGTGCTGGCGCATGGCAACGTCCGGCGGTCGCGCCATAATGATTCAGCCTTTCGTA
CTTCCCTAACCCCACATTGATGTATGGAATCAGCAAACCCAATCCGTTCCGCCAGCGTTGTGTCG
CGACTTCGCCCCATGATGGTCGGCGCGGTGGAGAACTGGA
>r888.1 |SOURCES={KEY=d7264f85...,bw,3217765-3218065}|ERRORS={}|SOURCE_1="hcb" (d7264f85c64c494738c475b842be43584b20fbfb)
CGCGGCAACGAAGCGGTCATCACGGAATTCCAGGTGCTTGATGCGCGGGTCCGTCATGGCCTGTG
CCGGATTGACATTCGCAATCATGACGTTGCCCATCTGTTCGCCCTGCACGATGTTCAGGTTCTCG
ATTTCCAGTCCGGCCGGAATGCGGTCGACCACCATGCCGGTGCCGATCGCCATCTTCGATTTGGC
GGTCAGGTGAACGAGCACGCTTTCCCCGACCTTCAAGGTCCGTCCCGAGATCAAGCTGCCGTCAG
GCGCATGCAGCGTGCGCGTGAGTTCGATCGGATCCGACTT
>r889.1 |SOURCES={KEY=d7264f85...,fw,4294277-4294577}|ERRORS={}|SOURCE_1="hcb" (d7264f85c64c494738c475b842be43584b20fbfb)
TTTCTCCGGAACGCAAATGCATTTGATTTGCGCAGTACGACGCGGTTTCTTATTACTTTTTTCTA
TATGAGACTTTAAAGACAACGGCTATCCGCTACAACAACTTTAAGTTGCTTTGCTTATATGAGGA
AGGAATATAGGAGGCGATAACGCTCCGTTGTTAGCTTTTTGCCATGAGTTATTGGGAACACCCGG
CATCTTAATGCAGGAAGGGGTCAGTCGTGCTTCATGCAATCAGGAGCGGAATCAGAATCATGGCC
CAGGTCAGGAGCGCAAGCGTGATGGCAAGAAATACGGCCG
>r890.1 |SOURCES={KEY=d7264f85...,bw,1021923-1022223}|ERRORS={}|SOURCE_1="hcb" (d7264f85c64c494738c475b842be43584b20fbfb)
ATGTCCTGTACCAGGGTAATGGGGCAAATCGGATTTTCAACGTTACGTTCCCCTACATTGAGAAG
TCCCACGTTATCGTCCGGGTCAACAATGTGGCTCTGGTTCCAGGGATTCACTACACGTGGCCTAC
AGACTCCACCATTGAACTGGTAGCGTCCCCAGGTCTCGGAGTCACTGTCCACATCTACCGTGACA
CGCCAATCACTGACCGGTTCGTGGACTTCCAAGATGGCTCCGCTATTACTGAGCGTGACCTTGAC
CTTTCCAACAACCAGCTGTTTGACTCAGTGCAGGAAGTTT
>r891.1 |SOURCES={KEY=d7264f85...,fw,646079-646379}|ERRORS={}|SOURCE_1="hcb" (d7264f85c64c494738c475b842be43584b20fbfb)
CAAACACGAGCGCGATCAGCATTTCCCCGCTGCAAATTTGAAGTATGCGCTTGAAGCGACTGCCG
GACTTCTTACAGTATTGCTGTACTTTTATGACGCGGTACATGGCAAAGTCCCAGATATCGCTTAC
ACGTCGAGCCCTAAAATACTAATCCCAAGAGAAGATCCAAACGGCGGAATGCAGGGTGCCGAATT
CTACACAGAATATAAGGTCTGGAAATAGGGGCCGGTAGACAGTCCGTATACTGCTAATCCAAGTC
AAAACATCCGCTCGCCCTAACGATCGCCTGAAGCGCCGCT
>r892.1 |SOURCES={KEY=d7264f85...,fw,493701-494001}|ERRORS={}|SOURCE_1="hcb" (d7264f85c64c494738c475b842be43584b20fbfb)
GCGCCAGTGTCACGGCCGCCATTGACCAGGTTGAGCACCCCCGCCGGCAAGCCCGCCTCGGCCCA
CAGCTCCGTTGTCCTGATCGCCGTCTGCGGTGCGTACTCGCTGGGTTTGAACACGACGGTATTTC
CGGCAATCAGCGCCGGCACGATATGGCCGTTGGGCAGGTGGCCGGGAAAATTATAGGGACCGAAC
ACGGCAAATACCCCGTGCGGCCGGTGGCGCAGTACCGCCGTGCCGTCCGGCACGCGCGACATGAA
TTCGCCCGTGCGCGATTTGAATGCCTGAACCGAGATATCG
>r893.1 |SOURCES={KEY=d7264f85...,fw,2235950-2236250}|ERRORS={}|SOURCE_1="hcb" (d7264f85c64c494738c475b842be43584b20fbfb)
CGGTGTAAATGCGGTAGCTGCGCCAATCTTTGACTACCGTTCAAAGATTGTCGTAGCAATTGGCC
TATTGGGACGCGAAGCCGATTTGGACTTGTCTCCTAACTCACCCCAGTTACTTGCCTTGCGTGAA
ACGGCACGACAGGCATCTGAACGCTTGGGATATCAGCAGAGCCGCTTGCCACAATGAAGGCTTGT
AAAGATGTGAAATGAGTACGTTTTGGGGCCTCTTACTATCCTCGCGTTTCTGATCGTTCAATGTG
GCCCGTTCTACCGGATGGATTATTCTGCGGTCGGATTTTG
>r894.1 |SOURCES={KEY=d7264f85...,bw,2368132-2368432}|ERRORS={}|SOURCE_1="hcb" (d7264f85c64c494738c475b842be43584b20fbfb)
GCCACGAAACCCTGGAAGCGTGTTTCTACGTGTTCGGCATGGGCGGCCGCCCGTGCCCGCAGCGC
TTCCTCCTGCTCGCCGGCGCCGACAAACAGAATGCTCACCTTGCGTCCTAGCCTGTGCGCAGTAT
GCAAGGCCACATCAAACGCAAACATCGGGTTCTTCACCGGTTCGATCCGGCCGCAAAACAGGAAA
TCGTTGACCCGTTCCTGACGGGCGCGTGAAGACGCAAATACGTTGTTGTCTATGCACAAGCACGA
GCGGAAACAGGCTTCTTCCGCGACGCCGTAACTGCGATGC
>r895.1 |SOURCES={KEY=d7264f85...,bw,3864131-3864431}|ERRORS={}|SOURCE_1="hcb" (d7264f85c64c494738c475b842be43584b20fbfb)
GCGCCCGTTCAGCGTATCGCCCGCGCCCTTCATCCGGGTCGGATCGGGCGGCACCTTGTTGTCCG
ATGCCTTGATGTCCGGCGCCGCGCGTCGCGGAGGTTGCATATCGACCGGGCGCGTTTGCACATGC
GTTTCCTCGCCACCACGCTGATGGGATTTCATCAGGTGCTCAACCCGCCGCCGCAGTTCCACATA
GACATCCGGCGGCAGTTCGATGCGTGTGTTTTCTTCGCTTAGCAAATCGACCAGGCGTGCCGAGT
TTGCCTTGTCGGCAGCCAGGACGCGGTCAACCTGTGCAAG
>r896.1 |SOURCES={KEY=d7264f85...,bw,2115124-2115424}|ERRORS={}|SOURCE_1="hcb" (d7264f85c64c494738c475b842be43584b20fbfb)
TGCCACTTAATCCTGACTACACGGCTGCCGAATATGCCTATGTGATATCGCATAGTGAAATCGAA
ACCATCATTGCCGCTCCTACTCTATGCGGGCAACTCATGCAGGCATCGACAGCGCGTAACCTTAC
AATTGTCGATGTCGACCAGCTCGGCGCGGCCGCTCCGGGCACGGTGCAGTCGGCTACGGCGAACT
ACGGGCGCCGGCGCGACGCTGAAGCGGCGATCCTGTACACGTCAGGTACGAGCGCGCGCCCCAAG
GGATGTATTCTAACCAACGACTACTTTCTAACATCGGGCG
>r897.1 |SOURCES={KEY=d7264f85...,fw,4770003-4770303}|ERRORS={}|SOURCE_1="hcb" (d7264f85c64c494738c475b842be43584b20fbfb)
GGCAAGTATGGTTTCCCTCTGGCTGTCATAGCCGGGCGAGCGTCCTCTGGCCATTCACTGGTCCT
CATTGATAGGCGTAATGGGCCGATCATAGGCAAGGGCCAGGCGCCATGCCGGGTTGCTCCCTTAC
ATTCTTGACCGACCGGTCGGACTAAATTATATTGAAACCCGTTCAAATTGCAAGTCGTGCAACAC
CGCGCCGGGACGCCGGCAGCACCAATATCTAGACAGGACCCGCAGAACTTACAGGAGCTCCCCCA
TGCCATGCTATGCCATTGAAGGTGTCGTTCCCGTCATCGA
>r898.1 |SOURCES={KEY=d7264f85...,fw,1878924-1879224}|ERRORS={}|SOURCE_1="hcb" (d7264f85c64c494738c475b842be43584b20fbfb)
ATCTTCAGACGCTTCCGCCAAGCGAATCCATATCCCACCACCGAACTCGAATACACGACGCCCTT
TGAACTGCTGATCTCCGTGATCCTGTCCGCGCAGGCAACGGATGTGTCGGTCAACAAGGCGACAC
GCAGGCTCTATCCGCTTGCGAACACGCCGGCCACCATCTACGCACTAGGTGTAGAGGAACTCGAA
AGCCACATCAAGACCATCGGGCTGTATCGCACCAAGGCAAAGAACGTCATCGAAACCTGCCGCAT
CCTGCTCGAGCAGCATCATGGCGAAGTCCCGCGTTCACGC
>r899.1 |SOURCES={KEY=d7264f85...,bw,1088394-1088694}|ERRORS={}|SOURCE_1="hcb" (d7264f85c64c494738c475b842be43584b20fbfb)
TCAAGTTGCGCTGGATCGACGAGCAGGGTGCGAAACAAGCCAGCGCTGTCATTACCCGGCAAGTC
GAGCATATGACAGGACTGGTGGATGACCTTCTCGATGTATCGCGCGTGACACGTGGCCTCGTTGA
CGTTGACAGAAAATGCCTCGATATCAAGGCCATCGCGTTTGAAGCAGTCGAGCAGGTGCGGCCGC
TGATCGAGGCGCGACGGCATCATCTTACCGTTCGTGCCCTGCCGCAGCCGGCAATGGTGTTGGGC
GACAGAAAGCGTTTGGTGCAAGTCATCGCCAACCTGCTCA
>r900.1 |SOURCES={KEY=d7264f85...,fw,4774770-4775070}|ERRORS={}|SOURCE_1="hcb" (d7264f85c64c494738c475b842be43584b20fbfb)
TAACGGTGATCGGCCCGATGGGCACCTTTGATCCTTCCTGGAACGGCGATGTTGCCAGAGAGTTA
AAACAGTCGGCGGCGCGGGTTTCCGACCGCCTCGGTTATACGGCTTAGCGTGAAACCGGACAGCC
GACCGAACGTTCGAAGGCAATGTGATACAAGTTTTTTTTAACAAACAGATAGTGTGAATCATATA
AAATTTCTGTATCCTAGCTTGCGTGAATCATGCCGGTTATGTCGCGATGGAAGTGCGGCGGCTTG
CACGGCGCCCGAACAGCGATAACCAGTAGCTCAATCAATG
>r901.1 |SOURCES={KEY=d7264f85...,fw,495415-495715}|ERRORS={}|SOURCE_1="hcb" (d7264f85c64c494738c475b842be43584b20fbfb)
GCGCCGCTTCCTGCGACAGGATGACCTTCTCGCTCACCGCGGGCGATGCACAGCGCGTCACCGTT
GCACGGAACCGGTCTTCGCGCATCGTCGCCACTAAAACGTTTTCCGTATCGCCTTCGGGACTGCC
GATGGCCGCCTTGTGCTCCATCGATTCCGAAAACGAACGAAGCGCGTTCCTGTGCGCGCGCAGGA
CCGGGCCGCCGTCAAAAATGTCGACGTATTCATCCGGCTCGAACCCTTCCTCCGACAATATCCGG
AAAGGCAGTTCGCCTTCGCCATGCACTTGCCCCATCGCCG
>r902.1 |SOURCES={KEY=d7264f85...,bw,3665057-3665357}|ERRORS={}|SOURCE_1="hcb" (d7264f85c64c494738c475b842be43584b20fbfb)
GTATGCTGGAAAATACCCCCCGCATATAATCCAACATCACCGACAACATCCACGGGCCGGCAATA
ATCATGGTAACGAAGATGCCAATCAACTTAGGAATGAAGGACAACGTTGTCTCGTTGATCTGTGT
CGCAGCCTGAAAAATACTAACGATAAGTCCCACTACCAACGCCACCATCAGCATCGGCGCAGCAA
CCATCAGGGTTACTTCCATCGCATGCCTTCCCATTGTCATAACGCTTTCTGGTGTCATGGTAGTT
CCTTAATAAAAACTTTGGGCCAGCGACCCGATCAGCAACT
>r903.1 |SOURCES={KEY=d7264f85...,bw,117350-117650}|ERRORS={}|SOURCE_1="hcb" (d7264f85c64c494738c475b842be43584b20fbfb)
GGGCGCAGCCGGCGCGCCAGCGCTACGTCCAGGCGGCGCGCTATTTCGTGCGGCGCGGATTCGCG
GTGTGGGTACCGACGCGCATTGGCTACGGGGAGTCCGGCACCAGTCCCGATCCGGAAGACTCCGG
CGCATGCCAGCGCAAGCATTACGGACCGGGATTCGAAGCTGCGGCCACCACCGCGCTCACCGTAA
TCGAGCATGCGAAGAAGCAGGCGTTTGCCGATCCCGCCCGAGTCGTCGTGCTCGGCCAGTCCTAT
GGCGGTGCATCGGCTATCGCGCTGGCGGCAAAAAATCCGC
>r904.1 |SOURCES={KEY=d7264f85...,bw,495963-496263}|ERRORS={}|SOURCE_1="hcb" (d7264f85c64c494738c475b842be43584b20fbfb)
CGAGCGTTCGCTGGCATCGTTTTCGTCGCATCCCGACGTGCCAGGCGAAGAAGCGTACTTCTTTG
TCATGGAAGGCCCCGATGCCGCTATTGCCGGCACGGCGGCCATTGCCGCGACCGCCGGATCGTCC
GGAACCTTCTTCGCGTTCCGCAATGACGTACTCAGCCAGGTGTCCCGCGACCTCAACATCAGCCA
CCACGTGCATGCGCTGACTCTGTGCTCCGACCTGACCAGCCATTCGCAATTGTCGGGGTTCTACC
TGCGTGAACGACGTGCCGGCGACGCGGCCGCGCTGCTGTC
>r905.1 |SOURCES={KEY=d7264f85...,fw,4265948-4266248}|ERRORS={}|SOURCE_1="hcb" (d7264f85c64c494738c475b842be43584b20fbfb)
CCTTCAGCACCCCGCTGTACGCGGCCTTGTAGACCGGCGTTGAAATCACGACGGCTTCGGCTTGC
TGCACCTGGGCTTTCGCCAGCTTGATATCGGCGTTGTTGAAATCCGCCTGCAGCAGGGCCTGCGC
CGGCAGATCAAGTACGTGCAGCTTGGTGTAACGGTGTCCCAGCTGAGCAAGCCGCTCGCCGACAT
GATGCAGCAGCCGCGTCGAGCGCGAAGGAATGGACGGGCTGCCCGCCAACAGGAGAATGCTCATC
GTGGTTCCAGTCGGAGTAGGTTCTTGTCGCGCTTATTTCT
>r906.1 |SOURCES={KEY=d7264f85...,bw,385822-386122}|ERRORS={}|SOURCE_1="hcb" (d7264f85c64c494738c475b842be43584b20fbfb)
TGGCAACCCGGGACCGCATCACAATGACAGTGCGTTAGTCAGGCCGGCATAAAGCACCTAGACTT
TCCGCCGTGTCCGGTTTCACGACCGGGCAATTATTGAACCTACACACACGTACACACGTTCACCG
TTACCGCGTCTGGTGCAGATGAAAAAAGAGCCGCTATTGCGGCTCTTTTCGCTTTCCGGCTACCC
GGCGCCATCCAATACTTACATATTCGGATAGTTGGGTCCGCCGCCGCCCTCCGGCGTCACCCAGA
CGATATTCTGGGTCGGATCCTTGATGTCGCACGTCTTGCA
>r907.1 |SOURCES={KEY=d7264f85...,bw,3785790-3786090}|ERRORS={}|SOURCE_1="hcb" (d7264f85c64c494738c475b842be43584b20fbfb)
CACCGTGCTTGCGTAGGTGGTGGCCTTGACCTTGCCGGTGCGGGTCTTCGGTTCAGCACCCAGCA
GCGCAGCCGCCTTGGTCATCAGAGGGATTTGCTTAGGAGCCTCAGGAGGTTGCACCGGAGTCTCC
ACCTTAGGAGCCACAGGAGGCTCTACAGGCGCTTCAACCTTCGGGGTGACAGTAGGTTCCACCTT
AGGGACAACAGGCGTTTCTACAGCCTCTGCGCCCCCTCCAAACGCTGGCCGCTCAGGTGCATTCA
CCGGACGGTACAGCGCAGCTCCAGTGGGGTTCTCAAGGTA
>r908.1 |SOURCES={KEY=d7264f85...,fw,854698-854998}|ERRORS={}|SOURCE_1="hcb" (d7264f85c64c494738c475b842be43584b20fbfb)
AGGATGGCATAGACGATTTCCGGGTGCTCTTCCAGGCAGCGGCGCACGGCAGCAGGAATCGACTG
CCGAATTTTCCGGCACAATCCGGGACGATCTTCCAGTTCGATGCTGAGGCCGCGCACGGTGCGTA
CTTCGCGTGAGCCAGGCGCGATTTTCAATACGATGCCGAGCTGGGCCCGGATGCGTTCACCGACA
TGCAGCAGTTCGGCGTAACTGGACACACGTTCAATTCGTTCCAGAAGCCGTTTTTCTTCCTCTCT
TGTTAAACGGAGAACGCGCAAGTCGCCATGCGGATCGGCT
>r909.1 |SOURCES={KEY=d7264f85...,fw,3099754-3100054}|ERRORS={}|SOURCE_1="hcb" (d7264f85c64c494738c475b842be43584b20fbfb)
TGGCTATATCGAAATGGGCAACAAGGTCAGCGAGCATGCACAGGTGGTGCAGCGCTTCGTGGAGA
AGCCGGATGCCGTGAATGCGGCCCGCATGCTGGCCGAGGGCAACTTCGTCTGGAACAGCGGCATG
TTCTGCTTCAAGGCCAGCACGATCCTCGACGCCTTCGCCACCTACAATCCCGCATTGCTAGAAAC
CGCACGCGAAGTCTGGAACAGCACCAAGCCAGAGGGCGACAAGATGGAATTGCCGGCAAGCTTTT
CGGCGCTGGAAAACATTTCGATCGACTATGCCGTGATGGA
>r910.1 |SOURCES={KEY=d7264f85...,bw,3270337-3270637}|ERRORS={}|SOURCE_1="hcb" (d7264f85c64c494738c475b842be43584b20fbfb)
GGCGACACGAGATTCGGTGCAGCCCTCGGCCCTGCGCACCGCGAAGCTTGCCTGACGGCCCTTGC
CTTATACGGGAAAACCGCATGACTTCCCTGCTCCGCCTTTTCCAGTCCGGCTTGTTTCAATCGCT
ACGGGGGCGCACATCGCGCCCCATGACGCGCGAAAAGGCGGACACCTTGCTCCTGCTCGCAGCCT
GCGTGCTGGTGCTGCTGCCGCATGCCAGCCATCTGCCGGCATGGATCGTTGCCAGCTGCGGCCTG
CTGCTGGCATGGCGCGGCTGGCTGACCTTCCGCGGCAATC
>r911.1 |SOURCES={KEY=d7264f85...,fw,4117600-4117900}|ERRORS={}|SOURCE_1="hcb" (d7264f85c64c494738c475b842be43584b20fbfb)
TTCCAGCCCGTCTGCTTTTGCATAAGAGGATTCCGTATCTGCCAGTCTCGGTCCATTCAGGTAAC
CGGCCTGATGAACGTGAAGTCGGTTGATCCATTTCCGTTGATCCGGACGTTCCCGCACCGGAGGA
ATTTTTGGACTGCCTTCCAAACGACGTTAAGCCAGTAGAGGCGATTTTCTGTAATGCACCGGATG
TCAACACGTAGGTTACTTGGGTTGAGCTAGAGACGCAGATTGGTCGGATAGAGGGAGCCTTCACA
CTTACGCCTGTGCCTCCGCCTATAGATATCTCATGGCTCA
>r912.1 |SOURCES={KEY=d7264f85...,fw,3064181-3064481}|ERRORS={}|SOURCE_1="hcb" (d7264f85c64c494738c475b842be43584b20fbfb)
AAACAGGTGCCGGCCGCGAAACGCTTAACCGATCACAAACAGGGGCTGGCCGAATTCTACCGGCT
GGCCGTTCTCAACCAGAATTTGCTTGATCACGCCGGAAGCGTCGGCGTCGATTTCATTGAGCAGC
TTCATTGCTTCGATGATGCAGAGGGTATCGCCTTCCTTGACGGTGGCGCCGACTTCGACGAAAGC
CGGATTGCCGGGAGCGGACGCGCGATAGAAGGTGCCGACCATCGGCGACTTGACGATATGGCCTT
CCGGCTCGGCAGGAACGGCCGGTGCGCTGGCCGCGACAGG
>r913.1 |SOURCES={KEY=d7264f85...,bw,866726-867026}|ERRORS={}|SOURCE_1="hcb" (d7264f85c64c494738c475b842be43584b20fbfb)
GATCCACGGTCAGGACGACGCCTGTGTCAGGCGGTCGATTATGGTCTGGTCGAGTTGCAGCCGGG
TAGCACCGATCAGTTCGTCAAGCTGCGCGATGCTGGTCGCGCTGGCGATCGGAGCCGTAATGCTC
GGCCGCGCGATCAGCCAGGCAAGCGCTACCTGCGCCGGTGTGGCACGCATGTCACGCGCGACATC
ATCGAGTGCGGCAAGGATGCGCATGCCGCGGGCATCCAGGTATTTCCTGACGCCTTTGCCACGCA
CGCTTTTACCCAGATCATCCTGGGAGCGGTATTTGCCGGT
>r914.1 |SOURCES={KEY=d7264f85...,fw,2703447-2703747}|ERRORS={}|SOURCE_1="hcb" (d7264f85c64c494738c475b842be43584b20fbfb)
ACCGACTGGCCGGACAGCGCCGCGTCGAAATGCGCTTGCCTGGCTTCGACCATATCGGTCGAGAG
CGCTTCCTCGGGTGTTTTCCCGATCAGTGCCTGTGGATCGATACCGAGCCACGACCGATACGTCT
CATTGGTGAAACGGAAACGCCGGTCCTTGCCGATATAGGAAATCAACACCGGCAGGCTGTCGGCG
ATCGTACGGAGCATTTCCGTGCTTTCACGCAACTGCTCGGTGGTGCGCTTGAGTTCGGTAACATC
GCTTACCGCGGCCACCGCGCCATTCGTTTGCCCGTCCTTG
>r915.1 |SOURCES={KEY=d7264f85...,fw,924421-924721}|ERRORS={}|SOURCE_1="hcb" (d7264f85c64c494738c475b842be43584b20fbfb)
CGTCCTGCAGGTCATCAACGGCAATCTCGAACTGCTCAAGTTGTTAACGGAAGGAAACGAGGCCG
CGCAAAACCGGATCGCCGCCGCATCGGTTGGGGTCGACCGTGGCGCCAAGCTTGCCGCCCACCTG
CTCGCCTTCGCGCGACGCCAGCCATTGCAGTCGGTCGTCGTCAATGCCGGCGAGCTGTTGCGGGG
CATGGACGAGTTGTTGCGTCGGTCGATCGGCAACCTGACCACCGTGCACACCGATGTGGCGGACG
GCTTGTGGAATACCATGGCTGATCCCAGCCAGTTGGAAAA
>r916.1 |SOURCES={KEY=d7264f85...,fw,3892286-3892586}|ERRORS={}|SOURCE_1="hcb" (d7264f85c64c494738c475b842be43584b20fbfb)
CCTGCTGTTCCCGGTATTCGCCGGCAATGACTATCTGTTGACGGTGATGTCGCTCGCCTACATCT
ATGCGATCGCCACGATCGGGCTGAACCTGATCACCGGCTACACCGGCCAGTTCAATCTTGCGCAC
GCCGGTTTCATGGCGGTCGGCGCGTACACCGTCGGCATCCTCACGGTCGATCACCAGGTGCCGTT
CTGGATCGCGTTTGCCCTCTCCGGTTTTGTCGCCACAGCGCTTGGCTTTTTCGTCGGCCTGGTCT
CGCTGCGGCTGAAGGGGCATTTCTTTTCCATCTTCACGCT
>r917.1 |SOURCES={KEY=d7264f85...,fw,4714848-4715148}|ERRORS={}|SOURCE_1="hcb" (d7264f85c64c494738c475b842be43584b20fbfb)
AAACGCGTGGGTATTGAATGCACAAACGCGGATCGAACAGCGGCGGCAACTTGGATCGCTCGAAC
TGGCGCTCCCGCCCCGTCCGGGGGCATGGGTTGACAGCGTGCTGGGATCGACGGAGCGCACGACG
CTGGAAGGGGTCGACCTGCGTTCACGGCGTTTCGGCGTGCATCGCTCGAGGAATACCGACAAGCG
CGACACCGCTTACACCATTGATTACTACCGCGATGAACTCAAGCAAATCGACGGCACGACGGTTC
CTGCCGACGTGGTCGTGCAGCCCGGCACCCATCAGGCGCT
>r918.1 |SOURCES={KEY=d7264f85...,fw,4361509-4361809}|ERRORS={}|SOURCE_1="hcb" (d7264f85c64c494738c475b842be43584b20fbfb)
ATAACACCTTGCGCTATCTCAGCATCAGCGGCTTGCCGGTCAAGGATGGGGAAGGGCGGGCGATC
GGTTATCGCGGCATCGGCAAGGACATCACCGAACGCAAGATCGCCGATGAACGCATCCGGCATCT
TGCCAGCCACGATATCCTCACCGGGTTGCCGAACCGGATGATGTTCCACCAGGTACTGGGTTACC
AGATCCAGCAGGCACGCCGCTATGGCAGCAAGTTTGCGCTGATGTTCATCGATCTTGACCATTTC
AAGATGATCAACGATGGCTACGGGCATGATGCCGGCGATG
>r919.1 |SOURCES={KEY=d7264f85...,fw,3527565-3527865}|ERRORS={}|SOURCE_1="hcb" (d7264f85c64c494738c475b842be43584b20fbfb)
TCCTCTGTTGCTGTTAAACAAAGACCGGGCAATCTTTACCAAAAGCCGCATGACAGACCCAGACC
CAGGCAATATCGTATTTGTCGTCCATCATCCTTGCCGAACGGGTGTTTACATCGAGAAGGACATT
GCCATACCTGGTTCGTTCCCGCGCTTGATTTGCGCGTCGATTCCCATAAGCATTCATGGTAAATG
ACAGCAATCGGCATGATGCGTCCATGCTGCAGCGTATCCTTGTCGCTTGCAAGTCCTGGATCATC
AGCATGAAACGGCGCACCGGGCAGCGGGTGGCGAGTCCCG
>r920.1 |SOURCES={KEY=d7264f85...,fw,1617177-1617477}|ERRORS={}|SOURCE_1="hcb" (d7264f85c64c494738c475b842be43584b20fbfb)
TTCGCACCCGGTGGCGAAGGACTGATCAAGGGATCGGGCCGTTCGATTGCCGGCTTTCATTTGAG
GGATGCGCTGGACCTGGTCTCCAAGCATGCCCCTTCGGTCATCCAGAAATTCGGCGGCCATGCCA
TGGCTGCGGGATTGACCATCCGGGCGGAGGCGTTCGATGCCTTTGCCGAAGCCTTTGAGGCAGTG
GGACAGGAGTGGCTGACCGAGAGCCAGCTCGAACGCATTATTGAAACCGATGGTCCGCTGGAAGA
AGCGTATTTCACGCCGCAGTTCATCGAGCTGATCGACGGT
>r921.1 |SOURCES={KEY=d7264f85...,bw,237495-237795}|ERRORS={}|SOURCE_1="hcb" (d7264f85c64c494738c475b842be43584b20fbfb)
TTGAAAGCCTGTCGACCGGTTTTAAAAAGCTGTCCATCTCGATGCTAGAAGCTGCAGGGGGCGGC
AAGGAGCAGCAAGCGTTGTTCAAGGGAATCGGCGTCAGTGTGAAGGATGCCTCGGGAAATGTGCG
TGACTCCGAAGAAGTCATGGCTGACATCGCCGATGTGTTCGCCAGCATGGATGACGGCGCTACGA
AGACGGCGCTGGCAGTAAAACTGTTCGGCAAAGCGGGAACAGACATGATCCCTGCCCTGAATGGC
GGCAAGGAAGCCCTTAAACAAGCGTCTGACGAAGCCGCTA
>r922.1 |SOURCES={KEY=d7264f85...,bw,676706-677006}|ERRORS={}|SOURCE_1="hcb" (d7264f85c64c494738c475b842be43584b20fbfb)
GTCAATCCAGCAAGCCTGCCGCGCTGAGACAGACCACGAACCTGCATTTTTTACCGGAACTGCGT
AATTGCGCATTCGCTTATGGAGACTACCGCATGACACCCGAGAATCTCGTCGCCGGCCGCACCTA
TTCCGGTACGCTGCCCGACAACGATATGGCCGTCTTTGAATTTTCAAAATCAGGACCGGAGCTTC
GTCTGTACTTTTCATCGATTCCTGATGAAATAGTGCGCGCGGTGGAAGAGAGCGATTGCTATATC
GGGGCGATGCAGGTACGGGACCTCGGCATTGTGCTATGGA
>r923.1 |SOURCES={KEY=d7264f85...,bw,3329463-3329763}|ERRORS={}|SOURCE_1="hcb" (d7264f85c64c494738c475b842be43584b20fbfb)
GGTTCAAGGTGGTCACAGTTAGTTCAATTTCGGGTTCATCGGACTAGCGACGCTCACGCCCATCG
AACAAAATTCCGCAACCGATGCACATAAATGGTTCAAGGAATATATGGCAATCGCGAACACGGCA
GGAGGTTTTAGTGTACCCCAATCGCGTCGCATGTCAAAGCCTTTGCCGAATATTTTGAGGATGTT
TCCAATGAACTAAAAGAGATTTTCCTGAGGCGCCAATGCGGTATCGAGTACGGTATGCATCGCGG
CAATTTTCTCTTTTACATCCGCGAGCGTCATGCCTGCAAA
>r924.1 |SOURCES={KEY=d7264f85...,fw,847260-847560}|ERRORS={}|SOURCE_1="hcb" (d7264f85c64c494738c475b842be43584b20fbfb)
GAGCGCTCCGGAGGAAACCGTGAGCGAAATCAAGAAATACCTTAGCCAGTTACGTTGATGAGTGT
CGATCCACAACCATTGCCGGACCCGGACCCTTTCCTGCTGGAAGAGGATGCGACCGAGCTCTACG
AGAATGCGCCCTGCGGGTATCTGTCCACCCTTCCGGATGGAAGGATCGTCAAGGTCAATGCGACA
TTTTTGGCATGGACTGGATATCGGCGTGACAGCCTGATGGGCAGGAAGCGCTTCCAGGACCTGTT
GCCGGTCGCGGGCCGCATGTTCTACGACACGCATTTCCAT
>r925.1 |SOURCES={KEY=d7264f85...,bw,4005306-4005606}|ERRORS={}|SOURCE_1="hcb" (d7264f85c64c494738c475b842be43584b20fbfb)
CCGCGCATGTAGGACGCTGCGGCAAAGCCGGTCAGGTCGCCGATCACACCGCCGCCCAGGGCTAC
AAGCGTGGTCTTGCGGTCGCATTTTTCGCCCAGCAAGACATCGAAGACCTTCATCAGGCTAGCCC
AGTTCTTTTCTTCTTCACCATCCGGAAGAATGACTGTCGTCACCAGCTTTCCGGCGGCTTCCAGG
GACTTGACCACGCGTTCGAGGTATAGCGGCGCAACGACGGTATTGGTAACGACGGCGACCCGCTT
GCCGACGACATGGCGGCTGACCAGGCTGGTGTCGGAAAGG
>r926.1 |SOURCES={KEY=d7264f85...,fw,3894110-3894410}|ERRORS={}|SOURCE_1="hcb" (d7264f85c64c494738c475b842be43584b20fbfb)
AACGGCGCCGGAAAGAGCTCCATCTTCCTCACCATCAGCGGATTGAACAAGGCGTCCACCGGAAG
CATCCGCTTCGGTGGCAAGGAACTGGTCGGAATGAAACCGTCGAGCATCGTCCATGACGGCGTCG
TTCATTGCCCGGAAGGACGCAAGTTGTTTCCCGGCATGTCGGTCCTTAAAAACCTGATGCTGGGC
GCGTACGTCCATCGTTCCGACAAGGCGGGCGTCAACAAGTCGATCGAGGAAGTGTTCTCGCTATT
TCCGATCCTGCATGAAAAGCGCGATGCGAATGCCGGTTCG
>r927.1 |SOURCES={KEY=d7264f85...,bw,1558142-1558442}|ERRORS={}|SOURCE_1="hcb" (d7264f85c64c494738c475b842be43584b20fbfb)
GGAGATCAGGCCGTTGGTGCGGTGACGTGCTTCATCACCATTTGCTTTCAGGCCATAAACCTTCC
TGCCCGGACTTCCGGGCAAGTGTTCCGCATCGTTAATTGACTACACGGCTTCCTGGACTGTCTGG
CGCAGCACCGGGCACGTCCAGTTCCAGGTCCCACTCGGCAACCCGTGCGGCATCCCTCAGCAACG
CGCAAAATCCATGCAGCACCACCAGGGTGAATGCCACTTCGAAACCGTGCCCATCGGCCGGTGTC
ATATTTATTCTGACGGGTTGGTCCGGATATTGTGTAAAGT
>r928.1 |SOURCES={KEY=d7264f85...,bw,3167356-3167656}|ERRORS={}|SOURCE_1="hcb" (d7264f85c64c494738c475b842be43584b20fbfb)
TGTTTGCGTCCTGGTCGGCAGGCACCATCGAAATTGCCTGATGCTTCATCGGGTCGAGCTTTTCG
CCCGGCATCGGGTTGATTTCGATCAGCCGGTTGCGCTCAAAGGCGGCCGTCAGCTGCTTCAGGGT
CATTTCCACCCCTTCCTTCAGGGACTCGACCGCGGGCGTTTCCAGCTTCAGCGCCATTTCCAGGC
TGTCCTTGACGGGCACCAGCGCTTCGGCAAAGTTCTCAATTGCAAACTTGTGTGCCTTGGCGATG
TCTTCCTGCGCGCGACGACGGATATTTTCGGTATCCGCTT
>r929.1 |SOURCES={KEY=d7264f85...,bw,3006132-3006432}|ERRORS={}|SOURCE_1="hcb" (d7264f85c64c494738c475b842be43584b20fbfb)
CAGTTGTAGAGCAGGAAGCAGAACAGCAGAATGATCAGGAAGTAGATCAGTGAAAATGCCGCCGC
CGGCCCAAGGTCGAACTGGCCGACCGCCTTCTGGGTCAGGTATTGCGACAGGAAGGTCGTCGCAT
TGCCCGGACCGCCGCCGGTTAGCACGAACGGCTCGGTATAGATCATGAAGCTATCCATGAAGCGC
AGCAGCACCGCAATCATCAGGACATTGCGCAGCTTCGGCAGCTGGATGAAACGAAATACCGCCCA
GCGCGACGCACCGTCGATACGCGCCGCCTGGTAATACGCA
>r930.1 |SOURCES={KEY=d7264f85...,fw,2636082-2636382}|ERRORS={}|SOURCE_1="hcb" (d7264f85c64c494738c475b842be43584b20fbfb)
GATGTCGTATCCAGCCAGACCTGGAGGTCTGCATCAGCCACCATGATGTCTGCCTTTTAAAATAA
TGCACAAAGGCGGGTGGCATGCACCCGCCTTCGCGTACTGCAATAATGCGAGCCTTGCGCCAAGC
AAGGCTCAACGGTAATGCTTAGTGCTGCCAGATTGCGGCACGGTTTGTGTTGCCGGACTGGTTGA
TCGATGCAACATGGTTATTGCCAGTTTGCAGGATTGCAGCGGTGTTACGTGCCGCGAAGCTCGTG
CCATCGCCAGCCTGCGTGATGGTTGCGATGCTGCCGCTGC
>r931.1 |SOURCES={KEY=d7264f85...,bw,2355615-2355915}|ERRORS={}|SOURCE_1="hcb" (d7264f85c64c494738c475b842be43584b20fbfb)
TTACCTGGTGCTGATCAGCCAGATCATGATCGTTGGCTTGTTTGCGGTATCGCTGGACCTGATCC
TCGGCTATGCCGGCATCGTGTCGCTGGGACATGCGGCGTTTTTCGGCCTGGGCGCCTACACCGCC
GGCCTGCTGTCGGTGCACGGCTGGAGTGAGCCGTTCAGTGGCTTGCTGATCGCCGCGGCCGCTGC
CGGCCTCCTGGGCTACCTGACCAGCTTTCTGGTCGTTCGCGGACAGGACCTGACGCGTCTGATGG
TTACCCTCGGCGTCGGCCTGATGCTGTTCGAAGCGGCGAA
>r932.1 |SOURCES={KEY=d7264f85...,fw,68595-68895}|ERRORS={}|SOURCE_1="hcb" (d7264f85c64c494738c475b842be43584b20fbfb)
GCGTCCGGTCGCGCGGGCAATGCTCTGCCCGAGCGACGTCTTGCCGACACCGGGCGGGCCAACGA
AACACAGGATCGGGCTCTTGCCGCCCGGATTGAGCTTGCGCACTGCGAGATGTTCGAGAATGCGG
CGCTTGACCTTCTGCAGGCCGAAATGGTCTTCATCGAGAATATCGCGCGCGGCCGCGATATCGAT
GCGGTCCTCGCTGCAGACGGACCAGGGCAGCTCGGTCATCCATTCCAGGTACGTGCAAAGCATCG
AATATTCTGCCGCGGCCTCCGGCATGCGCTTGAGGCGCTG
>r933.1 |SOURCES={KEY=d7264f85...,bw,3398235-3398535}|ERRORS={}|SOURCE_1="hcb" (d7264f85c64c494738c475b842be43584b20fbfb)
CAGCAACCCGCTTGGCGCCCTGAACAACCTGCTGTCGTCGGGACGCGCCACCAATTCCGCGACCG
TCACTACCGGTGTGCGCGGCCTGTCCGAAGAAGACCTGCAGCATGCGCAAGCCAATCCGGCCGAA
CTGGATAAGGCACAGCGTTTTGCCGCCGACCGCAGTGCGGCGCAGGCCTTTGCCCAGCGCAGCCG
GCTATCCCCGGCAAAGGTGGACTACCTGCCCGAGCCGGAAGCGTTCGCCGCACGCAATGTCGAGG
GTAACTAACATGCAGAAAATCGCCAAAACCCTGGTCGCCG
>r934.1 |SOURCES={KEY=d7264f85...,bw,2946226-2946526}|ERRORS={}|SOURCE_1="hcb" (d7264f85c64c494738c475b842be43584b20fbfb)
ATTGGTGCGGCGCTGTTCGGCGATCAGCTGCTTCAGGAGGTCCGCATTCACGCCCGGCTCTTCGA
TCTTCGCGCTCAGCGCCTGATGCACCAGCCGCGGCAGCTGCGGGATCATCTTGTTGTAGTGCGGC
GCCTCTTCCTTGAAGCGGGCCAGCATGCCGCGCCAGCCGATCTGCTCCTGCATCCAGCGCTCCAG
GTACGGCTTGGCGGTTTTCCAGAGGTCGAGGTCGGGATCGAGCTGGCGGCCGAGGCCTTCGATAT
TGAGCAAGGTCTTCTGCAGCAGCACCAGCTGCGGCTGGAC
>r935.1 |SOURCES={KEY=d7264f85...,fw,174390-174690}|ERRORS={}|SOURCE_1="hcb" (d7264f85c64c494738c475b842be43584b20fbfb)
TAACTATTCATCATGAGCTGGTCACGCTTTCTTGCCGTCCTGATCAAGGAATTCCGCCAGATCCG
GCGCGACCGGTTGACGTTTGCAATGATGGTCGGCGTGCCGGTGATGCAACTGATCCTGTTCGGCT
ATGCGATCAACACCGATCCCAGGCACTTGCCGATGGCGCTGGTCGAAGCCGATCACAGCGAGTTT
TCACGCAGCCTCGTCGCCGGTCTCGAGAACTCGGCGTATTTCCGGGTGACCGAACGGCTTCGCAG
CGAAGCCGAGGGCCAGCTTGCGCTCGATGCCGGGCGCGTG
>r936.1 |SOURCES={KEY=d7264f85...,fw,1856625-1856925}|ERRORS={}|SOURCE_1="hcb" (d7264f85c64c494738c475b842be43584b20fbfb)
CGGCTTGCTCTGGCATTCGATCACGCCCATGTGCTGCTGAACGAACGTTTGTGCCAGAGTCAGGC
CCAGTCCACTTCCACCCTCCCTCCCCGATACCAGCGGGTAGAAGATGCGGTCCTGGATGTCGGGT
GGGATGCCCGGCCCATTGTCGATAATATGCAAGTCTAATGCCAGCCTGTAACGAATCTTCGCGAG
CGTGACCTGGCGTGCGACACGCGTCAGCAACGTGATCTGCGCATCGCCGTCTTTCATGCGACGCG
ACAAGGCTTGCGCCGCATTATGCGCGATGTTCAATACGGC
>r937.1 |SOURCES={KEY=d7264f85...,fw,4121398-4121698}|ERRORS={}|SOURCE_1="hcb" (d7264f85c64c494738c475b842be43584b20fbfb)
ATACTGATTAGAAGTATTGAGCGGCTGCAGTAGTTGAAAAGTAAGCGGAGGACAAGGATTAGCTA
ACTTCCGTAGAGAAATAAACAAACACATTCATATTGGAGAATGCAATGCAAAATTCATGGTCTGT
AGCGAAATTTATTGTGCCAGTACTGCTGCCACTGGGCGCGATTGCCTTGGCTTGGGTTACTGGCG
CTAAAGGGGGGACAATCCGTGCGCGTCTGGGTGCTGTGCTTGGAAGCGGACAGCTGCTGTGGGTG
GCGATGTTTATTTCAAGTTATGGCGCGTATGAAGCCATGT
>r938.1 |SOURCES={KEY=d7264f85...,bw,291553-291853}|ERRORS={}|SOURCE_1="hcb" (d7264f85c64c494738c475b842be43584b20fbfb)
AACTGGCACAGACTACCTTGCGTTCGGTGATTGGCCGCATGGAACTGGACAAGACCTTTGAGGAA
CGGGATCACATCAACAAGGCCATCGTCAGTGCCATCGACGAATCGGCAGCCAACTGGGGCGTCAA
GGTGCTGCGTTACGAAATCAAGGACCTGACGCCGCCCAACGAGATCCTGCATGCGATGCAGGCAC
AGATTACGGCGGAACGCGAAAAGCGCGCATTGATTGCGGCTTCGGAAGGCCGCCGCCAGGAACAG
[truncated: 26,499 more chars]
