# Supplementary material for: Rapid phylogenetic and functional classification of short genomic fragments with signature peptides
Source: BMC Res Notes. 2012 Aug 28;5:460. doi: 10.1186/1756-0500-5-460 (PMC3772700; doi:10.1186/1756-0500-5-460)
Supplement: Additional file 4 — Synthetic data produced from draft genomes of four soil bacteria. This file contains a zip file of the 16 synthetic data sets used to compare sensitivity, specificity, and throughput of our method to three types of BLAST-based methods. (TAR 6400 kb) [file 1756-0500-5-460-S4.tar › syndat/hcb.600.fna]

>r1.1 |SOURCES={KEY=d7264f85...,fw,1352515-1353115}|ERRORS={}|SOURCE_1="hcb" (d7264f85c64c494738c475b842be43584b20fbfb)
TATCCGGCTATCGACCTGGCATTGCTGCATCTGGGCGGCACACGCATCCTCGGCGTCATGAAGGT
CACCATGGATGGCAAGGACGGCGTCAAGCTGATGCAGCTAGTCGCCCCGCATCACGCTATCCCGA
TCCACTACAACGATTACACGGTATTCAAGTCGCCGCTCAGTGATTTCGAGAAGGAAGTAAATGCC
GCCGGATTGCAGAACAAGGTCACCTACCTCAAGCATGGGGATACCTATGCATTCAAGCCGGCAAA
GCGCTGACCGGCAATAGCGGCCTGCCGCTGTCATCCGCGCACGATCACGCCGTGCCCGTTCAGCG
CAACAGGCGATGGCCTGCCGCGGCAGGTGACATGATCGACAATGCCTCCACGGTGCAGGCGATCG
ATACGAATCCATGCCCGTCGGTCCGCTCCGGCATCGCTGGGTGAGCCGCAAGCCGGCTCACCGCA
TAGCGCCATCGACTAGCGGCAACGTGACCTGCTGGTTCATCGTGTGCCTTGGTGACCGGTTCATA
TCGCCTGCATCGCCAGCGACGCCGCCAGCATCAGCATCACCGCGCCGATGGCGCCGTCCAGCAGG
CGCCACGCCGACGGC
>r2.1 |SOURCES={KEY=d7264f85...,fw,326933-327533}|ERRORS={}|SOURCE_1="hcb" (d7264f85c64c494738c475b842be43584b20fbfb)
CGGCCAGGATATTGGAAGCGTTACGCTGGTGCGTCGATTCGAGTTCGATCTGCTGCTGGATCTGC
ATGATCTTGCCGCGCGACTCGGTGGTCCTGACCTGCAGCTCACGCCAAGCCTGCTCCAGTGCGGG
AATCAGGTCGTTCTGGCTGTGCGCCGCGTGCTGGGCCTGCTCGACCCGCATGCCATGCTCTTCCA
GGTGCATCTCGGCGTCTTCCAGTTCTTCCTGTTGCTGCTGGCTTTGCCGCTGCCACTGGTCACGC
TGCGCAGTCAGCGAGTTAAACTGGGTCTGCAGGCGGTTGCGTGACTCGATGACAAACCTGATCTG
CGCTTCCAGGCTGCCGATTTCGGAATTGGTCTGGTAGAGGTTGCCTTGCGCGGTATGCATCCGGT
CGCCGGCCGCGTAATGCGCCTGGCGCATATGCTCGAGCTCGGTTTCGATGTGGCGCAGCTTGGCC
GTTTGCTCCTCGAGATCGGTCTGCGCCTTCTCGATGTCGCGAAAAAACTTTTCCTGCTCGGTTTT
CGCCTCATTCTTGCGCAACAACCACAGCAGCTTCTGCTTCTCGTCCTGATCGGCCTGCAGTTCGC
GGAATTTCTGGGCGA
>r3.1 |SOURCES={KEY=d7264f85...,fw,3699224-3699824}|ERRORS={}|SOURCE_1="hcb" (d7264f85c64c494738c475b842be43584b20fbfb)
CTACTGATGTGCATGACCATCGAGCCGGGTTTTCCCGGCTTTATTTTTGCGCGCACGCGACGCCC
TTGTCATGCGAATGCATCATGCGGATAGCTTTGGCTTGAAGGGCAGACGCCGGCCATCCTGACGG
ACTGGCTGTCACAATGGCTGCGAGCGGCTAGTTCTGACGTACTGCCTGTGGCTTGCTTGTCCGCG
GCTTATTCGTTCCTACTTGCTTATCTTGGCAGGATCCACGCGTCCTCGATAGAAGCCGAGGGGAC
GTCATTGGCGTTCCTGCAGTTCGTCACACAGGACAGGACCAAGCGTGACAGGGCAGGGTTATTAC
CTCGGAGCGGCGCCACGCCACCGACGACCACGACGGCCAACCCGGAAAAGTGAAGCAGCATCCTC
TTGGGGAACAGCAGGGTGCCATGCCGAATCAATGCCCTTTTGCAGTGACGACCGGCTGCCAGCCT
GGTCAGGCTGGCAGCCGGCGGGCGGACGCGCGAGGAGGGTGCTGGTCTGCGTCTTTCTGCTTGAC
TTACTTCGACGGTGCTGCCGGTCCTTGCGCAAGTTCGGCGTGCGCTTGTTCGTTCAAGGGCAGCT
GCGTTCCCGGACCAG
>r4.1 |SOURCES={KEY=d7264f85...,fw,2761597-2762197}|ERRORS={}|SOURCE_1="hcb" (d7264f85c64c494738c475b842be43584b20fbfb)
ACTTTCTGCCGCCCTGATCGACGCATGGCAACTACTCAGAATACGCACCGCAATGGTGCAAACCG
AGCAATAAGCGTCGCTTTTAAGCATCAATTCGTTGCATAGTCACCACAAAAGCGGGAATAAAAAT
GCCAAAACCGAAATTCCCTTTGTCCTGAGCGCCGATATTTGATGAAATAACCATCGGCTTCTTGA
TTAAATGATCAAGAGGCACAGCTTTCAGGCAGGGGCGTATTGCACTAGTGGCCTTGCCGAACGCA
CTACTAAAAATTTAGCTCGATAAACCTTTGGGGATTATTCAATGAAAAAATCGCTTCTCGCTCTC
GCAGTTCTGGGCGCCTTCGCTGGTGCAGCTTCTGCACAAACTAATGTCACCATCTACGGTGTTGC
TGACGTTGGTATCCAGCGCATCGACACAAGCGCAACTGAAGCTCGCTGGGGCCTGGACAGCGGTA
TCCAGTCCGGCAGCCGTCTCGGCTTCAAGGGCAGCGAAGACCTCGGTGGCGGCCTGTCCGCAATC
TTCACTCTGGAAAGCGGCTACAACATTGACACTGGCACAAGCGCACAAGGTGGCCGTCTGTTCGG
TCGTCAAGCTTTTGT
>r5.1 |SOURCES={KEY=d7264f85...,bw,1823382-1823982}|ERRORS={}|SOURCE_1="hcb" (d7264f85c64c494738c475b842be43584b20fbfb)
GATCGCCTGAATGGCGAAGTCAACAAGGCGCTTGCCGCGCCGGACGTGACCAGGCGGCTGACCGA
CCTTGGCATCGAACCGCTGCCGGGCACGCAAGACCAGATGGCGTCCTATATCAGGAGCGAGACCA
CGCGCTGGCATGCGCTGATCAAGGAACGCGGCATCACGCTCGACTGAACCGCACCCGGCACAGGA
CTACAGGACTACAGGACCACAGGACCACCAGATGAAACTGGCGACACTCAAGGATGGAACACGCG
ATGGCCAGCTGGCCGTCGTGTCCCGCGATCTCAAGACCGCGCACCTCGCCGATGGCATTGCGCTG
ACCCTGCAACGGGCACTGGACGACTGGGGCTTCATCGCGCCGCAGCTCGAGGACCTGTATGAACA
GCTCAATGCCGGCAAAGCGCACCGCAGCTTCGATTTCGACCCCAAACGCTGCATGGCGCCGCTGC
CGCGCGCGTACCAGTGGGCCGACGGTTCTGCCTATGTGAACCATGTAGAGCTGGTCCGCAAGGCA
CGCAACGCCGAGATGCCCGAATCCTTCTGGCATGAGCCGCTGATGTACCAGGGCGGCTCCGATGA
CTTCATCGGACCGGC
>r6.1 |SOURCES={KEY=d7264f85...,bw,288862-289462}|ERRORS={}|SOURCE_1="hcb" (d7264f85c64c494738c475b842be43584b20fbfb)
GTCCAGGTCTGTTATGCCCGGCCGGAGTGGCAGTTCTTGCGCGAACTGGATGTGGCGGCCGGAAC
AACGCTGCGCGGCGCGATCGAGGCCAGCGGCCTGCTTGAAGCTGCACCGGAGATTGACCTGTCGA
CGCTACGCGCCGGTATATATGGCAAAGTGAAGGAGCTGGACGCGCTATTGCGTGAACACGACCGC
GTTGAGGTCTATCGTCCATTGATCGCCGACCCCAAGGATGCGCGCCGCCGCCGGGCCGTCAAGAA
AGAACGACAGAAATAGTGCTGGATTTTGTTTAACAAAAAAGCCCGGTACGCCGGGCTTTTGCATG
GGTGTCGAGCATCGAACGGCAGAAGCGTTGGGATGTCAGGACTTGCATTCGTCCAGGACGCGCCG
TGATTCCCGCACTTCCCGTGCACGTTGTTCATCCGACAAGAAGGAGCGTTCACCGTTCTTGTCGG
TACGGCTGATCCGCTCGCCCGACTCCAGGGCGCGATGATACTCCTGCGCGCGTTCGCAGTTCCTG
GCCTTTTCCGACGCGAGCTTTGCTTCGTCCGCGGCCTTTTTTTCCTTTTCTGCACGCTCGGTCTG
GCGCTTGCGAAACTC
>r7.1 |SOURCES={KEY=d7264f85...,bw,288793-289393}|ERRORS={}|SOURCE_1="hcb" (d7264f85c64c494738c475b842be43584b20fbfb)
CTGCGCGGCGCGATCGAGGCCAGCGGCCTGCTTGAAGCTGCACCGGAGATTGACCTGTCGACGCT
ACGCGCCGGTATATATGGCAAAGTGAAGGAGCTGGACGCGCTATTGCGTGAACACGACCGCGTTG
AGGTCTATCGTCCATTGATCGCCGACCCCAAGGATGCGCGCCGCCGCCGGGCCGTCAAGAAAGAA
CGACAGAAATAGTGCTGGATTTTGTTTAACAAAAAAGCCCGGTACGCCGGGCTTTTGCATGGGTG
TCGAGCATCGAACGGCAGAAGCGTTGGGATGTCAGGACTTGCATTCGTCCAGGACGCGCCGTGAT
TCCCGCACTTCCCGTGCACGTTGTTCATCCGACAAGAAGGAGCGTTCACCGTTCTTGTCGGTACG
GCTGATCCGCTCGCCCGACTCCAGGGCGCGATGATACTCCTGCGCGCGTTCGCAGTTCCTGGCCT
TTTCCGACGCGAGCTTTGCTTCGTCCGCGGCCTTTTTTTCCTTTTCTGCACGCTCGGTCTGGCGC
TTGCGAAACTCGGCATTCTTTTCAGCGGTCGTCATCGGCGGCCGCGCTTCCGCCGCGCCCGGGTC
AGCGGAAACGGACGG
>r8.1 |SOURCES={KEY=d7264f85...,bw,3906761-3907361}|ERRORS={}|SOURCE_1="hcb" (d7264f85c64c494738c475b842be43584b20fbfb)
TGTCGGGCGCGCTCCATTTTGCAGCATGCCGTACAGTTCATCGACCGAGATCCGTGCCATCCGCA
GCGACTTCAGGAAAAGGTAACGCTGCCACCATTTGGTCGCAATAAAGATCGCCAGCGCTCCCAAT
AGGAGCAGCATGCCGCCCTTGCCAAGTTGCTCCAGTACGCCCAGCAAATCGTCGATGGTACTGCT
GAACAGCGAACCGATATAGATGGCAGACCCTGCCCAGATCGCGGCGCCAAGTCCGTCGAACAGGA
TAAAGGCGGCGCGGCTAGTCCCGGTGGTGCCGGCGAGTGCGCTTGCCACCGAGGCAAAGCCCGGG
ATGAACTTGGCGAATAGCAGGGAGACGGCTCCCCACTTCGAGAAAATCAGTTCGGTCTGGCGCAC
GCAGGAATCGGGCGACAGGGAAATGCGGCACAGCGTCGACATCACCCTGCGCCCGTAACGCCTGC
CGGCCACATACCATCCGAAGTCGGCAATGAGTGCGGCGGCGACGGCCACACCAAGCAGCACGAAC
GGGGAATAGTCTCCCCGGCTGGCAAACGCCCCGGTGATGACAAGCGTTGGATAGGCAGGAATGGG
TGCTCCGCCCTGTTC
>r9.1 |SOURCES={KEY=d7264f85...,bw,4734018-4734618}|ERRORS={}|SOURCE_1="hcb" (d7264f85c64c494738c475b842be43584b20fbfb)
ATCCGGTTGAGCGACATGAACAACGCGGCCAGCTCTTACATGGCAAAAGTATCATTGGCGTGTCA
TCGCATCTTTGTGGATTCTCTACTGGTACGCGCAAACCAGAAGAAGTGCCTTTCAAAAAACAACG
GTCTGCTTCCATGCCTGATTTTTCAGCAGAATGTCTGGAGGCCCCTGGATACGTGGCCTCCTACC
GCCGTTTTGAAAGATATCCACATAGTTTTCCACTGGAAATGTGGATGAATAAAAGCAACGTTGGC
GGGACAATATGGATGAGGAGGCGATGCGGGTCGAACCGGTTTCGCGGTGAGCCGGTCTTGCACAA
AGCGGCGCGTGCCCTATACAAAACCGCGAAGTTATCCTTCAGACCACTGCAGCGCAGGAGACACT
GTCAGCCTTGCCGTCGAGCTGGGACCGTTCGGGCACATAAACATAAGCTCTCCTGCATGGACAGG
CACACAGCGCCGTAGGGTCGCCAGGCAAGCATCGCTCATCCGATCTCAGGATTGCTGCATCCGCT
TCATCAGGTTTGCGGGACTGCTTGGCCAGCCGACGGGGCCGAACCAGGCTCCGCCGGCGGTGGAC
AAGGCATTGATCAGC
>r10.1 |SOURCES={KEY=d7264f85...,bw,2590549-2591149}|ERRORS={}|SOURCE_1="hcb" (d7264f85c64c494738c475b842be43584b20fbfb)
CCGCTCACGCACCGCGACTGGAGCCAGGGCGCGGTGTTTGTCACCGGCCACGGCAAGACTGCCGA
CGCCAACCCCGATTGGCAAGCATTGGCAGCACTGAACATGACGCTGGTCGTCTACATGGGCGTCG
CCCGCTGTGCCGACATCCAGGCCGCGTTGATCGCCGGCGGCAAGGCACCGTCCACCCCGGTTGCG
GTCATCCATGCAGCCACATCGGCGACCCAGGCGCATTTGGTCACCACGCTCGGTCAACTGGCCGA
ATCGGTAGCGGCCGCCAAGCTGGCGAGCCCGAGCATTATTGTCATAGGTGAGGTTGTGCGTTGTG
CATCTGCGTCGGCGTGTGCGTCTGTGGCGAGCGATGCGTTGTTGACGCAAGCTGAACAATGCGTT
TCTTGCTGAGTCGGCTCCCCGAGTTAGTGCTAAGGTTGTGCTAGGTTATTCCTGAGTTTTTCCTC
CAAGAGATGTCGTTTCGGCCACCTGCCCGGTGGCCGTTTTTTTGTCTTGCGGCATTCTTCTTATT
TCCACATGACGCCTGTGCTTGCCGGTGTGCCAAGGTATCCCCTCGATGGCGCAACCGTACAACGA
TTTCCTTCCAGCATG
>r11.1 |SOURCES={KEY=d7264f85...,fw,3309208-3309808}|ERRORS={}|SOURCE_1="hcb" (d7264f85c64c494738c475b842be43584b20fbfb)
GATCCAGGCCAAGCAAATAGCCGCCGCCCAGGCCGATGCCCCACAGTGCCACCGCATAGATCAAT
GTCGGCACAACCGCCACCTTGTACGCGCGCAGCACGAATGCGGTCGTCACCTGCACCGAATCAAA
GAGCTGGTAAAAGGCGATGAAGACGAACAGCGGCAGCGCAGCCATCACGATTGCCGGGTCGGGCG
TGTACGCGCGCACGATCAGGCCGCGCAGCAGCCAGACCAGGCAGCCGATGCTGACCGCCAGAATC
GCGGCGAGCCGTATGCCCGATGTGCCGATCCGGCGCGCGGTTTCCGGCTCGCGGGCGCCAATCGC
CTGTGCAACCAGGGTGCCGGTGGCATTGGCGATCGCCAGCGGCAGCATATACAGTACGGTCGCGA
AGTTGGCGGTGACCTGATGGCCCGCCAGGGCGGACGCTCCCAGCCGTGCGATGAACAAGGCCATG
AAGGTGAATGCGGTGACTTCGATCAGGTAACTCAGGCCCATCGGGATGCCAAGCCGGAGCAGCTC
ACGTTGTGCTTTCCAGCTCGGCAGGATGAAGCCGGTGCCGAAGAGTCCATAGGCGTGGTACCCCG
GGCTGGTGCGCAGGA
>r12.1 |SOURCES={KEY=d7264f85...,bw,2408096-2408696}|ERRORS={}|SOURCE_1="hcb" (d7264f85c64c494738c475b842be43584b20fbfb)
GTAATACATATCGGCAGTACGCAGCATCAAGCCGCATGTATTCAATGTCGGTAACACGGCCGCTG
TGCCGGCGCAGAATGACGTGCAGTCGGCTCATTAATGCAAAGGCCTGGCTTTCGAGCGCCGCAAG
GGTCACTTCCTGTAAGGCAGTCATGCTATGTGCTCCCCATGCTGCTGAAGGTCAAGGCCTTCGCG
CTCCTGCTCGGGCGTCGGGCGCAGGCCGACCAGGAGATTGACGACAGTCAGGACCGTTGCCGTCA
TCACAGCCGAGTAAACCACGGTGACAACGACTCCGAAAGCCTGTGTGCCGATATGTCCTTCAACC
CCGCCGATGTTCTTGACCGCAAACACGCCGGTCAGCAGCGCCCCCAGGATGCCGGCGATCGCATG
CACGCCAAAGACGTCGAGCGAGTCGTCATAGCCGAACATCGATTTCAGTGCAGTCGCACCCCAGT
AACACACGACGCCTCCCAGGGCGCCGATCGCAAGGGCACCGCCAACCGAAACAAAACCCGATGCC
GGTGTAATCGCAACCAGGCCTGCCACGGCGCCTGATACCATGCCCAGCACCGACGGTTTGCCGCG
GCGCAACCATTCCAC
>r13.1 |SOURCES={KEY=d7264f85...,bw,1205645-1206245}|ERRORS={}|SOURCE_1="hcb" (d7264f85c64c494738c475b842be43584b20fbfb)
TGAGGCTTTCCGCTTGCTGCAGTCGGCCGCACAGCAGCAAGTGCTCGGCAAAGGCGAGGGCCAGC
GCGTCCTCGCTCCACGCACCTTGCACCAGTCGTTGTTCGGTCCACGCCCGCAACGGCGCGGCGGT
TTGCGGTTCGTTTTGCGTATGCGACAACAGCGCGACCATGGCGTCGTCCTGCATTGCCGGATGCA
GGTGCGCCAACAGAGTGGCATCGAACGGTTTGCCGAACAATTCCACATACGGATGGAGCCGGCGG
AATTCCGGGAAACGCGCGCACGTGTCCATCCACAGCGCGATCCTGTCGGGCCCCTGCGCCTGCAG
CAAGGCCATGCGCAGCCGCGCCAGCGCCTGCTTGTAGGTGCGCAGGAACAGGTAACCGTCGTAGG
TGCGCCCCACAGGCGTAGCCGCTTCGACCGCACGGCACAGCGCACCGAACGGCGGACCGCTGCCG
TCCAGCGCCTGCAGGATCAGCGGCCTGACGAGGTCTTCCACGCAGGCCACCGCATTGGCCGGCGC
TTCAACGACCAGGCCTTTCTGGTGGAGTTCGGCCAGCAGGTCGGCGACGCTGGCCGCCGCATACG
GGCTGCCGTCACGCG
>r14.1 |SOURCES={KEY=d7264f85...,fw,4889218-4889818}|ERRORS={}|SOURCE_1="hcb" (d7264f85c64c494738c475b842be43584b20fbfb)
ACCCAACTTCTGCTTCCATTCCCGAGGCTACTCAAGCAACCAGCGCCGAAGCGCCAGCGCCATTT
GGCCAGGCTGCAAATGCTTATACGCTCAGCTTTTCCGAAGAGTTCAATTCGTATAACAGCGGCCT
CTGGAATGACCATATCTGGTATGAAGGCTCCAACACCACCAAGAACTACGCAGTAGAAGACGGCA
AACTGAAGATCTGGCCACAGCGCGATGCATCGGGCAACTTCTTCAATCGCACCATCGACACCGAC
GGCAAGTACTACCAGACCTACGGCTACTTCGAGATGGAAGCCAAGCTGCCTAACGGTAAAGGTGC
GTGGCCTGCATTCTGGCTGTTCAACCATGAAGCCGGCGCCCATCCATACCGTCCCGAGATCGACA
TTCTCGAAGCTTACTCGGGTGGTGGTGCTGACAGCGGCTGGTCCGACGCGGCGTTGAATCCGACG
GCTTATGCCTCGACAGTCTGGCCCAACGGTATTGAAGGCGGCCCTCACGCCGGCAGCAAGACATT
TGCCAACCTCGGCAATCTGTCTGCAGGCTTCCACAAGTACGGCATGAAGTGGGAACCGAACAAGA
TCACGTTCTATTTCG
>r15.1 |SOURCES={KEY=d7264f85...,fw,1319809-1320409}|ERRORS={}|SOURCE_1="hcb" (d7264f85c64c494738c475b842be43584b20fbfb)
CGTCATCGTCGTGCTGCCCACCATCATCGGCTACACGATTTATTCCTACAAGGTGTTCTGGGGTA
AGGCGCGTGAATTGAGCTACCAGTGACGCGTATCGTTCGCGCTATAGGCAAGCTGGAATGAAAAA
AGCCGCGCTTGGTGCGCGGCTTTTCAATGTTTGGTTGCGGGGACAGGATTTGAACCTGTGACCTT
CGGGTTATGAGCCCGACGAGCTGCCAGACTGCTCCACCCCGCGTCTGAGGGATCGAATTGTACAG
GCGATGCCGTATCGATGCAATCGAAAGCTGGTCGAATACGTGAAATAATGATGGCTTTCTCTACT
TCACAGTCCCAGCGAAACAATGAGCAACAAACCTTCCCGCACACTGACCTTCAAATGTAAGAAAT
GCACCAAGCCGGTCACCGTCTTTCTGCAGAAAGTATCGGCGTGTTCGCACATCCAGCCGTATCAG
GGCATTTGCTCCTGCGGTGAAGTGCTGCGCCACGCCACCGGCCAGAAGGATGCCGTCGAAGCCTT
TCTGGCGTCACCTGATGGCAATTGGACCCACCATCACCATCACTGATCCCGTCCTCGCGCATCGC
CCGGAAGTTGGCAGG
>r16.1 |SOURCES={KEY=d7264f85...,fw,1918424-1919024}|ERRORS={}|SOURCE_1="hcb" (d7264f85c64c494738c475b842be43584b20fbfb)
CGTCAATTTGCGCGCTTCGGCCAGTGGCGGCAGCATAGGCTTGGTACTGCTGATGCCTGGAACGA
CCGGCGCCTTGGCGGAGTCCGACTCCTGGCTGACCATCCATGCGGAACCTAGTCCCACGCCGGCG
CCAACGACGAACACCATCGCCATGTAGGCTAGGCGTGGCAGCCGGCGGCGCGGTACGATGGGCTG
CTCGTATTGGGCATAGCGCTCGGCATATTCGCGCTGGAATTGTTCGTAGGCCGGATTGACGTGCG
GTGCTTCAGTCCGACCACCGACGCTGCCGGTCGCTGCATCGCCCTGCGGCTGTGCACCAGCATGC
ATCGCCGGGCCGGTGTCGCGGCGATCGGGGTCGGTCGATGACAGTGGTGGTGTAAAGCCGGTCAA
GTGGCGGGTCCTCCGGAGTAGCGTGGCAAAAACAGGCCTCGACACGACGGCTGCCGTTGCAGCTC
GATAACCTCCAGCCTGACTTGCGGCATCCTGCAAATGCGCTGCGCGCAGCAGCAAGTCGCTCGAT
GAGGTGGGCTTATTGCATGAGGAGCAAATCCTGACAAAGCCGGGATGATGTGCCCCGCAATATCG
GTATTGCATGTCGGC
>r17.1 |SOURCES={KEY=d7264f85...,fw,3029707-3030307}|ERRORS={}|SOURCE_1="hcb" (d7264f85c64c494738c475b842be43584b20fbfb)
AATGTTGAGGCAGGTGTAAAGCGACACCGTTTTACCGGAACCGGTCGGACCAGTCACCAGCACCA
TGCCGTATGGCCGCTCGATCGCCTTGAGCAGCAATTCTTTCTGGTCCGGATCGTAGCCCAGGGCA
TCGATGCCCAATTGCGCCTGGCTGGGATCGAGAATACGCATGACGATCTTTTCGCCAAAGAGCGT
GGGCAGGGTGCTGACACGGAAGTCGATCGCCCGGTTCTTCGACACTACAAGCTTCATGCGACCGT
CCTGCGGCACCCGCTTTTCCGAGATATCCAGCTTGGAAATCACCTTGATCCGTGACGCCAGCTTT
TCCTTGATTGCCAAGGGGGGCTGCGCAATTTCACGCAGCACGCCATCGATGCGGAAACGGATGCG
GTAGAACTTTTCGAACGGTTCAAAATGCAGGTCGGATGCGCCCATATTGATTGCATCCAGCAAGA
TCTTCTGCAAGAACTTGACTACCGGCGCGTCGTCGATATCGGCGCTCTGCGCCTCACTTGATGCC
GCGGCGGCGACTTCTTCATCGGTCAGGTCGATGTCGAGGTCATCGCCGATCAGCTCATTCAGGTT
CTCTTCGGTGCTCTT
>r18.1 |SOURCES={KEY=d7264f85...,fw,3013726-3014326}|ERRORS={}|SOURCE_1="hcb" (d7264f85c64c494738c475b842be43584b20fbfb)
GAATCCGCAATTTGGCCTAGTCCGGATCCCGCCTGTGCCAGTGTCGCACCTGTGGAACCATTTTC
AGAATCCAAGCATGTCATTACTGACCCAGATTTTCGGCAGTCGCAACCAGCGGCTGATCAAACAG
TATCAAAAGACCGTCCGCGAGATCAACGCGCTCGAACCGGCGATGGAAAAGCTCTCGGATGCCGA
GTTGCAAGCCAAGACTCCCGAGTTCAAGGACCGTATTGCCAAGGGCACGTCGCTCGACGACATCC
TGCCGGAAGCGTTCGCGGTGTGCCGTGAGGCGAGCAAGCGCGTGCTGAAGATGCGTCACTTCGAC
GTGCAGTTAATCGGCGGCATGGTTCTTCATTACGGCAAGATCGCCGAGATGGGGACTGGCGAGGG
CAAGACGCTGATGGCAACGCTGGCCGCCTACCTCAATGCCCTCTCCGGCAAGGGCGTGCATGTGG
TGACCGTCAACGATTATCTCGCGCAGCGCGATGCCGAATGGATGGGACGGCTGTATGGCTGGCTG
GGCCTGACCACCGGCATCAACTTGTCGCAGATGGCGCATGATGTGAAACAGGCCGCGTATGCGGC
CGACATCACTTACGG
>r19.1 |SOURCES={KEY=d7264f85...,bw,484064-484664}|ERRORS={}|SOURCE_1="hcb" (d7264f85c64c494738c475b842be43584b20fbfb)
CGGCTTGTTCATCCTGCCTTTCGTGCTGTTTTCCGCCACCGCCGGCCAGCTGGCCGACAAATTCG
AGAAAGCCACGCTGGCGCGTTACGTCAAGGTGCTCGAAATCGCCATCATGGCCATTGCCGCCTTT
GGCTGGATGACGCACAACCTGTGGCTGCTGGTCGCTGCGGTGGTCGGCATGGGCTTGCATTCGAC
GCTGTTCGGACCGGTCAAATATGCTTACCTGCCGCAGCACCTGAAACCCGAAGAACTGGTCGGCG
GGAACGGCGTGATCGAGATGGGTACGTTCGTCGGGATTCTGCTCGGAGAAGTCCTTGGCGCCGTG
CTCGTCGTCTACAAACCCTGGGGGATTGAACTGGTGGCCTTCGGCACCATCGCGATCGCGGTGCT
CGGCTGGCAGTTCAGTCGCCGCATTCCGCATTCGCCGGCGCCGGAGCCGGACCTGGCAATCAACT
GGAACCCGGTGACCGAAACCATACGCAATATCGCGTTCACCCGGCAGAACCGGCCGGTATTCCTG
TCGGTGCTGGGCAATTCCTGGTTCTGGTTCTACGGTGCGGTGATCCTTGCCCAGTTCCCGCTGTA
CGCCAAAGACTACCT
>r20.1 |SOURCES={KEY=d7264f85...,bw,3331241-3331841}|ERRORS={}|SOURCE_1="hcb" (d7264f85c64c494738c475b842be43584b20fbfb)
TACGACGGTGAACGTATCGGCGGTACGGTCGGCCTTCCATTGCCGGGGGTTTCCGTGCGCGTGGT
GAAGGGTGACGGTACGCCCTGTGCTGTCGATGAAATCGGTGACATCCAGGTGAAGGGGCCGAACG
TCTTCAAGGGCTACTGGCGCATGCCGGAAAAGACGGCCGAGGAATTCACTGCAGACGGTTTCTTC
AAGACCGGCGACGTCGGCAAGTTCGATGCAAAGGGTTACCTCAGCATTGTCGGGCGGAGCAAGGA
CCTGATCATTTCGGGCGGCTACAACGTCTATCCGAAGGAAATCGAATCGTTTATCGACGAGATGG
ACGACGTGGTCGAGTCGGCGGTGATCGGCTTGCCGCATCCCGACTTTGGTGAAGCGGTGACGGCG
GTGATCGTAACCAAGACCGACACCGCACTGCAGGAAGCCCAGGTGATCAGTTACCTCAAGTCACG
CATTGCCAACTTCAAGGTGCCCAAGCGCGTCTTCTTCGTGCATGACCTGCCACGCAATACCATGG
GCAAGGTGCAAAAGAACGTGTTGCGGGATCAGTTCAAAGACCACGCGTGACCAGAGCCTGGAGCG
GTTGCCACTCTGGCA
>r21.1 |SOURCES={KEY=d7264f85...,fw,844284-844884}|ERRORS={}|SOURCE_1="hcb" (d7264f85c64c494738c475b842be43584b20fbfb)
CTCGTAGGCATGCCAGCCTTCTGCCCTGCCGCCGACGCTGATACGGGTATAGCCGCCGCTGAGCG
TTGCGAACTTTCCCGTCTCCGACGCCTGCGCAATCACATGCCGGACCTGGCCGCGCTCAAGCCGG
TCGGCCAGGTCTTCCGTCGATACCAGCATGGTGGTGGGAACCATGACGGCGCCTAGCTTGATGCC
GGCCAGCATGGTTTCCCAGAGTTCGACGCGATTTGGCAGCATCAGCAGCACCTTGTCGCCACGGC
GCACACCCAGCCCGCGCAAATAATTGGCGACGCGATTCGAGCGTTCGGCCATCTCGGCAAAGGAA
ATCTTTTGTTCGCTGCCGTTTTCATCGACGACCCACAGGGCGGGGGTCTGGTTGCCGCGGGCTTG
CACATCGAAGAAATCGAGCGCCCAGTTGAACTTGTCGAGCATCGGCGCGTGGTAATCGCGGTAGG
CGGTGTCGTAGTCTTCGCGATGGCGCTGCAGGAAATCGCGCGCTTCAATAAATGCCTGTGTGGCC
TTCATGCTTTCACCTTGTCTCCGAGATGAACGTCAACGAATTTCCGGCGTGGCGATGGTGGCGTT
CTGGTTCTTATTGTG
>r22.1 |SOURCES={KEY=d7264f85...,bw,2858021-2858621}|ERRORS={}|SOURCE_1="hcb" (d7264f85c64c494738c475b842be43584b20fbfb)
TCCCCCCTCCCCCCGAACAGGAAACCCGTTGATGAGATTGCTGCTAGGCCTGATGTGGCTGTTGC
ACTGGTTGCCCCTGCCGCTGCTGGGACGCCTCGGCGAAGCGATCGGCACGCTGCTGTTCGCCACC
GTGCGTTCACGCCGCAATATTACGCTCACCAACTTGCGGCTGTGCATGCCCGACATGGCGGAAAG
CGAACGGCGCCACATCGCAAAGAAACATTTCCAGGGCTACGCGCGCAGCGTGCTGGAACGCGGCA
TTCTATGGTGGGCATCCGAAGCACGGCTCAGGCGCCTGCTGGTGATCGAACCGGCGGTGCCGCTC
GCCGCCATGGCATCCGGCCCGACCATCCTGCTCTGCCCGCATTTTGTCTGCCTTGATGTGGCCGG
CGTCGCGGTCATGCTCGAGTCGAACCTGTGCTCGATCTATACGCGCCAGCAAAACCAGGTCTTCG
ACGAGGCGCTGCGCAAGGGACGCTCGCGCTTTCGCCCCGTCAAGCTGTTTTCGCGCGCAGAAGGG
GTCAAACCCATCATCCGCGCGATGCGGCAGGGTTTGCCGTTCTTCATGCTGCCGGACATGGATTT
CGGCGAAAAGGATGC
>r23.1 |SOURCES={KEY=d7264f85...,bw,3947506-3948106}|ERRORS={}|SOURCE_1="hcb" (d7264f85c64c494738c475b842be43584b20fbfb)
CAATGATAGTGCGAATAACCAGCCCATCACCTGTGCCGGATAAAGCAGAGCCTTTTCAGGATGAA
CGTGATATCGCTATCCCTGTAATCGCTTTGGCGATCATCGATCCACACTCGGTCTCAGTTGCAAG
CACAGGATCCTTGCATCACACGATGACTATTTCTTCTATCGGATTCAGCACGGTGGAAGGCGACA
TGCCAAATGTCTTCCTGAAGGTCCGGCTAAAATGCGATGAGTCTGTAAAGGCACCGGATAACGCA
GCATCGGTCAGGCTGGTGCCTTGCGCCAGCGCGTAAAACGACGATCTGACCTGGGACCAGATCCG
ATAACTCCGAAAGCTCACCCCGGCTTCGGCACGAAACAAATGATTGAATCGCGAGGATGAAAGCG
CGGCGGCTATCGCGGCAGCATCCCTTGCCATTGGCCTGTCGTGCCCCATCCTTAAAAGTTTCAGG
CTGTTTTCCACTCGAACATCTAGTGTTGTTACGTCAGGGACCCTATACCGAAGCAGCGACTGCAA
ATCAAAGCTATTAAGATGGCGGTTGAAACTGGTGCTCGAGACCGGTCGTGTCGCCACATCGAAAA
TTACTTTTCCGTCGA
>r24.1 |SOURCES={KEY=d7264f85...,fw,3467448-3468048}|ERRORS={}|SOURCE_1="hcb" (d7264f85c64c494738c475b842be43584b20fbfb)
TCGTCCTTTCGGCGCCCTCGTGTTCGGCCGTCTCGGCGACATGATCGGTCGTAAGTACACGTTCC
TCGTGACGATCCTGATCATGGGCATTTCGACCTTCATCGTCGGCCTGCTGCCCAACTACGCATCG
ATCGGTATCGCGGCGCCTATCATCCTGATCACCTTGCGTATCCTCCAGGGCCTGGCTCTCGGCGG
CGAGTACGGCGGTGCGGCGACTTATGTGGCCGAGCATGCCCCGAACGACAAGCGCGGCGCATTTA
CCGCCTGGATCCAGACCACCGCGACACTGGGTCTGTTCCTGTCCCTGATGGTGATCCTGGGTACC
CGTACCGCAATCGGCGAAGCCGCCTTTGCGGACTGGGGCTGGCGTATTCCGTTCCTGCTCTCCGT
ATTCCTGCTGGCAATTTCGGTGTGGATCCGGTTGTCCATGAACGAGTCCCCGGCTTTTGCCAAGA
TGAAAGCGGAAGGTAAAACCTCCAAGGCACCGCTGACCGAATCCTTCGCTCAGTGGAAAAACCTG
AAGATTGTGATCCTGGCGCTGATTGGCCTCACCGCTGGCCAGGCTGTGGTCTGGTACACCGGTCA
GTTCTACGCACTGTT
>r25.1 |SOURCES={KEY=d7264f85...,fw,1053844-1054444}|ERRORS={}|SOURCE_1="hcb" (d7264f85c64c494738c475b842be43584b20fbfb)
CAGATGGTTCGGGGAAACATGGTTGAGCAGGGAAACGGCTCGATTATCCTGATTTCTTCTATTGC
TGGCCTAGTCGGTGATGCTAACGTTGGCATGTACGGCGTCTCCAAAGCGGCAGACATGCAACTGG
CAAGGAATCTCGCCGTGGAGTGGGGACCACATAACATTCGCGTCAACTGTATTGCGCCGGGCTAC
ATCAGAACTGATTTTGCGAAAGCTTTGCACGAGCAAGAAGCGGTGAAGCATTTGCTGCAGTATCA
ATTGCCGTTGCGCAGAGCGGGTATGCCTGAAGATATTGCCGGAATCGCGGTTCTTCTCGCGAGTC
CGGCGGGCGCTTATATCACCGGACAAACCTTTGTCGTGGACGGCGGGTTGATGGTGATGTAATAG
ACACTACGCGCTCCCGGTGAGTCCTGGATCTATCGCGCGTGCTGTTGCGCCCATGCCAACTTAGA
CCGTTCACGGCAGCTTGCGCATCTCGCTTACCAAAGTGTCGACGGCGAGGCGTATTCGAAGCGGA
AGGTGGGGCGACTTCGGCCATAACGCATGACTTCGCGTAGTCAATGAAGGCGCGTCTGGCAAGAC
GTGCAGCAACGTCCC
>r26.1 |SOURCES={KEY=d7264f85...,bw,1989891-1990491}|ERRORS={}|SOURCE_1="hcb" (d7264f85c64c494738c475b842be43584b20fbfb)
GTGTATGCGCCGTCGAATGCGCGCTTCAAGGTGTACATGATCGACGAAGTCCACATGTTGACCAA
TCACGCCTTCAACTCCATGCTGAAGACGCTGGAAGAGCCGCCCGAGCACGTCAAGTTCATCCTGG
CAACGACAGATCCGCAGAAAATTCCGGTCACGGTGTTGTCGCGCTGCCTGCAGTTTAACTTGAAG
CAAATGCCGCCCGGCCATATCGTCGATCATTTAGAAGATATCCTCGGACAGGAAAGCATCGAATT
CGATGCGCCGGCCCTGCGTCTGCTGGCCCAGGGCGCGCATGGCTCAATGCGCGACGCCTTGTCGC
TCACCGACCAGGCGATTGCCTATGCGGCTGGCAGGGTAACGCTCGATGCGGTGCAAGGGATGCTG
GGCGCGCTCGACCAGTCCTATCTCATCCGGCTGCTCGATGCCCTGGCCACCAAGGATGGCGCCGG
CTTGCTGGCAGTCGCCGATGAAATGGCAACGCGGAGCCTGTCGTATAACGCTGCATTGCAGGATC
TTGGCACCTTGCTACACCGGGTTGCGCTGGCGCAAACCGTACCGGCCGCCTTGCCCGACGACGTG
CCCGAGCGTGACGAT
>r27.1 |SOURCES={KEY=d7264f85...,fw,3622902-3623502}|ERRORS={}|SOURCE_1="hcb" (d7264f85c64c494738c475b842be43584b20fbfb)
ACACGAAACGGTTATGACAGCGAATTCATTGCTTCCATCGTGCGCCAGATACAGGGCTTCGCGGA
ATATGGCTTCCCCGAAAGCCACGCCGCCAGTTTTGCCTTGCTCGCCTATGCAAGTTCGTGGATCA
AGTGCCATGAACCGGCTGCCTTCCTTGCCGCCCTGCTCAATAGCCAGCCCATGGGTTTTTATTCA
CCGTCGCAACTGGTGCAGGACGCGCGACGGCACAAGATCGATGTACGCCCGGTGGATATCCGTTA
CAGCAACTGGGAAACCATGCTCGAGCCGGCGACAGGACTGACGGCAGGTCAGCAACCCGCAATAC
GTCTCGGACTCGGCATGGTGCGCGGTTTGTCGCAGGAAGCCGGCTGGCGTATCGAGGAAGCCCGT
GCAATCCGGGCTTTTACCAGCATGACGGATCTGGCCCTGCGGGCCGAGCTCACGCGTCGCGATTT
GCAAATGCTGGCCAATGCCAATGCGCTCGAACCGCTTGCCGGCCATCGCCGCCAGGCGCTCTGGC
AAGCGGTTGCCAGCGAACCGGACAAGGGACTACTGAGGAAAGCCAGCATGCAGGAAGAATCCGTT
CAACTCGCGGCGCCC
>r28.1 |SOURCES={KEY=d7264f85...,fw,2763445-2764045}|ERRORS={}|SOURCE_1="hcb" (d7264f85c64c494738c475b842be43584b20fbfb)
CGTGTCAGCCATGCCGTTGTCCACTCATGCGCACGGAGTGCTTCGACAAGACTGGCATCCCTGCT
GACCAGCAATGCGGCGTTTTCGTCAAAAATGGTCGCGGCATCTCGCAACGGACCGCGTCTGGACT
CCATGGCTCCCTCAGACTGCCGGGCGGCTTCCAGCGCAGCTGCTTGCAGCGCATTGAGTTGGCGT
TTGGTGCGTGGGAAGCTAAGCCAGACCAGCGCATTGAAAAAATCGTGAAGATTCTCGCGGGTCGG
CACTGCTCCAGTGGCGCTGATAAAAGCCTCATAGGCAACGCCCGGCGGCAGTTCAGCCTGGGGAA
CAAACCGGATCGGCAAGCCGCGATGGTTATGCAACTCCTGCTCCCTGGCCGCGTCATTGAGCGCT
GTGCGCCAGTTGCCGGCGCGTAAAACCGGAGCGGCCATGGAGCGCAATGGAGCAAGCCATGGCCT
GCTCCAGTCAATGACATTAAATAAGGCTGCGTTCACCATGGATGGTGGCCGTCCCTATCCGGGCA
CCGCGTCGACACACGGCGCGCGTCCCGTGACGGTGCGATGCAGCGCGATCAGGCAAGTTTCCAAT
GAATTGCTTCGCCAC
>r29.1 |SOURCES={KEY=d7264f85...,fw,2803229-2803829}|ERRORS={}|SOURCE_1="hcb" (d7264f85c64c494738c475b842be43584b20fbfb)
TCATCCACAGGCGCATGGAATCCCATGCGCGACCAAAGATGCTGGCCTGGTTGACCTGTTCCAGC
GCGACCACCGGCAATTCGGTCAGCGGCTTGCCATCGACCATCATCTTCATGGTGCCGACCGGGCT
ATTCTCCGCAACCGGCGCGACCAGCGGATCCTTGCGCTCGAGAACCGGCTTCATCTTTTCGGCGA
CGCCCTTCGGCACGGTCACGTAGATATCCCGCGTAAAGCCGATCTTGATCTGGTTCTGCGAGCCT
TTCCAGACCTCCGGCGTGGCCACCGGCTGGCCCTTCGCATACAGCTTTACCGTATCGAAATTCTG
GAAGCCCCAGTTCAGCAGCTTCTGGCTTTCCTGCGCACGCACCTGGTCCGACACGGTGCCCAGCA
CGACGGAAATCAGGCGGCGGTCACCGTTGCCGTTCGAACGCTTGGCAGTCGAGATCAGGCAGTAG
CCGGCAGCAGCCGTATGGCCGGTCTTCATGCCGTCGACGGTCGGATCCAGCCACAGCAGGCGATT
GCGGTTCGGCTGCTTGATCTTGTTATAGGTGTAGTCCTTGGTCGAGTAGATCTTGTAGTAATCCG
GATGGTCATTGACCA
>r30.1 |SOURCES={KEY=d7264f85...,fw,1231561-1232161}|ERRORS={}|SOURCE_1="hcb" (d7264f85c64c494738c475b842be43584b20fbfb)
TCCCGATATCGATGCAGACCAGTTGCGGCTGCAACTTGATCATGTTCGCCAGCCCCGCGGAACTG
GTGTTGGCATCGCCGACGACCTGATGTCCGCCATTGACCAGCACGCTGGTCAGCAGGTTGCGGGA
AATGGCATTGGCGTCGATGACGACTACTTTAAGCATCGCTTGGAATCCTTATCGTGGCTGCACGG
CAAAGCACATTATAAGGATTATCCGGTGACTGCCGTCGCGCCTTGAGCGCTGCCCGCACAAGGTT
ATGCACCCTGCTGGGGCCTGGTCTCGCGGAACCGCGCAAAAACCGGTTCGGCCGGTTTTTGGCAT
AGAATGAATTGGCCTGCCGACGCCCACCCCCAAGAGGATGCCATCATGTCCAAGAAGCTGATCTT
ACCCCTGCTGTTGCTGGCTCCAGCGCTGCCCGTTTTCGCGCAAACCGGATCTCCGGCTGCGTGCC
CGGCCCTGCTCAACCAGACCTTCAACCGGCTGCAGGACGAGGCGCCGCAAAACCTGTGCAAATAC
GCCGGGCAGGTGGTGCTTGTGGTCAATACTGCCAGCTATTGCGGCTTCACCAGCCAGTATGAGGG
GCTGGAGAAGCTCTA
>r31.1 |SOURCES={KEY=d7264f85...,fw,565244-565844}|ERRORS={}|SOURCE_1="hcb" (d7264f85c64c494738c475b842be43584b20fbfb)
GCGGATACCGATCGGGTTGACATGGCCCCAGTAGTTCTCGGTTTGCGGGTGAACCTGGGGATCGC
CGTAGACTTCGCTGGTGGATGCCTGCAGGATCTTGGCCTTGACCCGCTTGGCCAGGCCCAGCATA
TTGATCGCGCCATGCACGCTGGTCTTGGTGGTTTGTACCGGGTCATTCTGGTAATGCACCGGTGA
CGCCGGACAGGCCAGGTTATAGATTTCATCCACCTCGACGTACAACGGAAAAGTGACGTCGTGCC
GCATCAGTTCGAAACGCGGGTGGGCCAGCAGGTTTGAAATATTGCGCTTGCTTCCCGTGTAAAAA
TTATCGACGCACAACACATCGTGTCCTTGCCGCAACAGGTATTCGCAGAGGTGGGAGCCGAGGAA
ACCGGCGCCACCGGTCACGAGGATACGTTTGCAATCCGTTTCTTTCATGAGTGCACTTCCGTCAG
TGATGGGTGTGGTTGTTGAGCGAGAACCGTTGCAGCCATTCCGAAGACCTGGTCGGCAGTGACGT
CCTGCGCGCAGGGATGACCGATCGGGCACACGAGGTGCATGCAGGGGCGGCAGCCGACAGGCGCG
GCGATGACCTGATGG
>r32.1 |SOURCES={KEY=d7264f85...,fw,4872316-4872916}|ERRORS={}|SOURCE_1="hcb" (d7264f85c64c494738c475b842be43584b20fbfb)
CGTCAACGAACCGCTGGGCGGTGCGCACCGCGATCCCAAGCAGATGGCCGTATTGCTCAAGCGCG
CCCTTGCCGATTCACTGCGTCAGTTTCAGGGTGTCAAGACCAAGGATTTGATCGCAGCACGTCAT
GAAAAACTCATGAGCTACGGCAAGTTCAAGGAAATCAATTCGCCGGAATAAGATTGTGAATGCAG
ACGCCGGGGCAGGGTCCGGGGCTCCGGGCTTGCAGGACGGGTTCGAACGCGCGCTAGAGGCGATT
CTGGCGCGCGTTGTCATTTCAGCCGGGTCCGTAGAGACGGTTACGACGCCGGCACGTCGGCCCGG
CATGTCACTGGCGGTTGCCTACAGCGGTGGGCTCGATTCCGCCGTACTGCTGCATCTCGTTCATC
GTTACGCACAAACGCACGGGTTTGTGCTGCATGCCTTCCATATTCATCACGGCTTGAGTCCGAAT
GCCGACGCCTGGAGCGCGCATTGCGAACAGCAGTGCGCGAGCCTGAAGGTGCGTTTCAGTGCCCG
GCGTGTCCAGCTTACAGATCGCAACAAGCACGGTACCGAGCAGGCTGCCCGCATCAGCAGGTACG
CCGCGCTGGGCGACA
>r33.1 |SOURCES={KEY=d7264f85...,bw,52994-53594}|ERRORS={}|SOURCE_1="hcb" (d7264f85c64c494738c475b842be43584b20fbfb)
CACCATCGTCTATTTGCTGCAGGCCACCATGATGCGCATAGGCAATGAAGAATATGCGCGTCAGA
ACAAGTCGTTCGGCCTGACCACGCTGCGTGACCGCCATGTCCGCATCGACGGCTCGGAGGTGGAG
TTCCGCTTCAGGGGAAAAAGCGGCGTCAATCACACCATCAAGGTCGATGATCCGCGTCTGGCCCG
CATCATCCGGAGAACACGCGACCTGCCCGGGCAGGAATTGTTCCAGTACGTCGATGACGATGGCG
AGCAGCGCACCGTCGGTTCGAGCGACGTCAACGATTACCTGCGCAGCATCACCGGCGAGGACTAT
ACCGCCAAGGATTTCCGCACCTGGTCGGGGACCGTGCTGGCTGCGCTGGCCTTGCAGGAGTACGA
AAAGTTCGATTCGGAGGCGCAGGCCAAAAAGAACGTGGTGCGCGCCATCGAAGCGGTCGCTGAAA
AGCTGGGCAATACGCCGAGCATTTGCCGCAAATGCTATGTGCATCCGGCGGTGATCGAATCGTAC
CTGGATGGCACCATGCTGCATGCCTTGCAGCAGCGCGCGCAGGATGAACTGAAAACGGACGTGCA
CACGCTCGGCCCCGA
>r34.1 |SOURCES={KEY=d7264f85...,fw,1544892-1545492}|ERRORS={}|SOURCE_1="hcb" (d7264f85c64c494738c475b842be43584b20fbfb)
CGGGCGCCTCAAGCCGCAAAAATGGCCGCGAATGGACTTCCGCCGCGAGCGGTACGCGCAACGCA
TGATTCAAGTCTGAAAACAGTAGAGTCATTGGCGGTTATTTTCTTGTTTGAAGCGTTGCTTGGCA
TAAATAAGCGAAGCAAGGCGATGCCGGCCCTACCGGCGTCGTTCGGCCACCCGTTCTCCAACTCT
CAGCCGCGCAATTATCCACGGCACCAGTCCGGAAAGTAGCAGCAAGCAAGGGCAAGCAACGACAA
ACAATAATGTGACGTACGCAAATCAGGGGGCCGGATAGCTGACCGACAGAATGGTCAGTTCATCC
GCACCGGCCGGCGTCATCAGGGTAACCGTGTCCCCTTCCCTCGCCTTGGTGAGCGCGCGCGCGAC
GGGTGATATCCAGCTGATCTTGCCATTGAGCGGATCCAGTTCATCGATACCGACGATCGTTACCG
TATGTTCGTCGCCGGCCCGGTTTTCATAGGTGACGGTGGCGCCAAAGAAGATTTGATCGCTGCCG
TGATGTACGCCGGGATCGACCACTTCGGCCAGATCCAGGCGCTTGGTGAGGAAGCGTATGCGCCG
GTCGATCTCGCGCAA
>r35.1 |SOURCES={KEY=d7264f85...,fw,3922396-3922996}|ERRORS={}|SOURCE_1="hcb" (d7264f85c64c494738c475b842be43584b20fbfb)
TGTTCATAGAAAATTTCAAGCCCGGACGCATGAAGGAACTGGGGCTCGACTATGCAACGCTACGC
GTGCGCAATCCCCGGCTGGTCTATGTATCCCACAAGGGCTTTTTGAGCGGCCCGTATGAAAACCG
CCTTGCCCTTGACGAGGTGGTGCAGATGATGGCCGGCCTTGCCTACATGACCGGCCCGGTTGGCC
GCCCGCTTCGTGCCGGCAGCTCGGTGAACGACATCATGGGCGGGATGTTCGGTGCGATCGGCGTG
CTGGCCGCACTCCACGAGCGCTCGACCACGGGTACCGGCAAGGAAGTGCAAAGCGCGCTGTTCGA
AAACTGCGTCCTGCTGTCGGCACAGCACATGCAGCAGTATGTCGTCACGGGCGAGCCTGCCGCGC
CCATGCCTGAACGTATCAGCGCTTGGTCTGTCTACGACGTGTTCGAGCTCGTGAACGGGGAACAA
CTGTTCATCGCGGCGACCGGAGAAGGGCAGTGGCGTGCGTTGTGTCGCTTGGTCGGTCGCGATGA
CTTGCTTGCGGATCCCAGGCTCGCCACGAACAATCTTCGGGTCGAGGTACGGCCATGGTTGCTGG
CCACGCTGCGTGACA
>r36.1 |SOURCES={KEY=d7264f85...,fw,591496-592096}|ERRORS={}|SOURCE_1="hcb" (d7264f85c64c494738c475b842be43584b20fbfb)
TCCCTCGAAGGCCGCTGCGTCCTGCTTATCGACGACCAGGCAGAAGCGCGCGAGTCGCTGACCGT
GGTGCTCAACGCTGCCGGTGCCGAAGTGTTTGCAGCCGCCACGGCTGGCGAAGCAATCGAGTGGC
TATCGGGCTTGCCGCCGGAAGGTTATCCGGACGTACTGATTTCCGACATCGCCATGCCCGGCGAA
GATGGCTATGCGGTGCTGCGACGAATCCGCGCGTGGCAGGCCCCGGGCGGCGGCAACCCGTTGCA
GCGCCTGCCCGCACTCGCCTTGACCGCCTTTGCAGAGCGCGAAGACCGGATAAGGGCATTGACTG
CCGGCTTCCAGATGCATGTCACCAAGCCGGTCGCGCCGGAAGAACTGATCATCGTCATTGATACG
ATGGCTGCCCGTGATTGAGCTTGATGCAGCGTCATGCAGCCGGAACGAAAAAGGCGGAATGCGCT
TCTGCGCATTCCGCCCCTGAAGTCAATACTGCTGAACAAGTCAGCAAGCACACGATGCGCGGCGG
ATTGGATGCGCTTGATGGCGCACCCAATCCATCCGGCCCCATTGTCAATGATACGAGTCGCTGCT
GCTGCCCTGCATCGA
>r37.1 |SOURCES={KEY=d7264f85...,bw,1956232-1956832}|ERRORS={}|SOURCE_1="hcb" (d7264f85c64c494738c475b842be43584b20fbfb)
GACCCCGACGTTTGCCTCGACAGACTGTTCTTCCCAACAACCATGAATACGGGCGCTGCGGCGCA
CCAGTCGTCACCGGATCCACGCCGAACTGATCGGCGGTTGAATCCGGTTCACCAATAGATCCGCT
TACTTGTAGCCGACCCGGTCAAGGATTTTCTGGGCGGCGATCTGGTTTTTGCCGATGGTGGCGAT
CGAGATGTTCTCCGCCTTGAACTTGCCCATCGACTCCAGCGTCGGGTTCGCGGCAACGGCGCTCT
TCACGACCGGCCACTCATTATTGCCGTTGGCGAAATAAGCCTGTGCCTCGTCGCTTGCCAGGTAC
TCAAGGAACTTGATCGCTTCCTCACGATGCGGCGCATTCTTCGCCACGCCTCCACCCGAGATGTT
CAGGTGCGTTCCGGATGTATTCTGGTTTGGCCAGACGAATCCAACCTTGCTCATCAATTCCTTGT
CTTCCGGTTTGGACGAACGCAGCAGGCGCGCATAGTAATAGGTATTGGCAACCGCAATGCCGCAC
TCGCCGGTGCCCACGCCCTTGATCTGGTCGGTATCGCCGCCGCGCGGAGGACGGGCAAAATTGCT
GACCACGCCTTGCGC
>r38.1 |SOURCES={KEY=d7264f85...,bw,4495813-4496413}|ERRORS={}|SOURCE_1="hcb" (d7264f85c64c494738c475b842be43584b20fbfb)
TGGCCGAACCGGACAGGGATGAGTGGATCACGACAGGAATGGCGCCGAAGCGCGACGACTGCTTG
ATGTTTCGGGTGAGGGTAAAGCCGTCCATTTCCGGCATTTCAAGGTCGCTCAGCACCATTGCCAC
CTTGTCGCGTATGGTGAGTCCCTCGGCCTCCGCTTCGAGGGCAAGCGCATTGAGTCGGTCCCAGG
CTTCCTTGCCGGTCTTTGTCATGATGTAGTTTGCGCCGATCGCCTGAAGACCCTGTTCAATCAGT
TTGCGCGCCACCACCGAATCGTCCGCAGCAAGGATGACTGTTCCGGCTTTCATGAGCACGCCCGG
ACCAACGGTCGCCGGGTCGATATCAGGCTTGTCGGTCGGCGTCATCCTGCGCACGATGGATTCCA
CATCGAGCACCTGTGCCAGACGGGTGTCAGGGACATTGCCGTCAAGCCGGGCGATACTGGTTACC
GCGTTGCCAGCCGAATTGCCCTCCGCCGATAGAACCTCGTTCCATTCCAGCCGGACGATGTCTTC
CACCGCTTCGACGGCAAATGCCTGCACCGTCCTGGCGAATTCTGTCACGAGGATGATGTTCAACC
CAGTGGTGGGCGTGC
>r39.1 |SOURCES={KEY=d7264f85...,fw,933365-933965}|ERRORS={}|SOURCE_1="hcb" (d7264f85c64c494738c475b842be43584b20fbfb)
CCTGCTTGATGCGGGCCGACAGCGCGACGCCGTCACGCAGCAGGAAGAACAGCAGGTACAGCATG
ATGCCAAAGCTGACCAGGAAATCGAAGGTGTTCTGCCCGATGCTGAACGCCTGGGTGGCAATGGT
CTGGCTGCCCTGTGCGGCGGCGCCGGACAGCTTGTCCTGCAAGGAAAAGAGATCGGTGAGGCCGA
ACCGGTTCAGCTGCTCGACGATCCATGGCGGCAATGCATCCATCACCTGCTGGAAATACGCGCCG
AAATTCAGTTCGCCGGACCGGATCTGTTCGTACACCGCAGTGCCTTCACGCAACAGTGATGCGGT
AATCACGGACAGCGGAAAAATTACGATGAGAAGGCAGAGGAGCAGCGTGGTGAGCGCCGCCATAT
TGCGGCGGCCGCGCATGGACGACAGCAACTGGCGGTAAAACGGTGCAAACAGGATTGCCAGCACC
GACGCCCAGAACACGGCGCCGTAAAACGGCAACAGGATCCAGCCGAATGCGATGGACACGACGAT
AAGCAAGAGCAGGAAAGTCTTGTGTTGCAGCTGCGGATTATTCATTGTTATCCCAAATAAACGGT
TGGTGCCGCGGACAT
>r40.1 |SOURCES={KEY=d7264f85...,bw,2952412-2953012}|ERRORS={}|SOURCE_1="hcb" (d7264f85c64c494738c475b842be43584b20fbfb)
TCGGTCTGGCGCTTGCGGCTACGCGCAAACAACCCAAGGTGGATCACGTAGCAATGCACCTGCCC
TTTCGGGGTGTCGACGATGCAATGCAGGATGCCGCGCGCTTCGTACGCATGATCGGACACGTCCT
GATTGGTTGACGACACGACTGGAAAGCGGCTCAGCAAGGCGTTGCCGTGGTGCCCATGGTCATAC
ACGGCATTCATGCCATACACGGCTTCATGCGAATCGCCGGCAAGGAATTTATGCTGCTCCTGTTC
CGGCCACAGGTTCGCATGCTTCATCGCAAACTTGTCATGACGTCCCTGGACTTCCTGCAGAAACA
GGATGTCGGCCTCCATCGAGGCCAGTGCCTGTTTCAGCGCGTGTACCCGCGGCATGCTGCGCAGC
GAGCTCACGCCCTTATGAATGTTGTAAGTCGCGATCCGAAGTTTCATCAGTGTATTTTCATCCTC
AGGCAATGGCGTCGACGACGCACATTGCAATCAAGTACCGGCTGGATCGCGACGGTGCGCGTCAG
CCGGCCGTACTATATTTCGGCAACTGCAGGATAGCTTCCGCATTGGACGGCGAAAAACATTTGTC
CGCCGCTTCGCGGTA
>r41.1 |SOURCES={KEY=d7264f85...,fw,4389722-4390322}|ERRORS={}|SOURCE_1="hcb" (d7264f85c64c494738c475b842be43584b20fbfb)
TGTCACCCGCTTCCTCGGCCCGCTGCAACGCGGCCAGGCCGCGCCGGATCAGCAGGTGGTCCCAG
CGCGAGCGATCCTGGTCCAGCAACAGGACCGGACGCCCATCGGCGTCGACCCTGGCCTTGGCGCG
CGACGCCTGCAGCTCCATCAGAGCGACGAGGCCATGCACTTCAGGTTCTCGGGGCGCCAGTTCGG
CCAGCATGCGACCCAGGCGCAAGGCTTCCTCAATCAACGCCGGCCGCATCCAGTCCTCGCCGGCC
GTCGCGGTGTAACCCTCGTTGAAGATCAGGTAGACCACTTCCAGCACAGTGGCCAGGCGCGCCGC
GAGCGCATCGCCCTGTGGGACCTCGAAAGGCACTCCTGCCTCGCCCAGCGTCCGTTTTGCCCGCA
CGATGCGTTGGGCAACGGTTGCTTCTGAAACCAAAAAGGCACGGGCGATCTCGTGGGTGGTCAGT
CCGCCCAGCAGCTTGAGTGTCAGCGCCACGCGCGCTTCGGCCGACAGCACGGGGTGGCAGGCGGT
AAAAATGAGGCGCAGCAGATCATCACCGATCTGGTCACTCCTCGCTGCGTCGAGCGCGTCGACAA
AGTCTGGCACGATCA
>r42.1 |SOURCES={KEY=d7264f85...,bw,1541092-1541692}|ERRORS={}|SOURCE_1="hcb" (d7264f85c64c494738c475b842be43584b20fbfb)
GGCTCTGGAATTCGATCTTGTCGAGTTTGGACAGGCCATCCACCAGCGTGGCCACCGGTGCGCCA
AAGCGTTCGATCAGCTCTTCCTTCTTGACGTCCTGGTCTTCCATCACGTCGTGCAGGAGCGCGGC
CATGATCGCTTGCGCGTCGAGCTTCCAGTCGGCACAGATCTCGGCAACCGCAATCGGATGGGAAA
TATACGGCTCACCCGACTTGCGGATCTGCCCGAGGTGCATCTCGTCGGAAAAGCGATACGCTTCC
TTCACCTTCTTCATTTCGGAAGGCGTGAGGTATTCGGACAGCTTGTTGTTGAGCAGTGTGACGGA
AGCGACGCCGGCTGGAAAGGCCGTGGACGTGGCGGAAGGATCGGATTTCAGAGAGGGATCGGAGT
TCTTTGCGGCCGGACGATCGGGTGTCGCCCGGCTAGTTGGAGCAACTGACAATGTTGAATCTGTC
GGTATCAGGTTCATACGGTAAGGATATCAGCCGCATCGCATTGGTGCACCCCCAAACCGCGTCTT
TGTGGCGAAAATCTTGCGACTTCTGCGGTTTGCGACAGGTTCGGGGTTGCGGGTAAAACTTTAGC
TCGGGACTTTTTTCA
>r43.1 |SOURCES={KEY=d7264f85...,bw,3385341-3385941}|ERRORS={}|SOURCE_1="hcb" (d7264f85c64c494738c475b842be43584b20fbfb)
CCTCGCGCGCCACGCGCGTTACTTCGGATGCGAACGAACGCAACTGGTCCACCATCGTATTGATG
GTGTCCTTGAGCTGCAGGATCTCGCCGCGTACGTCCACGGTAATCTTCTTCGACAGGTCGCCGTT
CGCCACGGCCGTCGTTACATCCGCGATGTTACGCACCTGCGAGGTCAGGTTGCCCGCCATCGAGT
TCACCGAGTCGGTCAGGTCCTTCCACGTACCGGCGACGCCCGGCACGTTGGCCTGGCCGCCAAGC
TTGCCTTCGGTACCGACTTCACGCGCCACGCGTGTTACTTCCGATGCGAAAGAGCCGAGCTGATC
GACCATGGTATTGGCCGTCGTTGCCGACTGCAGGAACTGTCCCCTGAGGGGACGCCCGTCGACGT
CGAGCGACATGGTTTGCGACAAATCGCCTTTGGCGACCGCGCCGATCACGCGCGCCATCTCGTTG
GTAGGACGCACCAGGTCGTCGATCAGGGTATTGATCGATTTCACCATGGTGGCCCATCCGCCGGA
CAGGTTGGGCATCGATGCCCGATGTGTCAGCCGTCCTTCCCGTCCCACGACACGGCTCACGCTGG
TAATGCCTTCCGCCA
>r44.1 |SOURCES={KEY=d7264f85...,fw,82458-83058}|ERRORS={}|SOURCE_1="hcb" (d7264f85c64c494738c475b842be43584b20fbfb)
TATTCTCGGTGTCGCTGATTTTGATGTTCGTCGTGTATGTAAAAGACAACCTGCCGCACCGTGCC
GATGTCAAATGGCTGACGCGGCTGGGCGGGGCGATCGGCAAGGAACATGTCAGCGCCGGCCGTTT
CAATGCCGGTGAAAAACTGTGGTTCTGGGGCGGCGTGGTGCTGCTGGGACTGATTGTCAGCGCAT
CCGGTTTCGTGCTCGACATGCTGGTGCCTGGCATGATTTACACACGCGGCACCATGCAGGTCGCC
AACATCATCCACCTGATCGCCGCCGTGCTGGTCGTGGCGATGTCGTTTGGACACATCTACCTCGG
CACGATAGGCATGGAGGGTGCCTACGAAGCCATGCGTAGCGGCTATGTTGACGACACCTGGGCCA
GGGAACACCATGACCTGTGGTACCAGCAGGTCGAAAGCGGCGAAGTGCCGCGTGTACGTACCCAG
CACCGGCCGGGCGATGCGCTGCCGGCAAGGCCGTCTGAAGTATGAAGTAAGCCAGAGAGGACATC
ATGAAAAGAACCCCAGCCTTGTTGATCGTACTGGCTTGCGCCGCCCCCGCCGTGCAGGCGAAGCT
TCCTCCGCCGACGCC
>r45.1 |SOURCES={KEY=d7264f85...,bw,3288467-3289067}|ERRORS={}|SOURCE_1="hcb" (d7264f85c64c494738c475b842be43584b20fbfb)
TGGTATTCCATTTATCGGCAACCAGCTGCGCGACGTGCTGGTAGACCGGCTTGCCGTCGGCAGTA
AGGAATTGCAGGTCCGAGCCGCCCGGATTGGACGTGCGGCACAGGACGATCGCGCCGCGGTCTTT
CCATTCCAGGTAGGGGGCAACCGAATCGAATCCCATGTACGGATTCACGGTCACCGCATCGGCGC
CGTAGCGCTCGAAGGCCTCTCGCGCATACTGTTCCGCCGTCGCGCCGATATCGCCGCGTTTGGCA
TCGAGGACGATGGGAATGCGGGGATAGGTTTCGCGAATGTAGTCGCACAAGGCTTCCAGCTGGTC
TTCCGCACGCAGGGCGGCGAAATAAGCGATTTGCGGCTTGAAGGCACAGGCGAGATCGGCGGTTG
CGTCGATGATTTCCTTGCAGAATGCGTAGATCGGATCAGGCCGGGTCTTCACGGCCGAGGGGAAT
TTGGTGATATCGGGGTCGAGTCCCACGCAAAGCAGGGAATTGTTGGCCGCCCAGGCGGCACGCAG
CTTTTCGGAAAAGTTCACGGCAGGCATCGGTGTAGGAAGAATAGCCCTACATTGTAACTTGCCAT
GCAAGTTGCCCGGCG
>r46.1 |SOURCES={KEY=d7264f85...,fw,4868491-4869091}|ERRORS={}|SOURCE_1="hcb" (d7264f85c64c494738c475b842be43584b20fbfb)
ATGATGGTCCCTTATAAAAGTTGGTTTTACTTGACGATGGAGGCGGATTCAATGATCACGGGCTT
GACCGGGACATTCTGGAACATGCCGCTGTTGCTGGTATCGACCGCCTTGATCTTGTCGACGACGT
CGGTGCCGCCGACGACCTTGCCAAATACTGCGTAGCCCCAGCCGTCCTGGCCGGGATAGTCGAGG
AAGCCGTTGTTCTTCACGTTGATGAAGAACTGCGCCGATGCCGAATGGGGATCCGACGTGCGCGC
CATGGCAACGCTATAGGGTTCATTCTTCAGGCCGTTCTTCGCTTCATTTTCAATCGGCGGGTTGG
TCGGCTTCTGTTTCATGTCCTTGTCGAAACCGCCGCCCTGGACCATGAAATTATTGATGACGCGA
TGGAATACGGTGCCGTTGTAATGGCCCTTCTTGACATAGTCCAGGAAGTTGGCGACCGATTTCGG
CGCTTTTTCCGGATACAGTTCAAGAACGATATTCCCCATGCTGGTCTTGAGCGCGACCTGCGGAT
TATCGGCCGCCTGGGTGCCATGGACGGCAGCCGTCATTGACAGCGCGGCAATCAGCCGGATGATA
TTTCGACGTGAAAAT
>r47.1 |SOURCES={KEY=d7264f85...,bw,2787533-2788133}|ERRORS={}|SOURCE_1="hcb" (d7264f85c64c494738c475b842be43584b20fbfb)
ATTCGCGGAGGCTTTGCGGAAAGCCGCATCCTCGACGTACACGGTCAGCGTATGCTGGAGCGTAA
CTTTATGCCGGGCGGACAAGTCAAAAGTCAGTCCAAGGACCTGGAAAACGCCCTGATTGCCGCGT
CGTCTGGCGGTGTCCGCCTGCCGGTCGCCGAACTGATCAACGAGTTGTATCGCAGCATCCTCGAT
GTCGTACCGAATGCCGACCAGTCGGCAACCTTGCTTGCACTGGAACGCATGAATCCCGGCAAGCG
GCTTGGCGCTGGCCCGGATCAACTACCTTAAGAATAAGGAGACGCCATGAACTTGAAAAACCTGT
TCGTCCTTGCCGCGACTGCGCTTACCCTGGTGACCGCCACTGCCGTCAATGCACAAAACTACCCG
ACCAAGCCCATCCGGCTGGTGGTTCCCTTTCCGCCGGGCGGCACCACCGACATCCTTGCCCGTGC
AGTCGGTGCGGAGCTGGGCAAGGCGCTTGGACAACAGGTCATTATCGATAACCGACCCGGAGCAG
GCGGCAATATCGGTTCAGAAATCGTCGCGCGGTCCCCCGGAGATGGCTATACGCTGCTGATGGGA
ACCGTCGGCACGCAT
>r48.1 |SOURCES={KEY=d7264f85...,bw,653297-653897}|ERRORS={}|SOURCE_1="hcb" (d7264f85c64c494738c475b842be43584b20fbfb)
ATACGGCGGTGAACGACAACGGCGCTCCGCCCGGAATCAGTGCCATGTAGCCAGTAATTACACCG
AGCAATACCGGTGCAGGGGCTCCTGCAATGGCATAAGCGGTGCCCAGAACGATGCCTTCGAGGAT
GGCCACCGAACAAAGTCCGAGAGCGGTACCGCGTACGGACAGTGGAAACAGACGGCGCACGACAG
CATAATGCTTGGGCGCGACTCTTTCGCCGGCACGGTCAACATAGCGAATGACCGCCGGGCCTTCT
ACATACAAAATAAACAATGTCAACAGTGCAAGAAACAGGTAAAGGGCGTTGGCCAGAATGCTGGG
GCCTAACGTACTGAGTGCGCTGCTGAGGTGTGGGACCAAATCGCCTGCCGTGGTCTGTATCAGCG
TATTCAGCCCTCCCGGTACTTCCAGGTTTTCCTGCCACCACTTCACCGCAGGTTTTGCAATCATC
GGAAGCCGAAGGAGCCATTCAGGAACCGGGACGCCGGTCTGGTTGAGCTGGCCAACCAACCGCTC
TACCGTCGACAGTTCATTGCTCAGCGTATTAAACAGGAATACCGATGGCGCAACAAAGCTGATAA
CCAGTACAGCGAGCA
>r49.1 |SOURCES={KEY=d7264f85...,bw,2573616-2574216}|ERRORS={}|SOURCE_1="hcb" (d7264f85c64c494738c475b842be43584b20fbfb)
CCCCAGGCAGGGCAGCCTGCTGCATCCGGCGAACCCTTCCGTATCGGCTTCATCACCGACATGTC
CGGGCCGTATGCGGACACGGATGGTTCCGGCGGTCTCGAAGCGATACGGATGGCGATCGAAGACG
CCGGCGGCACGGTCCTCGGCCGCAAAATCGAAGTCTTGTCCGCCGACCACCAGAACAAGGCGGAC
ACCGCCGCCGCCAGGGCGCGGGAATGGATCGACCAGCAAGACCTGAAGATGCTGATCGGCGGCGT
GAATTCCGCGGCCGGGCTGGCGATGAACAAGGTCATCGCCGACAAGAAGCGCGTCTATTTCAATG
TGGGCGCGGCGACGGCGCGGCTCACCAACGAAGACTGCACCCCGTACACCGTGCACTATGAGTAC
GACACCGTTGCGCTGGCCAAGGGAACCGGGTCGGCGGTGGTCGCCACGGGCGGCAAGTCCTGGTA
TTTCCTGGTGGCCGATTATGCGTTCGGGGCATCGCTGTTCACCGATACCAGCGAAGTCGTGAAGG
CCAGCGGCGGAACGGTGCTGGGCTCGGTCAAGCATCCACCGAATGCCAATGACATGTCGTCATTC
CTGTTGCAGGCCCAG
>r50.1 |SOURCES={KEY=d7264f85...,bw,2108269-2108869}|ERRORS={}|SOURCE_1="hcb" (d7264f85c64c494738c475b842be43584b20fbfb)
GACAATTCCTACGTCACCTTTAATTGCATGAGCATTCATGAAATCACCTTGGCGTCGTTTTTGAG
CTTGTCGATAAGCGTTCCAACATCCGCGACCATGATGCCAGTGGCCCGCTTGGGCGGCTCAGCGA
CCTTCAGGATCTTTAAGCGCGGTGCCACGTCCACCCCTAAGTCGGCAGGCGTGACGATTTCTAGC
GGCTTCTTTTTCGCCTTCATAATGTTGGGCAGGGTGACGTAGCGCGGCTCGTTCAGACGCAGGTC
GGTGGTCACCACCGCAGGCAGATTCATGGATAGCGTTTCTAAACCGCCGTCGACTTCGCGGGTTA
CGACCGCCTTACCGTCTTCCAAGAAGATCTTCGATGCAAATGTTGCCTGTGGCCAGCCTAGCATT
GCCGCCAACAACGGGCCAGTCTGGTTGCAATCGTCGTCGATTGCCTGCTTGCCGAGGATGATCAG
CTGCGGTTGCTCGTTGTCGGCTAGCGCTTTCAACAGCTTTGCCACGGCCAGCGGCTGCAGCTGCT
GCGCAGTTTCGACCAGGATGCCGCGGTCGGCGCCAATTGCCATGGCAGTGCGCAGGGTATCCTGG
CATTGGATAACGCCG
>r51.1 |SOURCES={KEY=d7264f85...,bw,1506890-1507490}|ERRORS={}|SOURCE_1="hcb" (d7264f85c64c494738c475b842be43584b20fbfb)
CGGCAACACCGCCGGAACCGATGGCGATCATCGACTGGATGATATGGAAACCTTTTCCCAGCGGG
TCCGTGGTGGGATCGATCAGGGTCATCACGCGCTGCCGCTGGTAGTCATGCAGCATCGACCACAC
CACCGGCAGGCTGGCCATGCCCGCAATTGCCAGGCCGAAGATGATCTTCCACGACAAGCCGGCAA
GGAAAATGACGTAGAAGCCGGCAGCCATCACCAGCACCGCCGTTCCGAGGTCGGGCTGCTTCATG
ATCAATCCTGCCGGAATCGCCAGCAATACCGCGGCAAGCGCGAATTCCTGCCAGCGCAGCACGCC
CTCGCGCTTCTGGAAGAACCATGCGAGCATGAGCGGCACGGCGATCTTCATGATTTCGGAGGGCT
GAATGACGACGCCGACATTGACCCAGCGGCGCGCGCCCTTCTTGACGATGCCGAACATCGCCACC
GCGATCAGCAGGGCGATGCCGACGGTGTAGAGCGGCACCGCAAACCGCATCAACAACTGCGGCGG
CACGCAGGCGGCAATCCACATCACCACGAAAGCGATGATGGTGTTGCGCAGGTGGTCTTCGAAGC
GTCCCGGCGCGTCCA
>r52.1 |SOURCES={KEY=d7264f85...,bw,4514157-4514757}|ERRORS={}|SOURCE_1="hcb" (d7264f85c64c494738c475b842be43584b20fbfb)
ACCAGGAGCACATCGGGTCTGCGATATAGAGGAGGCTGGGCATGGTGCGCTTTCTTGATCTGGGT
CATTCGGGTTTAAGGGGATGGTCCGATACTATCCGATGCCCGCGGCTTTGCTAACGGCGATCATC
GCCTGAAATCCCGCCCTTTTCTTGAAAATAGAATGCTGTTGACCTGCGGGCATGAACTTACGGAA
TGGATAAGGCTCTATCGCCGGTAGGGGTTTGCATTCCTTCAAGACACGGATGCGGCTTTGCTCCG
TCATCCTGTTTATTTTCAGATTCAGCCCTAAACTGGGTAATTCAGCAGTGCTTTTTCGGAGAGGT
TTATGCGTAGCGATTACATCCGTCGATTCGGTGCCGAAGTTGATGAGGGGCATGAAAAATTGCGC
AAGGAAGTGATGCGAACAATCGAAGCTCATGGAGCGAAGACCATCGCGGATTTGCCCGATATGAC
GGAAGGAGAGCGTGCCAAATGGTTTTTCTGGAACCTGCACGAAAATCTTGGTGAGTTCCGCAAAC
TTGAGCCGACGCTGATCGGCCAGGTTATGTGTACCCAGCTGACCGTGACGGATGGCTTGCTCATG
GCAAGTGAAAAAATG
>r53.1 |SOURCES={KEY=d7264f85...,fw,4456976-4457576}|ERRORS={}|SOURCE_1="hcb" (d7264f85c64c494738c475b842be43584b20fbfb)
CCTGTATTGCCAACAAATCCTAGCAGCGCGCCTGCTTCAATCCTTTCACCGGCCTTGATGTGCGC
GACTTGATCCAAGTGGGCGTAATAGTGACGGTACCCGCCTGGCCCGAGGACCCAGACCACATTAC
CGCCAAGTTTATTGGTGCCGATTCGGCTCACCACACCGCGGGTCGCGGAGCGGACCGGCGTTCCC
CTGGATGCAAAAATGTCAATACCTTCATGGCGCCGGTTGGTATCGCGTGGTGCGTGCCATGAATT
CCGTAATGCCGATATTCGCACCCGGTCTACCGGGATTGGCAACATGTCGGGTGCGGGTTGAGACA
CCAAACTGGCGTGAAACACGACAGCCGTCATGACCGGCATGGCGATGGCGATGATTGCATTGATA
ACCAAGGCTAACAGCAGATGGGAAAGCGCCCGAATGACCATGGCAATGGAGCGGATAACTGCCGC
GTCAGTGTAGAGTGGATGATAAGTGATTGGAGTTGTGGCCGGTCGACAGGTTCTGTTGACGAACT
CGCGCACGATGATGATGCGCAGTCGACGCTGGTTGGGGTGATTGACTTTGCCGAATCAGGCTTCG
ACAATTATGCAGATG
>r54.1 |SOURCES={KEY=d7264f85...,fw,1979010-1979610}|ERRORS={}|SOURCE_1="hcb" (d7264f85c64c494738c475b842be43584b20fbfb)
CGCCGGTGTCGCCGGCGATGACGAATACCGAAGTGTACGAAATATTCATCGGTGCGCCAGACCTG
CAGATTGTCCCCGTGGTCGAAAACGGCATTCCGGTCGGGCTGATTACCCGTCACAACCTGATTGA
TCGCTTTGCCCGCCTGTTTTCCCGTGACGTCTATGGCAAGAAGCCCTGCGCCACCTTCATGGACC
CGTATCCGCTGGTCGTCGACAAGGACACCAGCCTGCAGGAACTGAGCCGGACCATCGTCGAAGCC
GATCACCATCACCTGTCCAACGGTTTCATTATTACCGCCGAAGGGCGATATATCGGCATGGGGAC
CGGCCAGGATCTGATGCGCGAAATCACGCAGATGCAAATCAATGCGGCGCGCTACGCGAATCCGT
TGACGATGCTGCCCGGGAACGTGCCGATCAATGAGCATATTGACCGGCTCTTGCAAGGCGGTGTG
CCATTCTTTGCGTGCTATGCCGACCTCGACCATTTCAAGCCGTTCAACGACGCATACGGCTATCG
CAAGGGTGATGACGTGATACAGCTGACCGGCAGGACGCTCGCGGCACATTGCGATCCCACGCGTG
ATTTCATCGGCCATA
>r55.1 |SOURCES={KEY=d7264f85...,bw,4633992-4634592}|ERRORS={}|SOURCE_1="hcb" (d7264f85c64c494738c475b842be43584b20fbfb)
CCTCGGTACCACGCACTCGGCCCTTGCCTACATCGACCTATCGGCCAGCGATGGCGAAAAGACGG
CACACGGAGTGCTTCACGTGCCGCAGCTCACGGCGCCGGGTGCGGTCGAAGGACAGCCGCTGCTG
CCCTCTTTTCTGTACATTCCCCATAGCGACGAATTCGCGGCCGGCGAACGTGCCCTGCCCTGGAG
CCAGGAGGACCCATATATCGTTGGCGAACTCGCGCGCAGCCGGGGCGCCACAACGCCGATACGCC
TGGTGTCCAGTGCCAAAAGCTGGTTGTGCCACCCTGGCGTAAACCGCCGCGCTGCCATCTTGCCG
AGCGATGCGCCGCCCGAGGTGAGCCGTGTTTCACCGCTCGATGCGTCCATCCGCTACCTGGTCCA
CCTGCGTGATGCATGGAACCACCTGCATCCGGAAGCACCACTGAATCAGCAGGATGTCACGGTAA
CGATACCCGCATCGTTTGACCCTGCTGCGCGGGAGTTGACGGCTGAAGCCGCCAGGACGGCCGGC
TTCGAGTCGCTGACGCTGCTTGAAGAGCCGCAGTCCGCCCTGTATAGCTGGATCCAGGCAAGCCA
GGGACAGTGGCGCAA
>r56.1 |SOURCES={KEY=d7264f85...,bw,1261965-1262565}|ERRORS={}|SOURCE_1="hcb" (d7264f85c64c494738c475b842be43584b20fbfb)
GATGGTTGCCGCCGAAGCCAGACAATGCCGCCTCACTCGTGCGTGCCGCAAAGTAATCACGAATG
GCGTCGCTTGCACGCGCGATTGCTTCAGTCAGGGCAGGCGTCGGCTGATCGGCGTAGAACAGTGA
CGTCGCCGGGGCCGGCGTCGCAGCGTTGTGCGCAGCAAACTGCTGATCGTCGGACGCGTTATCGC
GCGATACTGATTCAGCATTCTGCGAACGCAATAGAGCCGGTGGAATCGTTGCCTCGGCAACCGTC
TTGCTTGCGGCCGTTTGGGCGGTGGCGCTTTCCTTGGTCACGGCGTCCGGCATACTCTTTGCTGC
GACCGCCGTATCGACTACTGCGGCATCGAACATGATCCTTGCCTCGAGAGCCAGCATGCTGGGTT
TGGGGCTGACCAGATTGCGGCGAATCTTGTTGTTGGTTTTCATGTTCATGCTCCTGCGACGGCTT
GTACTTGATTAATAGTTATTGACTTGCGTTATTGCCCTGCCGGCGACGTGATTGCAATCTTTCCG
CTCATGCCCGCCATCAGTTCTGGAAAGCTTCCATCCACGGTGGCAACCGCCTTCACGGACTGGCT
GACCGGATCCACCCT
>r57.1 |SOURCES={KEY=d7264f85...,bw,704779-705379}|ERRORS={}|SOURCE_1="hcb" (d7264f85c64c494738c475b842be43584b20fbfb)
GGTCCGCGCAACTGGGGTTATGACGGTGTGTTGCCCTACGCGCCGGACGCGGCCTATGGCACGCC
CGAACAACTCAAGGCGCTGGTCGACAAAGCGCATGAACTCGGGATGATGGTGTTCCTCGATGTGG
TGTACAACCATTTCGGACCGGACGGCAATTACCTTGGCGCCTACGCGGAAGCGTTTTTCCGGGAC
GACATCACGACGCCGTGGGGCCAGGCGATCGACTTCCGCCGGAAACAGGTGCGCAGTTACTTTAC
CGAAAACGCCATCTACTGGCTGCAGGAGTTCCGCTTCGATGGCCTGCGCTTCGATGCGGTACATG
CGATCAGTGAAAAGGACTGGCTGATCGAGATGTCGGAACAGGTGCGCGCAGTGATGCCGAAAGAC
CGGCATGTGCACCTGGTGCTCGAGAATGACGACAATTCCGCGATGCTGCTGGAACGCACGGCGTC
CGGCCTGTTCGACGCGCAATGGAACGACGACATGCACCATGCGCTGCATGTCATGCTCACCGGCG
AACGCGAAGGCTACTACGCAGGCTACATCAATCAGACGGAAGAAAAACTTGTGCGCGGACTGGCC
GAGGGATTCATCTAT
>r58.1 |SOURCES={KEY=d7264f85...,fw,1686951-1687551}|ERRORS={}|SOURCE_1="hcb" (d7264f85c64c494738c475b842be43584b20fbfb)
GATATGGATCTCGGAGGCGATCGTCGATTTATATGGCTTTCGTGTCGGCGCCGACGTCACGCTGA
CGATCGCGGGGAAACCGCATGCCTTTGTTGTTGCCGGCATCTGGCGCGACTATGCGCGGCAGGCC
GGTGCAATACAGATGCGCCTGGCAGACTACCGAAGCCTCACCGGCGACAGGGTCGTCAATGACGC
CGCCCTGTGGCTGCAGCCCGGTACTGGCGTCGATCAGGTCTCCGCTGCGTTGAAGCGCTTACCCT
TTGGCGATGCGCTGGAACTTGCGCAGCCCAACGAAATACGTGCCATCAGCCTCAGAATTTTCGAC
CGCAGCTTCGCAGTCACCTATCTGCTCGAAGCCGTGGCGGTCATCATCGGGTTGTTCGGGATTGC
CGCGACCTTTTCCGCGCAAACCCTGGCGCGTGCCAAGGAATTCGGCATGCTGCGGCATGTCGGCG
TATTGCGACGGCAGATTCTTGCCATGCTGGCGGCGGAAGGCACGCTCCTTACCTTGCTGGGCATC
GTGGTCGGTTTCATTCTTGGCGGCGCCATCAGTTTGATCCTGGTGTTCGTGGTCAATCCGCAGTC
GTTTCACTGGAGCAT
>r59.1 |SOURCES={KEY=d7264f85...,bw,4195152-4195752}|ERRORS={}|SOURCE_1="hcb" (d7264f85c64c494738c475b842be43584b20fbfb)
GACCTCGCGTAGACGGGTGTGGGCTTGCGCCAGTTCTGCTTCCCGGGCATGCAGCGCCACGGCGC
GTTGATGCAGTAAATCGTCGGCATGGACCAGCGCTGCACCGACTTCGACAGCTTCCTTCAAATGA
ACGTGTGGCAGTTGGACCGTCTCGCCGCGTCCTAATGCCATGGCGGGAACCGTTAAGGCTCTGAC
CGAGCGGGCGATGCGTCCACCCATCAGCCATGCCAGAATCAAGCCGACGGCAAACAGCACAGCGA
CGCCGGACGCCAGTCGCGCAAGAGACAGCATCAATGCCTGCTGCAAGGACTGGCGCGGAATACCG
ATTGCCACGGTCCAATTGGTGGTGGTAGAGCGGCTGTAGGTCGACTGGACCGGAATGCCTTCCAG
CGAAGTTGACTCGATCGAGCCTTCCGGTGACCGCATCATGGCCTGCAGGATCGGGGCTGGCGCCT
TGTTACCCAGGAATCGCTCCGGCGTGATGTTACGACCAACAATGGTATCGGTACCGTCCACGATG
GCGACGACCCAGCCTGGAGGCAGGTTCTGGGCCTGGAGGATCGAATCAAGACGTTTGGGGAAAAC
GCTGATACCCAGCGA
>r60.1 |SOURCES={KEY=d7264f85...,fw,1121979-1122579}|ERRORS={}|SOURCE_1="hcb" (d7264f85c64c494738c475b842be43584b20fbfb)
TTATTGGGAGTAGAACATGTCCATCCTGTCCATCGCATTCCCCGCTGAAGCAGCCCTGCCTGCAC
TGCAGGCATTTGCCGGAATCGCCGTCTCGGCGGTACGTCCGCTCGTCGGACTGGGCGTGATCGCT
GCCATGCTGGTGGTATTCAAGCCCCTGCTGATCGGCTTGCTGCGCGCGGCACTGCTGGTGGTCAA
ACCGCGCCAGACGCTGGAGCAGCGTTCCGGCCGCCGGATCCTGCAAAGCGTCCTCCTCCTCAACC
GCATGGCACGCGACCTCGACGGTCTGGAGCCAAGCCAGGCCAATGAACTGCGCGCGCTTGCTGCA
CGCGGCTAAGCGCAATCAACCCTTACGGAGCCGTCATGAACACCCTGACACGTTCAAGCGCCCAA
CCCGACCAGTTGCCCAGCCTGCTGGTCGAATGTGCATTCTTCATGCGTCGTTCGCGCAGCCTCGC
TTCGATGTTGCCGGCGTTCCTGGTGAGCGGCATGGTGACGCTGGTGATGAGCCTGGTGCTGCACG
CCGCCGGCACTGGCAGCAACGAGCACCTGGTGACCGGCTGGGTGGAAGGCTGGCTGACGGCATGG
CCGATCGCCTTTCCG
>r61.1 |SOURCES={KEY=d7264f85...,bw,2313546-2314146}|ERRORS={}|SOURCE_1="hcb" (d7264f85c64c494738c475b842be43584b20fbfb)
GATCGTGAACCAGTATCCGGTGATCGGCGACAGCGTGCGCTGGCTGGTCGGCGAGGAGGCGGCGA
CGAATGGCATCCATTTGTCGGTCTGGCTGATCGTGCCTCTTGGCGCGGCGCTGGCGGCATTCTTC
GGCGCGTTGCTGGGCGCACCGACGCTGAAACTGCGTGGCGATTACCTCGCCATCGTGACGCTCGG
CTTCGGTGAAATCATCCGTATTTTCATGAACAACCTGAACGCGCCGGTCAATATCACCAACGGCC
CGCAAGGGATCAACATGATTGACCCGATCCGCATCTTCGGCGTATCGCTTGCCGGTGAGCCAGGG
TCGCGTGCGATGGTGTATTTCGGTGAATGGGGCATGCCATCGGTCAATGCTTACTACTTCCTGTT
CCTGTTCCTGTGCGCTGTAATCATCTTCATCTCGATTCGCCTGCAGCATTCGCGCCTCGGCCGTG
CATGGGTTGCGATCCGCGAAGATGAAATCGCCGCAAAAGCAATGGGCATCAATACACGCAACGTC
AAGCTGCTTGCATTCGGCATGGGCGCATCGTTCGGCGGCGTCGCCGGCGCGATGTTCGCCTCGTT
CCAGGGTTTCGTATC
>r62.1 |SOURCES={KEY=d7264f85...,fw,4306124-4306724}|ERRORS={}|SOURCE_1="hcb" (d7264f85c64c494738c475b842be43584b20fbfb)
TCGGCGAACTGGCCGAAAACCAGTTCCGCGCCGGCCTGGTCCGCGTCGAACGCGCGGTAAAAGAG
CGTCTCGGCCAAGCCGAAGCCGACAACCTGATGCCGCACGACCTGATCAACTCCAAGCCGATTTC
GGCTGCAATCCGCGAGTTCTTCGGATCGTCGCAGTTGTCGCAGTTCATGGACCAAACTAATCCGT
TGTCGGAAATCACCCACAAGCGCCGTGTCTCGGCACTTGGACCGGGCGGTCTGACGCGCGAACGC
GCCGGCTTTGAAGTCCGTGACGTGCATCCGACCCATTACGGCCGTGTGTGCCCGATCGAAACACC
GGAAGGTCCGAACATCGGTCTGATCAACTCGCTGGCGCTGTATGCACGCTTGAACGAGTATGGTT
TCCTTGAGACGCCATACCGCAAAGTCGACAACAGCGGCGTGACCAACCAGATCGACTATCTGTCG
GCCATCGAAGAAGGTCGCTACGTTATCGCTCAGGCAAACGCGACGATCAGCCCTGAAGGCAAACT
GTCCGACGAACTGGTATCCGCACGTCAGGCTGGCGAAACCATCCTCGTGTCGCCGGAACGTGTGC
AGTACATGGACGTGG
>r63.1 |SOURCES={KEY=d7264f85...,bw,2768414-2769014}|ERRORS={}|SOURCE_1="hcb" (d7264f85c64c494738c475b842be43584b20fbfb)
TTTCGCGCAAGCTCGGAAAACCCGAGCCGCTTCGTGGTGGTCGGCGACGCGCTATCGGCCGAGCC
GTATGCGATCATGCTGCGCAAGGACGACCCGGGGTTCAAGGCCGTGGTCGACCGTGAAATGGGCC
GCATCATCAACGACGGCGAAATCTACAAGCTCTACGACAAGTGGTTCAAGAGTCCTATTCCGCCC
AAGGGCATGAACATGAACATGCCTATCGGCCACTTGCTGCGCGACACATTCCGCTTTCCGACCGA
CAAGGTAGGGGACTGAAACCGGAGCATGGCGCGGTGGTCATGCTCACTGCCGAGAATCCGTAAAA
CTACGTATTGCGCGGCAATAAAAACAAGAACATGTTCGACCAAAGGGAGGGGATCCGGTCTTAGT
CCTTCGAAACGAGCAGAAATCATGCTTTTAAAACATAGCTTTTGGTACACTAACTCGCTACCTTT
TTTCCAGGAGATAAAATGAAACTAGCAAAATTGATCGCTGTCCTGATCGGCGCAGGGGTCATCGC
AGGAGCCGCGCAGGCTCAGGAAAGCGGCACACTCAAGAAGATCAAGGATTCCGGCACCATTACTC
TGGGTGTGCGTGATT
>r64.1 |SOURCES={KEY=d7264f85...,bw,2540084-2540684}|ERRORS={}|SOURCE_1="hcb" (d7264f85c64c494738c475b842be43584b20fbfb)
TCGCTGACCAACCTGAATGCACGGCGCCTGCTGTTGCTGAGCATCGTGTATTCCATTGCCAATCC
GATACTGCACCATGTCTGGCTGATCCTGAACGGCGATGCTATCGGACCGGGCTTTTTCGTGATGG
TGCTCGGCGACCTGCTTGGCACGCTGGTGGTCCTCTATGTCATCAAGGGCGCCTTGTCGCTGGTG
CGGTCTCGGTCGGCCTCTACCTGACTTCGCCTGACTCCAGCTGAGCCGGTCAGTCGAAATCCTGC
CGGGACAGCCGCACTGGCCGTGGTGCGCCACTCAGGAATTTCTGTTTGGCGACCCCATCGATTTT
TGCCTGGTGTTCATGGTAGGCACGCAGCAGGTAGCGGTCGGCGGTGCCGGTCGCGCTGAAGCGGC
TCTTGAGCGCCTCGGCGGATACAAACGCAATAAATTCTTCCTGGTCCACCTTGAAGGAAAACCAA
AGGCCCCGTGTTGGATCGCATTCGCTCATAGGTCTCTCTGTCGTTGGCTTAATTATTATGTTTCA
TGCCGCACGGTGTAGCGATCAGCAGCGCGCAGCGTGGGCGCGCACTGCAATCGTCACAGCTGGCA
TGGCTGGCGACGTTC
>r65.1 |SOURCES={KEY=d7264f85...,fw,3677847-3678447}|ERRORS={}|SOURCE_1="hcb" (d7264f85c64c494738c475b842be43584b20fbfb)
CCGCCGGAACGCCGCTACGCAACGACTCGCTGCGCAGCCAGGCCGCAGTACAGCAGGGTCAGACC
GTCAGGGTGGTGTCCAACGGACCCGGCTTCACGGTGGCAACCGAAGGCCGGGCACTAAACAATGC
GTCGGAAGGTCAGATCGCCCAGGCCCGCACCGCCTCCGGCCAGGTGGTCAGCGGCGTGGCGAAAA
CAGGCGGCGTGGTCGAAGTGACGTATTGATTTAAAAGGTTTTTCCGATTTTGCGATTCAATGCTA
AAGTTTCCGCCAAACCTGTCGATAAGGCTTATGACAAGAACCGTAAAACCGCTAACCCGCTAAGG
AATTGCCGTGAAAATCGATGACCCGCTAAAGAAAACCGGTAGCGTAAGCGTTGGAACGACGCCTG
CCCGCGCCGGCAAGGGCGCCGACAAGTCCGCGGCTGTCAGCAAGGCTCCGGCCGAGACTGACAGC
GTGCGCCTGTCGTCCACAGTACAGTCGCTGGCCCAATCGGGCAGCAGCGGCGTGTTTGATGCAAA
GAAAGTTGAAGAGATCAAGGCAGCGATCGCCGACGGCACGTTCAAGGTCGACCCCGAAAAGGTTG
CCAACGGCTTGCTCG
>r66.1 |SOURCES={KEY=d7264f85...,fw,572299-572899}|ERRORS={}|SOURCE_1="hcb" (d7264f85c64c494738c475b842be43584b20fbfb)
CTCCCTGCTGGTCATGCTGGCGGCACCACTGGCCGGCGCCGTCGGGACAGCGGTGCTGTCGGGTG
TGGTGTGGGCATTCATGACCGGACGCTTCTGTGTGCAACGTCTGCGCAAAACGTCGAAGGCTCCG
GGGCATGTGCTGGAAATGCTCGTCACGTCGGTGCTGATCCCGCCCATGGCGGTGTTCTGGCGTGC
CGTCGGCGCCTTCCGTTACAAGGTCGGTTTCCTGTGAAATCTCCCGCATGATTCGCCGGGTGATA
CCGCGCAAGACGACCGCACCCCGGCCTGGAAAAACTGTCAAGCCTTACCGAGGGATGCGCTGTTA
GCGCCCAAGATGCCGGCGGAGCCTGTTTCCCGCCCGCGCGGCCTGCGTCACAGGGCGGCGGGAAC
CATGCGGCCGCCAACCGATGTGCAACAACCAAGATGCCCGTCCAGCCGGTTCCACCACGGCGTAT
TCAGCTGGAGGGGCTTGCCAATTGAATTGCAACGACTGAATTGCGGACATCCGGAACATGCAGCG
ACGACTCAAAATCCTGACCTGGCATACGCACGGCAGCTATCTTTACTACCTGACCCAGGCGCCAC
ACGACTTCTACGTGC
>r67.1 |SOURCES={KEY=d7264f85...,bw,710592-711192}|ERRORS={}|SOURCE_1="hcb" (d7264f85c64c494738c475b842be43584b20fbfb)
TGGCGAAGTGACGCGCATTGCCAAGGATGGCACCCGCTACACGATGATCATGCTGCAGAGCTTCA
TCCACAACCAGGGTGATGCGTGGCAGTGGATACTCGATACGCTGACGCGCTGGATACAGCAGACC
AGCATCACGGAAACGACCAGTGGTACCGAGCCGACCACCGAACTGGCGGAAATGTCCGACCCGCG
CGACGATATGATCGAACTGGCGAATGCGCTCGGGCGGCGGCTTGGCGAAATGCACAATGCGCTGG
CCACGCCTACCGACAATCCCGACTTTGCACCGCAGGCGACAACCGTCGAGGATGCCGAGCAATGG
GCTGCCGGCGCACGCAGACAGCTGGAGGCCGCCTTTGCCGCCATGGCTGCCAGGACAGAATGGAG
CAGCGATGCCGAAGCCAGGCGCGTGGAACGCCTGATTGCGCAGCGTGACCGCATCCTGGAACGGG
TCGATGCGCTGGCGGCATCCGGTGTCGGAACCCAGCGTATCCGCATCCATGGGGATTTCCACCTT
GGGCAGGTGCTGGTGGCGCACGGCGACGTGTACATCGTCGACTTCGAAGGCGAGCCGGCCAAGCC
GCTCGACCAGCGACG
>r68.1 |SOURCES={KEY=d7264f85...,fw,795928-796528}|ERRORS={}|SOURCE_1="hcb" (d7264f85c64c494738c475b842be43584b20fbfb)
ACATCGAGCACAGCTTGCGGATTGCCGGCCGCCTTGAGGACCCAGGTGCCGATATCGAGTTCATT
GGTGCGCAGATGCAAGATCGCATCATCGAGTTCGCGTGCAAACTGCAGCGGCCACCAGCGCACGC
CGGCCGCCTCGATGCCGGCGATATCGGTGGGCTGCGCAGCGCCTGGCGCCTTGACGGTCAGGGTC
GCGGTGCGGCTGGCGCGATCGAGCGCCACCGTCACGAATTCATAGGCGACGCCGTCGTCGGACTG
CTCGCGCCGCAGCGGTGTGAGCTTGATGCCGGTGGCCTGGTCCGGACGCGTACTCTTGTCTGCCA
GGGCCAATGCGTGCTGGCGCACGGTTTCGGCAAACTGCGCCGGTCGGGCCACTTCATCGACCAGT
TTCCAGTCCTTGGCACGCTGTCCGCGCACGCCCTCGGAGGTGGTGCAGAACAGGTCGGCATGGTC
ATGGCGCACGCGGCGCTTGTCGGTCAGGCGGGTCAGGCCGCCGGTGCCCGGCAGCACGCCCAGCA
GCGGCACTTCCGGCAGGCTCACCGACGAGGAACGGTCGTCGACCAGGATGATTTCGTCGCAGGCC
GCCGCCAGTTCATAG
>r69.1 |SOURCES={KEY=d7264f85...,fw,3558505-3559105}|ERRORS={}|SOURCE_1="hcb" (d7264f85c64c494738c475b842be43584b20fbfb)
GCTTCGACCAGCGGCAGGAAGGTCATGTCGAAGAACAGATACTGGTCTTCGGCATGGTTGGCGAT
ATAGGCGATTTGCTCGGGATGCAGGCGCGGGTTGATGGTGTGCATCACCGCACCGGAACCGGAAA
TCGCGTAGTAGAGCTCGAGATGGCGATAGCCATTCCAGGCCAGCGTGGCAACCCGGTCACCCATC
TTGACGCCCAGCCCTGCCAGGGCGTTGGCCATCTGGCGGGCGCGGCGGTGACAGTCGCGATAGGT
ATAGCGATGGATATCGCCCTCGACGCGGCGAGATACGATCTCGTTGCTGCCGTAGTAACGGTCGG
CGTGCCTGATGATGCTTGAGATGAGCAAGGGCTGGCTCATCATCTGGCCCATCAATGGGCTCATT
GGATACTGCGACATCATGCCTCCTGCCTCGTAGTTAGAATTGTTATCCTAATTGAAGCATGATTT
TTGAACGACCGTACTAAAATCGTCAACAAGTTTTGATGATGCGCTGCACCAATGTCATGTACGAG
ACTTTCTACGGGCTAACCGTCTTGTAGATCGTATTTTTCGGCTTGGCCATTACGCGCCGCAACAT
CGGCTCGAAAAACTC
>r70.1 |SOURCES={KEY=d7264f85...,fw,3131979-3132579}|ERRORS={}|SOURCE_1="hcb" (d7264f85c64c494738c475b842be43584b20fbfb)
CATACCCGTTCCGCTCAAGGAAAGCCGCGACCGACATGCTGCGCGCGCCGTGATGGCAAATGCAT
ACGATCGGCGTGTCGTCGTCGAGCTCTTGCATGCGGGCAGGCACGGTGTTCATGGGAATCGGTAC
CGAGCCTTCGATGTGGCAAGTCTGGTATTCCCATGGCTCGCGCACATCCAGCAGCATCGGCTTCG
GGCGCGATTCGTCGGCAAGCCATACGGCCAGTTCCGGAGCGGTCAGGGTTTGCATGATACGGGCC
TCAGAAAGTGAATTGCGGCCTCAGCACGGCTTCGCGCAGCGGCTTGATATCGGTTTCGAAAACCT
TGACGGTGTCATAGGCGGTATCGGACTTGCGGGTGATAAGCTGCGCCGACATGACCGGCGGTTCG
CCGACCACCGCAAACAGGCGGCCGCCGACCTTCAGTTGCTTGAGGAAGGCGTCGGGCAGTACCGG
CAGCGAGCCGGAGATCACGATCACGTCGTACTGCGCTTCTCCCTTGGTCCAGCCTTGTGCGCCGT
TGCCCTCTACAACATCCACATTGGTCACGCCATACGCCGACAGGTTCTTTTCAGCCAGCGCCTTC
AGTTCGGGATTGATT
>r71.1 |SOURCES={KEY=d7264f85...,bw,2210468-2211068}|ERRORS={}|SOURCE_1="hcb" (d7264f85c64c494738c475b842be43584b20fbfb)
ATTACATCTGGCCTGTCCCCAATATATTTGCGAGCAATCTGCGCGGCCGTTCCAGGGCTTCCTTG
TGCGCTTTGAAATTCAAATTTGAGATTTTTACCGACTTCAAACCCGGACGCTTTCAGCTCTTCTT
TCAGCCCTTCACGTACGGCATCTAAAGCTGGGTGCTCAACGATTGCTGTTACCGATACTGATTTT
GTGGATGCGCTACTGTTGCCACAAACAAATGCAGTACTAACGAGCAACATGCTCCAGGTAATCAC
GGCGCGCTGCAATGTCAATTTCAATTTGGTCTCCTCTATATTTGTTCTAAAGTAGATGTTTAGCA
CGGGAAGCTCGTTCTTCGTGCAATGCAGAAATGGCTCAGCCACTCTCGTTCACAAAAAATTCGGG
GGTAGTCGTGCAACCTGCGGTTGAGTTCATAATGTTCAGCAGATATTACGTTTTCATGGTTTGCT
TAAATGGCAAATATAGACTGTGAACGTTGCGGCGAATTTGGCGCATATATGAGGGGTTGTCTCCC
TAGTGGGTAGCGTTTCTTGGAGGCGGAAAAAATGAAGGTAATTGGCAGTAATCCAAAGCCAAGAT
CGCATGCAGCATTTG
>r72.1 |SOURCES={KEY=d7264f85...,bw,3215851-3216451}|ERRORS={}|SOURCE_1="hcb" (d7264f85c64c494738c475b842be43584b20fbfb)
GATGGCGCGGTCCGCTTCCTGCACGCCGAGCGCATCGCCGCCACTGACGGCGACCTTCAGTTGCT
GCTGCGCGCCGGACAGGTTGTGCAGGTCGAGGGCGATCACCGCGCTGTCGCCGAACGACAGGAAG
CGCGGCGTCGCCAGCTCGGCGACGAGCGGCGCGGCAACCGTCATTTCCGCATCCTTGCTGCCGAA
GCGATCGGGCCCGGCAACCACGGCCATCAGCCGCAGCGTGCCGTTGAAGTCGGGCAAGGCCAGCG
CAATCTCGGCCTCGCCCTGTTCATTGAGCATCACCGGTCCGCTGAACAGGTCGACCAATTTGACC
TTCTTGGGCAAGCTGCGTGTCGTCTTTGGCGTGTTGTCGCCGCCGAACTTGAGCTTGCCTTTTTG
ACCCTGCATTTTTTCGATCAGGCGGCCGTAAATGTCGTGCTGGTCTGCGCCATAACGCAGCTTGC
CGAAGAAAAAGCCATGCGGGTCGGGCGACGCGTATTTCGTGATGTTGAGAATACCCGCGTCGACC
GCCGACAGCGTCACGAAGGCCTTTTGCCCCTTGGCATCCGGCGCCTTCACCTTGACCTTGACAGT
GGTTTCCGGCCTGAC
>r73.1 |SOURCES={KEY=d7264f85...,bw,842156-842756}|ERRORS={}|SOURCE_1="hcb" (d7264f85c64c494738c475b842be43584b20fbfb)
TCGGTCGACGAAATCGTGACCGCGGCGCTGCAGGAGGATGCGCAGGGCATCGCAATTTCCAGCTA
CCAGGGCGGCCACGTCGAGTACTTCAAGTACATGATCGACCTGCTCAAGGAACGGGGCGGTGCGC
ATATCAAGGTCTTCGGCGGCGGCGGCGGGGTCATCGTACCGTCCGAAATTGCCGACCTGCATGCC
TACGGCGTGACGCGCATCTTTTCGCCGGAAGATGGACAGCGCCTCGGCCTGGTCGGCATGATCTT
GTCGATGATCCAGGCCTGCGACGTCGACCTGTCCACCTATGCGCCGGCATCGCTCGATGTCCTCA
CCCAGGGCGACATCCTGCAGCGTCAGCGTCCGCTGGCGCAACTCATTACGGCCTTGGAAAACGAC
AAGGTTGCGCCCGGGCTCAAGACCGAATTGCACAAGGCCGCCGACGTCATCCAAACCCCGGTGTT
CGGCATCACCGGTACCGGCGGCGCAGGCAAATCATCGTTGACCGATGAACTGATCCGCCGCATCC
GCCTCGATCAGGACGACGCGCTGCATATCGCGGTGGTCTCGATCGATCCGTCGCGCCGCAAGTCC
GGCGGCGCCTTGCTC
>r74.1 |SOURCES={KEY=d7264f85...,fw,3170003-3170603}|ERRORS={}|SOURCE_1="hcb" (d7264f85c64c494738c475b842be43584b20fbfb)
TGAAATACCATCCGGACCGCAACCCGGACAGCAAAGGCGCGGAAGAAAAATTCAAGGAGGCGAAG
GAAGCCTACGAGATGCTTTCCGACGGTGGCAAACGCGAGGCGTATGACCGCTATGGTCACGCTGG
TGTGGACCCCAATATGGGCGGTGGTGCAGGTGGGCCGGGCTTTGGCGGCTTCGGCGACGCGTTTG
GCGATATCTTTGGCGATATCTTCGGACAAGGCGCCCGTGGCGGACGCAGCGCCGGTCCGCAGGTC
TACCGTGGTGCCGACCTGCGCTACAACCTCGAAATTACCCTCGAACAGGCCGCGCACGGCTACGA
CACGACGATCCGCGTGCCGTCCTGGGACGAGTGCGATACCTGCGATGGCTCCGGTGCCAAGCCGG
GCACATCGCCGACGACGTGTACCACCTGCGGCGGCCAGGGCCAGGTACGCATGCAGCAGGGTTTC
TTCAGTATCCAGCAGACCTGCCCGAAGTGCCACGGCACGGGCAAGGTCATTCCGTCTCCCTGCCC
GACCTGCAGCGGCGCCGGACGCATCAAGCGCAACAAGACCCTGGAAGTGAAGATTCCCGCCGGTA
TCGACGATGGCATGC
>r75.1 |SOURCES={KEY=d7264f85...,bw,4504300-4504900}|ERRORS={}|SOURCE_1="hcb" (d7264f85c64c494738c475b842be43584b20fbfb)
GCGAAATCGACCATCAGCGTATGGCCATGATTGTAATGGCGATTTGGCGGCTGAATCGCCGACCG
TCGATGTTGGCCAGCCATCTACGCCGACTGAAGGCTCACCTGGCAATGATGAAATAAGTCCCGCA
AGAGATAAACGCATCAGATATGCAAGAACATGTGAAATCAACGCCCCCTTCCTGTCTGGTGGAGT
CAACGTTACCAACGTCGCATCACAGGCAGCACACAGGCATCGGTCCATATAGCTGCTTAACAAGA
CTCGTTCACTTGGCATCGAATATCCAGAAACGACAAAGACCGGTCAGACTGCTCTCCGTGACCGC
TGCTGAGGCGACTATATCCGAGGCGTGATGTATAGACCGGATCATAAGGATGTGCGCGGCGTGAA
CAGGCATTGGAGGGACTGGTTAGTCGAACCAAATACATGCCCACGTCCGCGGATGCGCGAGACGG
CTCCACGGAATGGAGGCGAAAAAAAAGCCCGCTCAGAGAGCGGGCTTGAATCCAATTCAAGGAGA
GTTGGAGGAGACAGTCCCCATCATAGTGCGGCGCAACATCGATGTCTGCTTTAATATGGTGATAC
GAGATATTCATAAAC
>r76.1 |SOURCES={KEY=d7264f85...,bw,706914-707514}|ERRORS={}|SOURCE_1="hcb" (d7264f85c64c494738c475b842be43584b20fbfb)
CAAGGCGATGGTCACCGAATCCGGCTTCAACTGGTATGGCGACAAGCCGCCAGCCATGCCGTGGG
AAAAGACGGTGATCTATGAAACCCATGTGCGGGGCCTGACCATGCGCGCGGCCAATGTCCTCCAG
AGCGAACGCGGGACTTTTGCGGCGCTGGGCAACCCCTTCGTCATCGATCATCTCGTCAAGCTGGG
CATCACCGCGGTCGAGCTGCTGCCTGTCCATGCCATCTTGCAGGACCGGCGGCTGGTGGCCAGCG
GCCTGAGGAACTACTGGGGCTACAACACCCTGTCATTCTTTGCGCCGGAGCCGCGTTACCTGGCG
AGCGGTGCGCTCAACGAAATCCGGCAGGCGGTACGCCAGCTCCATGCGGCCGGTATCGAAGTCAT
CCTCGACGTGGTCTACAACCACACCTGCGAGGAGGGCGAACTCGGACCCACGATTTCCTTTCGCG
GACTGGACAACGCCAGCTATTACCGGCTGCATCCCGGCAACCGGCGTCACCACATCAACGACACC
GGCTGCGGCAATACGCTGAACATGTCCCATCCGCGCGTGATCCAGATGGTGATGGATTCGCTCCG
TTACTGGGTGCAGGA
>r77.1 |SOURCES={KEY=d7264f85...,fw,4372559-4373159}|ERRORS={}|SOURCE_1="hcb" (d7264f85c64c494738c475b842be43584b20fbfb)
GGATGCCCGCGCCCAGCGCCCGCCGGGCGACAATCGCCGCCGCAGTCCCGATACGGCGACAACGC
AATGAAGCCCGCAATGGTATGCGTTGACCGCGTCAATCAACAACCGACACTGGAATCTGTTTAAT
GAGTCCTTCCCGGCCATTCATCCAGCGGCCGGTCGCCACGTCGCTGTTCATGCTGGCGATTGTCC
TTGCTGGCTTCATCGGCTTTCGCTTCCTGCCCCTGTCAGCGCTGCCGCAGGTCGACTTTCCGACC
ATCCAGGTACAGACGCTGTATCCCGGCGCCAGCCCGGAAGTGATGAGCCAGACCGTCACCGCGCC
GCTGGAGCGGCAGTTCGGCCAGATGTCCGGACTGCAAAGGATGAGTTCCACCAGCGCGGCGGGCG
TGTCCATCATCACGCTGCAGTTCGGCCTGGGCGAGACGCTGGATGTCGCCGAGCAGGAAGTGCAG
GCCGCCATCAATGCGGGCAGTTCGCTGCTGCCTGCGGACCTGCCTGCGCCGCCGGTGTATGCCAA
GATCAATCCGGCCGACGCGCCGGTGCTGACCCTTGCCATCACGTCGGATGCGTTGCCGCTGACCG
AAGTGCAAAATCTCG
>r78.1 |SOURCES={KEY=d7264f85...,bw,4809769-4810369}|ERRORS={}|SOURCE_1="hcb" (d7264f85c64c494738c475b842be43584b20fbfb)
AACATAGCCCCGCTGCTGCCCGGCTGCGGTATCGAACTGCTGATGCCGGAAGCCTATTACGTTGC
GTGCCGCGAGGCCGACCGCCAGATTCGCCCGGCCTCAATCCGTGCCGCCGTGCACTTCCTGACCC
ACACGCTGGGCGTGGAGACCAGTGCGCTGCGTGCCATCATCGGCAGCTTCGGCGAAGAACCCGGC
AGCGGCCGTATCGACGAATACCGTGTCGCGTTTACCCTGCGACAAAGTCCCGAAGTCATCTATGG
CGTGGTCTGGCCGTTGTACGGCGCTGAAGACGAGGACGAATCCGCGGTGACGACATTCGAATCGA
TCACCACGCCGGAAATCCTCGATACCGAGGTACGCACCCCGGTCGAGCAAATCATCGCGCTGCTG
CGCGCCTGCGGCGTCACGCATATCAAGCGGCATTCCGAGCAGTTTCCGATGGATTTCTGCGATGA
CTGCGGCGCCCCGCTCTATCCGGATGCGGAAGCGGAACTGGTACATGCAGAAATGCCGGACGACG
CGCCGGCGAGCACCGGGCATTTGCATTGACAGTGCCGGTGTCCAATTGACGCATCCAAGGGTGCA
GTAGCAGCGAGGGAA
>r79.1 |SOURCES={KEY=d7264f85...,bw,451822-452422}|ERRORS={}|SOURCE_1="hcb" (d7264f85c64c494738c475b842be43584b20fbfb)
CATCCATGTTCGGCATCAGGATGTCGGCAATGATCAGGTCGGGGCGATGTGCGCTGGCCAGTGCC
AGGCCATCCGCACCGTTGGCGGCTTCAAGGAGATCATGGCCGCTATAGCCGAGCAGGACCATGAG
GAACTGTCGATTGAGGACGTGATCGTCAACGATCAGTATGGTCGACATCGGGACTCCTGTTTTTT
TCCTGCAGGCAGGCTTGGATTTGATCGAAGAATACTTCCGCCGGGTCGGAAGGCTGAAGGATCAG
GACAGGAAGCATCTTGCCGGTTAGCCTGTCGGCACCGAGCGTAGCAAACCGATAACGAAGCTGTT
GCGCTTCGGGGCCTGCCGCGATGACAGCAAGATCGAAACTACCCTGTTGAAGCCGGGACGCCGCA
TCAACAAAACTCGTGGTAGAGACAATCTCCGCTGGAAAGGGTTCCATTCCTGTAACAATCCGGCG
TTGCATGTCATCGGATTCGGCAAGGACCAGCAAGCGTGGCGGAGGCGCAGCCTGGCTTTTGGTTT
GTGCCTTGGGGGGACTCGCGTACGCTGCGCCGTTCTTCGAATCCTTCGGCGCGGCGGCTTGCAGG
AATTGTTCGATCGTC
>r80.1 |SOURCES={KEY=d7264f85...,fw,1884299-1884899}|ERRORS={}|SOURCE_1="hcb" (d7264f85c64c494738c475b842be43584b20fbfb)
GACCTGAAGCTCGCCGTCAACGCGGCGCTGACGCTACAGCGCCCCTTGCTGATCAAGGGTGAGCC
GGGTACGGGCAAAACCATGCTGGCGGAAGAAGTCGCCGCTGCGCTCGGCATGCCGCTGCTGCAAT
GGCACATCAAATCCACGACCAAGGCCCAGCAAGGCCTGTATGAATACGATGCGGTGTCGCGCCTG
CGCGATTCGCAGCTCGGCGACGAGCGTGTCAAGGACATCCACAACTACATCGTCAAAGGCGTACT
GTGGCAAGCCTTCACGGCCGACGAACAGGTCGTGCTGCTGATCGATGAAATCGACAAGGCCGATA
TCGAATTTCCGAACGACCTGCTGCGCGAACTCGACCGCATGGAATTCTATGTGTACGAGACGCGC
GAGATGGTCAAGGCGAAGAATCGCCCGCTGGTGATCATCACGTCGAACAACGAAAAGGAATTGCC
CGACGCCTTCCTGCGCCGCTGCTTCTTCCACTACATCAAATTCCCCGACAAGGACACGATGCAGC
AGATCGTCGACGTGCACTTCCCCGACCTGAAAAAAGACCTGCTGGCACAGGCCCTCCAGACCTTC
TATGAAGTACGCGAA
>r81.1 |SOURCES={KEY=d7264f85...,bw,597267-597867}|ERRORS={}|SOURCE_1="hcb" (d7264f85c64c494738c475b842be43584b20fbfb)
ATGCCGTGTCCATTGACGTCACGGTCAAGCACCGGATCGGCATCGATGATGTGGAATCCTACGAC
TTCGTCCGCGACTTCGTCGGCACGATTGCCGGGGCCGGGTGCCATACCTTCATCGTGCACGCACG
TAACGCGATCCTCAAGGGCTTGAGCCCGAAGGAAAATCGGGAGATCCCGCCGCTCAAAGCGGAGT
ACGCTTACCAGCTCAAGCGCGACTTCCCGCAGCTGGAAATTATTATCAACGGCGGCATCAAGACC
GTCGCCGACATCGACGCCCACCTGCAACATGTGGACGGCGTCATGCTGGGCCGTGAGGCCTATCA
CAATCCTTACCTGATGGCACAGTTCGATGGCCGCTATTACGGTGATGCCGCCGCCGTCAAGACGC
GTGCCGAAGTGCTGCAAGCCATGTTGCCGTATATCGCCGACCAGCTTGCACGCTATGGCAAAAGC
ACCGCCGGTGGCGGCTTGCGCCTCAACAGCATCACGCGCCATATGCTTGGCCTGCTCGCTGGCAT
GCCGGGCGCACGTGCATTCCGGCAGACCCTCTCCGATTCCAGAAAACTCGCCGTTGGCGATCCAG
CCCTTTTGATGGAAG
>r82.1 |SOURCES={KEY=d7264f85...,fw,2987881-2988481}|ERRORS={}|SOURCE_1="hcb" (d7264f85c64c494738c475b842be43584b20fbfb)
GCCGTTTTTGGATGCAGACCATGCCGCGCTCGCGCTGGCTGCAAGGGCAACAATGAAGGGGACGA
TGTAATGAAATCATCATTGGCTGCGATCCAGCCAAGGATTTCGGGTGCTTCCGTAGTCAATGCGG
CAGCGGCCGATGTGGCGTTTGACGGCGTGTCCACCGACAGCCGCAGCGTCACTGCCGGCAATCTG
TTCGTCGCGCTGCGCGGCGAACGTTTCGATGCACATGATTTTCTGGGCGATGTCGCCGCCCGCGG
CGTCGCCGCCGTGGTTGTCGAGCGCGTGCCGGAAGGCTTGACGGTACCGGCGCTCGTCGTGCCGG
ATACACGCCTTGCACTGGGCGAGATCGGCGCTTACTGGCGCAGCCAGTTCACGCTGCCTGTCATC
GGTGTCACTGGCAGCAACGGCAAGACCACGGTCAAGGAAATGATCGCGTCCATTCTCGCCGCGGC
ATTTGGCGCCGATCACACCATGGCCACGCGTGGCAACCTCAACAACGATATTGGCGTTCCGCTCA
CGGTATTCCGGCTCCATGCCGGCTACAAGGCTGCCGTGGTCGAACTCGGCATGAATCATCCCGGT
GAAATCGCCGCCATT
>r83.1 |SOURCES={KEY=d7264f85...,fw,1801420-1802020}|ERRORS={}|SOURCE_1="hcb" (d7264f85c64c494738c475b842be43584b20fbfb)
ATGATCCATCCGAGTTGACGCTGATTACCAGCAAGAAGAAAAAGGATACGCACTGGGCGCAGCCG
ATTTTTGTCTTGCAGCGGAGAGCGGAAAAGGCTGCGTAGTCCCGCAGCTTCCTTGTTGCTTTCAA
ACCTCAAAGCCGCGCGGTCCAGCCGTCGCGGCTTTTTTGCAAGTATTCCTGCAAGGCGCATTGAT
GGCTTATGGACAAAGGCCGTGCTCGATGTGATTTCCGCGAAAGCAAATGCCATGGTGACGCGCGT
GGCGAGATAACGCAGCGCGTTTTTTGGCAGCAAGAACCGGGGCCGGAAATTTAAAAATGCTATCG
ACCCGGATGAAACCTTGTTACCTGTAGGGTGTCTTCTAGTCTCTAGTTCTTTGCCACTTTTGGCA
CGAAGGAGAGACAAATGGATATGGACCCGCAGGAACATCGGAGCAGCGCCGGATTTCCGGTCGAT
CAACCACTGGAAGCATTGAAGGCCGACCATAATTTTGTGCGGCAACTGTTCGAACGCTACCTGAG
CACGCAGGACATGAACGTGAAGAAGGAAGCAGGTCCCCGCATTCTGGAGCTGCTCGACATGCACG
CCAACCTGGAAGAAA
>r84.1 |SOURCES={KEY=d7264f85...,fw,1435091-1435691}|ERRORS={}|SOURCE_1="hcb" (d7264f85c64c494738c475b842be43584b20fbfb)
AGGGGTACTCCAGGCGTCCGCGTTGGTATGCAACAGGTACGGGGTTGTCGCCAAAGCGGGTACGG
CGATCGTTGACGCAACCGCACGGACCGCCTGCACAGCGCAGCGGCCATGCGTTGCGCCCGTTTGC
CGGATTACTTCTTCGATACCTCGTTACCTACCAGGCCGCCCACTGCAGCGCCGCCGACCGTGCCC
AAGGTGCTGCCGCCCGTAACCGCATGTCCCGCCACGCCGCCGAGCACGGCACCGGTGCCGACACC
GACCTGCTGCCGTGTTGGTGTGCCGCATGCCGAGAGTGCGGATGCCAGTGTGAGGGCGCCCATTA
CCGATATCCATGTACGTTGTTTCATCATATCCTCCGGAACGTTGGAATTCATCGCTTCCCATCAC
CTTCGGAAAACAATGTGTTATGGCTTTTGCAAAAGTTCGACCTTTGCGTTACGGTGATAGTTCCG
GTTTGGCATTGTCCAAAAGAACACCTCGTTGATCCCGCGCAGCCAGGCCGTCGGCTGGTGACGTG
CGGTGCAGCAAGGCATGCGATAACACTGATGAGAAAGGGCGCGATATGATCAAGGGAAGTTGCCT
GTGCGATGGTGTGCG
>r85.1 |SOURCES={KEY=d7264f85...,bw,3537611-3538211}|ERRORS={}|SOURCE_1="hcb" (d7264f85c64c494738c475b842be43584b20fbfb)
TCGATCCGGTGCGCACGGGCAGCCGCCTGCTCCAGGATGTGGCCGCCGGCCATTTCCATGAACTT
CGCGAACAGGTGATTGTTCTTCGAAAAGTCGGCGTGACCCAGTACATGCGCGGTTACCAGCGTGT
TTTCGGGCAGCGTGTTGCCGTTGACCAGATACGCCCTGCAGGGATCGCCGGGAAACATCACTTCG
AAGATCCGCGAATGTCCCATCCCCTGGCGGATCAGCTGATGGATGTAACGCACGCCGAATGACCA
GTGATGCATGCGCACGGGCAAGCCATACACGGCAATTTCCATCATGAAATTATTCGGCACCAGTT
CAAAGTCGACCGGATAGTAGTCCAGCCCCAGGTCCCGGGCGAGCTTTTCGATCTGCGATGAATAC
TTCTTCAGCGCCTCGATGGTTTCAGGCGAGTTCGTCGTTGTGCACATGGGTCGGCGAGTCCTTAT
TCCGATTCTTGCTGCACGAAGAATTTGCGGATGGCTTTCCACACATCTTCATGGCGCGTCAGGAT
GCTGCTGCCGATCGGGGCACCGGAACGTTCGATTTCCCCACAGAGCATCTTCATTTCCGTTTCGC
TGGTGCGCGGCGACC
>r86.1 |SOURCES={KEY=d7264f85...,bw,1855760-1856360}|ERRORS={}|SOURCE_1="hcb" (d7264f85c64c494738c475b842be43584b20fbfb)
TCCGGCCTGGAGCTGCTGCAGGTGGTCAAGGCCAAGCATCCGGGACTGCCGGTCATCGTCATCAC
GGCGTTTTCCGACCTCGACTCCGCTGTGGCGGCCTTCCAGGGCGGAGCATTCGAATATCTCGCCA
AGCCTTTCGATATCGACAAGGCGGTTGAACTGATACGCCGCGCGCTGGAAGAAAGCCTGCGTGAA
TCCGGGGTGGAGCAGGCGTCCGCCGAGACGCCGGAAATCCTCGGACAGGCACCGGCGATGCAGGA
TGTATTCCGGGCGATCGGACGCTTGTCGCAATCGAATGTGACGGTGTTGATTACGGGCGAATCGG
GTACCGGCAAGGAGCTGGTGGCACGGGCCCTGCACAAGCACAGCCCGCGCGCGACGCAGCCCTAC
ATTGCGCTCAACACTGCGGCGATTCCCAAGGACTTGCTTGAGTCCGAATTGTTCGGCCACGAACG
CGGCGCGTTTACCGGTGCGCAGGCCACGCGGCGCGGACGATTCGAACAGGCGGAAAACGGCACGC
TCTTCCTCGATGAAATCGGCGACATGCCTTTCGATCTGCAGACGCGCTTGCTGCGCGTCCTGTCG
GACGGCCACTTCTAT
>r87.1 |SOURCES={KEY=d7264f85...,fw,672720-673320}|ERRORS={}|SOURCE_1="hcb" (d7264f85c64c494738c475b842be43584b20fbfb)
TGTCGCAGGTATTTTGGAGGCAATCATGAATCGCAAACCACTCGACAACAATGTAAGCGGGCAAC
GCAAGGACGAGGGCGCGCTGGAAAAGATCGCGCAGTTCATCGACCCGGCAAGCCGTGAAGTCACG
GACGATGAACTTGCGGACCCGGGCAACAACATTCCCTCTTCCGGCCGGGCGCTGAATGAATCCAG
CAGGGAGCCGGACCAGACTGGCCGACGCGCCCCGCACTCGAAATAGCGTTGTCAGGACCAGGTCA
TGTGGCAGGCTTGCTTGCTGCTACATGACAAAGAAGATGAGGCCCAGTCCTGCAAGCATGGCGAC
AATCAGCATCATCACAAGTACCGGTATTTTCACAATGCGTCCTTTCCTATCAATTAAGCAATTTC
CTTTTTGAGGCAGGCGCGCACAAAACGTTCATCGCTTGTGCATGTTCGGCGCCGGGAGATCTCAT
CACCGCCGCATCTTTCCGATTCATTCGCCTTCCGTGCAATGGTCGAGCGCATGCGTCATGCGTTT
GCATCATGCGTATGCGTCAAGGCAAGATCTGCCACTTCCTCTACAATCTCCGGTGTTGATATCAG
CTTGCAGAGGTGCCC
>r88.1 |SOURCES={KEY=d7264f85...,bw,3019995-3020595}|ERRORS={}|SOURCE_1="hcb" (d7264f85c64c494738c475b842be43584b20fbfb)
CCGGCCGCGATATGCCGGGTCTGGATGATCCTGCCTTGCAGGCGAATTACCGGCAGCATCGGATT
GGCGGCACCGGCTACCGGCGCAATGCCATAGAGCGCAGCCCCCGGACGCACGAGATCGAAGTGGT
AATCGGACCCAAGGAATATGCCGGAAGAGTTCGCGAGACTTGCCGGGGAACCGGGAAACAACTTG
TGCAGCGCGGTGAATGCGGCGCATTGGGCACGATTCATTGGATGGTCGGTCTGCTCCGCGCAGGC
AAGATGGCTCATCAGGTAGTGCAGTTGAAGGCCGCGCAAGCTGTCGGCAGTTTCAAGCAGCGTCG
TGAGTTCCGTCTGGTCCAGGCCGAGCCGGGACATCCCCGTGTCGACTTGCAGGATGCAGGGTAGC
GACTGATTCAGGGCGGCGGCGGTACGACGCCAGCGGCTAACCTGCAGGGTGCTGTTAAGGACCGG
GACGAGGCGATGCCGTACAAATTCCATTTCCGTGCCGGCTGATGGCCCGTGAAGGACATAGACTT
GCACGTTCTCACGCACATGCGGACGAAGGGCAATTGCTTCGTCCAGGTGGGCAACGAAGAAATCG
GTGCAGCCAGCGGCG
>r89.1 |SOURCES={KEY=d7264f85...,bw,4303978-4304578}|ERRORS={}|SOURCE_1="hcb" (d7264f85c64c494738c475b842be43584b20fbfb)
GGATCGGCACCAACTACAAAACGCATATGTGCACCTGCCCATGCTGCGTTTACTTCTACAACTTT
GTTCTACTGCTTTTACCAACTTTTCGCCCGCAGGCCGCTCGGAAGATCTGGATGCGGAAGAAGGC
TGTTTAAAACACGAAAACGACAAAGGAGCCAAGGCCGAACCCGCTCTTTCGAGAGGGTTCCGAGC
CTTGACTCCGGCGAGGGTGAGATCGCCCCGGCAAGCCGAAATTACTTGAGGTCGGCCTTTGCGCC
GGCTTCTTCCAGCTTTTTCTTTGCTGCTTCTGCATCTGCCTTGGCGATGCCTTCCTTGACTGGCT
TCGGTGCACCGTCGACCAGATCCTTGGCTTCTTTCAGGCCCAGGCCGGTGATTTCGCGAACTGCC
TTAATCACGCCAACCTTGTTTGCGCCGACTTCGGCCAGGATAACGGTGAATTCTGTCTGCTCTTC
AGCAGCAGCTGCAGCACCGCCGCCGGCTGCCGGACCTGCGACTGCCATTGCAGCTGCGGATACGC
CAAACTTTTCTTCGAAAGCCTTGACCAGATCGTTCAGGTCCATCACGGACATCTGGCCTACTGCT
TCAAGGATATCGTCT
>r90.1 |SOURCES={KEY=d7264f85...,bw,2777395-2777995}|ERRORS={}|SOURCE_1="hcb" (d7264f85c64c494738c475b842be43584b20fbfb)
TTCCAGAAATTCTCTTCTCGCAACGCCTACGTCTGCATGGACAAGTTCATGACGTATGGCGAAGT
CGACGCCCTGTCGAAAAAGGTGGGTGCATGGCTGCAGGGACGCGGCCTGAAGAAGGGGGCACGGG
TTGCGGTGATGCTGCCAAACGTGCTCCAGTATCCGGTGGCGATCACGGGCATCCTGCGCGCCGGC
TACTGCGTGGTGAATGTGAATCCGCTGTACACGCCACGCGAGCTCGAGCATCAGCTCAATGATTC
CGGTGCCGAAGCGATCATCATCCTGGAAAACTTCGCCACCACGCTGGAACAGGTGATCGGGAAGA
CCAAGGTCAAGCATGTGGTTGTCGCCAGCATGGGTGAAATGCTGGGTGGCGCCAAGGGCATGCTG
GTCAATTTCGTTGTCCGCAACGTCAAGAAGATGGTGCCCGCCTTCTCCCTGCCGAACGCGATCCG
CTTCAAGCAGGTGTTGTCGGAAGGCTCGCGCATGACGCTCAAGCCGGTCGAGCTCAATCATGATG
ACCTCGCCTTCCTGCAGTACACCGGCGGCACGACCGGCGTGTCGAAGGGCGCGACCCTGACGCAT
CGCTGCGTGATCGCC
>r91.1 |SOURCES={KEY=d7264f85...,fw,2003017-2003617}|ERRORS={}|SOURCE_1="hcb" (d7264f85c64c494738c475b842be43584b20fbfb)
ATATTCCGTAAAACGACTGTGCCGAGAAATTTCCTTTCGCGGCATCCTCGTTTTCAACAAACTTT
CCGGTGCCAAACAGGATGATGTATCCGCCACCCGGCGCGAAGACGACGCGCGGCTGTGTCGTAAT
CGGCTGGCGATTCCCCTTCGCATCCTTTGCGACGAACAGCGGCTTGATCCCCGTGATGGCATTTG
TCCATGGGGCTGGACCGGTCAGATCGAACTTCCACAGGTTTCCCTGGAGGTCGCCGGCATACGCG
TAACGCACCGCTCCATCGGCACTGGCGACCAGCGCAGGGGCCCCGAGGCCATTTTGCAGGGAGCC
ACTTGCAGCAGGCGTCCGGAATTTGAAGTAGTTGACTCCAGCCTGCCACTTGGCTGCAGGCGACT
TGTCGAGGGACAGCAGAAACAGCGCGCCTGCCCCGTCCGCATTGAAGCGGCCTGCACCATCATCC
TTGTAGTTGTTGAAGCCGCTGCTGACGGCGACAAAGTACTTGTACTCTGGCGTACCCGCTTTCAT
GCCGGCGCGAACTTTGGCAATCACCGGTACCCCGCTGACATGACCGATATCAGGATCGTCCGCGT
CCGTAAATTCGAAGA
>r92.1 |SOURCES={KEY=d7264f85...,fw,4060336-4060936}|ERRORS={}|SOURCE_1="hcb" (d7264f85c64c494738c475b842be43584b20fbfb)
GTACACCTACTTGCGTACCTTTTACAAGGACGATACCCGGCCGACCGGCTGGAACAACCTGGTTT
TCCCGAACGTCGGCATGCCGCACGTGATGTGGGAACTGCAGGGTGTACGCACAGCCAAGATGGTC
GAAGAAAAAGACCCGCACGACGAAACCAAGACGGTGCACAAGTTTGCCGGTTTCGAGCAAGTCAA
GCCGGGCAGCATGAGCGCGCTCGAGTTCGATAACGCGATGGCGGATCTTGTTTCTTACCTCAGCT
GGATGGGTGAACCTGCTCAGAACACCCGCAAGCGTCTCGGCGTGATCGTCTTGCTGTTCCTCGGC
TTCTTCCTGCTGTTGACCTGGCGCCTCAACGCGTCGTACTGGAAAGACGTCAAGTAATACCTACG
CCTGCGTCCGGTAAGGATTGCAGGCATTTATTCCAGGGTGAGCCGTACGACGTCTCACCCTTTTG
TTTCTAAGGAACTACAACATGATGGTTCTCTATTCAGGCACCACCTGCCCGTTTTCCCAACGCTG
CCGCCTCGTGCTGTTCGAAAAAGGCATGGATTTCGAAATCCGCGACGTCGATCTGTTCAACAAGC
CGGAAGACATTTCGG
>r93.1 |SOURCES={KEY=d7264f85...,fw,1716073-1716673}|ERRORS={}|SOURCE_1="hcb" (d7264f85c64c494738c475b842be43584b20fbfb)
GTCCGCGATGAAGCGCTTGCCGACCAGTGCCTGCAGTTGCGCCTGCATGTCGGCCGCACTGGCCG
CATGCGCCTTTGCCCCCTGCAGTTTCTTTGGAAGCGTGTAGTACTCGGCCAGGATCTGTCCCGCC
AGCCGCGCAATCTCGTTGACCAGCAAGCTGATCCGGGATTTTCCTTCATCCTTGCGCTGGTTGAA
TTCCTGTGCATTCTTCGGCAGCGGGTCCTGCATGCAGGCGCGGTCCAGCCCGGCCTGGATGATCT
GGTCCCGCAGTTCTTCCTGCGAACCGAGGGTCATGTATTGCATGCCCATCTGTTGCAGCCCCGGG
ATATTCTTTTCCAGGAACTTGATCTGTTCCTTGAGCTGCAGCGCAAACAGCTTGCGCAGGCCCGC
GCGATGCACCCGTGCCGCTTCGGCCGGGTCGTCGAAGACCTCGAGGTCGCAATGGGTGCCTTTGT
CCACCAGTGCCGGAAAGCCGATCAGGCTTTGCTTGCCCTGCTGGATCTCGAGCAGTTCCGGCAAT
TCGCCAAACGACCAGGTTGTCAGGTTCTGCTGGTCTGCCGAGGACGACTTCGTCGAACCGGACGG
GGTTGCCGGCGGTTT
>r94.1 |SOURCES={KEY=d7264f85...,fw,2987364-2987964}|ERRORS={}|SOURCE_1="hcb" (d7264f85c64c494738c475b842be43584b20fbfb)
TTGGCATTCTGGGCGTGTTGCTGGCGCGCGGCACCGCATTCAGGGCGGCACTCGATGCAGCCGAA
GCGCTGACCGCCGTGCCCGGCCGCATGCAGCAGCTAGGCGGACAGGAAGCGCCGCTGATGGTGAT
TGATTACGCCCACACCCCGGATGCGCTCGAAAAGACCATCGCCAGCCTGCGCCAGGTTGCCCAGC
AGCGCGGCGGCCAGCTCTGGTGCGTATTTGGTTGCGGTGGCGACCGCGATCCCGGCAAGCGTCCG
CAGATGGGCGCTGTTGCGCAGGCGGCGGACCATGTCATTGTGACCAGCGACAATCCGCGCAACGA
AGATCCCGCTGCAATTCTTGAGCAGGTCGTTGCCGGCATCGACCAGTCAGGCATGCCGAAAGACG
CATTACAGGTTATCGAAGATCGTGCCGCCGCCATTTTGTGGGCCGGACGTCACGCAGCAAAGAAC
GACGTGGTTTTGTTAGCAGGGAAGGGCCACGAATCGTATCAAGAGATCAAAGGCAAAAAATTGCC
GTTTTTGGATGCAGACCATGCCGCGCTCGCGCTGGCTGCAAGGGCAACAATGAAGGGGACGATGT
AATGAAATCATCATT
>r95.1 |SOURCES={KEY=d7264f85...,bw,4296422-4297022}|ERRORS={}|SOURCE_1="hcb" (d7264f85c64c494738c475b842be43584b20fbfb)
TCGCTGCCCATCATTACCCTGACGGCAAAGGCGATGAAGGGCGACCGCGACAAGTGCCTCGCCGC
TGGCGCGTCGGATTACATCACCAAGCCGGTGGACGTTGCGCAGTTGCTGTCACTCATGCGCGTGT
GGCTGCACCAATAGTCGTCATGTAACGGATCGAGAGATCAAGGGGCCATAGGACCAATGGTGGAA
GATCAGCCGCATCATGTCGAAGACCTGGAAGTCGACCTCCTGCTGGAGGGCGTCTTCCGGCGTTT
CGGCCATGATTTTCGTGGATATCAGCGCGATCCGGTGAAGCGGCGGTTGCGTGCATTGATGCATG
AAACCGGTGCAGGGACGATATCGGCATTGCAGGAGCAGGTGCTGCACCGGCCGGACACCGGCAGT
GCACTGCTGCGGGCGCTCAGCACACGCCCGGCCGCGCTGTTCGACGATCCTGCCTACTATCGGTC
CCTGCGCGACGCCATGGTTCCCTGGCTCCGGTCCTGCCCGTCACCACGGATCTGGGTTGCCGAGT
GCGTAGCTGCGGAAGATGTCTGTGGCCTTGCGATTTTGCTGGCAGAAGAAGGCTTGCACGACAAG
ACCCAGATCTTCGCG
>r96.1 |SOURCES={KEY=d7264f85...,bw,332384-332984}|ERRORS={}|SOURCE_1="hcb" (d7264f85c64c494738c475b842be43584b20fbfb)
GCTCTTGATCGCGCGCGTAATCGCCTCGCTGAGTTCGCCGCGCGGGGTAAGAAACGGCAATCCGC
TGATCGTCCACTTGATGTCGTAGCCGAAATCGTATTTGTTCAGTATCTCATGGACGTGCTGCTGC
AGACCTTCGACAGTGCTGGCCGTTGAAAAGCGGAAATTGAAGTCCACCACGACCTCGCCGGGTAT
CACATTGGTCGCGCCAGTGCCGCCATGGATGTTGGAGACCTGCCATGAGGTAGGCAGGTAGTATT
CATTCCCCTCGTCCCATTTTTCCGCAGCCAGTTCGGCCAGGGCCGGAGCGGCAAGATGAATCGGG
TTCTTGGCGAGCTGCGGGTAGGCGATATGGCCTTGCACGCCCTTGATGGTCAGCCGGCCCGACAT
CGAGCCGCGCCTGCCGTTCTTGATGACGTCTCCCAGCGTGTCGCTCGACGTCGGTTCACCGACAA
GGCAAAAGTCGAGCTGCTCGCCACGGGCCTTGAGCAATTCACAGACGACCACCGTGCCATCGACC
GCCGGCCCTTCTTCGTCGCTGGTCAGCAGAAACGCAATCGAACCGCCATGATCCGGATGGGCCTG
CACGAACTCTTCGAC
>r97.1 |SOURCES={KEY=d7264f85...,fw,3128446-3129046}|ERRORS={}|SOURCE_1="hcb" (d7264f85c64c494738c475b842be43584b20fbfb)
GCGCGCGGCGCGCAACGCAAGGCTTACGCTGAGTTCCAAGCTCCTGCGTCTTGCAAGGATAGTGC
AATGAACATGCAACCAATACCCGGAACGCGCCGGATCGGCCGCTGGATGGATCTCGCCAACCTGG
CAACCGCCGGTGCAGCGCTGCTGGTTGCCAGCCTGCTGCTGATCCTCTTCCAGTACATATCATTG
CGGACCGCCATGGTGGAGGAGGTGAGCATCCAGACCCGCATCATCGGCGAGAACAGCACGGCAGC
CGTACTGTTCCACGACAGTCGTGCCAGCAGCGAAACGCTGGCTGTCCTTTCGGCGTCGCCAAGTA
TTGAAGCGGCCGGCATTTATACGACGGACGGCGATCTGCTGGCTTCGTACCGGCGCAATGGCATT
GACGCAATCAGGGCGCCCGGGCCCGAACTGATCGCCGACGGGCACCGGTTCGGCCTGCGTCATCT
TCACCTGGTGCGTGCAGTCGAAGCAGAACATCGCACCATCGGCCTGGTCGTCGTAAGGGCCAACG
TGACGCAATTGTATGCGCGCCTCAGTGCCTATGCCGGCATGATGCTGGCAGTAGCCATCGGCTCG
CTCGGCATCGCCTAT
>r98.1 |SOURCES={KEY=d7264f85...,bw,3187240-3187840}|ERRORS={}|SOURCE_1="hcb" (d7264f85c64c494738c475b842be43584b20fbfb)
TTATATGAATGAGCAGATGCTGGACCTCTCCGCGCGTGAGCTGGGCCTGCTCGAAGTGCTGCTTC
AGCGTACCGGCAGACTGGTTTCAAAGGAACAACTCGTGGATCACCTGTGCGAATGGGGCGAGGAA
GTCAGCAACAATGCGATTGAAGTCTACGTGCATCGCTTGCGCAAGAAAATCGAGGTGGGCGGCGT
GCGGATCGCCACGGTCCGGGGCCTGGGCTACTGCCTTGAAAAATTCTCCGATGCCGCAGCACAAG
GTGCGCCGGCATCCAGCTGAATGCATCCATGAACGACACCCGTCGGGAGGCCGGCCACCCGCCCG
CCCCGGAATCGCCCCCGCCCGCCTACGGGTCGGTCGCCACCCAGCCCGAGGAACGCATACAGCGG
TCCCTGTTCGGCGAGATCCTGGACTGGATGCTGGTGCCGCTCCTGCTGCTGTGGCCGATGAGTAT
TGCCATTACCTACCTTGTTGCCAAATCGATTGCCAATCACCCATTCGATCGCGCGCTCGACGACA
AGGTGATCGTCGTCGCGCAGCAGGTCAAGGAAGTCAGCGGCAAGGTCGTCACGCAATTGCCTGGG
CCGGCGCGCGACATC
>r99.1 |SOURCES={KEY=d7264f85...,bw,3668251-3668851}|ERRORS={}|SOURCE_1="hcb" (d7264f85c64c494738c475b842be43584b20fbfb)
GCTAGCCGCAACATTTAATGCGCAACATCGCCTTGGTCAGGATCAGAACGGTGACGTGGGCGGAG
ATTTTTTTGTCAGCGCTTCTCCGCGTGTCGAACCAAGCTCGAGCAACAGTAAGCCGCCAGCGCCG
GTCTCGGACGTTAAAGCCGCGATCACCGATGCAAGCAAGCTGACGATCAGTGATTATCGGATCGA
GCGGGTCGTCGGGGGCGACTACACCGTTACTCGATTGTCTGATAATCAGCAAATGTACAAGGCTG
CGACGTTCCCTACAGGAGCAGATGCCGCGATCGAAGGGATCACATTGACCGAGCCTGCGACGATG
CAAGCCGGTGATAAGTTTGTAATCCGTCCCACGGTCAACGGGGCCGCCGATTTCGCAGTCAAGAT
AAGGGACGTGGCAAAGATAGCTGCTGCCACACCGATCATTGGCGAGGCCGTAATCACTAATACAG
GGTCGGGTAAGTTGTCGCCCGTTACAGTTACGTCCACCGCGCTTATGCCGGCTGCCCCCGTGACT
TTGACCTTCACGGCAGGAATCGCACCCGCTCCGGGGACATTTACCGGTTTTCCTGCAGGCCAGGC
AGTGACGGTTACACA
>r100.1 |SOURCES={KEY=d7264f85...,bw,3187737-3188337}|ERRORS={}|SOURCE_1="hcb" (d7264f85c64c494738c475b842be43584b20fbfb)
ACCATCGCAGCTGCCTTGCTGCTATTGATGAAAGGCAATAGACTTACCAATCACCCTGACTGCGG
TTTGACTCCTATGCGCATCCTCCTTGCCGAAGACGACAGTGTACTAGCCGATGGCCTCACCCGTT
CGTTGCGGCAGTCCGGTTATGCGACGGATTGCGTAAAGAACGGGCTGGAAGCCGACTCCGCCCTG
TCCACCCAGGATTTCGACCTGCTCATTCTTGATCTTGGCCTGCCCAAGATGCCGGGCCTGGAGGT
GCTGCGACGTTTGCGTGCACGCAATTCCCGCTTGCCCGTACTGATACTGACAGCCGGTGATTCCG
TCGAGCAGCGTGTGAAGGGACTCGATCTCGGTGCCGACGACTTCATGGCCAAACCATTTGCGCTG
TCCGAACTGGAGGCGCGTGTGCGCGCGCTGACACGGCGTGGTGCCGGTGGCGGCCCGACGGTCAT
CCGCCATGGCCCCTTGTCGTATGACCAGGTTGGACGCATTGCTTATATGAATGAGCAGATGCTGG
ACCTCTCCGCGCGTGAGCTGGGCCTGCTCGAAGTGCTGCTTCAGCGTACCGGCAGACTGGTTTCA
AAGGAACAACTCGTG
>r101.1 |SOURCES={KEY=d7264f85...,bw,2803303-2803903}|ERRORS={}|SOURCE_1="hcb" (d7264f85c64c494738c475b842be43584b20fbfb)
CGGCAATGCCCACGGCCTGCCGAGCCCGGACAACTTTTCGACCGCGCAAGACTTGTCCATCCTGG
CGACGCGCATGGTCAATGACCATCCGGATTACTACAAGATCTACTCGACCAAGGACTACACCTAT
AACAAGATCAAGCAGCCGAACCGCAATCGCCTGCTGTGGCTGGATCCGACCGTCGACGGCATGAA
GACCGGCCATACGGCTGCTGCCGGCTACTGCCTGATCTCGACTGCCAAGCGTTCGAACGGCAACG
GTGACCGCCGCCTGATTTCCGTCGTGCTGGGCACCGTGTCGGACCAGGTGCGTGCGCAGGAAAGC
CAGAAGCTGCTGAACTGGGGCTTCCAGAATTTCGATACGGTAAAGCTGTATGCGAAGGGCCAGCC
GGTGGCCACGCCGGAGGTCTGGAAAGGCTCGCAGAACCAGATCAAGATCGGCTTTACGCGGGATA
TCTACGTGACCGTGCCGAAGGGCGTCGCCGAAAAGATGAAGCCGGTTCTCGAGCGCAAGGATCCG
CTGGTCGCGCCGGTTGCGGAGAATAGCCCGGTCGGCACCATGAAGATGATGGTCGATGGCAAGCC
GCTGACCGAATTGCC
>r102.1 |SOURCES={KEY=d7264f85...,bw,1181617-1182217}|ERRORS={}|SOURCE_1="hcb" (d7264f85c64c494738c475b842be43584b20fbfb)
TGCCATCACTGAATTCCTGACCACTGACTGACTATATTTATGGATATCCAACGTACCGTTCTGTG
GGTTGTGTTCTCGTTGTCCCTGCTTCTGCTGTGGGACAACTGGATGCGCCACAACGGCAAGCCCT
CGATGTTTTTTCCGGGCCTGACGCAAGAAATCGCCAAGCCGGCTGGGGGCAATGCGCCGGCTGCC
AAGGGCGACGTGCCGCAGGCTAGCACGCCGGCTGCCGCAGGCGCGTCTGCTGCAGCTGTCCCAGG
GGGCGCGGCAACGGCGAAGAGCGAGATCGTCACCATCACGACCGACGTGGTGAAGGTGGATGTCG
ACACCATGGGTGGTGAAATCAAGCGCCTTGAACTGCTCAAGCACAAGGATGCGGTGGATCCGAAC
AAGAACATGCTGTTGTTCGACCCGGGCAGCAAGCACACCTATCTGGGCCAGACCGGCCTGATCGG
CGGCGACTTCCCGAATCACAAGTCTAACTTTGTCGCCCGGCCGGGACCCCGTGCGCTGGACAACG
GCGACCAGGTGCAACTGGTGCTGGAATCCGAGCAAGGCGGCGTCAAGCTGGTCAAGACCTACACC
TTCAAGCGCGGTGAC
>r103.1 |SOURCES={KEY=d7264f85...,bw,4777298-4777898}|ERRORS={}|SOURCE_1="hcb" (d7264f85c64c494738c475b842be43584b20fbfb)
CAACGGCAGATAATGCCCGGATAGACGCATGGTCAGCATCCCGATCAGGAATGCGACCGCAGCGG
TAATCACCAGTCCGGTCACCAGGCCGATCCAGGGCGACAGTCCATATTGCGTGGTCAGGTACCCG
GTGGCATACGCACCCAGGCCGACGAACGCCGCCTGGCCGAAGGACGTCAGCCCGCCGACCCCCGT
GAGGAGCACAAGGCCCAGGGCGACGATCGAATAGAGGCCGATGTAGTTGGCCAGCGTAATCCAGA
ATTCCGGCGTCGGCAGGATCGGCAGCAGCGCAACAACAGCAATAAAGACAAGGAAGGATTTACGC
ATCACTCATCCCCCTCATCGACATGTTTGGAAGTCAGCGAACGCCATAGCAGCACGGGAATGATC
AGGGTGAAGACAATGACTTCCTTCAGCGCGCTGGCCCAGAAGGAAGAGAAGGATTCGAGCAGGCC
GACCAGTACGGCGCCTGCCGCGGCAATCGGATAGCTGCCCAGTCCGCCGATGATGGCGCCGACAA
AACCTTTCAGGCCGATCAGGAATCCGCTGTCGTAATACACGGTGGTCAATGGCGCAATCAGCACG
CCGCACAATGCGCCC
>r104.1 |SOURCES={KEY=d7264f85...,fw,733562-734162}|ERRORS={}|SOURCE_1="hcb" (d7264f85c64c494738c475b842be43584b20fbfb)
GTCTTTTCTTACTGGCATGCGACCGCACATGCCAGTGCGGTTAACAGGCACCGGAAGCGCGGACG
CGCAGTGCCTATCCAAAAGAGCTGTGTTTCCGCTCCATATTTATTGCAGCAAAGGAATGTAGCAA
ACGGGAAACACCGAATGTTGCTATACATCAATTGTTTGCCATTCCCTTCACCGGTACGTGTAGTC
GTGCATGCCGGCTTCAGCGCATTGTAAAGGTGCCGCAGCGCGCCGTCGGCATGCTACCTGACGCA
CCACCGCATCTGGACCGGACGCCGCCAGGAATCAACAGGCCAGCGGTCAGTGGCGAAGCGATAGT
CGCCAACGCAGTGTGATGACGATGCCGGATCGATCTCACATGCGACCGGCAGGTCTCAGGCGGAA
AGCCTGCCGCTATCGACTGCCTGGATCAACGCGAAAAACTGCTTGTTGAAACGGATGGCCTGGCG
CGCGCGTGTCATCGCCACATAGAGCAGGTTGACTTCCTGCTCAAAATCGATGTGCTCGGTCCTGT
TGGGCCGGCCCTTTTTATCGACCAGGTCATGGAAATCATCATCCAGCACGACCTGGCCGAACTGC
AAACCCTTCGATCGA
>r105.1 |SOURCES={KEY=d7264f85...,fw,1608507-1609107}|ERRORS={}|SOURCE_1="hcb" (d7264f85c64c494738c475b842be43584b20fbfb)
GAGAACGGATCCGCGTGCGCCAGACCGGCAGCACCGGCAAGCAGACTGGATACAACGAGACCGAT
CAACACAGAAACTTTCTTATTTGTGAGCATGGGCAGTTCGGCTGAGAAGTAAAGAAGTGATCATG
TCATGGGTTGCCGCGGCGGCAACCGACGGCGACTCCATCGGAAACAGATGTCCTCCAGGTACTTG
CGTAAAGTGCTTGCCCACCAGCCTGCGGGTAGCGGCAAGGCCCGCCTGGCGGCATTCGACCGAGT
CTGTTCCGCCGACGAAGCCGACGGGAACAGGAAAGTTGCGCCGGACCAGCGAACCAATGTGGTGC
GGCAGACTGCGATACACCGCGGTTTCGGTTTCTCTGGTGAAGCGCAGCGTTACCCCCTTTCCGTC
GGCTGCAGGCTTGAGGCCATGCTCAAGATAGTCGCGCAAGACTTCCTCCGGCCAGATGGCAAACA
TCGGCTTGGACGCATAGTGGGCATACGCCGCTTCCAGGCTGGGCCAGTGGTTGCGCCGCTTCTCG
GAGAACTTCGCGGGAGAAAAATTCTTGTCCGCGCCGGCATGCTTGGCCCAGCGCAGGAGGACGGC
CCGCCAACCGGCCAC
>r106.1 |SOURCES={KEY=d7264f85...,fw,2488052-2488652}|ERRORS={}|SOURCE_1="hcb" (d7264f85c64c494738c475b842be43584b20fbfb)
CATACCAGCATGACGCCGGCGACGATGGAACGCCGGACGCGATCCTTGTCGATGTTGCGGGTCAG
CGCCATGTCGAGCTTGATGGTGTCGGGCTGGAAGTTGGCCAGCAGGTTGAGGCCGGAATAACCGG
CGCCGAAATCATCGATCGCCGTTGAAAACCCCTGCTTACGGTATTCGGTGAAGATGCCCTGCAGA
TGCGCTTCGTCACGCACCTGCTCGCCTTCGGTAACCTCGAACACCAGTCGGTTGGCAGGCAGCTT
GAATTCCTGCGCAGCCTGCAGCGTTGCGCGGATGCACGTCTCGGGACGATACACGGCGTTCGGCA
GGAAATTGATGTGCAACAGGCAATCCGGCTTGTCGAGGAGACCGAGCCGGGCCGCCAGTTCAATC
GCCTTGACGCGGCAGGACTGGTCAAAGCGATAACGGTTCTGTTCGTTGACCTGCCCGAGCACCCA
GCCCGCCGGCTGCTGGGCCTTGCCGCGCACCAGCGCTTCATAGGCATGGATCGTTCGTGTTTTGA
TATTGACAATAGGCTGGAACGCCATCGTGAAATCAAATCCCAGGCCAGCGCCGTCGCGGCATTCA
CGGCAGCCGATGGGG
>r107.1 |SOURCES={KEY=d7264f85...,bw,958479-959079}|ERRORS={}|SOURCE_1="hcb" (d7264f85c64c494738c475b842be43584b20fbfb)
GCGGATGCCGATGTCGCGGGCGACTTCCTCATTGATGCCAAGGTCTTCGAGCGCCTGACGGGTGT
CGAGGTAAGACTTGCCGGCGGTGACGATACCGATACGGGCGCGCGGGCTGTCCCAGATGACCTGG
TTGAGCTTGTTGGCGCGCACATAGGCGAGTGCCGCGTACCATTTGTAATTGTTCATCCGTGCTTC
CTGATCGAGCACGGCATCCGGATAACGGATATTCAGGCCGCCCGGCGGCAATTCGAAATCGGTCG
GCAGGATGATCTTGACGCGGTCGGGATCGAGGTCGACCGACGCGCCGGACTCGACGACATCGGTC
ACGCACTTCATCGATACCCACAGGCCGGTATAGCGCGACAGCGCCCAGCCATGCAATCCATAGTC
GAGATATTCCTGCACCGACGACGGGAACAGGACGGGAATGCCGCACGCCTTGAGGATGTGTTCGC
TCTGGTGCGCGGTGGTCGACGATTTGGCGGCATGGTCGTCACCCGCAAGCACCAGCACGCCGCCG
TTCTTGTCGGTGCCGGCCATATTGGCATGCTTGAAGACGTCACCGCAACGGTCGACGCCCGGGCC
CTTGCCGTACCACAT
>r108.1 |SOURCES={KEY=d7264f85...,bw,1104449-1105049}|ERRORS={}|SOURCE_1="hcb" (d7264f85c64c494738c475b842be43584b20fbfb)
GATTCGATCGTCAAGGGTGCCGAATTCACCATGCCGGTGGCGAAATAAGTCTATACGGCACAGGA
AGAGTGCCAGACTGGCCATTCTTCCTGTGGATAAGTCGTTGGACAGCCACTGGATGTAAACGGGA
CAACCGGCGAAAACAGCGAAGCCGGTTTTTTATCCCGAATCCATCCTTTGCCAATACACTGCTTG
TCCAACCAGCTATGCATTCTTTAAGCGGTTGATTTTGCATGGTTAACAAGGCTTATCCACAGATT
CGGACCGGCGTTAACCATTACTACTATTCGTATATATCAACTACAAAATAAAAAACCGCAAAGCT
TCATCGGACTCGGCTCCTGCGCTTACTGCCTTGAAACGGCAATAATTCCCGCAGGGTCGACATCA
CCTCGAGACAACAACGCAGTACAGGAGTGTCACCATGGAATCGGCTGGAAAATACGACTACATCA
TCATTGGCGCCGGCAGTGCCGGTTGCGTACTGGCCAACCGGCTGGCCCAAGACGAAGGCGTCTCG
GTGCTCCTGCTGGAAGCAGGGCGCAAGGATGACTACATGTGGATCCACATCCCGGTCGGTTATCT
GTATTGCATCGACAA
>r109.1 |SOURCES={KEY=d7264f85...,fw,2997669-2998269}|ERRORS={}|SOURCE_1="hcb" (d7264f85c64c494738c475b842be43584b20fbfb)
GAAGCCGAACTGATGGCCGACTGCAAGATCAAGAACGTCTATACCGGTATCGCAGGCAGCCACAT
CCGCAGCTTCAACTCCAGCGGCATGGTTGCCATCAAGGACAAGGAAGTCACGGCCACCGACGTCG
CGCGCGTGATCGAAACCGCCAAGGCGGTCAACATCCCGACCGACCAGCAGCTGCTGCATACCGTT
CCGCAGGAATTCATCGTCGACAGCCAGGACGACGTGCGCGAGCCCATCGGCATGAGCGGCATCCG
CCTGGAAGTGAAGGTGCATATCGTCACCGGCGCGGTATCGGCGGTACAGAACATCGTCAAGTGCG
TACGCCGCTGCGGCCTCGAAGTGTCCGACCTGATCCTGCAGCCGATGGCTTCCGCCGACGCGGTG
CTGACGCCGGACGAAAAGGAACTTGGGGTGGTGCTGATCGACATTGGCGGCGGCACGACCGATGT
CGCAATCTTTACCGAAGGCGCGATCCGCCACACGGCGGTCATCCCGATCGCGGGCGACCAGATCA
CCAACGATATCGCGATGGCGCTGCGTACGCCGACCGCCGAAGCCGAGGAAATCAAGCTGCGCTAC
GGCGTTGCCAAGCAG
>r110.1 |SOURCES={KEY=d7264f85...,bw,2298883-2299483}|ERRORS={}|SOURCE_1="hcb" (d7264f85c64c494738c475b842be43584b20fbfb)
CAATCTTCTTACGCTCTGCGTCTGGGTCGCGCGCGGCTTCGTCCAGGCGAACCGCCTTGATGATC
TCCTCGGCTTCGTCCTGCATGTCGCCCGGGATAATGCGCAGGCCCAGCGTACGGATTGCCTTGGA
GATTTGTGCAGCGCGCTTGTTCAGGAGATCGTCATCGTTGGCCGGTACGGTGTACACAGCCTTGC
CGTAGCTGTTCTTCCGCATGGAGATGAATGAGCCATCGTCCATCGGTTTGGAGCGTTCGACTGTC
TTGGAGACGCGCACGTCAAGCGGATACGTCAGGTTGGACTCCAAATCCGTGACCGATACGCGGTG
CACTTCCTTGCCGTCGTCTTCGAAAATCATGGTGGTTTCGACCAACACGTTCTTCATGCAGCGCA
ACGCAACCTCTACGAAGCGAATACCAAGGCCTTCAACGCCTTGACCGATCGGCTTGCGGTAATAG
GCACTCTTGTTGTGGGCGAAGGAGGGTCGCTTGCATTCCTTCATGAGGTCCTGGCGCACTTGGTC
CCAGTTGCGTGGACGTTGCAGCGCCATCACATAACGCGCTTCCACCATCGCTTTTGCCTGTGCGG
CGACGGCCGTCGAAG
>r111.1 |SOURCES={KEY=d7264f85...,bw,782617-783217}|ERRORS={}|SOURCE_1="hcb" (d7264f85c64c494738c475b842be43584b20fbfb)
CGCAGCGTGTGTATGCTCTTGCCGGTACGCGATGCGAGCTCTCCAATCTGCAATTCCGCCGCCAT
GATGTCCTCCTTATGCTGCCGCGGTTGATGTCTGTCCGGTAGCCTGCCTGCTCAGGCAGACCCGA
TCACTGCAGGATCGCCAAGCGCGGCCGTGACCAGCTCGGTGTCGAGATATTCCTCGAGCGCCTGC
AGCTTGCCGTCCCGTATCAGGCAAACATAACAATACTGGTTGTCGTAGGCCAGCCCGTTCCGTGT
GGTCACCTTGCCTTCGCACTGCACCGCAACGTAGTCGCCGTCCGCGATGAAGCGCCTGGCCGTGT
TGGTATAGGTCGTGGCGAATCGTGCAAACAAGGGGCGAAACAGCTCGTCCATCACCGCCTGCTTG
CCGGCATAGGTACGCGACCACTTGGTGGTGCCCGGAACCGTCCAGCAAAAGTCGTCCGCCAGGCT
GTCGATGAAGGGCTTGCCGTCGCCCTGCTCGAGTGCGGAAAAAATTGCCTGCATCAGCTGCTTGT
TGACCGATGCGGTGGGCGTAAGCGTTGCTTCCATGTTGCTTCTCCTTGAAGTGGTTGGACTGCAA
GGACATTAAACATGC
>r112.1 |SOURCES={KEY=d7264f85...,fw,633180-633780}|ERRORS={}|SOURCE_1="hcb" (d7264f85c64c494738c475b842be43584b20fbfb)
CCAGCCAGACAGCCGCCAGCGCCGCAATCAGCAAGGATCCGCCAACCAGGACGACATGGCGATAA
AAGCCGGTCTTGCGAAGGAGATAGGCGAACGGGAGGAAAACGGCAACGATCGCCAGCTGTCCCGC
TTCCACACCAACGTTGAAGCCGACCAGCGCCAGCACCAGTGCGTCTCCCGGCAGGCCAAGGTCAG
ACAACACGCTGGCGAAGCCGAATCCGTGAATGAGGCCGAAGATGAACGCCATTGCCCAGCGCCGT
TCACGGAACAATGGAAATACGTTATTCAGGGCCGCAAGTACGACCGATGCCGCGATGACCGATTC
CACCCAGCGTGAAGGCAGACTGATCACCCCCAGCGTGGCAAGCGACAGCGTAATCGAGTGAGCGA
CCGTAAATGCCGTGACAATCTTGAGGACATTGACGAATGCCGGCTTCAATCCTTCGACCGCAACC
CATTGCCGTCCCTGCCGGTAGACAACTGCTGGCAGCAAGAGCGCGAGCAGGAACAGAATGTGGTC
GAAACCAATCCAGATATGCCACACGCCTTCGCGAAAGTAGTCGATGAACTGGGCAATCTTGCTGA
CTGCACCCATCTCGA
>r113.1 |SOURCES={KEY=d7264f85...,bw,311238-311838}|ERRORS={}|SOURCE_1="hcb" (d7264f85c64c494738c475b842be43584b20fbfb)
CGTGTGAAACTGGGCAGCAAGGCCTCCAAGGCCGCGTCCCGCATCACCGCTGAAGGCGTCGTGGC
TGCTTATATTTCCGGCAATGTCGGCGCGCTGGTCGAAGTCAACTGCGAAACCGACTTTGTGACCA
AGAACGAAGATTTTATTGCTCTGGCAAATGCAGCTGCCAAGCTGGTTGCCGAAAACAACCCGGCT
GACGTGGCTGCCCTGTCGGCGCTGCCCTATGAAGGCAAGACCCTGGACGAAGTGCGTGCCGCCCT
CGTCGGCAAGATCGGCGAAAACATGTCGTTCCGCCGTTTCAAGCGCTATGAAACCGACGGCAAGC
TGACTGCATACCTGCACGGCACCCGTATCGGCGTCCTGGTCGACTTCAATGGTGCAGACGAGCAA
GTAGGCAAGGACGTCGCGATGCACGTTGCCGCGATGAAGCCGGTCGCGCTGTCGTCCAACGACGT
GCCAGCTGACCTGATCGAAAAGGAACGTTCGATCGCCACGCAGAAGGCCGCCGAATCCGGCAAGC
CGGCTGACATCGTTGCGAAGATGGTCGAAGGCACAGTGCAGAAGTACCTGAAAGAAGTGTCGTTG
TTCAACCAGCCGTTC
>r114.1 |SOURCES={KEY=d7264f85...,bw,3602608-3603208}|ERRORS={}|SOURCE_1="hcb" (d7264f85c64c494738c475b842be43584b20fbfb)
TGGCCCGATGCACGACGAGACTGCGCAATGGCTGACTGCACTCGACCAGGCGCCGCAATCCCTGC
ACGACTATCTTGGCCTGCATCCTTTTGCCCGTCTAGGCCGCTATGCGGAACAACTGGTCGCGTTT
TATCTTGGGCATCGGCGCATGCTGTTTGCGCATGGCGTGCAGGTACGCGCCGGCAAGAACGACAC
CATCGGTGAATTCGACTTCCTGTTGCGACATGACGATACGCTCGTGCATTGGGAATTCGCCACCA
AGCTGTACCTGCTCGAAGCCAGCGGATACGGCCGGCAGGCCGATTATTTCGTCGGCCCCAATCTC
GCTGATACCCTCGGTGCCAAAGTGCGCAAGATCATGGACCAGCAGCTGGCATTGTCGCAGCATCC
TGCCGCGCAGGTGCACTTGCCCTTGCCGATCTCGGCGGCGAAGGCCTTGGTGAAGGGCTGGCTTT
TTTACCAGGGACAGACACCGCTGCCCGCGTATCCACCTGGTATTTCAGCTGGACATTGCCGTGGA
TTTTGGTGCGCCCTCAAGGATGTGGGACAACTGCGCGCCGTGCATTACATGATCCTGCCCCGTCT
TGGCTGGCTGGTGCC
>r115.1 |SOURCES={KEY=d7264f85...,bw,265481-266081}|ERRORS={}|SOURCE_1="hcb" (d7264f85c64c494738c475b842be43584b20fbfb)
GGACCTTCGAAAACATCGATTGAGCCCACTCGGACAGGGTGATGTATCGGGGCTTCAGGACTGCT
GACATGTATCTCTCCTTTACTGCTGTTACTAGGCGGCCATCGAATAAACTTCGCAGCTTTCCGTG
CATCCGCCATCAAGTTCTAGGCTCATCTGGCGCGCCGCATATTCTCGTTCAAGTTCGGACTGGTT
TTTTGCTACGTCAGCCATTTGGAAAAGCCGATCCGTTGAGGTATTCATACGGAAAAAAACTACCG
GGACGCCGTCGTTCTTCTTGCTGCGGCCTGAATATTTCGCTTCCATGAGGCGAGGGAAGTCGTAT
ACGTGAGGACGTTCCCCAATAAGACGAAAGTGCTTTGCGAACGACTTCTTCCAGCACCACATGCA
GTTACCTTCATGCTCCTGCAGTTCTAGGTTGAAAGACTGTTCTTCCCACCACGTATTGATGTCCA
TTTTGTCCATCGGCTGCATATCGATCAGCGGGTAGATGATGCTGGCGTCATCTTTAACGCGGCGA
GTTTCATCTGTTCGGATCCCAATTGCGGTCTGGTAGGTCCCTGGTGCCCAGCCAATGGACTCCAT
GTAGGACAACATCGG
>r116.1 |SOURCES={KEY=d7264f85...,bw,2586640-2587240}|ERRORS={}|SOURCE_1="hcb" (d7264f85c64c494738c475b842be43584b20fbfb)
GAAATCGCGCATGCATTTCCGTGAGGACTTGCTATTTACCCATCGTGGGCTGTCCGGCCCGGCAG
TGCTGCAGATCTCCAGTTTCTGGGATCCGGGCAAGCCGGTCACGCTGAACCTGGTGCCGGAAACC
GACATTGCCGCAACGCTCGTCGACGGCAAGACCAGCCTCAAGAAAAACATCGGCAACCTGCTGCC
GCAGTGGCTGCCGTCCCGGCTCGCCGAAGGGATGCTGCTGGCCAACGACATCAAGCCGGATGCCC
GGCTGGCCGATATGCCCGACAAGGCCTTGCGGCGTCTGGGGGAGGCGGTCAATCGCTGGGTGATC
GTACCGAATGGCTCCGAAGGGTATCGCAAGGCCGAAGTAACGCGCGGCGGCGTCGATACCCGCGA
GCTGTCGCAGCAGACCATGATGGCCAACAAGGTGCCTGGCCTGCACTTCATTGGCGAGGCGGTGG
ACGTGACCGGATGGCTAGGCGGCTACAACTTCCAGTGGGCGTGGGCATCCGGCACCGTCGCCGGA
TTGTCGGTTTAGTAAAGTGTGGGCCATGGCGCGACAATCTGCCGAAAATCTTTGCAAGCCGATTT
TAAGCTGCTATACTC
>r117.1 |SOURCES={KEY=d7264f85...,bw,3292648-3293248}|ERRORS={}|SOURCE_1="hcb" (d7264f85c64c494738c475b842be43584b20fbfb)
GATGACGGCGGTTTCTATTCCAAGCCGATGCTGTCGAATGCCTTGGCCCAGGGCAAATCGGCAGC
CCAGCTGATTACGCAGACCGCGTCCAACATGGCGGGCCAGCTCAACGCGACGATCATGACCGGCG
CACGCGTCAACCAGATTGACACCACCGCCAAAACGATCTCCTCGTCCACCGGCACCTTCGAATAC
GACAAGCTGGTCCTGGCCGTGGGCGCGCAGCCGATACGCCTTGCGATCGAAGGGAACGCCGCTCA
GGAAGTCCGGTCCGTCAATCACGTCGAGGACTACCAGCAGTTCCGTGAAGCGATGCGCCAGATCG
GGGAGCAGGCCCGTGTGACCATCCTTGGCGCTGGCCTGATCGGGTGCGAATTCGCTGATGACCTT
GCCGGTGCCGGACACCATGTCACACTGGTTGATCCCAATCCGCTTCCCCTGGCCGCCCTCGCCGC
TCCGGCGCTGTCGCACGGCCTGCAGGCTGCGCTCGCAGAACGCGGGGTCAATCTTCAGCTCGGCA
CATCAGCCAGCCGTATCGACCGCGTTGAGGGAGCGCTGCAGGTATTGCTTGCCTCGGGCGCAGTA
ATGGAAACGGACATC
>r118.1 |SOURCES={KEY=d7264f85...,fw,2569188-2569788}|ERRORS={}|SOURCE_1="hcb" (d7264f85c64c494738c475b842be43584b20fbfb)
CGCCGAGCAGCACGATCACGAAGTCATCGTCACCGTAGGCGACCGTGCTTCCGCGCAAACCAAGC
TGGTTGACCTGGTGATCGGTGGCGTTGAACGGCGCGCGGTACGGACTTTCATCCCAGCGCCAGCC
GATCGGCGGCGCCGGCGGATAATTCACCACGCGCAGCACGCCTTCCACGGCGAGCAGGGACAGTA
CGAGGGTCACTGCGGACAGCAGCAGGTTCTTGGGCGACATCGTGATCAGTCCAGTTCGAATGCAT
TTTCATAACTCGCTTGCAGCGACGCATCCTGCCGCTCCTTGCGCAGATAACAATTGCCGATCGCC
AGCCCTTCGATCCCGGTGCCCATGAAGCAGCGGAACGCATCTTCCGGCGTATTGACGATGGGTTC
GCCGCGGACGTTGAAGCTGGTGTTGACCAGCACCGGGCAGCCGGTCAGCCGCTTGAATGCGCTCA
GCAGCGCGTGGTAGCGCGGATTGGTCTCGGCGTAGACGGTCTGGATGCGCGCTGAATAATCGACA
TGGGTCACCGCCGGAATCTCGGAGCGCGGCACCTTGAGCTTGTCGATCCCGAACAGCGCGGCGGC
ATGGTCCGGCAGCGC
>r119.1 |SOURCES={KEY=d7264f85...,fw,2669057-2669657}|ERRORS={}|SOURCE_1="hcb" (d7264f85c64c494738c475b842be43584b20fbfb)
CGACCGGCATCTGCTTCATTGGCGAACGTCCTTTCCGCGAATTCCTGAACCGTTACCTGTCGTAC
AAGCCGGGACCGATGATGACGCCGGACGGCACGGTGGTCGGTGAACATGTCGGCTTGAGTTTTTA
CACCCTGGGCCAGCGCAAAGGCATAGGCCTTGGCGGCATCAAGTCCTACCAGAACGCGGAGGGCA
GCAGCGATGCGTGGTATGTCGCGCGCAAGGATGTGGAAAACAATACGCTCTATGTGGTGCAGGGC
CACGACCACCCATGGCTGCTTTCCGGCGCCCTGGTGTCAGCCCAGGCCAGCTGGATTGCTGGCGA
ACCACCGGCTGCCGGGCAACTCGCGGCCAAGACACGCTACCGTCAGGCCGATGTGCCCTGCAGCC
TTAGCGTAGCCGATGCCGAGCGCTTCTCGTTGGCTTTCCCGTCCCCGCAATGGGCAGTCACGCCC
GGACAATCGGCGGTACTGTACGACGGCGAAGTCTGCCTGGGCGGCGGCATCATCAATTCAGCGGC
CGCCTGACCGCCTGAACCCAGCCGGATGGCACTGCCTCACCCCGATGGCAGCATCTTGATCAGGT
ATTTCGGCGATTCGG
>r120.1 |SOURCES={KEY=d7264f85...,fw,2564756-2565356}|ERRORS={}|SOURCE_1="hcb" (d7264f85c64c494738c475b842be43584b20fbfb)
TGTCATGGCCGGTTGCCACACCAAAACCCGGCTCGGTATCGCCTTCCTGGTCATCGACCGCGATG
GCGCCGATGGCGAATGCGCTCGATACGTTGAAGGCCAGAGCGGTTGCCAGGAAAAGTGCTGTGAT
TTTTTTCATTCTTGTCCCTGAAGGGTAGTGAAACGTTGCGCAATAAGCGGCCGGACCGGGAGGCG
GGCTTCCAGATAGTAATGCATAAGAGAAACAAAAAGTAACAATAGTTTTCTCAAATGCAATTTTG
CGGCAGCGCCTTAGGAAGGCAAAGGCGGGTTGCATCACGCTCCCTGCGACCGGGAGTATGGAAGA
CCGCGTACCTTGCGTGGCAATGGCCAATCCGCGACATGGATGAACGCATGGCGGCGCTGCAACCA
CGCAGATTGCAAACCGGCTGGCTGCGGCCACGGAGTCTGATGGAGAGAGCCCCGGCATAGGCGGT
GCGCTTTCAGGGCGACCAGGCGCTACGGCTGCCGGGATGAGGCGACGCGTGCAGATGTGAAAACG
GCTGGCATCAGCCAGCCGTCATAGCTACCCGGAAGAACCGGAAAGCGCCAGGTCAGCGCTTGGTC
AGTCCGCCAAGCAAT
>r121.1 |SOURCES={KEY=d7264f85...,bw,2600-3200}|ERRORS={}|SOURCE_1="hcb" (d7264f85c64c494738c475b842be43584b20fbfb)
CTGAAATGCTGCTCAAGGCGCTGGTGGATGAAAACAGCAGATACATGGATGCCTACGACTGGCTC
GCCAAAACCCATCTCGCGAGCGAGCAGCTGGACGAAGCCAAGGATGTCCTTGCCAACGCGGTCGC
AATCTCTCCCCATGCTGTACGGCGGTTGCGCAAGCTCGGTGAAGTGGCTCTGGAAGCCGGCGACA
TCGAGATAGCGGAAAAATCGTTTCAAAAGGTGGTCGCCAAAGCCAAGTACTCGGAATTCCGCGAT
CCCGAGGATCATGTGCGGCTGGTGCGTACTCTGGTCAAGAAAGGCGATGTCCAGCAAGCCTCGTC
GGTCATTCGCGACCTGGAAAAGTCGCTGAACAATCTTGACAAGACGCCGGCCTGTCGCGCCTTGT
CGTCGGCACTCGTTCAGACTGAACTGGGCAACGCCGAACAAGCCGCGCAAGACCTGGCGGCGGCC
GTCACCGCCTGCCGCAATACGGATGGCATTTCCAACGACATGAAGATGGAATTGGCCAAAAATTG
TCTCGGCCATAACATGGAAGACGGCGCGTCGGAAATCATGCGTGACGTCATGAGCAATGCCGCCG
ATGAGGGGGCTCTCG
>r122.1 |SOURCES={KEY=d7264f85...,bw,1787408-1788008}|ERRORS={}|SOURCE_1="hcb" (d7264f85c64c494738c475b842be43584b20fbfb)
CGCATCCGGCCTTCGCCCACATCGAGGGTCAGGCGCAGCAGCTTGTCGGAGCCATCCACGTGCTC
GCAGTTGACGATCTTGGCGATGCGCAGGTCGATCTTGGCAAAGTCGTCGATCTTGATTTCCGGAG
CGACCGCTTCGATTGCCCCTCCGTTCGCGCCGTCCGGCGCGGAGGCAGGGCCTGTGGCAGCGGCA
GCGCTGTTTTGCACGGCCGCAGCGGCTTGCTCGGGCAACTCGAACAACGCATCCAGCATCTTTGG
ATCCACGCGCTGCATCAGATGCTCGAACGTGCCGATGGCGGAAGGCGCATTTTGCAGATCCGCCC
AGGTCAGCGCACGTTCGATCCCGAACAGTGACGAGACCTTGCGGGCGGTAGCCGGAAGGATGGGC
GCGAGGTAGACCGACAAATTGAAGAATGCACGCAGCAGGTTGCTGCATACTTCCTGCAATTCCTG
GTTGTTGGCGGCATCCTTCGCCAGTTCCCATGGTTTCTTGGTGTCGACGTACTGGTTCACTTCGT
CCGCCAGTCCCATGATCAGGCGAATGGCCTTGCCATATTCACGTGCCTCGAACGCTTCGCGGATG
GCGGGTTCGTCTTCG
>r123.1 |SOURCES={KEY=d7264f85...,fw,1478814-1479414}|ERRORS={}|SOURCE_1="hcb" (d7264f85c64c494738c475b842be43584b20fbfb)
GTCGAGATGGCACTGGCCGGCGGACAGAGCGGGGCGGTCAGGGTCGACAACCGCGTGCGGCTGTC
GCCGACCTGACGCCGGCGCAATCGCAGTTGGGAACAACAGTAACAACAATAACAGCAGCAAGTGC
GACGGCAGTACCAGGAGATGGACAAGGTCATTCCGGAGACACAACGGATTTCAACAACGATAACG
ATAAGCAGCCATGATTCAACAGGAAATCGAAATCATCAACAAGCTCGGGCTGCATGCCCGCGCCT
CCGCAAAACTGACCCAGCTGGCCGCCAAGTTCCAGAGTGAGGTCTGGCTCAGCCGCAATGCAAGG
CGCGTCAACGCAAAATCCATCATGGGCGTGATGATGCTGGCTGCCGGCAAGGGCGCCAAGGTCAC
CCTGGAAGCCGACGGCGCCGACGAAAAGGCCGCCTTCGATGCCTTGGTCGAGCTGATCCAGAACA
AGTTTGGCGAAGGCGAATAACCAATACGCACATCGATGGCCTCATTCACGTTACACGGCATTCCG
GTTTCGCGCGGCATAGCAATTGGCCGCGCGCACCTGCTTGCGCCCGCCGCCCTGGACGTCAAACA
TTACCTTGTGCCCGA
>r124.1 |SOURCES={KEY=d7264f85...,fw,2824673-2825273}|ERRORS={}|SOURCE_1="hcb" (d7264f85c64c494738c475b842be43584b20fbfb)
CAGCGGTGCCGTCGCATTCAGCACCGCCGAGTGGGCCGCGGGAATGAACAGGGCCGCGAAGGAAA
AGCAGGTGAAGGGAATCACCCCGGCAAACAAGCCGACGATCGCAAACGGTTTGAGATTGCGCCGC
CAGTTCATCTGCACCCCGGTCAGCAGCGCGAACACCATCAATGCCAGGCCGGCCAGTCCCGTACG
CAAGGCTGCCGTCAGCAAGGGACCGGTTTCAGGTACCGCGATGCGCAGGAAAATGAACGAGCCAC
CCCAGATCGCAGAGAGGAATACCAGTTTGGCGAGATCGGCTGGAGACATGGGAAGGGCGGGATGC
GCAGGGGAAATAGAACGACCGGTCGATTGTAGCACCCGCTTTCCGTTGCTGCCGTGGCTGTTGGA
ATTGAGCGACTGACGGCGCTGGGCGCTCGCCGATTGAGGCCGGACAAGCACGATGTCCATTCATG
TATTGCGATTGACACAAGCCAAAGAGGCGGGTCCTGAAAAGCAAAATAATCACGCCAAGGGAGAG
ACTCATGTTCAAGCAAAATTCTTGGGGGCTGGCGGACGTGCTGACGATGGCACTGCTCGCGGTTC
CACTTGCCGGTTGCG
>r125.1 |SOURCES={KEY=d7264f85...,bw,3918460-3919060}|ERRORS={}|SOURCE_1="hcb" (d7264f85c64c494738c475b842be43584b20fbfb)
AGATTGGCGTCGGCCGCAGGTGCCGGCTGCGGGGCACGCGCCTGATGACGGTTTTGCATAGACTG
CTCTCGGCGCTGTGCCTGTGACTGGCGGAAGTCCTGGTCGGCTTGCGCGCGGGACGCCTGCTTTT
CCTCCCGTGGCGAACGGCCATGGGAAGCGGCTACCGGTTCCATTTCATCACTGACGACCGGAGCA
GCAGATCGCGCCCTGCTGGGCAATTCGTCCGCGCTGCTTTCTGCTTGCCCCGCTGCAGGCCCTTC
CGCAGCGGTTGGCGAGTTAGCGATTCGGTTGCTTGCAGACGATACGTCAGGCGAGCCCGTTGCAT
CTGCCAGGGCGGGGCCAGTATCCGCGTTGCCGATGGCATCGATGCCCACTGTCGCCTCTTTCACC
TCCGTATCTTGTTGATCTGCATTCTGGTCATCAGCTGATGCGGCTGCCACCGCTTCGGATTTGTC
AGCGCCCGTTCGATGGGCGATTCGACTATCGGCTTCTTCGCGAAACAGATCGTTTTGCCGGGCCT
GGCCCAGGCCGTGGAATATGGGACGCAGCTTTTCACGGATGCCTTCGAAGCCTTGCGCGATCGAG
ACAAGTTTACGATGG
>r126.1 |SOURCES={KEY=d7264f85...,bw,2592047-2592647}|ERRORS={}|SOURCE_1="hcb" (d7264f85c64c494738c475b842be43584b20fbfb)
GCGTAAACGTCTGTCGCCGGTTCCGGTCCGGCGCGGCTGCCCTTGCTGACCAGCGGCAAGGGCAG
GGAACGCAGCATGTACCGCTTGCAACTTCCGCGCTTCGCGCTGGGCCGCAGTTCGTAGTACCCTT
CCGTCATGAACTCTGTACCTGAACCATTCCACGCCGCACGTTTCATCAAAGAGATCGGGCGCGGC
AAAAAGGGCGCGCGCAGCATGTCGCGCGACGACGCCCGTGACTTGTACAGCGCGATGCTGGAGCG
CCGTGTTTCGGATCTGGAATTGGGCGGCATCGTGCTGGCCATGCGCATCAAGGGCGAGTCGGTCG
ATGAAATTGCCGGCTTCCTCGATGCAGCCGAAGCGTCGTTTGCACCCTTGGCGGTTCCGCCCGGG
GATGCGGCACCGGTCGTGCTCCCCAGCTACAATGGGTCAAGAAACCTTCCCAACCTCACCCCGCT
GCTGGCCATGCTGCTGGCGCGCGAAGGCGTACCGGTATTGATCCATGGCGTGACTAGCGATCCCG
GCCGCGTCACGACCGCGGAGATCCTTGCCGAACTGGGCATTGCGCCCGCGCAGAACGTGCAGCAG
GCCGCCGCAGGCTTT
>r127.1 |SOURCES={KEY=d7264f85...,bw,91594-92194}|ERRORS={}|SOURCE_1="hcb" (d7264f85c64c494738c475b842be43584b20fbfb)
TTCATCGAAGATGCCGGCGTCGCCGGTATGGAAATAGCCGTCGCTGTCGATCACTTCGGCGGTCG
CATCCGGGCGCTTGTAGTATTCCTTGAGCATCGCATCCGACTTCACCAGCACCTCGCCGTTCGGA
GCGAGCTTGACTTCCACACCCGGAGCCGGCAGGCCGACGCTGTCGAACTTGATGTTGCCGTTTGG
TTGCAGGCAGACATAGGCACAGGTTTCGGTCGCGCCATATAACTGCTTCAGGTTCACGCCGATCG
ACCGGTAGAAACGGAACAGGTCGGGACCGATCGCCGCACCCGCCGTGTAGGCGATGCGCACGCGT
GACAGGCCCAGCACATTCTTCAGCGGCCCGTAGACCAGCAGGTTGCCGATGCGGTAACTGAGGCG
GTCCATCAAGCCGACCGGCTTGCCGTCCAGGATGTCGGAACCGACGCGGCGTGCGACTTCCATGT
AGTGATGAAAAATCTTGCGCTTCACCGCACCGGCATCTTCCATGCGGATCATGACCGTGGTCAGC
ATGTTTTCAAACACGCGCGGCGGCGCAAAGTAATAGGTGGGGCCGATTTCGCGCATATCGGTCAT
CACCGTATTGCCCGA
>r128.1 |SOURCES={KEY=d7264f85...,fw,3755613-3756213}|ERRORS={}|SOURCE_1="hcb" (d7264f85c64c494738c475b842be43584b20fbfb)
TATGAAAAGGTCGCAAACGGTGACGGCGTCATGCCTGACATCGTCCTTATCGACGGCGGCAAGGG
GCAGGTGGAAATGGCCCGTCAGGTGTTCAGCGAACTTGGCCTTGATGTGAGCCTTATTGTCGGCG
TGGCGAAGGGCGAGGGCCGCAAGGTCGGTCTGGAGACGCTTGTGTTTGCCGACGAAAGGGCGCCG
CAGGAACTGGGCAAGGAGTCCGCCGCGCTGATGCTCATCGCCCAGATCCGTGATGAAGCGCACCG
CTTTGCCATTACCGGCATGCGAGCCAAACGAGCCAAGGCCCGGCAGACATCCCGCCTCGAAGAAA
TTGAAGGCATAGGCGCGAAGCGGCGCCAGAAATTGCTGGCTAGATTTGGCGGCCTGCGCGGCGTG
GCGGACGCGAGTGTCGAGGATCTCGCCTCAGTCGATGGCATCTCGCGGCAGCTCGCCGAAGAGAT
ATACAAGCAGTTGCATTAGATCTGTGTCGGATTCCAGTCGGTAATTCATTGCAGGCAAAGCAAGT
TCCACGCGATAATCGCAGTAAATTACAGGCGCCGACTATGCCCCTCAATATTCCGATCCTACTTA
CCTGGCTACGCGTAG
>r129.1 |SOURCES={KEY=d7264f85...,bw,1193620-1194220}|ERRORS={}|SOURCE_1="hcb" (d7264f85c64c494738c475b842be43584b20fbfb)
TCCCTGCAGCACATGCGCGACATTCACCCCAATTGCTTCGACGGCATAGCCCCCTTCCATCACGA
ACAGCGTCGGCAATCCCAGCCTCGCAAGTTGAGCGCCCAGGCGTCCGTACTCCGGCGCATCGAGC
TTGAATTTGGAAATCGGATCGCCGACGTAGGTATCGACGCCGAGTGACACGACCAGCGCCTCCGG
CCGGAACGACTGGAGGCGCTGGCAAGCCGCGTCGAGCGCCGCGAACCATTGCGCATTGCTGCTGC
CGGCGGCAAGCGGATAATTCTGGTTGAAACCGGCCCCGTCGCCGGCTCCGGTTTCATCTGCGTGC
CCAAGGTAGAACGGGTACTCCGTTTTCGGATCGCCATGGATGGACTGGAACAATACATCCGAGCG
TTCATAGAAAATGGATTGCGTTCCATTTCCGTGGTGGTAGTCGACATCGAGTATCGCCACGCGCG
CGGCGCCGCTGTCAATGAAGGCTTGCGCAGCGACCGCCGTATTATTGACGAAGCAGTAGCCGCCA
AGAAAGTCGGCGCCCGCATGATGGCCGGGCGGGCGTGACAACGCGAACGCCGCGCGTGCGCCGTG
TACGACGCGTCGCTG
>r130.1 |SOURCES={KEY=d7264f85...,bw,720493-721093}|ERRORS={}|SOURCE_1="hcb" (d7264f85c64c494738c475b842be43584b20fbfb)
ACGATCCCGTCATTCTCGAACTGCGCCACCGCGTGCGGCGCGCCATGCTGGCGACCATGATGTTT
GCGCAAGGAACACCGATGTTGCTTGCGGGGGATGAATTCGGCAGGACCCAGCAGGGCAACAACAA
CGCGTACTGCCAGGACAATGACATTTCCTGGGTGGACTGGAACGCTGCACTCAGTCCGGAAGGCC
AGTCGCTGACCGCTTACGTCAGCCGCCTGATTTCCTTGCGGCACAGTTTCGAATCGCTGCAGGCG
CAGCGTTTTCTGCATGGTGAGGAGCTGGAGCCCGGCATCCGGGATGTCGCATGGTTCGATGAACG
TGGCGAGGAGCTGTCGCCGGAAGCGTGGCAAAACCCGGAAGCACGCGCACTGACAGTCCAGCGCG
CAAGCTTCAACGGCGGCGGCCTGATCGATATGGTGTTGATGTTTATTAATGGCGGGCATGAGCCG
CTGGCCTTCAGTTTTCCGGGGCCGGCACGCACCTGGCATTTACTGCTCGACAGCGCAGTCGATGA
GACCCAGAATCGCACGATCACCGACCGCACCACGGAAGTACAAGGCCATAGCGTGATGGTATTCG
GCACACGCGTCCCCA
>r131.1 |SOURCES={KEY=d7264f85...,fw,3086654-3087254}|ERRORS={}|SOURCE_1="hcb" (d7264f85c64c494738c475b842be43584b20fbfb)
AATTCACCCGACCGCGAATTCGATCCGCTCGAGTTCGACCGCTTCACCCGTCTGCAGGAACTGAC
CCGCATGATGGCCGAAAGCGTCAATGACGTCGGTTCGGTGCACCAGAACCTCAGCCGTACTCTCG
ACAGTGCGGCCGGCGACCTGTCAATCCAGGCGCGCCTGACACGCGATCTGCAGCAGGATCTGATG
CGTGTACGCATGGTGCAGTTCGCCAGCATTTCCGAGCGACTGTTCCGCGTCACCCGCCAGGCAGC
CAAGGAAATCGACAAGCGCGTCAACCTTGACATCCGTGGGAGTGCCGTTGAAATCGACCGCGGCG
TTCTCGAGAAAATGACCGGTCCGTTCGAGCACCTGTTGCGCAACGCGATTGTGCATGGCGTGGAA
ACACGCGAGGCACGCCGCGCGGCAGGCAAGAACGAGACCGGTGAATTGCTGGTGGAAGTCAGGCA
GGAAGGTAATGAGGTCGTGATCCAGTTTTCGGACGATGGTCATGGACTCAATCTTGGCCGGATTC
GCGACAAGGCGGAACGCATCGGTCTGCTGACCAGCGATGCGCCGCTGTCCGACGAAGAAGTGAAA
GATCTGATCTTCCAC
>r132.1 |SOURCES={KEY=d7264f85...,fw,1995870-1996470}|ERRORS={}|SOURCE_1="hcb" (d7264f85c64c494738c475b842be43584b20fbfb)
AGCGACGCGATGCAAAAAACTTTTCGAGGCGCGATACCGCTTCGTGCAGGTTTTCCATGGACGTT
GCATAGGACAGGCGGATGTATTGGTGGGCCGTATACGGGCCAAAGTCGAGCCCGGGCACCAGCAC
GACACCGGCCTCATGCAGCATATCGATGGTCAGCTGGTCGGCGTCGGCAGACAACGCAGAGCAAT
CCGCATAGACGTAGAAAGCGCCGTCCGGCGTCACCGGCACCCCGAAACCGAGCTGCTTCAATGCA
GGGACGATAAAGTCGCGTCGGCGTTTGAATTCCGCTTTTCGCCCTTCATAGATCGCGATGGCTTC
CGGTGTAAAGCAGGCGACGCCTGCATGCTGCGCAATGCTGGACGCGCAGATAAACAGGTTCTGCG
CCAGCTTCTCAATAGCGGGGACCATGGCATCAGGCACAACCAGCCATCCGAGACGCCACCCTGTC
ATATTGAAGTACTTCGAGAAGCTGTTGATGACAATCACGTCGTCGCCCAGCGACAGCGCGGAGAA
TGGCTCCTCGTCATAGGTCAGCCCCTGATAGATTTCGTCGACGATGGTGAAACCGTTCTTTTCAC
GCACGGTTGCCACGA
>r133.1 |SOURCES={KEY=d7264f85...,fw,3027704-3028304}|ERRORS={}|SOURCE_1="hcb" (d7264f85c64c494738c475b842be43584b20fbfb)
AAATAGCCATGCCTTAAACAAAAACTCCTTCGGCCTTGCAGCGGAAGGAGTTTGGTCACGAACAA
ACCTGGGATGGTGCTTAGACTACGGCGCCCAGTTTGAAGATCGGCAGGTACATCGCAATCACCAG
GCCGCCGATCAGGACGCCCAGGATCGCCATGATCAACGGCTCCATCAGGCTGGACAATGAGGCCA
CCGCCTCATCTACCTCGGCCTCGTAGAAATCCGCCACCTTGCTCAGCATTTGGTCAAGCGCACCG
GATTCCTCGCCGATGGACACCATCTGCGTGACCATATTGGGGAAGACATTCGCGTTTTGCATCGC
TGCCGTCAGGCTGGTGCCGGTACTGACCTCGGTCTGGATCTTCTTGGTCGCTTCCATGTAAAGGA
TGTTGCCCGATGCCCCGCCAACCGAATCCAGTGACTCGACCAAGGGGACGCCGGCGGCAAACATG
GTTGCCAGGGTTCGAGTCCAGCGTGCAATCGTCGCCTTGCGGATCACTTCGCCGAAAATGGGCGC
CTGCAGCAGGGCCCGGTCCATGAAGCGCTGCACCTTTGCGGATCGCCGCCAGGACTGGAAAAACA
GGTACAGCCCCGAAA
>r134.1 |SOURCES={KEY=d7264f85...,bw,1193932-1194532}|ERRORS={}|SOURCE_1="hcb" (d7264f85c64c494738c475b842be43584b20fbfb)
CCATGAGCCCGAAAGACCACGTCGGCCTTGACCAGCGTTCGCGCGTGATGGGCCGGATTGTCGGC
AACAAGTTCACCTACGCATACGGCGGCGAATAAGCCGCGCCGGCAGGCACCGCGTCAGGTGTCTG
CCGAAGTGGGTACACGCCTACTACGCTGCCCGCGTAAGTCGTGCGGGGTTTGCCGGCGAGGCTAT
CGCCTGCTGAGCATGGTCCCTCGTCAAATTAACGGTCAAGGGTCGATGCACACTGCGCGATGCCT
ACGGCTTGGCAGGGAAGCGGCACTGCCATCCTCAGCCGGCGACATCCCGGAATCCCTGCAGCACA
TGCGCGACATTCACCCCAATTGCTTCGACGGCATAGCCCCCTTCCATCACGAACAGCGTCGGCAA
TCCCAGCCTCGCAAGTTGAGCGCCCAGGCGTCCGTACTCCGGCGCATCGAGCTTGAATTTGGAAA
TCGGATCGCCGACGTAGGTATCGACGCCGAGTGACACGACCAGCGCCTCCGGCCGGAACGACTGG
AGGCGCTGGCAAGCCGCGTCGAGCGCCGCGAACCATTGCGCATTGCTGCTGCCGGCGGCAAGCGG
ATAATTCTGGTTGAA
>r135.1 |SOURCES={KEY=d7264f85...,fw,4014595-4015195}|ERRORS={}|SOURCE_1="hcb" (d7264f85c64c494738c475b842be43584b20fbfb)
GCATGCTGCACTTGCCGCCGATGCTCGGCTATCTGATGGTGGGCATCGTAATCGGCCCCCATGGA
TGGGGCCTTGCCAGCGAAAATACGACCACGCATACGCTGGCTGAATTTGGCGTGGTGTTCCTGAT
GTTTTCCATTGGTCTCGAGTTTTCGTTGCCCAAGTTGTCGTCGATGCGGCGTACGGTGTTCGGGC
TGGGCATGGCGCAGGTGTTGCTCACCATCGGGGCGACCATGTTGTTCGGATGGCTGATGTCACGT
CTGTTGCCGCAACTGATCGACATCAGCTGGCGCGCCGCTTTCGCGCTCGGCGGCGCGCTGGCCAT
GTCGTCGACGGCAATCGTCTCCAAGATGCTGACTGAACGGCTTGAACTTGAAACCGAACATGGCC
GGCAGATTTTTGGCATCCTGCTGTTCCAGGATCTGGCGGTGGTGCCGCTGCTGATCCTGGTCCCC
GCGCTGGCGAAAGATACCGGCGACCTGATGGCCACGCTGATGCTGGCAATGATGAAGGCCGGCAT
CGTGCTGGTGCTGCTGTTGATGATCGGCCAGCAACTGATGCGCGGCTGGTTCCATATCGTGGTCA
AACGGCGTTCGCAGG
>r136.1 |SOURCES={KEY=d7264f85...,bw,2590940-2591540}|ERRORS={}|SOURCE_1="hcb" (d7264f85c64c494738c475b842be43584b20fbfb)
GACAAGGCTGGGTAAGGTTTATCTCGTTGGCGCCGGACCGGGCGATCCGGACCTGCTGACACTCA
AGGCGGTAAAGTCGATCGCACAGGCCGATGTGCTGCTGGTCGACGATCTGGTCAATCCCGCGATC
CTCGACCATGCGCAGACGCGGGCACGGATCGTCCATGTCGGCAAGCGCGGCGGCTGCCAGTCGAC
CCCGCAGAACTTCATCGAGCGCCTGATGATCGCGGAAGCACGCGCCGGACACCAGGTGGTGCGCC
TGAAAGGCGGCGATCCGTTTATCTTTGGCCGTGGCGGCGAGGAACGCGAACACCTGCTGGCCGCC
GGCATCGACGTCGAAGTGGTCAATGGCATAAGCAGCGGGCTCGCGGCGCCTTCGGCCATCGGTGT
GCCGCTCACGCACCGCGACTGGAGCCAGGGCGCGGTGTTTGTCACCGGCCACGGCAAGACTGCCG
ACGCCAACCCCGATTGGCAAGCATTGGCAGCACTGAACATGACGCTGGTCGTCTACATGGGCGTC
GCCCGCTGTGCCGACATCCAGGCCGCGTTGATCGCCGGCGGCAAGGCACCGTCCACCCCGGTTGC
GGTCATCCATGCAGC
>r137.1 |SOURCES={KEY=d7264f85...,fw,4103944-4104544}|ERRORS={}|SOURCE_1="hcb" (d7264f85c64c494738c475b842be43584b20fbfb)
GCGACGAAGGATGCTGATAACGCAACCGCTCAGACGCACCCTGGCATGTAGAGATTTATCAGCAA
GATAAAGACCGTAATTGAATGTTGCCATGGTCTCGAAATAGATTCTTTTATACCGGGACAATAGG
CCAAGCAAATGTAATCGAATATGTGCCTCCATCGCTGGAGACTGAAACAGATGTAGTCATTGAAA
GGAAACAGAAAGAGGTACAGGCCGTATATGAAAACGACTAAGCATACGTTCTGATTGATGCGGGA
TGCCGGTGATGGACGGTTATGACGCTAGCGCCCTTATTCGCCGGACGGAAGGGCAGGGAGGGTAG
CACGTTCCGATCATCGCAATGACTGCGAATAGCCTCGATGACGTTAGAGAGCGAATGAGCGAGGC
GGGCATGGATCACTATGTCAGCAAGCCCAGTACTGTAGAGGCGTTGCACCAAGCCTCATCCCATG
CTTTGAGAGGCAACAAAGTCGAGCAGGCGCCCGAGCGTTCGGAGCCTATAGATAGGCAAAGCATT
GTAGATCCATCGGTTCTGGCTGAGCTAAGACTGATCTTCGGTAACGACATTTCCAAAGCGATCAA
ACCGTTTTTAGAGGA
>r138.1 |SOURCES={KEY=d7264f85...,fw,2711411-2712011}|ERRORS={}|SOURCE_1="hcb" (d7264f85c64c494738c475b842be43584b20fbfb)
TACGCATGCTTTCGATGGCTTCCTCGCCATGCTCCTGCACCAGGAATTCCATCTTGTGCAGGCCG
ACACCGTGTTCGCCGGTGCAGGTGCCGTCCATGGAAATCGCGCGCGCCACCATGCGGGCATTGAC
GCCTTCGGCCTTGGCGACATCGGCCGCATCATTCGGATCCACCATCATCAGCACGTGGAAGTTGC
CGTCGCCGACGTGGCCGATGATGGAATAGATCATGTCGTTCTTTTCGCAATCGGCCTTGGTGTCG
AGGATGCATTCCGCCAGACGGGAAATCGGCACGCAGCAGTCGGTGGAAATCGCCCGTCCGCCGGG
GCGCATCTGCAGCATCGCAAAATAGGCATTGTGCCGCGCCGTCCACAGGCGGGTGCGGTCTTCCG
GGCGGGTCGCCCATTCGAAACCAATCGCGTTGTACTCGGCGGCAATTTCCTGGACCAGCTGCGCC
TGCTCGGCAACGCCGTTTTCGCTGCCGTGGAATTCGAACAGCAGCAGCGGCTTTTCCGGCAAGCC
CAGCTTGTCGTGTGCATTGATCGAACGCACGCTGTTTTCATCAAGGAATTCCACGCGGGCAACCG
GGACGCCCATCTGGA
>r139.1 |SOURCES={KEY=d7264f85...,bw,2972237-2972837}|ERRORS={}|SOURCE_1="hcb" (d7264f85c64c494738c475b842be43584b20fbfb)
CAGGTGCATGTAGCGCGGCGGGTTGAAGAAGTGCACGCCGCAGAAACGCGCCTTCAGGTCGGCGT
CGAAACCTTCGGACAGTGCGGTGATCGACAGGCCGGAGGTATTCGACGCGAAGATGGTGTTGGCG
CCGATGTATGGAGCGATCTTCTTGTACAGGTCATGCTTCCAGTCCATGCGTTCCGCGATCGCCTC
GATGATCAGGTCGCAACCCTTGAGGATCTCCAGGTTGTCTTCGTAGTTGGCGACCTGGATCAGGG
ACGCATCATCCTTGTTGCCGAGCGGGGCCGGGCTGAGCTTCTTCAGGTTTTCGATCGCGCGCAGC
ACGATGCCGTTCTTCGGGCCTTCCTTGGCCGGCAGGTCGAACAGGACGACAGGGACTTTCGCGTT
CACGCAGTGGGCGGCGATCTGCGCGCCCATCACGCCGGCGCCGAGCACGGCGACTTTCTTGACGA
TGAAGTTGGACATGGGAGGATTCCTTTAAATTCGTGGGGACTGCCCGCTCCCCGGTGCGGGAGGA
GCGGAAAGTGAGGATGGAGACAGTCCGGCCGGGCAGTCGAAGCCGTTGCTCGGTCGTTCCGTTTC
CATCCCGGCCTTCCC
>r140.1 |SOURCES={KEY=d7264f85...,bw,4038791-4039391}|ERRORS={}|SOURCE_1="hcb" (d7264f85c64c494738c475b842be43584b20fbfb)
CTTATCCGCAGTCGGTATGGCAGCGGCCTCGTCGGCGACGGTAGGTCCTACATCGTTCTCGTATT
TTGTTTCCGGCACTTCCCCGTCATAGACCTTGCCCTGGCGTCGCTGCATATAGGCGTCGCGCACG
AATACATAGCGGTCAAGCGCCGCTTCTTCAACCAGGTTGGAGGCATCCAGCACCGTCGCGCGGAG
GTCGATCGCATTGGTAACGGAGCCGATGTGGCGCACGTGAACTGGTCGCTTGTAATGCCAGGGAT
CACCCGCGAAGTCGAGGGGAAGCGCCGCCGTATCGCGCACGGTCGACGACCCGAGGATCGGCAAT
ACCAGATACGGACCGGAAGCAAGCCCCCATTTACCCAGGGTTTGACCAAAGTCCTCGTTATGCTT
GGTCAATCCCGCTTCACTGCCGATATCCAGCACACCACCGAAACCCATGGTGGTATTCACGGCAA
CCCGCATGACGTCGGAAAAGCCTTCGGCAATCTTGCCTTGCAGGAAATTATTGACGCCAGTCCAG
ACATCGCCAAGATTACCGAAAAAGTTGTTGATGCCAATCTGGACAAAGTCGGGCACCACATTGCT
ATACACTTCCGCCGC
>r141.1 |SOURCES={KEY=d7264f85...,bw,2794491-2795091}|ERRORS={}|SOURCE_1="hcb" (d7264f85c64c494738c475b842be43584b20fbfb)
TGCCGGACAGCGCCGCTGCCAGGTCCGACAGGATGTCGGCGTGCAGGTTGGTGCCGACTATCACA
TCCAGCGTCTGCGGTTTCAGCACCATGCGGGTGGTCACCGCGTCGACCAGCTCACGGTCGGTCTG
CACGTCGGGATAGTCGTTTGCGACTTCAAAGAAGATTTCATCCCACAGCACCATGCCGAACCGCT
GGGCATTCGACTTGGTCACCAGCGTCAGGTGTTTGCGGGGACGCGTGCGGGCCAGCTCGAATGCA
TAGCGGTGTATGCGTTCGACGCCGACACGGGTAAACACCGCGGTTTCGGTGCCGACTTCCGTCGG
CAAGCCGCGATGCACACGGCCGCCATTGCCCGCATATTCTCCTTCGGAATTTTCGCGGACGATGA
CCCAGTCAATGGCACTGCCCTGATGCAACGGACTTTTCACGCCGGGCAGCACGCGCGCCGGACGC
ACATTCGCATATTGATCGAAGCCTTGCGCAATCGGCAGGCGCAGTCCCCAGAGGGAGATGTCGTC
GGCTACCTTCTGGCTGCCGACGGCGCCGAAAAAGATGGCATCGAACTGCTTCAGCCGCTCCAGGC
CGCCAGGCGGGATGT
>r142.1 |SOURCES={KEY=d7264f85...,bw,2779801-2780401}|ERRORS={}|SOURCE_1="hcb" (d7264f85c64c494738c475b842be43584b20fbfb)
ACAATTCCAATCCCGTTGCGGTAGCGCCTGAGTCACCGAAGGTCGCGCAAGGCTTTGCGCGTAAC
GATTTGTTTACCGTCGTGCTCGAGCATTTCCAGACTGACACGGCCGACTATGCGGACATCGTGCT
GCCTGCGACCACGCAGCTTGAGCATGTGGATATCCATGCAACGTATGGTCATCTGTACATGATGG
CCAATAACGCAGCGATCGCTCCGCTCGGCGAAGCAAAACCCAACACGCAGATCTTCCGGCTGCTT
GCTGCCCGCATGGGGTTTAACGAGCCATGTTTTCATGAAACGGACGATGAGATCGCGGCGCAGGC
GTTCGACCGCAAGAACGTCCACGCGATCCACTTCGACTGGGACGCGTTGAAGCAGCGCGGCTGGC
AAAAGCTCAACGCCGCCGAAGCCCCGTTTGCCAACGGCGGTTTTCCTACGCCGTCCGGCAAGTGT
GAATTCTATTGCGAGCGCATGCAGGCTGACGGCCTTGATCCTTTGCCTACTTATATCGCGCCGTA
TGAATCCGTTGCCAGCAATCCGGAATTGGCAAAACGCTATCCGCTCGGAATGATTTCTCCGCCGG
CAAGGAACTTTCTTA
>r143.1 |SOURCES={KEY=d7264f85...,fw,4752001-4752601}|ERRORS={}|SOURCE_1="hcb" (d7264f85c64c494738c475b842be43584b20fbfb)
TCGATACGCACACCGGGATGACTGCGGGTGAAGCGTCCCAGCACTTCCGGCAGCAGGTGCTCGCC
AAAGTCTTCCTGCAGCCCGAGCCGCACCCATCCGTCGAGTTGCTTACCGCGCAATGCCAGTGCGG
CTTCATCATTGAGGTCGAGGATGCGCCGCGCATAACTCAGCAGGACTTCGCCTTCATCGGTCAGG
GCCATGCCACGGCCGGACTTCCGCAGGAGCCGTGTGCCCGCCTGTTCCTCGAGCTTTTTCAGCTG
CGCGCTGACCGCCGAGGTCGACCGGCCAAGCCGGTCTGCGGCTTTGGCGAAGCTTCCAAGTTCCA
TGCCGACGCTGAAGCTGCGTAGCGCGTCCAGGTCGAAATTGATTCTTCGCATATAACCATCCTGG
TTTTTGGGATCGACCGTTCAAAACTTTCTGATTTTCCAAATGATAGTCTGCATTTAAGCTTTGCG
TGTCAATGCATTACGGAGCGAATATGCGCAAACTGCAAGGATTGGGAGAGCAAGCGATGGGCAGC
ATCACGCCGAAGCTGGCATCCATCACCGATGAAGTTCTATTCGGCGATATATGGCAAAGGGAGGG
GCTTTCGGCGCGTGA
>r144.1 |SOURCES={KEY=d7264f85...,bw,1147009-1147609}|ERRORS={}|SOURCE_1="hcb" (d7264f85c64c494738c475b842be43584b20fbfb)
CGTTTGCCCCATCCGGTCCCACCCTGTTTGCGCCATTTCCTTTTGCCATCCTGATCGCACCGCTG
GTGATGATCATCAGTTTCATCCTGCTGGCGGCAGCCAACATGAAAACGCATATTCGCCATACGAT
CAAACATCCGATGCTGATCGGCGTCGGCTTGTGGGCAGCGGTACATCTGCTGGCCAACGGCGAGC
TGAAGGCGACCTTGCTTTTCGGTGCCTTTCTTGCGTATGCCATCATCGACCTGCTGTCGGCGACC
AGCCGGCAGGCGGTGAAATCATTTACGCCGGCGGCGCGTCATGATGTGCGCGCCATCCTTGGCGG
GATCGTCATTGCCTTGCTGGTCATGACCGTCCATCGGCTGCTGTTTGGCGTGAAGGCGGTGCACT
GGGGCGTGTGATACGGATGCGTGTGGTGAGCGCGGCGTGCCGTGCCGCGTGTCCGCATTGCATCA
AGCCGGTTTCAGTTGTGCGATCAGGAAATCGATGAAGCTTCGCACCCTCGCCGGCAAATTGCGTC
GGCTGGGATAGAACACGAACAAATCCGCCGGTGCCGGCTTGTAGTCGGACAGCACCGGCCGCAGC
CGCCCGCTCTCAAGG
>r145.1 |SOURCES={KEY=d7264f85...,fw,3307657-3308257}|ERRORS={}|SOURCE_1="hcb" (d7264f85c64c494738c475b842be43584b20fbfb)
GTAGCGCGCCTCGGTCGCCGCGAACGAGGTGCGGTAACCTTCCGCCGCCACACGCGCATCTTCAC
TGCGGGAGGCGGTGCTCCGCAGGTTGACCAGCGCTTCTTCGACTTCGCGTACGGCCTGCCGGACC
TGGGCGCGGTAGCGCACCACTGCGTCCTCGTAGCGGGCATGCGCAGCCTCGGCATTGGCGGCGCG
TCGTCCTCCGTCAAAAACCGGCACGCTGAGGGCAAGCGGTCCTATTGACCAGGTCGTCAGGTCGA
GGTCCGTGCCGCCGGTGCGGAACCGGGTCGCGCCCAGTGATCCGCTCAGGCTCAGGCGCGGATAG
CGCTGCGCATTGGCCGATCCGGCATCGGCGCTCGCAGCCGCGACCTCGCGCTCCGCATTGAACAC
GTCGGGGCGCTGCGACAGCATGTCGGCAGGCAGCGAATCGACCGACAACGCAAAGCTCTGCGGAA
GTACGGCGGGCGACTGGGCAAGGCGCTGCCGGAGACTTGCTTCGGGCAGCGCTGTCAGCGACACC
AGTGCCTTTAGCACCACCTCGCATTGTGCTTGCTGCTGGGTGGCACGGCTATTCGCGTCGGCTGC
GCTTGCCCGTGCTAG
>r146.1 |SOURCES={KEY=d7264f85...,fw,1376312-1376912}|ERRORS={}|SOURCE_1="hcb" (d7264f85c64c494738c475b842be43584b20fbfb)
AGGCCAGCTGATGTCGCTGAGCGTGTATGCCGGTTCCAGCCAGTTCATCGCAGCCGGACTGGTGG
CCAGCCATACCGGCATGCTGGTGATCTGGCTGACCACGTTCATCGTCAACCTGCGCCACATGCTG
TATGCAGCCACGCTGCTGCCGTATGTCGCCCATCTGCCTGCACGCTGGCGCTGGGCGCTGGGCTT
CTTCATGACCGATGAAACCTTTGCCGTCATGAACGGCTATTACCGCCAGCATCCCGATGCGCCGC
TCGGCCATTGGTATTTCCTCGGCTCCTGCCTGTCGATGTATGTCAACTGGCAGGCATGGACGGCG
GTCGGCCTGATGTTCGGCGCGGTCTTTCCCCAGCTGCAAACCCTTGGCCTCGACTTTGCGATGGT
GGCAACCTTCATTGCAATCGTTGTCCCGCAACTGACCCGGCTTCCGCATTTTGCCGCCGCCCTGG
CGGCCGGCAGCTTTGCTTTCCTGTTGCGCGAACTGCCGTACAAGCTGGGATTGATGTCCGCGGTA
CTGATCGGCGTCGCGGTGGGCATGGCGCTGTTGCGCTGGCAGGCGCGCGCGGTCGGTGCCCGCCA
TGGCGAGGAGGCGGC
>r147.1 |SOURCES={KEY=d7264f85...,bw,139440-140040}|ERRORS={}|SOURCE_1="hcb" (d7264f85c64c494738c475b842be43584b20fbfb)
GCCGGCGATGTGGCCGCATGGTACCTGGTCGCGCCGGGTGTCGGCATCTATTCCGGTTATCGCAA
TGACCAGTACGCGACCCTGAGCGGCACCTCGATGGCAGCGCCGATGGTGAGCGGGGCGGCGGCGC
TGCTGATGCAGATGTGGCCGTCGCTGCGCGCCGACCAGGTGGCCACCATCCTGCTGGTGACGGCC
ACCGATCTTGGCGCGCCGGGCATCGATCCGATCTACGGGCGCGGTTTGCTCAACATTGAAAAGGC
CATGCAACCGGTCGGTGCGCTGACCACCACGACGTTCAACGGCAAGTCGGTCAGCGTACTGGCCG
GCATCACGCAGCCTTCGTCGGCGACCAGCAAGATCTGGAGCCTGGCGTCATCCGGCCAGCTGCGC
GTGGTCGGAAGAGACGATTTCGAGCGCGACTTCGGGATCGATCTGGGCGCCACCGTGGCCCGTCC
GACATCGCTGTCGCTCGACCGGGCGTTGGGCGACATGGATCGCCGCATTGAAGTTGCCGAACAGG
TGCTGCGCGATGGCACCGAGCTGACGCTGGCCTATGAAAGCAAGCGGACCGCGCCGGGCTTGTCG
TTCAGCGATGCGCCG
>r148.1 |SOURCES={KEY=d7264f85...,fw,2551703-2552303}|ERRORS={}|SOURCE_1="hcb" (d7264f85c64c494738c475b842be43584b20fbfb)
CGAAGTTGCCGACCAGCGCCAGGCCGGTTTCGAGGCCGATGCCGACTTTGATCGGCAGCAGGCCG
AGCTCATCGCAGAACGGTGCCAGCGCATCCATGCGCTTCTGGATATCGTGTGCCGCCGCGAGGGC
GTGGCTGGCATGCAGCGGATCGTCTTCGGGCGCGTTCCAGAATGCCATGATGGCGTCACCGATGA
ACTTGTCGATGGTGCCGTGATGGTCGACCACCGCTTCGGCCATCTCGGAAAACACCCGCTGCATC
AGGCGCGCGACGATTTCCGGCGTGGTGCTTTCGCTGAGTCCCGCGAAGCCGTGGATGTCGGCAAA
CAGCACGGTGATTTCGCGGCGCGACGCATCGACCGTGGTATTGACCTTGCCGTAGGCGCTGAGGC
GGTCGGCGACCGAGCGCGGCAGGTACGCGGACAGCTGCGCAAACACGCCGGCCCGGTCGCGTCCG
GTGCGGTAGAGTTCGGTGGACAGGATCAGCAGCACGGCCAGGGGCGGAAAGACCAATAGCGGCGA
CAAGGGCAGCAGGATACCGGCATGGCGCAGCGCGGCCAGCGCAATGAGTGCGGCGCCGGCCCAGG
TGCCGACCAGCCATG
>r149.1 |SOURCES={KEY=d7264f85...,bw,1137948-1138548}|ERRORS={}|SOURCE_1="hcb" (d7264f85c64c494738c475b842be43584b20fbfb)
GCAAGGAGGGGAACATGTGCCCCGCAGCTACAATGCGTGATACTGGATTTCGCGCAGGAACCAAC
ATCCGTTCCTGCTCATGAAATGATAACTCAACACCCAGTCGCGGTCAGGCCGGGAGATGTCAACC
ACCGTCCTGCCCTTGGTACTGTCGCTCACGGTAAATTCCAGCTGGTTCGACTTGATGTACTCCCC
GAGCGCGGGACTGGCTGCGTCGCCTTGCCGTGTGACCGTGCGCCGCTGCTCGGTGATCTGCTGCT
TGCCGCCTTCCAGCCCGTATTCAAGGCGTACCCGCGCCGACGGATAAATGGTGCGGCTGGCCGCA
AAGTCCTTGTCGTCGGAAAAGCGGCTGAAGAACCCGGAAAAATTTTCCGGGCGCTGCGGGTCGCA
GGCAGACGCCGCGAGCGGCAAGCCGGCACAGGCAAGCAGTGCTGCGGCAATGACAGGTCGGATGT
GCATGTCGTCTCCCGGGTGGCTGGTGTCGTGCGTGCTGCACCTTTTCTTCAGCATACGGGCGTGC
CCGCCGGCCACCTACGGATTGCATCAATAAACTTGTTGATTATCCGCAATGAGAGCCCTCCACGC
TGCGGCGCCGGTCGT
>r150.1 |SOURCES={KEY=d7264f85...,bw,1019180-1019780}|ERRORS={}|SOURCE_1="hcb" (d7264f85c64c494738c475b842be43584b20fbfb)
GCCTCCTCTGCAAGCTCCTTGACCTCCTAGACCCCCAGCACTGCCAGAAGAGCGAGGGGGTATGA
CCTCCTCCCTTTCACATTCACTTAGGAACTAGATGACCATTGAATCACAATTGGCCTCCCTCACG
GTGTCCGTCAATGCACTTGACGATACCGTCCGGGAAGAACTCGTAGACATCGATAATGACCTTAC
GAACATCCGAGGCAGGCTGACCAACGTAGAGGTTGCGCTGGGTATCCCGGAGGACATAGAGAATC
CTGATGGCTCCGTACTGAATCCTCCTCCGGACAACCCGGATGGCTCCGATGGGCCCTACGTCAAG
TATGACCCTGCTACCAAGCAGCTCTGTACGTGGGATGGTCATTCCTACCACTGCATCCTCTTCGA
GCCTATCGCTACTCCAGAGGGTCTGGACATTGACCAGATCATTCAGGACATCACCACAAGCATTG
ACCAGAACCTTGCTACCCGTGCTGACACCATAGCAACACAGGTGGAAGCTCAGGTTCAAGCCACG
GTAGACCAGCTCATCAACGATCTGGCCAATAACTCCTCTGTGGTCTCCCGCTTGGATACCGTTGA
GGATGACCTTGCTGC
>r151.1 |SOURCES={KEY=d7264f85...,fw,1345094-1345694}|ERRORS={}|SOURCE_1="hcb" (d7264f85c64c494738c475b842be43584b20fbfb)
GGCGAGCGGGTGTTCATCACCACCGAGGAGGCGGTGTTCGAGGTGCCGCACCGACCTTGACGCAG
GCTAGGCGGCCTGCGTGTTGTCGGCGTCGACAAACCAAGCGCGTCCGATCACGTATTCCAGCAGC
GTGGCAAATGCCAGGATCAGCGAGCCGCTGATCACGATCTGCCTCGGCGTCAGCGAGCCGGCCAG
CCACCAGAACAGGCCCAGCGAAATCATCCGCAAGACCCACAGCGTCACTTCACGCGCGAGGATGC
GATCGGACAGGCTGCCTTCGATGTCCAGCGTGCGCTGGTTCAGGACTTGTTCGCTGGCGATCAGG
AACGGCGAGCCGGCAGCTTTCAAGACCGAGTAGACGATATAGAGCGCCGGAATCCACACACTGGC
GCCAAGCATCAGGAAAGCGGTGCCCACCACCAGGCAGGAACCGCCTAGCCAGGCCGCGCGATTGT
CGACATCGCGTTTGCGGCGTGTCAGGTAGAGCGCAATGCAGCCCGCCATGCCGGCCAACGTCGCG
ACCCAGCCGAAACGGCTTGCCGATCCCAGCGCTTCCGATGCGCCTGCCGATGTCATCGCCTGGCT
GATGCCGAACAGGCC
>r152.1 |SOURCES={KEY=d7264f85...,bw,4619540-4620140}|ERRORS={}|SOURCE_1="hcb" (d7264f85c64c494738c475b842be43584b20fbfb)
TCTGCTGCATGAAAGTCGTCGTGTTCATTCATCGGCTGCTGATTTGTAAGACGGTAAAAAAATGC
CTTTTTTTTAACTGCTGCCCTGGCATGCCGGAATCTTTGACACGATGTGTACTATTTGAATGCCG
CATTGGCCGGATAGATCAACCGGGTGTGGCATCCTGTTTTGCCTGAGTAATGCCTGCCTTGCCCT
ATGTCTGGTAGTCATTCCGGTTATCCACGTCGCCCTGGAGGATGCAGCGGCCCCAATGGTGCACC
AGATCGCCTGATGGCACGTTTCCTGACTGTCTATCCGAGATTGCAGAGATGACGGAAAACAGACA
GGCGCATGACGAACGAACTACAGGATGGAGCTCCTTCAAAAAAGCGCGATGTGGACGAGACCCGG
CAAGGTGCGGGTGGTCCGGCAGCGGGCGAATTCGAAGGCAATGCCTACAATCCGATGGGCAACCC
AGGCTTGAAACATTGGCAGGCCACTTACATCAGATGCGCGCGCGACCGAGCCATTCTTCACCACC
AAGGGACCGGGTACCGGCCTGGGGCTGGCAGTGGTCCATGGATTTGTTCAGCAATGCAAAAACGG
GGTTGCGATATGATT
>r153.1 |SOURCES={KEY=d7264f85...,fw,4301926-4302526}|ERRORS={}|SOURCE_1="hcb" (d7264f85c64c494738c475b842be43584b20fbfb)
GAATGGGCGCTACTACTCAATCAACGTAGGAGCCACAATGGCAAAGAAAATTATTGGCTTTATCA
AGCTGCAAGTCCCAGCTGGTAAAGCAAACCCTTCTCCACCGATCGGCCCGGCACTGGGTCAGCGC
GGCCTGAACATTATGGAATTCTGCAAGGCGTTCAACGCCCAGACTCAAGGTGTCGAACCTGGTCT
GCCAATTCCAGTTGTGATTACCGCATTTGCCGACAAGTCTTTCACCTTCGTGATGAAGACGCCGC
CGGCAACCATTCTGATCAAGAAAGCCGCTGGCATCCAGAAGGGTTCCGCCAAGCCGCACACCGAC
AAGGTGGGCAAGATCACCCGCAAGCAAGCGGAAGAAATCGCTACAACAAAGATGCCGGATCTTAC
GGCAGCTGACATGGACGCAGCCGTGCGCACAATCGCCGGTTCCGCACGTTCCATGGGCATCACGG
TGGAGGGTCTGTAATGGCTAAGTTATCGAAGCGCGCACAAGCACTGAAGGCTAAGGTTGATCGTA
CAAAGGTATACCCTTTCGACAACGCAATTTCCCTGATCAAAGAGTGCGCAACTGCCAAGTTCAAT
GAATCGATTGATGTC
>r154.1 |SOURCES={KEY=d7264f85...,fw,2284564-2285164}|ERRORS={}|SOURCE_1="hcb" (d7264f85c64c494738c475b842be43584b20fbfb)
AATCTCAAGTCCTGCCGCTGCCTCCTGCGGAAAGAGCGGCGCGAAGGGTATCAGTGACTCCCCGG
CCACAATTCGGCGCTCCCAATCGGGGCACGCGGTCGTCCAGGTCGGTGAGTCAGCCATTGCCAAC
CACCTTCAACGGCGGCGGGCGGACGCCAAAGCGCCCATTTGCAGCTTTGGTTGCTTTTTCACCGG
CGTCATCCTTCTTGCCACCATCGTGCCGCTTGGTGTGCCGGTACTGTGCTGCCGCGATCGCAGCG
CGAATTCGATCCTTGAGCGGAGCTCCCGGCTCGTTCAATACCAGCTCAAGAAATTCCAGCGGGTC
TCGCTTCTTGCCATCGACCAGTTCGGCGCTTAACTCATCCTTTGTTGCCCTGGTGCGCTTCAATG
CGCCGCCGTTCGGTTGGGGTTCCATTTCGACAGAGAGCGAGCCGGCCTTGTTTGCTGATTTCGTT
GACGCTGTCTTTGGCTTGCGTCCAGCGCCCTCACGCTTCCCGCCAGAGTTAGGACGGGGTCCGCC
GCTTCGTCCTTTCACTCCTGCCATTTGCTGATTTCCTATTTAAAAAGGGGGTTTTTACCTCTGCG
TGGGAGGGCAGGCGG
>r155.1 |SOURCES={KEY=d7264f85...,fw,4714107-4714707}|ERRORS={}|SOURCE_1="hcb" (d7264f85c64c494738c475b842be43584b20fbfb)
CGAAATGAATGAAGCGCAGCTGAATTTCATGGTGGCTACGACGCCAGACCAGGTAAGCCGGCTTG
CGGCGACAGAAGGCTATTTTTCTCCGTCAACCCGCGTCAGGGTCGACAACGAGTCGGGAACGCCG
GTGGTCCATGTGTCGGTGGATCCGGGTCCGCGGACCGTCGTTTCCGGGCTGGAGATTGACGTGAT
CGGCGCGGCCGCCTCGCGCTCGCCCGAGCAGGTGGAAGAGGTGCAAAGCACGTGGCCGCTACAAC
CGGACGAACCCTTTCGACAGGAGCAGTGGGCGGAAGCCAAACAGAGTGGATTGCAGGTGCTGCAA
CGCCAGCGCTACGCGGCAGCCCGCATCGCCGAATCCGAGGCCCGCATACTTGCGGACAAGCAACA
AGCTGAGTTGAGCATTCAGTACGACAGCGGACCCGTATTCACCCTCGGCGAAGTCGAGATCTCGG
GTACCCGGCGCTATCCCGAGAGCATTATCCGTAACGTCAATCCGCTCAGCGTCGGGGAGGAATAT
CGCGCCGACCGCCTGCTTGAATTCCAGCGCCAGATATTACGCAATCCCTATTTCAGCAATGCGGT
CGTATCCGTCAATCC
>r156.1 |SOURCES={KEY=d7264f85...,bw,2572230-2572830}|ERRORS={}|SOURCE_1="hcb" (d7264f85c64c494738c475b842be43584b20fbfb)
CGAACACATTCTTTCCCGATGCGCGAGGAGTGATGGTGCCGCTGAATGCGCAGCCGCCCGACGAC
GCAGTGAAGTTGCCATCGAGTGCCACTATCACGCTGGTGGCGACTCCTTGCAGGTCAGCCAGCGT
CCAGTTGCCGTTGATGCTGGCGGTATTGGCTGCACGGCCGTAGTCGTACAGGCTGCTCTTGATGA
CATTGCTGGTGAAGGTGATCGTTGTTGATCCTTCGGCAATGGAACCGTTCAGGTTGACGCCGGCC
GCATACGACGCGCTCAGTGATCCGAAATAGGTTGTGCCATCGGTCGCGAAGTCCTTCAGGTCGCT
TGCCGTAAAACTGCCGCTGCCGGCTTTGCCGCTGGCGTGGATGAAACCCTTCGGTGCAAAACTGC
CATTGGTCAGGTTTCCGTAGACGGAATAGACCTGGTCATCTTCCAGTACCAGCACGGTGATATCG
TTGTCGTTGGAAAGCTTGCCCGCGTATCCACCCTGTACCGCCGACGTCTTGACGACGGTGCTGGG
CTTCCAAATTTCTTCGATGCCTCCGCCGCAGCCGGCGAGCAATGCCGATGCGACGACTGTCGCAG
CCATTCCCGTAATAC
>r157.1 |SOURCES={KEY=d7264f85...,fw,4334837-4335437}|ERRORS={}|SOURCE_1="hcb" (d7264f85c64c494738c475b842be43584b20fbfb)
GATGCCGGCGGTGGTCTGTTCAAACAGCGAATACAAGTGCGCCTCGCTCCTGCGCATTGCTTCTG
CCGCGCGGACCCGTTCGATATGCGCCCAGGAGCGTTCCACGGTTTCTTCAAGCAGGGTTATCTCA
CCGGCCGTCCATTCGCGGGACGCAGCCTGGTGCAATGCCATCATTGCGACAAGGCGGCCTCGCTT
GACCAGCGGACAGCAAATAATTGCCTTGATGCCGATCGCATTGAACATCGCGCCGCCATTGTCCG
TATCCAGTTCGCGATCAACGTCGCAAATCACCAGCACACGTCCGGTGCGCATGTCGTCGGCAGCG
CGCTGTCCGAACAAGTCGAGCGAGTAGACGCCGACAGTGCTCTGGACGCCGTCGGCTGTCCAGTC
GTGCCGGATGGTAAAGCGGTCATTGTCGGGCTCCAGGTCGGCGTAGGCACAGCGCGTGGTATGCA
GGGTTTCGCCAAGGATGCGTGTCACCGCTTCCATGATCGCTTTTGGATCAACTGCGTCGCGGGTC
GCTTCACTGATTGCATCAAGGATGCGCAAGCGTTCTTCGCTGGCACGCAGTGCGGCCTCGGCCCG
GCGCTGCTGTTCGAT
>r158.1 |SOURCES={KEY=d7264f85...,bw,4483695-4484295}|ERRORS={}|SOURCE_1="hcb" (d7264f85c64c494738c475b842be43584b20fbfb)
GCCCGCAACATCCCCCGTTATCACGCTGATACGCCTTCGCCGAATTCTTCTTTCCTTGTGCTAAC
TTACGCTCAGGGAATTCGCCGGGATTGCTTGAACAGGAAACCGGTGATCAGATATACAAAATGAC
GGCTAAGACATGCTTCCATCTTTTGAACTTTACAGCGATCCGAATGGTGTTATTGAGGTGCTTAT
CGACGAACTGGGATTCGATGATGATGAAAAGTTTGCGAACGCACTAGGGTTGCCCGTAAAGACCG
TCGATCAGCTGCGTCGCAAGGCAATCAAGCTGGAGCCGCGATTATTGCTGCAGATGCTGGAAATT
TCGGATTTCAGCACAAGCGAGCTTCGCAACATGGTGGTCGCACGCAGAACGCGCTACCACTAATC
CCCTAAGTGGCTTCGCCGGGATATGCATGGTCATGCATTTGCGGCCGTTCTCCCTGTCTGGAAAA
TGATTCCCGCAGGAAATTCAGACGTATAAATTTTCAGATTTGGCAGAATGTAGCTGGTGTCGTCG
TCAAAATCCCATTTCTATGGGATTTTCTTCGATTTTCTCCGAAGTAGTATGAGCGCATTACTCTT
GCAAGAGAAATGCCA
>r159.1 |SOURCES={KEY=d7264f85...,fw,1564006-1564606}|ERRORS={}|SOURCE_1="hcb" (d7264f85c64c494738c475b842be43584b20fbfb)
ACCCCGCCATTGGCGTCGAACGCCGCGGCGTAGAGTATCGTGTCCTCGGTGCCGAGAAAGGCGGA
AATTGCCTGTTCGAGCTGCTTGTGGACAGTCTGGGTTCCGCATATGAAGCGTACGGAAGACAAGC
CATAGCCGTACTTGTCGGTCGCTTCGACCGACGCACGTACCATCGCGTCGTCGCCCGACAGCCCC
AGATAGTTGTTCGCGCACAGGTTGATCAGGCGCCGTCCGTCATCGCAGACGACTTCCGCTCCCTG
CCGGGAGGCAAGAACACGTTCCGGCTTGTACAGGCCTTGTTCCCGCAGGTTTTGCAGGCCAGCCG
CCAGCCCGGTATAAAAATGTTCCTTTGCGCCGCCAGTAGACATGCCTGCCCTCACCCAAATGTTG
ATTGATGTTGCAGGAAACATTTTGCTATCTATGCCACCCGCGCTCTGCTACGATTGAGTTCACTG
AATTATGCTAAATTCAGTATTTCGAACTAAAGTTCAATATATTGGATATTAGCGAACCCTATCCG
ACAATGCAAGATCGTTAATGAAAAATATCGTTACTCCCGGCGCGCCCCCTGAAGTCGGTGCCACG
CTTCAAAAAATACGC
>r160.1 |SOURCES={KEY=d7264f85...,bw,300529-301129}|ERRORS={}|SOURCE_1="hcb" (d7264f85c64c494738c475b842be43584b20fbfb)
TTTCCTCGGGCAGCCTGGTATCGCGTTCGATCATGGAACCCGGCCAGTACACCGGTTTCTATCCG
CTGGCAAAAAATGCCGAATGGGAAAAATCCGCCGCAATCGTGCGCAATCTCGGGTCGATGCGTGA
GAAAATTCGCGAGCTCGAAAAAACGATCAAACTGCTCACTGAAAAAAAGTAATGAAAACGCTCGA
TATCACCCAAATCAAACAATATCTCCCACATCGTTATCCACTGCTGCTGGTGGACCGTGTGCTGG
ACTGGGAGTCCGGCAAGTCCATCACGGCGATCAAGAATGTTACCGTCAACGAAGAATTCTTTAAC
GGACACTTCCCGCACAAGCCGGTCATGCCCGGCGTGCTCATGATTGAAGCGCTGGCCCAAACCGC
GGCACTGCTGTCATTTTTGACCATGGGACAGAAACCCGATGACAACAGCGTGGTCTACTTCGTCG
GTATCGACGGTGCGCGCTTCAAGCGGCCGGTCGAACCGGGTGATCAGCTCAAGATGCAGGTCGAG
ATTCTGCGCACGGCGCGTGGTATCTGGAAATACAAGGCGCAAGGTCTGGTCGACGGCCAGATTGC
GGTGGAAGCAGAGCT
>r161.1 |SOURCES={KEY=d7264f85...,bw,2313916-2314516}|ERRORS={}|SOURCE_1="hcb" (d7264f85c64c494738c475b842be43584b20fbfb)
GTGCTTATCATCGTGCTCACACTGCGTCCGTCCGGCATCATGGGCGAGCGTGTTGCGGATCGTGC
TTAAGCGAAAAGGAGAGAACCATGTCAGCACTATTTGACGTCAAACACAATCCGCGCAAGGCCTA
CACCAGCTTTGCAATTCTTGGTATCGTCCTGCTCGCGTTCCCGTTCATCGCATCCAACTTCGGGA
ATTCCTGGGTCCGCATCATGGACCTGGCGCTGCTGTATATCATGCTGGCGCTTGGCCTGAACATC
GTGGTCGGCATGGCCGGCCTGCTCGATCTTGGTTATATTGCGTTCTATGCACTGGGCGCCTACAT
GACCGGCTTGCTTGCATCACCGCAGTTCGCCACGGTGCTCGAATCGATCGTGAACCAGTATCCGG
TGATCGGCGACAGCGTGCGCTGGCTGGTCGGCGAGGAGGCGGCGACGAATGGCATCCATTTGTCG
GTCTGGCTGATCGTGCCTCTTGGCGCGGCGCTGGCGGCATTCTTCGGCGCGTTGCTGGGCGCACC
GACGCTGAAACTGCGTGGCGATTACCTCGCCATCGTGACGCTCGGCTTCGGTGAAATCATCCGTA
TTTTCATGAACAACC
>r162.1 |SOURCES={KEY=d7264f85...,bw,3691849-3692449}|ERRORS={}|SOURCE_1="hcb" (d7264f85c64c494738c475b842be43584b20fbfb)
CGAGCGCACCAGTTGCATCCGCCTCCGCATCGACTGCCCGCATTGCTGCCGTCAAGCCGGTACTG
ACGCCGCCTGGCGCCCTGGCGGGAACCCCGGCCAAGAGGCCTCCTGGAAAGCCAGGCAAATAACG
CGCTGTAAACACATCGCACCATGGAACAGATTCTGAATGACGCTGGCACGACAACATAAACCTGA
TGCTTCGAAGGAATTCGAATTCACTGCACGTGACTTCGAACGGGTCCGTGCATTGATCCACCGGC
GCGCCGGGATTGCGCTCGCGGAAAGCAAGCACGAGATGGTCTACAGCCGTCTCGCACGGCGCTTG
CGCGCCACCGGCATACGTTCGTTCCAGGCCTATCTGGACGGACTGGAAAGCCGTCCCGACGACGG
AGAATGGGAAGCCTTTACCAATGCGCTGACGACCAACCTGACGTCGTTCTTTCGGGAGGCGCACC
ATTTTCCGATCCTGGCCGACCACGTGCGCAAGGCGAAGGAGCCGGTCACGATATGGTGCTCCGCG
AGTTCGACAGGCGAAGAACCCTATTCGATTGCCATGACCTTGTGCGAAGCGCTCGGGCCCGCTGC
CGCGCAATCGCACGT
>r163.1 |SOURCES={KEY=d7264f85...,bw,1084939-1085539}|ERRORS={}|SOURCE_1="hcb" (d7264f85c64c494738c475b842be43584b20fbfb)
TTTTTTTCAGGTGCCATCCTGACATGTATCCTGGGCATACTCGGTACGGTGCAGGCACAAGCGCA
GACGGCCCCAAAACTCGATGTCCCCTATGTTCCGACCCCCAATGAAGTTGTCGAGGGCATGCTCG
ACATGGCCAAAGTCGGCAAGAACGACGTTCTCTACGATCTCGGTTGCGGGGATGGTCGCATCGTC
ATCACCGCAGCCAAGGAGCGCGGCGCAAGAGGCGTAGGGATCGACCTCAATCCGGTCCGCATTGA
AGAAGCCAAAGCCAACGCCAAGGAAGCCGGGGTTGAACAGCGTGTTCAATTTAAGGTTGGGGATT
TGTTCAAGGCGGATGTGTCGAAAGCCACCGTGGTGACGTTGTATCTCTTGCCGGAAGTAAACAAG
AAAATCCGGCCGATGCTGTGGAAACAACTGAAAGTGGGCACCCGGGTCGTATCACACGCCTTCGA
CATGGGTTCGGAATGGCCACCGGAGAAAGAAGAAAAGATTGGAAACAAGACGTTGTACTACTGGA
CCATCACGGCTGCAAACAAGGCCGCTGCGGGATCGTCGAAATGACTTGTTTACCATGAAGTTCAT
TGATGCACCATACCT
>r164.1 |SOURCES={KEY=d7264f85...,bw,159190-159790}|ERRORS={}|SOURCE_1="hcb" (d7264f85c64c494738c475b842be43584b20fbfb)
GGAAGAGTCCGGCAACCCGGAGGGACTGCCCGTGCTATTCCTGCATGGCGGCCCGGGCGGCGGCA
CATCGCCGAGGCAGCGCAGTTTTTTCAATCCGCAGCACTACCGCATCGTGCTGTTCGACCAGCGC
GGCGCCGGTCAGTCGGTGCCGCTCGGCGAATACCGCAACAATACGACCCAGCTGCTGATCGAGGA
TATCGAGCGTTTGCGTGCCATGCTGGGTGTGGAACGCTGGCTGCTGTTCGGTGGCTCCTGGGGAT
CGACGCTCGCGCTCGCCTACGGCGAGGCGCATCCCGAGCGCTGCCTGGGCTTCATCCTGCGCGGC
ATCTTCCTGTGCACGCGGCCGGAGATCGACTGGTTTCTGAACGGGATGCGCTGGTTCTATCCCGA
AGTGCATGATGACTTCATTGCGGCCATTCCGGAAAACGAGCGCGGCGACCTGCTGCAGGCCTATC
GCAAACGCCTGTTTTCCGATGACCCGGCCGTGTATATTCCGGCTGCCCGCCGCTGGAGCCGTTAT
GAAGCGAGCTGCCTGTTCCTGCGGCCCGATCCGCATGCGATCGACCAGTTCAGCAGTGATGTGGT
CAGCCTGGGCATTGG
>r165.1 |SOURCES={KEY=d7264f85...,fw,4114698-4115298}|ERRORS={}|SOURCE_1="hcb" (d7264f85c64c494738c475b842be43584b20fbfb)
ACGACGTAGACTCTTTGGCGACGCTGGGGTCAGGATGTTGTTGGCCTACCCGTTTATCGTAATGA
CTGCGGTGCCTAGGTCGGAGCTGCTTGAATGCGGTCATGAATAGAAAACGACGCCTACCCCGGAA
AAATTTAGAGACTCAATATGGCAGTATCAAGTAAAAATGCTCGAGATAATGTCTGGTAAACGGGC
AAGAAATGTTGCACGATCGCAGGACAATTCGATTCCGGTCAAACACCGCGTGCATTGATCCCTTG
AAGATCGGTGTCGCCGGAAGAAACGAAAAGCCCGTGCTGGATAACTGCGCGACGGGTTTTTCTAT
TTCAGACGTGGGTAGCGGCCACGATCAGACGCCAACGGATCGCTCCTTGTGCTGCAGTATGTCTG
TGATGACCGTGCGGCGGAAGCGGATTGTCCTTTGTTGATACGCATTCAAGGTCGCAGCCGTCGCA
ACGGTAAATTCCTGACGCAGGCGCTTCTATTCCGGGGGAGTTGGTAACGTCAAAGAGGTTACCAG
TGTGGTGCTGCAAATAGTCCGCATTCTTATAAAACGCCATATTTCATCCGGTAAGAATATATGGC
GATTAAACACTTGGT
>r166.1 |SOURCES={KEY=d7264f85...,bw,3698204-3698804}|ERRORS={}|SOURCE_1="hcb" (d7264f85c64c494738c475b842be43584b20fbfb)
AACCGCAGATTCATGGTCGTGCGTGCATAGGTGAAGCCGCAGGCACGGACCAGCTCAACGTCGCG
CCGGCGATACCGCCCTCCTGGATAGCAGAAACCATTGACGGGTGCGCCGAGCACGTCTTCAAGGT
ACTTCTTGCCGTCGTTGATCTGGTGGTAGGCCTGCCAGATATCGACTTTTTTCAGGTAACGGTGA
TCGTAAGTGTGCGAACCGATTTCAAATCTGTGTCCCAGCTCGCGAATCTGCGTATCCGTTAGCAC
CTCGTCCCCTTCGCAGTTCCGGATCGGGACGAAAAAAGTGCCGCTTAGTCCATGCTTGTGCAGCA
GTTCAGCCGTTCTCAGATCGGATGGATGTCCATCGTCGATCGAACAGGTAAACAAAGGGCCCATC
ACTGACTCCACTCGAATTTCCTCACCCGCTGCGGACTGCGTTTCCTTGGGCGTGCCGGGATCCTC
CGCAGGAGCATCGCTCATGCGGGTTCGGTGCTTCGGAGAAATTACTGCAGCCATATGCGGCTCCC
TAATGAATCGCCAAGGCAGATACACTGCGTCATGTCGATCTCTCGTTATGATCAGGAACTGATTG
CCCTGCTGGTTTTAC
>r167.1 |SOURCES={KEY=d7264f85...,fw,994647-995247}|ERRORS={}|SOURCE_1="hcb" (d7264f85c64c494738c475b842be43584b20fbfb)
ATTGATGATTTCACGCATGATGCGGGCATGCAGCGACGGTGTCACGATCGGTGCCGGCGAATAAG
CGCCCATGCCGCCGGTATTCGGCCCTTCGTCATTGTCATTCAGGCGCTTGTGATCCTGGCTGGTC
GCCAGCGGCAGCACATGCTTGCCATCGACCATCACGATGAAGCTGGCTTCTTCACCGGCAAGGAA
TTCCTCGATCACGACGCGTGCACCCGCATCGCCGAGCTTGTTATCCGACAGCATCATCTCGACAG
CCGCATGCGCTTCATCGATCGTCATGGCGACCACCACGCCCTTGCCGGCGGCCAGTCCATCCGCC
TTGATGACGATTGGCGCGCCCTTCTGCAGGATGTACTTGCGTGCAGCCTGCGGCTCGGAAAACGT
CTGGTAATCGGCAGTCGGAATCCGGTGCCGTTTCATGAAGGCCTTGGCGAAATCCTTCGAGCTTT
CCAGTTGGGCGGCTTCCTTGGTCGGCCCGAAGATCTTCAAGCCCTGGTCGCGGAAGATATTGACG
ATGCCGGCCGCCAGCGGAACCTCGGGGCCGACCACGGTCAGCGCGATGTTTTCCTTGATCGCAAA
TTGCGCGAGCCATGT
>r168.1 |SOURCES={KEY=d7264f85...,bw,429472-430072}|ERRORS={}|SOURCE_1="hcb" (d7264f85c64c494738c475b842be43584b20fbfb)
TGTTGGACCGCGGCGCGATCGGGACCCTGTTTGCCGCGAGCGGCGGAATCCCGCGTCTTGTGAAC
ATTCTGTGCCACAAGGCCCTGATGTTGGCCTATGGAGAAGGAAAGCAGCAAGTCATGTCGCGCCA
TATCAAGGCTGCTGCGAACGATACCGGCGCAGCAAGGAAAAGAGCTCCGATATGGGTTTGGGCAG
GCACCGCAATGCTGGTGCTGGCTGGTACCGGCATGGGATGGGCGTATTTACAATGAGCCTGATTA
ACCAGATGTTGAAGGAGTTGGATGCGCGCCGCTCCGAAGTGACCGGAAACGATTCCTATGGCCAG
CAGATTCGTGCGGTGCCAGATGAAAGAGGTGTGCATCCGGCATGGTGGGTCGCTGGCGCGCTTGG
TCTTGTGTCATCGGGTTTGCTTGCTTGGGTCTTGATGCGCCCGCCTGTTGCCGATCCAAGCTTGA
CGGTCGCGCTTCCTTTGAAGTTTGATGCATCGCTGAATTCGAGCGTCGTCGCTGCATCCACGCCA
ATCGCGCCGCGGACAGCCGACGTTGTCGGTGCAAATGGGGCCAATGCGATGCCAGCCACTGAACC
GGTCACCAGCGGACC
>r169.1 |SOURCES={KEY=d7264f85...,bw,3915710-3916310}|ERRORS={}|SOURCE_1="hcb" (d7264f85c64c494738c475b842be43584b20fbfb)
GCCAGTCGCCTGAAGGACGTGTCTGGGCATCCCCGGACAAGGATGCGATTGATGCGAGCAATTCA
CGCGGTGTCACCGCACAAAGTGTCAGCATCTATGGTGCTGCCAATGGAATAAACGGGCTCGGTGC
CAGCAAGCTCAGCGCCAGCGCAGTCCGTATCGAGAACTCGTCAGGCAATGGCATACTCAACGCCG
GTGGTACGGGACTCACCGTGGATCGCGCCGTCATCCGGAATTCCAGGCATGACGCGGTTGCGGTC
AAATGGGGAGGCGGAGGTGAAAGCATCAGCAATTCCGTCATCGATACGTCAGGTACGCTCGGCAT
GCCGACCAATGCACATGCAGCGATCAACCTGACCGGAAGCAGCAGCGCAGTCGTTCAGAACAATC
GTGTTACCAACTCTGGCTATATCGGCATACGCGTATTCCGCAATGCCCGTGTCAGCGGCAACACG
GTGGATGGAGCGTGCAGCATTTTGACCGACTGCGGAGGAATCTTTACATCCGCGCCCGACAAGAC
AGCGCTCGGCACCATCATCGAGAACAATGTCGTCCAGCAGGTCGCCGTCAATCAACGTCACGCGT
GGGGAATTTACCTTG
>r170.1 |SOURCES={KEY=d7264f85...,fw,175737-176337}|ERRORS={}|SOURCE_1="hcb" (d7264f85c64c494738c475b842be43584b20fbfb)
CTCTTCCAGATCGCCGCGATAAGACAATTCGCCGACGATGCTCGGATACTGGGCGAACATCTGCT
CGACCTTGTCGAGCGGGGTACTCATTCCGGTATGCGCCCAGATCAGCTTCACGCCGGGCGCATGG
CGCAGGATGCGTTCCACCGCGTCGTCGTCCGAGTGGGCATGCAGCCACAGGCCCCGCTCCTTCGC
CAGCCGCGCAATGCCGGCCATATACGGCGCGTCGGCATCCGCGCCGAAGATGTGGAATTCGCCGA
TGCCGCGATAGATGCCGCGCTTGAGCTCCTTCTCGACATAGGCGGCCACGCCCTTGTTGTTGAAC
CAGTCATGGCGGTCCGGCTGCACCCGGTAGGGACGCAGGAAAGGAACGATCTGGATGTCGGCGGC
CTGCTGCGCCATCAACTCGAGCGAGCCGTCATTGGGCCGGCTGGTGGCGAGCACGCCGCGAATGC
CGGCCTTGCGCCATAAGGCAATCACATCCGGCGCCGGAATCACGGAGCGGGCTTCCACGTTGTAA
TGCATGTGCGCATCGAACAAGGGCAATGGCGCCTGGGCCGGGGTTTGGGCCGGCTCCTGTGCCTG
TACGCTCGCACCCAG
>r171.1 |SOURCES={KEY=d7264f85...,bw,2628324-2628924}|ERRORS={}|SOURCE_1="hcb" (d7264f85c64c494738c475b842be43584b20fbfb)
ATCCGGGTCAGCGTCGAAGGCTTGTCCGGTTCCGCCTTCGGCTCAGGCTTGAGCGGAGGAAGATC
GCTGGGCGCGGCCATGGGCGGCAGCGGTTTGAGTTCCGGTCTGGCTTCCGCCATCGGCGGCAGCG
CATCGGCCGGCCGCTCGCGGGTCCATTCGCCCTTGTTGATCAGGGCGGCGATCGGGTCAGCCGGG
TTGACCGGATACAGGTCGAAAATCAGCCGATGCTTGTACTCGCCGACCGGCGCCAAGGTAAACAC
CTGGGGATTGATTTCTTCCTTCAGGTCGAAAACGAGGCGCACCACATTCGGCCGATTCTGGCCGA
CGCGCACCTGCTTGATATACGGATCATTCGGCTGGATCTTGGCGACCAGCTGCTTAAGGGTCGGG
TTGAGCTCCAGACCCTCAATGTCGACGACCAGGCGTTCCGGGTCCTTGACGATGAAATGGCTGGT
TTTCAGGTTGGTGTCATTTTCCAGCGTCACCCGCGTATAGTCTTCGGCCGGCCACACGCGAACCG
CCATGATCTGGGCGGCATGCGAGGGAAGCGGGGTGAAAACAGAGAGGAAAAGGGTTCCGCCGGCT
TTGAGAATTGTGCGG
>r172.1 |SOURCES={KEY=d7264f85...,bw,2427430-2428030}|ERRORS={}|SOURCE_1="hcb" (d7264f85c64c494738c475b842be43584b20fbfb)
AGCCAGGCAAACACTGCAAGGCTCAATGCGCCGGGAATCAGCAGCCAGGGTGTCGCACCTTTCTT
CAGCCAAAGATAGGGAAGGTAGCAGCCAAGGATTTCGGCGATCGCCGTGAGGACGAACAGCAAGA
CGGTTTTTGCAGCGAGCATGGTGTTTGGCGGGAAGGGCAGGTCTATCGTCTGTATCGGAAAATGC
GACTCGGGGTAGCGACCGGGACGGCTTGACGCATTTTGTCGTCCGTGCACCATAAGTTGCGCTAC
ATTACCTGCGCATCATAACCCGGAGCGAGTCATGAAAATAAAACGTGAAATCCTGCAGGCGGCGG
CTGATGCCGGTGTGCTGAATCCCCTCGAGATCGACGGCCTGCTGGCTTTCCTGAGCCGGTACGAC
AGTGTGCCGGCACAGGCTGCCGTTCCGCGGTTTTCCGGTACGCACGTGCTGTACTATCTCGGCGG
CATGCTGGCGATCGGCGCGGCATCGCTGTTCACCACCTTGGCGGTCGAGGCGGCGGGAATGGGTG
CCTTGCTGGTCCTGGCGTCGCTCTACGCATTGGCGGCGATGACGATTGCCGGCGCGCTTGAAAAG
CGCGGCTACGGTATT
>r173.1 |SOURCES={KEY=d7264f85...,fw,4595646-4596246}|ERRORS={}|SOURCE_1="hcb" (d7264f85c64c494738c475b842be43584b20fbfb)
ACGCTCCTACATCGATGTGCTGCGCGGCACGGCAGCGCTGTTCCAGACCAGCGACAGGATCACGC
GCGAGCAATTCCGCGCCTATGTGCGGGAACTCAAGCTGGAAAGCAGTTTTCCCGGCATTACCAAC
CTCAGTTTTGCACAGTATGTGCCCGGCTCCGACAAGCGTGCGTTCGAAGCATCGGTGCGCCGCGA
TACCAGCCTTTCGGCGGTTGGCTATCCGTCGTTCCGCATCAAGCCGGAAGGCGAGCGGCGCGACT
ACAACGTGCTGACCTACATCGAGCCGATGGAGACCAACGCCGTATCCTTCGGCATCGACATGGCG
GCCAATAGCATCGCAGCGAATGCACTGGCCGTATCGCGCGATACCGGCCAGCTGGTGTCGTCAGG
CAGGTTGATCCATATCACCGGCCCCAACCAGCATGTGGGACTTGCCATGCGCATGCCGCTGTACC
GGCGCGGCATGCCATTGAACACCACCGCACAACGGCGTGCCGCCTATTATGGTTCAGTCGGTGCC
GGCTTCGATATCAATCGCCTGATGCAGGGCGCCATCGACAAGCGGGTGCTCGACACCATGCGCTT
CAGGATTTTCGATAC
>r174.1 |SOURCES={KEY=d7264f85...,fw,1616279-1616879}|ERRORS={}|SOURCE_1="hcb" (d7264f85c64c494738c475b842be43584b20fbfb)
TGGTGCGACGGCGTGCGCGGTCGCCCTGCGCGGTTTGCGTGCGCTGGGCGCCAGGGCGGACTACA
TCGTGCCGAACCGCTTTGAATACGGTTACGGCCTGACACCGGAAATCGTCGAGCTGACGGTCCGC
GAAAAATCTCCGGATGTCATCGTCACGGTCGACAACGGCATCGCCAGCATCGACGGCGTTGCGGA
GGCCAAGCGTCGTGGTATCGATGTCGTGGTGACCGATCACCATCTTCCCGGCGACACCCTCCCCG
ATGCCCGCGTCATTGTTAATCCGAACCAGCCTGCGTGCGGCTTCCCAAGCAAGAACCTGGCTGGC
GTCGGCGTGATGTTCTATGTATTGCTGGCGTTGCGGGCGGAGCTGCGCAAGCGGGGCCGGTTCGA
TGCGCAAAACCAGCCCAAACTCGACGCCCTGCTTGACCTGGTTGCGCTCGGCACGGTCGCCGATG
TGGTCAAACTTGACGGCAACAACCGTATCCTGGTTGCCCAGGGTCTGAAGCGCATGCGTGCCGGA
CGCATGCAACCAGGTGTCGCAGCCCTCTTCCGCGCTGCCGGGCGCGAGGCGCGGCGCGCGACGCC
GTTCGACCTTGGCTT
>r175.1 |SOURCES={KEY=d7264f85...,fw,4807691-4808291}|ERRORS={}|SOURCE_1="hcb" (d7264f85c64c494738c475b842be43584b20fbfb)
AGCGCCAGGCCGGCCAGAATCTTGCAAAAGATCATTGTCGGGTTTGTGGCATAGAATGAAACCGC
TGAATGGTATCAGCCCCGATACGGCCATGTCTCGCGCTGGAGCAGGATGCCGGGACCGAAGCGCC
GCTGGGCGCCAGGATGCGCAACGAATTCATCGACATCTTTTCTCTCTTTCAGGCATGACAATCAA
AATCAGCCAACACTTTGACGCCGGCGCCATTGAAGTGGTCCGCGCCGACTCGCCGGACGCGATCG
ATCTTCACATCCGCAAGGATTCGCATGCGGACGTCCTCCAGTGGTTTTACTTTCGCGTGCAGGGT
ACGCGCGGGCAGGCATGCACGATGCGGCTGTTGAATGCGTCGCAGGCGGCTTTTCCGGGAGGCTG
GGTGAACTACCAGGCAGTCGCCAGTTACGACCGCGAGACGTGGTTCCGTGTGCCGACCGCGTATG
ACGGCAAGGCGCTGACGATCTCACATACGCCCGAGCGCGACAGCGTGTATTACGCCTATTTCGAG
CCGTATTCGTGGGAGCGGCATTTGCGCCTGCTGGCGAACGCGGAAACCATCGAGGGCGGCCGTGT
GCTGGACCTCGGCTC
>r176.1 |SOURCES={KEY=d7264f85...,bw,4266258-4266858}|ERRORS={}|SOURCE_1="hcb" (d7264f85c64c494738c475b842be43584b20fbfb)
ATCAAGGATTGGAACGACCTCGTCAAGCCAGGCGTATCGGTCATTACTCCGAATCCCAAGACCTC
GGGTGGCGCGCGCTGGAACTACCTGGCCGCGTGGGGCTATGCGCTGAAGCAACCGGGCGGCAGCG
ACGCGACCGCAAAGGACTTCATCACCCGCCTGTTCAAGAATGTGCCGGTACTCGACTCCGGTGCA
CGCGGGGCAACGACCACCTTCGTCGAGCGCGGCATCGGCGATGTGCTGATTGCATGGGAAAACGA
AGCGATCCTGGCGATCAAGGAACTCGGTCCGGACAAGTTCGAAGTCGTCGCGCCGCAGCAAAGCA
TCCTTGCCGAGCCGCCAGTTGCCGTGGTCGACAAGGTCGTCGACAAGCGCGGTACGCGCAAGGTC
GCGGAGGCTTACCTGCAATTCCTGTACACCGATGAAGGCCAGGAAATCGCTGCGCAGAACTACTA
CCGCCCGATCTCGGACAACGTGGCGAAGAAGTATGCCGCGCAATTTCCGACCGTGAAGTTGTTCA
CGATCGATGAAGTGTTTGGCGGATGGACCAAGGCCCAGAAAGCACACTTTGCGGACGGCGGCTCA
TTCGACCAGATCTAC
>r177.1 |SOURCES={KEY=d7264f85...,fw,4359633-4360233}|ERRORS={}|SOURCE_1="hcb" (d7264f85c64c494738c475b842be43584b20fbfb)
GACCGCGCAACGATGCGCATCATCGATGTCAATGACACGGCCTGCCAGGCGACCGGTTATACAAG
GGCAGAGTTGCTTGCCATCGGCCCGCATGATTTGCTGGTCTCCGATCAGGAGACCATAGCACGGG
AATTCGATGCGTTGATCGCATCGGGATGTGCAACCACCACGGAGCGATCGTCACGGCAGCGTGAC
GGCGGCGTCCAGTTATTCGAATTGCATCGCCGTGCGCTTTGCCTCGATGGACGATGGGTCATCGT
CACCAGCGCGCGCAATACGACGCGCCGTATGCTTGCGGAAGCCGCGACGGCCAGGCTGGGACAGA
TGTATGCGGCCATCAGCGGGACCAACGAAGCGATCCTGCATGCGAAGAATCCGGAAGAGCTATTC
CAGCAAGTCTGCGAGGTTGCAGTACGGAGCGGACAAATCGTCAATGCGTCGGTGCTGTTGCCGGA
TACCGACTGCGATTGGGCGAAAGTGGTCGCGGTCGCGGGCGCCGGAGCGGATACCTTGCGCAGCC
TGCGCCTTTCCTTTGACAACAGCAAGCCGGAAGGCAGGGGCCTGGTCGGCACGGCCTTCGGATCG
CGCACCACCTGTGTC
>r178.1 |SOURCES={KEY=d7264f85...,fw,4864107-4864707}|ERRORS={}|SOURCE_1="hcb" (d7264f85c64c494738c475b842be43584b20fbfb)
ACGAGCGACGTGCCGATGAAGCGTCGCGCGATGTGGAAGCCTGGCTGAAATGCTATTTCGTCCGC
GACAAGCTTGGCGAGGAATTCACCGGCACCATTTCGGGCGTGGCGCCGTTTGGCATCTTCGTGCA
GCTCGACGCACTGTTCATTGAAGGCCTGGTCCATGTCACCGAGCTGGGCGCCGACTATTTCCAGT
ACGACGAAGTCCGTCACGAGTTGCGCGGCGAACGCACCGGTATCCGTTATCAGCTGACAGACCGC
GTGACGGTGCAGGTGAGCCGGGTTGATCTGGACGCACGCAAGATTGACTTGCGCCTGGTCAACGA
AACCGACATTCGCACCACGCTCAAGAACGAAGCGCGACGTGCGGACGCCGAACAGCAATCCCGCG
AAAAGAAATCGCAGTCGAAAGCCAAGCCTGCTGCGAAGAAAAGCAAGGCTGCGGCGCCGGCCAAA
GCCAAAGGCGCACGGTCGGGCAGCACGGCAAGCAAGACTTCGCGCTCCTCCAAGACCAGCGCAAA
AACCGGAAAGAAGAAACGATAGCAATGAAAAGTAAAATGATTTTCGGTTTCCACGCCGTGACCGC
GCGCCTTCGCCACGA
>r179.1 |SOURCES={KEY=d7264f85...,fw,897572-898172}|ERRORS={}|SOURCE_1="hcb" (d7264f85c64c494738c475b842be43584b20fbfb)
CGAGCCGACTTCCTCGGTCAGCGTGAAGACCACATGGCAATCCATCGGCACCGGCACGCGCGAAT
CGACCACGGCCTTGACCGCGGCCAGCACCGCCGCGACGCCAGCCTTGTCGTCGAGGTGGCGCGAG
ACGATGTAACCGTTTTCCAGCATTTCGGGATTGGCATCGAAGGCGACGAAATCGCCGATCTGGAC
CCGTAGCGCGCGCACGTCGGCGTCGGTCTCGATATGTTCATCGAGACGCAGTTCGAGCTGGTCCC
AGCTCACCGGCTGCGTATCGATCTGTTCGTTGTACACGTGGCCCGATGCCAACAGCGGCAATACC
GAACCGCGATAGCGACCGGTTTCCGTAAACAGCGTGACCCGGCCGCCTTCTGCCCATCGGCTCGA
CCAGGTCCCGACCGGGATCAGGGCCAGCCTGCCGTTGGGCTTGATCTCGCGCACCATCGCACCCA
GCGTGTCGAGGTGCGAGACGATCGCACAGGCCGGGCTGGAGCGGCGCCGTTCCGGCATATTCCGG
CGCAGCACCGCGCGAATGGTCCCCCGGCGGGTCAGCTCGTACGGCACGCCTATGGCGTCCAGCGT
CGCTCCGGTGTAATG
>r180.1 |SOURCES={KEY=d7264f85...,bw,359391-359991}|ERRORS={}|SOURCE_1="hcb" (d7264f85c64c494738c475b842be43584b20fbfb)
CATCTGCGACAAGATCTCGGTCCTGCAGCGGGGCTCGCTGCTGGCCGAAGGCACCTATCAAGAAG
TATCGAGCAATCCGCAAGTGATGGAAGCCTACATGGGCACCACCTCGGGCGAACTGGAAGGAGCG
CACTGATGGCGACCGCAGCACTGGAAATCCGCAACCTCAAGGCATGGTACGGCGAGTCGCATATC
CTGCACGACGTCAACCTGGTCGTGAAGCCGGGTGAAGTAGTCACGCTGCTGGGTCGTAACGGCGC
CGGCCGCACCACCACGCTGCGCGCGATCATGGGCCTGACCGGGACACGCAAGGGCTCGATCAAGA
TCAATGGCGAAGAGTCGATCGGACTGGCAACGCACAAGGTGGCCCACCTGGGCGTCGGTTACTGC
CCGGAAGAGCGCGGCATTTTTTCGTCGCTGTCGGCCGAGGAAAACCTGCTGCTGCCGCCGATGGT
CGCCAAGTCCTCGAAAGGCATGTCGGTCCAGGAGATCTACGAGATTTTCCCGAACCTGCAGGAAC
GCCGCTCCAGCCAGGGCACACGCCTGTCGGGCGGTGAACAGCAGATGCTGGCAGTGGCGCGCATC
CTGCGCACCGGCGCC
>r181.1 |SOURCES={KEY=d7264f85...,fw,2182700-2183300}|ERRORS={}|SOURCE_1="hcb" (d7264f85c64c494738c475b842be43584b20fbfb)
CAATGTCGCTGCCTGCAGGCAGAACATTAAACCTTTCAATTCATTGTCGTGCACTTTTCGAAGTA
AGAGATGGTCAGATAATCGATGTAAAAATCGACTCAGAATGTGTAAGCTAGATTTTTATGGCTGG
ATCGAAACGTACTTTTACCTGTCCTTGTGATGATTGCGCAAAAAGCTTTAGTACCATATTTTTTG
TGAAATAGTTACAGCTATGAGCTTTGTTAAGCGTTACTCTATCTTTAGAAGCTATAACGAGGCGT
AGATTCTTCACGTAATACTGCAACCATCCTATTGATCGGAAAACAATGCCTAAATTGACGTATTC
GGTAGTCGCAATTCGTCCAGGACGACGACAGGACTTTACCGCCTTTGTCCAAGGAGCCTTGATGA
ATGACAGCGGAGAAAGTTTGCATACGGACTCGCTCGCCATCTGCGTATTGGTTGATGCTAATAGC
AAAGCAGACGCAGAAGTAAAGGTGCAAGCGCAGCACCCTGGCCATTCAATTGACTCTGCCGCCAC
CCAGCGTCTCGTATAACCCTTCGGACACGTATGAAAACACTACTTGGGTGCGTAAGGCTAAAGAA
TGGCGTAGTAGCGAA
>r182.1 |SOURCES={KEY=d7264f85...,fw,259143-259743}|ERRORS={}|SOURCE_1="hcb" (d7264f85c64c494738c475b842be43584b20fbfb)
TTGGGAGTTTGGACGGCAAATTATTCCTTATTAATCATCAACTTGTTACAACATTGGCATCGCTT
TGCAGCCTTGCACAACATAAAATATCAAGATTGCAAAGCCCTAAAGTAGAGCCAAATGGATGATC
CGCTAAACCAGCTACGTTTTGCCGTCAGCGATCGAATAGATGATATTGAGGTCGGGCCAAAACAC
GTGCCTTTGGCACTGCTGGGGGAATTTCAGAAAGATGTTTCTGACTTTTTGCGCGGCGCAAACCG
AGATGTAGATCCAAATAAAGTGATGGTTGCGGTTGAGCCCGGATCCCTCGCATTTGTAGCGTCTG
GATTGATTGCGGCCTCATCTTTATGGGCTGATATTGGAAGTCTCGAGTCGTCCAAATCATTGGAT
CATATCGACCATAAGCGCGCCAGTGTACTCGCACGTTGGCAAGATGCAGCCAGAGCCAATCCCAA
TCGCCGCTACAGCGTTTTGGACGCTACTGGCAATGTCCTGCTTTATGTAGACATACTGTCCGACT
ATCGGAGCACAGAAGATGCTTGGGTACGAGTAGAAAAGTACGTCCATGGGAAAGTAATTGACATG
GGCGGCAAGAACAAG
>r183.1 |SOURCES={KEY=d7264f85...,fw,4239308-4239908}|ERRORS={}|SOURCE_1="hcb" (d7264f85c64c494738c475b842be43584b20fbfb)
CCTGCCAGAACATATCGCGCATCACATCCATGTACTCAGGCTTGCGCCCGGCGACGCAGTGACCC
TGTTCAACGGGGAAGGCGGTGAATATACCGCAACGGTACAGGGAATCGAGCGCAGGAAAGCGATC
GCGGAAGTTAAGGCGTTTTCCCCGCGCGAAGCAGAACTGCCGTATGCGTTGACGCTGGCCCAGGC
TTTGCCGGAAGGCAGCAAGATGGACTGGATCATCGAAAAAGCGGTGGAACTGGGCGCCACGGCGA
TTCAGCCGATTGCCGCCCAGCGTTGCGTAGTACGGCTTTCGACCGAGCGCGCCGCAAAAAAGGTC
GAACATTGGAAGAACATTATCGAGGCAGCGTCCGAGCAAACCGGACGCAACCGCCTGGCCCACCT
GGCAGAGCCCGAACAATTTACCGACTGGATTGCCCAAAACGACCTTCACCGCCGCATCTTGCTGT
CGCCGCGCGCGACCGAGTCGCTCTCCGGGTGGGCGCGGCACCATCCGCCGCAGTGCGTCTCCGTG
CTGATCGGGCCGGAGGGCGGCTTTACCGAGCAGGAAGAAAACGCGGCGCTTGCCCATGGCGCGCT
GGCCTTGTCGATCGG
>r184.1 |SOURCES={KEY=d7264f85...,bw,4080375-4080975}|ERRORS={}|SOURCE_1="hcb" (d7264f85c64c494738c475b842be43584b20fbfb)
GGTCTGCTACCGCGCATCCCGCCAGAAAAGTTGATTGTGACCGAATCCGGCATCCTGACCTCCGA
CGACGTGAAGCAGATGCGCGATGCCAATATCAATGCATTCCTGGTCGGTGAAGCATTCATGCGCG
CCGAAGAGCCGGGCGTGGAGCTGCAGCGTCTGTTCTTCTGATATTTCGCAGGCGGTAACGGTTAC
CGGTACCACCGAGACTGTGGAATGGCGCCTGGGCTGCGGCGCCTGCCGAAGACGACGGGAGGCGG
CAAGGATAGGTGCTGCACTCCCCCGCTTTGCGACTCGTTCCCTGCAGTGGATGATGGTATGCGAT
GCACACCATGCTTCCTTTCCGTGCCGGATTTACCGGCGGCGCTCCATCAGCGTGCGCGCAACCAG
GCCAAGTGCCAGCATCGCATAGATGCCTGTCAACGACGTATTTGACAATCTCTTTTCATAGCCCG
GCGTAAAGCGCTTCGGCACCAGATAATAATCCGTTACGTAAGCGCCAGCGGTCACTACGGCTGCG
CCAATCAGTGGACGCAGCGGAGAGCTGTGTCGATCCTCTGCCTTGGGTCCAAACCATTTTTCATA
AATGGATGCCCAAAA
>r185.1 |SOURCES={KEY=d7264f85...,fw,2909267-2909867}|ERRORS={}|SOURCE_1="hcb" (d7264f85c64c494738c475b842be43584b20fbfb)
CGCCGCAGCGTGGCATACGGCGGGTGACCGTCAAGGCGCCCGCGGAAAATCCCTATGTCGTCATG
GCCTTCAAGGCACCGACCCTGCGTGATATCGAAAAGGATGACGAATCCCATGCGCTCGACGTGCT
GGCTGCGATCCTGGACGGTTACGACAATGCGCGGCTGAATGCCAAGCTGGTACGGACCGACAAGG
TGGCCAATTCCGCCGGTGCCGGTTACTCCAACGTCGCACGCGGCCCCGCGCTGTTCCTGCTCGAT
GGCACGCCGGCACAAGGCACCACCACGGAGCAGCTTGAAAAGCTGTTGCGCGCGGAAGTGGAACG
CATCGCCAAAGAGGGGGTTTCCGAAGAGGAACTCAAACGCGTCAAGACGCAATTGATCGCCGGGC
AGATCTACAAGCGCGATTCCATCTTCGGTCAGGCGATGGAAATCGGCGTCATGGAAATGAGCGGC
CACTCGCACAAGCAGATTGACCGCATGATTGAGAAATTGAAAGCGGTGACGAACCAGCAGGTCCA
GGCCGTCGCGCAAAAATACTTCAGCGACGACACGCTGACGGTGGCGACCCTGGTGCCGCTGCCTT
TGTCCGAGAAAAAGA
>r186.1 |SOURCES={KEY=d7264f85...,bw,2107266-2107866}|ERRORS={}|SOURCE_1="hcb" (d7264f85c64c494738c475b842be43584b20fbfb)
AGACGGGCGGCTTCAATAAGCCGGTCCAGGTCAATGCCCGTCTCAATTCCCATTTCTTGGCACAT
GAAAACCATGTCTTCAGTGCAAATGTTACCAGCTGCTTGACTTGCCCCATGCCCTGAAAACGGAC
ACCCTCCGAGACCGGCTACAGAAGAGTCGAATAAGTCGACCCCTTCTTGCAGGGCAGCATAGAAG
TTGGCTGCACCTACGCCGCGGGTGTCATGCAAGTGCAAGCCCAGGCGAGCGCCGGGTAAAATTTT
ACGGACCAGCTCCAGACGTTGTCTAATTGCTCTAGGTGTCGCCCAGCCGACGGTGTCTGCTAGGT
AGAAGTCAGACAGCGAAATTGCTTCGTCTCGTTCCAGTTGAGCAATCCAATGCAGTACGCTAGTC
AGCGACTCAATACTAACCTCGCCTTGCAAATTGCATCCAAAGGCCGTCATCACGTAGGCTTTCTT
AACTGGCACGCCGGCGTCTCGGTAGCGGCGAATCCATTGTCGTTGTGATTCGTGCATGTCTTGGG
CACTGCATCCATTGTTTTTCTGGCAAAAAGCTTCTGAACCATAAAAATACAGCGAGCCTTCCAGA
TCGACCTGGGGTACT
>r187.1 |SOURCES={KEY=d7264f85...,fw,4135544-4136144}|ERRORS={}|SOURCE_1="hcb" (d7264f85c64c494738c475b842be43584b20fbfb)
TGATCCAGAGCCCTAGGAGCCGATCGAAGCTTCAATATTGATTAGTTTCGTATCGGCCGAGATTA
TCTAATACGACGGTTTTATGTGGATACGTGACGACAACTAGTACCAATCCGAATCGAGTGCTAGA
AGTCTAAAATGTTGGACGAGGAAACGACCAGTTACGCGAAAAACTGTCATTTGGGAAAAGAGATG
CCTGCCCCATCTATCGCTTCTCGCTCAATACTAATAAGCATACGAATATTTACATTTACATATAG
CCGTTCTACACCGGGGCCATATGATATCTTACGCACACTCCGTTTGAAACGACTTAGTGTGAAAT
CTCGAGATCCGAGGAGCCAGCCATTTGTGTGTATAAAACTCTGGCTGGGTCTTAAAGTATTTCGT
CTCGACATTGAGCACTTAGGGGCTAATACTATGAATCCCAAAGGCATCCTAAGTATTGCCGCGCC
GTCCTGGGCGTGCAAGCCGAATTCGGACTAGCTACTAGCTCTTGGAAGCCACGAGTCTTTCTTTT
GCTGCTACTTGCATGGGTGTTGAACCGATGCCCGTCGAACGGTTGGACGTTTGTGAAACGCCAAT
CACACTTTGCCGCGA
>r188.1 |SOURCES={KEY=d7264f85...,bw,762075-762675}|ERRORS={}|SOURCE_1="hcb" (d7264f85c64c494738c475b842be43584b20fbfb)
ACAATTATGAATGCCGGCTGGCCGGATTATCACGTTCCGATTCGAAGGAAGGAGCAGATTCTTTA
GCCCTGCGGATTTAACGAACGGAATAGCCTCCATCAACCGGGAGTATGACGCCAGTAATGAAGTC
AGCTGCGCGGGAAGCCAAGAAGATCGCCGCTCCAGCAAGTTCCTCCGGCTGTCCCCAACGATTAG
CCGGAGTGCGCTCTAAGACTGCTTCATTCATGGGTGAACTGCGAACTCGAGCAGTGAGATCTGTT
GCAATCCATCCTGGTGCAATTGCATTTACTTGGATGTTGTAAGGCGCAAGATCAATTGCCATGGA
CTTTGTGAGCTGGACTACAGCTCCCTTTGCCGCGCTGTACGCAGGCACGAGGCCGGATCCAAAGA
ATGAGTACATGCTAGCAAGGTTAATGATCTTACCTCTCCGGCGATTAATCATTGATTTGGCGGCC
AGCTGCGAAAGCAGAAAAGATGCGTTCAGGTGCGTTTCGATTGTGAAGTCCCAATTCTTGATGGT
TTCATTGAGAACTCCCCGGCCAGGTAGAGCAATGCCGGCATTGTTAACTAGAATGTCGAGCCCAT
TAAGAGATCGCTCGA
>r189.1 |SOURCES={KEY=d7264f85...,fw,4429202-4429802}|ERRORS={}|SOURCE_1="hcb" (d7264f85c64c494738c475b842be43584b20fbfb)
GGCGAAGGCGGCATGCGCCATTTACTGGACCATCTCGGTCCGCCGATCGAAAACTGGTGGGCGGA
CCTCGGGGCGCCGTCGATCACCGAGGCGCTGAAGGAAAAGATCGTGAATGAAGTGGACGCCGAAC
TGGCGGGCAGGGAGCAGGGCGGTCTGACAGACGAGCGCGATCAACTGCTCATCGCGTTGATCCAG
GCGAAATCCCGGGCCCGGAACCTTCCCTGACGAGTCACGCGATAGGCTGCCCCAGCTACCGCAGC
GGATCAGCTTTCTAACCATTATGGATCAGTTGAACATGACCGACACGCTGACTATCGAACAGACC
GGCGCCATTGGCATTGTGTCGATCAACCGGGTCGCGAAGCGCAATGCACTCAACGATGCGGCCAT
AGGTGCATTGCAGCGGTACTTTGAATGCCCGCCGCCAGACGTCAAGGCGGTGATTGTCCAGGGAC
ATGGAGCGCATTTCTGCGCCGGACTGGACTTGTCCGAGGTAAGGGGCCGCAATGCAGTCGAGGCG
ATGCATCATTCCCGGTCCTGGCATCACGCGTTCGAACGCTTACAGTTCGGCCGCGTCCCCGTCAT
CAGTGTCCTCAAGGG
>r190.1 |SOURCES={KEY=d7264f85...,bw,2302234-2302834}|ERRORS={}|SOURCE_1="hcb" (d7264f85c64c494738c475b842be43584b20fbfb)
GCGGCGTCTGTTTTGCTACTGTCGATTCATGGTGATACCAGAGGAAAGCACAGTAGTTCGCCACA
TCAACCGGGTCGCCTTTGTCGAGATGGCGGCGCAGCTCTGCCCGGCAGTGATCCATCCAGTCGGG
CGATTTCCAATTGTTGCTATAGCCGTATTTCTGCTGCGCCTTGAGTAGCTTCTCCATCAGCGCTT
GGGCGAAATTCAGCACCAGGGCTTTCGTATCTGGATGAATGCCTTGGGGTATCTGCGGCTCCACG
GCCTTATTGGCTGACATTAATGCGCGGCCGGCTCTTATCTCAACATCCAGCAAGAGTTGCGTAAA
TTTCGTAACGTCTACATTCCCTACGCTTAGGACATAGACAAGCAGAGCCTTCCGCGCCTGCTGCA
ATTCCGCACTCTCGCTCGGCGCTGACGGTGCGGTTTCCGGTCGCGGTGCAGGGGAGGCGGCAAGA
GCGGCAAGAAAGTTGTTTGCTTCCACGCCTAGTTCGATCTGGCGGATGCGGGTGGCGGCAATCCG
AGGGATGGCGTCAGCGCTCTCATGATTGAAGAGTGCCTCTGGAGTGACCGCTTCTGCTGTATCTG
CGCACTTACTCCTCA
>r191.1 |SOURCES={KEY=d7264f85...,bw,2328301-2328901}|ERRORS={}|SOURCE_1="hcb" (d7264f85c64c494738c475b842be43584b20fbfb)
CGTGATATCGAAGCCAAGGTGAAGAGCCATCCCACCAACCCCGGAATGCTGACTGCGACCGACAT
CGCCGGCTATCAGGCCAAGGTGCGTGAGCCTATCTGTACCGATTACAAAACCTGGACCGTCTGCG
GGATGCCGCCGCCGTCATCCGGCGGCATCGCCATTGCGCAGATGCTGGGCATGCTGGAAGCGAAG
AACCTCCGTGCGCTCGCGCCGGTAAATGGCGCACTCAACGCCGAGGCCGTACATCTGTTTTCCGA
AGCCGGCCGGCTGGCCTATGCTGATCGCGGCCGCTATGTCGCCGATACCGACTTCGTTCCGCTGC
CTGGCAATAGCCCCAAGGCGCTGCTGGACAAGCGCTATCTGAACGAACGTGCCGCACTGATCACG
GACAAATCCATGGGCACGGCCAGGTTCGGCGTGCCGCCGGCCACTGCGCTGGCACTGGGCATGGA
CAATTCGCCGGAGTTGCCGTCGACCTCCCATATCTCGATCGTGGATGCCAGGGGCAACGCGATCT
CGATGACCACCACGATCGAAGACGCTTTCGGTTCACGGCAGATGGTGCGCGGCTTCCTCCTGAAT
AATCAGCTCACGGAT
>r192.1 |SOURCES={KEY=d7264f85...,bw,1087326-1087926}|ERRORS={}|SOURCE_1="hcb" (d7264f85c64c494738c475b842be43584b20fbfb)
CGCTGATGCTGGCACGCAACAAGAGGCTGGATGTTTTTCTGCTCGACATTGGCTTGCCGGATATG
GATGGCAATGAATTGGCATATCAACTCCGCCAGCAACCGGACCATGCGCACGCACTGATGGTGGC
AATTACCGGATATGGTCAGGAGCATGACCGGCGCGCGGTGTCGAACGCCGGATTCGATCATCATA
TTGTCAAGCCAGCCAGCCTGAAACAGCTGGTCGATGTTTTACACCACATTGAAACGCCCGGTTAG
ACTTAAGTCGCCGCTATCAGTGCAGCGGTGCCGGAATACGCCTGCACCGCGTTGGCGGCGCATGT
GCCGAGACCTGGCAATCTGTTTCCCGTTGTTACATCATGACTTGTGAAATCACGGAAGAACACGT
GGGCTAACCATGCCACATCCGACTCAGCCATAACCAACCCAACGGTCGCAGTCGATAGGAGTACG
GCGTCCCAATGCGCCCGCGCCGCGCGCGAAAACAATGCCCGGGCGCTGCACCGTGCTGCATCGTG
CTGAACCCGGTGACTGCGGGTAACGGCGTTGCTGCCGATGCAATGCACCAACAACCCTGGTTTTC
ACCTGCACGGGTAAG
>r193.1 |SOURCES={KEY=d7264f85...,fw,4000190-4000790}|ERRORS={}|SOURCE_1="hcb" (d7264f85c64c494738c475b842be43584b20fbfb)
GCGTGTTGACACTGGAAGCGGTTGCCAAGACCTTCCGCTACCTTGACCGCGAAGAAATCGATGCG
CAGCGCAAGGCTGCCGCCGATAAAGCAAAAGCGAAGGGAGCGAAGAAATGACAGGCATTCGCACC
ATCTCGCGCGCCGTAGCGTTGCTCGCAATCGCCGGCTTGTCCGGCTGCGGCGACGGTGGCGTACA
GGATGTCAAGCTGTGGATGGACGAGGTACGTGCACAGGCTCCGGTGTCGATACCGAAGCTGCCTG
CACCGAAGACGTTTACCCCATTCGTCTACAGTGGCAAGGATGAAGCAGACCCTTACAGTCCCGCC
AAACTGTCCGCCGCATTGGCAAAACTGCAGGTCAATACGGCAAGCATCATCAAGCCGGACTTGGA
CCGCCGCAAGGAACCGCTGGAAAACCACCCGCTGGATACCATCAGGATGGTCGGCACGCTGGAGA
AGCCGGGACTGAATTACGCCTTGCTGCAAGTCGACAAAGCCGTCTTCCAGGTCAAGGTTGGAAAT
TATCTCGGTCAAAACTTCGGAATGATCACGAAAATCAGTGAGTCGGAAGTGGAATTGAAGGAAAT
CGTGCGCGACGCTGC
>r194.1 |SOURCES={KEY=d7264f85...,bw,3893428-3894028}|ERRORS={}|SOURCE_1="hcb" (d7264f85c64c494738c475b842be43584b20fbfb)
GAAATATTTTCAAGCTGCAGCATGTTCGCTCCCGAGATAAGCTTCGATGACAACCGGGTTGGAAC
GGATCTCGTCAGGCGTGCCTTCCGCAATCTTTTCACCGTAGCTCAGCACCATGATTTTGTCTGCG
AGACTCATGATCATGTTCATCTTGTGTTCAATAAGGCATACCGTCAGGCCGCTCCTGACCATCTT
GCGGATCAGTTCGGACAGGCCCACGGTTTCTTCGGGATTCACGCCGCCGGCGGGTTCGTCGAGCA
GCACCAGCGTAGGATCGGTGGACAGCGCGAGCGCAAACGCCACGCGCTTGCGTTCCTCTTGTGAA
ATATCCCCGGCAACACGGTGTGCCACATGGGACAGGCCGACGAAGTCAAGAGCATCACGGGCTTT
CTCGCGGCATATCGCTTCTTCTTCCTTCAGCCGCCGCGTTCCCAGCAATACATCGACCAGTGTCG
AGCGGGTCCGCAAACGGTGACCGACAATCAAGTTATCCAGCACCGTCGCCCGATCGAACAGGCTG
GTGCTCTGGAAGGTGCGGGCAATGCCGAGGCGCGCCATCTCGTCCGCACGCAGGCGCGTGACGTC
CTGGCCATTGAAGAT
>r195.1 |SOURCES={KEY=d7264f85...,fw,2788840-2789440}|ERRORS={}|SOURCE_1="hcb" (d7264f85c64c494738c475b842be43584b20fbfb)
CTTCCCCTGATGGATACGCCCATGTCTCTGGGCGAGACGCCGCTCTGGCATCCAGGCGAATCGGC
CCTGTACTGGATTGATATCGCTGGAAAGGCAGTGCATCGCTATCGCCCGTCCGATCGCACGCATC
AACGCTGGGAGGTGCCGTCAGAACCCGGTTGCATTGCTTATTGTGCGGATGGTGGGCTCATGGTG
GCGATGCGTTCTGGTTTGGCCAGGCTCGATACGCAGCGCGGTGAGCTTGCTCCTTATGCAGAGGC
ACCCTACGATCCATCCAGGATCCGCTTTAATGACGGGCGGTGTGATGCGATGGGTAGACTGTGGA
TCGGCACACTGTCCGATGATCGCAGTCAGCCGGCAGGCGCTTTGTTCTGCCTCGAGCAAGGCAGG
CTCCGGCATGCGGGACATCCGGTAACGGTTTCTAATGGCCTAGCGTTTAGCATTGACGGCACAAC
CCTCTACCACACCGATACGACGGCGCACCGCATCATGGCGTATGCGTATGACATGCCGACTGGAG
AGATCGGCGACGGGCAGGTCTTCCAGCAGTTTTCATCTGATAGAGGTCCGGATTATGGCGGACGT
CCAGACGGCGCCGCG
>r196.1 |SOURCES={KEY=d7264f85...,fw,912365-912965}|ERRORS={}|SOURCE_1="hcb" (d7264f85c64c494738c475b842be43584b20fbfb)
GCCACAATGGACTCCATTTCCCGCGTCCGCGCGGACCGCACCATGCTTCGGGTGGCTGCGGGTCT
GCCAGAAACTGCAGGTATGCTTGGCAATCGTCTCGGGTCATTGACGACAGGGGCACCTTTCTTTC
TACGACAGCCCATAAGAGGAGGCGCTCCGCTTCTTTCAGATAGGCGCGCTGGGTATGGCTCGGCG
TAGGGCTTGGTATGGCCGTTGTATCGTTGACTTGGCCGGCATGGCTGTCGGAAGTGGCATGCTGC
CCACCCTTCTGCCGGCCGGCGCTGCCTTTTTCGTTGATCCATGCCCGTATCGCGGCGAGGTCATT
GTCGACAGCGATCTTGCAGTCTGGCTGGGGCAGCCGATTGCTTCCGTGACGGCCGTCCAGGGCTG
ACGGAATGATCAGCTTTTCCAGGGGCACGATCGCCGTGGTCGGTGCGACGATCCGTGCCAGTTCA
ACTGAACCAAGGTCGGTTCGTCGTTTCAGCACATGGGCACCGATGCGCAAGCCTAGTGTGGCCTC
ATGCGCACGTAGCCATGACACGATGCGCTCCGCCTTGCTGTGGCCAATCGCGCGTATCGATGCCG
CCCAACGATAGCCAA
>r197.1 |SOURCES={KEY=d7264f85...,bw,2845079-2845679}|ERRORS={}|SOURCE_1="hcb" (d7264f85c64c494738c475b842be43584b20fbfb)
CGAGCGGCAAGCGCTTCATCTCGATCCTTTATTTTTTTTCATGTTTGCATTCCTCCCGGAATTCT
CCGCACCGGCATCCCCGGCCTCCGCCTTCAACGTACCAGCTGGTTGATCTCGATAATCGGCATCA
GCACCGCCAGCACGATCAGCAGCACCACCACGCCCATCACCAAGATCAGCGCCGGTTCCAGCAAC
CCGGCAATCGTCAGCGCCCGGCGCTCGAGGTCCGCCTCCTGGGCGTTCGATGCACGCTCGAGCAT
GGCTGGAAGTTCACCGGTCACTTCGCCGGCGCGGATCATGTGGATCAGCATGGGCGGAAAATGCT
TGTGCGCCGACAGCGCCCGTGCCAGCCCCACGCCTTCACGCACGCTGGTAGTTGCCTCTTCCACC
TGTTCGCGCATCGCAACGTTTGACAGGGTGTCGCGGCTGGTCTGCAGCGCGCGCAGGATCGGTAC
GCCGGAACCGGTGGTGATGGCCAGCGTACTGGCAAAGCGCGCGGTATTGAGGCTGCGCTCGAACT
TGCCGTACAGCGGCGCGGTCAGCAGCCAGCGGTGCCAGCGGTATTTGATATCGGGATTTTTCAGC
GCACGCCGCCATAAC
>r198.1 |SOURCES={KEY=d7264f85...,fw,1142673-1143273}|ERRORS={}|SOURCE_1="hcb" (d7264f85c64c494738c475b842be43584b20fbfb)
CGGGCAGGTCGGTCAGCGCCCGGTGCAGCCCCTCCGTGCCGTCCGCCGCCTGTGCCACCCGGTGC
CCATACAGGCTCAGTACCGCCGACAGCGTCTGCCGGTTGTCTTCATTGTCCTCGACCAGCAGGAT
GCGGCAACCTTCGACAGCGGCAGCGGGCTGCGGCATCGGTACGTCCGTCGTCACCGCTTGCGCGG
TGGCCAGCGGCAGCTGCACGATAAAGCGGCTGCCTTTGCCGGGACCCGCGCTATTGGCGCTGACG
TTACCGCCATGCAGGGTGACCAGCCGCTTCACCAGCGCCAGGCCGATGCCCAGGCCGCCGGCGGC
ACGGTCCAGCGGCGACGAGCCTTGCACGAAGACATCGAAGATCGTTGGCAACAGTTGCGCGGCAA
TGCCGACGCCGCTGTCGCTGACCACCAGTTCGGCCGACCCTGCGTGCGGACGCACCGTAATGTCG
ATCTGCCCGCTCGCCGGCGTGTACTTGCACGCATTGACCAGCAGGTTGGTCACGATCTGTTCCAG
CCGGGTCGGGTCTGCATCGATCCAGCAGGTATCGGTATGCAGCCGGATCGCAGGCGTCTGGCCGC
GGCTGACCTTGAGCG
>r199.1 |SOURCES={KEY=d7264f85...,bw,2293262-2293862}|ERRORS={}|SOURCE_1="hcb" (d7264f85c64c494738c475b842be43584b20fbfb)
ACTTGCGTCGGATATGTCTGTCGTCGAAGTCGTTGGAATGATTTGGGCCGCGGAGGGGCAGGTTG
GCGCGCAAGTCAGCCAGACCCTCGCTGACGGCAAGGTCGAGAAATCGGAAGTAGAGAAGGTTAAG
ACAGCCGTCTATTACCTTGAGCAGATGCTCGGCACGCTGACAAAGCGCCTGGAAGGGATGGCTGA
GAAATGAACCAGCCGATCGTCTCTTACGAAACCATCATTCGCCAAGTAAGCGAAGCAGTAAATCT
CTGCAAACCGGTTACTGCATGTCCGTATCCAGAGGACTCTGCCGCGTACAGCGCATGGATCGCCC
AATACCAATGGCTGACCAAGTTTGTTCAGGGCGAAGCCTCCCAGCAATCGCATTTTTTGGCCGAA
CTGCACAACGCCGCTTGAGCGTTTGCAACCGGTACCGAGGTCTCAATTGAGCGAAATCATGTTAG
CCAAGATGTCCGATGCCGAGCTCACCGAAGAGCAGCGCCAACTTCTGCGCGCCGTGCTTTTCGAG
ATGGTCGACGGCATTACCGACGCGGATAAGAAGACATGGCGCCGCTTCTGGAACTGGGTTCTCAA
GGCCGGATCTGGCGA
>r200.1 |SOURCES={KEY=d7264f85...,fw,540045-540645}|ERRORS={}|SOURCE_1="hcb" (d7264f85c64c494738c475b842be43584b20fbfb)
TTGCTGGGGTTGCATCCACCGGTGACGCAGATCGTGGCAAGCGCTTAGGAGCAGAGATTGCAATA
AGGCAGAAAACAAAAAAGCCCGGTTCGCAGGAACCGGGCTTTTTTACTAAATTCTTTGGGGTGGC
TGACGGGACTCGAACCCGCGACAACAGGAATCACAATCCTGGACTCTACCAACTGAGCTACAGCC
ACCAATGAAACTGCTTGCTCGAAGTGACATCAAGCAAGCCCGCCATTATACAAACTTCACCTGAA
ACTGGCAAATTGAATTGCAGCTTTCCCATCATTGCGCAATTTCCCTGCTTGCCGGCATAGAACTG
GTCGCCGATCGCGGCGTCTAAACTTGATAAATTGTCTTTACGGAGATGCCATGATTACCCGAATA
CTTGCGGTCGTTCTGACCATGACCCTTGCAGGATGCGCCACCGTTTCGAATGGCGACCATCCGAG
TCAGGGAGCCAACAGCGTGTACAACGATCCGACCTATCCCGGCCGCGGCGCGCATATCGGCATAG
GCGGTGGCACCTGGGGCGGCCGTAGCGGCGGTGGCATCGGCATTGGCCTTGGCTGGTGATCGCGA
TGAAACACCTGCTAT
>r201.1 |SOURCES={KEY=d7264f85...,bw,3536861-3537461}|ERRORS={}|SOURCE_1="hcb" (d7264f85c64c494738c475b842be43584b20fbfb)
CCACCATCTCGTGGACCATCTTGAACGCTGTCGAAGCGCCGGTGCCGCCGGTGCCGGTGACATTG
AAAAACTCGCTTTCGGAAAATTCCCAGGCCTGCGTGGTATGCGCAACGAAACGGGTTTCGACTTT
CGCGTAGCGCCGACGGATGCCTTGCAACACGAAGAAGAAAAAGCTTTTCGCGAGTTTGCGTTCCG
CGTCCGTCATGCTGGCCGATACGTCCAGCGCAAAGATCACGACCGCATTGGTCGCCGGCTTGCGC
CGATGCACCAGTTGCTTGAAGCGCAAGTCTTCATTGGTAAAGGCAACCGGGTTTTCCTGCGTCGC
ACGGCGCTTGACGGCTTCCTTGACGGTGCGGCGCCGGTCCAGACGCGCACGGGCACCGTGCTTGT
CCCAGCCTTCCCGGACATATTCGTCGTCGGTGACGGCGGTATTGCGCTTGGGCTGCAGGTCGGGC
AACTGCAATTCCTCCCACAACCAGTCGATGATGTCGTCAACCTTGAATTCCAGCATCAGCTTGAC
TTCACCTTCGTCGTTGCCGCCCTGGCCATCATCGTCGCCCATGTCGGGCTGGGCCTGCCGGAGGA
TGTCCCCCGGCTTGC
>r202.1 |SOURCES={KEY=d7264f85...,fw,3838661-3839261}|ERRORS={}|SOURCE_1="hcb" (d7264f85c64c494738c475b842be43584b20fbfb)
TGGTGCTAGCCGGACGCGTAGAAGCCTGCGTCAACCCTTGCCGGCAACCGGTCAAGCCGGGACGC
GGCGCGGCAACAATCAGCCGCCGCCTATGCCTTGCGTGATGCGGCCGCTTCCCTCGCAGGTCGGG
CATTCCGCCCCATCCATTTTCTTTCCGCTGCCGCTGCAATCCGGACAGAGATCCTCACCCGTGCC
GGGCGTGCCGGGCATGGCTTCATCACCCGGTTTCAGGTGTGCTTCCGACTTGCCGGGGGTACCCG
AAGATGGCGTGACGCTCATGAAGCCTCCTGGTAATAGTCGGCACGACGACACTGCCTGTCTTGCC
GTGCACCGATTGATGTCCATCGCATGACAGGATGTCATGCGATGTTGTTCAAATAGATTGGTGCA
AATTCAGTAAGTTCACCGAAGGCGGGGCAGCAGTGACGCGGGGCGCAATGGCTAGGTTTGGTTGC
GCTCGAGAATGGACATCGTCAGGCGCGCGACGCAACTGAGGCGTTGAAACGAGTCATAAATCATG
ATCTGCCAGACGTGAGTGGAGCGGCCCAGATGGATGGGTTGTGCCTTCCCGGTGACATAGCCTTC
ACGGACAGCGCGTAC
>r203.1 |SOURCES={KEY=d7264f85...,fw,409006-409606}|ERRORS={}|SOURCE_1="hcb" (d7264f85c64c494738c475b842be43584b20fbfb)
CGTAGTCGACAGTCAGGGGAAAGAAGTCCTGGCCAGGCTTGGCGTCCTTGCGGGCGACGACAGTC
GCGAGCACGACGGTATCTTCAATCGATACCATGACGGCACCGGAAGCCTGACGGGCGATTTCGCC
TGTTTCGAGCGTGACGGTATGCTGCCCGTACTGGAAGGTCTTGGTAACTTTGTTGAACACGGTGT
TTCCTTTCTATTTTTGCCGACAGATTTTCAGGCGCTGTCGTTCACCTCACCACAGACAGCTTGCC
ACGCATGACCAGCTGCCTTTCATTGTTGAACGCTTTGACTCAAACGCTGGCCGGAAAGGCTTTCC
GACACGAATTACAAACCACCAAATGACAAAATGCCCGCATCAGGAGACTGACGCAGGCATTTCAT
CTATAAATCTGGCGAGTGCCGCAACAGATTACTTACGCAGACCGAGCTTCTCGATGAGGGCGCGA
TAACGGGTCGCATCTTTGCCCTTCAGGTAGGAGAGCAGGCTCTTGCGGCGGTTAACCATCATGAT
CAGGCCGCGGCGGGAGTGGTGATCCTTGGCGTGTGCCTTGAAGTGGCTGTTGAGCTCGTTGATAC
GGGCGGTCAGGAGTG
>r204.1 |SOURCES={KEY=d7264f85...,bw,3566884-3567484}|ERRORS={}|SOURCE_1="hcb" (d7264f85c64c494738c475b842be43584b20fbfb)
GAGCATGACAATAATCCTGTCGACATGCCGATGGACGTCCTCCTCGGCAAACCGCCCAAGATGCA
CCGTGACGTCACGCATGTCAGCAATGAATATCCTGCCGTCGATCTGACCGGCATGGAGCTTGCCG
AGGTGGCGCAGCGCGTACTTCGGCTGCCCACGGTGGCCGACAAATCCTTCCTGATTACCATTGGC
GACCGTACTGTCGGCGCGACTTCGGTACGCGACCAGATGGTTGGCCCCTGGCAGGTGCCGGTTGC
CGATTGTGCGGTCACGACGATGGGCTTCGAAGGCTATCGCGGCGAAGCGATGTCCATGGGCGAGC
GTACGCCGCTGGCCGTGATCGATGCCGCGGCATCCGGGCGCATGGCGGTGGGCGAAGCGATCACC
AATATCGCTGCTGCGCCGATTGCCGATATTTCTGATATCAAGCTATCGGCGAACTGGATGGCGGC
CTGCGGTCAGCCGGGACAGGATGCGGCGCTGTTCGATACCGTCAAGGCGGTCGGCATGGAACTCT
GCCCGGCACTTGGCGTGAGTATCCCGGTAGGCAAGGATTCGCTCTCGATGCGCACGACGTGGAAG
GATGAGGGCGGCACC
>r205.1 |SOURCES={KEY=d7264f85...,bw,994483-995083}|ERRORS={}|SOURCE_1="hcb" (d7264f85c64c494738c475b842be43584b20fbfb)
CAAGGCCTTCATGAAACGGCACCGGATTCCGACTGCCGATTACCAGACGTTTTCCGAGCCGCAGG
CTGCACGCAAGTACATCCTGCAGAAGGGCGCGCCAATCGTCATCAAGGCGGATGGACTGGCCGCC
GGCAAGGGCGTGGTGGTCGCCATGACGATCGATGAAGCGCATGCGGCTGTCGAGATGATGCTGTC
GGATAACAAGCTCGGCGATGCGGGTGCACGCGTCGTGATCGAGGAATTCCTTGCCGGTGAAGAAG
CCAGCTTCATCGTGATGGTCGATGGCAAGCATGTGCTGCCGCTGGCGACCAGCCAGGATCACAAG
CGCCTGAATGACAATGACGAAGGGCCGAATACCGGCGGCATGGGCGCTTATTCGCCGGCACCGAT
CGTGACACCGTCGCTGCATGCCCGCATCATGCGTGAAATCATCAATCCGACCGTGCTGGGCATGA
GCAAGGATGGCATTCCGTTCACCGGTTTCCTGTATGCCGGCCTGATGATCGATGCCCGCGGAAAT
CCGAAGACCCTGGAATTCAATTGCCGCATGGGCGACCCGGAAACCCAACCCATCATGGCGCGCCT
GAAGACCGACCTGGT
>r206.1 |SOURCES={KEY=d7264f85...,bw,2065621-2066221}|ERRORS={}|SOURCE_1="hcb" (d7264f85c64c494738c475b842be43584b20fbfb)
CAAATTCATCAACTGGCGCGCCTTAGTTGGTTCTCCGTTGAATTCGATGCCATTAGCCTGAGCTT
GCATCCGAGCGAAGCCACGTAGCATCTTTTCCCTATAAGAGTACCAGCCTGATCTATCGTCCTCC
TGCTGCAATACAGTCCCATAGCTTTGCTGCTTTAGCTTTCAGATCTGCGTTGAAAATCTGTTTTG
GTCAACGGCTACTCGTCCGTCATGGCGCTTCTTTATTATTACCTTGTAGGAATCGTACATGTCGT
TTAGCAATCGAAGTAGATCGTCGTGATCTGTAGATATCCATTCGGGTAGGGTGCATCGCATACCA
CATGCGTAGCCTGCTCACGTCTTGGCTTGTCAAGTTTTTCATGATCTTTGGTCGAACAATAGTAC
GGGTGAGCGTCTGCAGCAAAATTTTTTATTTGGCATTAGCGACTGGAACAATACCAGATCTATCG
CTTTTTCGAATTTAGAATCCTTAAGTCAGGGGTGAGTTTAGAATTCTTAAGTAAGTTGGGAATTT
CAGAATTCTTAATTCCGATTCCGTGAGTGAGGTACTCATGCTGTCTGAATCTTTAGATTGTGAAA
CGGCCTTCCATTTTT
>r207.1 |SOURCES={KEY=d7264f85...,fw,2524287-2524887}|ERRORS={}|SOURCE_1="hcb" (d7264f85c64c494738c475b842be43584b20fbfb)
CGACGCGCACGTGACCCAGCGCACCGGCGCGATTTTACGGGCAATCATATTTGGCGGCGGATTGT
CGCTGATGCGTATCGCCACGTCATACGCTTCTTCGACAAGCTCGACCGGCCGGTCCGTGACATCG
AGCTCCACTTCGACTTCGTCATAGCGCCGCAGGAAGGTTTGCAGCGCAGGCGCCAGATGCAAGGT
GGCAAAGATCACCGGCGACGTCAGCTTCAGCACACCCCGTGGCTCGACCTGCAGCTGGGTCACGG
TCTCCTTCGCCGCGTCGATTTCCTGCGCAATGCGTGCGCAGTGCTCATAGTAAGCGGTACCGATC
TCGGTCAGGCTCATCCGTCGCGTGGTGCGGTTCAGCAGCCGCACGCCAAGCGCACTCTCGAGGTT
GCTGACCTGCTTGCTGACCAGCGACTTCGAGGTTTTCAGTTGATCGGCCGCTGCCGAAAAGCTGC
GGGTCTCCACCACTTTGGCAAACGCCATCATTTCCACCAGCAGTTCCATGTCTTCTCCTGTGAGG
CAACCCGTCCTAGCTGTCCATCCTGGGTGCCTGGCCCTGACTGCGACGGCCCAGCCTGCAAGCGG
TTTTCCATCGCCGTT
>r208.1 |SOURCES={KEY=d7264f85...,bw,3762798-3763398}|ERRORS={}|SOURCE_1="hcb" (d7264f85c64c494738c475b842be43584b20fbfb)
GATTCGCGCCGAAAGGCAAAGCGTTCTTGAGATCGCCAAAGACAGTGAAGCTCTTGTCAGCGTAG
CGAATCTTCTGCGCTACCATCTGACCGGCCTTGTCAAAGTACGGGGCGATCTGGACAGGCTTCTC
CTCACCATCTCTGGTGGTGTGTGTGCCTACCTGATAGCCGAACTTGCGGCACGTTGTTTCGTGCA
GCTTGCGCTTGACCAAGTCACGGTATTCACCGGAGATAAGTCCTGCCATTTCTTTCTTCCTTTGC
TTTTGGGAGGGGGCTGGTGCGCTGCCATCGCCATCGACGTATGTCTCGCAAGCGAAGCAGTATTG
GTGGCCATCGTCATAGAGACTGTTGGCATCGGTGGAACCACACTTGGGGTTCTCACATGGGATGT
GGGATACGAAGTTGCTGGTTGTCTGTTCCATAGATTGGGTGGGTAAAGTTGTCTGTGCGAGGGCA
GTGCCACGTGTAGGGTCTGACTTTGCAGCGGCCTAACTGTGTGGGGGTTTCTCTGCCCTCTGGCT
GGCAACCTCTGTGCTTCCGCGCCGTTGGCTGATTGCTCCGTGGGCTGTCCGGTAGTGGCGAGTCG
CAGCATAGAAAGAGA
>r209.1 |SOURCES={KEY=d7264f85...,bw,1139989-1140589}|ERRORS={}|SOURCE_1="hcb" (d7264f85c64c494738c475b842be43584b20fbfb)
GCTGGGCGAAGGTCAATCCCAAGGGGGATGACAGCCTGCGTGAAATGACGGCCGCCATGCCGCGC
CATCCCCGTCATAAGGAAGCCGGCGCTTCGTCGAAACGACTGATCTACCTGGTCAACGACCATCC
GCTCCAGGCCACCGATATCGCGGTGCAGCTTCAGTATTTCGGCTATGAGGTCGACGTCATCAGCG
ACGTGACGCAGCTGCAAGCGTGCATTGACCGGCGCGTGCCGGCAGCCGTCATCATGGACCTGGGC
TTTCCGGCCGGTATCCTCGCCGGCGCCAGGGAAGTGTCGCGCATCAAGTCCGCCAATGCGCACCG
CTTCGCCGTCATCTTCCTGTCGACGCGCAGCAATTTCGACGCCAGGCTCGCGACCGTGCGCGCCG
GCGCGGACGGCTATTTTTCCAAACCGCTCGATATGGTCGCCCTGACCGAGCGGCTCGACCGCCTG
ATGGTGGTCGAGGAAGAGCGGCCTTACCGCATCCTGGTGATCGACGACGAAATCGAAACCGCTGA
TTACCATGCGGCGGTGCTGCGCGGCGCCGGCATGGAAGTGCGCGTGCTGCACAAGGTCGGCGACA
TGCTGAAGGTGCTCG
>r210.1 |SOURCES={KEY=d7264f85...,bw,1218218-1218818}|ERRORS={}|SOURCE_1="hcb" (d7264f85c64c494738c475b842be43584b20fbfb)
TTCAAGCGATTGGGCGGCATCTCCAGCCGCTGCATGTCGGGCGGGAAGGAAAACATTTCCTTCGT
GGTGTCGGCATTCAGGTAGCGCATCGGGAGCCGGTATTGCGTTGGCGGCACATAAGGCGACTGCG
GGGAAGCCATGATGAAGCCCCATTCGCCAAACGAGGGCACGTACACATGATACGGCGATGTCTGG
AACCCGGCCTCGCGCAGCGTGGCATCGACGGTCCAGTAGGCGTGCGGCGCGAAGAATGGCGATGT
CGACTGCACGGCGATCAGCCCGCGTGCGGCGACATGCCGCTTCAGCTTGCCATAGAACGGCACCG
AATACAGCTTGCCCAGTGCGAAGCTCGACGGGTCGGGAAAGTCGATGATGGCCGCGTCGAACACC
TGGTCGGTGCCCTGCAGCCAGACCGCCGCGTCCGCATTGATCACGGTGACGCGCGGATCGCGCAG
CGCCCCCTTGTTGAGCCGCACCAGTTCCTCGCGGCTACCGAATGCCCTGGTCATTTCCGGGTCGA
GATCGACCAGGGTCACGTGGCGGATATTCGGATAGCGCAAGACTTCGCGCAGCGCGAGCCCGTCG
CCGCCGCCGAGTATC
>r211.1 |SOURCES={KEY=d7264f85...,bw,1223648-1224248}|ERRORS={}|SOURCE_1="hcb" (d7264f85c64c494738c475b842be43584b20fbfb)
CCGCACCAAGGCCAAGCAGCTGGGCGTGCCGCTGGCCACGATCTACCAGACCCTGCAGATCAATC
TCGGCTCCTTGTACGTGAACGACTTCAACCAGTTCGGCCGCACCTATCAGGTCAAGGTACAGGCC
GACGCGCCCTATCGCTCGCACGCGGAAGATATTGCGCAGCTGAAGGTTCGCAACAACAAGGGCGA
AATGATTCCCCTGTCGTCGCTGATGAGGGTCAAGGACAGCTATGGTCCGGACCGTGTGCAGCGCT
ACAACGCCTACGTGTCGGCCGATATCAATGGCGGCGCGGCGCCCGGCGTCTCCAGCGGCCAGGCA
CAGGAAGCGATGGAAAGGATAGCCAAGGAAGTGCTGCCCAAGGGCGTCACCTATGAATGGACTGA
ACTGACCTATCAGGAAATCCTTGCAGGCAACACCATGATCTTCGTGTTCCCGCTGTGCGTGCTGC
TGGTCTTCCTGGTGCTGGCTGCGCAGTACGAAAGCTGGACGCTGCCGCTGGCCGTCATTTTGATC
GTGCCGATGTCGATCCTGTGCGCGCTGGTGGGTGTCAAGCTCACCGGCGGCGACAACAACATCTT
CACGCAGATCGCGCT
>r212.1 |SOURCES={KEY=d7264f85...,fw,4370457-4371057}|ERRORS={}|SOURCE_1="hcb" (d7264f85c64c494738c475b842be43584b20fbfb)
CATCCGGCCAAGCCTTGCCATCGTGGCAATGACAAAAGAACCATGAAACAGGTAAAAGACTATTG
CACGGTACTCGTTCTCGACATGGTTGCTGACTTGACAATCGGCGCGCTGTGCCTCGCTGCAGTGA
TGATGATTGCGCTTGATAAGTCTGAATTATTGCTTTGCCGTCTAGTCTATGGGAGCGAGACGGAC
TAAGCCCGGGCAATCCCGTTGAAGGCCCCGGTCGGATTTCGTTGCACCTGCAGCGTCCATGCCCC
CCATGGCTCGCATGCCACTGACCGTGCCGGTCCCACCGGCCTTGTCTCATTCGGGGCGATAAACC
TTGTCGCCCGCGGGAACGCATCGCCGCCAATCCGCTCACTATTTTCAACAAGCGTCTACAATGTG
CGCGGAATCGTTGCGACTTGGCAAGTACGGATGACGCCACCATGACGGCAGACACTTCGATACAA
ATCGCGTCGGTGCCGACAACATGCCGATACATTGCGCTGGCAAGATGACGTCGAGAACAACCCGG
TCGAGCGGTCACGCCCGGGTGTCGGATCCCGGCAGAGGCTTGTGCCGCTTACTGCGCGGATCATT
GATCAATAACGCCGA
>r213.1 |SOURCES={KEY=d7264f85...,bw,2111179-2111779}|ERRORS={}|SOURCE_1="hcb" (d7264f85c64c494738c475b842be43584b20fbfb)
GCATGGCGCCCTTGTTGTCACCAATGACCATTGACGGAATGGTAGTGTCCGAACGCGATAACCGC
CAGTGGCCCAGCGATAGCCGTTCGTGCAAACGCACTACCGGGCGCTGCAGTCGGGCGCCGAAGCC
TGCCTCGCGAGCTGATGGCATCCAGGTAGCGCCGCCCTTCCGTGTCGACAAGCCAGGCACCTCGG
CCATCGCGGACTAGAATCAGCAGGAAGGTTTCGTGATGCTGCATCTGAGTACCGAGGTGCCGGAC
GGTGGCAACGCTTCGAGCGCCCAATGATCCGCAGGATCTAGCGACGAGTCTCTGGGATCGTTTGG
ACATACAAATGTTGTCCTTCAATGTTGAGCAGTGCATGGCTTCTATTCCCGCACGTGGTTTTGGG
AAACCGTCCCTTCAGGCACTATCGCGTTACACTCATCTTCGTATCACCCGTCACATGCTTCGTCT
GCATTCCAAGTTTGTCTAGCAGTGTACGGTCGGCATCGACTTCTGGATTGCCGGTGGTGAGTAGC
TTGTCGCCGTAGAAGATCGAATTAGCCCCTGCCACGAAGCACAGCGCCTGCACCGCTTCGCCCAG
CTCGCGCCGGCCCGC
>r214.1 |SOURCES={KEY=d7264f85...,fw,1001585-1002185}|ERRORS={}|SOURCE_1="hcb" (d7264f85c64c494738c475b842be43584b20fbfb)
CATCAACTACAACACCGAGAACTTTGTCGAGCGTGTCAAGGAAATAACCGAAGGCAAGGGCGTGC
CCGTCGTGTATGACTCGATCGGCAAGGACACGTTTATCGGTTCGCTGGATTGCCTGGCGCCGCTG
GGCATGATGGTCAGCTTCGGGAGCGCATCCGGCCCGGTGCCGCCGTTCGGCCTGAATGAACTGGC
GTCGCGCGGATCGTTGTTCGTGACGCGTCCGACCCTGTTCAGCTATGCGGCCAGGCGCAATGACC
TGGAAGACATGGCCGCCGACTTGTTCAGCATGGTCGAAAGCCGCAAGATCAAGATCGACATCAAC
CAGCGTTATGCGCTCAAGGATGTCGCCCAGGCCCATCGCGATCTGGAATCGCGCAAGACCACGGG
ATCGACCATTCTGGTGCCATGATGTCGGAAGAGCCGCGTCCCAATCCCATGGAGCATCCTGCCGA
GCAACCGACCGGCACCGACGGGACACCGAAGTTCGGCAGGTTGCTGCTGGTGCTGATCGGCGCCG
TCCTGTTGATCGTCGCCATCACGCTGGCGTCCGAAGCCTTGTATTCCTGAACGGCAAAGGCGCAG
GCTTTGTACCACGGA
>r215.1 |SOURCES={KEY=d7264f85...,bw,1847398-1847998}|ERRORS={}|SOURCE_1="hcb" (d7264f85c64c494738c475b842be43584b20fbfb)
ACCGCGCCATCGAAGACCGGCGCAACGAAGACCGTTTCGACTTCATCAACTGGACCAAGAAGGCG
TTCAAGAACGTCGACGTGATCCCGCCGGGCAATGGCATCCTGCACCAGATCAATCTTGAACGCAT
GTCGCCCGTGGTGCAGGTCAAGGACGGCGTGGCGTTTCCGGATACGCTCGTGGGTACCGACAGCC
ACACCCCGATGGTCGATGCGCTGGGCGTGATTGCGATCGGCGTGGGCGGCCTCGAAGCGGAAACC
GTGATGCTGGGCCGCGCCTCGTGGATGCGCCTGCCGGACATCATCGGCGTCGAGCTGACCGGCAA
GCCGCAGCCGGGGATCACGGCCACCGATATCGTGCTGGCACTGACCGAATTCTTGCGCAAGCAGA
AAGTGGTGTCCGCCTACCTGGAGTTCTTCGGCGAGGGCGCCGCCAACCTGACCCTGGGCGACCGG
GCAACGATTTCCAACATGGCGCCGGAGTTCGGTGCCACCGCCGCGATGTTCTATATCGATGAACA
GACCATCAAGTACCTGCGGCTCACCGGCCGCGAGGAAGAGTTGGTCAGGCTGGTCGAGACTTATG
CGAAGGAAACCGGCC
>r216.1 |SOURCES={KEY=d7264f85...,fw,3623496-3624096}|ERRORS={}|SOURCE_1="hcb" (d7264f85c64c494738c475b842be43584b20fbfb)
GCGCCCTCGGAAGGCGCCAGTATCGTGGCCGACTATCATTCCCTTGGGCTGACACTCGGGCGGCA
CCCGCTGGCCCTGCTGCGCCCGATACTGAACGCCAAGCGCTTTTTACCTGCAGAGGTTCTGCATA
CCTTTGCCGACCGCCAGCTTGCACGCGGATGCGGCATTGTGACCGTGCGGCAAAGACCACAAACC
GCCAACGGCACCATGTTTGTGACCATCGAGGATGAAACCGGCCTGGTCAATGTCATCATCTGGCC
GGGATTGATCGAGCGCTATCGTGCGGAACTGCTGGGGTCGCAACTGCTGGGCGTCTATGGAATGT
GGCAGACGGAAAACAATGTCCACCACCTGGTTGCCAGCCGCCTGGTTGACCTGTCGCATTTGCTG
GGACGATTGACGACCCACAGCCGGGATTTCGCCTAGATGCGCAAGCTTGTTTCCGCGTCTCTTAC
GCGGGCTTGAACATTCTCATACCATGCCCCTGCCGCAGTCCTTACACTGGTAGGCCGATTCCTTC
AAAGCGGCAATACGCTCCGATGAAACCCGATCTGGAAACCGCAATTCATTTGTTGCATGGCTTGC
CATCCGGCACACTTG
>r217.1 |SOURCES={KEY=d7264f85...,bw,3954584-3955184}|ERRORS={}|SOURCE_1="hcb" (d7264f85c64c494738c475b842be43584b20fbfb)
GTCCACCGCAACCAGGCATACTTTCTCGACGAGTTTTCGTCTCGGGTACTTCCTCAATTCAAATA
ATTGCAAGCCGTTATACTGCACGATCCACGGGCAACGGACGACTTCCGGTTCGCCATGCGTGCCG
CGCAAGTTTAGGAAACAAGCATGTAGGCGAGGATTGCCTGTCCGGAGTGACCGGATTTCCCTTTC
AGGTTTTGCTCAATACCAATCCCGTATTGGCGCTGTCCAACGGTCAAATTTTGCCTTGAACTTGC
GCCATGCATGCTGTCTTACCGACATGGAAGGGAGCCTTGCGCAAGTCAGGTCTCCTGCTTCAGCA
CACCGCCAACGACACGGCGTATAGCGTGCCGGCGTCGATTGTAAACGTCTGCCCCGATATCGGGT
GCGACGGAACCGGGAGTCGGCATGAAAGAGCTGAGCGAATTGGACGACAGGCTGATCGATGCAAT
CGTGCAGTGTGATGCCGATACGGTATGCGCCTGCCTGGCACAAGGTGCCAGCGTCGGCGTGACGG
ACGAAAACGATTGGACGCCGTTGCACTTTGCGGCTGCCTGCGGCGCCAAGGCGGTCATGTCGCAG
CTTCTGGACGCCGGC
>r218.1 |SOURCES={KEY=d7264f85...,fw,3035776-3036376}|ERRORS={}|SOURCE_1="hcb" (d7264f85c64c494738c475b842be43584b20fbfb)
AGCGGCTCGGATTTGAAAAGCGGCCTACCGGCGTGCATGAATTGCAGGCCTGTGCAGCCGTCGGA
CAAATGGGTCTGGCCCAGATCTATGAGACCAGTTTCCGGCAGCATCAGTTGCGCACCGCGCAGGT
CCTGCTGACGCACGCCGACCTTGCCGACCGCGAGCGGTACCTGAATGCGCGTTCGACGCTGTTCA
CGCTGCTGCGTTTCGGCGTCATCCCCATCATCAATGAAAACGATACGGTGGTCACCGATGAAATC
AAGTTCGGGGACAACGACACCCTTGGCGCACTGGTAGCCAACCTGATCGAAGGCGATGTGCTTGT
CATTCTCACCGACCAGAAAGGCTTGTACACCGCCGATCCGCGCAAGGATCCCACTGCCGAATTCG
TGCATGAGGCCAAAGCCGGGGATCCCGCACTCGAAGCGATGGCGGGCGGCGCCGGTACCGGTATT
GGCCGTGGCGGCATGCTGACCAAGATCCTCGCTGCGAAGCGCGCAGCAACGTCGGGTGCCCATAC
GGTGATCGCTTGGGGGCGGGAAGAGCAGGTCCTGACCCGGCTGGCCACTGGCGAAGCCATCGGTA
CGCAGCTGACTGCGC
>r219.1 |SOURCES={KEY=d7264f85...,fw,4331270-4331870}|ERRORS={}|SOURCE_1="hcb" (d7264f85c64c494738c475b842be43584b20fbfb)
GATTCCACAGGCCCAATACAATCTTGGTATGCCCGGCGCGGGGCTTCAGGCGACGGCAGATGAAC
CGTGCATAGGCTTTGGGCATGGGATTGAGGTAAGACAGGCAGACGATCTCCACGCCAGCGAGATC
GAGGTTGCCGATGGCATCGAGGGCGATCGCCGACGCCGGCAGGACCCGTGCGCCGATTCCCCGGC
TCTCCAGCGTATGCGCGAGCAGCAGCGCGGCAGCGCCATCGAGCTCCCCGCGGCCGGCGATGCAC
AAGACCGGCGTGCCCAGCCATGATCGTACCGGATCGCTTGGCGTATCGCCCATCTTGGCAGGCGA
CAGGTCATGCAGGTCTTCCACGATCGCGCGGAATCCGTCGGCCACATTCTTGCGATCTTCCCGGG
ACGCGCCGCGCTCGCGGGAGTTTTCAGCGAGGCGCAGCGCTTCCATCGCGACGTTGTCATAAAAT
TCGATCAGGGAGTGCCCAGCCACTTCGGTTTCCGCTATCTCGACCGCTTCTTCCACGTTGCCGGC
CAGCAGGCGTTGATACAACCTTTCCTCGGCAGACAACACCGGGTCGCTGCCCAGCAGCACATCGA
TGAACGCCAGTTGCG
>r220.1 |SOURCES={KEY=d7264f85...,bw,2448268-2448868}|ERRORS={}|SOURCE_1="hcb" (d7264f85c64c494738c475b842be43584b20fbfb)
TTCCCAGAGTGACAGGTCCTTCAGGACTTTTTCCAGATAGGCATTGTTGGGTGACTTGCCGAACA
GGCCGCGGCTGAACTTCACCGTATCCCAGACCGTTTCGAATGCATCGGTGGACAGCTCCTGCGGC
ACCAGGCCGATCTTCGTGCGTGCCGCCCGATAATCGCGGGAGATGTCATGGCCGTCGGCCAGCAC
GGTGCCGCTGCTGGCGTTGACGATGCCGCAAATGATGCTGATCAGCGTGGTCTTGCCTGCGCCGT
TCGGACCGAGTAATGCAAATATTTCTCCGCGTCGGATCTGGAGATCGACATTCTTCAACGCCTGG
AAGCCGGATGCATAGGTTTTCGTGATGGAATTGATGGCAATGACAGGGGTGGCGGGTGGCACGAG
GGTTCCTTAAAGTGATGTCGACCTGGTGTGCGAAGAAGCGGCGCGCATGGCACGCAGCGCACGTA
GCGCACGTAGCGTATGCGAGCGCCATGCGTGCCGCTGCGGCCCGAAGCGACAATGCATCAAATCG
AAATGACGCTAGGTGCGCGTCAGGATGGACACGCGCCCGTGGCGCAGGCAATGCGGCATCTTGTT
CTCCTTATGGCACGA
>r221.1 |SOURCES={KEY=d7264f85...,fw,2023473-2024073}|ERRORS={}|SOURCE_1="hcb" (d7264f85c64c494738c475b842be43584b20fbfb)
GCCGATGACCAGCATGCGCTTGGGCACCTGGCGCAGTTCCAGTGCGCCGGTGGAGTCGACGATAC
GCGGGTCCTGCGGCACGAACGGCAAGTTCACCACCGAGGATCCGGCGGCAATGATGGCTTGCTTG
AACTGCACGGTTTTCCTGCTGCCATCGGTGGCCGTGACTTCAAGATGGTTGGCGCCGACAAACTG
GCCCACGCCCTGCACTACGTTGACCTTGCGCGCCTTCGCCATTCCGGCAAGGCCGCCGGTCATTT
TCCTGATGACCTTGTCCTTGTACTCTCGGAGCTTGTCGAGGTCGATCTGCGGCTTGCCGAAGGTG
ACGCCATGGGCCGCCATGGTCGCGGTTTCATCGATCACCGCCGCCACATGCAGCAAGGCCTTGGA
AGGAATGCAGCCGACATTGAGGCAAACCCCGCCAAGTGCCGCGAAGCGCTCGACCAGAACGGTGT
TCATGCCAAGGTCCGCCGCGCGGAATGCGGCAGAGTACCCCCCGGGACCTGCTCCCAGTACCAGC
ATGTCGCATTGCACGTCCGCCGAACCGGTGAAGCTGGCGGCGGTCGGTGCCGGTGCGCCTGATGC
GGGCGCAGGGACCGG
>r222.1 |SOURCES={KEY=d7264f85...,bw,4536602-4537202}|ERRORS={}|SOURCE_1="hcb" (d7264f85c64c494738c475b842be43584b20fbfb)
TTGTACGAGAGCACCAGCGAACCCATTACCGTGACGCCGCCCGACATCCATGAAGGATTGGCGAC
TTCGACGTTCTGCGCGCCGAAGATCGACCGCACCAGTTGCATCAGCATCAGGCTGATGCCCCAGG
TGGCCAGCAGCGTTTCCAGGGGGCGGCCGTACAGCCAGCGGATGACGGTGCGTTCAAGCGCAATG
CCGACCGCTCCTGCGACAAGGAATGCCGCTGGCAATGCAGCGAGCAGGTAGTAATCGATCCCGGC
CGGCAGGTATTGGCGAAACAGCGACTGGCACACATAGGTTGTGTACGCACCGATCATCAGCAGTT
CGCCGTGCGCCATGTTGATGATCCCCATCAGGCCGAAGGTGATCGCCAGTCCCAGCGCGGCGAGC
AGCAGCACGCTGCCAAGCGATACGCCATAGAACAGGTTGCCGATGAATTCGGTGCGCGCCAGCCG
CGCATTGATGGCGCTGATGGTGCCGACAGCGGCAACGCGTACTGCCTCGTCCGGCTCGATATAGC
TGCCGTCCGCATTCTTTTCCAGCATTTGTTCAAGCGCAGGCTTGAGGCTGGCATTCGTGCTGTCC
CTGAGCGCCTCGACG
>r223.1 |SOURCES={KEY=d7264f85...,fw,4055064-4055664}|ERRORS={}|SOURCE_1="hcb" (d7264f85c64c494738c475b842be43584b20fbfb)
AAATGATGCCCATGGTGACGGTTTGTCCGACGCCGAAAGGATTGCCGATGGCCAGCACGACATCG
CCAACCTTGGCCAGATCGGCGTTGCCCAGCGTGATTGCCGGCAGATTTTGCAGGTTGATCTTGAT
GACGGCCAGGTCGGTTTCCGGATCGGTACCGACCACCTTGGCGTCAGCCTTGCGTCCGTCGGCAA
AGGCGACTTCGATTTCATCGGCAGTCTCGATCACGTGATTATTGGTCAGTACGTATCCCTCCGGG
CTGATGACCACGCCCGATCCGAGACTGAACTGCCGGTCTTCCTGCTGATCGCCGAAAAAGCGCCG
GAACAGCGGATCATCCATGAATGGCGTCTTCGGCTGGCGCGCGCCCTTGGTGGTAAAGATGTTGA
CCACTGCCGGCATTGCCCGCTGTGCAGCCTCGCGGTACGAGCCCTGGGTGGCGGCTGTATGGGAC
GGCGATTGCAGGACCGGGACCGGAGACGATGACACCCTGGCGTTGCGCGTCGCGCCAAGCAGGGT
TCCTGCCCACTCCGGCTTAAGGCTCGCTACAATGAACCAGATAGCCAATCCGACCGTAACGGTTT
GGGCAAACAATAACC
>r224.1 |SOURCES={KEY=d7264f85...,bw,1959369-1959969}|ERRORS={}|SOURCE_1="hcb" (d7264f85c64c494738c475b842be43584b20fbfb)
GCGGCCTTAGTCTGTCCGGCGGTCAGCAGCAGCGGCTGTGCATCGCGCGCGGCGTTGCCGTCAAG
CCGGATGTGCTGCTCCTGGACGAGCCGACCTCCGCGCTCGACCCGATTTCCACGGTAAAGATCGA
AGAACTGATCAATGAGCTCAAGCAGGATTACACCATCACCATCGTGACGCACAACATGCAGCAGG
CGGCGCGCTGTTCGGACTACACCGCCTATATGTATCTGGGCGAACTGGTGGAATTCGGCGAAACC
GACCAGATCTTCATGAACCCTGGGAAAAAAGAAACGCAGGACTACATTACCGGCCGTTTCGGCTG
ATTACGCTGATCCGGATCCTCCGCGCATTCTGTTATAGCATCGATACATTCATAGGAGAACCTGA
TGCCAGGCGATCACTCTTCAAAGCAATACGACATGGACCTCGAAGCGATCCGCTCGAAAGTCCTG
TTGATGGGCGGCCTGGTCGAGAGCCAGTTCGCCGACGCCATCGCCTGTTTTCGTAGCGGCAATAT
CGCGCAAGCCGAGCAGGTGATCAAGGCCGATGAGAACGTCAACAAGCTGGAAGTGTCGCTTGACG
ATACCTGCAGCCACC
>r225.1 |SOURCES={KEY=d7264f85...,bw,57919-58519}|ERRORS={}|SOURCE_1="hcb" (d7264f85c64c494738c475b842be43584b20fbfb)
CGGCATGAACCTGCTGGGCCACGAGTTCACCAATGACAAGGCATCCGATTTCACCGCGATCCTGA
CCAACCTGAAGTCGAAGAAGGTCGAAGCGATCTTCCTCGGCGGCTATGCACCGCAAGGCGGCCCG
ATGGCGCGCCAGATGAAGCAGCTTGGCTTGACTGCCAAACTGCTCGGCGGCGATACGATTTGCGC
AGCTGAAATGGGCAAGCTTGGTGGTGATGCGGTCGGCGAAAACGTTCTGTGCGCGCAGGGCGGCG
CGATTCTCGACAAGGCCGCTTCCGGTCCGGACTTCAAGGCCAAGTACAAGAAGCGTTTCAACCAG
GATCCGGATGTGTATGCCGCATCGTTTTATGACGGCATGATGATGTTTGCCGACGCCATGAAGAA
GTCCGGCTCCGTTGATCCGGTCAAGGTCAACGCGGAACTCCAGAAGGGGTCGTTCAAGGGCGTCG
CCGGCACCTACTCGTTCGATGAAAAGGGCAATATGAAGCAGTCGCCGGTGACAGTGTTCACCTTC
AAGAATCAGCAGCCGGTACCGCTGACCAGCTATTGATTGCTGACTGCCTGGTGCCGGTCAATGAC
GACGGCACATCAAAA
>r226.1 |SOURCES={KEY=d7264f85...,fw,859107-859707}|ERRORS={}|SOURCE_1="hcb" (d7264f85c64c494738c475b842be43584b20fbfb)
TGGCGTAGAACGTTGTACCGCTGCCATTTACTCGGGACGTGCGTATGTCGTGCATTATGAATTCA
AGCCGCGTTGACGCGAACGCGGGACTTACAATGACGGCAAAAATGGGCCCGGCCCGGTGCTCCAT
ATTGTTCATGCGTAACTCCAGCCTCATGAAAGGACCTATCAAGAGTGAATACTGCATGGATCATG
CTCGCTTTGGCGATCGTCGCGGAAGTGATTGCGACCAGTTCGATGAAACTGTCCGATGGCTTCAC
GCGTTTCTGGCCCTCCCTGATGACGGTGTGCGGTTATGCCGTATCGCTCTATCTCCTTTCCCAAA
TCCTGAAGACGCTTGAGGTCGGGATAGTCTATGCGGTATGGAGCGGCGTGGGCCTGGCGTCGGTA
GCGCTGATTGGTGTGATCTGGTTCGGGGAAACGGTGACTGCCGTCAAGCTCGCCGGCTTGTTCGC
GATACTGGTTGGTGTGGTCCTGCTCAATCTTGCCGGAAAGGCGTCCTGACAGACCCGACGCGCGA
TGAACAAAGATGACTCGCCTGCCATGGGAAATGAAGCAATGCAATAATCGGTTTTACCTGCATGA
CCAACTATCCATCTT
>r227.1 |SOURCES={KEY=d7264f85...,fw,123036-123636}|ERRORS={}|SOURCE_1="hcb" (d7264f85c64c494738c475b842be43584b20fbfb)
CCCCTGCCTTGCGGGCAGGGCACCACGCGGACCAGACCGGCCACAAGGCACTTGAGCGATCGCCG
TCTGATGCGCTCGCCTTATCTGCCTGCCTGGTCCGTCCCGTCGCGCCTTTCCCCGCGAAAGGGAA
AGGCGCGACGGCAGGAGTGCGGGCCGGCGAAAACCGGGTGGCCGCTTACACCAGCTCGATGGCCA
TCGCGGTACCTTCGCCGCCGCCGATGCACAGCGCCGCGACGCCGAGCTTGCCGCCGGTCTTTTGC
AGCGCGCCGATCAGCGTGACGATGATACGGGCACCGGATGCGCCGATCGGATGGCCGAGGGCGCA
GGCGCCACCGTGGATGTTGATCTTGCTGTGCGGGATGTCGTGTTCCTTCATCGCGGCCATCGGCA
CCGCGGCAAAGGCTTCGTTGATCTCGAACAGGTCGACGTCCTTGGTGGTCAGGTTCAGCTTCTTG
TACAGCTTGTCGATCGCGCCGACCGGTGCGGTGGTGAACCAGTTCGGTTCCTGCGCATGGGTGGA
GTGGCCGAGCACGCGGGCGATCGGCTTGCAGCCCAGCTTCTTGGCGGTCGATTCGCGCATCAGCA
CCAGTGCGGCCGCGC
>r228.1 |SOURCES={KEY=d7264f85...,fw,3405024-3405624}|ERRORS={}|SOURCE_1="hcb" (d7264f85c64c494738c475b842be43584b20fbfb)
GCACCGGCAGCCTGGAGACGCGCAATCAGTTCATCGAGCAGGCGCAGGATGTCGCGCGGATGCGG
CAGAAAGAAGTCGGCCGCGCTATCGGGCGAGTGTTCAATCCGCACCGACAGCACATCCGGGCGGC
GCATGCGAAATACGTCTTCATCAGTGACATCGTCCCCCACATAGAGCGCGCTCGCCGCTCCCGCA
AGCTCCATCAGTCGCGCCAGTGCGGTTCCCTTGTGACACCGGTCTTCGGCCAGCAGGTTGAACAC
ATACTTTCCTGCCACGACCCGCGGCGGTGGCGACAGCGTGGTGAAGAGTTCTTCAAGCCGGCTTG
CGCTCGTGGCCACATCCTCCACCTGCCGGTAATGCACCGACATCGAAAAGCGTTTATCTTCCATT
TGAATGCCCGGATCGAACCCCGGCCTGGCGAGCGCCTGCGCCAGTTGCGAGTGCCAGGCCTTGCA
TGCCTCTTCGTGTTCGGCCGCCAGGTTCTCCCAGCCTGGCACCCCTTCCAGCCCGTGGTTGCCGA
CCACGTAGTCCGGATCAAACCCGAGGCGTCCGCGGATATCACCGACCGAGCGTCCGGTGATGATG
GCAATCGGCGCCGCC
>r229.1 |SOURCES={KEY=d7264f85...,fw,977473-978073}|ERRORS={}|SOURCE_1="hcb" (d7264f85c64c494738c475b842be43584b20fbfb)
ATCATCCGTATGACGCGGCTTAACGCAGCAAGCCTCAACCTTCAGGAGAACACCATGCAAAAGAA
GAATTCCGAATTCGGTGGCAATGGAGTTGGCATTCAAGTTGGCAATGGTTCGCCGCAAGATGGGT
TCATTAATGTTCCCGTCACGCGCGCCACACGGGAGGGGCTCCACGAGCTGAAGGATACGATGGGC
GCCGCCAGCCAGGCTGAAGTGATCGAGAAAACAGTTGCCATTATGCTGGCAATTCAAAAAGCCGC
CCGCAATTAAGCAGCTGGCCGTCCCCAACGCGCCGTTCGACGTTCCAGCCAGGCCAGGGTCCCTG
CGCATCAGCCAGAGATCGTGGCGGCATCCACTTGCGGTCACTCCATCCGCATGGCAGCGCGGGGC
CGTTGTCAACCCGTGAGCAAATTCCCGCAGAGCCGATTCGGCCCGCACAACTTTGGTAAGATCGC
TACACGATGTGGCGTACGCATTGTGTCCTCATCGTCCCGGTCTACTATGCCTGTCGATATGCTGG
CCTGTTTTGGCCTGTCAAAACAGGCGGCTTGCGGTCATTGCTCCCTATGCAGCGGACGACCAGGT
TGTTTGCACACACGT
>r230.1 |SOURCES={KEY=d7264f85...,bw,2937443-2938043}|ERRORS={}|SOURCE_1="hcb" (d7264f85c64c494738c475b842be43584b20fbfb)
TGGCGGGCATGCGAATCGCCGGCATCGGCCAGGTCGGTCGTCAGGCGCCGCTTCTCGACCTCGGT
GAGGCGATGGTTGAGCGCATCGATCAGGTCCTGGCGACGCTTTGGGTTGTCGAGCATGTCGTCCT
GAAGGTAGGGATTGCGCCTTACCACCCAGATGTCGCCAAGCACTTCGTACAGCATGCGCGCCGAG
CGGCCGGTCTGGCGTTCGCCGCGCAGTGCATCCAGGATGCTCCACGATTCTTCGCCAAGCAGGCG
AATCACGATTTCGCGGTCGGAAAACGAGGTGTAGTTATAGGGAATTTCACGCAGGCGACTGGGAA
GAGCCGCGCTGGGCGCGTCGGAGAGCAATGCTTGGATTTGTGCTGGGGCGTTCATCAGGAGGTAT
CGGACTGACCCTTAAAGGTGCATTTTAGCTTATTGCAATGCAGCGGTCGGCAACACCCCTACTCT
GACTGCGCCTAAACCGCTGAAACAAAGGGAAAATTCGGCGCGGGGCCGCAAAAGATGTTGTTATT
ACAACGAAATTCAGAAAAGATTGACCATCCCGCGCCAAAATCCGTCGGGTATGTACAACAACGCG
GAAGTCATGGTCAGG
>r231.1 |SOURCES={KEY=d7264f85...,bw,1716915-1717515}|ERRORS={}|SOURCE_1="hcb" (d7264f85c64c494738c475b842be43584b20fbfb)
CCCTGGTCGATGGCGAGTACGAGACCCGCGCTCCTTTCCTCGCGCATAACCAGAAACTGGTGCGG
GAAATTGAAAACCTCGAGCACAAGTCGCGCCGCCTTGACGTGCTGGTCGACGAGGAATTGATTGC
AGCCTTTTACGAGCAGCTGATCCCGCAGGATATCCATACCGGCATCGCCTTCGAGAAGTGGCTGA
AGGAAGCGACGGCGAAAAACCCCAAGCTCCTGCACCTGAACCGGGATGACCTGATGCGGCACGAA
GCCGCAGGCATTACCACGGATCTGTTCCCCAAGACCATGACGGTGAGCGGGGTTGCGATGACCCT
GTCGTACCATTTCGAACCTGGCAGCCCCCGCGACGGCGTCACGCTCGCGGTGCCGTTGTACGTGC
TCAACCAGGTGTCGGCCGACCGTTGCGAATGGTTGGTGCCCGGCATGCTGAAGGAAAAAGTGCAC
CTGCTGCTCAAGTCGCTGCCGCAAAAGCTCCGTCGCCATTGCGTGCCGCTGCCGGACTATGCCGC
CGGCTTTTGCGAGCGCGCGGAATTCGGCAAGGGCAACCTGATCGATGCGGTCATCGCCGACGTCC
GTGAACAGACCGGCA
>r232.1 |SOURCES={KEY=d7264f85...,fw,1983694-1984294}|ERRORS={}|SOURCE_1="hcb" (d7264f85c64c494738c475b842be43584b20fbfb)
GTCACTGCAAAGTCTCGACCACACTGGCTGCGTGATCTATGTCGGCACGCTGTCGAAGGTCTTGT
TTCCCGGCTTGCGACTTGGTTACATCGTCGCCCCTCCCGGATTGAGCGACGCTTTTGCGCAAGGC
AAGGCAATCCTCGACCGCCACGCGCCGCTGGTACCGCAAGCGGTACTCGCCGATTTCATCAATGA
AGGTCATTTCCAGAGGCATATCCGGCGCACGCGGGAGATGTACGCTGAACGACGCGATACCTTGA
TCCGGGCGCTGCAGGACCGCCTTTCCGATCATTTGCAGCTGGGCACCACCGATACAGGACTGCAT
TTGCCAGTCATGTTTCGCGAAAGGCGCGACGATCACGCGGTGGCACGCGCAGGCCTGGATCATGG
CCTGGAACTGAGGGGGCTGTCGTATTTCTATAACGAGCCGGATAAGAGCACGCAGGCCACGCGTG
CCAGCGGACTGCTGCTGGGCTTTGCCGCCATCCCGCCGGCGGAGATACGGCGCGGCGTGGATAGC
TTGTGCAAGCTATTGAAGGCCTGATCAGGCAAGGGCGAGCAACGCGACGCCGGTGGCCGCAACGC
CAGCACCTCCGGCAC
>r233.1 |SOURCES={KEY=d7264f85...,fw,4833474-4834074}|ERRORS={}|SOURCE_1="hcb" (d7264f85c64c494738c475b842be43584b20fbfb)
TGTTTCATTAGCGCATCGTCATCCGAATTATTGTCAGGTGCCTGTTTACACTGCTAGGCTTTGTA
CCTTTTCCCTCTTAAAATAACAGGTTATCGCATTCCTCCAATCGGCCATGATTCCAACTGAAGAC
ATACAGCGGCGCATAATCGAGTTAGAAGTTGAGCATCGCGACCTCGATGCGGTGATCGATTTGCT
GACGCGCGAGGTGCTTTACGACGAACTTCAGGTACGCCGTCTCAAAAAGCGCAAGCTTCAGCTGA
AGGATCATATAACATTGTTGAAAATGCAACTAATTCCTGACGTACCTGCATAAATACGTCGGATT
TGTCTCCTGATTGCCTGCTTTGACCGCCCAGATTCCCCAGTCCGCTTCGCCCGTTACCGTTCCAC
CTTCGGAAAACCACGACGCTGATATTGCGCAGCTGTTCGATGCTGCCGGCCCGCTTAGCCAGGCG
GTCGGCGGTTTTCGTCCGCGCCAGTCGCAGACCGAAATGGCCAAGGCGATCGCCGCTGCCATTGC
CGGACGCCAGACATTGATCGCGGAGGCCGGAACCGGTACCGGCAAAACGTTCGCCTATCTGGTTC
CCGCACTGCTCTGGG
>r234.1 |SOURCES={KEY=d7264f85...,fw,1318684-1319284}|ERRORS={}|SOURCE_1="hcb" (d7264f85c64c494738c475b842be43584b20fbfb)
CCCGCGCCAATGATTGCCAGCACCTTGGCGATGTATCTCAGCCTGTATGTGGGATTGATCGTTGC
CTATATTGCGGTGCTGTTCCATCTGGCACGCAAAGCGGGGCATGGCAAGGACCAGCCAGCCTATC
CGGCGCCGGCAATTCCCATTCCGCCATCACAGGCGATTCAATACTGAATACTGAGGACTGCACAT
GAGCGAACTTTCCCAACCCGGTGGCTGGCTGCCACTGGTTTTCCTCGGCCTGATGGGCGTTGCCA
TGCTGGCCTATGTGATCCTCGACGGCTTCGACCTGGGCGTAGGCATCCTGCTGCGCCGTGCCGAA
GATCCGGAAAAGGACATGATGATTGCATCCATCGGCCCGTTCTGGGATGCCAACGAAACCTGGCT
GGTGCTTGGGGTCGGCATCTTGCTGGTTGCCTTCCCGCTTGCACATGGCGTGATTCTCGGCGAAC
TGTATTTGCCGGTCGCACTGATGCTGGCCGGGCTGATCCTGCGCGGCGTGGCGTTCGATTTCCGC
GTCAAGGCACGGGATGACCACAAGCACGCGTGGAACATGGCGTTCTATGGCGGCTCGGTCGTCGC
TACGTTTGCGCAAGG
>r235.1 |SOURCES={KEY=d7264f85...,bw,1976942-1977542}|ERRORS={}|SOURCE_1="hcb" (d7264f85c64c494738c475b842be43584b20fbfb)
CAATACGGCGCACCTGCCTGGCTATCCCGCTTGACTGACCTTCAGGCATTCCCGGTTGGGCACAA
GGCTCCACAACGCTTTCCTGTCGTCCCACGTGCCCGTAAAGCCGGCGTACTCCCTCGGGCTTGAA
GGTCCGCCGACATCACTGCATTGATCGCGCCAGTTGCGCTGCGGTGTCATCGGCTCCCATGATGC
GCGCTGCGTCCAGGGCCGTGAGGCCGTTTGCATCGCGTGCCTGGATATTGGCCCCGCGCTGGATC
AACAGATCGACAACGGCGGTGCGATTGAACATCGCACCAAGCATGAGCGCAGTCTTCCCGCCCGG
AGCGGCGCCTTCCACATTGGCACCATGGTCGAGCAGGAGCTGGACCACGCGCAAGTCGCCCTTGT
ACGCGGCGCCGGCCAACGGCGTCTGTCCCTGGTCGTTGTGAAGCTCGGGATCGGCGCCATGCTCC
AGCAGCGTCTTGGCCGCATCAAAGTGCCCGTGATAACAAGCCAGCATCAACAGGCTGTCGCCTTT
TTCGTTGCGCAAGTTGGGCGGTACGCCGCGATCAAGCAGCGGGGCAAGCGTCGCGGCGTCACCGG
CCCGCACCAGCTGGA
>r236.1 |SOURCES={KEY=d7264f85...,fw,3945353-3945953}|ERRORS={}|SOURCE_1="hcb" (d7264f85c64c494738c475b842be43584b20fbfb)
TTACGGCGTATTCATGCGCGGCAATGAACCACTGACGGCACGCCTGTCGAAGCCCGTGCTGGTGG
ATGCCCAGACCTTGCAGGTAACGGACAGCCGGACATTGCCATGGTACCTGTCCGCGTTGCAGTTA
TCCCAGCCCTTGCACTTCGGCGACTATGGCGGAAAGCCGCTTCAATACATCTGGGCTGTACTTGA
CATCATTTCCATGATTGTCCTGGGTAGCGGGCTATATCTATGGCTTACCAGGCCAAAACCGGTCG
GCATCGTCGAAACCCGCTGCGCAGAATCTGCTCGGTCCGCGACACGGCGCACTCAGCGGGAGTTC
CAATAGATGAAGCATGCATCTCTTCTTTCCTGGCGCATTTGGAAATGGCCGGCGACTCTGAACGC
TATTGCCATCATCGGACTTATCGCGCCCCTGATTGGAGACGGCGTGTGGGATGCTCTTTCCTGGG
GCGCGTTGGGATTTATTGTTTTGGTCTGTGTCTGGTTCGGGAAGCTTGTTCGTTATCGACCCCGG
CCCGCAGGCAAAACCCGCAAGAATTCGCAGCAAAGGTATGGGCAGGATTAAAACTCTTGCCTGCC
TCGATTTGTTTGAGT
>r237.1 |SOURCES={KEY=d7264f85...,fw,2061744-2062344}|ERRORS={}|SOURCE_1="hcb" (d7264f85c64c494738c475b842be43584b20fbfb)
AACGACTCAATTTTGCCCTATTAAACGCGATTGGATATTGCATAGGAGTTTTTCAATAGAATCGG
CCAAAAGCTGACATTCGCGAAGTGCCGCAGATTATACGGAAATGGCCGTTTTCATGCGATAGGGA
ATGAATAGGAGAAGAACCCGTGGCAACACAGGACACCACGGACATCTATACCTCCATTAGTCGCG
CGGCCCTGTTAGGCTCCGCTCATTCCATTCTAGAGAAAAATTATTTCTAAAACATGTCGATCGTG
TACGCCGCCATTCGTCGCAAGGATGAAGCACCGATTGTCCATTTTATCTTTACCAAGGAAACATG
ATGAACAAACAGATTATCCTCAATCTGCCCGTGAAGGACCTGAATAAGTCCAAGGCCTTCTTTTC
CGCGATTGGCTTTACTTTCAATGACCGATTCAGTGGTGAGAACGCAGCATTCATGAACATCGTCG
GCGACACCGTCCAGGCCATGCTAACGACTGAACCTTTCTTTAGGTCCTTGATCGGCAAGCCCGTG
GCGCAGGCAAAGGAAGCCAATGAAATCGTCATCTGTCTGAGCTGCGAAAGCCGGCAAGAAGTCGA
TACTCTCATCGCCAA
>r238.1 |SOURCES={KEY=d7264f85...,bw,175655-176255}|ERRORS={}|SOURCE_1="hcb" (d7264f85c64c494738c475b842be43584b20fbfb)
ACAACGTGGAAGCCCGCTCCGTGATTCCGGCGCCGGATGTGATTGCCTTATGGCGCAAGGCCGGC
ATTCGCGGCGTGCTCGCCACCAGCCGGCCCAATGACGGCTCGCTCGAGTTGATGGCGCAGCAGGC
CGCCGACATCCAGATCGTTCCTTTCCTGCGTCCCTACCGGGTGCAGCCGGACCGCCATGACTGGT
TCAACAACAAGGGCGTGGCCGCCTATGTCGAGAAGGAGCTCAAGCGCGGCATCTATCGCGGCATC
GGCGAATTCCACATCTTCGGCGCGGATGCCGACGCGCCGTATATGGCCGGCATTGCGCGGCTGGC
GAAGGAGCGGGGCCTGTGGCTGCATGCCCACTCGGACGACGACGCGGTGGAACGCATCCTGCGCC
ATGCGCCCGGCGTGAAGCTGATCTGGGCGCATACCGGAATGAGTACCCCGCTCGACAAGGTCGAG
CAGATGTTCGCCCAGTATCCGAGCATCGTCGGCGAATTGTCTTATCGCGGCGATCTGGAAGAGAA
CGGCACGCTCAATCCGCGCTGGAAGCAATTGATGCTCAAGTATCCGGACCGCTTCGTGGTCGGCA
CCGATACCTGGGTCA
>r239.1 |SOURCES={KEY=d7264f85...,bw,329200-329800}|ERRORS={}|SOURCE_1="hcb" (d7264f85c64c494738c475b842be43584b20fbfb)
TCAAGGCGGAACGACAGCAGCACGGCTTTCTTGATCCATTGGTTGACTACCCAGTTGCCGCTGTC
TTTCTGCGCGACGCGTACGGTTCCCTGATTCAGCTGTTCAAGCACATGTGCCACGGCATCGCGAA
CTTCGGCAGGTGCGGATTTCGGCGAAAAGTCGGCGCGGTTTTCCCATGCCTGGTCGATGATCTGT
TGGAGTTGTTGAGTCATTTGGATCGCTTTATACGTAAGTGAATCAGGAAATCAGGAGAGTTGCTG
GGTAAATTCGACGATGCGGCGCGCGGCTTCCAGACATTCCTCCACTTCGGCAACCAGCGCCATGC
GGATACGGTTCTGTCCGGGATTCAACCCATGGGCAGCTCGTGCAAGATAACTGCCGGGCAACACG
GTCACATTATATTCGGCGTGCAGGCGTTTCGCGAACTCCGTGTCGGACAGTACCGGCACCTTGGC
CCACAGGTAAAAGCCGGCATCGGGGAGTTGTACGTCCAGCACCTCCTGCAGGAGCGGCGTGACAT
CATTGAACTTCGAGATGTATTTGGCACGGTTTTCGGCAACATGTTGCTCATCGTTCCATGCCGCA
ATGGAAGCAGCCTGG
>r240.1 |SOURCES={KEY=d7264f85...,bw,3850679-3851279}|ERRORS={}|SOURCE_1="hcb" (d7264f85c64c494738c475b842be43584b20fbfb)
GGGGTTGGCTGCCTTGTGGCTGTCAAACGCGCGCTGCAACCAGACGGAAAGCGCCCTGTTGGCCC
ATAAGGCCGCCTGGATCACAAAGATGACGACAGCGGTGTAGCGAACCCATTGTTCATGCCATGGT
TGAAGCTCGAGCTGCGTGAGTCCGGCGAGCGTCGCAAGTACAATCAAAAACGAAATCCGGGTAGC
GTCCAGAATCTGGCGCGGATACTCCAGAAAGCCCAGGCCATGGACGGTGCCCAATCGCGTCAGCT
GCCGGGCTATGACGGCCTTGATGCCAAACAGGCCGGTGAGGACAAGTGCAAACAGGCTGATCGCA
TATGCCCAGTGCGTCAAGGAGGTCCAGGTATTGAAAAACGAAAACGCCATCAGCAGTTTGCCTCG
AACGGTCGTGGTAGGGAGTTGTATGGCGAGCGTGTCGAATGGCCGAGGGGACGGAGATCCGCGGC
ATGCGCTTCCCTCCCCGGATTCGATGCGATGGCAGCGTCGTGATCGCCGGCGCCAATGTGTATCG
ACGACGTTCAATCGTGCTTAAAGGCAGCAAGCTGAAACGTACGCCGATGTCATTCGCTCAACATG
CAGACCAGCACCTTG
>r241.1 |SOURCES={KEY=d7264f85...,bw,1226369-1226969}|ERRORS={}|SOURCE_1="hcb" (d7264f85c64c494738c475b842be43584b20fbfb)
CGTGTATGTCGTGAATGCGGAAGGCAAGGCGGAATACCGCCCCGTGACGCTGGGCCCGGTGATTG
ACGGGCTGCGTGTGGTGCGCGACGGCGTGAAGCCCGGCGAAAAGGTCGTCGTCAACGGACTGCAG
CGCGTACGTCCCGGCGCGCCCGTGACCGCACAAACGGTCCCGATGGAAGCCGCCGTCACCAACTC
GGATGCACGCGGCAAGGGTGAACAGAAAGCCGAACGCAAGGAAGACGCGGCGCCGGCTAAATCCT
GACCGCCCGCTGCACGGCAGCCGGTGCATCGCAGGCTGCCGTGCACACCGCAAGCGGGCATCCCG
GCGGTCCGCCATAGGCATGGCGGCAGGAAGGATGGCCCGTGGCGCCTGCCTGACCGGATGAGCCG
ATTACCAGCGGCGCCCAGCTGAACCGACCAACTTCTGTTTGCGCAATGGCAGCCACCATGCCAGG
ACTTCCCGTTGCCCGACCGAAGACGATATAGCGACTCTCAAGAGAGAAACAACATGAACTTCTCC
AGATTTTTCGTGGACCGGCCGATCTTCGCCGCAGTCTTGTCGATCCTGATCTTCGTGGCCGGCGT
GCTGGCCATTTTCAA
>r242.1 |SOURCES={KEY=d7264f85...,bw,474868-475468}|ERRORS={}|SOURCE_1="hcb" (d7264f85c64c494738c475b842be43584b20fbfb)
TTACCGCGGCGGCCGCGGCCGCGGCCTTTGTCGGGATCTTTTTCGGCCAGACCTTCGCGCAACTG
TTTATCGTGATGGTGATCGTGAACCTGTTCACCAGCGCGCAAAGCCCCTTGTCCGAGGCATTGAT
GCTGTCCGAGATGCGTGGCGACCTGACGCATTACGGACGCCTGCGTTTATGGGGTTCGGTCGGGT
TCATCCTGAGCGTGACGATTGCCGGGCCTTTCCTGGACTGGTACGGCATCGGGCTGCTGCCATGG
ATTTCGCTGGCGCTGCTGCTCATGGTGCTGGGAGCGAGCCTTCGCATCCACGAGAGTCCCCATGG
CGATCATCCGGCGCAAGCCCCTTCCGTGCTGGCGCTGCTGCGCAGACGGGAAGTGGTGGCATTCT
TCACGTCGACCTTCCTGATGATCGCGGCCCATGCGTCGCTCTATGTCTTCTATTCCCTGTATCTG
GCGCAAATCGGCTACAGCAATACGGTGATAGGCTTGATGTGGTCGCTCGGCGTCGTCGTGGAAAT
CCTTTTCTTTTTCTACCAGGCGCCGCTGTTTCGCCGCTTCGGTGTGCGCCGGCTGATGATCGCCA
GCCTGCTGCTTGCAG
>r243.1 |SOURCES={KEY=d7264f85...,fw,2503614-2504214}|ERRORS={}|SOURCE_1="hcb" (d7264f85c64c494738c475b842be43584b20fbfb)
GGTCACCGTCCTTTCCATGGTAGTGGTCGGCGGCATCGGCTCGGTGACCGGTGTGGTCGTCGGTG
CCGCCGTGCTGAGCGCCCTGCCGGCGTGGTTCCAGTTCATCGGCGATTACAAGCTGCTGGTGTAT
GGAGGCCTGCTGTTCCTGATGATGCGCTTTTCGCCGGGCGGCATGGCAGCCCTGGTGACACGGAT
GGTCGCTGCGGCCAAAGGAGGCCGGGCATGAATCCCTTATTGAAGGTGGACCGCGTTACCGTCCG
CTTCGGCGGCCTGACCGCAATCGACAACGTCTCCTTTGACGTGCACGAAGGGGAACTGCTGGGAC
TGATCGGCCCCAACGGCGCCGGCAAGACGACCATGCTGCGTTCGATTACCGGTGTGGTGCGCGCC
ACCGAAGGCAAGGTCGAGCTCGCCGGCGAGAACCTGAACGGACTGCCCACCCACAAGCGCATCCG
CAAGGGCTTGTCGCTGTCGCAACAACTGGTCAGGCCGTTCCGCGAAATCTCGGTGCTCGACAATG
TCGCGCTGGCGGCCGGCGCCCACTACACCGGTTCTCCGCTGCGGGCGTTGATGCATGTATCGCAA
GAGAAAGAAGCGGCG
>r244.1 |SOURCES={KEY=d7264f85...,fw,391895-392495}|ERRORS={}|SOURCE_1="hcb" (d7264f85c64c494738c475b842be43584b20fbfb)
GCCGACTTCCAGCTTGAGGCCGTTGACCGTCATCCAGTTGTAAATGGTGCCGTTGTACGTCGCGC
CGTCCATCACTGCCATCAGCGTCTGGATGGAAATGATGAGCGCGACCAGCACCCCCAGGATCGTC
GCGGAATGCGACGCCGTGCGCCCGATCTTGTTGCCGAAAAACTTGGTTCCGAACAAGCCCGCGAT
CAACGAGCCTGCGAGGGGTGCCAGCGGCACGGCCAAGAGTAGATGTGGGTTAAGTTGCCCCGCCA
TGATGGACCTTATCCGTTATTTTTGTGATTAACCTTTGAGGCTGTCGAGATCTTCCACGTTGATG
GTGTCCAGATTACGGAACAGCACCACCAGAATGGCAAGACCGATCGCGGATTCCGCGGCAGCCAC
AGTCAGGATGAAGAAAACGAAAATCTGCCCGGCTGCATCGCCCAGGTAATACGAGAAGGCGATGA
AGTTCATGTTCACCGCAAGCAGCATCAGTTCGATTGCCATCAGCAACACGATGACGTTCTTGCGG
TTCAGGAAAATACCGACGATCGAGATCGCAAAGAGGATCGCGCCGAGAATCAGATAATGAGCGAG
CGATATTGCCACGGT
>r245.1 |SOURCES={KEY=d7264f85...,fw,2758099-2758699}|ERRORS={}|SOURCE_1="hcb" (d7264f85c64c494738c475b842be43584b20fbfb)
CTTGCCTGCGTTGATGACGACGATGAAATCGCCCGTGTCGACGTGGGGAGTGAACTCAGGTTTGT
GCTTGCCGCGCAGTCGGAGTGCCACTTCGCTGGCAACACGTCCGAGGACTTTGTCCGTTGCGTCA
ATCACGAACCAGTCGCGCTGTACCTCATGGGCTTTAGCGGAAAAGGTCTTCATGATGATGTCCTA
AATAAATTAACTCGCTCAAATTGGCGGTTCCGCCCAATGATTACCGGCGGACTCTTCCTTGTTGT
CTTTTCCTGAGCGAACGGAAAGCCTGAAAGTATAGCCTTTTCAAAGACTTGGCGTCAAACCCTAT
CGACGAGAAATTCCGTTTCGGGTCAAAATTAGCGATAAGACATGCCAATATAAACACCGCAGAAA
TGCCTCGCTGAAACCGATCCAACGAAAAAAAGCCCGAAACATCGTTTCGGGCTTAAATCCACACC
AAAGGAGGAGGGTGGAGGAGACAATCGATTGGTTGAAGTCGACTAAGTGAATTTGACCAGGCCTT
AACAACCAGCAAGAAAAGTATAGTCGCTCTTATTGTGCAACGCAAGATAAAGGCAGACCGGGACA
GGGATTTTCAAGGAT
>r246.1 |SOURCES={KEY=d7264f85...,bw,4015067-4015667}|ERRORS={}|SOURCE_1="hcb" (d7264f85c64c494738c475b842be43584b20fbfb)
ATGAAAGGCGCGGTCAGCATCGACAGGACCATGGATGCCAGGATCAGCTGGATGATCAGCGGATC
CATCAGCTGCAGGCCGCCGGCCTGGTTGAGCAGCACGAACCCGAATTCGCCCGCCTGTGCAAGCC
CGAGTCCGGTGCGCAAGGCGACGCCGGTCGACGCGCCGGTCAGCTTGGCCAGCGCCGCAATCAGC
GCAAACTTGAGCAGGACCGGAGCAGTCAGGAGCAACAGCACGAGCCACCAGTTTTCCAGCACCAG
CCTGATATTGAGCAGCATGCCGACGGTGATGAAGAACAGCCCGAGCAAGACATCACGGAATGGCT
TGATGTCCTCTTCAACCTGATGCTTGTATTCGGTCTCCGAGATCAGCATGCCGGCGACGAAGGCG
CCAAGGGCGAGCGAGAGACCGGCCTTTTCGGTAATCCATGCGGCGCCCAGCGTGATAAACAGCAG
GTTCAGCATGAACAATTCCTGCGAACGCCGTTTGACCACGATATGGAACCAGCCGCGCATCAGTT
GCTGGCCGATCATCAACAGCAGCACCAGCACGATGCCGGCCTTCATCATTGCCAGCATCAGCGTG
GCCATCAGGTCGCCG
>r247.1 |SOURCES={KEY=d7264f85...,fw,3408225-3408825}|ERRORS={}|SOURCE_1="hcb" (d7264f85c64c494738c475b842be43584b20fbfb)
AAAATGACGGGATCCGATAGGGACATCGTGGGTGCTTCAACACTTGAACCAAGGGAGCATGGGGT
CACGCGCCCGCTTACAAACCAGATAAGGGGAAGATTCTGCGGAAATTTATTAGTTCCGGCATTTG
TGCCAGCGTAAATGAGGCGGCCAATCCCTCTTGAATCGGCTGCCTAGCGCATGCCGACGCTTTCC
ACCCGCTGCCCCAGCTTGAAGAAGCTGGCAGCATCCCGAAGGCTCCAGAACACACTGAGCAGGCA
AAGTGCGGACAGGACCCAGGTCAATACGCCATAGTGCGCCATCTGTATCCCCGTCGGGAGAGTCC
ACCAGTCCTGCAGCACCGGCACCAGCAGGGCCGTGTAGGCGCCAAAATTGACAAAAAGAAATACA
TGGAGCGCGCGCTCAAGCTGGGAGAGCTTCCTTGTGCGGTCCTCAAGCAAGGTATCCCACAATGA
AATCGCAATTTCTGCAGCGATCAGTGCGGCGATCGCCAGGGCCGCGACGCCATGCCACTCAAACC
AGGCAAGGCCGCCGAACAGCAAGGCAAACACCAGTTCCCTGGCACTGTGCAGCGCCTCTTCCAGG
CGGGCAGACGCGCGT
>r248.1 |SOURCES={KEY=d7264f85...,fw,684204-684804}|ERRORS={}|SOURCE_1="hcb" (d7264f85c64c494738c475b842be43584b20fbfb)
CACCACGTCTTCGATGCTCGCCTCGTGCGCCCCGCCCTCCTGCTCTCCGCCCGCATAGCGCGGCG
TCGCCTGCTGTCCTGCGCGCGCCCGCTGCATCAGCCAGGCGGCATGGGTCTCCGAGATCATGTCA
GCCGCTTCGTTGGATGCCGCGCCATCCACACCGATCGATACCGGGACGCCGGCCGCTTCCAGCGC
ACGGATCGGCGCAATGCCGCTGCCCAGCCTGCCATTGCTTTGCGGGCAGTGGGCAATGCCTGTGC
CGGTCGTGCCCAGCAACCGTATTTCCGTGTCGTCCAGTTTCACCAGATGGGCAAACCACACATCG
GGACCGACCCAGTCATGCTCGGCCGCAAACGAGACCGGTGCACATCCGAACTTGTTGCGCGACGT
GTCCTGGTAATTGACCGTCTCCGACAGATGGCTGTGCAAACGAATGCCCAAACGGCGCGCGACGG
CGGCGGTCTCCCGCAGCTCCGCCGGCGTGACCGAGAATAATGGCGTCGTCGGTGCCATGACCATG
CGGCGCATGGCATGCGGCGTCGGGTCATGGTAAAGCGCAGTCAACCGCTCCACGTCCGCAATGAA
TGCGTCGAGGGTTTC
>r249.1 |SOURCES={KEY=d7264f85...,bw,1012504-1013104}|ERRORS={}|SOURCE_1="hcb" (d7264f85c64c494738c475b842be43584b20fbfb)
GTCCTGGGAATGAGCTGTTGAAGTCACAAGTTTATCTAAGGCATGTATACACAGGTAAATTTATT
TGTAAATAGGTCTTGCAATAGTTACAGAAGTGGATTAATATCCGTTCTGTAGTGATTGAAACCTG
TATACCAACCTAAGGAGCCAAGATGCAAAAGATAATAGTTGATGGTCGGACGTACTACACCACAG
ACCCTGCAGGCCTACGCTGGAAACTGAGCGTGGAGGCCAACAAGGCACTGCCTAAGCAGGTCATA
TAACCGACTAATACATCCACATCTGACACTATCCCATTATGGAAAACACTTTGAGCGAAGCAGTA
GAGGCAACAATGGAAGAGTTCATTGAAGCTCTGGTTGCCTCTTGGTTTATCTAATCAGGAGCGAG
GAACATGCAAGCAATAATAACCAAGTACCACGGACCCACTAACACCCGTGGAGCTCAAGTCTCTG
CCAAGGTAACAACAGGACGGGTCAGCATTCCATATCCCCATTCATTGGGCCTCGAAGCTGTCCAC
CGTGCAGCTGCTCAGGCCCTCTGTGACAAGTTGGGTTGGAAACACCCTTTTGTTACAGGCAGCCT
GCCAAATGGGGATTA
>r250.1 |SOURCES={KEY=d7264f85...,fw,4270050-4270650}|ERRORS={}|SOURCE_1="hcb" (d7264f85c64c494738c475b842be43584b20fbfb)
AGTAATCAGCATTGCAGGAAGATGCCTGGCATTCATCATCGTGATTCCTTTTGCAGGTTGCCATG
GCTTGAATGTCGATGATGCGGGAGGTGAAGTCTTTAATCCATATCAAGCCATCCGGAATCGGCGA
AACAGGCTGGCATGCCAGTCAGGCGCAGCGCGGCTGGTCGATCCCGCCGCAAATGCGCAAATAGT
AGTAAATTGCAATTTCAATCAAGAACGGGACTACTCGCATGCATCCTATTAACTATGAGCAGCTG
AAAGCGGATCTGCGCAATTTGCTGAAGCAGACGGACGAGCCGATGCATGTCAGGGATACGGTTGC
GGCCAGCCTGGAAGCAATAGAAGAACTGGAAAGGCAGCTGGATGACGCCAGGGATCGGCTTGCGG
ACCGCCATACGTGAACGTGGCAACTGGGTCTAGCAACTGGGTCTAGCAACTGAGCATGGCAACGG
GCGGGTCGACCGACCGGGTTAACCCAGCATGTCAATGTCGGACGGCATGCACCGGAAATCGACTG
CCCAATTTGCGGGAAAAAACCGTTTGCCGTGCAGCCGGATCAAGCAGCCGCCGCACCGCAGCGAC
ATGGTGCCTTCTTGC
>r251.1 |SOURCES={KEY=d7264f85...,bw,3727995-3728595}|ERRORS={}|SOURCE_1="hcb" (d7264f85c64c494738c475b842be43584b20fbfb)
TGGATGTCCGCAATGCTTCGATCAAGGAAGCGCTGCGCGAAGGCCAGGAAATCATGGTCCAGGTC
GAAAAGGAAGAGCGCGGCAACAAGGGCGCGGCACTGACTTCCTTCATTTCACTGGCTGGCCGCTA
TCTGGTCCTGATGCCCAACAATCCGCGTGGTGGCGGCGTATCCCGCCGCGTCGAAGGCGAAGACC
GCCAGGAACTGCGCGAGACCATGGACAAGCTGGACCTGCCGACCGGTATGTCTGTCATTGCCCGC
ACCGCCGGTATTGGCCGCAACGTCGAGGAACTGCAGTGGGACCTGAATTACCTGATGCAATTGTG
GCGGGCCATCGAGGGGGCCGGCCAATCCGCTCCGGGCGCCTTCCTGATCTATCAGGAATCCTCAC
TGGTTATCCGCGCAATCCGCGATTATTTCCAGCCTGATATCGGCGAAATCCTGATCGACACCGAC
GATATCTATGAGCAGGCTCAGCAGTTCATGAGCCACGTCATGCCGGACATGGTGCACCGGGTCAA
ACGCTACCGCGACGATGTGCCGCTGTTCTCGCGTTTCCAGATCGAACATCAGATCGAGACTGCCT
ACTCCCGCACCGTTC
>r252.1 |SOURCES={KEY=d7264f85...,bw,3527958-3528558}|ERRORS={}|SOURCE_1="hcb" (d7264f85c64c494738c475b842be43584b20fbfb)
ACTTCAGCGGCACTTCAATGAGAACCAGGCTTGCCACGCGCTCGGGACGCATCGCGGCGTAGATG
GAAGCGAGGATGCCGCCAAGGGAATGGCTGAGCAGGGAAACGGCGGCGTCAGCGCCATTGTCACG
CTGGATGGCGTCGCGGCACTGATCGAGTAAATGGAAGCCATACTGCTCCAGTCCGAAGCCGGCTT
CTGCGTGGCTCGGCTCCGTCCATTCCACAAGGTAGACTTGCAGGCCGCTGTTGAGCGCATGGCGG
ACCACGCTGCGTTCCGGGGCCAGGTCCCAGATATACGCCTGCTTGATGGGGGCAGGGACAATCAG
TGCGATCTCTTTCGACGCGTGGTTTGCCGCATAGCGCCGCAGACGCAAGCCGGGAACGCTCAGGG
CAACGCTGGAATCGGTCTGGTTTGGCACATAGCCAAGGTGTTCCATCGCAACCCCGCGGCGTTTT
CTGGCCTGATCAAGGAATTCAAAATACCATTGAATACCAGCAGACATCTGCTGCATATAAGCTCC
TCCGTTATTGTGTTTATTCGCCAGTCCGCATCGTCGTGATACCTCAAGCAGGTCGATGCTTCAGG
TAAATGGCTGATTCA
>r253.1 |SOURCES={KEY=d7264f85...,fw,1274751-1275351}|ERRORS={}|SOURCE_1="hcb" (d7264f85c64c494738c475b842be43584b20fbfb)
GATCGCGCAGCATGCGCTCGAACCATTCCGCTGGCGCCGGCCGCGCAAACAGGAATCCCTGTCCA
AAATCGCAGCCCGCTGCCTGCAACAGGTTGCGCTGCTCCGGCGTCTCGATTCCTTCCGCGATCAC
CTTCAGTCCCAGCCGGTGCGCCATCATGATCATCGATTCGGCGATGGCGCGATCGCCTTCATTGG
TGGTGATGTCGCGCACGAAGGACTGGTCGATCTTCAGGTAGTCGATATCGAACTTCTTCAGGTAC
GCCATCGATGAATAGCCGGTGCCGAAATCGTCGAGCGCGACCTGTATGCCGGCATCACGGTATTC
GAGCAGCTTGTCTGCGACCGTCTGTGAAGCGTTGAGCAGCAGGCCTTCGGTGATTTCGACGGCAA
TGCTCTGGCCTGACAGGCCGACGTGGCGGAGGTAATTGGCCCAGTTGATGTCTTCTGACTGGGAA
AGAAACTGCACGGGCGATTTGTTCACGCCGATCTGGAAAGGTGCCCCGAGGATTTGACTCCATCG
TTCCGAACAGGCCGCTGCCTGGGTAAAGACCCAGTTGCCGATGTCATGGATCATGCCCGACTCTT
CGGCCAGAGGAATGA
>r254.1 |SOURCES={KEY=d7264f85...,bw,117165-117765}|ERRORS={}|SOURCE_1="hcb" (d7264f85c64c494738c475b842be43584b20fbfb)
CAGACGATGGCCGGCGCCACCGTCAGCCGCGACGTGACGGTGACGCAGTACCGGCCGGACGGCGA
CGGGCCTTTTCCGATTGCCGTCCTGTTGCACGGGCGCAGCCACCTGGACCGGGCGCAGCCGGCGC
GCCAGCGCTACGTCCAGGCGGCGCGCTATTTCGTGCGGCGCGGATTCGCGGTGTGGGTACCGACG
CGCATTGGCTACGGGGAGTCCGGCACCAGTCCCGATCCGGAAGACTCCGGCGCATGCCAGCGCAA
GCATTACGGACCGGGATTCGAAGCTGCGGCCACCACCGCGCTCACCGTAATCGAGCATGCGAAGA
AGCAGGCGTTTGCCGATCCCGCCCGAGTCGTCGTGCTCGGCCAGTCCTATGGCGGTGCATCGGCT
ATCGCGCTGGCGGCAAAAAATCCGCCCGGGCTGCTGGCGGTGATCAATTTTGCCGGTGGCAGCGG
CGGCAATCCCGACACCCGTCCGGGTGACCCGTGCAGCCCGCAGCTGCTCGAACAGGCATTCGCCC
GGTACGGCCAGTCCGCGCGCGTGCCGAGCCTGTGGGTGTACACCGGCAACGACCAGTACATGGGC
AGCGAGCAGCCGAAG
>r255.1 |SOURCES={KEY=d7264f85...,fw,1426579-1427179}|ERRORS={}|SOURCE_1="hcb" (d7264f85c64c494738c475b842be43584b20fbfb)
GGCCGCCAGCGCAGGCCCGTTGTCGTTGAGCACGAGGTGACTGATGCGGCCCTTCAGCGTCGTGG
CCGCGGCCACCGTGCCGATGGCGCCGCCCATCGAGGTGCCGACCCAGCGCACCTGCGAAAAGCCG
AGCCGGTCGACCAGGTCGGCGGCGATGCGCGCATAGAACGCCAGGCAATATTCGTTGTCGGGATC
CGGACTCCATTGCGAAAACCCGCGTCCCAGCGTATCGGGGCAAATGATGTGGTAGCGGTCCGACA
GCGCCTCTGCCAGATCATCGAAATCGCGGCCGGTACGCGCCAGCCCGTGCCACATGATGATGGGC
GGCTGACCCCTCGTGCCCCATTCCACGTAGTGGATCTCGCGCCGGCAGCACAGGGTGTAATGGGA
CGATGGGGTCATTGGCGCTCCCGCAATTTGCCGACGATGCCGGTCGGGAAGAAGTACACCGACAG
GATGAACAGGATGCCCAGCCACAGCAGCCAGCGGTCGGGCGACAGCAGCGCCGAAACCAGCGGCA
CCGATTGGGTGGCGTTCGCCGCCATCCCCATCAGGTCCTGCAGATAGCTTTGCGCCAGCAGGAAC
GCGGTGGCGCCGAAG
>r256.1 |SOURCES={KEY=d7264f85...,bw,1544789-1545389}|ERRORS={}|SOURCE_1="hcb" (d7264f85c64c494738c475b842be43584b20fbfb)
GCGCCACCGTCACCTATGAAAACCGGGCCGGCGACGAACATACGGTAACGATCGTCGGTATCGAT
GAACTGGATCCGCTCAATGGCAAGATCAGCTGGATATCACCCGTCGCGCGCGCGCTCACCAAGGC
GAGGGAAGGGGACACGGTTACCCTGATGACGCCGGCCGGTGCGGATGAACTGACCATTCTGTCGG
TCAGCTATCCGGCCCCCTGATTTGCGTACGTCACATTATTGTTTGTCGTTGCTTGCCCTTGCTTG
CTGCTACTTTCCGGACTGGTGCCGTGGATAATTGCGCGGCTGAGAGTTGGAGAACGGGTGGCCGA
ACGACGCCGGTAGGGCCGGCATCGCCTTGCTTCGCTTATTTATGCCAAGCAACGCTTCAAACAAG
AAAATAACCGCCAATGACTCTACTGTTTTCAGACTTGAATCATGCGTTGCGCGTACCGCTCGCGG
CGGAAGTCCATTCGCGGCCATTTTTGCGGCTTGAGGCGCCCGAAGTCCTGACACATATCGCCGTC
TATGAGCAGACTCCTGCCGATGCGACGACGTCCAACGGTGCTGCGCAGCATGCCATGCTGGCGGC
GCTCTGTACTCACTT
>r257.1 |SOURCES={KEY=d7264f85...,fw,3820750-3821350}|ERRORS={}|SOURCE_1="hcb" (d7264f85c64c494738c475b842be43584b20fbfb)
GCACAATGCAGCACATGCCATTGCGCTACTGTTGGTATAAAGAAATAGCTTGAAGACAGCTTATG
GCGTTTCTTACAAGCTTGCAAGTTTTTCGAGTGCCGTTCCGAGGGTCTCGTCCTTCTTGGCAAAG
CAAAAGCGAACAATTCCGGAATCCCTGGGCTGGTTGTAGAACGCAGAGACGGGTATCGCGGCTAC
GCCGATCTCGCTGGTCAGCCATTTGGCAAAGTCGACTTCGGGCATGTCGGAAATTGCAGAATAAT
CAACACACTGGAAGTAGGTCCCCTCGGAAGGCAGCAGTTTGAAGCGCGTGGCCTTCAACCCATCC
CGGAACAGGTCACGCTTGCGCTGGTAAAAAGCAGGCAGGTCGAGATAGGCGCTCTGGTTCGCCAT
ATAACGGGCAATGCCGTGCTGGACCGGCGTATTGACGGTAAAAACGTTGAACTGATGGACCTTGC
GGAATTCGGCAGACAGCGCAGCTGGCGCGGCGACGTAGCCGATCTTCCATCCGGTGACGTGATAG
GTTTTTCCAAAGCTGGACACGACAAAGGACCTTGCCGCGAGTTCGGGATACCGGCAAACCGACTC
ATGCCTCGCCCCGTC
>r258.1 |SOURCES={KEY=d7264f85...,fw,1172150-1172750}|ERRORS={}|SOURCE_1="hcb" (d7264f85c64c494738c475b842be43584b20fbfb)
CCGTCGTCGGCGGCAGCGATCGTGCCGCTGGATCCGCTGGCTGCCGGCATCACCTACGATGTGCA
GTTCGTCGGCAAGGTGGATGGCATCGATGTCAACCGTTCGTGGTCTTTTACAACACAGTAAGCCT
TGGATATCGCGGCGGCGTGCTGCCGCCGCACGAATCTGCTATCGTCTTTCCTGAAATCAACGGAA
AAGACGGTTAGCCCGCATTCCGTTGCTTATCGGGGAGGCAAACCATGCCGATAACAATAAGCGGA
CGGCGGGATGACGGTAAAACCGACAACACATAGTGCGGCGGAAGACCGCGAACTGCTGCAGGCAG
CGTTCGACGCGACCGGCACCGGGATCTGTTTCCTGGACCCCCGCGGCATTTTCCTGCGCGCCAAC
CATGCCTTCTGCCGGATGCTGGGCTATACCCCCGACGAGGTCGCCGGCCGGCACTGGACCATGGT
TGCCCCGCCCGAAATTGCGGTACTGGGCGACCACTTCCTTGCCAAATTGTTTGCCGCGTCGCCGC
GCCTGCCCAATGAATGGCGGGTACGGCGCAAGGATGGCTCGCTGCTGACCACCATCGTCAGTTTT
CAGGTCCTTGCCCTG
>r259.1 |SOURCES={KEY=d7264f85...,bw,4057711-4058311}|ERRORS={}|SOURCE_1="hcb" (d7264f85c64c494738c475b842be43584b20fbfb)
GCAGCCGAGATGGGAGCAGATACCGACGGCCACCAGGATGTCCGGCTTGCGCGAACGGTGTTCGT
TGCGTGCGTATTCCGGAGTCAGTTCAGCCGGGTTGCGTTCGGAATTCGGGTCGGCGAGTTCGCCG
GAAACCTTCTTCAGTGATGCAACCATGTCCGGGGAGCGCTTCAGGATCCATACCGGCTTCCCGCG
CCATTCAACGGTCCTCAGCTCGCCGGGAGCGAGCCCGGCGATGTCCACCTCTACCGGAGCGCCCG
CAGCTTTTGCCCGCTCGGACGGCTGGAAGGTGGACACAAAGGCCCCCGCTGTGGCCAATCCGGCC
ACACCACCCGCCGCACATGTCGCGACGAGCAAGCCACGTCGACCGGAGTCGACCTGCTTTTCGTT
ACTCATACCAACCCCAATCTGTGTAAATGCGAAATCTGTACGAAACTTCTAGCAACCTTAGATTA
TAACGGACGCGGAATCCGATTTAAAGGGAATAGGTTTTGCATTCGGCAATTTCGGGGAACTTTTT
TGCTGTGCGGAACGGAATGAAACAACTCTTCGTCACCTCGGCCTTTTCTGCAACAATGCAAACGG
CTGGAACCATGGTTC
>r260.1 |SOURCES={KEY=d7264f85...,bw,2615321-2615921}|ERRORS={}|SOURCE_1="hcb" (d7264f85c64c494738c475b842be43584b20fbfb)
ACGCCGGCGCGCAAACGTCCTTCATCCCGATGCTGACCCTCGGTATTCCATCCAATCCGGTGATG
GCGCTGATGATTGGCGCAATGATCATCCAGGGCATCCAGCCAGGTCCGGCCGTCATGACGGAACA
GCCGGCACTCTTCTGGGGCATCATTGCCTCGATGTGGATTGGTAACCTGTTCCTGATCGTGCTGA
ACCTGCCGATGATCGGGCTGTGGGTGCGCATGATCATGGTGCCTTACCACTTCCTGTATCCATGC
ATCCTGGTGTTCTGTGCAATCGGTGTGTTCAGCCTGAACAATAGCGAATTCGACGTGTTCCTGAT
GGCAGGATTTGGCCTGTTCGGTTATATCTGCGCCAAGCTCGAAATGGAAGCCGCGCCGATGATGC
TGGCGTTTATCATCGGACCGATGATGGAAGAGTATCTGCGTCGTGCATTGCTGCTGTCCCGCAGC
GATCCGATGGTCTTCCTGCAGCGTCCGATCAGTGCCACGATGCTGATCATGTCGGTACTGGCCCT
CGCGGTGGTGCTGCTGCCTTCCCTGCGCAAGAAGCGGGAAGAGGCGTTTGTAGAATAACAACATC
GTAGCCGGCATTCCG
>r261.1 |SOURCES={KEY=d7264f85...,fw,1594277-1594877}|ERRORS={}|SOURCE_1="hcb" (d7264f85c64c494738c475b842be43584b20fbfb)
CGGGGCAGGCTTTCTTCCGCCTGCAATCCGCCCAGCCTTGCCAGTGCCTTGACCATTGGCTGCGA
GCTACCCAGCAGGTTGGCCGATCCGGCATCCGCACGGAATTCGCGATAGCGGGAGAACCAGGCAA
CGATGATCGATGCAAGGATGCCAAACAAGATCTCGCAGACAAACACCGTAACCATGTAGCCGATG
CCTGGCCCACGGTCATCGTTGTTGCGGAACACCGCCTTGTCGATCACATAGCCAACGACCCGCGC
CAGGAAAACGACGAAGGTATTGACCACACCCTGGATCAGCGTCAGCGTCACCATATCGCCGTTCG
CCACGTGGGCAATCTCATGTCCAAGCACCGCTTCGACTTCATCCTTGGTCATGCTTTCGAGCAGT
CCGGTCGACACCGCCACCAGTGCCGAATTCTTGAAAGCTCCCGTCGCGAAGGCGTTGGGCTCGCC
GTCATAGACAGCGACTTCCGGCATGGCGATGCCGGCCTTGTCCGACAGGCGCTTTACGGTATCGA
GCAGCCACAACTCCGTCGATGACGATGGCGCGTCGATGACGCGGGCGCCGGTCGACCATTTCGCC
ATCGGCTTGCTGATC
>r262.1 |SOURCES={KEY=d7264f85...,fw,3348742-3349342}|ERRORS={}|SOURCE_1="hcb" (d7264f85c64c494738c475b842be43584b20fbfb)
CACGCCTCTTACATGATCATTGCCACACACTCAGGAAAATTCCACGCAGACGATGTCTGGGCCGC
TACCGTCCTTGACATGCTGTTTCCCGACAGCGAACTGATTCGCACCCGCGACCCGGAAAGGATCC
GCGCAGCCGACTTTGCAGTCGACGTCGGCGGTATCTGGGACCCGCAGGCCGGGCGCTTCGATCAC
CACCAGAAAGGTTTTGCCGGCGCGCGGGAGACCGGCGTCGTCTATGCCAGCGCCGGTCTGGTCTG
GAAAACCCATGGTGCGCGATGCGTGGCCTTCGTGGCGCGTGCACGCATGGACGTGCAACTCGCCG
ATGAGCAGGCGCAGCAGATTGCCTACGCGATCGACGGCGATCTGGTCCAGTACCTCGATATGTCC
GATACCGGGGCGGCAAAGAATGCGCCCGGCGGATATGGCTTGTCCGCCGTGGTGTCGGGCTTCAA
CCCGACCTGGCTCGACGAGCAGCAGGCTGGCGATCCCGCCGCTGCGGACGCCCTGCGTCTTGCGC
AGTTCCGGCGCGCGATGAGCTTCATGGCGGATATCATCGTGAATGCAGTGAAGTATCGGGTCGGC
AGCCAGCTTGCCGTC
>r263.1 |SOURCES={KEY=d7264f85...,fw,63627-64227}|ERRORS={}|SOURCE_1="hcb" (d7264f85c64c494738c475b842be43584b20fbfb)
AACCGGTCGAGCAGGGAAAAAACAAACCGTTTGACCACCGGACGCGCAATGGCAACAAGCTGTGG
TCACTGGCCGAGCGCCGTCACCAGGCGACGACGGGCGGCCGCTATTTCGGCCAGGGCCGCTGACG
TATCACCCGCGCCTTCACTACGGCCAAACGCTTTTAACGTCGAACGGCGCCCTGCGCCTCATCCG
TGCTGCCGGCATCCATTCCGCCATCGGTTTGCGCTCCGGGAAGTTCACGCGCACGCGGTTTTTGC
GTTAACGTAGAGCCTCTCGGGAGGATACGCGGCATGTCGCTTTCAGCAGCACAGATTGAGCAATT
CAGCAACGATGGCTACCTGGTTTTCAGGCAGCTGGCATCACCGTCAGCGTGCGAAGGCATGCTTG
CCGTGACACAGGCACACCTGCAGCAGGCTGTGGCACCGGTCGAATACGAAGCCGAAGTCGGTTAT
GCCGGCGCGCCGGCCTCACTTGACGCGCCGGGTGGCCGCACCGTGCGCCGGCTGCGTGCCGCGTA
CCAGCGCGATCCTGCATTCCGTGCATGGGCCGAAGATCCGCGCGTCGTCGCATCGCTGCGCGCAC
TGCTTGGCGAACGGG
>r264.1 |SOURCES={KEY=d7264f85...,bw,1204708-1205308}|ERRORS={}|SOURCE_1="hcb" (d7264f85c64c494738c475b842be43584b20fbfb)
TTATTGAACGGTACCCTGCGCCGGGACTTGAGATACGCCTTGATGCGCTTGCGCGCGGCGACACG
GTCATGCAGCGCGACCAGCAGCGGGTAATCCGGCTCGAGCCGTTTCATGGCCTTGGGAAACGCAT
ACCGCATGCCGGCCATCAGCTGGAACAGCGACAGATCCGCATAGGTCAGCGTATCGCCGGCTAGC
CATTCCTCGCTGTCCGGATTGCGTTGCAGGATGCCTTCGAAATAATCAAAAAACTTGGGCACGCG
CACGTCCAGGAAGTCGGCTGCGCGCCGGCGCGCTTCCGGCTTCTGCTCCTCGTAATACAGGCCGC
TGCCGATCGGATGATGGGTATCGTGCACTTCGGTGATGAAATCCGCGATGGTCAGCTGCAACTGA
TGCACCCACAGCCTGGCCGCCTCGCCGGCCGGCACCAGTTTCAGCCGCGGCCCGAGAAACAACAG
GATGTTGGCGGTCTGCCCGATCAGCTGTTTGCCCGCCTTCAGGAACGGCGGGGCAAAGGGCAGGC
GCACGGCGTCGGGGCTTTCCATCAATTCCATCATCGCAGTCATGCCGAGCCCGCTGCGTTCGGAG
CCGCGTGCGACATCG
>r265.1 |SOURCES={KEY=d7264f85...,fw,2694252-2694852}|ERRORS={}|SOURCE_1="hcb" (d7264f85c64c494738c475b842be43584b20fbfb)
GCGACTTGGCAGTCGTCTTCACGATCATCTGCTCGACGGCGACCTGCGGATCCGGCGACTTCTGA
TAGAAGCCGGACGACTTGGTCTGCTCATACGCGGCGCTGGTGATCGGCAGGTAGCCGGTTTCCTG
GTGCCATTTCGCCTGGATCTCCGGTTGCGACAGGAACTTGAAGAACTTTGCGACCGCCTTGTATT
CATCGGCCTTCTTGCCGCTCATGACCCACAGCGATGCGCCGCCAATGATCGTGTTCTGCGGTGCG
CCCTGCACGTCGTTGTAGTAAGGCAGCGTCGACGCGGCAAACTTGAACTTCGCATTCTTGCTGAT
GTTGGCATAGGCCGAGCTTGACGAGCTCAGCATCGCGCATTCGCCCGAGTAGAACTTGGCTTCCG
GTTCATTCTTGCGGCCTGCATAGGTGAAGTAGCCCTGCTTGGCCCAGTTGGCGAGATTCTCGATG
TGCTTGACGTGCAGCGGGCTGTTGAACTTCAGGCGTGCATCGAGGCCGCCGAAGCCGTTGTTCTT
GGAGGCGAACTCCACGTTGTGCCACGCGGAGAAACTCTCCAGGTGCACCCAGGATTGCCAGCCGG
TGGTGTACGCGCATT
>r266.1 |SOURCES={KEY=d7264f85...,fw,3416429-3417029}|ERRORS={}|SOURCE_1="hcb" (d7264f85c64c494738c475b842be43584b20fbfb)
GTTCGTCGTCCAGGATGATTTCGAACAGCATGGCGACGATGTCCACGGTCATCCGCTCCATCATG
GATGCCTTTTGCATGTCCATCCGTTCACGTACGACGGCGAGCTGGTTCTGCGTATCCGCCGCTTT
TGGATCGACTGGCTGGCCTTGCGCGGCGAGGCCCTGGTAAGTATGGAGCTGGCTGACCAGCGCAT
TGACCGGCGCCGGCGGTTCTCTACGCGCTCTGGCTGCATCGCTTCCCGGTGGATGGAACGAACGG
GACGGCGTGAACATCTTGCGGATGAAATCCTGTACCGAGGACGGATCCGCGTCCTCCGGCATGCC
GGTGAACCCGGATCCCGGCGCGGCTGCTGCAGCACCGGCGGGAATGCCTTGCAGCGCTTCGAATA
CCCGCTGCAGGCCCGGCATCAGGCGCGCCGTGAATTGCTGCGAAGCATCTCCTGGCGCACCAAAA
TACCGCTGGGTATGCGTATGGCGCGACCGCTGCATGACGAACTTACCGTGAACGCCGGAGGACTC
GAATACTTCCCGGATCGATTGGTAATACCCGGGCAGGTGCGGGATCAGGGCATTGGCGATATGGT
CGAACAGAATCCGGG
>r267.1 |SOURCES={KEY=d7264f85...,fw,415421-416021}|ERRORS={}|SOURCE_1="hcb" (d7264f85c64c494738c475b842be43584b20fbfb)
CAGGCCGGCGTTCTTCGCCTTTTCCCACGAAGCACCGCCCTTGCGCAGCGCGACGGTGACCTTGC
AGCCGGAGTCGTTCAGGTTTTGCGCGTGAGCATGACCCTGCGAGCCGTAGCCGATGATCGTAACG
TTCTTGCCTTTGATGAGGGACAGGTCGCAGTCTTTATCGTAGAAAACTTTCATGTATCTTCCTAA
CAGGTAATGATGGTGTTATTGGTTGCAGTATCAGACTTTGAGAATACGCTCGCCGCGGCCGATGC
CCGAACCGCCGGTACGGACGGTTTCAAGAATGGCGGTGCGGTCGATCGATTCAATGAAGGCATCG
AGCTTTGATTTATTACCCGTCAGTTCGATGGTGTAAGTCTTCTCGGTGACATCGATGATGCGGCC
GCGGAAGATATCCGCAGTACGCTTCATTTCTTCGCGCTCCTTGCCAACGGCACGCACCTTGATGA
GCATGAGCTCACGTTCGATATGCGCGCCTTCGGTCAGGTCAACGACCTTGATCACTTCGATCAGG
CGGTTCAGGTGCTTGGTGATCTGTTCGATCACGTCATCCGAGCCGCTGGTAACGATGGTCATGCG
CGACAGCGTCGCATC
>r268.1 |SOURCES={KEY=d7264f85...,bw,2437375-2437975}|ERRORS={}|SOURCE_1="hcb" (d7264f85c64c494738c475b842be43584b20fbfb)
AAATGTGGAAGGGGTTGAATCCGGCCTGCAATAGATACGTCAAGAAGCGCTCATGGAATTCGTTA
TGGCGCATGCCATCGAGTGCGAGTGCATGGAACGACGGGCCGGCGCCTTCGTTGTAGGCATGCAC
ACCACGCTGCGCGAGTTCCTGCAGGGCGCGCCAATCAAATCCGTCGCGGTTGCTTTCCCATTGTT
CCTGCAGATCCATGAACTCGCCGACCAGGCGATTAATGCCATCAGGGCTATGCTCGCTCATAGTG
CCTCCAAAACACGGTTTGGTGTCCATTCCGGAAAAACGTTCAACACCGTTTCCTTTCAGGCAGGC
CAGGATGGTCGGCATGAGCGCAGGCAACCACAGCCACCGTGCATGTGCGCAAGGTACTTGCGATT
CGTTACTCCCGCATCCGCGCTCCGTAGTGAAGTCGATGGACGAATGTGCGCAGGCTTTCCAGCGT
CACATTGCGCTTTGCATCTTGCTCGTCATACTGAACCTGACGCCTGGCTTCTCCCATCCTTCCTT
GTTCAGGAGCAGTAAATGAAACTACTTCCCTTCACCATTCCGGCGCTGGCATTATCAAGCTCATT
TGCAATGGCGCAGAC
>r269.1 |SOURCES={KEY=d7264f85...,fw,4872790-4873390}|ERRORS={}|SOURCE_1="hcb" (d7264f85c64c494738c475b842be43584b20fbfb)
ATTGCGAACAGCAGTGCGCGAGCCTGAAGGTGCGTTTCAGTGCCCGGCGTGTCCAGCTTACAGAT
CGCAACAAGCACGGTACCGAGCAGGCTGCCCGCATCAGCAGGTACGCCGCGCTGGGCGACATGTG
CAGGGAGCAGGGCATTGCCGTGCTGCTCACTGCCCATCACCTCGATGACCAGGCCGAGACGGTGC
TATTGCAACTCCTGCGCGGATCCGGCGTCGCCGGCTTGTCCGGCATGGAAGTGGTTAATGCTGCC
CCGTCCCTGCTGGGCGACGATTCGCCGCTCATCGGACGGCCGTTACTCGCGATTTCGCGCCAGTC
TCTGGAAGGCTATGCGACGCTTCACGGCGTCGCCTATGTCGACGATGAGTCGAATCGCGATCCGC
GCTATGCACGCAACGCCCTGCGGCATAGCGTGATGCCGGTGCTCGCATCCCATTTCGCCGGTTTC
CAGCACCGGATTGCGCGGTCGGCACAGCATGCCCAATCGGCGCAGCGCCTGCTCAACGAACTGGC
GCTGCAGGATCTCAACGCATGTGCCGATGGGGACAGCATTCGACTGAGCCAGTTGCGGAAACTGA
ACGACGACCGCATCG
>r270.1 |SOURCES={KEY=d7264f85...,bw,1017710-1018310}|ERRORS={}|SOURCE_1="hcb" (d7264f85c64c494738c475b842be43584b20fbfb)
CCAAGATGACGCTGGTGGCAACCTGCGTACCCCGTTCGTGGTCGAAGGTATCAACACGTACATGG
ACACCGCTTTCATCAAGAAGGCATCCATTGACACTCTGTACATCGCGGGTAATGCGGTCACTCAG
GCACAGTCCGCCCAGTCAGGGCCTCAGATCGAGGTGACCTCCACTGCATTCCAGACGGTCCTCTC
CATGAGCGTTACGGTGACTGGCAGCCAGCCAATCCTTGTATGGGGTACTTGGACAGCCGCGGGTG
CCCACATCGGTAGCCCTGGTAACTACGATAACTACTTCGATGGTAACTACTGGAAGTTCAACTCT
GCGGACACCGACTCGGCAGTGCGGTTCCAATTGACCGGTCCCAATGGCACGTTCCAGTCCCCCGA
GGCTCTCGGTATCACCGTACAGTATGCCAAGGGTGGAACCCAGATGACCCAAGCCCTTTTCACCA
ATGTGCCTGCTGGTACGTACACCCTGTCCTTCCAGGCTCGTAAGACCATGGGGGAGCACTTCGGG
ATGCGGAGCATGGCCATGACAATGTTGGAGACCAAGCGTTAATGATTGACTACTTCGTAGTGAAC
TCCGGCAAGGTTGTA
>r271.1 |SOURCES={KEY=d7264f85...,fw,667903-668503}|ERRORS={}|SOURCE_1="hcb" (d7264f85c64c494738c475b842be43584b20fbfb)
CGGAGGGAAACATGCCCGACTTGAATTCCCGCATCTCTATTGTCGTCCTTACGCACAACCGCAGG
GATGAGGTACTCCGCACCTTGAACCACATGCTTGCACTGACGCAAGCAATGGATATCATCGTGGT
CGACAACGCGTCGAATGACGGAACCCGGGAAGCCATCCTGGCGGAATTTCCTCGGGTTCGCTTTG
TACGCCTGCCGCGTAATGTCGGCGCTGCAGCAAGGAATGTCGGCGTCGAGATGGCGGCCACGCCT
TACGTGGCGTTCTGCGACGACGATTCATGGTGGGCGGCAGGTTCGCTTGAACGCGCGATCGGGAT
CCTTGATTCCCATCCCTGCGTCGCTGCCTTGTGCGCGCATATCCTGCTGGGGCCGCAGGAAATCG
AAGATCCCATCTGCCAGGTTCTGGCGAACAGCCCCCTGCCCTCCGACGGGCTGCCGGGACGGGCA
CTTCTCGGCTTTATCGCCTGTGCAACGGTGGTGCGGCGGGCGGCCTACCTCCAGGCAGGCGGCTA
CGAGCAACGCTTCTTTGTCGGTGGCGAGGAAGAATTGCTGAGCATTGATCTGGTTAGCAATGGCT
GGAGTGTTGTGTACA
>r272.1 |SOURCES={KEY=d7264f85...,bw,313303-313903}|ERRORS={}|SOURCE_1="hcb" (d7264f85c64c494738c475b842be43584b20fbfb)
ACGCCGGGGGCGCAGGCATGCCAGGCGAAACGGTAAGGACTTCATATCCGGTTTCAGTGACCAGC
ACGGTATGTTCCCATTGTGCGGAAAGGCTGCGATCCTTGGTCTTGATCGTCCAGCCATCGCCCAT
TTCGCGGATATCGCGCTTGCCCGCATTGATCATCGGCTCGACCGTGAAGATCATGCCGGGAACCA
GCTTTTCCAGCGTCCCGGGACGGCCGTAATGCAATACCTGCGGCTCTTCGTGGAAAACCTTGCCG
ATCCCGTGCCCGCAGAACTCCCGGACCACGCTGTAACCGGCCTTTTCCGCATGCTGCTGAATGAC
ATAGCCGATATCCCCAAGATGCGCGCCCGGCTTGATCTTGGAAATGCCCAGCCACATGCACTCAT
ACGTGATCTCGGTCAGCCGCTTCGCCAGGATCGATGGCTCGCCGACGAAGAACATGCGGCTGGTG
TCGCCGTGGTAGCCATCCTTGATGACGGTGATGTCGATGTTGAGCACATCGCCGTTCTTCAGCAC
TTTGTCGCCCGGAATACCATGGCAGATCACGTCGTTGACCGACGTGCAGATTGCCTTCGGATAAG
GTGTATAGCCAGGAG
>r273.1 |SOURCES={KEY=d7264f85...,bw,741018-741618}|ERRORS={}|SOURCE_1="hcb" (d7264f85c64c494738c475b842be43584b20fbfb)
TATCTCGGGCATCAACCTGATTGCTGCACGGAGCCTGTTCAGTGACCAGCGTTTTCTGCTGCGAA
TCGGCCCACAAGTGGTGCTGGATATCAGCGGCCCTTGCGAACCATGTTCCCGGATGGAAGAAGTG
CTGGGCACCGGCGGCTACAACGCGATGCGCGGACATGGCGGGATGACCGCACGTGTCGTGTCCGG
CGGCATGATGCGCGTCGGCGACCAGGTGCATTGCGAGCGTGCAGCATCCTGAGTGCGTGCTGACT
GCTTCCAGGCTGCAATGCGTGATGCGGCACGGCCCTGTTGGCGGGAATCGGAAACTGTCGCGGGG
ATGTTGACTCTATGGATAACGATCCATCTTCATCCATCACCGGAACCAGACAATGAGAGTACAAG
TCTTCCATGAAACCGCCAACGGCGCGCGCACCGACCTGGGGGTGTTTGAACTGCCCCACATGCCG
CCGATCTCCGAACCGTTTCCTGTCAACAGCCAGACCTTCTATCTGGCCAAGGCCTATTTCGGCCC
GGACGAAGATGGCATGTATCAACTGATTCTCGAGGGCGAGCCCGGCCGCATGCAATAAGGCGACC
GACGCTACCGCAGCT
>r274.1 |SOURCES={KEY=d7264f85...,bw,910686-911286}|ERRORS={}|SOURCE_1="hcb" (d7264f85c64c494738c475b842be43584b20fbfb)
TGGCAGCCCGCCAGTACTGCCCCCGACGACGATCGCCATAAGGCTTCTTGCCTGGCAGCTGAGTC
AATGCGCTTGAGATCGGTGTCTGATATTTATAACAAGGCTGACAGGAACGTGTTACGGCATCATA
CGACCTAGAGGGGCGGTTAGTTCGGAACGGGATATAGTGTCATCATTCCAGCGGACCGTATCTGG
ATTCATGCACACCAGCCCGCTTGAATTTCTTCCGGAAAGCGCAACCTAAACAGGTGCCATACACC
ACGCACGCGCTCTCCCTTTTACGGATAGCATATGCCTAATCACATCATGCAGGTCAACCGTTTTC
ACTATGACATTTGAAAAGCTGCGCAGCAGACACATTCCCGCCATGCAGGCCGAAGTACAAGAGTA
CGAAGACCGCGCGACGGGTGCCAGGCATATTCACCTTGCCACCGATGACGCAGAAATGGTCTTCC
TAGTCGGGTTTCCCACCGTACCCGATGTCAGCGACGGCCGCGCCCACATACTCGAACACTTGGCC
CTTTGCGGCAGTGACCGCTATCCGGTCCGCGATCCCTTTTTCGCCATGTCGCGCCGCTCCATCGC
CCACTTCATGAACGC
>r275.1 |SOURCES={KEY=d7264f85...,fw,3928910-3929510}|ERRORS={}|SOURCE_1="hcb" (d7264f85c64c494738c475b842be43584b20fbfb)
CAGTCCGAACATCGCACGGTACGCTTACTTGCCTGGTGCCTCGGCTTTTACCTTCAGGCGCCATG
CGTGCAGCAGCGGTTCCGTGTAACCGCTGGGTTGCTCAAGGCCCTTCATGACCAGGTCGCGTGCA
GCACGATACGCATAGGACGATTCGAAGTTCGGCGCCATCGGCTTGTAGAACGGATCGTTGTCGTT
CTGCGCGTCGACGACCTTGGCCATGCGCTGCAGGGTCTCGGTCACCTGGGCTTCCGTCACCACGC
CATGCAACAGCCAGTTGGCGATATGCTGGCTCGAAATGCGCAGCGTCGCACGGTCTTCCATGAGG
CCGACGTTGTGGATGTCGGGAACCTTGGAGCAGCCGACGCCCTGGTCCACCCAGCGCACCACGTA
ACCGAGTATGCCTTGTGCATTGTTGTCGAGTTCCTGCTGGATTTCGGCAGGCGACCACTTTGCTT
CGGCAACGACGGGCACCTTCAGCAGGTCGTTGAGCAGGCGCTCGGTTTCGGCAGCCGCGTCGATC
TTCTCCAGGTCTTGCTGGATCTGGGACACATTGACCTGATGATAGTGCAGGGCATGCAGCGTTGC
GGCGGTCGGCGAGGG
>r276.1 |SOURCES={KEY=d7264f85...,bw,4900603-4901203}|ERRORS={}|SOURCE_1="hcb" (d7264f85c64c494738c475b842be43584b20fbfb)
GAGGGGGGTAGAATTCCACGTGTAGCAGTGAAATGCGTAGATATGTGGAGGAATACCGATGGCGA
AGGCAGCCCCCTGGGATAACACTGACGCTCATGCACGAAAGCGTGGGGAGCAAACAGGATTAGAT
ACCCTGGTAGTCCACGCCCTAAACGATGTCAACTAGTTGTCGGGTCTTAATTGACTTGGTAACGC
AGCTAACGCGTGAAGTTGACCGCCTGGGGAGTACGGTCGCAAGATTAAAACTCAAAGGAATTGAC
GGGGACCCGCACAAGCGGTGGATGATGTGGATTAATTCGATGCAACGCGAAAAACCTTACCTACC
CTTGACATGGTCGGAATCCTGGAGAGATCTGGGAGTGCTCGAAAGAGAACCGGCGCACAGGTGCT
GCATGGCTGTCGTCAGCTCGTGTCGTGAGATGTTGGGTTAAGTCCCGCAACGAGCGCAACCCTTG
TCATTAGTTGCTACGAAAGGGCACTCTAATGAGACTGCCGGTGACAAACCGGAGGAAGGTGGGGA
TGACGTCAAGTCCTCATGGCCCTTATGGGTAGGGCTTCACACGTCATACAATGGTACATACAGAG
GGCTGCCAACCCGCG
>r277.1 |SOURCES={KEY=d7264f85...,bw,3845411-3846011}|ERRORS={}|SOURCE_1="hcb" (d7264f85c64c494738c475b842be43584b20fbfb)
AACAGTCTGGATGGAAATCCGGGCGAGTTGTTGTCTCACTGTTTCTCCTGGGAGATGCATAAGAC
TCTGCGGTCTTGTTTGATTTGAAATGCTTGCTGCGTGCCTGATGTTACTTGCCAGCAAGATTGCT
TTGATAGTAGGGAATGCGCGTTCGGGCGTCAAGCCTTGTGTACGGTTTGACGCCTGCGCGGGAAC
GGACTTGCGAAGGGTGTGGCGGCGGGTACAACAGAACTTGATTTTGTCGCAAGCCGCTGTGCCGT
GATCGCTTGCGGCAGGCTCGACATCTGCAGCGGGGGCGCACAGATCAGCAGAACTCGGCCGGGTT
CCGGTTTGGGGACTAAGCGCGCACAAGTCTGGGGCCGATCGGGCCTGGCCTATTGCTTATCAGGA
GAGACGCAGTAACGGATACCCGGTTTCATTTCCTCGTACATGTTGTAGTCGGTTTCCACCATGCC
CAGCGATTGGTACGTCCGTTGTGCGCTAACGTTGTCCTTTTCCACGTAAAGCCGGAAGCCGCAGA
TGCTTTTGTCATCTGCAGCCGACTTCCGTACGAAATCATACATAAGGGAATAGACGCCTCTGCGG
CGCCACTCCGGTTTT
>r278.1 |SOURCES={KEY=d7264f85...,fw,3628175-3628775}|ERRORS={}|SOURCE_1="hcb" (d7264f85c64c494738c475b842be43584b20fbfb)
TTGTCCGCACTGTGCACCATCGCATTCAGGCGCAGCGCCGCATCGTCGCCTGTCTTGATATTGAA
GTCGCCGGTGAAACGGTGCAAGTCGCCGCTGCCGAGGGTGTAGGTCGCCTCGTGCTGGTCGAACA
GGAACGGCATCTTGCTGACCTGATTGACGATGCCGCCGGTCGAGCCCTTGCCGAACAACATCGAC
GCCGAACCCTTCAGCACTTCGATGCGGTCATTGTTGAACGTGTCGCGCTCGTACAGCGCGCCGTC
GCGCAGGCCGTCCGTGTAGATATCGCCGGCCTGGCCCAGCGAAAAGCCGCGCAGGCGTACGTCTT
CCTCGCCCGTTTCGCCTGCCTGGAACGTCACGCCTGCGGTGGTGCGCAGCACTTCGCGGAAATCA
TCAAGGTTGCGATCATCGATCAGGCGCTCGGTCATCACCGTCACGGACTGCGGTATGTCACGCAG
TTGCTGGGTGCCCTTGCCGATACCGGTGGTGGTCGTGCGCAGCGATTCCTTGCTCAGCGTTTCGC
GCTGGCCCTGCACTTCCACGGTCGGCATCACCTGATCGGAGGAAGCGGGAGCCTGTGCGACGTTC
TGCGCGGTTGCGGAG
>r279.1 |SOURCES={KEY=d7264f85...,fw,4319961-4320561}|ERRORS={}|SOURCE_1="hcb" (d7264f85c64c494738c475b842be43584b20fbfb)
CGGTCCAGTAAACCTTACAATAAACGATCACTGGTTGCGACCTTGCCGCAGGATGATCTTGACCT
GCTTTATCAATGGTTTGTCATGCGGCAGTACGGTCAGGCGCTACGCCTGAATCGTCCAATCTTCG
GTACCCATGTGACGATCGTAAGGCCGGAGGAGGATGTTCCCAATATGCATTTTTGGGGAAAGTAC
GAAGGCGTGCATGTGGACATTGCCTACGACGTCGAACTCCGCAATCATTCTGGCTTCTGGTCGCT
TCCCGTTTACAGTGATTATTTTCAGGAAATCCGAGCCGAATTGGGTTTGCACCCGGAGCCCGATT
TTCACATCACGATCGGACGCCAGTTCGATTGGCAGCCAGTTCCACCAGGTGCACGCCGTTATGCG
TATGAAATCCGGGCGGAACGCGTTGCGCGGGAGCTGGCCGCTATAAGCAGTATCCTGCCGTACCG
TTAAGGATACGTACGGCCGGCTTTCCGTACGCCGCACTTCTTCCATTATTACGAGGTCCTATGTC
CGTCTCGGTGTCCAATTCCGCCATCAACAATATCCGTGTCCAGGCAGAATTGCGCAAAAACGAAA
CCGCGCGTGCCATTT
>r280.1 |SOURCES={KEY=d7264f85...,bw,670471-671071}|ERRORS={}|SOURCE_1="hcb" (d7264f85c64c494738c475b842be43584b20fbfb)
GCTCCCGCGCGGCCGTTCAATGCAGCTTGATGTTCACCTCGTGCTGTCCTCTGCCGCCCGGCTAT
CTGCCAATTGCCAATGTCGGACACTTGTGTCGTCCAGGCGACACGCATTGATTCGACTTGCGAGG
AACCATGTCTCCTGTACAAATGCGTTTTCGACGCGGAACACGCTCGTCCGCTGCGCCCGGTGTCA
CCGATGTGCCACGTGGCCGCTTGCCTCATCCCTGTATGGCCCTGGCCTTGTGCACGCTGTTGACA
GGATGCGCCGGGACCTTGTCCCAACACGGAGCCATGCCGGCCCCGGAGGACGACGTTAAAGCCGC
TGCTCATGCGATCACGGCAGGCCAGATTCTTGCCGAGTGGAGTACCTTCGGCCTCGATCAGAAAC
GCTACCCGCCTGGACGCCGCAGCCCCGGCGCGCGCATGTTGGCGCCGCCGTCAGGCGGAAACGCC
GAGTATAGTGCGACGATCCAGGAAATCATGACGAACGCGGTTTGCCGGGCATGCGAAGACAAGCC
TTACCATCGGCTGGTGCTATCGGCGTCGAGCCAGCATGGTGTACCGCCGGGCCTGATCCATGCCG
TGATACAGAAGGAGT
>r281.1 |SOURCES={KEY=d7264f85...,bw,4418975-4419575}|ERRORS={}|SOURCE_1="hcb" (d7264f85c64c494738c475b842be43584b20fbfb)
TCCACACCGCGCCCGGCAGAGGAGCGCTGGCCGGTCAGCTTCATGCACACGCAGGCAGACGAGGT
GCTGCCCCTGCTCTTCGCGAAGCTGGGCGTGCACAAGCCATGGCTGTTCGGCCATAGCGACGGCG
GCTCGATTGCTCTTTTGCATGCGGCGCATTTCCCGCAGGCTGTCAGCGGCATCGCCGTTGTAGCG
CCGCATATCTTTGTCGAGGACCTGAGCATTTCCAGTATCGAACAGGCGCGTGCAGCGTATCTGTC
CACTGACTTTCCGGCAAAGCTTGGCCGGTTTCATGCCGATGCCGACTCGGCGTTTTGGGGCTGGA
ACACGATCTGGCTTGATCCTGCCTTCCGGGCATGGAATATCGAGGTCGATTTGCCAAAGATCACC
TGTCCTGTCATCGCCGTGCAAGGCGAGGATGACGAATATGGTACGCTAGAGCAGATCCGTGGCAT
ACAGAGAAAGGCACCTCAAACCAGGCTGGTTGTGCTCCCCCGGTGCGGCCATTCGCCGCACCGGG
AGCAACCCGAAGCGCTCACCAAAGAAGTCGCTCAATTCATCGTCAGCAACACCTGAACGTCATCA
TAACCAAGGAGACAA
>r282.1 |SOURCES={KEY=d7264f85...,fw,4256541-4257141}|ERRORS={}|SOURCE_1="hcb" (d7264f85c64c494738c475b842be43584b20fbfb)
CCATGCAAAGGCCCAACCGATTTTCAGGCCGGATACGATGGAGGGCAATGCGGCCGGAACCAGGA
TCTGCCACACGAGGCGCAGGCCATGTAAGCCGTAATTGCGCCCGGCCATGCGCAGCGTCTCCGGC
ACACCCCGGAAGCCGGCGTAGGTGCTCAGCGCAAGCGGCCACAATACCGAATGCAGCAGGACGAA
TATCAGGCTTCCCTGCCCAAGCCCGAACCACAGCAGCGCCAGCGGCAGCAAGGCAATAGCAGGCA
GGGGATTGAACATGGACGTCAACGTCTCCAGCAAGTCCCGGCCAACCTGGGTTGATGCGGCAAGC
GAAGTCAGTATGAACGCACCGGCCACGCCTGCGGTATACCCCTTGAGCAAAACCAGCAACGACAC
GCCAACATGGGCAAGGATTTCACCGCTTGCCATGCCGGTCGCCAATGCCTTGGCCACACTGACGA
ATGTCGGTACCAGGAGATCGTTGTCCTGCCAGCGTGCAAGGGCTTCCCAGACGACGGCAAGCACC
AGCAGGATCACGCCCTTGCGAAGCCAGCTCAGACGCCAGAGGCGAATGCCGCGGGACAACGGAAG
TTCTGCGGTGATGGT
>r283.1 |SOURCES={KEY=d7264f85...,fw,1926673-1927273}|ERRORS={}|SOURCE_1="hcb" (d7264f85c64c494738c475b842be43584b20fbfb)
TCCTGCTCGCGCGCCAGTTCGGCGATGCGGGCATCGGCACGTGCCCGCGCCTCGGCTTCCTGGCG
TGCCGCTTCGGTCGCGGCAACACGTTGCGCAGCCTGCCAGCGGGCCAGTTCGGTTTCCTGCGCCA
GCTCTTCCGCGGCGGCCGTGACGCGCGCGGCAAGCTCGGATTGGGTGGCGATATGTTCGGCTGCC
CGTTCGCGGGCTTCACGCTCTGCGCGGGCACGCTCGTCAGCCACGCGGCGTGCTTGCGCATCCAC
TTCGGCGCGGGCGCGCAATTCCTCGGTTTCGCGCTTGACGGCGGCGGCACGTGCCTCGCTGGCCT
CGCGCGCATGGCGTTCCGCATCGTAGCGGGCGCGGCTGGCTTCTATCGCTTCTTCGGAGGCTTTC
GCATGCTGGTACGCTTCGGCTGCGGCTGCGGCATCGAGGCGCGCACGTTCTTCCGCCAGTGCGCG
GGCGCGTGCCTCCGCATGGGAGCGGTTATCGGCGGCGACCGTGGCTTTGGCCTCGGCTTCCACCC
GCGCAATCGCCTCGCGGATGGCTTTGAGATCGACGCCGCCATTGCGCTGCTCGGGTCTGCCGCCC
GGTTCTTCGGCATCG
>r284.1 |SOURCES={KEY=d7264f85...,fw,4691560-4692160}|ERRORS={}|SOURCE_1="hcb" (d7264f85c64c494738c475b842be43584b20fbfb)
CAGGTTGCGTACTTCCGCCGCCACCACCGCAAAGCCCCTGCCCTGTTCTCCGGCACGCGCCGCTT
CCACGGCGGCGTTCAATGAAATTATCGACGTTTTCGGTGTAGGAGCAAGATTAGAATGTCTCGAT
CTGGCTAAATCAGAATGTCTCGTTTTAAGCAAGTCCAGAGATATTAAGCGGCCCATGCTGGGTGC
TTACCTGGTTCAGGAGGCACATCATGGCTCGCATTGGGATGATTACCATGAGCATGCGTGAATTT
GACAAGCTCAAGACCATCGCGGCGGTTGCTGCGGGAAACCTGCGCGCGTCAACCGCGGCTACACA
GCTGCAAATGTCCAAGCGCCAAGTCAATCGGCTAGTCTGTCGGTATCAGGCCGAGGGCAATACGG
CCGTGATATCGCATCAGCGTGGTCAACCAGGCCATCGTCAGCTTTCACCAGGATTGGCTAGCATG
GCGCTGTCGATCATCTGTGAACGCTATTCGGATTTTGGTCCGACTTTGGCGTGCGAGAAGCTGCG
CGAGCGCCATGGCATAGTGTTGAGCAAGGAAACGGTTCGCAAGCTGATGTCGGAAGCTGGTCTTT
GGATTCCCCGCAAAC
>r285.1 |SOURCES={KEY=d7264f85...,fw,4806800-4807400}|ERRORS={}|SOURCE_1="hcb" (d7264f85c64c494738c475b842be43584b20fbfb)
TCCCATTTTGCCGCTTCTACGCCGATCTGGGTACGGAATGCCTCGGCCGTGCCGCCGACGGGTTC
GAGGCCGGCATGATTGAGGCGCTGGCGGACGTCAGGCATCTTCAGGACAGTATCCATTTCGCGGT
TCAGGCGCTGCGTGATATCGACGGGCGTGCCTTTCGGAACCAGCACGCCATTCCAGGTAATCGAT
TCAAAGCCCGGCAGGCCGGATTCGGCGACGGTTGGCAGTTCGGGCAGCAGGGCAAAACGGCTTGC
GCTGCTGACAGCGAGCGCCTTGACCTTGCCGCTTTTGACTTGGGGCATGATGACCGAGGGGACGG
AAAACAGGAGTTGCGTCTCACCGGAGACCAGCGACAGGGCAGCGGGCGGAGCGCCGTTGTACGGA
ATATGAACGACATAGCTGCCGGTCATGGACTTGAACAATTCCATGGTGAGGTGCGACGACGAGCC
GTTGCCTACCGACGCGTAGTTCAGCTTCCCGGGGCGTGCACGGAGGTAGGCGATCAGTTCGCGGA
CGTTCTGTACCGGCAGGTCGGCACTGACGGCCAGTACGTTGGGCTGGGAGCTGGTCTGGATGACC
GGCACCAGGTCTTTT
>r286.1 |SOURCES={KEY=d7264f85...,bw,2790894-2791494}|ERRORS={}|SOURCE_1="hcb" (d7264f85c64c494738c475b842be43584b20fbfb)
GGCACCGACAGGATCGTCACCTGCGGCGCATCGAGGTCGCCGCGAAAACGGCTGCCCTGCAATTC
ACGGTTTGCCTGCAGAAGCTTGTTCCACAAATCGATCCCTGCTTCCGGGCCGGACCCGGTAATGA
TGCCTATCCTGCTGCGGGACGATGGGCGCGATGAACGCAAAGTAGATGTCGGGTGCATTGCCGGC
TGGTTCCCTGTATGAGATGGTCAGGGTAGTTTGGCAGCAGTTTGACCGCACGTCATTATTTCAGG
CAATAACGTGCCCTTCCCGGCCAGGCGCCGGTACCGGTCTGTCAGACTGGAAATTCGGGGGTCGA
TGCGGCCGCCCGGTTGACCGGGCGGCCGCATCAATGGACTGCCGGTGAATTACTTCACGACAGCG
ATCTGCTCACGCTTGCCGCCCTTGTAGGTGTACAGGGTCAGCGTGCCGTTCTTGATGTCGCCCTT
CGGGTCGAGATGATAGTGCTGCAACCAGTGTGAAAGTAGGTAATCGTCAGGCTGTTATACCCAGA
AAGCCCCAGCTCAGCCGAGTTGGGGCTTTTTGCATTGGGGCGGCGGGTTGTGCAGGGCTGGCCGG
TACAGCCGCTGGCCG
>r287.1 |SOURCES={KEY=d7264f85...,fw,457653-458253}|ERRORS={}|SOURCE_1="hcb" (d7264f85c64c494738c475b842be43584b20fbfb)
GCACCCCCAGAAACAGGGCAATGAACGCAACGATCAGTCGTGTCGTACTGCCGGGAATCATTTCA
GGCAGCAGCGCTGCAAGGTCCTGGCCGTACGCATTGGCAACGACAAAGGCAATAATCCAGCTCAG
CAACGACAATATTTCCTTGACCAATCCTCGCAGGGTGCTGATGACAACCGAGCACACCAGTACAA
AGATCACCAGATAATCAAATACGGTCACAGGTGGCAATAATCAAGCCGGCACCAGTGTGCCATTG
AGACCCAATTTGACGATTTTTGCGCGGATTCTTTCTGCCTCGTCCTTATTGGCAAAAGGTCCGAC
ACGGATGCGCGTGCGGTCGCCGGCTTCGGTAGCGACTTTTTGCGTGTAGGAAGTGATACCTGCAT
CCTTTAGCTTGCTCTGCAGTTCATTGACCTTTTCATTGGTCGCAAGTGCCGCGACCTGGATTACA
AATTTTCCGGGTTTTTTTTCCGCAGTGACCGGATCCGGCTTCCCTTCCAGCAGTGCCTTGGCCCG
CATCGCTTCGGCAGTCTTGTCAACCTGCTTGTCGGCGGCTTTGTCGGCCGGCTTCTCGGCGGACT
TTTCAACCGTTTTTT
>r288.1 |SOURCES={KEY=d7264f85...,fw,3230496-3231096}|ERRORS={}|SOURCE_1="hcb" (d7264f85c64c494738c475b842be43584b20fbfb)
CGGCGGTGCACCCACTCAACGATGATCGGGCTGCCCGGCGGGATCTTCGCTTCATCCTCGTAAAA
TCCGGATTGCATTGCACTCCGATAGGTATCCATGAGCACCGGGAAATACGTCGGCGCATTCAGCT
TTGAAGAAAGCGCGCCGACAAACTGTTCTCGCGTCAATCCGTAGAACCATGCGCCGCGCTCATTG
CAATCAACCACTTCAAAATCGATCACCTTGCCGGCATGGTCGCGCACGGCGCGCAGCATGTAGAA
GCCTTCGTTGCCGCCTTCGGTAGCGAGCCGATACGCATCCTGCACTTCGAGCTGTTGCCGCTGGT
GGCGGGCGCGCCTGAATGCGTAGACCATCCCCAGCGTCCCGATCAGCAGCAGCACCACGCTTGCC
GCCAGCGTGGCTTGCAGGGTGCTGCGGCGGGTCTGCACATAAGGAAGCAGATACTCTTCGCGCGC
CAGCCCGGCCATGACGGTCAGCGGGTAATCGGCGACCCCCGCCAATGCCGCATAACGCGCACGCC
GGTCGGGAAACCATTCGGGTCCGAGCACGGTTCCACGACGTTGTTCCGGATCGAGTACCGGCATG
CCGCGCAATGCGGTT
>r289.1 |SOURCES={KEY=d7264f85...,bw,1082800-1083400}|ERRORS={}|SOURCE_1="hcb" (d7264f85c64c494738c475b842be43584b20fbfb)
AATGTCGGTCCATGCGACTTTGAGCAGCTTCGGCGCGTGCGGCGATGCCAACGATTGTGATACCT
CAAAATCAGCGCGGCGCGGGGCCACTATCCTTGTTTCATCGCCGGCTTAGCTCATCTGGTAGAGC
AGCTCAAATGTAATGAGCAGGGAGGGGGTTCGAGTCCTTCAGCTGGCACCATCACTCCAGTGATT
CTGCGTACGGGGCACTGGCTCATCGCAACAGTCACGTGTCCGCCTGCCTACATGGTGCATGCAGC
CACGAATCTGCATGTTGACTGCGCCAGAACATCTTTTACCTGTCACTTCTCCAACGGCCGCCGAA
CAACCGAATGACGCCGACTGACGCCGACTTACAGCCTGCCGGCAGCTGCACCTGGTCGTATGAAG
GCACAGCGGTTCGCACAGCATGCGCGCAATCGGCGCCGATGTATGCCACCGCACTCCATCGTCTT
GTCCGCATCAGCTTTCCAGTATCGTTTTGCCAGGACAGAGCAAAGTCTGGTGTAAGGGCGTTTCA
TGGCGCTTCCCGGAACATGACGGTATTCGTCATGTCCCCGGCACGATGTCTGTCGCCCTGGCCGC
TCTAACCAGTGGCGT
>r290.1 |SOURCES={KEY=d7264f85...,bw,721196-721796}|ERRORS={}|SOURCE_1="hcb" (d7264f85c64c494738c475b842be43584b20fbfb)
GCCGCAGGGCTTGAAGTCATACTCGACGTGGTCTACAACCACACGAGCAGCGGTAACGAAATGGG
GCCGACGGTCTCCTTCCGCGGTCTCGACAACGCCAGCTACTTCCGCCTCGTGCCGGGCAACGAAC
GCTATTACATCAACGAGACCGGTTGCGGCAACACACTGAACGTCTCGCATCCCCGCGTGCTGCAG
ATGGTAATGGACTCGCTGCGCTACTGGGCGGAGTCGTTCCACATCGATGGCTTCCGGTTTGACCT
CGGCGCGACCCTCGGGCGTGAAGGCACCGGCTTCGACCAGGGTTCAGGCTTCTTCGATGCGATCA
TGCAGGACCCGGTGCTGTCGCGCCTGAAGCTGATTTCCGAACCATGGGATATCGGCCCGGGGGGC
TACCAGCTTGGCAATCACCCGCCCGGCTTTGCCGAATGGAATGATAAATTCCGTGATGGCGTACG
ACGATTCTGGCGCGGCGATTCCGGTCAGCGCGCGGATTTCGCGGCACGCCTCAGCGGTTCGGCGG
ACCTGTTCAACAAGCGCCGGCGCAAACCATGGGCATCGATCAATTACGTCGCGTCGCATGACGGC
TTCACGTTGCAGGAC
>r291.1 |SOURCES={KEY=d7264f85...,bw,267209-267809}|ERRORS={}|SOURCE_1="hcb" (d7264f85c64c494738c475b842be43584b20fbfb)
TGGTTACCAATGCCTATCTGCTGGCTTACCCGCGGTGCGAATGTGGCGGGGCCGGCGCACCGATC
ACAATATCCATGCTGGGAGTTTGGCGGCAGGTTTTGCATGCATTCAGGTAAAACTCGACGTCGAA
TGAAGCAGTCCACTTTGGATTCCGCAGACGGCTGGTACCCGGATGATCGTCATAAATTGCACTCT
TCGAGCACCGGATTTGTTGCCGGCGAGCGTTGATACCAGTCGTTGTCATTCCCTCCATGCTCATC
GCCTTGCCTGTTGGTTAACCTTTCACTGAAATCGTTTGAAATCCAGTGGTAAGTCATTGATATTC
ACGGGGTTGTAGAGTCGTTCGCGATGAGTATCGTATAATGGTGAATTCGGCTTTAACTTAATGAT
TTCATTCAGAAAAGAACCAGTTCTACATGCTTTCAACCGCAAAGCTTAGGATTGGCCGCAAAGCC
TTATTTCATGCGGGTTTCGTAAATCATTTCGAAAATTCGTCGAATATTTTACTGATTTATTTCGC
CGAAATCTGCTTGAATTCCTTGCCGCGCATGTCATCGTATTTAGCCGTCATGCTGGCGTTTTTAT
GGCCTAACATCTCCT
>r292.1 |SOURCES={KEY=d7264f85...,fw,2225070-2225670}|ERRORS={}|SOURCE_1="hcb" (d7264f85c64c494738c475b842be43584b20fbfb)
GCTCAATCGACCAGCGCTCAAACGCCGCAACTGTCGGGTCCGAGTGCGCAATGTGATCGGCGATC
ATGTACACCGATTGCGATGGTCGTGTATCCACTACAAGATACTTGGCGGTGAGATTTGCTAACTC
GGGACTAGTACGGCGTACCAGCCACAGCGCTAAATCCATGTGGCTCAAGGCCGCGCCAGCCGTCA
CGCAGCGCCCGGAATGGACGATCATGTGCGATTCTTGCAGTTTCACAAGTGGATAACGTTGCTTG
AACACGGGTGCAAGCCACCATGTCGTCGTTGATTCATGGTGATCGAGCACACCCGACTCGGCCAG
TACAAAAGTTCCAATACAAGCCGCAGCGAAATTACAGCCGTGATGCTCCCACTCGCGCAACATGA
CTGCGGCGTCACGCACATCAGGTCGTCGCAACGCTTGCTGCAGCACATCCGGCATTTTGTATCCA
AGCGCCGGCACGACGATCCAATCCGGGACGCCATTCCTCTCAATCGGATTCACCGGAACTGAGAG
CCCTTGTGCCGTGCGGACCTTTCTGCGTACGCCGACCACACTGACTTCGAAGGGCGCGAAGGCCC
TACCTTGCATCGCAG
>r293.1 |SOURCES={KEY=d7264f85...,fw,287263-287863}|ERRORS={}|SOURCE_1="hcb" (d7264f85c64c494738c475b842be43584b20fbfb)
AAGGCTGCCCATGCCGCGATACGACTTGTAGCTGCGGCCCTGGAACAGGATGACTTCGCCCGGCG
CTTCTTCGGTGCCGGCAAACATGCTGCCCATCATGACGCTGGACGCGCCTGCGGCGAGTGCCTTG
GAGATGTCACCGGAGTACCGGATGCCACCATCGGCAATACACGGTACGCCGCTGTTCTTCAACGC
ATCGGACACATTGGAAATGGCGGTAATCTGGGGAACGCCGACGCCGGCGACGATACGCGTCGTGC
AGATCGAACCCGGGCCGATGCCGACCTTGACGCCGTCGGCGCCATGCTCGACCAGTGCCAGCGCC
GCTGCCGCAGTGGCAATATTGCCGCCAATGACGTCGACCTGCGGGTAGTTTTTCTTGACCCAGCG
AACGCGGTCGAGCACACCCTTGGAGTGTCCGTGCGCCGTATCGACAACGATCACATCGACGCCGG
CCTTGACGAGGAGGTCGATGCGCTCCTCATTGTCCGGACCGACACCGACCGCAGCACCCACGCGC
AACTTACCGTGCTCATCCTTGCAGGCATTCGGGTGTTCGGTGGCCTTCTGAATATCCTTGACCGT
GATCAGGCCGCGCAG
>r294.1 |SOURCES={KEY=d7264f85...,fw,602706-603306}|ERRORS={}|SOURCE_1="hcb" (d7264f85c64c494738c475b842be43584b20fbfb)
AGCGCGAGATTCGAGGAACCGGAAATTATAGCATGCTGCGACGCAAGAAAATAATCAAAAATTCT
TGTATTTCAAAGGCTTGCGTCGGACGAAGACGTATATGGACAAACTGAGTCCGAAAAGATTCGCG
AAAGTTTCATCCCTTTTCAAGGAAGATCCCCTGCGTCGGGTTAGAGAGCAATCAAGCGTTCGGGG
GCAAGTACGCCATGACTTAACAACTGTGCAGTGCCCAGCAATTGCGCGCCTTCCTTGCGGTAAAC
CCGCACCCTCCCCGGTGGGACAGATGCCGGGTCGTGCGTATTTCCAGCGGGCAGCCGTTGGCCAT
GCAGAAATCTTGCAGCCAGTTCTTCCGGCAGCGAGACCGCAGGAAAGGTTGACAGCAGGGCATCG
ACAGGTGCCAGCATGGCCGTTCGTTCTGCCTCGGCAGTTGCTGACAAATGATCGAGTGTTACTGC
CTTATCCAGCGTAAGCGCGCCGACTTCCGTGCGGCGCAATGCGTGCAGATGCGCGCCACACCTCA
GGGCCGCGCCGATATCCTGTCCGAGAACACGGATGTAGGTTCCCTTGCTGCAAGTGACCCGTATC
GTCAGCATCGGAGCC
>r295.1 |SOURCES={KEY=d7264f85...,bw,1058570-1059170}|ERRORS={}|SOURCE_1="hcb" (d7264f85c64c494738c475b842be43584b20fbfb)
TGCAACTCTCCGAGCTCGACCCCGACACAGATCTCGGCATGCAACATATCCTGCCACCATTGAAC
CAGGTCATGAACAGCCTCCTTGACTTCGGGATTGATCTCACCGTCGCTCAGTGCGGCACTGATCA
TTAAGCATTCCCTGCCGGGCTTCAGGACCGACTATAAAGCCCATAGCGTGCAGAGCGCGCATAGA
CGCTCAACGCCGGAACGGAACCTCATACCCGGCATTACAACGTCCTTCTTCAGCTGTTCCCGGTA
CCAATCGAGGACGCTGACAACGATGCAATCTCTTGATCCAAATTGCCATTCCAGGGTGGATTTGC
TCAAACCCGTCCTTCGCCCAAGCTCGCCTAGCGAAAACCGGCGGATGCCCACTTGCCGTAACAGC
GTACACGCGGCTTCCAAAACTACTTTTTGCGTCCGACCTGCATCCGAAGCCGGACTGTACCGCTG
CCGACGTGTTAATACTGACTTGCGGGAGCGCGACGTATCGGTGAGGGCAGGCATTACGGACGTGT
AAAGCTCGAGGCTGCCGAGGAGTGCGGTCCAGATCTGCTTTTTTTGCTGCGTCACGTTCTGTCCA
TCAAAAAAAGCAAGG
>r296.1 |SOURCES={KEY=d7264f85...,bw,2225791-2226391}|ERRORS={}|SOURCE_1="hcb" (d7264f85c64c494738c475b842be43584b20fbfb)
TTCCTAGTTTCGGCCACAAGCAGCCTTGCGTCCTTCTTAGACGCGAAGTCGCCGATGTTGGCCAG
CATTTCGTAATATCCGGGCTGCTCAGTCGGGCTCGGAAAGCCTTCAAGGGCAGAATAAACATCGA
TCATCAGCCGTCCCAATGAATGAAATTCTTCCTGCCTTGCGTCTCGAATACTCACTGTCTCCCTG
CTCTGCCGGTTCATGAGGACGCTCCAAAAGCAACCGTGACTGCATTCTTCAATCCCAAGACTTCG
ATCGGTTCGATCAATGGCGGACTTGCGAACAACTCCGGAGCCTTTGCGATGAGTGCTTGCGCAAT
TGGCCCGCTCATGTGCGCTTGTCTTCCGGCTTCGTCATGGAAGGCATCGAAGACGCCAAAAACCG
AATGCGACAGCCGAAGGGCGAACCAAATCGGCGTCGTCTCTTCCTGGTGAGCGAGCGTAAGAGCG
GTTTTAAGAAATTCTGCTACGGCATTTTCCTTTCCTGGTTTGGCTTCCAGACGGGCGAATAGCGC
AAGCTTGATCATATAGTCCTCCTTGGTGATGGCGTTGGCGGTGAGATGAACTATACTGATGGCAG
CTTCTTCCACCTATT
>r297.1 |SOURCES={KEY=d7264f85...,bw,4880308-4880908}|ERRORS={}|SOURCE_1="hcb" (d7264f85c64c494738c475b842be43584b20fbfb)
GTATGACCCGAAAGGCTGATCCTGTTGGGCATATCGTTCAATGCCCGACCAATTTCATACAGGAT
GTCTTTTGTATAAGGCTGCAGCTCGGCCTTGGCCAGCGCGAACATCGGCCGGTTTTTTTCATCGA
CGATCTGTATGCGCAAGCCTTCGGTCGTGATGTCGATCAGGAGCTGGCTTTTGAACTGCTTGAGG
CTGGGACGCGCCTCGATGGCTTCCTCGATCCGTGCCTTGAGGGTACGCAGCCTTGCCAGTTCCGC
CCGCTCGAGCTGGGCTTCGGCTTCTTTCAAATGCGCGGCCTGGAGGTTATAGGTCTTGCGCATCT
CCGGGTCGTCGCCTTTCTTGACCTGGCCGTCCTTGCGCGTGAGATCCTTGCCGCCTCCCTGCACG
ATACTGGAGCTGTCGCCCGAACCGGAGCCGCCAGACATGGCGACCTTGAGCGGCGTCTTGAAGTA
TTCGGCAATCCCCTGCAAATCGCCCTTGGCCGTGGAACCAAGCAACCACATCAGCAGGAAAAAGG
CCATCATGGCCGTGACGAAGTCGGCGTACGCAATTTTCCATGCGCCGCCATGGTGACCGCCGCCA
CCCTTTTTCACCCGC
>r298.1 |SOURCES={KEY=d7264f85...,fw,1381513-1382113}|ERRORS={}|SOURCE_1="hcb" (d7264f85c64c494738c475b842be43584b20fbfb)
CACTGCGATTTTCTTATCGTGGACGACCACGCTCACTCACAAGGTGGAATATGTCCTGGACTCTT
CTCTTTATTGCCGGCCTGATGGAAGTCGGCTGGGCCATCGGTCTCAAATACACGCAAGGCTTCAC
CAAGCTGTGGCCCTCGGTCGCGACCCTGGTATCCATGGTGCTCAGTGTGATCTTGCTTGGCATTG
CCATGAAGACCTTGCCGGCCGGTACCTCGTATGCGGTATGGACGGGGATCGGTACCGTTGGAACG
GCGGTGCTGGGGATGGTGCTGCTTGGGGAATCGGTGTCGGCGCCCAAGATCATCTGCGTGCTGCT
GATCCTGTGCGGTGTGGCCGGACTCAAGTATTTCGAGTAGCCTGCCTGGCCGCCCGCGTGGCGGC
CTTCGTACGTGCCGGCAGGATAGGGCGGCGCTACGGCGCCGTCCTGTTTCCTCCGGTGCCGGTAG
CGCCGCTTGCCGTCCCCTGCTTATGCCGCCTGCTTCTTCTTGCGTTTCGGCGCCAGCAGCGTGCC
GCGGCAGCTCGGCGTGCCGCACAGGCAGCGATAGGCGCGCTTGAGCGCCGGCGTGTGCCGCTCCT
CCATGATCAATCCAT
>r299.1 |SOURCES={KEY=d7264f85...,bw,870569-871169}|ERRORS={}|SOURCE_1="hcb" (d7264f85c64c494738c475b842be43584b20fbfb)
CTTCAGCCAGGCCATCGCCGACCTTCAGGGCTTGCGCATGCTTGACCAGCGCCTGCTCGAAGTCA
TTGCGGATGCTTTCATGCACCAGGAAACGGGTCGGTGCGATGCAGACCTGTCCGGCGTTGCGGAA
CTTGGCCGCGCCGGCGGACTTCACCGCCAGCGCGATATCGGCGTCTTCGGCAACGATGACCGGTG
CATGGCCGCCCAACTCCATGGTTACCCGCTTCATGTGCTGCCCCGCCAGTGCGGCAAGCTGCTTG
CCCACCGGCGTCGAGCCTGTGAAAGTGATCTTGCGGATGGTCGGGTGCGCAATCAGGTAGCTCGA
AATTTCTGCGGGATTGCCATACACCAGGCCCAGTACGCCCGGCGGGATACCGGCATCGACGAAGG
CCTGGATCAGTGCGGCCGGGCCGGCCGGTGTTTCTTCCGGGGCCTTGACCAGCATCGAACAGCCT
GCCGACAGAGCGGCGCCGACCTTGCGCACCACCTGGTTGATCGGGAAGTTCCATGGCGTGAAGGC
GGCAACCGGGCCGACCGGATCCTTCAGCACCATCTGGCGAATCGCCAGGTTGGTGCGGGACGGCA
CGATACGGCCGTACA
>r300.1 |SOURCES={KEY=d7264f85...,fw,1217956-1218556}|ERRORS={}|SOURCE_1="hcb" (d7264f85c64c494738c475b842be43584b20fbfb)
GCTGCGCGGTACTGTTCCTGCTGGCCTGCGGTTTCACCGCATCCGACCGGCTGGTGCAATGGGGC
GAGCATGGCTTGTTTGGCGATGATGTCATTTTCTCGACGTCGACGCCGTACCAGCGGCTGGTCAT
CACCAAATGGAAGGATGACCTGCGGCTGTACATCAACGGCAACCTGCAGTTCTCCTCGCGCGACG
AATACCGCTATCACGAAGCGCTGGTGCATCCCGCCCTTGAATCGCTGCCCTGGGCGCGATCCGTC
GTGATACTCGGCGGCGGCGACGGGCTCGCGCTGCGCGAAGTCTTGCGCTATCCGAATATCCGCCA
CGTGACCCTGGTCGATCTCGACCCGGAAATGACCAGGGCATTCGGTAGCCGCGAGGAACTGGTGC
GGCTCAACAAGGGGGCGCTGCGCGATCCGCGCGTCACCGTGATCAATGCGGACGCGGCGGTCTGG
CTGCAGGGCACCGACCAGGTGTTCGACGCGGCCATCATCGACTTTCCCGACCCGTCGAGCTTCGC
ACTGGGCAAGCTGTATTCGGTGCCGTTCTATGGCAAGCTGAAGCGGCATGTCGCCGCACGCGGGC
TGATCGCCGTGCAGT
>r301.1 |SOURCES={KEY=d7264f85...,fw,375181-375781}|ERRORS={}|SOURCE_1="hcb" (d7264f85c64c494738c475b842be43584b20fbfb)
TCATGTTTCCACGAATCGAGATCCCCGCGTACTGGGATGGTCGGTAGTACTTACCCTGCTGTTTG
CCCTGGTTGAAGCAGTGACGGGTTTCTGGTCGAATTCTCTTGCGTTGATTTCGGACGCAGTACAC
ATGCTGACTGACAGCACCGCGCTTGGGCTTGCTCTGCTGGCGCAGCTGATTGCACGCCGCCCGCC
CTCCGCCAAACATTCCTTCGGCTTCGGCCGGGCGGAAGCACTTGCCGCGTTTATCAATGCACTCG
CCATGCTGGCACTGGTGGGCTGGATTGCCTTTGAGGCAATCCAGCGTTTTCGCGATCCGCTGCCG
GTCCAGGGCGCGACCGTGTTCTTTGTCGCAATGATCGGGCTCGCCGTCAACCTTGTCGTCGCATG
GCTGCTTTCGCATGACAAGGACAGCGTCAATACCCGGGCCGCGCTGGTCCATGTGCTCGGCGATT
TGCTCGGATCGGCCGCAGCAATCATTGCAGGGGCCGTGATCTACCTGACCGGCTGGCTGGCGATC
GATCCGCTGCTGTCGCTGCTGGTGTCATTACTGATCCTGAGGTCCACCGTCTCCGTGCTGCGCGA
GTCGTATCACTTCCT
>r302.1 |SOURCES={KEY=d7264f85...,bw,3429172-3429772}|ERRORS={}|SOURCE_1="hcb" (d7264f85c64c494738c475b842be43584b20fbfb)
TGGTCGGCATGTTCGTCGGCGTTTTCATCGCCGCGCAGCTCGCCTGGCCCGCCCTGAATTTCGAC
GTCGCATGGCTGTCCTATGGCCGCCTGCGTCCCCTGCATACCAACGCGGTGATCTTCGCCTTCGG
CGGTAGCGCATTGTTCGCAACCTCCTACTACGTGGTTCAACGCACCGCGCAGGTACGCCTGTTTT
CCGATGGCCTTGCCGCCTTTACCTTCTGGGGTTGGCAGGCCGTCATCGTCGCCGCCGCGATCACG
CTGCCGCTGGGCCTGACTTCCGGCAAGGAGTACGCGGAACTCGAATGGCCGATCGATATCCTGAT
CACGCTGGTCTGGGTGTCGTATGCGATCGTGTTCTTCGGTACCCTGGTCAAGCGCAAGGTGCCGC
ACATCTACGTCGCCAACTGGTTCTTCGGCGGCTTTATCCTGGCTGTCGCGCTGCTGCACTTGGTC
AACAGCGCCGCCGTGCCGGTGTCGATGACCAAATCCTATTCCGCCTATGCAGGTGTGCAGGACGC
GATGATCCAGTGGTGGTACGGCCATAACGCGGTGGGCTTCTTCCTGACCGCAGGCTTCCTTGGCA
TGATGTACTACTTCA
>r303.1 |SOURCES={KEY=d7264f85...,bw,1847980-1848580}|ERRORS={}|SOURCE_1="hcb" (d7264f85c64c494738c475b842be43584b20fbfb)
GTCCGGCTGGGCCGCCCATATCATCGAGCAGCGCATCGACAACAAGATCATCCGTCCGAGCGCCA
ACTATGTCGGTCCGGAAGACCTGAAGTTCGTGCCGATCCAGGACCGCAAATAACGCAGCCAGGGT
GTCCCTGACACCCTCTACCACCTGATTACCTTCTTGACGATCCATGAACATCGCAAACCGCAAAC
CCTTGCCGGGCACCAAGCTCGACTACTTCGATACGCGTGCCGCGGTCGATGCCATCGCGCCCGGC
GCCTATGACAAGCTGCCGTACACCTCGCGGGTACTGGCGGAGAACCTCGTACGCCGTTGCGACCC
GCTGACCCTGACCGCCTCGCTGAAACAGATCATCGAACGCAAGCGTGAACTGGACTTTCCCTGGT
TCCCGGCCCGCGTCGTGTGCCATGACATCCTTGGCCAGACCGCACTGGTCGACCTTGCCGGCCTG
CGCGATGCGATCGCCTCGCAGGGCGGCGACCCCGCCATGGTCAATCCGGTCGTGCCGACCCAGCT
GGTGGTCGACCATTCGCTGGCCGTCGAGTGCGGCGGCTTCGACCCGGATGCCTTCTCCAAGAACC
GCGCCATCGAAGACC
>r304.1 |SOURCES={KEY=d7264f85...,fw,1538047-1538647}|ERRORS={}|SOURCE_1="hcb" (d7264f85c64c494738c475b842be43584b20fbfb)
GCAACAGCAGCAACGCGTCCCGCGTGAAGCTGTATCCCATGCGGTCCTGGTTGTTGCGGCGGCCG
CCGATCTGGCTTTCCTGATATACGGAGAATCGCATGTTGGCCGCCTATTGCGTGGTGTTGTGGAT
CGTCGTATTGCTGGCGCGTGCGGATTTGCCGAAGCCACCGAATATGCCGCGCAATTTCGTGGACA
TCTTTTCCATGAAGTCGGCTTCCTTGGGTTCCGGAATCGGCTCGCGCAGGGCTTTTTGCAGCGCA
AACACGCTTTGTGGACGCTCCAGCGGATCGATGCGCAGGCTCCAGCGGATCACCTGGATCAGCTC
CCGCGAATAAATGCTTTCGAGCTTGCGGAAATGGTCTTCCATCTTGTCGTTGACCTTGCGCTGGT
CGGCCGGCTGCGGTGGCGCTCCCACCATGCAGGCGAACATGGATGCGCCAATGCTGTAGATGTCC
GTCCACGGGCCGAGGTTGCCGTTCTTGGCATACAGCTCGGGCGGTGCAAAGCCCGGGGTGTACAT
CGGGTACAGCTTGGGCAAGTCGCTCTTGAGTGTCTGCCGCGCAGCGCCGAAGTCCAGCAGGATAG
GCGTCCCGTCCATGC
>r305.1 |SOURCES={KEY=d7264f85...,bw,2843599-2844199}|ERRORS={}|SOURCE_1="hcb" (d7264f85c64c494738c475b842be43584b20fbfb)
GTCTTCATGCCGTCGCGCTGGGCGGTAACGCGGATCTCGGCTTCGGACGCGCGGTCGTGGATCTG
CTTGCGAATTTCATCGGTGGTCGTGAGCAGTTCATAGATACCGACGCGTCCCTGGTAACCGGTAT
GTCCGCACTTGTCGCAGCCGACCGCATGCCACGCGTGGCCATCGTTGCGCTTGCACACCGGGCAC
AGCTTGCGCACCAGGCGCTGCGCAACCACGCCGAGCAGGGATGAGGACAACAGGAAGGGCTCGAT
GCCCATGTCGAGCAGACGGGTGACGGCGGAGGCTGAATCGTTGGTGTGCAGGGTCGCCAAGACCA
GGTGACCGGTGAGGGAAGCCTGCACCGCGATCTGCGCGGTCTCGAGGTCGCGGATCTCACCGATC
ATGATGATGTCCGGATCCTGGCGCAGGATGGCGCGCAAGGCCTTGGCGAAGGTCATGTCGATACG
CGCGTTGACCTGCGTCTGGCCGACGCCGGGAAGTTCGTATTCGATCGGGTCTTCAACCGTGAGGA
TATTGGTGGCCGGCGCGTTCAGGCGCGACAGTGCGGCGTACAGCGTCGTGGTTTTACCGGAACCG
GTCGGACCGGTCACC
>r306.1 |SOURCES={KEY=d7264f85...,fw,1890775-1891375}|ERRORS={}|SOURCE_1="hcb" (d7264f85c64c494738c475b842be43584b20fbfb)
CTCGCTAGCCGGGGAAGTGGCTGGCGCCAAACGCATACACATGACCATACCCGGACGCCGCAACA
TGCCGGCTTCCGCACTCGAATAATTTCAGACCACAATGACTGAACAAGCCACACTGTTTGATGAA
ATGCCGTCTGGCGACGGCGAAGCGCTGACGCTGGCCACCTTTGCGGAGCGTGCCTATCTGGATTA
TGCAATCTCGGTCGTCAAGGGCCGGGCCCTGCCCGACGTCAGCGACGGCCAGAAGCCGGTGCAGC
GCCGCATCCTGTACGCCATGCACGAACTCGGCTTGAACGCCACCGCAAAACCGCGCAAATCGGCG
GCCGTGGTGGGAGACGTGCTCGGCAAGTTGCATCCGCACGGCGACCAGTCGGTGTACGACGCGCT
GGTGCGTATGGCGCAGGGTTTTTCCCTGCGCTATCCGCTGATCGATGGCCAGGGCAACTTCGGTT
CGCGCGACGGCGACGGTGCCGCGGCGATGCGATACACCGAAGCGCGCCTGACGCCGATCTCCCGC
CTGCTGCTGGATGAAATTGACATGGGCACGGTCGACTTTGCGCCCAATTACGATGGCACATCGGA
AGAGCCGAAGCTGCT
>r307.1 |SOURCES={KEY=d7264f85...,fw,2318370-2318970}|ERRORS={}|SOURCE_1="hcb" (d7264f85c64c494738c475b842be43584b20fbfb)
GTGAGCACATGCGCATGTCCGCCAAATTGTTAAATATATCGATCTACACAAGACACAATTGTTTT
TCGCAAGTCATTGAAAATTCACATTTTTTTGGATATACTCTCGTTTTTTCCAAATCTGGAATCTT
TTAAGGAGTGAACCATGGCACGTGTTTGCCAAGTGACCGGGAAGGGGCCGATGGTCGGCAACAAC
GTTTCCCATGCTAACAACAAGACCAAGCGTCGCTTTTTGCCAAACCTGCAAAACCGCCGTATCTT
CGTTGAATCCGAAAATCGCTGGGTTTCCCTGCGCCTCTCCAACGCCGGCCTGCGCGTCATCGACA
AGATCGGCATCGACGCTGTCCTCGCCGACATGCGTGCCCGTGGCGAAAAAGTCTAAGCGGACATC
TTTAGGAAATTATCATGGCAAAATCTAACCGCGACAAAATCAAGCTGGAATCGACCGCAGGTACT
GGTCATTTCTACACCACTACCAAGAACAAGCGCACCATGCCGGAAAAAATGGCGATCATGAAGTT
CGATCCCAAGGCACGCAAGCACGTCGAGTACAAAGAGACCAAGATCAAGTAATTCTGCTCTTTGC
AAGTTTGACGAATGA
>r308.1 |SOURCES={KEY=d7264f85...,bw,4350732-4351332}|ERRORS={}|SOURCE_1="hcb" (d7264f85c64c494738c475b842be43584b20fbfb)
CGCCGCTTGCCGCGGGGAACGCCGAATCGGCCCTCGCCATTCTCGAGTCCGCTCAGCCGCTGGAC
CTGCTTATCACTGATATCGGCCTGCCGGGCGGCATGAACGGTCGCCAGCTGGCTCAGCAGGCGCG
CGGCCGGCGGACGGACCTGAAGGTGTTGTACCTCACCGGCTTTGTCGAGGATTCCGACGCCCGTG
CCGAAGCGCTGGAGCCCGGAACCGAACTGATGACAAAACCTTTTGCGCTCGACCAGCTGGCCCGG
CGGATCAATGCCATGCTGACAGCCTGACGGCATAACGGCTGGCCGTTCGAGGCAGCGCGGTCCGG
CAGCCTACCGCTTCCGGCACATCACATCCGGCCTCCGTCGGCCAAGATGCTGCGACCGGTTACCC
AGCGGGCGTCATCCGAGCACAGGAAAGCGACGACGCCTGCGATATCTTCCGGTTCCGCAAGACGG
CCCAGGGGCGTAAGCCGCGTTTCCTCGGCGAGCTGATCTGGTGGAATCCCGGCGGTCATATCGGT
ACGTGTGATGGCAGGCGCAACCGCATTGACACGAATGCCGCGCGGGCCAAGTTCAATTGCCGCAC
CCAGCGTCAAGCTAT
>r309.1 |SOURCES={KEY=d7264f85...,fw,3558434-3559034}|ERRORS={}|SOURCE_1="hcb" (d7264f85c64c494738c475b842be43584b20fbfb)
TGTCCGCCGGCATGCGATCCTTGTCGGCCATCATCACAAAACCCTTGACGGTCTTGCAGTGGGGG
GCAAAGGCTTCGACCAGCGGCAGGAAGGTCATGTCGAAGAACAGATACTGGTCTTCGGCATGGTT
GGCGATATAGGCGATTTGCTCGGGATGCAGGCGCGGGTTGATGGTGTGCATCACCGCACCGGAAC
CGGAAATCGCGTAGTAGAGCTCGAGATGGCGATAGCCATTCCAGGCCAGCGTGGCAACCCGGTCA
CCCATCTTGACGCCCAGCCCTGCCAGGGCGTTGGCCATCTGGCGGGCGCGGCGGTGACAGTCGCG
ATAGGTATAGCGATGGATATCGCCCTCGACGCGGCGAGATACGATCTCGTTGCTGCCGTAGTAAC
GGTCGGCGTGCCTGATGATGCTTGAGATGAGCAAGGGCTGGCTCATCATCTGGCCCATCAATGGG
CTCATTGGATACTGCGACATCATGCCTCCTGCCTCGTAGTTAGAATTGTTATCCTAATTGAAGCA
TGATTTTTGAACGACCGTACTAAAATCGTCAACAAGTTTTGATGATGCGCTGCACCAATGTCATG
TACGAGACTTTCTAC
>r310.1 |SOURCES={KEY=d7264f85...,fw,3892446-3893046}|ERRORS={}|SOURCE_1="hcb" (d7264f85c64c494738c475b842be43584b20fbfb)
GTCGGCATCCTCACGGTCGATCACCAGGTGCCGTTCTGGATCGCGTTTGCCCTCTCCGGTTTTGT
CGCCACAGCGCTTGGCTTTTTCGTCGGCCTGGTCTCGCTGCGGCTGAAGGGGCATTTCTTTTCCA
TCTTCACGCTGTGCGTCGGGTACATCATGTACCTGCTGATCGAGAAATGGGAAAGCCTGACGCAT
GGCACGGTCGGCATCATCGGCATCCCCGCTCCCGAGCCGATTGCGGGCATCGATTTCGAGACGCC
GCGCGCGCAGTACTACCTGGTGCTGTTCTTCCTCGTGCTGAGCGTGTGGGTCATGCATCGCATCG
TGACTTCCCTGCTCGGGCGTACCTTCATGGCGGTGCGCAACAGCGACGATCTGGCAGAGGCGCTC
GGCATCAACCTGATGCGCAACAAGCTGCTGGCCTTCATGCTGTCGGTGTTCTATGCGGGCCTTGC
TGGCGGCCTGTACGCCGGCTCCGTGCGCTTCCTCGGCCCCGGCCTTGCCGGCGTCGAGCATACCT
TCGACATGACGATGTTTATGTTGATCGGTGGCATCGGCACACTGTTCGGTCCCTTGCTCGGATCG
ATCTCGATGCCGTGG
>r311.1 |SOURCES={KEY=d7264f85...,fw,2489197-2489797}|ERRORS={}|SOURCE_1="hcb" (d7264f85c64c494738c475b842be43584b20fbfb)
GATTACATAGACGCGCTCAACGGCTTCCTGCTGGCGGCACACGCCGAAGGCCGCAACAGCGTGCT
CATCATCGACGAGGCACAAAACCTGTCGGCCGACGTGCTGGAGCAGCTGCGGCTGCTGACCAACC
TCGAGACCAACGAGCGCAAACTGCTGCAGATCATCCTGATCGGCCAGCCCGAGCTGCGGACCATG
CTGGCGCGTCCCGACCTGGAACAACTGGCCCAGCGTGTCATTGCCCACTATCACCTGACTGCGCT
GTCCGAAGAAGAAACCGCCAACTATATCCAGCATCGCCTTGCCACCGCCGGCCTGAATACGACGT
CGCCATTCCAGCCGGCGCTGGTCCGGCAGATCCACCGGCTGACGGGCGGTGTCCCGCGCCGCATC
AACTTGCTGTGCGATCGTGCGATGCTGGGTGCTTACGCAAACAATACCCAGGTCATCGACCGCAA
CATCATCGAGCTGGCGGGCGAAGAGCTCCTGATCAATGAAGGCCGGACAGAGGCGGTAAAGCCGA
GGCCCGTATGGCAGACGGCCGCGGTCGGCTTGCTCGCCGGCGCGGTCATTGCGGGAGGGATTGGT
TATGCAGCAACCTCG
>r312.1 |SOURCES={KEY=d7264f85...,bw,673881-674481}|ERRORS={}|SOURCE_1="hcb" (d7264f85c64c494738c475b842be43584b20fbfb)
CAAACCCGCGGTCCTGGTTGCCGGCATCCGGTGCCGGCAGGCCCATTACCTGTGCGCCGGTTCTT
TCCTTGAGCAGCGCCGCGCCCGGTGAGTGATCGATATGCGTATGTGTCGCCAGGATCCAGCGCAC
GCGCCCGCCCGCATGCGCGAGCACCTGTTCAATATGCGCTGCGTCCGCAGGACCGGGATCAATGA
CAGCGAGGTCGTTGCCCGCGCCCACCAGATAGGTATTGGTGCCCGGCCCGGTCATGAAGCTGGGG
TTGGGCGCGGTGACACGCCCCAGATGCGCCGATAGCCGTGTAAGCGCACCCGGCACGATATGGCT
CGGCACGTCGCCTTTGCCGGCCGGGTCGAGTTTGCCAACTTCCGCATAGGCATGATCACCCTGGA
TCAGCACGCGCCGCCCCTTGGGCCCGGTGGACACGCGGGGCAGGCAAGTCGGGATTGTGCGTTCG
CTTGCCGCATAGGCCATCAGCGCGGTGGTGTTGTCGAACCGTGCCAGTTCCTCCAGTGTCGTGAT
GGTGGCGAACATCATGTCAAGCTCACCGGCTCGTTGCCGCGCAAGCGCATCCGATGGCCGCATCC
AGGCATGACCGATGG
>r313.1 |SOURCES={KEY=d7264f85...,bw,4231410-4232010}|ERRORS={}|SOURCE_1="hcb" (d7264f85c64c494738c475b842be43584b20fbfb)
CATCCGCGACGGACGCCTGCGATGGAATGACGAACAGCGTGCGGCGCCCGAACTGTCGCTCGGCG
ATGTCAACCTCATCCTGCGCAATGAATGGCGGCATCATCGATTCTCGCTCCGGGCAACGCCGCCG
GAGGCCTTTTCCGGCCCCCTGGATATCCGCGCCGCCTTCGAGCATCCGCACTTCGCCCGCAAGGT
CTCCGATGCGACCGTATGGAAGGGACAGGTGTATGCCGACCTGCACCACACGGACCTGACTGTCT
GGCGGACCTATCTCGACTATCCGATCGACATGCAGCAGGGCAAGGGCTCGGTACGCGCTTGGCTG
GATTTCGACCGTGCAAAGGTGGCTAACTTCACGGCGGACCTCAGCTTGTCCAATGTGTCGGCACG
TCTGCGACCGGACCTTGAACCCATGAACCTGGTGGAAGTCCTTGGAAGGATTTCGATCCGCGAGG
ATTACAACGCCAATGCGCAGGACGGCACGCTGACGTTCGGACAAAACGGGCATGCCATTTCGCTC
ACCGACTTCACGCTGCAGACGGATGACGGGCTGTACCTGCCGCGCACCACGATCAGTGAAAGCTA
TGCGCCGGCCAGGAA
>r314.1 |SOURCES={KEY=d7264f85...,bw,1229409-1230009}|ERRORS={}|SOURCE_1="hcb" (d7264f85c64c494738c475b842be43584b20fbfb)
GCTGCGCAAGGCATCATGCGCAGAAAACAGTTCCGCAATCCATTCCACGAACGCCCGTACCTTCG
CCGACAGATGGCGATTCTGCGGATACACGATGTGAATCGGAATCGGATCGATGCACCAGTCCTCC
AGCACCATTTCCATCTGCCCCGACATCAGCATCGGCTGCGCGGCGAACAGCGACATCTGCGCTAT
CCCCATCCCTGACAGGCTTGCCGCCATATAGGCATCGGCGTCATTGACCGCCACCCGTCCCGGCA
CGCGTATCTGGAAGCGCTCGCCTTCGCGCGCGAAATCCCATTCGTAGATCTTGCCGGTCTTCGAT
GAAAAATAATTGATGCAGCGGTGCTGCAGCAAATCGTTCGGATGCTGCGGACGACCATGCCGCGC
CAGGTAGCTAGGCGCCGCGACGGTAATGAAATGCATGACGCCCACGCGGCGCGCAATCAGGCTCG
AATCGGCCAGTTCGCCGCCACGCACCGCGCAATCAATGCCCTCCTCGATCAATTCCACCAGCCGG
TCGCTGCAACCGATTTCCAGTTCGATGTCGGGATAGCGTTCGAAGAATTGCGGCAAGGCAGGAAT
GATGATGCTGCGGCC
>r315.1 |SOURCES={KEY=d7264f85...,bw,1382639-1383239}|ERRORS={}|SOURCE_1="hcb" (d7264f85c64c494738c475b842be43584b20fbfb)
GCCGGTTCAGCCGGGTAAGGATGGCCGGCGCCCACATCTCGGGATTCCGGCTCGGCGCAAAACCG
TCCAGATAAATTGCATCGGCCGCGGCATGGACTTCCGGCAGGCACTCGGCAATGTCGCCGAACAC
CAGGGTCAGCACGATACGCCCCTCATCGAGCAGCAGCCGATGAAATCCGGCGACCAGCGGTGGCC
AGCTCGCGCGCAGCGCCTGCGCATGCTCGGCCAGCTCCGGCCACAGGCGGTGCACGGCTTCCAGG
TCATCGCAGCAAAAAGGATGCTTCTCGATGGCGAGGTAGTGCAATTGCCGCGGCCGCTCGGGATC
GGTGCGCCACGCCTGCCAGGTAGCGAGAAAGTTGAGGCCGAAGCCGAATCCGGTTTCAAGTATGA
CGAAGCGGTCGCGGCCATGCCACCGCTGTGGCAAGCGATTGCCGCCGATGAAGACATGGCGCGCC
TGTGCCAGCCCGCCATCGGCGGAATGGTAGACGTCGCCGTAAGTCTCCGAATACGGGATGCCGTC
CGCAAGGAAGAGGACAGCGGGAACAAGGCGGTGGCCGGGCATGATGAACAGCGAGTGAAAGCGAG
TGAAAGAACAATCAT
>r316.1 |SOURCES={KEY=d7264f85...,bw,2113915-2114515}|ERRORS={}|SOURCE_1="hcb" (d7264f85c64c494738c475b842be43584b20fbfb)
ACACCGGAGATCTGGCCAGCATCGATGCAAGCGGAATGCTGATATTTGAAGACCGAAAGAAAAAC
ATTATTCGGCGCAGTGGCGAGAACATTGCTGCGGCCGAGGTCGAGGCGGTGCTCGTTGAGCACTT
TGACGTCATACAGACCGCGGTCATCGCCGTCGAAGATGACCTGCGTGAACAGGAAGTCTACGCGT
GCGTGGTCTGGGCGGGCGCCCTGAAGGATCCGACTGCCGCAGCACGTGAACTCTTTGCTTTTGCG
GCCAAGCATCTCGCGTATTACAAACTGCCCGGCTACTTTCTATTTCTCAATTCGCTGCCTGTGAC
CGCGACGCAAAAAATTTTGAAAGGGAAAATCTTCGGCCAGGGCGAGGACCCCCGGCATGCTAAAG
GTGTGGTCGATATGCGTGAACATAAGCGACGCATGACGAATGCCCTTGCGGGTTAGGAACCTGCT
GTTACAAACAGAACTGCCTGCAGTCTGACTCATATAAATCATGGACACAGATCGCTCAGTCGTTA
TTTGCTTAGGGCCTATAACTCCGCTTTCTGATGTTACACAACCATGTTGCTACTAATGCGGTGAG
CGGCGCGCTGCTGCT
>r317.1 |SOURCES={KEY=d7264f85...,bw,4719324-4719924}|ERRORS={}|SOURCE_1="hcb" (d7264f85c64c494738c475b842be43584b20fbfb)
GGCCGCGGAAAGGAGTGTCGTACTGTAGCAGATTGGATGAACGCAAAAAGCGATGTTGCTGCAAT
TTTCATATTGAGGTGCCGATTAGCGACGCAGCGTGCGCTTATCGTCGATGCAGGCGACCGGAATT
CCTGAGCGCGGGCCACAGACGCAAGAAATCTGGAATTCCATCACGCAGACAGACTGCGTACAGGT
GGCCAATCGCCGGCAAGACGCCGGCGATCCGTTTTATCTCGTCGCTTCCCGTGTCGGTGAACTTC
CGAACGCGTCGAATCGCCTGCTATAGAACAGATCGAGGCCTGCCACCGTCCCGCCTCGAACGACA
ACCGTCCAGTAGCGGGTGAGTTCATACGTCAGCTTGACGACGCTTTCCGCTCCTGCAAGGCTCTG
CTCGTAGCCGATGGCCAATCGATCGGTCAGCTCCTTGCCCAGGTTGACAACTTGTCCACCCCCGA
GTCCGAATTCGCTGGCGCCAATCGAGAATTCGTCCAGACCTATCCCTTTTGCGAGGCGCGAACCA
CCGAACTTGTTCAGCAGACCAAGGGCAGCGCCCTTGGCGGCAGCTTGCGCCTGCGTCTGTCCTGC
ACCGCCGCCGCCACG
>r318.1 |SOURCES={KEY=d7264f85...,fw,961745-962345}|ERRORS={}|SOURCE_1="hcb" (d7264f85c64c494738c475b842be43584b20fbfb)
AGTAGGGAAACGCCAAGCTCAGGATCGTTGCCGCCCCCGCGACAAACGCATCCGCGATGTCAGAC
AAGGCCGGAAGCCGACAAGGTTTCCGGCCTTTTTTCTTGATGGACGTACAATTCCGGAGTCGGCA
CACCAGGGCCGGCCACGTTCAGGATGATCTGCTGGTGCAAGCGCAAGGCTGTCCTGTACCCGATC
GGCATGCATGATTGGCGCGGCCTGGGAAGCGGCTATACCGCTGCGCCGCCATAAAAGCAACCCCG
TTCAGGGAGACAATAATGAAAAAGGCACTGATGGGATTTCTGCTTCTGGTCGTCTTGCCTGGCTA
TGCGCAAGTCGCCGAGCAAGTCGTCACCCTTGCAACCCGCGGCACGTCGATCTCTTATCTGCTCA
GCCGGCAGGCCGACAACCAGCCCGATACCGTTTATCTCCTTTTCTCCGGTGGCAGTGGCGAACAC
CATCTTTCGCAGCGCGGCGACATCGTGCAGGTGTTCAACGACCAGAAATTCCTCGCAAGGGCGCG
GAAGCATTTCGTCGGCGTATCGAGCGCTGCCGTCCTGCTCGATACGCCGGCAAACAATCGCTATC
TGAAGGACGCATTTC
>r319.1 |SOURCES={KEY=d7264f85...,fw,3739455-3740055}|ERRORS={}|SOURCE_1="hcb" (d7264f85c64c494738c475b842be43584b20fbfb)
ACATCAAGAACGAATCCTCGTTCGTCGATGACCTCGGTGCTGATTCGCTTGACACGGTCGAGCTG
GTAATGGCGCTCGAAGACGAGTTCGAGATGGAAATTCCGGACGAGCAGGCCGAGAAGATCACTAC
AGTGCAACAGGCAATCGACTACGCCAAAGCGCACGTCAAGGCCTAATTCCGTTTTTGACTGATTC
CAGGAGAACCGCTTGAGCCGCTCACGTGAACGTCGTGTTGTAGTGACTGGCCTCGGTTGCGTATC
CCCTGTCGGCAACACCATCGCCGACGCCTGGGCTGCGCTAATCGAAGGCAAATCAGGCATTGCGA
CCATCACAAAATTCGACGCCACGCCTTTCTCGACGCGTTTTGCGGGTGAAGTAAAGGGCTTCAAT
ATCGAGGATTACATTCCCGGTAAGGAAGCGCGCCACATGGACACGTTCATCCATTACGGGATGGC
TGCGGGGATCCAGGCAATGCAGGACAGTGGCTTGTCCGTTACCGAAGAAAATGCCGATAGAATCG
GCGTCATCGTTGGTTCCGGCATTGGTGGCTTGCCTCTGATCGAAGAAACCCATGCCGAGCTGACC
AACCGCGGTCCGCGA
>r320.1 |SOURCES={KEY=d7264f85...,bw,3340116-3340716}|ERRORS={}|SOURCE_1="hcb" (d7264f85c64c494738c475b842be43584b20fbfb)
GGAATGTCGAGCCGGTGGAAACTGGTCAGCGGCGTGGGTTCGGTCAGCAGCGCATGCGCCCAGCG
ACGGACATTCTTCACCGATGCAGCAATGGGTTGCTTGCGGGATTCCGGCATGCTTGCCCAACTGC
CGGCGCCCATCCAATAGTCGATGAATGCCTCGGCTGCAGCATCCGGATCACCGCGCTCAAGCGCG
GCGACCGCCATGTGAACTGCAGCGCGGATTCCATCGGCATCGTTTGGCGGTGGACTGGCGGCGTC
GACCAGGGAAAACAGGGTAGGCTCGTACAAGGCGAGCGACCGCACCCGCGCAGGATAGGCAAGGG
CAGCAATCAGGGCGACGGCCGCACCATAGGAATGTCCTGCAAGCACGACAGGATTGTCTGCCTCA
AGAATCAGGGGTTCAATCAGCGCCAGCTCATCGCGGAGGGAAATGATCCGATCGGAAGGCCATTC
CGGACTCTTGCCGGACCCGAATGAATCCGGTGCCAGTACATGATGATTGGCTGACAACCGTTCAA
TGAGGCCACGCCACTGGCTGGAGGTGCTTGCGTTGGAATGAATGCAGATTACTCTGGGGCCGCTG
CCGCCTTCACGCACA
>r321.1 |SOURCES={KEY=d7264f85...,bw,1702012-1702612}|ERRORS={}|SOURCE_1="hcb" (d7264f85c64c494738c475b842be43584b20fbfb)
AAAGTGCAGCTCGCCCGCAACCTGCACCAGCGTTTTCCACCGGACCCCAATGCCGCGTACGGCGC
GTGGCACGTCATCCGGACAGGACAGCCGGAGTTCATGCGCGACATCGATCCCGAAAACCTCGGCA
CGGTCGTCAAGGACCCGGCTCGACGCCAGGCAATGAAGGAACTCGGCCTGCGTTCCTACATCGGC
GTGCCGTTGACCACGCACGGCAAGGCCATGGGTGTGGTGACCTTCGCCGGCGCCGAGTCGGGGCG
GCTGTATGACCAGGCAGATCTGGACCTGGCGGAAGATCTCGCGCACCGGGCAGCCGTGGCGATTG
AAAACGCCAGCCTGTACCGCGCACTGCGCGATTCGGACCAGGCAAAGGACGTTTTCCTCGCCACG
CTCGCCCATGAGCTGCGCAATCCGCTTGCGGCGATCGTCAACGGGCTTGGCATCCTCAGCCTTGC
AGCGGGCGACCGCGAGCGTGTCGAGCAGTACACCCGGCTCATGGAACGGCAATCGCGGCATTTGA
CGCGCCTGGTCGATGACCTGATGGATATTTCACGGATCACCACCGGCAAGATCGAACTCAAGAAG
GAAGCGACCAGCCTG
>r322.1 |SOURCES={KEY=d7264f85...,bw,1851609-1852209}|ERRORS={}|SOURCE_1="hcb" (d7264f85c64c494738c475b842be43584b20fbfb)
CGCCAAGCCCCGGGTCAGCTCCGGCGCAACCGCCGCAATGAAGCTGGGGGACAGCGCCTGCAGGG
GTTCGGCTGCAAGGAACAGGGCGACGCGCTCCATCAGGTTGCGCAGTTCGCGGACATTGCCGGGC
CAGCTATAGCTGGCGAGCAGCGGCACGCAGGCGAGGATTTCCGCATGCAGGTTGGCATGCGGGCG
CGCGCCAAGCGAAGCGAGCGCATTCTTCAATCCCCATTCCGCCAACGCGGCGAGGTCATCGACGC
GTTCACGCAGCGGCGGCAGTGCCAGCCGCAATACACCCAACCGGTAGAACAGGTCTGGCCGGAAG
CGTCCCTCCCTGACGCGCTGGTCAAGATCGCAATGGGTGGCGCTGATGATGCGGACATTGACCGG
AATCGGCCGGGTTCCGCCGACGCGAACGACTTCGCGTTCTTCCAGCACGCGCAGCAGGCGGGTCT
GCAATGGCAGCGGCATTTCGCCGATTTCATCGAGAAACAGCGTGCCCCGGTGGGCCGCCTCGAAG
AGGCCGGCATGCCCGCCCCGGCGCGAGCCGGTGAAGGCACCTTCTTCATAGCCAAACAATTCCGA
TTCCAGCAGCGATTC
>r323.1 |SOURCES={KEY=d7264f85...,fw,1280583-1281183}|ERRORS={}|SOURCE_1="hcb" (d7264f85c64c494738c475b842be43584b20fbfb)
GGGCGCTGGCTGCCGGCGACCTCAGCCCGTTTTACGCACGGGTGGATTTTTCCAAGCTGGCCAGC
GGCGTCAATGACGACATGCCGGGACAGCCGCAGGGCGTGCCGCTCAGCGGGCCGATGAACCGCAT
CTTCGCCAGTCACGTGGAAACCCGGCAGGGCGTCGACTTTTCAGTGGAATGCGGCAGCGCGCCGA
CCTGCAAGGGCGAGTATCGCGGTCAGTTGCAGCCTTACGCCGTGTATGTGCCTGCCAAGCCGGCG
CCAGCCACCGGATATGGCCTGACGCTGCTGCTGCATTCGCTGGGCGGCAACCACAACCAGTACCT
GAATTCACGCAACCAGTCGCAACTGGGCGAGCGCGGTGCCGGGCACATCGTCATCACCGCGCTCG
GTCGCGGTCCCGACGGCTGGTATGTCGACGATGCGGCGGCGGATACGTTTGAAATGTGGGCGGAT
GCGGCGCGCCACTATCCGCTTGATCCGGCGATGACCTCCATCAGCGGTTACTCGATGGGCGGGCA
TGCGACCTTCAAGTTTGCGACCCGCTACCCGGATTTGTTCGCGAAGGCCCATGCAGTAGTGGGAC
CGCCGGCACTCGGTA
>r324.1 |SOURCES={KEY=d7264f85...,bw,356255-356855}|ERRORS={}|SOURCE_1="hcb" (d7264f85c64c494738c475b842be43584b20fbfb)
GGCGGGTTGTGCAGGGCTTGGCCGGTGCAGCCGCTGGCCGCAGTGAACCGGTGACGCCGATTGCC
ATCCTCCGGCGGCATGGCGTCGAAGATGGTGGCTGTCATGTGGCCAAGCGTCCAGTGCAGTATCC
GGGCATTCAAGCAGTTCAACGTATTCCGGACAATCCTGTCGGTGCAGCCGTGCAGGGGATCCATC
GATGCTTGAATGTCCTCGCCATGGCGGCGGTAATGGCCGAATCTCGATGTATTACCTCAGTTCCC
GCAGCAGGCTCAAAATCTGCGCAAGACTGGAACTGCATCGTTTCAGATAAATAGTTTTACGCACG
GTGTCAGCTGCACTAGCGACGCAAACAAGCAAACGGATCACACTGAATACCAGGTGGTTGGGCCC
GCTAACTCATTGCATTCTTAGACTACGTTGCGTCTGCGCGCATCCTCTTGCCAATAAACCCTCTA
CGTAACGTACTTCGACAGCCATCCTCGATATAAATCGCCGTACGGCTATCAATGCCAAGCAAGGT
AACAATACGCACTACGCTAAATAAAACCAAACCACCCCAGTACCGCCCCTGCCGCAAGCAAGATC
AGCAGATGGGTTTTG
>r325.1 |SOURCES={KEY=d7264f85...,fw,1925891-1926491}|ERRORS={}|SOURCE_1="hcb" (d7264f85c64c494738c475b842be43584b20fbfb)
CAGCGACGGCCTGCTGTTCGGCATCGGCGCGCGCCCCTTCCAGGCGGGCCTGCTCCATGGCTTCG
CGTGCCTTTTGGGCGGCAAGCGCCGCAGCCTGGCGCTGCAGCTCGGCATGTTCGGTGGCGCGAAC
CACCGCCTGCTGCTCCGACTCCGCCTGTTCGGCGGCCATCCTGGCGGCCGCGCGTTCCAGTTCAA
CGCGGCGGTCGGCCAGCTGGCGTGCGCGTTGTTCTTCCTTGCTGCGGGTCTCTGCGGCATCCGCA
ATGGCTTGTTCGACTTCGGCGCGTTCGCGCGCTTCCTGCACGGCACGCGCTTCGGCTTCCATGCG
GGTACGGGCCTGCAGGTCCGCCAGATGTTCGGCTTCGACGCGGGTCAGCGCAATCTGCTGCAGCT
CGCGTTCGGTACGGATGCGGGCTTCCGTGGCGGCACGGATGCGATCTTCGGCGTCCCGGCGTGCC
TGCGCGGCCACCGCTGCCGTCGATTCGGCGTGTTCGCGCCGCGCGGCGGCGTCGCGCATCTCGGC
TTCAGCCTGCAGGCGCAGCTGCAGGGCTTCGGTTGTTTTACGCTCGAGGTCGATGCGCGCCTGCG
CGGCAGCTTCCTTTT
>r326.1 |SOURCES={KEY=d7264f85...,bw,4293007-4293607}|ERRORS={}|SOURCE_1="hcb" (d7264f85c64c494738c475b842be43584b20fbfb)
GACCCACGACCTCTCGGAATTCGCGGCGATGCGCCGGCAGATTCTGGGATTGCTCGGTATTCATG
CGGAGCAGGACGAGGTGGCAAAATTAATTGAAGGAGCAGAAGTATGAAATTGACAAAACTGACGA
TTCCCGCATTGCTTTCACTGGCATTGGCTGGACAGGCATTCGCGGCAGAAAAATTCAAGGTCGGT
TACCTGCGGGTGATGGATGATGCGCAGGCCATCGTTGCACACGAAGCCGGTTATTACAAGAAACA
GGGCCTGGATGTCGAACTGGTCGAGTTCAAGTCCGGTACGGACCTGATCAAGGCGATCGTCGGCG
GCCAGCTCGATTCGGGCGTGCTGGGTTTCACCAATGCGGTGGCCTGGGCTTCCAAGGGCGCTGAC
CTGAAAGTTGTCGGCGGCGCCCAGCACGGGTACCACGCCATCATCGCGCGCGAGGATACCGGGAT
CAACAAGGTGGCCGATCTCAAGGGCAAGACCCTGGCTTCGCAAGCCGAAGGCAGCACCGCAGACA
CCGTGCTCAAGGGGGTAGTCCTGAAGGACGCCGGCCTGAAGCCGGATGATGTCAACGTAATGGGC
GTGAGCCCGCAGGTT
>r327.1 |SOURCES={KEY=d7264f85...,bw,2852439-2853039}|ERRORS={}|SOURCE_1="hcb" (d7264f85c64c494738c475b842be43584b20fbfb)
GATCAAAGGATGGTGCGCCGACTGCGCACAATGAAAGGAAGCATCCATGAAGCTTGTTCCCGCGA
CGATCCTGACCGGCTTTCTCGGCGCCGGCAAAACCACCCTGCTCAACCGCATCCTGCGCGAACCG
CACGGCTACCGCATTGCCGTGATTGAAAACGAGTTCGGCGAAGAGAACATCGATAATGAAATCCT
GGTGCAGGACAGCAAGGAGCAGATCGTGGAAATGAGCAACGGCTGCATTTGCTGCACCGTGCGCG
GCGATCTGATTGTTGCGCTCGGGTCGCTGGCACAAAAGCGCGACGCGGGGGAACTCGATTTCGAC
CATGTCGTGATCGAGACCACAGGCCTGGCCAATCCGGGGCCGGTTGCCCAGACCTTCTTCATGGA
CGATGAAGTCGCTTCCCACTTCCTGCTCGACGCGGTGGTCACCGTCGTCGATGCGCGGCACGCGA
TGCAACAACTCGATGAGCATGAGGAAGCTCAGCGCCAGGTGGGCTTTGCCGATAAGCTGCTGCTG
TCGAAAACCGACCTCGTCAATCCTGGACAGGTCGAGATGCTGACTGCCCGGCTGAAGCGCATCAA
TCCGCGCGCGCCCCT
>r328.1 |SOURCES={KEY=d7264f85...,fw,143738-144338}|ERRORS={}|SOURCE_1="hcb" (d7264f85c64c494738c475b842be43584b20fbfb)
TGGACCGGTAACCGGTACCAAGGAATGCAGCGCGGTAAGCGCTGCGACTCCGGTAAGCAGCCTTG
TTTGCCGTCGCAGCAGTGCATCATCAGGCTTCAGTTGGTCCGGGGTCCGGGGTCCGGGGTCCGGG
GTCCGGGGTCCGGGGTCCGGGGTCCGGGGTCCGGGGTCCGGGGTCCGGGGTCAGCGGTTTGATCG
GACATCCGCTCCCGGTCCAGCGTTCTTTCGCGTTATCGTGGCGACTCGGCCTTGTTGCCGGCGCG
GGGCAAGCGGAACGTAAACACCGTTCCCTCGCTGTCCGATGAAGTGGCACTGATATCCCCGTGGT
GGGCATGCACGATTTCACGCGCGATAAACAGGCCTAGGCCAAGGTTGGCAGGTGGCATCGCCGAA
TCTTCGTCATCGTCGCCGACATGAATCATCGGATTGAAGATGACTTGCAGCGTTTCCGCGGGTAT
CGCCGGCCCGTGGTTGCGTACCTGCACCGTGATGCCTTCGTCACCGCCCCGGGCGCTGATATCCA
CCGGCAGGTTGCGCGCGCCATACTGGACCGCATTATTCAATAGATTCCACAGCACCTGGCCGATA
CGGTCATTGTCTATC
>r329.1 |SOURCES={KEY=d7264f85...,bw,4861121-4861721}|ERRORS={}|SOURCE_1="hcb" (d7264f85c64c494738c475b842be43584b20fbfb)
AAAAGCCCGTTGGCGAATGCAACGGGCTTTTCTTCAATGCCATCCTGGTTCGCCCGCCTGTTGTT
CGGCCACTTTTTTGAGTATGAAACAGTTGGCAAGTTCAGGTAATGATGTGCTTCAGGAAGTTTCA
CCTTTCTTGAGCCAGGCAGCAAGCTGATGCGGCCGCAAGCTGTCAAACTCTTCGAATGGTTGATG
AATCCAGGGATTGTTTGCCAGGTACTGCAGGTAATAATCCGGACGTACCGAAGAGCATGCCTTGC
ACCAGATAACGGCCGACTTGACTTCAGTGATTGCCGGGAAGTTTTCCTTCAGATGCCGCTGCACA
CGTTCCAGGGTGACGCCGGAATCAACTAGATCGTCAATCAGCAACACTTTTCCCGAAAGACTTCC
GCGCGTCATCGTAATGTGCTTCGCGATATCCAGGGAACCCTGGACCTTGCCGGCCTCTTCCCGGT
AGGAACTGGTCGACAGAATTGCCAGTGGCACGTCGAAGATACGCGAGAACACATCGCCCGGGCGC
AAGCCGCCGCGCGCAAGACACAACACCTGATCGAACTGCCAATTGGATTCGTGGACCATGCGCGC
AAGGTCCACAATCGC
>r330.1 |SOURCES={KEY=d7264f85...,fw,1615091-1615691}|ERRORS={}|SOURCE_1="hcb" (d7264f85c64c494738c475b842be43584b20fbfb)
AAACCGGCCCCCGGCATCAACGCCAGGACGGATTCTCGCGCACCCTGCCGCACGAATCCTGGCTG
GCACAGCGGTTCGGCCGCGACTCCCGGTTGCCTGTGTCCGGCAGCATGCCGATTGCAGCCAGCCT
GATGCGAAGCTTCGGGATGCCCCCGGACGCCGGATTGTGGTTCGTCGTCGAGCCCGTACACATTC
ATATCGCGCGCGATCACCTGGTGCTTACCGATCCGCGCCAGCTTATGCTAGCGGAACCGGACGCG
CGCGTTCTGTTTGAAATCGCAAAACCTTTATTTAATGAAAGCGGCCATGACTTGCTTTATGGCAA
TTCCCGCTTCTGGTTCCTGCGTGCGGACTCTTGGGACGCCCTGCAATCCACCTCCCCGGAAGCCG
CAACCGGGCACAATATCGACATCTGGATGCCGAAAGGGCCGGGTGAACGCGACTGGCGCAAGGTA
CAAAATGAAGTACAGATGCATTGGTTCGACCACCCGGTAAACGCCGAGCGCGAGGCGTCCCGGCT
GAAACCCGTCAACTCCCTCTGGTTATGGGGCGCGGAGCCCGCAGGGATCAATCCTGCTGCGAGCC
CGTATGACGCCGGAT
>r331.1 |SOURCES={KEY=d7264f85...,bw,3089571-3090171}|ERRORS={}|SOURCE_1="hcb" (d7264f85c64c494738c475b842be43584b20fbfb)
TTGGAGGAAGAGATGCGTGTCTTACTGGGTTTCACCATAATGAGCATTTTAACAGTTTTGACGTA
TGCTCCATCCCGGTTGATCTCCAAAAAATCGCTTCGCTGTTCCACGCAAAGGTTTCGCAATGCAA
GAGTTTGACAAGTCCCTCGTCTGGTTTCGGCGCGACCTGCGCAGCTTCGATCATGCTGCGCTGTA
TCATGCCCTCAAGCAAAGTCGCAGCGTGTTCTGCGCTTTCATTTTTGACAAGGACATCCTCGATC
TGCTGGACCGGCAGGACCGGCGGGTCGGATTCATCCATGCGAGCATCGCGGAACTGGATGCGGAG
CTGCGACGCCTGGGCGGATTTCTGATTGTACGGCATGCGTCTGCGGCACAGGAGGTCGTGCGTCT
CGCCGACGAACTGCAGATTGATGCGGTTTTTGCCAATCATGACTATGAACCGGCTACGGTTGCCC
GCGACGCCGAGGTGGCCCGCGCGCTGGAAAGCACCGGCAGAGTCCTGCTTACCTACAAGGACCAG
GTGGTATTTGAAAAGGACGAGGTGCTGTCCTTGTCCGCCAAACCGTTCTCGGTATTCACTCCGTA
CAAGAAGGCATGGCT
>r332.1 |SOURCES={KEY=d7264f85...,bw,2984039-2984639}|ERRORS={}|SOURCE_1="hcb" (d7264f85c64c494738c475b842be43584b20fbfb)
CTCCCGGAATGAGGTACTGGGTACGTGCCGGCGTGACGGCTACCATGCCGAGGTCACGATGGGCG
TTCGCCTCGATGCGCGCGTGTTTGCCGAGGGTGGACTGGTCAAGCTGCAGCTGCGACCACTCGAT
GTCGAGCTGGCGCGACTGCGCCTGGGCACGTTCGAGTTCGACAAACAGGCGACGCTGCTGGTACT
GCGCGTTTACGGCAGACAGTGCGCAGGTGACCAAGGCGATGGTCAGGACGATATTGATACGGCCG
CTCACGGAGCGCTCCCTGGGAATACGTATGGTGCAAGTGATGCTGTGGTGCGTTCGGCCACCCGC
ATGATCGCTGAGCGAGCACGCGGGTTGCCTGCGACTTCGGCGTCGGAGGGCTTCAACTTTGCCAG
CAGCTTCAGCTGCGGCTGCGGCAGGTCAACAGCACGAATCGGCAGGCGACGGTCTGGCTGCGGCG
CGTTGGCTTTGGAAGCCATGAAGCGCTTGACGATGCGATCTTCCAGTGAATGAAAGCTGATCACA
GCCATTCTCCCGTGCGGGGCCAGTTTTTCGAGTGCTGCGTCGAGACCTACTTCGAGTTCTTCAAG
CTCTTTATTGATGTA
>r333.1 |SOURCES={KEY=d7264f85...,bw,793797-794397}|ERRORS={}|SOURCE_1="hcb" (d7264f85c64c494738c475b842be43584b20fbfb)
GACCTGCAGACCATCCAGCGCTACCTGAACTTCCATTTCAGCGTCACGGTCGACCTGTTCGGCGC
GGACCAGTCGTCGAACGCGGCGACCTTCTACAGTTCCGGGCTCAAGGGGCGCTATGAAGAAACCA
AGCGCGACGACGACCATGTGCTCAAGAGCAACCAGTACAAGATCCTCGAGATCCAGGGTGACAAG
ATCGTCGAGAAGGAAGTACCGATGCTCAACTCGCTCAATGAGGTGCTGCGCGACGACTACATCCG
CGACTCGATCGCCGGCATCGGCCGCTGGAACCGCATCATCGACAAGGCGGGACTGGCGTTCCGGC
TGCAGGCACCGCACAAGGCATTCAACCGCCATATCGGCACCTTTGCCGGGCACAAGGTGTCGCCC
GACGGCCGGGTCATCTCGGAAGCCGAATGGGCGGCCAATGTGCGCAACTGGCTGCCCAGCGAGGA
AGACCGGGCGTATGTGGCGTCGCTGATGGGGCGGGTGATCGAGCCGGGCAAGATGGCCAACTGGA
TTGCGCCGCCGCCGGTAGGCATCAACCGCCAGCCGATCGACTTCGAGTACGTGCGCTTCAACTGA
TCGCCACGCAGCGCC
>r334.1 |SOURCES={KEY=d7264f85...,bw,1739278-1739878}|ERRORS={}|SOURCE_1="hcb" (d7264f85c64c494738c475b842be43584b20fbfb)
CGCCTGGGAGACGCCGACGATCGAAAACAGTCCCAGGCCGAGCGCATCCGCAATCACGATCATGC
GCTCGGAAATCAGCCTGCGCAGCGTCTTGATGGCGGGGGCCGCCACCAGGGCAAGCATGAAGATG
AGGATCGCGTATTCCTGATGCGTGACCCAAAACAAGGGCCGCTTGTCGAGCAGGATATCGCGCAG
GGTCCCGCCACCAAAGGCGGTGATGAAGGCAACCGTAAAGATCCCGACGACGTCCATTTTCTTTC
GCCGCGCTTCGATGAAACCGGAGAACGCGCCGACAAGGATGGCGAGGATTTCAAGGATCTTGATC
AGGGACATGCGGTGAGAGGCTGGTAGCAATCAACGCATCATACTGGGGAAGCTGGCGAACGCAAA
ATGGGCATGGAATCCGTTCGCCTGGTGCGGGCGCAGATGCCACGGAATGGCAGTTCGGCACGACG
GAGATGCAGGCAGGGTGTACGGGCGCCGGCGCGTGCAGCTTTTTATCGGGACGAGCGCACTCAGA
TAATGTTCGGCCATCGTCTAAGCGTCCATCGTGCAGCGTGCGGGCACATGGAACGACTTGCGGCA
GCGGCTTGGGCAGCG
>r335.1 |SOURCES={KEY=d7264f85...,bw,1481026-1481626}|ERRORS={}|SOURCE_1="hcb" (d7264f85c64c494738c475b842be43584b20fbfb)
GCCCCAGCTGGTGTGGGGATTGATTGCATCGATGTATATCGGCAATGTACTGCTGCTGGTGCTGA
ACCTGCCGCTGGTGGGCTTGTGGATCAAGCTGCTCTCGATCCCGCGGCCGCTGCTGTACGGCGGC
ATCCTGATCTTTGCCACGCTGGGGGCATATGGCTTGCGCAATTCCTGGTTCGACCTGCTGCTGCT
GTACATCATCGGCCTGATCGGCTTCATCATGCGACGCTATGATATTCCCGTGGCGCCCACCATCG
TCGGCATGATCCTTGGCCCGATCGCGGAACAGCAATTGCGCCGCGCGCTCTCGATCAGCCAGGGC
GATCCCTCGGTGTTCTTCACCCATCCGATTTCGGCGACCGTCCTGGCGATCACCCTGCTGTTGCT
GGTCGGGCCGCCGCTGTGGAAACGCTTCAACGCGAAGAAGCATCCGCCGGCGGGCAAACCCGCTG
CCGCGCCGTAACGCCGGCAATTGCCGGCCGCTTCGTGCAGTAGAAAGGAAAAGGGCCCTGCGGGG
CCCTTTTCCTTTTAGCGCAATGCTTTGTTGCCCCGGCCAGCTCAGGCCATGCCTTCGGCCCGTAG
TTGCTCGACCGCCGC
>r336.1 |SOURCES={KEY=d7264f85...,fw,2287866-2288466}|ERRORS={}|SOURCE_1="hcb" (d7264f85c64c494738c475b842be43584b20fbfb)
ACGTTAAACCTATTATGAAAATTGAAGAGTATTTACAAATGTATCGCGGCAATAAAGAAGATGCC
TTTGTAGGAGCTGCAGCGAACTCGAAGGCTGATATCTTGGCGGAGTTGCTATCTCAGGGCATAGA
TATCAATTGCAAAGAAAGCCGGTTTAGTAGGAGTGCACTAGGTGAAGCGGCCTCGACAGGATCAA
AGAAAGTGGTCGAATTTCTTTTGTCAAAAGGCGCAGATATCAATGCATTAGACGGCAATGATCTC
ACCCCCCTAATGAATGCTTGTTCGAGAGGTAAAAAGAAAGGAAGCGAAATTGCTTTGCTGCTTTT
GAATCACAAAGCCGATGCAACATATATAAGGAAAAGCGATGGCATGACGGCATATAAATTCGCCT
TATGGGGTCAGTGTTCGAGTGAAGTCATGGCTGAGCTGGAGAAAGCCGGCGCAACGCCACCGGAG
CAAGGTTTCCGTGTTGTTCACCTAGTGTAGTGATGCATTCCACGTTTAACATGCACATGAACTCA
TACGGCTGCGCCGCTGGTTATCCGGGACGTTAAACATCTACCTGCTCAACTAGTCCGTCACGTCG
GAACATCGGTGTCAG
>r337.1 |SOURCES={KEY=d7264f85...,bw,1245281-1245881}|ERRORS={}|SOURCE_1="hcb" (d7264f85c64c494738c475b842be43584b20fbfb)
GCGGCGATGCTTTCCGCTCTGCATTGTTTAATGCCTTGTCAATGAGCTTTCCGGTGGGTGAACAG
TTTTTCATTGATTCGGTTCGCAACGGTTTCAAGGCGTTGCCGCCCGAGCAGCAGCAGCGTTTCAA
GGCCGAGGTGCAGGGCTTCGTCGGCCAGGAAGCCACGCACCGCCGTATCCACGCCCTCTTCAATG
CACATCTGGACAAGCAGGGATTAGTCAACGACTGGGGACCCCGTGCCCAAAAGCGCCTCAAATTG
CTGGAAGGCGCCGATCCGCGTCACTGGCTGGCGATCACGGCGGCGAATGAGCATTTCACCGCGAT
CTTCGCCGAATGGATGCTGGAAAACCATGAGTGGCTTGACGGCAGCGAAGCGCGCCTGAAAACCA
TGTGGCTGTGGCACAGCGCGGAAGAATCCGAACACAAGAGCACGGCGTTTGACCTGTACCAGGCG
CTCGGCGGCACCCATGAATGGCGGATCACCTGGTTCCGGCGCGTCACGCTGATTTTTCTCGGTGA
TACATTGCGGCAGACCGTCAACAACCTGCGGCGCGACGGTACGCTGTGGAAATGGAATACCTGGA
AGAGCGCGGCAAGTT
>r338.1 |SOURCES={KEY=d7264f85...,bw,2587189-2587789}|ERRORS={}|SOURCE_1="hcb" (d7264f85c64c494738c475b842be43584b20fbfb)
TGCCGAAAAAATACGCATTTCCGGCGGAGGGCGTTGCAACTTCACCAACCTGCACGCCGGTCCGC
AGAATTTCGTGTCGAACAATCCGCATTTCTGCCGGAGCGCCTTGTCCCGCTACACGCCGCAGGAT
TTCCTCGCGCTCGTCAAACGCTATCGAATTGCCTATCACGAGAAGCACAAGGGGCAATTGTTCTG
CGATCAGTCGGCCGAGCAGATCATTGACATGCTCAAGGCTGAATGCGACGCCGGCGGGGTGGCCT
GGCGCATGCCATGCAAGATCGACGCGATCGGCAAGGACGGCGAGTCCTTCAGGCTCGATACCGGT
GCCGGTACGATCCACGCGGCCAGCGTGGTCATTGCCACTGGCGGCTTGTCCATCCCGAAGATCGG
CGCGACCGATTTCGCCTTCCGCATTGCCAAGCAGTTCGGCCTCAAGCTGGTGGATCCGCGTCCGG
CACTGGTGCCGCTGACTTTTGATCCGGCATCCTGGGAACCCTTCGTGCCGTTGGCGGGCATTGCG
CTGGAAGTCGATATCGAAACCGGCGACAAGAAATCGCGCATGCATTTCCGTGAGGACTTGCTATT
TACCCATCGTGGGCT
>r339.1 |SOURCES={KEY=d7264f85...,fw,3216231-3216831}|ERRORS={}|SOURCE_1="hcb" (d7264f85c64c494738c475b842be43584b20fbfb)
GGCCGTGGTTGCCGGGCCCGATCGCTTCGGCAGCAAGGATGCGGAAATGACGGTTGCCGCGCCGC
TCGTCGCCGAGCTGGCGACGCCGCGCTTCCTGTCGTTCGGCGACAGCGCGGTGATCGCCCTCGAC
CTGCACAACCTGTCCGGCGCGCAGCAGCAACTGAAGGTCGCCGTCAGTGGCGGCGATGCGCTCGG
CGTGCAGGAAGCGGACCGCGCCATCCACCTGAAAGACCAGGAAAAGCGGACCCTGCGTTTCCCGG
TCGAGGCGCGCGCGGTACCCGGACTGCACACGATCACCGTCAAGGTCGACGGTGGCGCGCTCAAG
CTGGAGCGAACTTTCCCGCTGATGGTGCAGGCCACGACGCCGCAGCAGCAGTTCACCCAACGCTA
CAGCGTCAAACCCGGTGAAACGCTCGACATCAGGGATGGCGAACTGTCCGGGTTGCATCGCAGTT
CGCTGCTCGCACATATCGTCGTGTCGAACAAGGCGCCGATCGATATCCGCTCCGCCGTCCAGGGC
TTGCTGACCTATCCCTATGGCTGTGCGGAGCAGACCACGAGTACCGCCTACCCGCATGTGTTTAT
CGATGAAGAGGCCGC
>r340.1 |SOURCES={KEY=d7264f85...,fw,3854863-3855463}|ERRORS={}|SOURCE_1="hcb" (d7264f85c64c494738c475b842be43584b20fbfb)
GGATACGCTCGACAGCATGTCCGAGCCTCTGGACGCGCGCCTGGAAAACCTGGCAAAGATGGTCC
GGAACATCGAGTCCGCCACGCGCGGCGTCGAACAGACCATCGCGCATCTCGAGGCACGCCATGCC
TCGCTGGAACGCGCGGCGCAGCGCGGTCGGCAGCTTATTCTCGACCTGATGCAGACCGCGGGGCG
GGATAGGGTGACGACAGCGCTGTTTTCGATGGCGGTGCGCAAGAACCCGCTGACGGTGGTTGTCG
ATGATCCGGCGGCCTTGCAGCCCGAATACATGACCCACCATGAACCACCTGCGCCAACCCCGAAC
AAGCGTGCGATCGCTGCGGCGCTGAAAGCGGGAATTGCAGTACCCGGCGTACACAGCGAACAAGG
CCTGCGCCTTGAAATTCAATAATTTCATCCACCTTGGAGATTGTCATGGCAACACTGAACAAAGT
CACACTGATCGGCTACCTCGGACGAGATCCCGAGCGGCGGGTCACGGGAAACGGCGATGCCGTCG
CGCAGATGACCGTGGCGACGACCGAAAGCTGGAAGGACAAGTCTTCGGGCGAGCGCAAGCAAGCG
ACGGAGTGGCATCGT
>r341.1 |SOURCES={KEY=d7264f85...,bw,3893470-3894070}|ERRORS={}|SOURCE_1="hcb" (d7264f85c64c494738c475b842be43584b20fbfb)
ATGCTGACATTGTCGAGCGCACGGAACCCGCCGTAGTTGACCGAAATATTTTCAAGCTGCAGCAT
GTTCGCTCCCGAGATAAGCTTCGATGACAACCGGGTTGGAACGGATCTCGTCAGGCGTGCCTTCC
GCAATCTTTTCACCGTAGCTCAGCACCATGATTTTGTCTGCGAGACTCATGATCATGTTCATCTT
GTGTTCAATAAGGCATACCGTCAGGCCGCTCCTGACCATCTTGCGGATCAGTTCGGACAGGCCCA
CGGTTTCTTCGGGATTCACGCCGCCGGCGGGTTCGTCGAGCAGCACCAGCGTAGGATCGGTGGAC
AGCGCGAGCGCAAACGCCACGCGCTTGCGTTCCTCTTGTGAAATATCCCCGGCAACACGGTGTGC
CACATGGGACAGGCCGACGAAGTCAAGAGCATCACGGGCTTTCTCGCGGCATATCGCTTCTTCTT
CCTTCAGCCGCCGCGTTCCCAGCAATACATCGACCAGTGTCGAGCGGGTCCGCAAACGGTGACCG
ACAATCAAGTTATCCAGCACCGTCGCCCGATCGAACAGGCTGGTGCTCTGGAAGGTGCGGGCAAT
GCCGAGGCGCGCCAT
>r342.1 |SOURCES={KEY=d7264f85...,fw,461596-462196}|ERRORS={}|SOURCE_1="hcb" (d7264f85c64c494738c475b842be43584b20fbfb)
ACCGGTGACCCCTTTCAGCGAAACATAATACACGTAGCCGCTTGCTATTTTACCAACCTGTGCGA
TCCGGTCATCGGTCGACGTAGGCGCCAGCAGGAAGATCGGATCGAGTCCGTTTTCCTTCATCAGC
AGGGCAAAATCTTCGCATTCCTCGGGTGGATAATCGACTACCAGCACACCGTCGACGCCGGCCTG
CTTCGCCGCTTCGACGAACGCCTTGGCACCCATGCGCTCGATGGGATTGGCATATCCCATCAACA
CGACGGGGGTTGCCTGGTTGGTCGTACGGAATTCCGCGACGAACTGCAGCACATGGCGCATGCCG
ACGCCTTGCGCCAGCGCGCGCTCGGATGCGCGCTGGATCACCGGGCCGTCTGCCATTGGATCGGA
AAACGGTACGCCAAGTTCGATAATGTCGGCGCCGCCTGCAACCAGGGCATGCATCAACGGGACAG
TCAGTTCCGGCGCCGGATCGCCGGCGGTGATGAAGGGAATCAAGCCCTTCTTTTTCTGTTCGGCA
AGTGTGGTCAGGACGGTTTTTATTCTGGACATGATAGTGGGCTCTTGGTCTCGTCAGCCATCGGA
GCGGCGCCTCATGCG
>r343.1 |SOURCES={KEY=d7264f85...,bw,2562906-2563506}|ERRORS={}|SOURCE_1="hcb" (d7264f85c64c494738c475b842be43584b20fbfb)
GGTATTGTAAACGGCCTGGTCATCCCCATTTAGGAATGATTGATGGTGAACCGGATCCGGGCACC
CGTTCCAGGAAAGGATGGCAACATGATCGAGCTGCGCCGTAGTGAAGAAAGAGGTCACGCGAACC
ATGGATGGCTGGATTCGTACCACAGCTTTTCCTTTGCCGATTACTACGACCCCAAGAACATGGGC
TTCGGTCCGCTGCGCGTCATCAATGAAGACCGTGTCGACGGCGGACAGGGCTTTGGCGCGCATGG
TCACCGCGATATGGAAATCATCAGCTACGTACTGGACGGCGAACTGGCCCACAAGGACAACATGG
GCAACGGCAGCGTGATCCGGCCGGGCGATGTGCAGCGCATGAGCGCGGGCCGCGGCATCATGCAC
TCGGAATTCAACCATGCCAAGGACAAGCGCACGCACTTCCTGCAGATCTGGATCGAGCCGAACCA
GTTCGGCATTGCACCGGGCTATGAAGAAAAGCGCTTCGAGGAAGCCGCCAAGCGCGGGCGCCTCT
GCCTGATCGCCAGCCCGGACGGGCGCGACGGCTCGGTGACCATACATCAGGATGCGACGGTGTTC
GCCGGCCTGTTCGAT
>r344.1 |SOURCES={KEY=d7264f85...,fw,4173157-4173757}|ERRORS={}|SOURCE_1="hcb" (d7264f85c64c494738c475b842be43584b20fbfb)
GTCACGGAAAGTGAATCCTGCATGGAACGCATACCTATCCTGAAAATGGGGTCGCTTCTCCTGGT
GACCATACAAGTGGACATGCACGACCAGCTGGCACTGACATTGCAGGACGACCTCACCGAGCGGA
TCGTCAAAGATCGCGCGCGGGGAGTCCTGATCGACATTTCGGCGCTGGACATCGTTGATTCATTC
ATCGGACGCATGATCAGCAACACCGCATCGATGGCGCGCATACTCGACGCGCGCACGGTGCTCGT
GGGCATGCAGCCCGCGGTGGCGATCACTCTGGTAGAACTCGGCATGGCCCTGGTCGGTGTCAAGA
CCGCGCTCAATGTCGAACAGGGGATGCGCCTGCTGGAGCATCCTTCGCGCTGAGTGCGCGTTCGG
TTTCCATCTATTCACGTCCGACGGCTACAGGAATACTCCAGATGCAGCAACGCACTCCAACGTCG
AACAGCGCCTCCGGCACGGACGCGATCACGATGCCGTTGCGGACCGACGAAGACGTCGTGCGGCT
CCGCAAGACAGTACGCGACTACCTCGTCTTCTTCGGGTTTGGCACACTCGACCAGACAAAAATGA
TTACAGCGGCAAGCG
>r345.1 |SOURCES={KEY=d7264f85...,bw,2292352-2292952}|ERRORS={}|SOURCE_1="hcb" (d7264f85c64c494738c475b842be43584b20fbfb)
AAGGCACAGGAAATGATCGAGGGCATCTTGGCGAGGTTCGAAGAATGAGTTTCAAGTCAGAGCCC
CTTCGTCGTGTAGTTGCTTCACTGCCCTGTGCTCACTGCCGCATCGAGGGCAGGTCACAAGCCGC
ACATTCCAACCTGTATGTCCATGGCAAGGGTCGGTCCTTGAAAGCAAGCGACGCCGCCACGTTCC
CGCTATGCGCTACGACGCCAGGACGGCTTGGCTGCCATGACAAGTTTGACCTATACGAGCTCTGC
ACAAAGCATGAAATGCCGGAAATGACGGCGCAGTTCATCGCCTGGACGCATGTGCAGCTACTTGA
ACGCGGACTGCTTCAGGTTTCCACCAGGGGAGTGGCTTGATGCTGAACCACTCCGTCCTCGGCCC
ATATGACGACGGCAGTTGCCTCGTCGTTTATCCGACACCTGGTGGTGTGGGAATGACTGTCGCAT
GCCCGTGCACGACCGAAGAGCAGGCCCGCAAGGAAGCCGAACGCCTCAACGCCGAGCAGATTCGC
CGCGAGAAGGAAGTCCGCTGGATTCGGGAGTTGCGCGGCCTTGATGGTGTGTATCCCGCTTTGGA
AGGCATCGAATAAGA
>r346.1 |SOURCES={KEY=d7264f85...,bw,1862917-1863517}|ERRORS={}|SOURCE_1="hcb" (d7264f85c64c494738c475b842be43584b20fbfb)
TTTCGAGCGACGACAAGAAAGCGCTGGCGGATTTCGAGAGATCGGCTGCCGGTGCAAACATCGCG
TTCGATGCGGCAAACAACATGGCCTACCTCGCCACGTCGGGCGTCAACCTGAAGCTGACGCAAGA
ACGCTGGCCGCAACTGACTTTCCATGCGACACGCGAGCATGCGGTAAAAGTCGGCTGACCATCCC
AACCAACAACGCTCTTCAAGTCGGTGGCTTGAAGAGCGTTTCGTTGTCCTTTTCGTTGCAACCAA
GCGGTCTTCCACCAGGATCGGCTCCCATGCCCTTGCAGTGCAGTGTGCACCGCTGGCTTGCCTGA
TCAATGCAATATGGTGCGGCGCCTCCCTGACACAGTGCCAATGATCAGTAGCCAGTATGGAATCC
CGCCGATTGTTTGTGCCGCCGAAGCCCGTGTTGCCACGCTTTTCATCGAGTTCCAACCGATCGAA
AAATTTGCGCGTTGCGCGGAGTTGCCGGCTAAATCCCTGCGATAGCTGGGGGAATCGCAGCAGCT
TACGGACGGATTTGATACAAATCAAACAAGTCCGGATGCTCCCGCCTATACTCACCCAACGTTTT
TTGGAACCGCTTTTT
>r347.1 |SOURCES={KEY=d7264f85...,bw,2264649-2265249}|ERRORS={}|SOURCE_1="hcb" (d7264f85c64c494738c475b842be43584b20fbfb)
CGTCCTATCGCGGGTTCGTGAGATGGGTGCCATTGTCGCGCCAAGCGATATCGCCTATGTGCTGT
CGCTCGTCCGGCCTGTATGGGTACGTGCATATGTTGCCGAACCGCATTTGGGTCTGGTTGCTCCC
GGCATGGAAGTGACAGTCATGTCTGACAGCAATTCAAAGCGTACCTATCGCGGTCGGGTGGGATT
CATATCTCCAGTAGCCGAATTCACTCCTAAATCAGTGGAGACGCCTGAGCTGCGCGCAGGACTGG
TGTATCGCCTGCGAATCGTGATCGATGAGCCGGATAACGGTCTTCGACAGGGGATGCCGGTGACC
GTGCGAATGGCTCCCCAGCCGGCACCGTAGCACAGTGATGAAAACCCTACTCGTCCAGGTTGAAG
ACGTCGTCAAGCGGTTTGGAAGCGACACTGTCGCACTTGACCATATTTCCGGCCGTGTACTGGGC
GGGGAGGTTACCGGTCTCGTTGGACCGGACGGCGCTGGCAAGACAACACTTATCCGCTTGATGAC
AGGCTTGCTCCGCCCGGACGCGGGGAGGATATCCGTATTTGGCATGGATACGACTAGGGAAGCCG
CGCAGATTCACGCGT
>r348.1 |SOURCES={KEY=d7264f85...,fw,4819317-4819917}|ERRORS={}|SOURCE_1="hcb" (d7264f85c64c494738c475b842be43584b20fbfb)
TCGGTTGTGCCGGCTGGGCGGCGCAGATCATCTGGAGAGCTTAATCGTGGCAGCAATCAAACAAT
CCATTCCTACCCGCCGCTTCGACGCGGTGATCGTCGGTGCCGGCGGTTCCGGTATGCGCGCTTCC
CTGCAGCTGGCCGAAGCCGGCCTGAATGTTGCAGTATTGTCCAAAGTCTTCCCGACCCGCTCGCA
CACGGTTGCTGCGCAGGGCGGTATTGGCGCATCGCTCGGCAACATGTCCGAGGATAACTGGTACT
GGCACATGTTCGACACCGTCAAGGGTTCGGACTACCTGGGCGACCAGGATGCCATCGAATTCATG
TGCCGCGAAGCACCGAAGGTCGTGTACGAACTCGAACACTTCGGCATGCCGTTCGACCGCAATCC
GGACGGCACGATCTATCAGCGCCCGTTCGGCGGCCATACGGCCAATTTCGGTGAAAAGCCGGTGC
AGCGCGCCTGCGCCGCGGCCGACCGTACCGGTCATGCGCTGCTGCACACGCTGTATCAGCGTAAC
GTGCGCGCCAAGACCCATTTCTTCGTCGAGTGGATGGCCATCGACCTGATCCGCGACCAGGACGG
CGATGTGCTGGGCGT
>r349.1 |SOURCES={KEY=d7264f85...,fw,157275-157875}|ERRORS={}|SOURCE_1="hcb" (d7264f85c64c494738c475b842be43584b20fbfb)
TGAACGTACTGTCGACGAAGGCGTGGTTGCGCTGCCTGCGCCTGAGGATTGCGCCATGGCCAGCG
TCGAGGCCGAGGCAATCAGGACAAATGAAACCGCTCTGAGTTTATTGGTTAGCGTCATATCTACC
TCCTTAATGAGAAGAAAAGCATCACCGATGCCCAGCTTGGATGCACCACTTTTCCGCTTGTTCAG
GAGTGGGAACGACTGCTTCGTGCCAATACGAATAATTCTTTTGCAACTGCCTGAATTTAAAAGGC
TTTCGGCAATGTAAGAAAGTGTTACGCGGGCAGTCTGCTCTTTCTGCATGACGACAGCTGCCCTA
CCGACGCCGCAGCAAGACGATTTCCCTGTCAGCTTGTATTGCCAACCATCGAAGCCGCCCTGCTG
GACGCTGCTCGCTACTGGTCCATCTGGGGCAATGCCAGCGAACGCAATTGGAAGCGTCCATCGTT
GTTGAACAACCAGGTTTCAGAGACGTCTATCTTTCCTTGCCGCAGCAGGTGGGAAGCCGGCTTGG
GAAACGGTGCTGACTGCCGCAGCGAGGCCAGCGCGGTCGCTTCATTTTCCCGATCGCGGTTGGAG
CGCATGATGTCACTG
>r350.1 |SOURCES={KEY=d7264f85...,bw,4123689-4124289}|ERRORS={}|SOURCE_1="hcb" (d7264f85c64c494738c475b842be43584b20fbfb)
TGTACTGGCGTCATCGCGTATTTGGGCGCGCACCTTAGACCGGTTCAAAGGCGGTGAGTCGCTAT
GCATCATGACTGCCCTTTTGGCGGCTGCCACGTTGCTGCCGGTTCTAGCTGCGTCATCAATGGCT
GTTTTCGTGTCTGGCATCCTCTTTGGTGCAGTGTTCCTGTCAGTCGTCGCTTCAACTACGGCGCT
GGTACGACACAACCTTGCACCTCATGCTTGGTCGGCCGGTATCAGTTGTTTTACTACGGTGTTCG
CTTTGGGTCAGATCATTGGACCAACTATTGTCGGTTGGATTTCTGACGAGGCTGGCGGTTTAAAG
CAAGGGCTAGTGTTTTCCGCTGTGGCTTTGCTTCTCGCTGCCGCCCTTGCGTCCCAGCAGCGCGC
TTTATGTGTGGACAGCCGGCAGAACGAGTAACTTTTGTTTCCGTTTGTCTAGGACGTCGTTGCGC
CATTTTGCAGCATTGGGCATTGATGGAGTCAAATTCATCATTACCTTGCTGCCTGGCTATACCAG
TTGCAGAGCCTTTCCTTACCTGGGAGTTGTGGTCGCATAGTAGCCAACGATCGGACCTCGATAAG
GTTATATGGCGCGGT
>r351.1 |SOURCES={KEY=d7264f85...,bw,3499172-3499772}|ERRORS={}|SOURCE_1="hcb" (d7264f85c64c494738c475b842be43584b20fbfb)
CTATTTAACATAACGCAAATTATCGACGTTTTCGGTGTAGGAGCAAGATTAGAATGTCTCGATCT
GGCTAAATCAGAATGTCTCGTTTTAAGCAAGTCCAGAGATATTAAGGCGTGCCAACCGAAGCTGA
GCTGCTGGCAGAGTTGCCTGATCCTCCGACGCAAGACCCGCTGTAACCCATCCAACCCGCTTCGG
CGGGTTTTTCTATGCCCTCATCAATAAGGCCTCAAATGCCAGAAATCGATAAAGACGCTCAGAAA
GAAATCCTGAAGGAAGCCATCTCCGAATGGCTGGATAAGCAGTTCGCCACTTTAGGGAAATGGAC
GCTGGGCGGCATATGCTCAGCCGGATTGGCTGCCCTGGCATTTTGGGTTCTCACCACGCATGGGT
GGCATAAGTGACTCGCGACCAATTACTGGCCATCATGCCCGGTGCGGGCGTGTACGCCGGAATCT
ACCTTCCGCACCTCGTCGCTGCCATGGCGGAGTTCGAGATCGACACGCCAACCCGACGGGCTGCC
TTTCTTGCCAATCTTGCTCACGAGTCGGGCGAGCTCTGTCGGATGCAGGAAAACCTCAATTACAG
CGCGGACGGTCTCGC
>r352.1 |SOURCES={KEY=d7264f85...,fw,1508578-1509178}|ERRORS={}|SOURCE_1="hcb" (d7264f85c64c494738c475b842be43584b20fbfb)
CAAACAGGTCATTTTGCGGGTCAACGACCGCGGTCCCTTCCATTCCGGGCGCATTATTGACCTCT
CCTATACTGCCGCGCTCAAGCTTGGGTATCTGAGCAGCGGCAGCAACCAGCTTGAAGTCGAACGG
CTGCTGCCGGACGAGATCGCGCGTATCAACAGCGCCGCCAAGGATACCCAGGTCGCCGCTGCGAA
GCCGGTCGCTTCCGTCGCTGCCGCGACACCGGCGCCGGCACGCAGCGCGACGGATGTGACGGCAG
CACCGGCGGCAGCCGTGGAAGCCAGGCCGGTGGCGTTCGGCAGCGACACCACGACGTTCGCCTTG
CCGGAACCCGCTGCTGCGCCCATGCAGGCCGACATGGCGGGCGTCAAACCCACGGTTGTGGTCTC
GCCTATCGCAAATTCAGGCGCCGGCTATTACCTGCAACTGGGCGCCTATGGGCAGGCTGCCAATG
CCGAAGCCGTGCGTCATCGCCTGATGAAAGAATACGCCGGTACGCTGACCGCGATTGAAGTCGTG
GAATTCGGCACCTTCCATCGTTTGTTCAGCGGCCCGTTCGCGACACGCGCGGAAGCCGCTGCAGC
GGCAGTCAAGCTGCA
>r353.1 |SOURCES={KEY=d7264f85...,fw,3092382-3092982}|ERRORS={}|SOURCE_1="hcb" (d7264f85c64c494738c475b842be43584b20fbfb)
TGCGCCTGCAAAACGAACGCATGACCGGCGCGCTGCTGCCCTCCGCGCAGGAATTTTTCAAGAGC
TACGGCCTGACGCCGGAGCGTCTCGCGCTCGCCAAGCCGGATGCCATCGTGATGCATCCGGGACC
GATGAACCGTGGCGTGGAAATCGATTCCGCGGTGGCCGATGGTGCGCAGGCGGTGATCCTGCCGC
AGGTAACGTTCGGTATCGCAGTGCGCATGGCGGTGATGAGTATTTTGGCAGGAAATTAATTCATG
AAACTCCAGATCAAGAATGGCCGCGTGATCGACCCGGCCAGCAGCGTTGACGCGCAAAACGATGT
GTTCATCGCTGACGGCAAGGTCGCCGCCATCGGCCAGGCACCCGCGGGCTTTACCCCGGACAAGA
CCATCGACGCCGCCGGCATGGTGGTGGCCCCCGGTCTCGTCGACCTCAGCGCACGGTTGCGCGAG
CCGGGTTATGAATACAAGGCCACCCTTGAATCCGAAATGCAGGCCGCGATGCAGGGAGGCGTGAC
CAGCCTGGTCTGTCCGCCGGACACCGATCCGGTCCTCGATGAGCCCGGGCTGGTCGAAATGCTCA
AGTACCGCGCCAAGA
>r354.1 |SOURCES={KEY=d7264f85...,fw,4441346-4441946}|ERRORS={}|SOURCE_1="hcb" (d7264f85c64c494738c475b842be43584b20fbfb)
GCATCAAGCGGGATGGATTCAATGACAACCAGCTTCAATCGTCAGGCTCACTCCCGCGTCGTGGC
GGCCAGCGGCATCGGCGGCGGGGCCAGCCCTTCCGGATTGACGCATACCTGCCGGATCACCGCGG
ACGTGATGAACTCTTCCCAGTAGGTGAGGGCCTCGGTCGTGGCAAGGTCTTCTCCCAGGAAGGCT
GACAACGTGAAGCGATTGGATAAATAGAAATAGGCGAGTGCAGCACTCATCAGGTAGATGTCGCG
TGCCTTCAGGTCTGCGCGAAACACCCCGGTCTCGGCGCCTTTGGCGAGGACCCGGCCCATCAGGG
AGATCGCCGGCGAAGAATACTCGCGGGCACGCATGGACTTGGAAATGTGCTTGCCGCGGTGCAGG
TTCTCGCTGTTGAGCAGGGTAATGAACTCTGGATGCTGCTGGTAATAGGTCCACATGAAACGCAC
CAGCGTCTTCATGTCTTCGACGGGGTCGGCGAGATGAAGCACAAGCTTGGATTCCGCGTCGTTGA
AACGCCGGTAGGCGTCCTCGATCACGGCAATGAAGAGCTCTTCCTTGTTGCCGAAATAATAATAA
ATCATCCGGTCATGG
>r355.1 |SOURCES={KEY=d7264f85...,fw,2537311-2537911}|ERRORS={}|SOURCE_1="hcb" (d7264f85c64c494738c475b842be43584b20fbfb)
ATGCGAATGCGGCAACGCTGCGCCAGTCGGGCATCGCGAACTCCATCCAGGCGCGGCAGACCGGC
ACCAGGAACCAGTCGGCTAGTGTCCAGAACGGCAATGGCAACGTGCTCGAACTCGTGCAGCAAGG
CAGCTTCAACGTTGCCACCACCAATCAGCAGGGTGCCAACAACTCTGCCGTCGTCCAGCAGTCAG
GCAGTCACAACCAATCTCTCGTCGACCAGCGAGGATCGCAAAACGTCGCAACAGTAAAGCAGTTT
GGTCAGGATCACAGAGGCATCGTTCGCCAATACGGCAACGGAAACACAGCGGCATTGGTTCAGTA
TTAGGGGGCTGAACCACTTCTTTTCCCCCCTCATTCACTTTGGAGGAATCACACATGAAGCGCAC
AACAATCGCACTGGCACTCACACTGGCATTCAGCGCAACCGCAGCCATCGCAGCAACCGAAGCAA
CGACCTCGCAGTACGGCAATGGCAATGACGCCTACACCGAACAGTCCAGCACCTTCAATGCCAGC
GCAACGACAACCCAGTACGGCACCAACAACAAGGCCGGCAACCAGTCCACAGGCACCGGCGGCAT
CCTGCAGCAAAACAG
>r356.1 |SOURCES={KEY=d7264f85...,bw,2050778-2051378}|ERRORS={}|SOURCE_1="hcb" (d7264f85c64c494738c475b842be43584b20fbfb)
CCGTTCACGGGACAACTTCTTTCGCCAATGCTTGCAGCGCTTGCGATGAGTTTGAGCTCGGTATC
GGTCATTACCAACGCACTACGCCTACGCAGCAAAGGGAATTGACACGCATCGAGGCGGCCCTGGG
GGCCGCGAAACGCGTTATTTTGTGAAAAGATATCACTATCATAAGGGTCGATCTCCCTGACACCT
ACCTGTTTTATCTACCATATCGAGCACATACGCTCCGGTACTACTAAGACCGACGACTGCAATCC
GTTGAGCGGCCAACGTATCATTCAGTGCACCAATCCCGACGCGGCTAGTGGCTGAATTGACGTAT
CTGAATACTAATCATCATTCATTTCTCTCAAGACAGGGAATGTCTTGGGATCTGGATATGCGTCG
ACCCTTTGTGATTCGCCTGCGATGCGTGCGATATACGTCGTCATCTTGTGGCGATAGTCTCGCTA
GCCAGTCTTGGCAGAAAGGGTATGTTGGACGATCAGGCCGCACCCTAAATCTATATCCGCATCTG
CATTCTGAAACGCGGCGAGAGGTATGCCGCCACTGTGGCATGGGTATTCGCCTGTCCAATATGCG
TCATGCTCGCTAGGT
>r357.1 |SOURCES={KEY=d7264f85...,bw,2846377-2846977}|ERRORS={}|SOURCE_1="hcb" (d7264f85c64c494738c475b842be43584b20fbfb)
ACGTGTTGTAAGCACAAGGGAGTCGACTGAGCATGGCGAACAAGGCCCTGGCAAAGCGTCAGAAG
ATGACGATACGTGTTGAGCCCGCGCAGCGGCCCCTGAAAGGCCGCAATGCGGTGGTCGTGGGTGC
GAAACAGAAAGCGGCCCAGCCGGCGGCGAACAAGCGGGCAGGAGAAACGGTCACTGCCAGGCTGC
TCAGCAAGGTGCTTGGCAAGACCGGCGCATAGCGAGATTACTGGTTACGCGTCACACCTGAGACC
GGCTGGATACGTGCTGTATCCAGCCGGTCTTTGCTTATTCTGCGGTTGAAACAACACCGGGATAG
GCAGCGCGTTCTGTCCCGCCGGAAGTGCTTCGGGTACCTGCTGCGCTTCTCTGACGAACGTGCAG
ATGATGGGCGGGATCGCGCTAGCGGCTTTGGAGCGGCGGCTCGCCGGGAGCCGTGCTTCCACTTG
CAGGCGGACCACTGGGAGCGACGGTGCCTGCATTCGGGGCAACCGGAGCCGGCCGCAGGTTGGGC
GGCGGCGCATTGGCAGGCGGTACGCCACCGGTTGCAGGTGCCGTGGCGGCGGGAGTCCCGGCCGG
GGGACTGACGACCAC
>r358.1 |SOURCES={KEY=d7264f85...,bw,4377505-4378105}|ERRORS={}|SOURCE_1="hcb" (d7264f85c64c494738c475b842be43584b20fbfb)
CCCGCACCGGCACATAGATATCCTTCAACGCTTCCGGGCTTTTTGCAAACTGGGGCGACACTTCC
ATCACGACCCGGTACTGGTTCAACTCGTCGTAGATAGTTGCCACCTGGCGCTGTCCAAACGCGTT
GTACAGTGCGTTGTCGACATCCCGCGAGCTAATGCCCAGCCGCGCCGCGGTGGTGCGGTCCACTT
CGACAAAGGTTTCCACCGCATTGTCCTGCTGGTCGGTGTCGACATCGATCAGTTCAGGCTGCTGC
TTCATGGCTTCCGCCAGCTTGAGCGCCCACGACTTCAGGTCGGCGCTGCTGTCGCTTTTCAGGCT
GTACTGATACGTGGAGTTGGTTTGCCTGCCGCCCATGCGCAGGTCCTGCACGGTATTCAGGAACA
GGCTGATGCCGGTGACCTGTGCCAGTTGCGGTCGCAGGCGCGCAATCACGGCCTGCCCGCCTTCC
GAGCGCTCCGATCGCGGCTTCAGGTTGATGAACATGAAGCCGCCGCCGGCACGCCGGCCGCCGGT
GAAGCCGACCACGGTATCGACCGCCGGATCCTTGCGGATAATGTCGACCAGCTGCTGCAGCTTGC
CCTGCATCGCCTGGA
>r359.1 |SOURCES={KEY=d7264f85...,bw,4058051-4058651}|ERRORS={}|SOURCE_1="hcb" (d7264f85c64c494738c475b842be43584b20fbfb)
GGCGCGTAGTATTCGGAGATGTGCGCCTTCCAGGTCGAAGACAGCGGGAAGCGCTCGTCAATCCA
CGCCAGCGCCTTGCCCGACACCGGAACAGGAGTGCCGGTCGGTTTGTGTTGTGTCGCCATGATTA
TGCTTCGCCTTTCTCGTCCTTACCGATCACCAGCATCGTATCGCCTACGAACATGTGCGGCGGCA
CTTCGAGGTTATCTGGTGCGGGCTTGTTCTTGTAGACGCGTCCTGCCAGGTCAAATGTGGAGCCA
TGGCATGGGCAGAGGAAACCGCCTTGCCAGTCGTCCGGCAGCGAAGGCTGCGGACCGGCCTGCAG
CCTTGTAGTCGGCGAGCAGCCGAGATGGGAGCAGATACCGACGGCCACCAGGATGTCCGGCTTGC
GCGAACGGTGTTCGTTGCGTGCGTATTCCGGAGTCAGTTCAGCCGGGTTGCGTTCGGAATTCGGG
TCGGCGAGTTCGCCGGAAACCTTCTTCAGTGATGCAACCATGTCCGGGGAGCGCTTCAGGATCCA
TACCGGCTTCCCGCGCCATTCAACGGTCCTCAGCTCGCCGGGAGCGAGCCCGGCGATGTCCACCT
CTACCGGAGCGCCCG
>r360.1 |SOURCES={KEY=d7264f85...,bw,2686883-2687483}|ERRORS={}|SOURCE_1="hcb" (d7264f85c64c494738c475b842be43584b20fbfb)
GTCGGCAGTCAGCGCAGTGGCCTGCGCGCCTGCCATTGTATGGCAATCTTGTTAAGTATGGCTGC
CGCGACATCCGGCGTGTCTGATGAATAACAAGTATGGCTCCGCAACACCGGCTGCTGCAACTTTC
TATGCGATCCTGAAGCATGTATTCCCTTTCCGATTTTGATTTCGAGCTGCCGCAGGAACTGATAG
CGCAACTGCCGCTGCCCCAGCGCAGCGCCTCCCGCCTGCTGCATGTCGATGGCGACCAGCTGGTG
GACCGCGCCTTTGCCGATATTGTCGACCTGCTCACTCCGGGCGACCTGCTGGTCTTTAATGACAC
CCGCGTACTCAAGGCGCGGTTTTTTGGCATGAAGGAGACCGGCGGCAAGGTCGAAGTGCTGGTCG
AGCGGGTGCTCGACAACCGCACCGTGCATGCGCAGGTCCGGGCCTCCAAGTCGCCGCAGGCGGGC
GGGCGGATCCGCCTTGCCGATGCGTTTGACGTAACGGTGGGGGAGCGCGCGGGCGAGTTCTTTAC
GCTGACGTTCCCGTCCGACGTCTTCGACCTGATCGAAGCGCACGGCCGCCTGCCGCTGCCGCCGT
ATATCGAGCATGCGG
>r361.1 |SOURCES={KEY=d7264f85...,fw,3339123-3339723}|ERRORS={}|SOURCE_1="hcb" (d7264f85c64c494738c475b842be43584b20fbfb)
ATTCAACACACTTTCGCTGGACGTCGTCGTCCCGCACTCATGTAGGCCTGATCCGTGACGTCAAT
GAAGATGCATTTCTTGACCGCCCTGAACGCGGTGTATGGGCGGTAGCCGACGGCATGGGCGGACA
CGCGCTGGGAGACTTTGCCAGCCGCACCGTGGTAAACCGCTTGCAGGAGATGCCGCCGCCGGACT
GCCTGGAAACCTTTGTGGACCAGGCCAAGAACCAGTTGCAGGTGGCCAACCGCGACTTGCGCCAC
GAAGCAGTGATACGTGACGTCTACATCATCGGCAGCACAGCAGTCGTCCTGCTGGCCTGGGATAG
TCATTGCGGTTATCTCTGGGCAGGCGACAGCCGCATCTATCGTTTCCGGCATGGTGAACTGCGCC
TGCTGACGCGCGACCACAGCCAGCTTGAAGAACTCAAGGAAAAAGCCGGCCTCAGTACCGAAGCT
GCGTTGCTGCATGTCCCGAAAAACATGATCACCCGTGCAGTCGGCGCTGCCGATGCGCTGGAGAT
CGATGAGGACCGGGTCGAGGTCGACGATGGCGACATGTTTCTGTTGTGCAGCGACGGTCTCAGCA
ATGCGGTCAGCGAAG
>r362.1 |SOURCES={KEY=d7264f85...,fw,760628-761228}|ERRORS={}|SOURCE_1="hcb" (d7264f85c64c494738c475b842be43584b20fbfb)
GGCGGTTCGCTGCATAAGGGGCCAACGAAGGATCAGAGACGGCATCTGGCCAAACGTTCAATATA
TATTTGTGCAACGCAGCAAGGGGAGAAGTTCACTTTAAAAACACTCAATAAAACAAATATATTTG
ACGTCAATCTGGTGCGACGCAGCATAATGTACTCATCTAAAATCAATGCTCGACTGAGCTTCCAT
GGAGCATTATGCATATCACCAATATTCAAACTTCCTCTGCAATGCTGCTCGCATTCGAACCCATG
CGTTCCATGATGGATTTCTTTGCAGGGCACGTGCTTCCACTCGAACGCCTGCCCAAAGGAGATGG
TCACGCAGTCATTGTATTTCCGGGACTCGGAGCCTCCGGTAGCGCCACTGCGATGTTGCGCACAC
GCCTGCAGCAACTCAATTATGAAGTCCATGATTGGGAGCATGGCATCAACCAACTGCCAATTGGC
GACCTGGATGGCTGGATCACGCAGCTGGCGACGCAATTGCAGCGTTTGGCGGCACAGGATGGTCG
TGCCGTGACGTTGATTGGCTGGAGCCTGGGAGGCCTATATGCGCGTGCGCTGTTGCAGCGCTATC
CAGAATGCGTGCGCC
>r363.1 |SOURCES={KEY=d7264f85...,bw,811624-812224}|ERRORS={}|SOURCE_1="hcb" (d7264f85c64c494738c475b842be43584b20fbfb)
GTCCACGATGGCGACGTCCGGACGGTACTCACGCAAACGCTGAAGTCCTTCTTCCCCGGTGGCCG
CCTCGTCGACGACATAGCCGTAGGCTTCGAGCAGGGTCTTCAATGTTTCACGCGCGTCCGCATTG
TCTTCAACGAGGAGTACGCGGGCAGCGGAGGTTTCGGCAATGGAGGGGATTCCGGTGCGAACCTG
CGGCGCCGGCAACCTGGCGTTCGCATCAAGGGGCAGCCGCACGGTAAAGGTGCTGCCGCAGCCTA
GTCCCTGGCTATCCGCAGTCACCGCTCCGCCATGCATTTCCACCAGCTTTTGCACCAGGGTCAGT
CCGATGCCAAGTCCTCCGTGCGACCGATCAATGCTGGTGTCGACCTGCACGAACATGTCGAAGAT
GACCGACAGTTTGTCGCGAGGGATGCCTCGTCCGGTATCTTTCACGCGCAGCACCGCCCATTCCC
GGTTTTCCCGCGTCTCGTGCGACAGCGTGACATCAATCTGGCCTCCTGCTTCCGTGTACTTTGCC
GCATTCGCGAGGAGGTTGGTCAATACCTGTTCGAGCCGGGTGACGTCGCCCACCATCCGATAGGC
GCCCGAGCTTAGTTT
>r364.1 |SOURCES={KEY=d7264f85...,fw,1382916-1383516}|ERRORS={}|SOURCE_1="hcb" (d7264f85c64c494738c475b842be43584b20fbfb)
TCCCGAGCGGCCGCGGCAATTGCACTACCTCGCCATCGAGAAGCATCCTTTTTGCTGCGATGACC
TGGAAGCCGTGCACCGCCTGTGGCCGGAGCTGGCCGAGCATGCGCAGGCGCTGCGCGCGAGCTGG
CCACCGCTGGTCGCCGGATTTCATCGGCTGCTGCTCGATGAGGGGCGTATCGTGCTGACCCTGGT
GTTCGGCGACATTGCCGAGTGCCTGCCGGAAGTCCATGCCGCGGCCGATGCAATTTATCTGGACG
GTTTTGCGCCGAGCCGGAATCCCGAGATGTGGGCGCCGGCCATCCTTACCCGGCTGAACCGGCTG
GCCGCACCGGGGGCGACCTTGGCGACCTATAGCATCGCCAGTGCGGTGCGCGCCGCTCTGGCGCA
GGCGGGCTTCCTGTGTGAAAGAGTGCCCGGTTTTGGCCGTAAGCCGGAAATGCTGGCTGCGCGCT
TTGCGCCGCGCTGGCAACAGCCGTCGCGTACCGAACCGGGCGCGCGGCGCGCCCTGGTGATCGGT
GCCGGCATCGCTGGCAGCACGGTATGCGAACGGCTTGCGGCGCGCGGTTGGCAGATTGCGCTGGT
CGAGCGGCATGCAGC
>r365.1 |SOURCES={KEY=d7264f85...,fw,2020834-2021434}|ERRORS={}|SOURCE_1="hcb" (d7264f85c64c494738c475b842be43584b20fbfb)
TCATTTCGAATGCACTGCCCGAGGACGGATGGACCGGACGCGCCGGCTTTGTCCATCAGGCTGTC
ATGGCAGATCTGCCGGACATGTCCAGCCATCAAGTGTATGCCTGCGGCACGCCCATCATGGTGGA
TTCGGCAAAGCGTGATTTCGTGGCGCAATGCAAACTGCCGGAAGAAGAATTCTATGCGGACGCCT
TTACCTCGGAAGCCGACCTTGCCGATGGCGTTTTGACAACGAAATAGTTTTTGACGCACCGCGCA
AAAGGTCTTAACATTGACTTTATGAATACGACAGCAAATTTCTCGCGACGCCGTACACTGCTACC
TCAACCCGGGAAGCCGTGCGTGTAAGTGTTTGCTGCTCACTAAGCCACAGGTCTGCCCTGTGGCT
TTTTTTTTGATCCCGAATTGACCCTCATCGACCTAACATCGACTTTCTCCAGGAGCCCCGAGATG
GAATTCAGCCAGTACGACGTCAACGCCCTCATGCAAATCACCAACAGGCCATCGCTCGTGTTTAC
CGAAGGCCAGGGAATGTGGCTGACGGACAATCACGGCAAGCGTTATCTCGATTACCTGCAAGGCT
GGGCGGTCAATTGCC
>r366.1 |SOURCES={KEY=d7264f85...,bw,2995492-2996092}|ERRORS={}|SOURCE_1="hcb" (d7264f85c64c494738c475b842be43584b20fbfb)
CAAGCTCATCCGCGGTCGCCTCCTTGGAGTCGAGCACGGTAAAGCGCGGTGTCGGCAAGCCGTGG
CTCAGCCAGATGCGCTTGGTCATGACCTTGTCCATGCCGATCGACGACGCCATCACGCCGGAGCC
GGTATACGGCACGCCGAGTTGCTCCAGCACGCCTTGCAGCGTGCCGTCCTCGCCATAGCGGCCAT
GCAATGCGATGAACACGCGGTCGAACTGTTCCGCGGCCAGCGCGGCGATACCGCGCTCGGCCGTG
TCGAAACCGTGGGCATCGACACCCTTGCTTTGCAATGCCTTGAGGACACCGCTGCCGGACATCAG
CGACACTTCGCGCTCGGCGGAACGCCCGCCGAACAGCACGCCGACTTTTCCAAATTCTTTTTTCA
GGTCTGTTGCACTCATGATTAATCCTGTCAGCTCTGTTGCGTCAGCTTGCCTGGCACGCCGCTGA
TCGAACCGGCACCCATGGTGATCACGACGTCGCCATCCTTCGCCATGTTCATGATGGTGGCCGGC
ATTTCCGTAATGTCTTCGACGAAGAGCGGCTCGACCTTGCCGAGCACGCGCAGCGCATGCGCCAG
CGAACGTCCGTCGGC
>r367.1 |SOURCES={KEY=d7264f85...,bw,1519718-1520318}|ERRORS={}|SOURCE_1="hcb" (d7264f85c64c494738c475b842be43584b20fbfb)
CACCCCGCTGATCGAAGCGTCGTAAATTGTCCGCACGGGATCCCCTGTGCAAGCGGAGAATACGG
TCCACACCGTATTCTCCGCCAGTCCTTGGCTGTGTTTGTCCTGCAGCACTCTCATCTTTTCAACG
TATCCCGTTCTGGATTAGCGAAAATTGGTCAATCTCTCTCCAAGTATTTTTAAGGCTTACGATAT
CCGCGGTATCGTGGGCAAAACCCTCGACATTGGTGTAGCCCGGCAGATTGGCCAGGCGTTTGGCA
CGGCGGCACGCGTCAAGGGCGAGCAAACGGTCGTGATCGGTCGCGATGGCCGCCTGTCCGGTCCG
GAGTTGGCTGCAGCGCTGGCGTCAGGCCTGCAGCGCGCCGGCATCAACGTGATCGACCTGGGCGT
GGTCGCCACCCCGATGCTGTACTTCGCCACCCATGTGCTCGACGCCCAGTCCGGCATCATGGTCA
CCGGCAGCCACAATCCCCCCGACTACAACGGCTTCAAGATGGTCCTCGGCGGCGAAGAGTTCGTC
GATCGCCATGCGGGCGCCGTTTTCGTTGTCTTTACCCAGGTGAGCGATCGCGCCGGAGATGGGGC
CGACGTGGCCGATCT
>r368.1 |SOURCES={KEY=d7264f85...,fw,361866-362466}|ERRORS={}|SOURCE_1="hcb" (d7264f85c64c494738c475b842be43584b20fbfb)
ACAGCACGGCGCACGGCTGGTACAGGTTGCCGATGGTAATGGTGTCATACAGTCCCAACCCTGCA
CGGCTGACCGGCGTGTTGCCGCGCCGGATCGTCAGCGCCGGGTTCAGCGCCACTTCGGTCACGGG
CTCGGATACCGCCACGCCGTCGATCAGGCCCCGGGTATCCTGCTCGGCTGCGAGGATCGCAGCAC
CGCCACCGTTGGATGCGCTGGATGCAATGACCAGTGTATTGGCGGGAGTAATGGTATTGAGGCGG
CTGGTGCCGTTACGCGCGACGTCGCCGAATTTGTCGTTCAATGCATAGAACGCGAATTCCACGGC
CTGCAGCGTGGTCTTGCCCCAGTCCTTCTCGGAGTTCTGCTGCGAGTGTGCCTGCTTGATCGCGA
ACCGGTTTGGCGTTGCAGCGTTGAACGCGGCAAGTTCAGCAGCGGTCAGGTTGGCGGTAAAGGAG
GAATTCTTGCCGGCAGCGGTTGCGTTCGCGCGCTCGCCGTTCATCATGTTGATCGTGTTGGACTG
CAGGTTATGGAAGCCCATGCCGCTGCCCTTGTCGCTGTAGGCAACCGCGCATTTTTGCTTGAGGC
CCCAGTCGCCGGCCG
>r369.1 |SOURCES={KEY=d7264f85...,bw,1403227-1403827}|ERRORS={}|SOURCE_1="hcb" (d7264f85c64c494738c475b842be43584b20fbfb)
GCACTCCCTGGAGCAGGTGCAGACGCGGCAAAAGGATGTGATGTTCGCATCGCGTTCGCAGCGGC
ATATCGATGCCTACCTGCGCGAGCACAAGCTGCGGCGCACCGTACGCATGTTGCGTGACAAGTTG
CCGGCGGATGCGCTCGGTCGCGCCGAACAACAGGAAATCGATACCCTCGGCGACGAATCGACGAT
CCATATCGTCCAACTGGCGTATGCCGGCCGTGACTGGCAGATGGCGTCCAAAGACATCAACTTTT
CACGCGGCTCGATAGAATGGCGCTGGGACCAGGGTTATCAGGATGCGATGCGCGCCATCGAACAC
GGCGCCTGGCGCGTCCGTGCGCCGGAAGGCGCCGGCGTGGTCGTGCACGAAGTGGGCCCGGCGGG
GATCTGCGAGAAACGCGAGCCGGCCGCCCGCTCGCGGGGCTGACCGCCGGGTATGCGACCGGCTT
GGCGGACCGCCTGTTCCGATGGCGCGCTTCCCCGCCACGCTACGCCGGCAGGTCCCGCTCCCAGT
CCGGCGACTTGCCGAATCGCTCCACCAGGTAATCGACAAACGTGCGCACCTTGGCCGACAGGTGA
CGCCGGCTGGGATAC
>r370.1 |SOURCES={KEY=d7264f85...,fw,2324004-2324604}|ERRORS={}|SOURCE_1="hcb" (d7264f85c64c494738c475b842be43584b20fbfb)
CCGGACCGGTGAAACGCAGTACTTCGCGCAAAACCTCTTCGGCGGCGCCGACGACCGCTGGGTGC
AATCTCATGGAATTTCTTTCTGTTTATGCGGGCTGAGCCGCATCTGCAATGTGAACTACGCCGTT
GTCTATCGACAGCCGGCCTTCAACGAACCAGCGCACTGCCCTCGGATAGAGCACATGCTCCTCGA
TGAGAACGCGATCGGCCAGCATGTCTTCGGTATCGCCCGGCAGCACCGGCACCGTAGCCTGTGCG
ACGATCGGACCGTGGTCAAGTTCCGCCGTGACGAAATGCACGGTTACGCCATGCACCTTGACCCC
GGCGGCAAGCGCCTGCCTGTGGGTCGCCAGCCCCGGAAAGCTTGGCAGCAGCGATGGGTGGATAT
TCAGCATGCGGCCTGCATAATGCTCGACGAAACCCGGTGTCAGGATGCGCATGAAACCGGCCAGG
ACGACGAGATCAGGCCCATAGCGGTCTATCGCGGCTAGTAAGCTGGCGTCGAAAGCCTCGCGGGA
CGGAAATTCCTTGCTGACGACCACTTCGGTAGCGATGCCGTGCTGCGCGGCGAACGCCAGGCCTT
CTGCATCGGCGCGAT
>r371.1 |SOURCES={KEY=d7264f85...,bw,1406006-1406606}|ERRORS={}|SOURCE_1="hcb" (d7264f85c64c494738c475b842be43584b20fbfb)
CATCCACATTCAGGTAAGGCACGCCGAGGCACTGCTGCTTCATGTGATTGGGCGGATTGACGTGC
GACGCCGCCATCGTCTCCGACAGGCCGTAGCCTTCCATGTACTTCTGCCCGGTGAGGTCGAGCAG
CTTCTGCGCAATCGCCGCCGGCATCGCCGCGCCGCCACCGGATACCCGTTGCAGGCGCGAGATAT
CGTATTCGGCCAGGCGCGGATTGGACAGGAAGTCGATCATCATCGTCGGAATCAGCGTCCAGGTC
GTCACCTTGTAACGCGTGATCAGCTGACCGGCCGCGTCGCGATCCCAGCGTGGCAGCACGACGAT
CGCACCACCGGTGTAGATCATCGCATTCATCACCGACTGCATGCCGGTCACGTGGAAGAACGGCA
GCACTGCCAGCGTGACATGGTCTGGCGCCATCGGTCCCGACCAGGTCGGACTGGCGACCGCATTG
AACATCACCGAGCGATGCGTATGCACGCAACCCTTGGGCTTGCCGGTGGTGCCCGAAGTATATGG
CATGCACGCGAGGTCGTCCGGCCCGGCCTCGTGCGGGCGGGGTGCATGGCGTGCGGCAAGCGCCT
CCTTCCACGCAACGA
>r372.1 |SOURCES={KEY=d7264f85...,bw,550159-550759}|ERRORS={}|SOURCE_1="hcb" (d7264f85c64c494738c475b842be43584b20fbfb)
CGGTTTGGACTCGTCCGCCAGAGTTCAATCTGCGCAAGTCGTCCCAAGACATTCTTCGGTAAGAT
GGCGAGGTTTGCATTATTCGACTTCTCTATGTCAACAGATCAGGCTTCCAGCACCGTCTTCGTTG
TGGAAGACGACGAGCACATCGGTCACGTTCTCAAGTTCATGCTCGAGCGCCAGGGCTATCAGGTG
AATCTGTTTACCGACGGGCTGGCCGCCCGCACCGCCATTGAAAGCGGCGGCCCGCCCCCCTGCAT
GGTGCTGTTCGACGTCATGCTTCCCTACATCGACGGCTTTGAACTGGTCGGCATTGCCCGGGCAC
AGCCGGGCTGGCAGACGCTTCCGATCCTGATGCTAACAGCAAAGACCATGGAACAGGACATCGTG
CGCGCGCTGGATGCGGGTGCCAACGACTATATCGTCAAGCCTTTCCAGCCCAACGAACTGCTTGC
CCGTATCCGCCGTTTTCTGAAGGGCAACAAATGAAGCGCATGGCCTTTCTCGTACTGTGTGCCGG
TGTGGCGGCGACCGCATCCGTCACGTCTGCCGTATCGGCAGCAGAAGGCTCACCGACCGGCGCGC
CAGCCGGCACCGCGG
>r373.1 |SOURCES={KEY=d7264f85...,fw,3165173-3165773}|ERRORS={}|SOURCE_1="hcb" (d7264f85c64c494738c475b842be43584b20fbfb)
CGATTTGAAGTTGCGCTCAATCCGTGCGAACCAGCGGCGTACGGCATCGAGCAGGTTGAATTCCT
GGTCGCCGCCCATGCCGGAACGTCGGCGCGTTCCCTGGCCAAAGTGGCCTCCGGCGGTGAACTCG
CTCGTATCTCCCTGGCCATCTCGGTGATTACGTCCAGCGCCACGGCAACGCCAACCCTGATCTTT
GACGAGGTCGACAGCGGCATAGGCGGCGGCGTGGCCGAAGTGGTGGGGCGTTTGCTCAAGCGCCT
TGGCCAGGACCGGCAAGTGCTCTGCGTGACTCACCTGCCGCAGGTGGCGAGCCAGGCCAACCAGC
ATTTCCAGGTCAGCAAACGAAGCACGGAAGGCCGCACGATGTCACGCATCGATGCGCTCGACGCC
AAGGCACGCATCGAAGAAATTGCCCGCATGCTGGGCGGAATCGAAATCACCGCGACCACGCGCAA
ACATGCGCGTGAACTGCTGGCCTCCTGACCGGGCCCGAGCAAAAGCGCCTACCCACAACTGGACC
GGAATGACGATGCAGCCGAACAAGGAACCCTCCTACAAGCATGGCACGATTGCGAAGACGGCCAT
CGTGCTGGTCAATCT
>r374.1 |SOURCES={KEY=d7264f85...,fw,2622521-2623121}|ERRORS={}|SOURCE_1="hcb" (d7264f85c64c494738c475b842be43584b20fbfb)
AAGCTCCTTGAAACGTTCGGCTGCCTTGCCCTTGGGCGTATCGTTGGCTACCACGTGGCTGAACT
TGATGACGATCGGCCCCTGTGCAAGCGCATTTGCGCTGACAACGGCAGCAGCCGAAAGGACAAGG
AACAGCGTTTTACATTTCATGAACAATCTCCGGATGGCCAGGAAGCAGGCCTGCTACAAGCTATG
GCAGCATTCTCTGCAGGCCATGTTAAAACAACAAGTGTGGATAACCACAACGATGCGGCGCGTCG
GCGGTACGCGTGCAATTTTGCCTTACACTAAACCATCCGGCGCACCCCTGCCTGCCGGGCAGCAC
GACCATCTCCATCATGATCCGCAATCGCCTCAGCCAGAAGTTCAGCTTCGTATTCCCGACCCGGC
GCCAGGCGTGGCGCTGGCTGCTCCCCATCCTCCTTGTGCTGCTTTTTCTGTCGACCTTGTTGTGG
CTGCCCTGGCAAACCCAGCGCATGGAAGCGAATGAACGCCAGGAGCAGCTGATCGCCGACACCCT
GTGGGTGGAGCAGACGATCCGCTTCCAGCTTGGCCGGCATGAGGAAAACCTGCGCCTGATCGCTT
CCGAAGTGGTCGCCG
>r375.1 |SOURCES={KEY=d7264f85...,bw,26468-27068}|ERRORS={}|SOURCE_1="hcb" (d7264f85c64c494738c475b842be43584b20fbfb)
TCGGCCAGCCCGGCTTCACGGAATTCCATCGCAGACAAGTTGATGCCGATATCAATGGGGCGCAA
GCCTTCGTGACGCCAGCGAGCATGCTGGGCGCAGGCTTCCCGCACTACCCAGTTGCCGATATCGC
GCATCATGCCGTTCTGTTCGGCCACGGGAAGAAAGACATCGGGCGGGACGAAAACGCCGTTCGCG
CCCGGCCAGCGCAACAGCGCTTCGACCGCCATCAACCGGTGCGTATGCATGTCGACGATAGGCTG
GAAATACAGTTGCAGTTCGTTGTGCGCAAAGCTGGTGCGCAGGCGCTGCTCGATCTGCCCGGGGT
CGGTCATCGCCGCGCTGCCGTTGGTGCAGAAGCGGTAGCTCGCCTTGCCATGCTGTTTGGCGTCA
TACATGGCCATATCCGCATTGCGCAACAGCGAAGCGATGTCCTTGCCATGCCCGGGATAGAGGCT
GATGCCGATGCTGGGCGAGGTGTGCAATTCCAGGTCGTGGATGCGGTAAGGCAGGCTCAATTGCC
TGACTGCATGTTGTGCCGCGTGCGCTGCGCCCAGCGCATTGTCGAGCTGCGTGACCAGCACGACA
AATTCATCCCCGCCC
>r376.1 |SOURCES={KEY=d7264f85...,bw,3253500-3254100}|ERRORS={}|SOURCE_1="hcb" (d7264f85c64c494738c475b842be43584b20fbfb)
TCGTCGCCCAGCTGCTTGACGCCCAGCGAAACGCGATTCTTTTCCTGATCGTACTTGAGAACCTT
GGCCGTGATTTCCTGGCCAACGGACAGGACTTCGGACGGGTGACGCACACGACGCCATGCGAGGT
CGGTGATGTGCAGCAGGCCGTCGATGCCGCCGAGGTCAACGAACGCACCGTAGTCGGTGATGTTC
TTGACGATACCGGTGACGACAGTACCTTCCTTCAGGGTTTCCATCAGCTTGGCGCGCTCTTCGCC
CATCGATGCTTCGATGACGGCGCGGCGGGACAGCACAACGTTGTTGCGCTTGCGGTCCAGCTTGA
TGACCTTGAACTCCATGGTCTTGCCTTCGTACGGCGTGGTGTCCTTGACCGGACGGGTATCGACC
AGCGAACCCGGGAGGAAGGCACGGATGCCGTTGGTCAGAACGGTCAGGCCGCCCTTGACCTTGCC
ATTGACGGTGCCGGTAACGATCTCGCCAGACTCCATCGCTTTTTCGAGCGAGAGCCACGATGCCA
GACGTTTGGCCTTGTCGCGCGACAGGATGGTGTCGCCAAAGCCGTTTTCCAGCGATTCGATCGCA
ACGGAGATGAAGTCG
>r377.1 |SOURCES={KEY=d7264f85...,bw,3499982-3500582}|ERRORS={}|SOURCE_1="hcb" (d7264f85c64c494738c475b842be43584b20fbfb)
CGGGTTCTTTCAAGAATTTGACGTTGCCGGTCGTGAGAAAACCGACGCTTCTGTTGCGGTGCTAG
ATCGTCAGGACGGCAAACTGCCGTTATCCGGCGCAGCAACCGATCAGCCACATTATCGGGGAGTC
GTGCTTGGTGACGTTGATGGTTACGGCGTACTTGGTAAGCGGGGCTCTGCTGCAAGCCCAAGCGG
TGGCAAATCATAGGAATCCGGGCGATTCGAGCCCGGATCGTGTTCCGGGGGCATGTAGGAGCGTT
TAGGCCGGTCGTCCCGGCCTGCGACGATGCCAACGGCGTGACTCCGTCTAATAGGAAAACAGAAA
TGGAAACGCTGCCAATAGAAGTTGTTCAAGATGCACTGAGTTTCACTTTTGAGATGGCATTTTTC
CTAGGTACAGGCTTTGGTGTTTGCGTTGGGTGTCGCGTTCCTTATCTTGCGGACTGGATTGAGCG
TAAAGTACTTCCAAAAGTTAAAAATATTTCCGGCAGGAAATATTGAACCACTTTAGAATTGCGCC
GGTGCAACTAAAGCTTTTCGAGTGGTCTGACGGTTTATCGAATAACGAGATGGCGGGTGTCTTAG
GTGAGATACGCCGCC
>r378.1 |SOURCES={KEY=d7264f85...,fw,266002-266602}|ERRORS={}|SOURCE_1="hcb" (d7264f85c64c494738c475b842be43584b20fbfb)
GAGAGATACATGTCAGCAGTCCTGAAGCCCCGATACATCACCCTGTCCGAGTGGGCTCAATCGAT
GTTTTCGAAGGTCCCGCACAACAATACGCTCCTGCGTTGGGTGCATGAAGGTCGGATCCAGCCGC
AGCCACAGAAGATCGGACGGGTGTGGCGGGTCTCCGTTGGCGCCGAGTACAGGAGCGACTAGATG
GGCCGCAGCCGATTGGCAAAGAACCGGACGTTCCCCCAAAATCTGTATCAGAACCCCGCCGGGTA
CTTTTACTATATCAACCCCAGAACGCGAAAGACCAAGGGTCTCGGCAAGGATAAGGCCACCGCCT
TTCGGGAGGCGCGTGCAGCAAATGCAGTGCTTGCGACGCTGCAGGAGACGTCGTTGGCAAGCTGG
GTCGCAGGCAAAGAGGATTACACACTGGCGGCGTGGATCCCGATCTACAGGGAACTATGGGTCGA
GAAGACAGCGCCGGCCACGAACACGCTTCGCAATGCGGACAGTTACTTGAATCGTATCGCCAAAG
CTGACTTTGCCTGGATGCAAATGCGCGATATAACGACCGCACACGTCGCCAAGTTTCTGGACATC
GTTACCGCAGAGAGC
>r379.1 |SOURCES={KEY=d7264f85...,fw,1411852-1412452}|ERRORS={}|SOURCE_1="hcb" (d7264f85c64c494738c475b842be43584b20fbfb)
CTGGTGCGCCTGGCGATGGACAAGCACGGGCGCATCGATGCGGTGGTCAACAACACCGGCCATCC
GAAAAAAGGCCCGTTGCTGGAACTGGCGGATGCCGACTGGCACGCCGGGCTGGATCTGCTGCTGC
TCAATGTGGTGAGGATGACGCGCCTCATTACCCCGGTGATGCAGGCGCAGGGCGGCGGTGCAATC
GTCAATATTTCCACCTTTGCCGCGTTCGAGCCTTCGGCGCGCTTTCCGATCTCCGCCACCTTGCG
CGCCGCGCTTGCCAGCTACACCAAGATTTATGCGGACGAGGTCGCGAAATCGAATATCCGCATCA
ACAACGTGCTGCCCGGCTATGTGGATTCCATTGCGCAGAACGAGGCAACGATTGCCCAGATCCCG
ATGGGACGCCAGGCCAGCCAGGCGGAAATCGCGACGACCGTCGCCTTCCTGCTATCGGCGGACGC
CGGGTACATTACCGGCCAGAATCTGCGGGTTGATGGCGGTATTACCCGGTCGGTATGACGCTCGC
GGCGCGTGTCTGCAGGTACCGGCCGGGATGCGGCCGAGTGCAGGCGGCTGTATGCCGCTCCGGAT
GCCGAGCAATCGGAG
>r380.1 |SOURCES={KEY=d7264f85...,fw,1461976-1462576}|ERRORS={}|SOURCE_1="hcb" (d7264f85c64c494738c475b842be43584b20fbfb)
CGCACAGGCATCGAGTACGCGCATGCCGTCCTGCAGGTCCAGCAGGGGAGCAGCCAGTTGCGCGG
CGGCGTCCTGCACCGAGACCACGCCCTCGGTAAAGCCGGGAATCTGCTGGACGGGTACCGGACGC
GCGAGGCGCACTGCGGACGGGCCGATGGCGGTGGCCGCCATGCCGTGGGCGTCAAGTGTCTGCAG
ATATTCGTCGACGGTAGCCTGGCGCCGGTTCACGCGCAGCGTCAGCGGCGGCGCACTATTACCAG
CGGCAAGGATGGCCTGCCACTGCGACGGATAGGCGTTACGGACGCTGTCGATCCACCAGGTCGGA
TAATTCCATTGCCCGGGCGGCAGCTTGCCGGCCTGCTGGAGCAAGGCGTCGCGTTCGCGCAGGAA
GCGGCGCAGGACCGCATTGACCATGCCTTTCGCGTGTGCCATCCCGGGGTCGGCTGCGCACGCGC
TGACCGCCTGGTCGACCACGGTGAACGATTCATAAGGCGCATCGTCGCCGGTCTGCAGCATCAGC
GCCAGTGCGCAGCACAGCAGCCCATGCAATTCCGGCGGCGAAGGCGGCTTGTTTGCCAGCAGTCC
CAGCAACGCTTCCGC
>r381.1 |SOURCES={KEY=d7264f85...,bw,943701-944301}|ERRORS={}|SOURCE_1="hcb" (d7264f85c64c494738c475b842be43584b20fbfb)
AAGCGAACGTCACGCCCATCATGACCGGCAGGCGGATGCCGAACAGCTTGCCGATACCGAGTGAC
TGGATCAATGTCACCACGCCGCAGCAGAACAGGTCGGCGCTGATCAGCGCCGCTACCTGCTCGGG
CTGCAGCTTGAGCGCGCGTCCGATGATCAGCGGCACCGCAATGGCGCCCGCATACATGACCAGGA
CGTGTTGCAGGCCGAGGGTGGCCAGTTTGCCGGCCGGTAGTCGTTCGTCGACCGCGTTAGCGGCC
GGCGTGACGGAGGTGGCTGCCGGCGCGGATGCCGCGGCCGTGTGTGAGGTACTCATCATGTCTTC
TCCAAAACTGCGGGGTATGAGGAATATTGTTGTTATGGTTTTTTGGTGGTACCTGCCCTGCTATG
CGTCGGTCTTGCCTAACGCCGAACGCAAATCGAACCGCCTGTCGGGACGCTTGAGCATCCGGCAG
GCGCATTGTTCCAGGTGATGCGCCATTTCATGCTGCGCACCTGCATGATCTTTTCTTTCCAGCGC
ATCGACGACCGCCAGATGCTCGTCAAAGGAGCACGGCTGCTGGCCGGTTGTTTCAGTCGTGGAAA
TCAGCAGCGTGGTGC
>r382.1 |SOURCES={KEY=d7264f85...,fw,2656828-2657428}|ERRORS={}|SOURCE_1="hcb" (d7264f85c64c494738c475b842be43584b20fbfb)
CTCGCCGCCGAACTTGACGATATGGAAGCCGCTATTGCTCTTCATGACAGGCGACACCTCACCGG
CCTTCATGCTGGCGATGGCTTCGACGAACAGCTGCGGCAGGCGCTCGGGGCTGCGCCAGCCGAGG
TCACCGCCGGACAGGGCGTCGGTGGAATCGGAATAGGTCGCCGCCAGCTTGGCGAAGTCGCCGCC
GGCCTGCACCTGGCGCTGGACATCGTCAGCCTTGCGGCGGCGCTCGGCGATCTGCTCGGCAGTCG
CATTTTCCGGGATGCGGATCAGGATATGGGCAACATTGAATTCCTTTTGCCCCGCGACCGTGCCT
TTTTCCGCAGCGAGGTAATTGTCGACTTCCGATTCACTGATCTGGATCTTGTTGTCGACTTCCCG
CTCGCGCAGGCGCTGCATCGTGATGTCGTCGCGGATGTCTTCGCGGAAGCGGGAGAACGGCGTGC
CGTCCTTTTCCAGCTGGGTACGGAATTGCGACAGCGTCATCTTGTTCTGTTCGGCGATGCGGGCA
ATCGCACGATCGAGCATGGTGTCGTCGACGCGGATACCGTATTCCTTGGCGAGTTGCAGCTGGGC
GCGATCGACGATCAT
>r383.1 |SOURCES={KEY=d7264f85...,bw,3560578-3561178}|ERRORS={}|SOURCE_1="hcb" (d7264f85c64c494738c475b842be43584b20fbfb)
AAATGCTTTGCCGTGATTTTCCCAGAAGGTTGCCCAGTTCCTCCTGTGTCAGCGGCACTTCGCGG
CCACGCGCATCGACTGCTGCATTGAGCGGCGAAGGCTTGATATGCGCAAGCTCCAGCAGGCGTCG
CGCAAGGCGTTGTGTGAGTGGGGCGATGGCGGCTTCCTCGACCAGGTCGAAGGTCGCCCGCAAGC
GCATGCTCAGCACCTTGGCAAAGCGTTCGCAAATCGCGGGGTAACGCGACAGCAGACGCTTGAAG
TCCGTCTTCGCATGGAATAGCAGGACCGTCGGTCCCGACGCGTGGCCATCATGGGTGCGCGGCAG
GCCATCGAACAGGGAAATCTCTCCAAAGCAGTTCGGCGCGTCCAGCACCGCGATGGTCGTCGCAT
GTCCATCGGCGGTCGCGCGCGTGAAGCGCACGGCGCCGCTGGCAATCGTATAGAACCCGTCCGCC
TCGGCACCGCGTGCGTGTATCAGCGTGCCGTCTTCGACTATGCGCAGCGCACTGCAGGATGCAGC
CGCCTCGATGACTTCATCCGGAAAACCGGACAGCCATGAACGGCGCAATATGCCTGCCTTGTCGA
TGTCGTCGGTACTGC
>r384.1 |SOURCES={KEY=d7264f85...,bw,162886-163486}|ERRORS={}|SOURCE_1="hcb" (d7264f85c64c494738c475b842be43584b20fbfb)
TGAACAGACGGAGAACAGATGGTGAACAGACGGTGAAGGCGTGTAGATTTTTCTTGGTGTCGGAA
GTTTGCGGTGCACCAGGACTTCGGTAGGTGGCGCAGTCGCTCACCATCATCCCGGCCGCAGCTTA
GCTGGCGGCAACGACCAGTCGCGCTATTAGTCGATAGACCGACAGCGCGGGATCGAGCAATGCGT
ATGCAATGTTCCCGATACAAAACTGTAAATGACTGTAACGCGCGGCTACCGCTTCCACCGGCCCC
GACGCGCCATCCCGGACCGCATGATAAGCCTGATACTCCTCGGGAAAATCACCATAGCGGCATTT
TCCACACCGTTGCTACCGGCTTTCGAATGAACGCTGCACGGACTTTCCTGGCTACATCAACCGGA
ACTTTCATTTCCGGTCTTTTGTCACTCGCATAACGGAAGCCGACAGGTGGCTGAGCGTGATTGAC
CATCGATGTAACGTCGATGCATTTGGTTAATGCGCTGATCCACCCGGCATCATCTGAATTGTTAA
CTTTTGAGGAGTTCATCATGGCAAAACTGCATAAGGCCCTGTTCGGATCGGCCATTCTCGCATTG
GCCAACCTGGCTACA
>r385.1 |SOURCES={KEY=d7264f85...,bw,1368031-1368631}|ERRORS={}|SOURCE_1="hcb" (d7264f85c64c494738c475b842be43584b20fbfb)
GAGATAGCGCGGATTGGCGGGATTGGCCCAGGAGCAGCGGGTGATGGCGCTCGCGGTGGCGGCAG
GGATGGTAGTGGTGGCGGCAGTGGTCACTGAGGTCGGTCATGAAGGAAGACCTTTCGATTTTACT
CGCGTGGCCGCAATGCGTGCATCAGTGCCGGTACCTCGGCGGACAGTTCGCCGGCGAGGTAGCCG
AGCGGGCCATGCCGTTGCGCGAGCCGTTCGCCGGCGCGCGCGTGCAGCGCAATACCCCACAGGCA
AGCCTGCTCCAGCGACGCGCCACGCGCCGCAAGCCCGGCAACGATGCCGGCCAGCGTGTCGCCGG
AGCCGGACGTTGCGAGTCCGACGTTGCCGCCGTCATGCTGCCAGATCCGGCCATCGGGCGCCGCC
AGAAAGGTTGTCGCACCCTTCAGGGCGACAAAGGCATTCCAGCGCCGTGCCGACTGGCGCGCCGC
GTCGACCGGATTGTCGACGACGGCCTGCTTGTCGAGTGCCGCGAGATGCGCCATTTCGCCGGCGT
GCGGCGTCAGCAACACCGGCGAGGCGAAATTCGATACATACTTTTGCTGGGCATGGTGACTGGCA
TCGACTGCCTGCAGC
>r386.1 |SOURCES={KEY=d7264f85...,bw,2532527-2533127}|ERRORS={}|SOURCE_1="hcb" (d7264f85c64c494738c475b842be43584b20fbfb)
GGGAAGGACCTTCATCCTGACCGATCACGAATGGTTCGATCCGCTGGACGAATCGACGTCGGATT
TCCTCGTCCTGTCGGTCGACTACGCGGCGCGCAATAACTACTTTCAACGGGCCGACGCCGCCGTC
TACAGCAATACCTTTACCTGCATCCGTCGCAAGATTCCCTATCGGCCACGTCTTCAGCACCGCAA
GCCCAGGATGCCCGGACCGCAGACCGCGACCGTCGTCGGACCCAAGGGAACCGAGATCCACACTG
ACCAGTATGGCCGCATCAAGGTCCAGTTCCACTGGGACCGCTACGGACGCAACGACGACGCCAGC
TCGTGCTGGATCCGCGTCTCGCAGCCCTGGGCCGGACAGGGGTGGGGCACCGTCGCCATTCCACG
GGTAGGGCAGGAAGTCATCATCGACTATCTGGAAGGCGACCCCGACCGCCCGTTGTGCACCGGAC
GCCTGTATAACGAAAACCAGCCGTTACCCTATGCCTTGCCCGGCGCCGCCCACGTCATGGGCTTC
AAGAGCCGGTCCACGCCCGGCGGTGGCGGCTACTGCGAAATGGCGATCCATGACCGGAAGGGAAA
GGAACTCGTCACTAT
>r387.1 |SOURCES={KEY=d7264f85...,fw,4310783-4311383}|ERRORS={}|SOURCE_1="hcb" (d7264f85c64c494738c475b842be43584b20fbfb)
AAGTGCGGTCTGCGCGCCACGGTCGTATTTGCCGACCAGCTGATGCAGTCGGGCTTCCGTCTCGC
GACCCGTGCCGGTATTTCCATCTGTGTGGACGACATGCTGGTACCGCCGCAGAAGCACACCATCA
TTGCCCAGGCCGAGCACGAAGTGAAACAGATCGAGCAGCAGTACGCGTCCGGTCTGGTCACCGCA
GGCGAGCGCTACAACAAGGTGGTTGACATCTGGGGCAAGGCCGGCGACGAAGTCGGCAAGGCCAT
GATGGAACAGCTCAAGGTGGAAGACGTGACCAAGCGTGACGGCAGCAAAGGCACGCAGGAATCGT
TTAACGCAATTTACATGATGGCCGACTCCGGCGCCCGTGGTTCCGCCGCCCAGATTCGCCAGCTC
GCCGGTATGCGCGGCCTGATGGCGAAGCCGGATGGCTCGATCATCGAAACGCCGATTACCGCGAA
CTTCCGCGAAGGCCTGAACGTGTTGCAGTACTTCATCTCGACACACGGCGCACGTAAAGGTCTGG
CTGACACCGCGTTGAAGACTGCGAACTCCGGTTACCTGACACGCCGTCTGGTTGACGTCACCCAG
GATCTGGTGGTCACC
>r388.1 |SOURCES={KEY=d7264f85...,fw,1550813-1551413}|ERRORS={}|SOURCE_1="hcb" (d7264f85c64c494738c475b842be43584b20fbfb)
GGCTCTTTTTTGCGGGGCAACAAGGTCTTATATAAGACATATAACCAAAATTTTTAAGATAAAAA
TCAAATACTTGTAATTTTGATTTCGCGATACGAAACTTTTTTTCTCAAAATGAAAAGGTGGAATG
ATGCTGCGCGTCGTGATTTTTCACAATACAAAACGCCGATTTCAAATCATGAAAAATATCGCTGT
TGGCATGTATTTCGCGTGCGTCATCAGGACCGCCGACGTTGATTTTTCCCAGCGAACGTAGTGTC
TACACAGGCTGCAAGCATGAATCGTGGAATCTCTTATGCGTTATTGGCCGCCGTCCTGTTTGGCT
TGAGCACGCCGTTTGCCAAACTTCTCAGCGGAGACCTTGCTCCAGTCCTGCTGGCAGGCCTGCTC
TACGCCGGCAGCGGTATCGGCTTGTCAACCTGGTATGTGCTGCGGCGTCAGGTGGCAGCCAATGG
TACCGAGCCCGAGGCGCCGCTGGCGCGAGCGGATCTGCCATGGCTGGCAGGCGCCATCCTTGCCG
GAGGGATCATTGGCCCCGTACTCATGATGACGGGCCTTGTATGGTCGAGCGCAGCCTCCGCTTCG
CTGCTGCTCAACATG
>r389.1 |SOURCES={KEY=d7264f85...,fw,1525725-1526325}|ERRORS={}|SOURCE_1="hcb" (d7264f85c64c494738c475b842be43584b20fbfb)
CGAGTTTTTCCATGCATCGACGAGGTCTCCGCGTATGACGGTCAACAACAGCAACGCCATCAGCC
CCAGGGACAGTGCCACGATCTGGACCACGGTCGCACCGGTGCGCCGCTGCAAGGCCGTCACGGCG
AAGCGCCAGCCCGGATGGTTGATGCCACCGCGCAGATAGCGCAGGGAACGCACCGCAGCCCAGCC
AATGGCGGCAAATACGGCGAATCCGGCAAGGAATCCGGCTGCCGTGAGCAAACCGAGCTTGGGAT
TTCCTGATTGCCACAAGAGCAGCGCGACGAACACGAACAAGCCGAGACCATACGTCGCCAGTGTC
ACCGGCTTGGGCGGGTCCTGTTCGCGGCGGATGACGCGGTTATGGGGAACATTGCGCAGCTGCAG
GATGGGAGGAATCGCAAAGCCGATCAACAGCAGCAGGCCGGTCGCGATACCTTGCAGCGCCGGCA
GCCAGCTCGCCGAAGGCAATTCGTTGGTGACCAGCTTGCCCAGCCATTCCAGCAGCACGAAATGC
GAGGCGAAGCCCAGCGCCGCACCGAGCGCACTGCCGGCCAGTCCGACCAGGAAGAATTCGATCAG
GTACATCGATGTAAC
>r390.1 |SOURCES={KEY=d7264f85...,fw,210101-210701}|ERRORS={}|SOURCE_1="hcb" (d7264f85c64c494738c475b842be43584b20fbfb)
GGCGATGAACGCCGCGCCATCCGTCCATGCCGCGATCCCGGTCGCCAAAATCCAGGCGGTCCTGG
CCAAGCCGAACGTGTTGTGCGGCCGGTTCGACCAGACCAAGCAGTTGAACGGCATGAAGAAGCCC
TTGCTTTCCAATGGCCGTTTTTGCGTGGTCGCCGGTAAGGGCGTGTTGTGGCGCACGCTGCAGCC
GTTCCCGAACACCTTGCGCCTGACCCGCGATGAAATCGTCCACACGCAGGGTGATCGGGTGGCCA
TGCGGCTTGACGCCAGGCAGGAGCCGGTGGTACGGATCATCAACAACGTACTGTTCTCGTTGCTC
GCCGGCGACCTGGCGCAGCTTGAAACCCTGTTCGAAGGCAACGGCAGCGTCGACGGCAAGCAGTG
GAGCGTGGCACTCAAAGCCCGTGATCCCGGTCTGGCCAAGGTGATCAGCGCGGCGTCGCTGGAGG
GCGGGCCGTACGTGAATAACATTGTGCTGCATGAAGCCAATGGCGACCGCACCAGCATAGCGTTT
TCCGCGATGCAGACCGGCGATGCCGCGATGCTGCCTGAAGAGGCGTCCCAGTTTTGAAAACGCGT
CATTTGCTGGCCCTG
>r391.1 |SOURCES={KEY=d7264f85...,bw,1480021-1480621}|ERRORS={}|SOURCE_1="hcb" (d7264f85c64c494738c475b842be43584b20fbfb)
GCCGACCTGGATCAGCGGATCGAACTTCTTGCCGGCATCGCGCAGTTGCGCCTTGGCTTGCTCGA
TCATGGCCAGGCTCTGGTCGATTTCAAACGCATGCGCAAGCATCGGTATCAGCAGCTTGATCGGG
CCGTAGGCGGATGCACGCAGGATGGCGCGCAACTGCGCCAGGAACATTTGCGGTTCGGCGAGGCA
GAAGCGGATGGCGCGCAGACCCAGCGCGGGATTGAGTGCCGTCTGCTCGGCCGCATCGAGCGGTT
TGTCGGCACCGATATCGAGCGTGCGGATGGTGACCGGCCGGCCCTTCATGGCCGTCACCGCCTTG
CGGTACGACTCGAACTGTTCATCCTCGGAAGGCAGCTTGTTGAGGTAGCCGGTACGGCCCATGAA
CAGGAATTCCGAACGGAACAGGCCGACACCCATGGCGCCCGCTTCCAGTGCGGCGGGACAATCGT
CCGGCAACTCGATATTGGCCAGCAACGTGATCGGCGTGCCGTCGCGCGTCACCGCCGGCGTCTTC
TTCAGCTTGCTCAGCTTCTTGCGGTCACGCAGCAGTTTTGCCTGGCGCTCGCGATACTGCTCGAG
CACGTTCGGCGCCGG
>r392.1 |SOURCES={KEY=d7264f85...,fw,3472752-3473352}|ERRORS={}|SOURCE_1="hcb" (d7264f85c64c494738c475b842be43584b20fbfb)
TGGGCAGTGCGCCGCTGATCACTGGACCATGGCGGGTTTCCTTTACTTCCAGCATCACATCCGGT
TGCCCTTTCACCTTGATCGCTTCGGTGCGCACCACGAAGTCGGCCCAGCCATCCGGCGTCTGATA
CTGCTTCTTGTTATCGGGATTGACGCGCTCGATGTACAGATCCTGCACGTCGGGCGCCGTGTTGG
TGAAGCCCCATGCGATCCGGTCATTGCGGCCGAGCACCACGCTCGGAATGCCCGGCAGCGTCGCG
CCGATCACGTTCAAGCCTGGCGCCGCCAGATGGGCGAAATACCACAGTGCGGGTGCCGACAGGCT
CAGGTGCGGATCGTTGGCAAGCAGCGGCTTGCCGGTCTCGGACAATGCCCCGCCGACCACCCAGT
TGTTCGATCCCATGCCATCCAGGTACGAAGGCGGTGCAACCGCCGCAATGCGTTCCAGCTGTCCG
GTAGTGCCGGTCAGTTCCTGATAGAGCCTGGTGTAATCCTGGGTCGACGTGACAGGATCGCCCGG
ATAGGGCGGCAGGAATTCGTTGATGCGGGCCAGCGACATGCGCAGGGACAGCCGCATGCGCAGCA
ATTCCTGGGTCCAGT
>r393.1 |SOURCES={KEY=d7264f85...,bw,4598551-4599151}|ERRORS={}|SOURCE_1="hcb" (d7264f85c64c494738c475b842be43584b20fbfb)
GCGGCCGCCGGCATTGGCTTGCCAGACTTCGACCAGCGCGTTCGGCACCGGGCGGCCGAACTCGT
CGAGCACATAACCGTGGACCACGATGCGCTCGCCTATCGGCAGTCCTTCCTTGGCGTAGTTCATG
ATCAGGTCGTTGTCGAGCGGACCGAGTTCGTCGGGGCTGAACACTGGCCCGGTAATTTCGGACAG
CGAATTCTGCAGTGAGATCAGCGCGTTTTTCGGCGAACGCAGGATGCTGGTCTTGTATTGGGGCG
TATAGGCTGGCGGATGGACGCTGCGATCGCGTTGCAGGTATTCGCCGAACTGGTCGAGCAGACCG
GGCATGATTGTCTCCTTGAAGGGAAAATGGCCAACAGGCATCGCGCACGGAGGAACGACGCGATA
CAGCGGGCACGACGATGCGTCAATGTATTCCTGAATATTTTTTATGTAAATTGAAAAAATAACGT
TTTTTTCATAAAATAAAGTTATGGAAAAAACTGCCTTCCGCCAGCGGATCCGACTGCGGCACATC
CACTGTTTTCTCGCCGTTGCGGAAGAAGGCAACCTTGGCAAAGCCGCCGAGCGGCTGAAGCTGAC
ACAGCCTGCGGTGTC
>r394.1 |SOURCES={KEY=d7264f85...,fw,2689848-2690448}|ERRORS={}|SOURCE_1="hcb" (d7264f85c64c494738c475b842be43584b20fbfb)
TTGACCACCTTGTCATTACGAACAGAAAACATGACGCTAACCGAACTGAAATACATCGTCGCCGT
TGCCCGGGAAAAGCATTTCGGCCATGCTGCCGAAGCGTGTTTTGTCGCGCAACCCACGCTCTCGG
TGGCGATCAAGAAGCTGGAAGACGAACTCGGCGTAACCATCTTTGAGCGTGGCGGCTCCGAAATC
TCGGTAACGCCGCTCGGTGCGCAAATCGTTGCGCAAGCCGAACGGGTTCTTGAACAGACGGCCGC
CATCAAGGAAATTGCCAAGCAGAACAAGGATCCGCTGGCCGGCCCCTTGCGCCTGGGCGTCATCT
ATACAGTCGCGCCGTACCTGCTGCCGCCCCTGGTCAAGACCATGATCGAGACCGTCCCGCAGATG
CCGCTGGTCCTGCAGGAAAATTTCACTGCGCGCCTGATTGAATTGTTGCGCCAGGGCGAGCTGGA
CGCCGCCATCATGGCGTTGCCGTTTGCCGATCAGGGTTTGATGGTGCAACCGTTGTATGACGAGC
CATTCGTCGTCGCACTGCCCAAGCATCATGCCTGGGCGGAGCGTGACGCAATCGATGCGGAAGAA
TTGAAGTCGGAAACC
>r395.1 |SOURCES={KEY=d7264f85...,fw,2967627-2968227}|ERRORS={}|SOURCE_1="hcb" (d7264f85c64c494738c475b842be43584b20fbfb)
CGCCCTTGTAGATCACCGGACCGCTAGGCGCGTTCGGATTGGGCGAGCCACCTTTGGGCTCGAGG
CTGATTGCCAGGACCGGGATCGACTCCGGCGTGGCGTTTTCCGGCAGCGGCAGGGTAACAGTGCC
GTTCGCGGCGACCAGGCCGAGCGAACGCGGCGCACCTTCCTTCGGTACCGCCCACAATTCCAGGC
TCCGGTCGGCGGCCACCTGCTGCTGCGTCACCACTTTGACGGTCAACTGCCGGCGCCTGGTATCG
CCGGTAATCACCATCACCGGCTGGGCCTTGTCATCCGACAGCGTCGCGACATACGATGCGGTCGG
CAACGACGGATCCGGCAGGCGTGTCACCAGCACCGTAACCAGAATCGCGGCGACGGCTGTCGACG
CCATGCCGAGGCCACGCCAGAATGCGAGGTCTTCCCGCAGGCCGAGCCAGAACGATTTCCTCGAC
CGGTTGATGCGGACGCTGCGCAGGTCGAGCTGTTTTTCGATGGCTTGCCAGACTTGCGGCGATGG
GGCCGCCGGCGGCGCAAACTCCGCGAGGGGATTGAGCCGCTCCTGCCATTCCGCGACCGAACGCT
GCAACGCCGCGTCGT
>r396.1 |SOURCES={KEY=d7264f85...,bw,3447012-3447612}|ERRORS={}|SOURCE_1="hcb" (d7264f85c64c494738c475b842be43584b20fbfb)
CGGGCTGAAGTCTTCCGGCAACCTGACGTATCGGTGCCGGCTTGCGCAGCAGGGGGCTTTCAGCG
CGGGCATGTGCCTCCGATACGTGCGTTGGTACTGCGCAGCACCAAGCACACCACAAAGCGCGCCA
CCATGATGGTCAGAACGCACAGCGCAGGCGCTGGCAGGATTTCACTATGCCGGCTTCGTCTGCTC
CGTGCTTGCACACTCTGTCGATCATCGATCCTGCTTCACAACACGCGCTAGGCGGCCGGGGGCAT
CAATGGCTGCTTCGTGCGTTCGAAGAACGGCGTGCGGATATCAAAGTCGCTTTTCAGCCGGGCCA
CCTGGAGAGGATCGTTGTCGTAGCGTCGGGCGTAGGGCAGCAGGAGCGAGCCAATCTTCTCGAAA
TGGCCGACATCTTCAAGAAAGAGCACCATCGGAATTTGCAGGCCCAGGTCTTCGCGTACAAAAGG
ACGGCCACAGCGATACAGTCCAAGTCGTTCGTAATGCGCCGCCAGCACCGGATTGCAATGCGTGA
TTCCAACCACGCGGTCATGCTCCCGTGTATAGCAATACATGCGGCATAGCATGCGCGCGATACGG
CGCGACCACTGTGAA
>r397.1 |SOURCES={KEY=d7264f85...,fw,4906827-4907427}|ERRORS={}|SOURCE_1="hcb" (d7264f85c64c494738c475b842be43584b20fbfb)
AACGTGACGCCAACGCAGACCGGCTCCAACAACATCAACTTTGGTTAACCGCCCCGCATCGGCCA
GTTGATGGCCGGTGCCATGCACCCTACGACTTACCGACTCCACTATCATCGGCGCGAAGTCGTTT
CACGGTCCTGTTCGGGATGGGAAGGGGTGGGGCCAACTCGCTATGGTCATCAGGCATAACTTGTA
TGTCATTTGCCCAGCCGTTACTGCCGGCTGCTCAAACAACGCAATCTGGGAAGAAGTAGCGGCAT
GCAGGGTGTGCATGCCTGTTTTGGCGGGCGTGATGCTCAATCGGCATACGCTTCATACTTGTCTA
TCACCTGCTAAGGTTATAGGGACAAGCCGCACGGGCACCAAGGCACCTGACGTGGTCTTCTTCGG
CGGCATGGACGCCGTGGCCGGCCCGATGCTGCGCCAGATGAAGGCACTGGGCATCAATGCCAAGT
TCATGGGCGGCGACGGCATCTGCTCCGAAGCACTGGCACAGCTGGCAGGCGACGCCATTGGCGAC
AGCCAGGTGGTGTGCGCCGAAGCAGGCGGCGTGGAAGAAGCGCAGAAGAAGGGCATGGAAGACTT
CCGTGCAGCGTTCAA
>r398.1 |SOURCES={KEY=d7264f85...,bw,1130063-1130663}|ERRORS={}|SOURCE_1="hcb" (d7264f85c64c494738c475b842be43584b20fbfb)
CGCACTGGCCGACGGCGGTGATCCGGTACAGCAGGCGCGGGCCATTTGCGCCTCCTACGATTCGG
TGTCCCTGTGCCTGTCCAAGGGCTTGGGAGCGCCGGTTGGATCGCTGTTGCTGGGCTCCAGGGAG
TTCATCGTGCGCGGCAGGCGGATCCGCAAGATGCTGGGTGGCGGGATGCGCCAGGCGGGCGTGCT
CGCGGCGGCCGGCATGTATGCACTGGAAAATCATGTGCTGCGCCTGGCGGAAGATCATGCCAACG
CCCAGTTGCTGGTGCAGGGACTCGGCCGCGCCGTGGCAAGCCATTCCAGGCTGCAGGGCAGGGCA
ACGGTGCATCCCGCGCAAACCAATATCGTGTTCTTTGATGTGGATGCCGACATCGCCGACGCGTT
CGTCCACCACCTCGCCACGCATCAAGTGCGTGTGACCAGCGGCTACTACAAGACCAAGGAAAAGG
CGATGAAACGCATTCGCTGGGTCACGCACCTGGATGTGAATCGTAACGATGTCGAGCGTGCGCTG
GAGGTGGTCGCTTCGTTCTGAGCAATGGGTGCGGCGCCGCAGTCCTTGGCTGGCGAAGCCAGCAG
GTCGTGCGGCCGTGT
>r399.1 |SOURCES={KEY=d7264f85...,fw,4129531-4130131}|ERRORS={}|SOURCE_1="hcb" (d7264f85c64c494738c475b842be43584b20fbfb)
GCTCATCAAAGGATCGATCCATCTTTACAGCACTTCCAAACGTGAAATGCTCACTCTCGCAACCA
AAGCCAGAGTCGTTTACCTTCAGCCGGGCACTTCCTACCTAAGAGGGTGCACAAAGGTTGGAATT
ATGACAAAGGGTCATTTTACTATTAGCACAAAAAGATCCCGATGAAGTATGCGGCGGGGCACAGT
TGTACGGATATATCAGCCATACAAAAGAACTAAGGTCGAACGCGATATTAGTTGTTATATCACTG
TTTGCGTTGCATTGCTATGAACGAGAATTTACAAAAGGTGCACAATTTCAGTAACACGAAAACTC
TGTGTGCCGCCGAGTACAACACACGCCTGACGGCAGCCTATGATCCGCTAATGTAATTCCCCCTT
TTAAAAGAGAGACAGATAACATTCTCTCACGACCCGAAGAACAATTTCGGGCGCTGCTATCCAGA
AAACTAAGAGTCCAATACGCTTTAGGATTTCTCGCGTTAACGTAGACTTTATATCGTTTGTCGTA
ACCGAATCTGATCGCATATATTGAATGCTAAGGGCATACAACGGAAGGGCTACACCAGGCCATTC
CGAAATGTTGTCCTA
>r400.1 |SOURCES={KEY=d7264f85...,bw,2421509-2422109}|ERRORS={}|SOURCE_1="hcb" (d7264f85c64c494738c475b842be43584b20fbfb)
CGTGGGTTTCTGCAATGCGCATCAGCGTATGCGCCGCTTCGGCAAACACGAAACTCTCGCCGACA
CGCGGTGCGCGGCCGCGCGGCATGAAGGCGCGCGCGAAGCCGGGCTGGTCCTTCAGCTGCGGAAT
CGCCCGTTCCCATTTCGACTGCACGATCGGGGCGACCAGGTGGCCGCGCTGCGCGATGTCGATGG
CTGGTTCGAACAGGTGCGAGAAAGGCAGCTTGCCGAAGCGCTCGGACAACGCGACCCAGCCGGCG
ACCATGCCGGGCACGGTCACCGTGTCCCAGCCGTGGGAAGGAATCCGACCATCATGCCGCTGCCT
GAAATAGTCAGCAGTCCAGCCCCGGGGCGCCGGCCCGGAGGCGTTCAGCCCATGCAGTCCATCTC
CATCCCATAACATCGCAAACGCGTCGCCACCCAGGCCGCAGGATACCGGTTCGACGATGGTCAGT
ACCGCAGCGGCGGCAATTGCCGCATCCACGGCATTGCCACCGGCATACAGCATCCTTAAACCGGC
CTGCGCCGCCAGGGGATGGGACGTGGCGACCACGTTTCGGGCAAGCAGCGGACTGCGAATGGTGG
GATACGGGTTGCTCC
>r401.1 |SOURCES={KEY=d7264f85...,bw,852570-853170}|ERRORS={}|SOURCE_1="hcb" (d7264f85c64c494738c475b842be43584b20fbfb)
CTGATGCCGTACGGCGCTTCCGCGCTGTTTGCAGCGGGTGGCACCGGGGAATTCTTTTCGCTCGA
GCCGGCTGAGTACGCCAACGTTGTTCATGCCGCCGTTGAAACCTGCCGTGGCCGCATGCCCATCA
TCGCCGGTGCCGGCGGAGGGACCACGCTGGCCATCAAATATGCACAGGAAGCCGAGCGCCTCGGC
GCACAAGGCCTCTTGCTGCTGCCTCACTATCTGACCGAAGCCAGCCAGGAAGGCCTGGTCGCGCA
TGTGGAAGCCGTTTGCCGCAGTGTCAAGTTCGGGGTAGTCGTCTACAACCGGGGCGCATGCCGCC
TGACCCCCGAGTCACTGAAAAAACTTGCCGATCGCTGTCCCAACCTGGTTGGATTCAAGGACGGT
ATCGGCGACATTGAAGCCATGGTGTCGATCCGCCAGCAGCTTGGCGACCGTTTCGCCTACCTGGG
CGGCTTGCCGACCGCAGAAGTGTTCGCCGGCGCGTACAAGGCGATGGGAGTCCCGGTGTATTCGT
CCGCGGTATTCAACTTCATCCCGCGTACCGCGATGGAGTTCTACAACGCGCATGCCGCCGACGAC
ACCGAGACGACCAAC
>r402.1 |SOURCES={KEY=d7264f85...,bw,1224849-1225449}|ERRORS={}|SOURCE_1="hcb" (d7264f85c64c494738c475b842be43584b20fbfb)
CGATCCGGGCGGTGATCCATACCCTGCTCGAAGCCATTGCACTGGTGGTGCTGGTGGTGATCATC
TTCCTGCAAACCTGGCGTGCCTCCATCATTCCGCTGGTTGCGGTGCCGGTGTCGATCGTCGGTAC
CTTTGCGGTGCTGATGATGTTCGGCTTCTCGATCAATACCTTGTCGCTGTTCGGACTGGTGCTGG
CGATCGGTATCGTGGTCGATGATGCGATCGTGGTGGTGGAAAACGTCGAACGCAATATCCAGGCA
GGCCTGACTCCGCGCGATGCGACGGTGCAGGCGATGAAGGAAGTGAGCGGCCCCATCATCGCGAT
TGCACTGGTGTTGTGCGCGGTGTTCGTGCCTATCGCTTTCGTCTCCGGCCTGTCCGGCCAGTTCT
ACCGCCAGTTTGCGCTGACGATCGCGATCTCGACCGTGATTTCGGCATTCAATTCGCTGACGCTG
TCGCCGGCGCTGGCTGCTGCGCTGCTCAAGCCGCATGATGCGCCGAAGGATGCGCTGACACGCGG
CATGGACAAGGTCTTCGGCCGTTTCTTTGCATGGTTCAACCGCGTCTTCGGCCGCGCCTCCGAGC
GCTATGAAGGCGGCG
>r403.1 |SOURCES={KEY=d7264f85...,fw,3086802-3087402}|ERRORS={}|SOURCE_1="hcb" (d7264f85c64c494738c475b842be43584b20fbfb)
TGTCAATCCAGGCGCGCCTGACACGCGATCTGCAGCAGGATCTGATGCGTGTACGCATGGTGCAG
TTCGCCAGCATTTCCGAGCGACTGTTCCGCGTCACCCGCCAGGCAGCCAAGGAAATCGACAAGCG
CGTCAACCTTGACATCCGTGGGAGTGCCGTTGAAATCGACCGCGGCGTTCTCGAGAAAATGACCG
GTCCGTTCGAGCACCTGTTGCGCAACGCGATTGTGCATGGCGTGGAAACACGCGAGGCACGCCGC
GCGGCAGGCAAGAACGAGACCGGTGAATTGCTGGTGGAAGTCAGGCAGGAAGGTAATGAGGTCGT
GATCCAGTTTTCGGACGATGGTCATGGACTCAATCTTGGCCGGATTCGCGACAAGGCGGAACGCA
TCGGTCTGCTGACCAGCGATGCGCCGCTGTCCGACGAAGAAGTGAAAGATCTGATCTTCCACCCG
GGCTTTTCGACCGCTGACGAAATTACCGAACTGGCCGGCCGCGGCGTGGGCATGGACGTCGTTCG
CTCCGAAGCGGCTGCGCTGGGTGGCCGGGTCACTACCTGGACCGAAGCCGGCAAGGGCACGCAGT
TCACGATCCGCCTGC
>r404.1 |SOURCES={KEY=d7264f85...,fw,411504-412104}|ERRORS={}|SOURCE_1="hcb" (d7264f85c64c494738c475b842be43584b20fbfb)
ATGGTGCGGGCGCCTTCGGCGATCACTGCCTCAATCACGCGGCACAGGAAGTCCATGTCCGAGCG
GCTGCCATCTTCCGGACTGAACTCGACATCGTCGGTAAACTGGCGCGCGAAGCGCACTGCCTGCT
TCGCCTGCTCGAACACCTGATCCGGCGTCATCCGCAGCTTCTTTTCCATGTGCAGCGGCGAAGTC
GCGATAAAGGTATGGATGCGCTTGCGCTCGGCGGCAGCGAGGGCTTCCGCAGCGCGGGAAATGTC
GCGGTCGTTGGCACGAGACAGTGAGCAGACCGTGGATTCCTTGATGATGCCCGCAATCGCCTTGA
TCGATTCAAAGTCACCAGGCGAAGCCGCCGCAAAGCCGGCTTCAATGACATCTACCCGCAGTCGT
TCCAGTTGCTTGGCGATCCGGATCTTTTCATCCTTGGTCATCGAGGCGCCCGGCGACTGTTCGCC
GTCTCGCAAGGTGGTATCGAAAATAATCAGTTTGTCGGCCATGCTGCACTCCTGTCAGGAAAATT
CGGAAATCGGATCATCGTCAATGGTATTTCGCCTGCCCTTGCCGCCAATGGCAGGAGCCAGAAAC
TACACGAATTGTGGG
>r405.1 |SOURCES={KEY=d7264f85...,bw,215885-216485}|ERRORS={}|SOURCE_1="hcb" (d7264f85c64c494738c475b842be43584b20fbfb)
CGCTTGACGTGGTGATCACTCGCCCGGTGATACCGAAGAACACACCGATATTGACCGGAGCGGTG
TGCGCCATCATTTTGATATAGGTGGTCGCGTTGATGCCGCGCGTGGTTTTCTCCTCGATCATTTT
GCCGAAGCCGCAGATCGCCTGCGTGGTGCCGGAAGAAGAACCGTACGAAATACCAAGGCGGCCGC
TCCTCAGCAACGGGTCGTCCAGCAGGCCGGCATCCTGCAGCGCCAGTTCGGTTGCACGCGTTGCC
ATCAATGCCACCGATCCCATGCTGCGCGTGGTTTTGCGGTTGAACCGGTCCGACAGCTGGTAGGG
TGCCGCCGGCGCGGCGATCTGGGTATTCAGTCCGTCGTACTCGGACCACTGCTCCATGCGCCGTA
CCGCATTGCGGTAGGTGCCCAGCGCCGCGCGTATGCTGGACCAGTCGTTACCGATCGGGCTGATG
CCCGAGATGCCTGTCACGGCGACACGACGATTCATGCCAATCCTCCATTTACCGAAATAACCTGC
CGCGTCACATAGGCGGCGTCCTCATGCATCAGGAAGCTGACCGCTGCCGCGACTTCTTCCGGCTT
GCCGACCCGGCGCGC
>r406.1 |SOURCES={KEY=d7264f85...,fw,1456417-1457017}|ERRORS={}|SOURCE_1="hcb" (d7264f85c64c494738c475b842be43584b20fbfb)
GGGTTTGCTGGCTGCACATAACGATGCCGCGGCTGGCACCGGGTCGGGGCCAAGCTCGGTCCGGA
GCTGCCATCGGTCTTGATGCCGATACGGGTCACCACAGGGTTGCATCTCTGCCCACCCGGTGATG
GTGCCACCTGCAGAACCTGGCAAGGCGAATAACCGCCACTACCTATTTGCAGGCAGGGGGCTACG
CGAATCTTGCCGAGGAATCGGGCCGGATACGCCGATCATGCCATCCATGGGCAGGAGTCGGTGCA
GCGGTGGCCGCGGGAGCGGCCGGAGATGCCCGCTTATGTGCTACGGAATGCAAACACTCCGCAGC
ATGCGTTGAAAAAACTAGTGCAGCGTGACCGGCTGACGCATCAACGCGTCATATTTACCGAGGAA
GTCATCGATTTCTTCAACGCTGGGCTCGGTGGCGATCAGGTTTTCCACTTCTTCGCGGAACGACC
TTGCAAGAGTACCGCCGATGAAGATTTCACGTTTGCCGGACTTGTCCATAATTTCGTATCCGCCA
AAGCGCAAGGCCTCGCGGCCGTCGTCTGCACCAAACTCCACCACGCTGTACTGCTCGCTGTTGTA
GATTAAGTTCATGTT
>r407.1 |SOURCES={KEY=d7264f85...,bw,1539298-1539898}|ERRORS={}|SOURCE_1="hcb" (d7264f85c64c494738c475b842be43584b20fbfb)
CTTCCTGGCGAATCCTTTCCAGCGCTTCTTCACGCGAAAGCGTCGCCGGCGCGGAGGCACCATTC
TGGGTCGCCAGTCCCAGCGCTTCCTTCATGCGATCGGTGGCCTTTTGCTGGAATTGGGCGATTGC
CTGGGGAATCATCGGAGTCAGTTGCGTGACTATCGCCTCCAGGTCGTCCACCCGCGACAGCAGCA
TGGCTTGCAGGGCAGCGCCTTCGCGGGCACGGCTGTCGACAAAGGCGTCGAGGGCTTCCGATACG
GTGGCCTGCACGTCGGCCTGCAGCGCATCCTGCGCCACGCCCGCGTCTTCGATGACCCCGGGCCA
GCGCAACACTTCGCTCACCGTCAGCGGGTTTGCTTCCGCAAACTGTTCACGCACCTGCTGTTGCA
TCCTTGCCAACGATTCCAGCGCGCCGGCGTTGAGCGCCTGCGAGGCGCCAGAGGACGCTTTGCGT
CCGAAGCTCACCCGGCATTCGACTTTGCCGCGGGTGATCCGGCCCATGATGGCTTCGCGCAACGC
CGGTTCGACTGCGCGCAAATCATCATTGATGCGGAATTGGAGGTCAAGAAAACGCGAATTGACGC
TTTTCAGTTCGACGG
>r408.1 |SOURCES={KEY=d7264f85...,fw,4791290-4791890}|ERRORS={}|SOURCE_1="hcb" (d7264f85c64c494738c475b842be43584b20fbfb)
TTCATGTTCAATGTGCCGATCGCTGGAAGGGTGTGCCCGGGTGCGAAATTGCACGCTCCCAACAG
GCGTGGGAATTGTACACGAGGGGTGAGGACGCAAATCCAGGCGCGTGCGACAAGCTCGCCAGTAT
GGGCCACGGCCAATCGGGGAGGCCAGCGGAGAACAGCGAGAACGTCAGGGAACCCCAGTGCCTGT
CAATGCGGCCGGGAACCGGCATCCGCTTTCACCGGCTGCCGCGACAGCACTGCAAGCCGGCAGCT
CAGAACGAAGCCCAGCACCAGCACCACGGTGCTCGCGGTAAAAGCGGTTTTGAATCCGCCCGCAT
ACTCGATCAGCAAGCCCGCAAGCGCAGGCCCGATGAACTGGCCGGTGGCATAAAACAGCGTCACA
TAACTGGTCGCCCGGGGTGCGAACGCCGGCTCGACGGATTCCGCGGCGATGGTCAGGATCGAAGT
AAACATCCCCGACACCGTGATTCCCAGCATGATGTAGTGCACGGTAAAACCCGCCGTGGTCGGCC
ACACCACCGGAATCACCGTGCCGATCGCATTGAGCGCCACGGCGACGATCAGCGTCGGCGAACGG
CCGAAGCGGTCCGAA
>r409.1 |SOURCES={KEY=d7264f85...,fw,2436683-2437283}|ERRORS={}|SOURCE_1="hcb" (d7264f85c64c494738c475b842be43584b20fbfb)
TTCCTGCAGGCACAGCACATCGAAGTCTGCGAAGCGCCGGGCATGCGCAACGATGCGATCGAGAT
CGACGCGCCCATCTGCTCCCCGCCCCCACTGGATATTCCACGTAATCAGTTTCATGCGCCCCCTT
GGACGAGAATAATTCCCGCGGCATGGGATCCGCGGGCTGATGCTACGGCCTGACCGGAAGGACGA
CATCGGCTTGCGCCGGATAAAGCAACCGCCTGGCAGCACGCTTGTATCACTGGGTCGCACATCCG
GTGCGGGTCAAACGCGGCCCTCGCGCTTATGACGTGCCACCTGTGCCTGCAGGGGCGCCGGCGGC
CGGTGTACCTGCTGCACCCGTTGCAGTTGTTGTTCCTGGGGCGCCTGGGGCGCCTGGCGCACCCG
CTGCCCCGCCTGCTCCGGCTGCCGGTGCAGTGGGCGTCGCACCTGGCGTGGGAGTGGCCGTGGAG
GGAGCCGGTATCGGCTGCGTCGTACAGGTGAAGGTTTGCGGACCGGCGGCGGCGCCGGTGCCATT
GCCCGGCTGCGAGCAGAACACGACCTGCCGGTTTGCCACATCGATAAACCAGGTGGAGGCGTTCG
CAGTGCCTCCCGAGG
>r410.1 |SOURCES={KEY=d7264f85...,bw,2484095-2484695}|ERRORS={}|SOURCE_1="hcb" (d7264f85c64c494738c475b842be43584b20fbfb)
GCCGGTTCCGCTTCCCCCAAAGCCGGTCGTCGTCGAACCGACGCCGGTCGTTCCAGTACCGATAC
CGGTGGTACCAATGCCGGTGGTGCCTACCCCGGTAGTACCGATACCCGTAGTACCAATGCCGGTA
GTGCCAATGCCGGTGGTACCAGTCCCGATAGGCCCAATCCCGGTGGTGCCGATCCCGGTGGTTGT
TCCAACGCCGATCGGTCCGGTACCCAGCCCGCCGGTGCCCGTCGTGAACCCGCCCGGACTGGCAC
CCAAGCCCGACGAACCAATACCGGTTGCCCCTGTTCCCGTTCCAGTTCCCGTCGTACCGATGCCA
ATTCCTGTCGTTCCCGTACCAAAACCGGTCCCTGCGCCACCTATCCCCGGGCCAGTGGCAGTAGT
CCCGATTCCGGAGGGAACCGTTGCGGTGCCGGTCGGGATAATCGGGGTGGTCGGGATGATGGGGA
TGGTTGGGATGGCCTGGGTTCCTGCACCGATCGTGTTCGTGGCAGGAACAGCGCTTGAGGCAAAG
CGTGTCTGCGGCAGCACCGCGCCGCTGATTTCTCCGCCGGGAAAGGAAGCGCTTCGCACATTGAT
CGAGAAATTGCCTTG
>r411.1 |SOURCES={KEY=d7264f85...,fw,423954-424554}|ERRORS={}|SOURCE_1="hcb" (d7264f85c64c494738c475b842be43584b20fbfb)
GTGCTGCGCGAGATACGGGAGGCATCGCACCGCCTGCTGCACCCTGCCGGTCAGCGGGTCTCCGC
GTAGGATCCAAAGTCCCGGACTCCCAGTGTACCGGGCGATCAAGCCGGGCTATAACCATCCCGCC
TTGTGGAAGCGATAGTAGAGATAGGCGCACAGCATCGTGATGAAACCCACTGCGGCCGGATAACC
GTATTTCCAGCGCAACTCCGGCATGACATCGAAGTTCATGCCCCAGATACCAACAAACGCCGTCG
CCACGGCAAAGATCGCAGCCCACGCGGCGAGCCGCTTGTTGATTTCGCTGCCATTGATGGCGACC
ATGGACAGGTTGACCTGGATCGCCGTGCCTATCGTATCGCGGATGGTGTCGATCGAGGCATTGAT
GCGATACAGGTGGTCATACACGTCGCGGAAGTATTCCTGGGTATTGAAGCATATGCGAGGCACCC
GCCCGCCGTACAGCTTGCCGACCGCTTCCATCAAAGGCGTGACGGCATGCTTCAGTACCGTCACC
TTGCGCTTGAGCTCGTAGAGGCGTTCGATATTGGCGCGCTCGGTACCGCTGGCAAAGATTTGCTC
CTCGATGACTTCCAG
>r412.1 |SOURCES={KEY=d7264f85...,bw,2785456-2786056}|ERRORS={}|SOURCE_1="hcb" (d7264f85c64c494738c475b842be43584b20fbfb)
GGATAGGTTCGCTGATCGTGTTCTGGATTGGGCGACCGCTGGTATTTCAAAATTTTTACCAGCAG
CGGTTTGAAGCCGACTTTCGTTTCGGACTGGTACGTATCCGCGAGCATGCGGAAGCCGTGGCGCT
GTACCGTGGCGAGGAGCAGGAAAAGGCCCAACTCGGCATCCGCTTCCAGCGCATCTGGGACAACT
GGTGGACGATCATGCGCACCACCAAGCGCCTTAATGTCGCTTCCAACTTCTATGCGCAGTTCGCC
GTCATCTTTCCTTTCCTGGTCGGCGCCCCGCGGTATTTTTCCGGCGCCATCACGCTGGGCGGCCT
GATGCAAATCAGTTCCGCGTTCGGCCATGTGCAGGATGCCTTGTCATGGTTCATCAATGCATTCA
GCGCGCTGGCAAGCTGGAAAGCCAGCGTCAACCGCCTTGCAGGATTCCACGCCGCCGTCGTTGCC
GCCCGCACCCAGGCCTCGGGCATTACGGTCATGCGCAATAACGTCGGCGCCATCCTTCTCGACGA
TGTCACGCTCCAGTTACCCGGCGGTGCCGTACTCACCGAAGCACTGAAGGCCGACATCCGGCCCG
GTCAGCGGATTCTCG
>r413.1 |SOURCES={KEY=d7264f85...,bw,2645937-2646537}|ERRORS={}|SOURCE_1="hcb" (d7264f85c64c494738c475b842be43584b20fbfb)
ATTCGCCGCGAGCACCGCGCGCTCGAACGGTGCAAGACGCGCAATGACCTCGCCCTTGGGTCCGA
CGACGGCAGTCACGCCGGTATTGGTCGAGCGCAGCATCGGACGGCCGGTCTCCATCGACCGCAAT
TGCGATATCTGCAAGTGTTGCGGCAGTGCAATCGAGTCGCCGAACCAGGCGATATTCGATACATT
GAGCAAGATGGTTGGCCGCGGCCTGCCTGCCGCGTCATCGGCGACCTGGGCGGCAATTTCTTCCC
CAAACAAATCCTCGTAACAGATATTGGGCATGATCCACTGGTCGCGTACGGCAAACGGCGCCTGT
ACCACCTGGCCGCGGCCGAAATCGCCAAGCGGGATATTCATCATGTTGACGAACCAGCGGAAGCC
GGGCGGGATGAATTCGCCGAAAGGAACCAGATGATGCTTGTCGTAGCGATACGTGGGTACGGCCG
CGCCGGGCGGCAATCCGACCACGCTGTTTGCATATTGTCCAGGCGCGTCGCTGACGGGAAGCCCA
AGAATCACATGGCTGTCCGAGCGGCGCGCAAATGTGGATAGCGATCCAAGGTAATCGGGAGGCAG
GCGGTTCGATAGCAA
>r414.1 |SOURCES={KEY=d7264f85...,bw,3345489-3346089}|ERRORS={}|SOURCE_1="hcb" (d7264f85c64c494738c475b842be43584b20fbfb)
TGAGCCTTGACGAGTTCGAGGATTTCATTACCGACGCGTTGTATCAGGAAAAGATGCTGGCCAAG
GTCTGCAACGACCAGGCGGTCGAGGAATATTTCAAGCTCAATTCCCCCAAATTCGACAGCATCGA
AGTCAGCCACATCGTGCTGGACGCCGAAGGAAAGGCCAAGGAAATGATCTCGGTACTGCGCGACG
ATCCGGACTGCTTTGCCGAGATGGCGCGCGAACATTCGGTTGCCGATACGCGCGAGAAGGGCGGC
TTGATCGGCAAGGTGATGCGTGGCTCCCTCAAATCCGATATCGAAGCCAAGGTCTTCAATGCCAG
GGTAGGTGACCTGCTCGGCCCCTTTGCATCGCCTGACCGGACGCAGTTCGAGATATTCACGGTCA
ATGCCAAGCATCCGGCCACGCTGGATGAAGAGGCAAACGCGGAAATCCGGCGACTGCTCAAGGAA
GAATGGCTCCTCGGCCGCGCGCAGGAACACATCATCGAAGCATGCTAAGACAGTCCTGAATCGTA
CCGGCGGCCAGTCAGGCGCTGATGCCGTTCCCGACCTTCCTTCGTAGCGAGAATGGCAAGCCAAT
GGACGCGCCCTCACA
>r415.1 |SOURCES={KEY=d7264f85...,fw,1891614-1892214}|ERRORS={}|SOURCE_1="hcb" (d7264f85c64c494738c475b842be43584b20fbfb)
GCACACTCAAGGTACGTGCACGCTGGAAGATCGAGGACCTGGCACGCGGACAGTGGCAGGCCGTC
ATCACCGAATTGCCACCCGGCACCTCATCCCAGAAAGTGCTGGAAGAAATCGAGGAGCTGACCAA
TCCAAAGGTAAAGGTCGGCAAAAAATCGCTGCTGCCCGAGCAGCTGGCGACCAAGCAGATGATCC
TGTCCGTGCTCGATACGGTGCGCGACGAATCCGGCAAGGATGCGCCGGTACGCCTGGTCCTGGAA
CCGAAATCCAAGAACCAGGACCAGACCGAATTCATGAATATCCTGCTGGCCCAGACTTCGCTGGA
AACCGGCAGCTCGATCAACCTGGTGATGATCGGCGGCGATGGCCGCCCACGCCAGAAGGGCCTCA
CCCATATCCTGCGTGAGTGGATCGATTTCCGTTTTGCGACCATCACGCGGCGCACCCAGTTCAGG
CTGAAGAAGGTCGACGACCGCATCCACATCCTGGAGGGCCGTGAAGCCGTCCTGCTGAACATCGA
CAAGGTGATCCGCATCATCCGGGAGTCGGACGAGCCGAAGCCGGCGCTGATGCAGGCCTTCAAGC
TGTCGGACCGCCAGG
>r416.1 |SOURCES={KEY=d7264f85...,bw,3711080-3711680}|ERRORS={}|SOURCE_1="hcb" (d7264f85c64c494738c475b842be43584b20fbfb)
GTAAACCCGGAGAAACAATAGCGGAATCAAACCACAGAATATGGACTGGCGCTTTCCCCATCTCG
CCGACGCCAAGCACAGCATATTGATGCGGCAATCACGCAGGGGCACCTAAGGCAGATGTTTCGCC
TCAATCCATCGAGCACACAGCTATGATTACACCACCAGCACTTTCACCCGCCGAAGTGGCCACCA
ACCTGGTTGCAGCCCTTATTCTCATTCCGATCGCATTCGGCTTTGTCATCAAGGCACCCAAGTTT
GTCGCCTTCTGCTTCCTGGCAGTCCTGTTCATTTTCTCTGACTCGACCTGGGGGCAGTTAAACGT
CGATACGGCCAACATTTATTCGCGTGGTGTAGGCTTGTTCAACTACTCCCTGTTGAACCTGATGC
TGTTCGTCTGCGGAACCGCCGTGTTTGTAAAGCAGCTTGCGAATTCACCGCGTCCGCAGCTGGCG
CCGCCCATTTCGAAGTACTTCGTGGCATTCACGTTCATGCTCATCGGGCATGTCATCATCGGCCT
GCTCGTGGGCATCGACCTGACGGTAATCCTCGGTCTGAACGGCCTGTTCAACCTGATGAACATGT
TTCTCTTCATGTACC
>r417.1 |SOURCES={KEY=d7264f85...,bw,1824006-1824606}|ERRORS={}|SOURCE_1="hcb" (d7264f85c64c494738c475b842be43584b20fbfb)
ATGGGCCAGCCGGTGGTCATCGAAAACAAACCGGGCGCCGGTACCATCATCGGCGCTGAAACGGC
GGCACGATCGCCGGCGGACGGCTATACCATTTTCTCGGGTGACAACGGATCGTATGTCTTCAACG
GCGCGCTGTACAAAAAACTTCCCTATGATCCGCAAAAGGACTTCGCGCCGGTTTCCCTCATCGCG
CGCTTCCCGCTGCTGCTGGTGGCCAATCCCGGCGCCGGGTTCAAGGATGCCAAAGACCTGATCGG
CAAGGTCAAGTCGGCGCCGGGCAAGTACAACTATGCATCGGTGGGTGCGGGCAGCCCGCATCACC
TGGCGATGGAGATGTTCAAGCAAAGGACAGGTGCGTATATCGTGCATATCCCTTACCGCGGGGCC
GGTCCGGCCGTGCAGGACGTGCTGGCGGGCCAGGTGCCGATGATGATTCTCGACCTTGCCACGGC
ACTCCCGCATATCAAGACCGGCAAGCTGACCGCGCTGGCGGTCGCTTCCGACAAGCGTCTGCCCT
TGCAGCCTGATGTGCCCACGCTCAAGGAGCTCGGGTACAACGACCTGGAAATGTACGCATGGCAG
GGGATCGCCGTGCCT
>r418.1 |SOURCES={KEY=d7264f85...,bw,1957799-1958399}|ERRORS={}|SOURCE_1="hcb" (d7264f85c64c494738c475b842be43584b20fbfb)
ATCGGCCATGCCGAATTCAGGCTGCTCAAGTTTTTCCTCGCCCATCCTGAACGGGTATTCTCGCG
CAGCCAGCTGCTCGACAAGGTATGGGGCGATCACGTCGCCATCGAGGAAAGAACGGTCGATGTGC
ATGTGCTGCGGCTGCGCAAGGCGCTCAAGGAGGCGGAATCGTTGATCAAGACGGTGCGTAGTGTA
GGCTATATGCTGTCTGAAAAATAAAACCGATTTCACATGAATCCACGCCTGCTTTTCTGGATCCC
GGCGGTACTGCGCCTTGCACTGGTCCTCGCCGGCGCCGGCGTCGTCTGGTATTTCTTCGGCATCG
TCGTCGGACTCGCCGCAGGCATGGTTGGCCTGTGCGCTTTGCTCGTGGTGCAGCTGCATTACCTG
TACCAGCTGGCCACCTGGCTTGACCATCCGAGCAGTTCGCGGCTCCCGGACGGGTGGGGTGCATG
GACCGACATTTTTTCCCGGTTGTACAAGATGCGGCGCGACGATGAGCGTAATCAGGCAGAGCTGG
CGGAATGGCTCGCACGCTTCCGGCAGGCGATGAGCCTGCTGCCCGACGGTGTCGCCATCATGGAC
GATGTGCTGTTCCTG
>r419.1 |SOURCES={KEY=d7264f85...,fw,482258-482858}|ERRORS={}|SOURCE_1="hcb" (d7264f85c64c494738c475b842be43584b20fbfb)
ACATTGATGACGCCGGAACGGCGGGAGACATCCTGGTGCGTAACCTGCAGCGTGCCGCCAACCTG
GTGACCGGCTTCAAGCAGGTTGCCGTCGACCAGACCAGTTCGCAACGCCGCCGCTTCTCGGTCGC
CGAAGTGGTGTCCGAAATCATGCTGACACTGTGGCCAACCCTCAAGAAGACGAGCTTCGTGGTCA
AGCAGAGTATCCCCGATTCCCTGCTGATGGACAGCTATCCCGGCCCGCTTGGCCAGGTGATTACC
AATCTGGTCAACAACGCCCTGCTGCACGGATTTGATGGGCGGCAGTCCGGCAACGTCCTGATCGC
GGCTGCGCTGTCAGAGGAAGGCTGGATGGAACTGACCGTGCGTGATGACGGTGTCGGTATTCCCA
CAGCCAACCTGAACCGCATTTTTGACCCCTTCTTCACGACCAAGCTGGGTGCCGGCGGATCGGGC
CTGGGCCTTAACATTACGCATAACATCGTCACCGGGGTCCTTGGCGGGCGCATCCGCGTGCACAG
CGAGGTGGGAACCGGCAGCACCTTCATCCTGTCACTGCCGTTGATGGCGCCGCACCGGCAAAACG
TGGAAGAAGCAATGC
>r420.1 |SOURCES={KEY=d7264f85...,fw,4215895-4216495}|ERRORS={}|SOURCE_1="hcb" (d7264f85c64c494738c475b842be43584b20fbfb)
ATGGCCGGCATCGACAGCATGGGCTTGTCGCCTGCCGACCAGTCTCCTTTCCTTATCTCAACTGG
AGCGGCGGCATGTTGCACGTACTCCGGATAAAATTCCGATCGATATTGAGTGAATTGTCCCAAAG
TGGTTGTCCGCATTTCCCGAAATAAATTCCATCTGCACCGAAACCGGTGCGCCGCGCGTAGTTAT
GGTGCAGCAACAGGAAAAACAGCCGCTACGGCCAGCTCGTTACACCTTATAAGCGGGCATGTATA
TTGATTATCTGATTTCGCGACTGACTCACCATGGACATTCTTGCATCATGAATGTCTGTTGCCAT
GGGTGCGTCATGGGTGAGTTTGAAGCGGTCCCCGGACGCGGGATGATGGCGCGGCTGAACAATCC
GGCATTGTCCTTATTCCACGTTTCGGATACTCAACATCAGATTTGTCATATAGCCTGATGCAGAG
CGGGTGCTAACCTAGCGTCACAAAAACCAGCATCAGATACGCAAAGGCGGAGAAAGCATGTCCCA
ACCCATACGTTTTTATTATCGTGGCGCCGTCCAGACCATCGTGAATGCTTCGCCGACGCGCACGA
TTCTGCAGCATGTGC
>r421.1 |SOURCES={KEY=d7264f85...,bw,225755-226355}|ERRORS={}|SOURCE_1="hcb" (d7264f85c64c494738c475b842be43584b20fbfb)
TACAGCAATGCTTCCCAGGCGCTTTGCGGCACCGGGTTCTGAGACAATATGGGGAACAGTGCTGA
AGTTAAAAGCACCGACAGGGAAGGGCGCAGTCATAGGATCTCCTTGGGTAGTTTCTTTAATGTAA
TAGGTTGTTGCAGATCTGGTAGAACACGTTGGACTTTGCGAGGATAGCTTGCATGATAGCGTAAG
TGGCTGTGATTGCAGAACGCCCCCAGACCGTCACGCGATGTTTCACGTGAAACATAAAGGAAGGA
AATATGATCGACACCAGCCTGATATTCCAGAGGACCCATACCGGTCGCACCGAAATCCATGAAAA
GCGCCACGGTCTGACCCAAAGCGAGCGGCTGGTGTTGATCATGGTCGATGGCGTGACACCCTATG
CGGACGTTAGGAAGAAACTCCCGGTACTGCGCGACGAGCGCTTCGCCCGTGCGTTCGCCACCTTG
ATACAAAAGGAACTGATCGTCGAAGTCTTCCTGCCCGTCGCCGACCAGTCACCGGAAGCGGTGGA
GCGCTCGGTGATTGACCGCTTCCTTCAGCAAGACCCTTTGGATCCCGTCACCATTATCGTCCATG
ACGCCGAAGAAGAAT
>r422.1 |SOURCES={KEY=d7264f85...,bw,2120285-2120885}|ERRORS={}|SOURCE_1="hcb" (d7264f85c64c494738c475b842be43584b20fbfb)
ATCCTGGACATTCGCGACCAGCTGAAGGTCACGGTCATGATGATCGAGCATCACATGGGAATTGT
CATGGACATTTCCGACCGTATCTGCGTGCTTAATTTCGGCACCACCATTGCTGAGGGAACGCCAG
CGCAGATACGCTCCAATGAAGCGGTACGCCGAGCTTATTTGGGGGACTCTGACCGAGAACAACAA
TCACAAGTGGAGGCTGCAGCGTGAAACCGGCTGTCATAAGCTCTACCTCTTGCCCAACCTTGCCG
CAGTTGCTGAAGCAATGGGCAAAGCAAGACCCGCAGCGCACCGCACTGCGTGAAAAAGACTTGGG
AATTTGGAAATGCATCACCTGGCAACAGTATTGGGAAAACGTGCGCGACTTAGCGCGAGGGCTGC
ATGAAATTGGCTTTAGGCCAGGAGACCGACTTGCGATCGCCAGTGAAGACACGCCGCAATGGTTC
TACGCCGATTTAGCGGCGCAGTCGCTTGGCGGAATTTGTGTAGGCATCTACCCAACCAATCCCTG
GCCGGAGGTCCAGTACATCCTGAACCATTCGGAGGCAACAGTAGTTGTCTGCGGCGACCAAGAGC
AAGTCGACAAGATTC
>r423.1 |SOURCES={KEY=d7264f85...,bw,4317510-4318110}|ERRORS={}|SOURCE_1="hcb" (d7264f85c64c494738c475b842be43584b20fbfb)
AGTTCGCCCATACCGGAAATGATCGTCTGGCCGGATTCTTCGTCGGTCTTGACGCGGAACGACGG
GTCTTCCTGGGACAGGCGGTTCAGCGCGAGGCCCATTTTTTCCTGGTCGGCCTTAGTCTTTGGCT
CAACAGCCTGCGAAATAACCGGCTCTGGGAAAACCATGCGCTCCAGTGTGATCACAGCTTCCGGA
TCGCACAACGTTTCGCCTGTTGTTGCTTCTTTCAGACCGACTGCTGCAGCGATGTCGCCCGCACG
GACTTCCTTGATTTCTTCGCGCTGGTTAGCGTGCATCTGCAGCAGGCGTCCGATACGCTCTTTCT
TGCCCTTGACCGGGTTGTAGACGGTGTCGCCCGAATTGACGACGCCAGAGTACACGCGGAAGAAG
ATCAGCTGGCCAACGAATGGGTCGGTCATGATCTTGAATGCGAGCGCGGAGAATTTTTCGCTGTC
GTCGGCCTTGCGCAGTGCCGGCTGTTCGTTCTCGTCCGTACCCTCGACCGGCGGGATGTCCGTCG
GTGCCGGCAGGTATTCGATCACGGCGTCGAGCATGGCCTGCACGCCCTTGTTCTTGAACGCAGTA
CCGCACATCATCGGC
>r424.1 |SOURCES={KEY=d7264f85...,bw,1146122-1146722}|ERRORS={}|SOURCE_1="hcb" (d7264f85c64c494738c475b842be43584b20fbfb)
CCGGGTATCGGGCAACTCGCCGAAACGGATGCCGAGATCGAAGGCTTCTTCCACCAGATTGATCG
GCCGATCGGTCAGCTGCAGTTGCACCTCGACTTCCGGATAACGGTGGGCAAAGGCGGAAATGATG
GGCGCGATCGTGGTGCGTCCGAAGCCCAGCGTCGCATTGACGCGCAGCAATCCTTTCGGTGCGGC
GCGGCTGCCGGCGAGTTGTTCTTCCATATCGCGGATACTGGCGAGGATCTGGGTCGCGTGCGCCA
GATACAGTTCGCCTTCGCTGGTCAGGCTGAGCGTGCGGGTAGTGCGGTTGACCAGCCGCACGCCC
AGGCGCTGCTCCATCTGCGCCAGGCGCTTGGTGGCAGCGGGCGGCGTGATATCAAGCTCGCGCGC
GGCCGCTGACAGGCTGGCTTTCCTGGCGAGAACAACAAAGAAAGTTAATTCGGACGCCGTGTCGT
TTTTCACTTGAGGTGAATGGTGTGTTGAATTGCCGTTAATTATACGGGCATGCTGCAGCAGTATG
CTGTGGTTCTCCGTGATGCAAACCGCTAACCAAGGTGCCCTATGAAAATCGTCGAAATCCGCGAA
AAAACGCTCCCGATC
>r425.1 |SOURCES={KEY=d7264f85...,fw,1499868-1500468}|ERRORS={}|SOURCE_1="hcb" (d7264f85c64c494738c475b842be43584b20fbfb)
CGGCGCTTGACTTCATCGCCGAAGCCTTCCGCACGCGACTTGCGATACATGTCGCCGAGATCCTT
ATATTCCTTCGCACGATGGCCATAGCGCACGCCATCGAAGCGGCTGAGATTGGACGAGGCTTCGG
CGGGCGCGATCACGTAGTACACCGGGATCGACAGCTCGGTCTTCGGCAGCGAGATATCCACCAAA
GTCGCCCCCAGCTTCTCATACTCGGCCAGCGCGGCGCGTACCGCCTGTTCGACATCGGACGCTAG
GCCCTTGCCGAAATACTCACGCGGAATGCCGATCCGCAGGCCTTGCAGCTTGTTGCCCAGGTCGC
GTGTGTAGTCTTCGGCGGGGCGCTCGAGGCTGGTCGAGTCACGCGGGTCGAAGCCGGTCATGGCA
TTGAGCAGCAAGCCGCAGTCTTCCGCGGTCTGCGCCATGGGGCCGCCCTGGTCCAGCGACGACGC
AAAAGCGATCATGCCAAAGCGCGATACGCGGCCATAGGTCGGTTTGATGCCGGTGATGCCGCACA
GCGAAGCAGGCTGGCGAATCGAGCCGCCGGTATCGGTGGCCGTGGCCGCCGGTGCCAGGCGCGCG
GCAATGGCCGCTGCG
>r426.1 |SOURCES={KEY=d7264f85...,fw,617254-617854}|ERRORS={}|SOURCE_1="hcb" (d7264f85c64c494738c475b842be43584b20fbfb)
GGCAAGACCGTGAAGGCGCTCACAGGGCTGTCCGGCACGACAGCCTCAACACGGACCGGCATGCC
CTACGAGGTTGGCAAACGTATTAATGCATCAGCACGCCATAAGGACGGCAAACCGTTATCCGTCG
AACTTGCGGTGGCTGCCGTGGATGTCGAGGACCAACATCTCTTTTGCATTGCCGTTCGTAACCCG
GCCCCCAAAAGCAAGGCCGAGGCGAAACTCGAACGAAGCCAGTCTGAGCTCAAGCGGGAATTGGA
GGCCTGTCAGCGCATGATTGATGCCGCTCCGGACGTGATTTGCACAGTCGATGCATCGGGAGCGT
TTGTACAAGTCAGTGCCGCATCACAGCGAGTGTGGGGCTATGCCGCGACCGAATTGGTTGGCCGG
CCGTCATTTGAGGTGGTACACCCTGACGACCAGCAGTTATACAAGGATGCACTGAGTGCGCTTCG
CGACGGCAAGACCGCGTCGGCACAGTCAGTTGAAATCCGGTTCATGCATAAGGATGGCCACCATG
TTCATATAGGCTGGGCCGCCAATTGGTCTGAAGCGGACCAGCACTTGTATTGCGTTGCCCGGGAT
GTGACCGAGGCCAGG
>r427.1 |SOURCES={KEY=d7264f85...,fw,968680-969280}|ERRORS={}|SOURCE_1="hcb" (d7264f85c64c494738c475b842be43584b20fbfb)
GTAGTTCTCATAACTGCAGGCCATTTCGCACTGCAGGCAGCCAGTGCACTTGTCCGGCTCGATAA
GCAGGGACCGTTGCATACTTCGTCTCCTTTTTGAATTGATTCGAATCGCAATTCTTCAACATCAA
AACGGCGGAATCTGCGCAACGATGAGGCAGTCGGTCACTGAGTACGAGGCTGTCACCATGGCGTA
CACCGTCTACTTCTGGCGTCGGCCGGTGGGACATGCCAACGTCGGGCACTGCTAATACCGTGTTG
TCCTGTCAATTCCCGCTTGATGCTGTACCAGGAATCCGGGCGTCATGCGAACAACAAACAAGGAT
GGGTGAGTAGCTGTCGCGGAATGGGACAGCCAGCGTGCATCACAGCAAGCGTATGCCTGCAAGGG
CGGCCTTGTATGATATGGCGCAAGCTTTTGTGATGTGTTCAGGATCCGGCGACGAGGCTGAGCAG
GTGGGCGCGCGCGGCATCGAACTCCTGCTGCAACTGCGCGTATGGTGCCTGCGCGTCCTGCACCG
AACCGGCTGCGCCGATGCGCTCGAGTTCCAGGCAATGCGTCCGCATGCGCATGGCGCCGAGGTTC
TCGATGCTGGACAGG
>r428.1 |SOURCES={KEY=d7264f85...,fw,3002426-3003026}|ERRORS={}|SOURCE_1="hcb" (d7264f85c64c494738c475b842be43584b20fbfb)
GGTCAATGCAGCGGGTCCCTGGACCGCCCATTTCCTGCAGACGGCGGCACAACGTCCATCGGCTA
AGTCGCTGCGGCTGATCAAGGGCAGCCACATCGTCGTCAAGCGCCTGTTCGACCACCCGTATGCC
TATATCTTCCAGCATCCGGACAGCCGCATCGTCTTCGCGATTCCCTACGAGCAGGACTTTACCCT
GGTGGGCACCACGGATATCGATTATCAGGGCGACATGAACAAGGTCGAGATCGACCAGCAGGAAA
TCTCGTACCTGTGCGAGCTGGCCAATCGCTATTTCAGGAAGGGCATTACCCCGCAGGATGTGGTG
TGGACGTATTCCGGCGTGCGCCCGCTCGTCGAAGACGAAGCCGCGAGCGCGTCCGCAGTCACCCG
CGACTATCGCTTCGAACTCGACCAGGACGGCGCCCCGCTATTGTCGGTGTTCGGCGGCAAGATCA
CGACCTTCCGCAAGCTGGCCGAAGAAGCGGTGGATATGATTGCGCCGCAGCTGCAAGTGCGTACC
GGTCCATGGACCGCCAACGCCTGCATGCCGGGCGGCGACCTGTTCGGCGCCGCGCCGACCAATCG
CGCGGTACTGGGATT
>r429.1 |SOURCES={KEY=d7264f85...,fw,4095526-4096126}|ERRORS={}|SOURCE_1="hcb" (d7264f85c64c494738c475b842be43584b20fbfb)
CCTGTACTGAAAGGCCATCGGCGACTGCTGTGCTAGCTACAGGCTTACCTGTCCTGTCAAAAATG
GTGATTGACGTATGGTCTGCTACTGACTGGTCTTGGGCTGCCAGCTCGCGTTGCAAATTTTTCTG
TCCACTTTCCCAGTCGTACTTCACGCGCGATGCGGTTGCATCCAATACTTGAATCTTCAAGCCCA
CATACCGGACGTATGATTTGTTGAGTGTGTTGACGTCGGTGCGAACACTTTCCACCTGCTTGGTA
AGATCGCTTTTTAGCTTTGAGTCCACGAGGCCCCACAAGGCGCCACACATAAGCAGACACGCGAA
AGGCCAGATCAGAATCTGCAAAGTCAAATAGTGTAGATGCGAGACCTTTGTGACCGAGCGGGACC
GTACTGGCAGATTGCGAAACACTGTCATTTTTACTTCCGTGATGCGCTTGCACTGGCTACGCGCT
AATTCGAAAGGAGTTCTTGGCTGGGACACATTGCACTTCCAGGTGCCTGCCGTGCCTGTTCGTCT
TCTAGAGGTTATTCTCATTACCTCCTCGCGCAGACAAGCTAAGCCTATACGTTAGCGCGGCTGCT
CTATCAAGTCAATCG
>r430.1 |SOURCES={KEY=d7264f85...,bw,4181769-4182369}|ERRORS={}|SOURCE_1="hcb" (d7264f85c64c494738c475b842be43584b20fbfb)
GCAACGGCGGCCGTACGCCGCACCCCCGTGTGCACATTCCGGTACCAGTCACTGACCAGGCGCTC
CTTGACAAGTGGCACGCTCATCATGTCTCGCGTCTTGTCGGCGACGTCGCCAAGATGCCAGAGCG
ACAGGGCAGTTGTTGCAGCCAGAAAGCCGAGGACAAGGATAAACGCCAGGCTGATCTGACGGCCG
ATAGTCATGTTCTTGATGTTATTTTCCATGGAAATGTAGAGATGCCGTGTTGACCGATGACCGCT
GGCGCCGACCGCAGGCATGTCATCGGGCACCAGCAAAATTGCTATAAAGCAATCTGCATGCCACC
ACAAACCGGCTGCAGTACGGTGGATGTGAACCAAAACGGGGCGATATACGAAGCTTCCCGGGCGA
CTTGCCTTTGGTTGCGCAAGCGCCGCAAGCAAAGGCAAGCAAAGGCAAGCAAAGGCAAGCAGCAG
CTTCGCAGCCTGGCGAACCGGGCATCAGCGGCGCAGCATCGACTCCAGCTCCGACGCCGGAACCG
GCCTGCAAAACAGGAAGCCCTGTCCATAATCGCAACCCGCTTCTGCCAGTATGGCGCGCTGTTCT
TCCGTCTCGACCCCT
>r431.1 |SOURCES={KEY=d7264f85...,fw,290323-290923}|ERRORS={}|SOURCE_1="hcb" (d7264f85c64c494738c475b842be43584b20fbfb)
AAGGGCAAGAAGCAGCATGACAAGCGCGAGAGCGAGAAGCAGCGCGACTGGCAGCGCGAGCAGCA
ATCGATCCTGAAGCAGAACCGCCGGTAATCATCGGGGCTTGCCCTGGTCGCGCTGGCAGGCCAGT
AAACGCCGGCCTGGCGTGCGAAGGGTGCGAAAGACTCTACCTTGACTCCGTGAGCGTGGCGCCAG
TGGACCCGGATGGTGATCCAGTGCGCAATTCGGCTTAATCGCCCCCTCCTCCGCAACCGCCGTCG
CCGGAAGAACCGTTGCCGTCACTGTCATTACCGGTGCCATCCGAACTGCCATCGGACGTACCGCC
GCCCAGATCACCACCGCAGTACACCGGTGCGCCGCTGGCGCTCGTCTGGAGCTTTTCGCATTGAG
GCTGATACACAAAGCCGTTAGCGATGCCCAACTGCGCGTCCAGCGCGAATAGCAGTGGCAAGCGG
GATGGCTTGGCCGGATCGATCTGCTCCTGGCGGCAGGCGTATGACCAGGTGCGACGCAAGCCGGC
GTTGTTCTGATGCTGCCTGCCAAGCACGACCGCCGGCGTGTGGTGCATGAATCGGCCAAAGGCCC
GACGGCAGAATGCCT
>r432.1 |SOURCES={KEY=d7264f85...,fw,895172-895772}|ERRORS={}|SOURCE_1="hcb" (d7264f85c64c494738c475b842be43584b20fbfb)
AATTGCCGGGATTGACCGCGACATCGGTCTGGATGAACGGCACATAACTGCCGTTCGGCAGCATC
CGCCCTTTGGCGCTCACTACACCCACGGTGACGCTGTTATCGAAGCCGAACGGCGCGCCGATCGC
CGCGACCCATTCTCCCGGCTCCAGCCGCGCAGGATCACCGATCTTCACTACCGGCAGGCCGGTGG
CTTCAATCTTCAGCAAGGCAACGTCGGTGTAGGGATCGGCGCCGATAATCCTGGCCTTGTATTCG
CGCTTGTTGGTCAGCTTGACGGTGACTTCATCGGTCTCTGAAATGACGTGCGCATTGGTCAGCAC
ATAACCGTCCTGGCTGATGATGAATCCCGAACCCAGGCCGCCGGCAGGCGCCTCGCCCGGATCGG
GCTGGCCACCGAAACGGCGGAAGAATTCGCGCAAGGGATGCCCTTCGGGTAGCGCCGGCACATTC
CCCTGGTTGCGCGCGAGACGCACCGCGCTGATATTGACCACCCCGGGACCTTGCTGCTTGACCAG
GTTGACGAAGCTGGGCAGTTCGACGCCGGACCCGGTGACCGGTGCGGCCGCGCCTGCGGGTGCCG
CTGGCGCGGGTGCCG
>r433.1 |SOURCES={KEY=d7264f85...,fw,1493533-1494133}|ERRORS={}|SOURCE_1="hcb" (d7264f85c64c494738c475b842be43584b20fbfb)
ATTGCCGCGCTCGTCATAACGATAGGCGGTGGTATTGCCCAAGGCGTCGGTGACCAGCGCCGGCT
TGTTCACGCGGCCGTCATGGACAATGCGGGTGCTCGCGCCACCAGGCAGTTCGATGCGCGTCAGC
AGCCCGCGTGCGTCGTAGCGGTAACGGGTGGTGCGTCCGGCGGCATCGGTGAGGGCCAGCAGATT
GCCGCACGTGTCGAGCACGTGTTCTGTTCGTCCGCCCAATGGATCGGTTTCACCCGTGAAGCGTT
GCTCGTTGTCGAAGCGATAGGTCCGCGTACGACCAAGGCGATCGGTGACTCGGGTTTCCCTCGGG
TGGTAATCAAAGCGCCATGACTCGCCGGTATTGGCCCAATGGCGGATCACCTTACCCTCGGGCCG
ATAGGCATCGTACTTGTATTCGGCAATCAGTCCGCCGGGACGGCTGTGTCGGACCAGCATATGGT
GGCGATAGTTGAACTCGCGGGTGATCTGGCCGAGCCGGTTACGCACGCATACGAGATCGCCGGCA
CCGTCATACTGGTAATGCACCAGCGGCTCGAAGCGATGCGGCAGCAGTTCATCCGGCTGTTCGCG
GAGCAGTGCGACGGT
>r434.1 |SOURCES={KEY=d7264f85...,fw,3454431-3455031}|ERRORS={}|SOURCE_1="hcb" (d7264f85c64c494738c475b842be43584b20fbfb)
GGCCTGACGTGGTTTTGACGAACGCCGGACGCGTTTGCCGAGACCTCACTATAATCAAGCCAAGA
TGATAATTGAATAATTCCCTAGCGTATGACAATCACTATGAACCCATGGTTGCAGTTTCTCGCAG
ATAGCGGCGCACGTATCGGACAAGAGGACGGCGCTGCCGAATTCGACGGCCCCCGTCCGGCAGGA
CAACTGCCGCGGGGTTATGTGTCGCCCTTGGGAGATCTCGGACTGATCGCGATTACCGGCGAAGA
CAGTCCGACTTTCCTGCACAATCAGCTGACCAATGACGTCGAGCACCTGCCTCCGACGGAGGCGC
GGCTTGCCGGCTATTGCACGCCCAAGGGACGCCTGCTCGCCTCGTTCCTGATGTGGAAGTCGGAT
GGCACGATTTTCCTGCAACTGCCTCGCCAGCTCCAGGCGGCGGTGCAGAAGCGCCTGCAAATGTT
TGTACTGCGCGCCAAGGCCAAGCTGAACGATGCTACCGACCAGTTCGTCGCGCTTGGCCTGGGCG
GCGATGCGGCCGCGGACGTGCTCAAGCAATGGTTCCCCAGTGTTCCGGCGCAAGCGTTTGCCAAG
CAGGACTCGGCGTCC
>r435.1 |SOURCES={KEY=d7264f85...,fw,4809790-4810390}|ERRORS={}|SOURCE_1="hcb" (d7264f85c64c494738c475b842be43584b20fbfb)
CTTGGATGCGTCAATTGGACACCGGCACTGTCAATGCAAATGCCCGGTGCTCGCCGGCGCGTCGT
CCGGCATTTCTGCATGTACCAGTTCCGCTTCCGCATCCGGATAGAGCGGGGCGCCGCAGTCATCG
CAGAAATCCATCGGAAACTGCTCGGAATGCCGCTTGATATGCGTGACGCCGCAGGCGCGCAGCAG
CGCGATGATTTGCTCGACCGGGGTGCGTACCTCGGTATCGAGGATTTCCGGCGTGGTGATCGATT
CGAATGTCGTCACCGCGGATTCGTCCTCGTCTTCAGCGCCGTACAACGGCCAGACCACGCCATAG
ATGACTTCGGGACTTTGTCGCAGGGTAAACGCGACACGGTATTCGTCGATACGGCCGCTGCCGGG
TTCTTCGCCGAAGCTGCCGATGATGGCACGCAGCGCACTGGTCTCCACGCCCAGCGTGTGGGTCA
GGAAGTGCACGGCGGCACGGATTGAGGCCGGGCGAATCTGGCGGTCGGCCTCGCGGCACGCAACG
TAATAGGCTTCCGGCATCAGCAGTTCGATACCGCAGCCGGGCAGCAGCGGGGCTATGTTGGGCGT
CGCCTGGCGGCGCCA
>r436.1 |SOURCES={KEY=d7264f85...,bw,1015374-1015974}|ERRORS={}|SOURCE_1="hcb" (d7264f85c64c494738c475b842be43584b20fbfb)
TGAGCGTCTACAACGCACTTGAGGAGCGTGGCTATGTCCTCCGCATCTGGCCTGCCCGTTATCCG
ACCCCGGCACAGGTAGACAAGTACGGCAACCGGTTGGCCCCCTTCGTTCTCGATAGGATGGCCAA
GGACCCTGGGCTGTGTACCTCCTGTGAGGGCCGGGGCGCTCCGGTGGACCCCAAGCGATTCGGGG
ACTTTGACCTTATCCAGCGTGAGGCATCCTATGGACGCTCTGGGTTCGCCATGCAGTTCATGCTG
GACACGTCATCCAGTGACGCTGACCGGTACCCTCTCAAGCTGGCTGACCTCGTAGTTCTCAACCT
CAGTCCTACTCTGGCCCCCGTGAAGCTGGCATGGGCATCAGGCCCTGAGCAAATTCTCTCTGACC
TCCCTAACGTGGGACTCCAAGGGGACAAGTGGCACAGACCTATGTATGTGGCCAAGGACTTTCTA
GACTACCAGGGTGTTGCTATGGCAATTGACCCTGCTGGTAGGGGTGGAGACGAGCTGTCTTACGC
GGTGGTGGCCATGCTCAATGGCTACCTGTACCTTCTGGACTGTGCTGGCCTGAAGGGTGGGTACA
CTGACTCCAACCTTG
>r437.1 |SOURCES={KEY=d7264f85...,fw,2468652-2469252}|ERRORS={}|SOURCE_1="hcb" (d7264f85c64c494738c475b842be43584b20fbfb)
TGCAGGACGATGCCGGCTACTTTCCGCGCTATGACGCGCTGCTGCTCTACCGGCGCGACATCGCA
CAACGCTTTCCCGACGCATGGCGTGCGCTGCAGGGATTGCAGGGCAGGATATCGGCATCGCAGAT
GGTCACCATGAATGCGGCGGCCGAACTGGAAGGCCAAACCTTTGCCTCGATTGCCGGCACATTCC
TGAAGCCGGCAGCACAGCCAACTGCGCAGTCGACGCCGCAGCCGGCAACGCAACGCGCAGGACTG
CAGGCCAAACTGTTTGACGGCCAGTTGTGGCGGCTGACACGTGAGCACCTGCTGCTGGTATTGCT
GTCGGTGCTGGCGGCAACGGTGATAGGCGTGCCGCTGGGCATCATCGCCGCCTTTGTACCGCGCC
TGCGGCACGCGGTGATGGCCGTCGTCGGTGTACTGCAGACCGTGCCCTCATTGGCCCTGCTGGCG
ATGCTGATTCCGCTGCTCGGTACCATCGGGGTGGCACCGGCACTCATTGCCCTCTTCCTGTATGC
ATTGCTGCCTATCGTGCGCAACACCAGCATCGGCATGGAACAGGTTCCTGGCGGCCTGCGCATGG
CGGCATTGGCGCTCG
>r438.1 |SOURCES={KEY=d7264f85...,fw,2892016-2892616}|ERRORS={}|SOURCE_1="hcb" (d7264f85c64c494738c475b842be43584b20fbfb)
CGCCACGCCCGAAGGCTGGTTCGGTGCGGTCGTCCTGGCGTACGGATGACCGATATGCACGTCCT
TGAGCGTGAATTCGTGTGCCTGCGCCAGGCTGGCGGCAAGTGCGGTGAGGGCGAGTGCGGCGAGG
TGATGCAACTTCATGGTGATCCTTCAATCGAGAAAGTAATTTATTGGCCCCCGGCATAGCCGTTC
TGTCGCCATGCTTCATAGACGACAACGGCAACCGTATTGGACAGGTTGAGACTGCGGTTGTCGGG
GCGCATGGGCAGGCGGATGCGCTGGGACGCCGGAAACGACTCCCGCAACGCCGGTGCAAGCCCGC
GTGTTTCCGAACCGAACACAAAGACATCGCCCGGCTGAAAGGCCAGGCTCGCAAACGGCGTCGAT
CCATGGGTGGTCATGGCAAACAGACGCTGCGGGTCAGGCCGCTCCGTCGCAAGGAAGGCCGGCCA
GTCGCGATGCACTTTCATCGTCGCGTAATCATGATAATCGAGTCCTGCACGCCGCATCTTGGCGT
CGTCGAGCGGAAAACCAAGTGGCTCCACCAGGTGCAGCTGTGCACCGGTGTTGGCGCACAGGCGA
ATGACGTTGCCGGTA
>r439.1 |SOURCES={KEY=d7264f85...,fw,2489565-2490165}|ERRORS={}|SOURCE_1="hcb" (d7264f85c64c494738c475b842be43584b20fbfb)
GGGCGGTGTCCCGCGCCGCATCAACTTGCTGTGCGATCGTGCGATGCTGGGTGCTTACGCAAACA
ATACCCAGGTCATCGACCGCAACATCATCGAGCTGGCGGGCGAAGAGCTCCTGATCAATGAAGGC
CGGACAGAGGCGGTAAAGCCGAGGCCCGTATGGCAGACGGCCGCGGTCGGCTTGCTCGCCGGCGC
GGTCATTGCGGGAGGGATTGGTTATGCAGCAACCTCGCCGACCCTGCGGCAGGCGCTTGCAATGA
AGACGGCAGAAATCGGCGCCGTTGCCGACAACCGCGAACCTGCGGCGCCATCATCGCCGGCGAGG
CAGCAGAGTCCAACGGTCCCTGCCGTATCGCCGTCCCCGCCTGCAACGACGGCAACACAGGCATC
CGCCACCGAGGCGCCATCGGCAACCGTCCCGCCCGCACCGGCCGAGCCGCATGCCGATGGCACTG
CCGCCAACGCGCCGCAACCCTTGCTGTCGGAGCAGGATGGCAGCTCGCGCGCGGGACTGCGTGAT
GAAAATGCCGCGGTCATGCAGCTGGCCCGCTTCTGGGGCGTCACCCTTGACGGAAACGATTCCTG
CGAGACCGCAAAACA
>r440.1 |SOURCES={KEY=d7264f85...,fw,1349091-1349691}|ERRORS={}|SOURCE_1="hcb" (d7264f85c64c494738c475b842be43584b20fbfb)
TCGCTTCCAGTTCGTCCTTGGTGGAACGGCGGTGCAGACGAATATTGAGCATTTCCACCACAACC
GAGAACGCCATCGCGCTGTAGATATAGCCTTTCGGTACATGATGACCGAAGCCTTCGGCGATCAA
TACGACGGCAACCACGACCAGGAACGACAAGGCCAGCATCTTGATCGTCGGGTGCTCGGATACGA
AACGTCCGATCGGGCCGGCAAAGAACATCATCATGCCAACCGAAGCGATGACGGCTGCGATCATC
ACGGCGATTTCGTCTACCATGCCGACTGCAGTGATGATCGAGTCCAGCGAAAACACCAGGTCGAT
GACCATGATCTGCAGCACGATGCCGTAGAACGTGCTCTTGACGGGTGTGCTGACGCCATGCTCCG
CACCTTCGAACGATTCATGAATCTCGCCCACGCTCTTGTACAGCAGGAATAGTCCGCCTAGCAGC
AATACCAGGTCACGTCCGGAGAAGCCTTGCCCCAGGATGGTGAACAACGGTTGCGTCATGCCGAC
GATCCAGGACAGGGTCAGCAGCAGGCCGATACGCATGAACATCGCCAGGAACAGGCCGAGACGGC
GCGTGAACTCCTGCT
>r441.1 |SOURCES={KEY=d7264f85...,bw,3996591-3997191}|ERRORS={}|SOURCE_1="hcb" (d7264f85c64c494738c475b842be43584b20fbfb)
CAGCAGTTCGAAACAGGGTGCTTCCACCATCACGCAGCAGGTGGCGCGCAATTTCTTCCTGTCGA
GCGAACAGACCTTCAAGCGCAAGGTGTATGAGATTCTGCTTGCCTATAAGATCGAACAAAACCTG
AGCAAGGACCAGATCCTCGAGATCTACATGAACCAGATTTACCTGGGGCAGCGCGCGTATGGCTT
CTCGTCGGCCGCGCAGATCTATTACGGCAAGAACCTGTCGGACATCACGATTGCCGAAGCGGCCA
TGCTTGCCGGACTGCCGAAGGCACCGTCGGCTTACAACCCGGTCGCCAATCCCAAGCGTGCCCGT
ACCCGCCAGCAATATATTTTGCAGCGCATGCTGCAACTTGGCTATATCTCCCAGGAAGACTACGA
GAAAGCCAAGGATCAGGTACTCAAGGTGAAGATTTCAAGCAGCGAATTCGGCCTGCATGCGGAAT
ACGTCGCCGAAATGACACGCCAGTTGGTCTATGAACAGTTCAAGGATGAAACCTACACCCGCGGC
CTGAACGTCTATACCACCATCACCAAGGCGGACCAGGATGCCGCTTACCTGGCATTGCGCCGTGG
CGTAATGGATTATGA
>r442.1 |SOURCES={KEY=d7264f85...,fw,4500661-4501261}|ERRORS={}|SOURCE_1="hcb" (d7264f85c64c494738c475b842be43584b20fbfb)
ATCAACACCTATCCGCCGCTTATGCTGGCACTTGAGCCGTACCACGCCATGCTTGATTTCTTTGC
CGGACATGCATGGCGGCCTACACCCCTGCAGCGCGGAGATGGGCATCCGGTCCTTGTTTATCCGG
GGCTTGGCGTCAGCGGAGCCGCCACAACGGATCTGAGGGCGCGACTGCTGCAACTCGGCTATCAG
GTTTACGACTGGGAAATGGGGGTGAGTGTCTGGCCGCTAATGGGACTGGATGCCTGGCTCAGCTT
GCTCGCAGAACACCTCCGAAAGATTCATGCCGCCCACGACGTGCCCGTCTCCATTGTCGGGTGGA
GTCTCGGTGGCATCTATGCGCGCGAACTGGCCAAGCTGCATCCGGAATGCATACGCCAGGTAATC
ACTCTCGGCACACCATTCAGCGGCAGCTTTGAACTCCGTCAGGAACAGCGCCCATTCGGCGGCAT
TCCCGTCGCTGCTACTCCCTTGTATGATGCGGCGCTGCTGGCTCGCCTGGGTGAAGCCCCTCCCG
TCCCAAGTACATCGATATACTCGCAGACCGATGGGGTCGTCGACTGGACCAGATGCGTCGGGCCG
CAATCCACGCTACAT
>r443.1 |SOURCES={KEY=d7264f85...,fw,927604-928204}|ERRORS={}|SOURCE_1="hcb" (d7264f85c64c494738c475b842be43584b20fbfb)
GTCGGTCGGCTTGCCGGTCAGCGGATTGTTTTCCGGATACAAGCGCGACGGCACGTAGTTGGCAT
TCGAGATCAGGCGGATGCGATTGGCCAGGTAAAGCTCGCGCGCCTGGCGCGGCACATCGGAAGCG
GGAAAGCGCTGGCCGAAATAGGAATGGTAGTCCGGCTCGCGCGCCTCGGCGAGCACATGGCCATG
CCCATCCTCATCGAACCGGTAAACCAGCACGCGGCCGAAGCCCGTTACCCGCTTGACCTCGGCGG
CGGCAAGGTTGCTGATCGAAGCGACCGTATCGGTCTCGCTCAGCTGCGACATGAAATTGCCGATC
AACGAGTACAGCAGCCGGAAATTGGCCGGCACCTTGCTCGTTACCGTTTCGAATTCAAGGATGGT
CAAGCCGTCGCGCGCGTGGGCCAGGACCTCGAAGTAGCCGCCGTGGGAAACCTCGAGGGCGCCGA
GGTAGGCAGGCTGGTCAACCAGCCGCTGATGGCGCAGCTCGGACCCGACGTGCGAGGCGGCTTCT
GCACCGATCACTTCGGCCAGCGTCAACTCCAGCACCTTGTTGAGCGGCATGCCGGTAAAGGCGCT
GATATTGTCGCTGAC
>r444.1 |SOURCES={KEY=d7264f85...,bw,322295-322895}|ERRORS={}|SOURCE_1="hcb" (d7264f85c64c494738c475b842be43584b20fbfb)
GGCAGCTGAAACGACAACCCGGCTGACGCTGCTGCTGGACGTTCCGCGCGTCGCGCCCGCGCACG
ACGGTTTCGGCGCGATGATCGCATGCGCCCGCATGCTGGCTGCGCGCCTTGACGGTGTCGTTGTC
GACGACGGCAACCAGCCGCTGACGGATGCCGCGCTTGGTGAGATTGCGGACCAGGTTGCCGCGTT
CTATACCCACATGGAAGAGTCGAATATTCCTGCTGGTTCGGTTCGGGCCACGCGTTTATTCAGCT
GACATGCAAAAGGAATTCTTTCCCGATTCGCAGGCGGAAGTCCCGCATCATCCGGAAGCGAACCA
CTGGCAGGAGCGCGCCGCCTGGTTGAAGACAGAGCTCAACCGGCACAGCCACGCCTATTACGTCC
TCGACAATCCGACGATCCCGGATGCCGAATACGACAAGATGTTTCGCGAGCTGGTGGAGCTGGAA
CAGGCGCACCCTGACCTGGTCACCGCCGATTCTCCCACGCAGCGCGTTGGCGGCAAGCCGTTGCC
GCAATTCGAGCAGGTCAGGCACGCCTTGCCGATGCTGTCGCTGAACAACGCCTTCGGCGAGGAGG
ATATCGAATCCTTCG
>r445.1 |SOURCES={KEY=d7264f85...,bw,2998572-2999172}|ERRORS={}|SOURCE_1="hcb" (d7264f85c64c494738c475b842be43584b20fbfb)
TCCTTGGCAACTTCAGCAACGATTGGTGCCGCGCCGGTGCCGGTGCCGCCGCCCATGCCGGCGGC
GATGAAGACCATGTGCGCACCACGCAGCGCGTCCTGGATGCGCGCACGCGATTCTTCGGCCAGCA
TGCGGCCCACTTCCGGCTTCATGCCGGCACCCAGGCCGGTCTCGCCGATCTGGATCACGTTGTTG
GCCTTCGAGGCTGCCAGTGCCTGCGCGTCGGTGTTCGCCGCGATGAATTCAACGCCGGACACGCC
TTTGTTGATCATGTGTTGCACTGCATTGCCGCCCGCTCCGCCGACGCCGACGACCTTGATCACCG
TGCCGAGGTTTGCGTTATCGATCATATCGATTTCCATGATGACTCCCTTAGATGATGATGCAGTT
TTCAGTCGTTAGTCACCACGCGGTGTGGCGACTAGCAACTGCAAACTGCGTTGATTACAAATGAC
GTTATTAATATTAAAAATTACCCAGGAACCACTCTTTCATGCGCTGCCATACGGCCTTCACCGAT
CCATCCTGGCGAGTGACGATGTGTCCGCGCAAGTACTGCTTTTTTGCTTCCAGCAACAAACCGAG
TACCGTCGAATAGCG
>r446.1 |SOURCES={KEY=d7264f85...,fw,348178-348778}|ERRORS={}|SOURCE_1="hcb" (d7264f85c64c494738c475b842be43584b20fbfb)
CGATCCGATCGAGTCATCCAAAATGGCGGCTGAGCGTGGCGTTCGTGTCTTTACGGTCGGCGTCG
GTACCACGGAAGGCGAAGTCGTTGCCGGTGAAGGCTGGTCAATGCATGTCCGACTCGATGAAGAC
TCGCTGAAGAAAATTGCCACGTCGACGGGGGCAGAATACTTTTATGCCGGCACGGCCGACGACCT
GACCAAAGTCTACAAGATGCTTAATTCCAAGCTCACGCTGGAGCGCAAGGAAACCGAAATCACGG
CATTGTTCGCCGCCGTTGCCGCATTCTTTGCACTGCTATCGGCAATGCTTTCCATGCTGTGGTTC
AACCGCATCCTGTGACGTCACAGGCGTCACCTCGCACTGGGCTTCGTCACCCAAATACGGAGCCC
GGCGCGTTTCCCCCGGTGGTGATTGCCGCCTACGGCGAATCCACCATGACAGGCTGGGGACTGCC
TGCCGGGCAGGATATTCCATCCTTCCTTCAACAGCATCTTCCCGGGGTGAGCGTTGCCAATGAAG
GCGTCCCGGCAACGACAGCAAGACAATTGCTAACAGGGACTGACGGCAAACATACGCAGCCCTGG
CGCGTACAGATGCAG
>r447.1 |SOURCES={KEY=d7264f85...,bw,2289136-2289736}|ERRORS={}|SOURCE_1="hcb" (d7264f85c64c494738c475b842be43584b20fbfb)
GAAGAAGCGGATGGCCAAGGATCCAATTGGGTGGGACGACACAGTCCAGTGCCTGGACTTGGATA
ACGCCCGCAAGGTGCTGTACGACTCCCTCAAAGGCGTGGCGATCGAGGACGACAAGTGGGTCCGC
CGTGACACCGGTGAGCGCATGGAGCCGGACGGCGAGGCGCGGGTGGTGGTCACCATCACTCAGCT
GGTCACCGAAAGCCCACAGCCGGCCTTATTCACGGAGACAGCGCCATGACAAGGCGGAAACAGTA
TTTACGGCCGGTCGAGCCCCTGGCGAAGGCGTTGGAGCACGCCATGGACGCGATCGGTTCCAACG
AGACGGGCGTTGCCCTCTTCATGGTCGACGGCGAGATCATGAGCACAAAGAAGACGTCACTGTCA
TTTGAGAACAATGTCCAGCGGCTGGCAAACAATCTCATCGGTGTTTACGACTTAGGCGCGGATGC
TCGGGTGGTACGGGAAGACATCGAAGTATTCTACGGAAGCATGGTCACATGACGCTGCCGGCCGC
CGACTATCGCGACCCGCTCGAGGTGCTTATCCGCCGGGAAGAGAAAACCTGTAAAGGGTGCATCC
ACGAGAAGAAGTATC
>r448.1 |SOURCES={KEY=d7264f85...,bw,474846-475446}|ERRORS={}|SOURCE_1="hcb" (d7264f85c64c494738c475b842be43584b20fbfb)
GGCCTTTGTCGGGATCTTTTTCGGCCAGACCTTCGCGCAACTGTTTATCGTGATGGTGATCGTGA
ACCTGTTCACCAGCGCGCAAAGCCCCTTGTCCGAGGCATTGATGCTGTCCGAGATGCGTGGCGAC
CTGACGCATTACGGACGCCTGCGTTTATGGGGTTCGGTCGGGTTCATCCTGAGCGTGACGATTGC
CGGGCCTTTCCTGGACTGGTACGGCATCGGGCTGCTGCCATGGATTTCGCTGGCGCTGCTGCTCA
TGGTGCTGGGAGCGAGCCTTCGCATCCACGAGAGTCCCCATGGCGATCATCCGGCGCAAGCCCCT
TCCGTGCTGGCGCTGCTGCGCAGACGGGAAGTGGTGGCATTCTTCACGTCGACCTTCCTGATGAT
CGCGGCCCATGCGTCGCTCTATGTCTTCTATTCCCTGTATCTGGCGCAAATCGGCTACAGCAATA
CGGTGATAGGCTTGATGTGGTCGCTCGGCGTCGTCGTGGAAATCCTTTTCTTTTTCTACCAGGCG
CCGCTGTTTCGCCGCTTCGGTGTGCGCCGGCTGATGATCGCCAGCCTGCTGCTTGCAGTGATGCG
CTTCCTGCTGATTGG
>r449.1 |SOURCES={KEY=d7264f85...,fw,4668988-4669588}|ERRORS={}|SOURCE_1="hcb" (d7264f85c64c494738c475b842be43584b20fbfb)
ATGTCCATAGCGTTTACCTACCTGACTTTACTTTCTTCTAACTCCTGACTTGCAACGCTCATATT
GAAGCGGTATCGCGCGAGGCCGAGGAGAGCGAAGATAGAATCCCGCGCGCCAGCAGACATGGGCG
ACATACGTCTACGGTGTATAGTGGTGGTAGATGTGAGCAGCGTTGCTTTCAGCCAGGTCTAGGCA
AGCCCAGACAAGCCGGGCAGGTCGTTCCTTCCGCGAGGAATTATTGCCGAGGAAAAAGGCATGTC
CCTGAATGGGACATCCGACGATTTCGGACTTACACAGCTTCAAATGCAACCACGCCTAAACACCG
GAACGAAAGTCTACGACTGTTGCCATCCATCCTGTTTTTTCGAAGCAAATTTCCTGATCATTCCG
CTTTATCAAGAGGCTTGTAATCGGTAAGATTGACCCAATCTCCTGCTATGACCTCCTTTCATCGG
GCAGGCGATTCCCGCAGCCGGGTCATCATAAGGAATCTTAGTGAATCAAAAGCATATTCAGCTTG
TCATTTCGGCGATCGTTGCATTTGTCATTTTTTTCGCCGTAAGCCAGCAGTTCAACTCGACCGGG
CAGGGACCCCTTACC
>r450.1 |SOURCES={KEY=d7264f85...,bw,1329650-1330250}|ERRORS={}|SOURCE_1="hcb" (d7264f85c64c494738c475b842be43584b20fbfb)
TTGCCGCCAGCGGCCTGATGCTGGTCGCCATCGTGGTGGTCGCCTGGACTACCTCGCGCATGCGG
GCCGTCGCCGATGCAGGGACGGCACCGGGGACCACGCCTTCCTAGTGCAGGCCGAGGGCCGCAGG
CTCCCGCCAGTGGTTGCGCGACCGCCGTCGCAGCGACCTGCCCTTGCCGACAAGAGCAGCGATTC
CCAACGGCGTTGTCGGTTTGTCAGCATCACCATCATTCGGCACCTCGACCGGCGCCGCTGCGGCG
CCGGAGTGTGTTCACGCCAACCGCCACACTTTCCATTCCTGCCACCGCAATGCGGATTTTCGGGC
GATAATCTCCATTCCATCGATGTAACTGATATCAAGCATACGTTCTGTGACAGGTCCCATGAAGC
CAACGATGGCTGGAAAGACATGCTCGACGCTTACCTAAAAAAACTCCGTACATCCAGTGCTGGGC
AGGAACTGTTTCATCGCCTGTTTCGCAAACACAGCTCGATCATGCTGCTGATAGACCCGGGGACG
GGAACGATCGCCGACGCCAACCAGGCGGCGACCGCCTTTTATGGCTATCCCGAAGAGATCATGCG
CGGGATGAAAGTCAG
>r451.1 |SOURCES={KEY=d7264f85...,fw,1644395-1644995}|ERRORS={}|SOURCE_1="hcb" (d7264f85c64c494738c475b842be43584b20fbfb)
TGACACAACGTCGGCGGCTTGCGCCTGGGAGCAGAGCACCACCTCTGCATGACATGGCCATGCGT
CGCCGCAGCCTGCTTCCTGGCTGCATGGGCGAAACGGTTGCACACGCGACGACACATGCATCGTC
ACGTGTACATACCAGTCGCATCGCACTTAATCGCTTAATAGCTCCGGCGCAATTGCCTGCGTATC
TTTAAGCGTCTGGAGCACGATATTGGACTTGATATCCAGTACACCGGCGGTCTTATATAGTTTTT
CCAGAATAAAAGAAGAAAAGTGTTTAAGACTGCGCGCCCGGACGCGCAGCAGATAATTCGCTTCC
CCAGCAATGATGTAGGAGCCGACGACCTCGGGCCACGCTGCAATGGACGCCGTGAAGTGTTCATG
CCAATGCTCGACGTCACGGCGCATCGTCACCTGGACGAAGGCATCGACCTCCAGCCCGAGGGCTG
CAGGATTCAAAATGGCACTGTAGCGGCTGATCATGCCGCTTTCTTCCAGCATGCGGACACGACGC
AGGCATGAGGAAGGCGACAAGAAAACCTTCTCAGCCAGTTCAAGGTTGCTCATTCTGCCGTCCTG
CTGCAGCAAATTAAG
>r452.1 |SOURCES={KEY=d7264f85...,bw,3033667-3034267}|ERRORS={}|SOURCE_1="hcb" (d7264f85c64c494738c475b842be43584b20fbfb)
GCAGGGTCGGCGATTACGCCGGCACTACCATCACAGTGTGACGCTGCAGAGCGCCCTTGGTGGTG
AACTGCACCTTGCCGTCGATCAGCGCGAACAGGGTGTGGTCCTTGCCCATGCCAACGTTTTCACC
AGCGTGCACGCGTGTGCCGCGCTGGCGAATGATGATGCCGCCAGCATTGATGCTTTGGCCGCCGT
AGACTTTGACGCCCAGTCGCTTCGACTCTGAATCACGGCCGTTACGCGTGGTGCCGCCGCCTTTT
TTGTGTGCCATTTGAGACTCCTTGGTATCCGGTTAGCTCGATGCTTGCCTGAAAATCAGCCGTTG
ATCGAGACGATTTGCAATTCGGTGTAATTTTGACGATGACCTTGACGCTTCTGGTAGTGCTTGCG
GCGGCGCATCTTGAAAATTTTGACCTTATCGTGGCGACCGTGCGCCATTACCGTAGCCTGGACCT
TGGCACCTTCAACCAGCGGCGCACCAAATTTAATGGTGTCACCAGCGCCCAATGCGAGCACTTGA
TCAAGGGTGATTTCGGAACCAATGTCTGCCGGTATCTGTTCTACTTTAAGTTTTTCGCCAGCAGC
AACTTTGTATTGTTT
>r453.1 |SOURCES={KEY=d7264f85...,bw,867036-867636}|ERRORS={}|SOURCE_1="hcb" (d7264f85c64c494738c475b842be43584b20fbfb)
AAGACGTCTTGAATGGCAAGCGCGCAGCCGGACACATTCGACGCATGCTTGAGCACGCCAACGTT
GCCTGCCATCAGGGCTGGCGCGGCAAAGCGGAACACCTGCCAGAATGGAAAATTCCATGGCATGA
TGGCCAGCACCGGCCCCAGCGGATCAAAGGCGATATAACTGTCTTCGGCATCGGTCGGTATGGCC
TGGCTGGCGAGAAAGCGTTGCGCATGGTCGGCATAGTAGTCGCAGCAGCCGGCGCATTTTTCTAT
CTCGGCGATGCCGTCACGCATCACCTTGCCCATTTCATCGGCCATCAGTTCGGCAAGCTGCGCCT
TGCGATCACGCAGTATCCCTCCAGCCGCCTTCATCAGTTGCGTCCGGTCGGCGAAGGAACTCTTC
TTCCATTCATGAAAGGTGCTTTCCGCTGCCACCAAAAGGCGGTCAATTTCCGCGTCGTCGTGCGC
TTCATAGGAGCGGATCACCTGTCCCGAATGCGGATTTACGCTTTGCATGTTGTCGTCCTTCACTT
GGCCGCGGTTCCGATACGACTGCACCTCGAGAGTCGAGTTCCGAAATGCTGATGTGAAACGCTAC
CGGCGCGCCGGCGTT
>r454.1 |SOURCES={KEY=d7264f85...,fw,2516552-2517152}|ERRORS={}|SOURCE_1="hcb" (d7264f85c64c494738c475b842be43584b20fbfb)
CCGGACGCCCTGAGTGCCGTGGTGCGCGCGCTGCTGGACCAGACCGACCCCGAGTTCGAGGTCAT
CATCGCCGACGACGGATCGAAACAGCCGACGCGCGACGCGCTGCTAGCCTTCGCCTCGGCGCCGC
ATGCGCCCGGCCTGAAACGGCTGGTCCATGCATGGCAGCCGGACGACGGCTTTCGCGCATCGGCG
GCGCGCAACCTCGGCGTGCATGCGGCACGCGGCGCCTACCTGGTGTTTCTCGATGGCGATTGCAT
TCCGCGCCCGAACTACATCGAGCGCCATCGCCAGCTGGCCGAACGCGGCTTCATGGTGTCCGGCA
GCCGCGTCCTGCTGTCGGAGCAATTCACATCGGAGCTGCTGACCGATGCGTCGTCCGCGCCGGCG
CACAAACGCGGGCTCGCGTACTGGCTGAAACAACGGCTGGCTGGCAAAACCAACAAGATCGTGCC
GCTGCTGCAGTTTCCGGATACGCCGATGCGCCATTACCGCGCGGTCAAGTGGAACCGGATCAAGA
GTTGCAACCTGGCGATCTGGCGCGACGATTATGCGGCGGTCAACGGTTTCGATGAAAGCTTCGTC
GGCTGGGGACATGAG
>r455.1 |SOURCES={KEY=d7264f85...,bw,4861579-4862179}|ERRORS={}|SOURCE_1="hcb" (d7264f85c64c494738c475b842be43584b20fbfb)
AGGGGTTAGTGTAACGGAGTACCGTTGTATTTACCTAACGCCGCGCTTGTCTTCTTGCTTTTCGA
TCTTTTCACATGGAATTGACACGATCTGTATTTCCGCTATAATGTTGGTCTTTCGCAGCCCAGAT
GGCGGAATTGGTAGACGCACTAGGTTCAGGTCCTAGCGGTGGCAACACTGTGGAGGTTCGAGTCC
TCTTCTGGGCACCAGGTTGTTGGAAAAGGTCCGCTTCGGCGGACCTTTTCTTTTGTCTGGCCGCT
TTTATCTGCATGCACTTTCATGGTGTCGCCTTGGTCGCATCCCATGATTGGTCCATTTCCCCAGC
ACGTCGTCGTCCTGCCCCACCGCCGCCCCAATGAAGATTGCCTGCGCAAGGCGCGTTACCATCGC
TGGCAACGCCAGGCGCCGGTCCCGGCTGCAATCAACATTGCGACACTCGTTCCTCTAGCCATAAT
GCAAAAAGCCCGTTGGCGAATGCAACGGGCTTTTCTTCAATGCCATCCTGGTTCGCCCGCCTGTT
GTTCGGCCACTTTTTTGAGTATGAAACAGTTGGCAAGTTCAGGTAATGATGTGCTTCAGGAAGTT
TCACCTTTCTTGAGC
>r456.1 |SOURCES={KEY=d7264f85...,bw,298234-298834}|ERRORS={}|SOURCE_1="hcb" (d7264f85c64c494738c475b842be43584b20fbfb)
GATCGGCTACAAGATGATGCGTGCGTCATGGGAAGTCATGCGTCACATGGGTTATCAACCCTGGG
TCGGCTTGCCGAACATTCTGGCGCGTGAATTCCTGGTGCCGGAACTGCTGCAGGATGCGGCAACA
CCGATCGCGTTGGCCGATGCCTTGTCGGTGCAGTTGAATGACGCCGCGCATCGCGAGCGTCTGCA
CCGGAGATTCACCGAGATCCACCACTCGCTGCTGCGCGACACCGCCAAGGAAAGTGCGCAGGCAG
TGCTGGAACTCATAGGCCATAAGGTAGCAACATGAAAAAAGCAGCGCCCAGTCTGGGTCTCTTCA
ACTTCGACTACCACGGTGAACTCGTCTGCGGCGTCGACGAAGCGGGCCGGGGACCACTGGCCGGA
GCCGTGTATGCAGCAGCGGTGATCCTCGATCCGGCAAAACCCATCGATGGCCTGCGCGACTCCAA
GAAATTGTCCGAGGCAAAGCGCGCTTCGCTTGCGGAAGAGATCAAGCAAAGCGCCATGGCATGGT
CCATCGCCTTCTGCACCGAAAGCGAAATTGACGAGATCAACATCCTTCAGGCGTCGATGCTTGCC
ATGCGTCGCGCCGTT
>r457.1 |SOURCES={KEY=d7264f85...,fw,4409239-4409839}|ERRORS={}|SOURCE_1="hcb" (d7264f85c64c494738c475b842be43584b20fbfb)
TGGCGAGCACCGCTGGGCTGGCCGGATACGCGTACGTGTCTGCATACTGCGCGGCAAAACACGGA
GTGATCGGCCTGACCCGCGCCCTTGCGCTTGAACTGGCCACCAAGGGCGTCACGGTCAATGCCGT
CTGCCCGGGCTATACGGACACCGATATCGTGAAGGAGACGATCGCGAACATTGTCAACAAGACCG
GGCGCAGTGCGCAGGAGGCGCAGGCGGAACTTACCGCAGGAAATCCGCAGAAGCGCCTGGTCACG
CCAGAAGAGGTAGCCAGCACCGTCGCCTGGCTCTGCCTGCCGCAATCCGCTGCGCTGAACGGCCA
GGCCATCGCCGTGGCCGGCGGCGAAGTCATGTGAGAAAGAAGTTATATGCCCCGTAAACCAGTTT
CTTCTGCGGATACGCTGAATGATGCGGATCAACCGCAGACCGCACAGGTCTTCGATCTCGAAAGC
CGCCTCGGCAAGGATCATCACCAGTCCCTGCGGGTCTGGCTGCGCATGTTGTCCTGTACCGTGCT
CATCGAGGATCAGATCCGTTCCCGCCTGCGCAACGAGTTTGGCATCACCTTGCCGCGTTTCGACC
TGATGGCACAGCTGG
>r458.1 |SOURCES={KEY=d7264f85...,bw,862997-863597}|ERRORS={}|SOURCE_1="hcb" (d7264f85c64c494738c475b842be43584b20fbfb)
GGCTCATGATATGCATCAACATGCGAGTGGGGCGTCGTGTCTTGTGGCGCTCAGGCGTTGGCGTT
CAGGCATGGCAAGGAATCCGGGTTGCGAAAGAACGCCGGCGCTGCGTAGCCTGATCGGCGTGCGA
TGCCCGTACCGGGTATCGGCCAGCGTCCCGCCATGGGACAGGATGAGACGCTACGTTGCGATGCG
CCCCGAGGTACGGCAAGGGCCGGTCTTGCCTTGTGCCGGATGAATGGTCCGGAAAGCGGCGGCGG
TCAGCCGTCCAGCGGCTGCAAGTCTCCCAGCAGGGTGGGAATCAGCTCCGACACGGTGGGATGAA
TATGCATGGCGCGCTGTATGACCGTGTAAGGCGCGCCGGCATACATCACGTCGAGCAGTGAATGA
ATCACTTCATCGGCTTCGATACCGAGCAGCGTGGCACCCAGGATCCGCTTGGTATCCGCGTCCAC
CAGCACTTGCATGAAACCATGTGTCTCGCCGCGCTCGCGTGCCCGGGCGACCCGGGACATCAGCA
TCCTTCCTTTCAATATATTCTTGCCGGAAGCACGTGCTTCCGTTTCGCCCATGCCAATGCGCGCC
AATGGCGGGTCGGTG
>r459.1 |SOURCES={KEY=d7264f85...,bw,4085000-4085600}|ERRORS={}|SOURCE_1="hcb" (d7264f85c64c494738c475b842be43584b20fbfb)
CAGCGACCTTGCCCTTGGTCCGCTCGATATTGAAACAATCACGCATTTTGTCGGCAAGGGAACGG
AAAATCTCATGCGGCGCGTGCTGGCGGTAGATTACGGCCCTGTTGACGTGGAACGCCATTTTCCA
GCAGCGCTTGCGTCCTACCACCGTCACTACCTTGCCATCAATGGCGACTACTCCACCCTGTATCC
CGGTGTACGTGAAGGCTTGGAGGCACTCAAGGCAAAAGGCGTACGGCTGGCCTGTGTCACCAACA
AGCCGATTGCTTTCGCGGTGCCCCTGCTGGAAAGAACCGGATTGCATGGGTACTTCGACATCGTC
TACGGTGGCGACTCGCTGCCGAAGAAGAAGCCGGATCCGCTGCCCCTGCTGACGGTGTGCAAGGA
TTTTGGCCTGCGCCCGGAGGAAGTGGTGGCCATTGGCGACTCGTCCAACGATGCAGAAGCAGCCC
GCGCCGCGGGGTGCCGGGTGTTGAACGTCCCCTATGGCTACAACCATGGCGAATCTATACACAAT
GTCGATTCCGATGGTATAGTTTCAACGCTGCTTGACGCAGCAACACTTATTTCTGCATAGAACTG
CAACCATCACATAAT
>r460.1 |SOURCES={KEY=d7264f85...,fw,2889949-2890549}|ERRORS={}|SOURCE_1="hcb" (d7264f85c64c494738c475b842be43584b20fbfb)
TATGGCGGCAAGGCGGTAGCCATTGCATTCGAGCATGACCGCTCGACCACCAGGCTGTTATCGAA
GGTCCGCAATTCCTGAAGATGACTGACCATTACTGAACATTGGTGAAGGGATTCTGCATGACGCT
TGCTCCACTTGTTGAAGTCACCCGCGGCGGGCGGCTCGAGTCGCTGCATTACGGCGCCGTCGCCG
TCGTCAACGCCAGGGGCGACCTGCTCTACCACGCCGGCGACCCCGATTTTGTCACCTTCACCAGG
TCCACCATCAAGCCGTTCCAGGCGCTGCCCTTCCTGCAGGCCGGAGGCCATGAAAAGTTTGGCTT
CGATCCTCGTGAACTTGCATTGATGTGCGCCAGCCATTCCGGTGAAGCAATGCACACGCGCACGG
TGGAGGGCATGCTGCGCAAGGCAGGGTGCGACGAGCATCATTTGCGCTGCGGCTGCCATGTACCC
ATGCATTTCAGTGTGCAGGACAAGGCGCCCCCGGCCGGGGAAATCTACAGCCAGCTGCACAACAA
CTGCAGCGGCAAGCACGCCGGCTTCCTTGCCTATTGTGTTCAGCACGGACAACCGCTTGATAACT
ATACCGACCCGGCGC
>r461.1 |SOURCES={KEY=d7264f85...,fw,1903480-1904080}|ERRORS={}|SOURCE_1="hcb" (d7264f85c64c494738c475b842be43584b20fbfb)
GTCACCGCCGAACAGTACGAAGAATTCTACAAACACGTCTCGCATGACTTCGAGGCGCCGCTGGC
ATACACGCACAACCGCGTCGAAGGCCGCAGCGAATACACCCAGCTGCTGTACATCCCCGCCCGCG
CACCGTTCGACCTGTGGGATCGCAACAAGCGCGGCGGCATCAAGCTGTACGTAAAGCGCGTGTTC
ATCATGGATGACGCCGAACAGCTGATGCCGGTCTACCTGCGCTTCGTCAAAGGCGTAATCGATTC
GGCCGACCTGCCGCTCAACGTGTCACGCGAAATCCTGCAGGAGTCGCGCGATGTGAAAGTCATCC
GCGAAGGATCGACCAAGCGCGTGCTCGGCCTGCTGGAAGAGCTTGCCAACAGCGACGACCAGGCA
CAGAAAGACAAGTACGCGAAGTTCTGGACCGAATTCGGCCAGGTGCTCAAGGAAGGTGTCGGCGA
GGACCAGACAAACAAGGAACGCATTGCCAAGCTGCTGCGTTTCGCATCGACCCACAACGACAGCG
ATGCGCAAACCGTTTCCTTTGAAGAGTACATCGGACGCATGAAGGAAGGCCAGGACAAGATCTTC
TACGTCACGGCAGAC
>r462.1 |SOURCES={KEY=d7264f85...,bw,1299410-1300010}|ERRORS={}|SOURCE_1="hcb" (d7264f85c64c494738c475b842be43584b20fbfb)
ACAAGGAGAATTAGCCGCCGCCTGTCGCTATTTCACGCAGGCGCTGGCAGAGGATGATCCGGGCC
GCAAGGATATGCTGATGGATATCGCAACCGAAGAACTCAGCCACTTGGAAGTGATTGGCAGCCTT
GTCGCGATGCTGAACAAGGGAAACAAAGGCAAGCTTGCCGAAGGCGTCGATACCGAGGCAGAGAT
GTATCGGCAGATCAGCGGTGGCGGCAACGACAGCCACGTCACGCAAGTGTTGTACGGAGGCGGCT
CGCCACTGATCAACTCGGCCGGCGTGCCTTGGACCGCCGCGTATATCGACACGATAGGCGAGCCC
ACTGCTGACCTGCGTTCCAATATCGCTGCAGAGGCGCGCGCAAAGATCGTCTACGAGCGTCTGAT
CAACTGCACCGAGGACCCGGGTGTGAAGGAAGCCCTTGGTTTCTTGATGACGCGCGAGATTGCGC
ACCAGAAGTCGTTTGAAAAAGCGCTTTACGCGATCGAGCCGAATTTCCCGCCTGGGAAATTGCAG
GGCGATCCGCGTTTCACCGGTGTGTACTTCAACATGTCGCAAGGCGAAGGCGATGCACGCGGCTC
CTGGAACCAGGGCGA
>r463.1 |SOURCES={KEY=d7264f85...,bw,968277-968877}|ERRORS={}|SOURCE_1="hcb" (d7264f85c64c494738c475b842be43584b20fbfb)
TGTACGCCATGGTGACAGCCTCGTACTCAGTGACCGACTGCCTCATCGTTGCGCAGATTCCGCCG
TTTTGATGTTGAAGAATTGCGATTCGAATCAATTCAAAAAGGAGACGAAGTATGCAACGGTCCCT
GCTTATCGAGCCGGACAAGTGCACTGGCTGCCTGCAGTGCGAAATGGCCTGCAGTTATGAGAACT
ACGGCGCATTCAATCCCGCGAAATCCCGCATCAAGGTCTTCGAGTTCCACCAGACCGGTGCCAAG
GTTCCCTATACCTGTACCCAGTGCGATGAGGCATGGTGCCTGCACGCCTGTCCCGTCGAGGCAAT
CCGCATCGACATGACTTCCGGCGCCAAGGTGGTCAGGGACGACCTGTGCGTCGGCTGCAAAGTAT
GTACGATTGCCTGTCCGTTCGGTACCGTCAACTATGTGCAAAGCACCGGCAAGGTCCAGAAGTGC
GACCTGTGCTATGACAATGTCGCCGGTCCCGCCTGCGCATCCGCCTGCCCGACCGGGGCCATTAC
CTACGTCGATGCCGACTGGACCGGCCTCGACCGCATGCGCCAATGGGCTGCCAAGCTTGGCGACC
AAACAACCGCCTGAG
>r464.1 |SOURCES={KEY=d7264f85...,bw,4780392-4780992}|ERRORS={}|SOURCE_1="hcb" (d7264f85c64c494738c475b842be43584b20fbfb)
AAGCTTGAATGCAGCGATGCTTAGCCTGCCGGTACGGAACATCGGGTTAAATCCATGCTCAACTG
AAGTCCGTGATTTTGACGATCAACCCATCTTTGAAAGCAAATTCAGACCGCCCCGACAGTGTTAT
GACCTGGCCATTGCTTAAGCCGTTCGGCAGGTCGCAAGCCGCGACGGCATAAAACCGGATAGATA
CCCGGGCCTGCAGTGGATTTGCTTCAAATGCCACGATGTCCTGCCGTCGCTCCGAAAATAAGGAC
AAGGAGTGGTTGGCAATGTCCCTGAAGGCGTCGATTCCCTTGGCATCGGCGCTCACGGTGCCATC
GGAGATGTTCCTGAATTCAATATCACGATGCAGCGTAAGGAGCATTCCTTCGATATCCATGCGGT
TATACGCATCGATATAGCGCGTCACCAACGTACGCATCTCAGCAGGATTCATAACGCCTCCATGG
CTTGCGACGTAAAAGACGAGGCAAGTGGATCAATTGATGACGACTGGTTTTGCCGCCACGATTGT
AAAAGTGGTTGAAGCAGGCAAGGCAATTCGCAGTATATCCAAGCCAAAGCCAAGCTTGATACGTG
TTGATCCGGCAACGT
>r465.1 |SOURCES={KEY=d7264f85...,fw,3676336-3676936}|ERRORS={}|SOURCE_1="hcb" (d7264f85c64c494738c475b842be43584b20fbfb)
TTCATCGTTTCGACGTTCGTCTGGTAGGAACGCGAAGCCGAAATCATGTTGACCATTTCTTCGAC
CACGTTCACGTTCGGCATGGTCACGTAGCCCTTTTCGTCGGCCTGGGGATGCTTGGGATCGAAAA
CCGTTTTCAACGGCGACTGGTCTTCCACCACCTGCTGCACCTTGACGCCGGCAGCGGCAGGACTG
GCGGTCGGCACCACGCTGAACACCACCTGCTTGGCACGGTAGGTCTGACCGGTCGAACTGGTCGT
GCTGTCGGCGTTGGCGATGTTGCTGGCGACGGTATTGAGACGCTGGCCCTGCGCACTCATGGCGG
AACCGGCGACATTGAAGATATTAAATAGCGACATGGTTATTGCCCCTGGATAGCGCTGAGCAGGC
TCTTGATCTGCCCGCTGACGAATGTGACGCCGGCTTCGTAGCGCAGCGCGTTGTCGGCAAACTGG
TTGCGTTCGACATCCATGTCGACCGTGTTGCCGTCGATGTTGCCCTGCACGGCACTCTGCCGGTA
CAACAATTGCGCGCCACTTGCCGTAACGCCGGCTGGCTTGCCGGCCAGGTGCGTCGGCGCGGTGC
GCGACAAGGCGCTCG
>r466.1 |SOURCES={KEY=d7264f85...,fw,717705-718305}|ERRORS={}|SOURCE_1="hcb" (d7264f85c64c494738c475b842be43584b20fbfb)
GTGGGCTGATCCGAAACCGGACGGCAGCCCGCCCAACAACTGGGTATCGGTATTTGGCGGCACCG
CATGGCGCTGGGATGCCGAGCGTCGCCAGTATTATTTCCATTCGTTCTTTTCCAGCCAGCCCGAC
CTCAACATGCACAACCCGGACGTGCAGGACGCGGTGCTGGCGGAAATGGATTTCTGGCTCGACAT
GGGCGTGTCGGGCTTTCGCTTCGATGCCTGCAACCACATCTTCCAGGACCAGCTGCTGCGCAATA
ACCCGCCTCGTGAAGACACCAGCGCCGCCCTGCATCCCTACGGCTTTCAGCTGCACGTGTATGAC
CAGGCGCGGCCGGAGATGCTGCCCTTCCTGGAAAAGATCCGCAAGCTGCTCGACGCCTACGGCGC
CTTCAGCCTCGCCGAGGTCGGCGGCCATGATGCGCTCAAGCTGATGGGCCAGTACACCCATCCGG
GCCGCCTGCATTCCGCCTACAGCTTCTCCATGATGGGACCCGACAGCAGCGCGACGCACGTGCGC
AACGTGATCACGACGCTGGAGGACAGCATCAGGGCGCCGGGCGCCGCCTGCTACGCCCTGAGCAA
TCATGACAAACCGCG
>r467.1 |SOURCES={KEY=d7264f85...,bw,4525001-4525601}|ERRORS={}|SOURCE_1="hcb" (d7264f85c64c494738c475b842be43584b20fbfb)
TGCCCGAAGCCGAACTGGTCATGGACGATGGCAGGGCTACGGCTTTGTTCCGCATTCTGCAGGAA
TCCCTGAATAACGTGTTCAGGCACGCACGTGCCTCCAAGGCGACGATCAAGCTTGAACATACGGG
GTCCCGCCTGATGATGAGTATCTCGGACAATGGCGTAGGCATCTTCCCCGGATGCCGGCGCAAGG
CCAATTCCTTTGGGCTGGTCGGCATCAAGGAGCGTGTGAGCACACTCGGTGGCGATTTTGCCATT
GATACTGGCCAGGATATTGGCACCACGCTGACGGTATCGATTCCGGCCGACAACGCCGATTTGCA
GGCAGGGATGCCGTTCCTTGCTGGCGAAGGCACCCTGGGCGGATTCGACCGCCGTGCCAGCGACG
TAGCCGTGGCTCCAAAGCCTGCTCGCAAGCGTACCCCGGTCAGTCGGCGGAAGGCAGACGTTGCC
TGACGCAACGTTCCCGGATCGCAAGGCGCAAGAAGCACGACGATGCCACCGGTTTGATTTTTATC
AAACCTCGGGCTTCTAGGCGTCTTTTCTAGCCGCACTTTAATTGCCTGTCATCACTGTTTAGCCC
AAAATACCGCATTCC
>r468.1 |SOURCES={KEY=d7264f85...,bw,2929048-2929648}|ERRORS={}|SOURCE_1="hcb" (d7264f85c64c494738c475b842be43584b20fbfb)
CGCGCAATACCGCAACGGGGAAAAGATCACCGACCTGATCGCGCGCGCCGATTCGGCCCTGTACC
AGGCCAAGCAGCTTGGCCGCAACCGCGTGGAATGGATCGGTTCGGACTAGCCGAACCCTGGATGC
CGCCTCGCCGGGTGCCCCGCGGCAGCTACAGCGAGAGCAGGTCCGGCTCGCGAAACACGGCAAGC
AGCAGTTTCTTCACCGGCGCCGGCAGCGGCGCATTCCCCAGTCCCGTGATCGGGTACCAGACCCG
ATTCTCCTGCCCCGCGTAAGGAATCCGCCTTGCCAGATGGACCTGGTAAGGCGATACATGCAGTT
TGTAATGCGTAAATACATGGGTAAACGGCTGCAGGCGTTCATAACTATCGACCGTGCCATAGGGG
ATTGCCGCCGTCGTTAGGGTCGTTTTGATATCGTCACTGGCGCTGTCCGCAGGGTCCAGCACATC
GATTTCAGGCAGTGACAGCAAACCGCCCCAGATGCCGCTGTCGGGCCGTTGTTCGAGCAGAACAT
GGCTGCGATCGGCAATCACCAGCATCGTCGTGCTTTTTTCGGGCACCGCCTTTTTGGGTTTGCGC
TCCGGCAGCAAAAGG
>r469.1 |SOURCES={KEY=d7264f85...,fw,2347862-2348462}|ERRORS={}|SOURCE_1="hcb" (d7264f85c64c494738c475b842be43584b20fbfb)
ATTGACCTGCCGGCGGCCAGCTGCAAAAGATTGCGGACCTGACCTGGCGCACCGCAATCCCGTGT
TTCAGTCCTTCTCGCGTGCCAGCGACAGGAATTCGGTCCGCAGGCCGAGATTGGTGCGCATTTCA
CCCAGCAATGCCGACGTCACGGTCTCTTCACCCGGGGTCTGGATTCCGCGGCTTTCCATGCACAT
GTGGCGGCACCGTACCACGACGCCCACCGATAACGGCTGCACATGTTCCATCAGCGCGTCCGCGA
CCTGGATGGTCAGGCGCTCCTGCACCTGCAGGCGTTTCGAGAAGCACTCGACGAGACGGGTCAGC
TTCGACAGGCCGACGATCCTGCCGTTGGGCGTGTAGCCGACGGTGGCGGTACCGAAAAATGGCGC
CAGGTGATGCTCGCAATGGCTGTAGACGGGAATGCCGCGCACCACGATCAGCTCGTTGTATTTTT
CAGCGCCATCCTCGAACACCTTCAGGATGTCCGCCGGATCCTGCTTGTAACCGGATGTCCAATGC
TGCCATGCCTTGTCAACGCGCTTGGGCGTTTCCAGCAGGCCTTGCCGCGTCGGGTCTTCGCCGAT
ATGGCGCAGCAGCCG
>r470.1 |SOURCES={KEY=d7264f85...,bw,3904754-3905354}|ERRORS={}|SOURCE_1="hcb" (d7264f85c64c494738c475b842be43584b20fbfb)
GATATCCACCGGCGCATAGGCTAGACGCCCGTGAGCCTAAACCGCGCAATATGAGCATGCGTGCC
GACCTCGAGCGAAGACTGATTACTAGAATGCCGCTACGCCTGCCCGCGAAGCTGCTGGTCTCTCG
CGAGCGGCCGTTTGAAGTCGAGACCATCGACGTATCGGTCGGCGGTGCATGCATCCTGACCAGCC
AGTACCTGCCTCTCGGAACAGGTTGCGCCATTGCTTTCGAGGTGCAAATGCCCGAAGGCGTAAGG
CGTATCAATGCATGGGGCGCGGTGGTCTATGACTATACCGAAGCGAGCGACACGCAGCACCGTAT
CGGAATTGCATTTGTGGACATGGATGCCTACAGCCGCCATCTGCTCCAGCGTCTTGGCAATGGCA
GCTGATACACTGACATGCTTTGCTGCCTGCTGTGGATGCACACAAAATTAGCACGCCATGCAGAC
TGGGCAGCCGTGGTCACCGGATGATGCTAGAATCTTTCGCTTTCCCTGAAGGCTGTTTGCATGTT
GTTGATTTCATTATGGGCAGCGCTGGCTGTGCTTGCCCTTACGGGCGCCGGCTATTCGCACTACC
GATATCGGGTTAGTC
>r471.1 |SOURCES={KEY=d7264f85...,fw,1919493-1920093}|ERRORS={}|SOURCE_1="hcb" (d7264f85c64c494738c475b842be43584b20fbfb)
TGGGTAAAGGTGCTGACAATCATGTCGTCGCGGCCGGGATAGAAAAAGTGCGTGACTTCGCGCAG
CTTGATGGACAGTTCCTTGATTGCGCCGAGCGATTGCTGGTGCTTGGCGAGCCAGGTATCGACAT
CCTCACCGCGATCGGACTTGAACTGGCGCGAATAATTGGAGGCAACGCGTGCCTGGCTCATGCTT
TCCACGTCACGGCGCCAGGTATCGACCAGGCGCACCGCGAGGCTGCGATCGTTCTCCCACTTCGT
CTTGTTGACGAAGTCGATGCTTTCGCTGATCACCACCGGCGTCTTTCCTATCTCAACCGAATTGG
CCAGCCTGTACAGGTCAGGATTGGTCAATACCACGCAACCGTCGGAAGACAGCGGAGGACGGCTG
AAGCTGTCGGAAGGCGTGCCATGCAGCCAGATGCCGGAGCCACTGCGGCCGTTGATCTTGTCCCA
CTCGTTGGGATAGTTGATCGGCAGCGCGCCGGAACCGTAGAAGTCGGGCAGGCGCGAGCCTGCGA
GGTGACTGGTGATGTAATACACCCCGACTGGCGTCTTCTGATCGCCGGCCTTGAGTTTGTTGACA
CCCAGCTTGCCCTGG
>r472.1 |SOURCES={KEY=d7264f85...,bw,4156562-4157162}|ERRORS={}|SOURCE_1="hcb" (d7264f85c64c494738c475b842be43584b20fbfb)
ACCACGATTGGCGATAAGCAGGGTCTTGATAGTCATTCTGTTTTAAGTAAGGTCAGGCCCCGGCA
GGGCGGCGCATTTTGCATTCGGTCGGCAATGCGAGGTTCTTGCCTTCCACGACGGTTTCCGTGCG
AAAGCCGTAGTTCGTGCCTTCGACGCCGAACTTCACGGTCTTGTTATCCACCGGTGCGACCGTCG
AGACGGTCTGCGGCAACAACAGCTGATGGTCTTCCTTGCGCATCGTGACATCCCCGACGATGGAC
GGATACGTCATCCCTTCGAGCGCGAGCGCAATCTTCAGTGGCGACGTCGAATTGGCCTTGTTGAT
GGCAGCCGCCACCATGCGCGGCGTCAGGTCCATGCGCGGCGCGAGAAAGGGCTTGTTAAATCGCT
GCTTGTAGGCAGTCGCTACCGGCGTCACCTTGGGGCTTTCCACATTCTGGTGCCATTCGCCGACC
CAGGTCAGCTGCCCGAGCTTGGCCTGCGACACGGCAAAGACGGAACCGGGCAGTGCGCCTGCGCT
ATGGTTGATATAGCGGAGGTTCATGCCGGCGTCTGCCGCCGCCTTGACAAACAGGTTCAGGTCGG
CGCCCCAGTTGCCGG
>r473.1 |SOURCES={KEY=d7264f85...,fw,660854-661454}|ERRORS={}|SOURCE_1="hcb" (d7264f85c64c494738c475b842be43584b20fbfb)
GACTGCTGCAATCTGTGCGCAACCTGCTTCAGCACTTCGTCACCGGCATGATGACCCGCAACGTC
ATTGACCGCCTTGAAGCCGTCCAGGTCCAACAGCATCACCGCACTGATCCGGTCGTCGACACTGG
TATTGCGCATCAGCTGCGCGAGCGAGGCATCGAAGCCTGCACGGTTTAACACGCCGGTCAGCGGG
TCGGTCTTGGAAGCCATTTCAAACGCCATTGCCCGTCGCTGCAACTCCTTTCGACCGCGCGTGAT
TTGTTCCGACACCAGGGCCGCTTGCCATGGAATCACCCATATCGCCAGTACCACGCCAATTGACA
CCAATGGTACGCTGTTCCAGTACGGTGAGAGAGTGAAAGCGATGGCCATCAGCAAGCCGCCCAAT
GCCGACGCAAGCTTGGCATAGTAAGTCCCCCCTATCAGGCCACATCCGATCGATACGCTGATTGG
CGCCCACAACACCGGTGCCATGACATCCGCCCCCAGCACGGTGGCAATGGCGAGCACGGTTTGAT
CGATCACGATGGAAACGGTCAGCCGTATCTTGAGACGCAACCACGCGCGCTTGACTACCCATACC
CAGACGGCCGAAAAA
>r474.1 |SOURCES={KEY=d7264f85...,fw,1939648-1940248}|ERRORS={}|SOURCE_1="hcb" (d7264f85c64c494738c475b842be43584b20fbfb)
GATTGATATTCCCCCCTGTCCATCAGGTCCACCCAGGTTTCGGAGTTCGGCTCGCCGGCGACTTC
CGTCATGCGGAAAAACGGCTTGCCTTCGATGAGGCGGCTGCGATGAACAAATGGAAATTGCCGGT
CGGTCAGATTGCCGGCGATCGCGCGGTAATCCTTTTCGACTTCGCGCCGTTGAAATAACGACTGG
TAACCGCCCCGTGTACGCACATTGTGCGAGAACACGACGATGCCCGCCGTCTCCCGGTCGATGCG
ATGGATGGGCGTCAGTTGTTCAAGCCCGGTTTTTTTCTTCAACCGGACCAGCAGCGTTTCGTGCA
GAAAGCGGCCTGCCGGAATCACGGGTAAAAAGTGCGGCTTGTCTGCGACCAGGATATGCGCATCC
TGATAGAGGATGCCTTCCTCGAAGGGAATGGCAGCTTCAGGTTCCGGTTCGCGATAATAGAAAAT
GCAGTCGTTTACCCGATAGGGACTGCCCGCTTCCATCCGCACGCCATCAAGATTCACCACTTCAC
CGCGATGCATGCGCAGCAGCCATGTCTCGCGCTCCACATTGGGAAAGCGCTCCACCAGGAAGGTC
AGTACGGTGGGCCAG
>r475.1 |SOURCES={KEY=d7264f85...,fw,1207921-1208521}|ERRORS={}|SOURCE_1="hcb" (d7264f85c64c494738c475b842be43584b20fbfb)
CAGATTTCGATCCACAGCGACCGCGACTGGTTCGAAGCCAATGGCGCATTGCGCATCGACGATAA
GACCGTGCTCGAACTGCGCCGCCTGCTGTTCGAGGTACAGCAGGGGCAGGGCCGCTTCATTGCGC
TGGACGGCAAGCGCTTTGTCGCGCTGACCGAAGAGTTTCACCGGCGCATTGCCGAACTGGCCAAT
GTCAGCGATCTGGACGGCGGCAGCGTGCACCTGCATCCGCTCGCGGCCGGGGCACTGGAGGAGCT
TGCCGCCGCGACGTCCGGCTTCGCCGGCGACGACGGCTGGCAACAGCATGTGGCGCGCCTGCATG
CGCTGGCTGACTACGCGCCCGCCGTGCCGAGCACGCTGCAGGCCGAATTGCGCGATTACCAGCTG
GCCGGTTTCCAGTGGCTGGCCAGGCTGGCGCACTGGGGCGTGGGTGCCTGCCTTGCGGACGACAT
GGGCCTCGGCAAGACCGTCCAAACATTGGCCTTGCTGCTGTTGCGGGCACCGCAGGGGCCGGCGC
TGGTGGTCGCGCCGACGTCGGTATGCCCGAACTGGATGAATGAAATCGCCAGGTTTGCACCCACC
CTCAACCCGATGCTG
>r476.1 |SOURCES={KEY=d7264f85...,fw,86539-87139}|ERRORS={}|SOURCE_1="hcb" (d7264f85c64c494738c475b842be43584b20fbfb)
AAGGTGCTGGAGCCCAAGTTACTGTTGCTTGACGAACCGACAGCCAACCTTGATGGCGCAGCGCG
TGAACAGGTGATCGCGCTGATCCCGTCGTTGACCGCGAGCGGCAGCAGCGTCATCATGGCATGCC
ATGACCGTGACCTGATCGCCTTGCCGGGGGTGCAGCGGCTGAAACTGCGGGACGGACGGCTGCAA
GCCAGGCAGCAGCGTGTGCGTGCCGCTTAACTGACCAACCTGACGCGATAAAGGGTATCCACCAT
GCCGCTACGAATCGTCTCCCTGCTCTTCACCCTGTTGCTGGTCACGCCGCTGGCGATGGCGCAGC
AGGTATTGAAATTGTCCACCACCACCAGCACCGAGAATTCCGGCCTGCTGAAGTTCCTGTTGCCG
CCGTTCGAGGAAAAGTCCGGGCTCAAGGTCCAGATCATATCCGTCGGCACCGGCAAGGCACTGGA
GCTGGCGAAGAACGGCGATGTGGATGTGACGCTGGTCCATGCCCGCGCCTCCGAAGACAAGTTCG
TCGCTGACGGCCATGGGGTCAACCGGCGCGATGTCATGTACAACGATTTCATTCTGGTCGGCCCG
GCGTCCGATCCGGCC
>r477.1 |SOURCES={KEY=d7264f85...,fw,4637146-4637746}|ERRORS={}|SOURCE_1="hcb" (d7264f85c64c494738c475b842be43584b20fbfb)
GGCTGCGAATGTCGTGCTCGATCCGGTCGGCTGGTATGCCGGAGCGGCCGGGCCATTGCAGTCCG
CTGCATCCAGGTTCCTGCCTGCGGCGCTGTCAGGACAGCTGACGCCTGCACAGGCGCTGCAGCTG
TTCGAGAAGGAATCTGCTCGCATGCTTAAAAAATCGGCACCGAAGTATTAGGGTCGCATGATGCC
AGTGTCCAACCGGTGCATGACTGAATGACCAAGCTTTCCACAACCCGAGGTACCGTTCACGCAGC
GCGGAAAAAGCGGCCCTCGTCCTGGCATGGCGCACCGTTCATCATGCTCGCGCCGTTTCTCCTGA
TCTTCGTGTTGTTCTTCCTGGCGCCGGCTTTGCAAACTTTCTTCATGAGCCTGACCGACAGCAGT
CTGACACGGACAAGTGCCTTCGTCGGCATTGCCAACTACCGCGCGCTTATCCATGATCCCGCGTT
TTGGGACTCCTTGCGACATACCGTGTATTTTGCTGCGCTGACGGTGGTGCCGTTGGCGGCGCTCG
GCATGCTCATGGCGCTCCTGGTCGAACGTTCCCGCAGTGGGAAAGAACTTTTGCAAGCGGCCTTT
TTCCTGCCCTATGTG
>r478.1 |SOURCES={KEY=d7264f85...,fw,2819705-2820305}|ERRORS={}|SOURCE_1="hcb" (d7264f85c64c494738c475b842be43584b20fbfb)
CGTTTGCGCTGATGGCGCCCGGCGACTTCCTGCCGGCGCAGGCGGCCGGCTGGTTGCCCTTGCTG
GCGCTGGCGGTGGTCGCGCAGATCGGCGGGCAGACGGTCATCGCCTATGCGCTTGCGCACCTGCC
GGCGTCGCTGTCGTCGGTCAGCCTGTTGATCCAGCCGCTGACCGCCGCGGTCGCCGCATGGCTGA
TTTTCCAGGAAGCGATTGGCCCGCTGCAGATGGTTGGCGGCGCGTTGCTGCTATGGGGCATCTAC
CTGTCGAAGAAAGGCAGCTGAGATCGCGGCGACAGCAGGGCTCGCCCTGCGCCTGACCGCCTTAC
AATACCCGGTTTGATGCCTGTGACTGACTGAACCTGCCGTGGCTATTTCCAGCAATGCTGCAGCC
TGCTTCGCGCTGCTCGACGACCGCAACGCCGACGAACGCAACCCATGCTCACGCCTCTACACCGA
CCTGGTGCAGACACTGGCGTGCGACGATGCGCGCTTGTTGCCGGAGATGTTGGCACAGATGGAGG
CCGCGCTGCGGCAAGGCCTGCATGCGGTCGGCGTGTTTTCGTATGAGCTGGGAGCAAGCCTGCAG
GGAATAGGGGCGCGC
>r479.1 |SOURCES={KEY=d7264f85...,fw,2155002-2155602}|ERRORS={}|SOURCE_1="hcb" (d7264f85c64c494738c475b842be43584b20fbfb)
CGGGCATTTTCACCCTTCACATAGCGTGCGTGCGCCGGCGCGTCCGCATTTGGTCCGCCCTTGTC
TGTGCTATGGATGGTTATATACGGTGGGCGGATTGAGATGCCGGGTCGGTTACTTGCACCAGGTG
GAATCAAATCGACTTCTAGGTTAAGCATGCGGTTGATATCGTCTCTGCTCATCGCTATTTCCTTC
ATTAACCGTCAATATTGCTGTTAATTCTGCGCTTGCATTTATGCGTGTTTCATCTTTCTACGGGA
GCTGAGACGGCTAACGCCGGCATTTATCGCTTATGACCGAATTGCTTGGTCGGTTTGACTACTAG
ATCGCCAGTTGCGAGTGCTACGAGACGATTCCTTTGTATGATGCTGCGGGCGTTGGACTGTCAGG
CTTAACAAATCCCTCTAGCCGCAAAAGTACGCCGGTTCGTATCGACGGAGTCAGCGTGTTATCGG
AGGAATAAGTAGGCAGGTCAATTGACCTTTCCGGTCGGTTATCAACATAGAAGTCGAGTCGCTGC
AAGCCAGAAGTCCTAATCGTAATGGTACGATACCCGGGCTGTGCTGTAGAAACATTCCCACTCGA
CACAGTTAGACTTCG
>r480.1 |SOURCES={KEY=d7264f85...,bw,101082-101682}|ERRORS={}|SOURCE_1="hcb" (d7264f85c64c494738c475b842be43584b20fbfb)
GTCGGCCCGATTGCGGTCAACCAGATCGTCCACCAGTCCAATGACCGTTTGGCACATGACGTGGA
AGTGTGCGTGAAGCACCAGATTCCGATCATTATCTCCAGCCTGCGCGCGCCGCCGAAGGAAATGC
TGGATGCCATCCATAGCTACGGCGGCATCGTGCTGCATGACGTGATTTCGATCCGCCATGCGCAA
AAGGCGCTGGAAGCCGGCGTCGACGGCTTAATCCTGGTGGCTGCCGGTGCCGGCGGCCATGCCGG
CGCGCTGTCGCCATTTGCGCTGGTTGGCGAAGTGCGCAAGTTCTTCAAGGGACCGATCGCGTTGT
CGGGCTCCATCGCCACCGGCGATGCGGTGCTGGCCGCGCAGGCCATGGGCGCCGACTTCGCCTAC
ATCGGCTCGCGCTGGCTGGCGACCAGGGAAGCGAATGTCGACGACAACTATCGCCAGGCCATTGT
GGAGTCGGCCGCAGCCGATGTGATCTACACCAATCTGTTCACCGGCGTGCACGGCAACTACTTGC
GCAAATCGATCGTCGCCGCAGGACTGGACCCGGACAACCTGCCGCAAGCCGACAAGTCGGCAATG
AATTTCGGCTCCGGC
>r481.1 |SOURCES={KEY=d7264f85...,fw,2282064-2282664}|ERRORS={}|SOURCE_1="hcb" (d7264f85c64c494738c475b842be43584b20fbfb)
ATTTCCTCGATCTGATGATTGCGGTTCTCGATGTGCTGCGAATCTGCGGCAGTGTCGGCAAACTT
GGCCGCCGTCAATCCTTCTTCAAGGATCATCCACTTGTGCGCATTTTCAGCACCGCTTTTGTCGT
CCACCGACTCCTGCAGGCGCGCGAACGCCGTATCGCTCAGGGCGTTGGGCGAGGAAAGCGAGCCG
CCGGCCATGACGCCATGCTTAAACAGCTTTGCAGCGGCTCTTTCAGCCTGCAGCGCAATGCCGAT
GGCTTCCTTGGCCAGCTTTACGCGGGAAAGCCCCTTCAAACCGTCTTCAGACAGGTCGCACAGGT
GAAAAACGTCTGCCGCTGGCAGATCAACCGTGCCGCCATCCTTGCGCGTGAAGCGATAGACCACG
CTCCAGTCATCGTTCTGGATAGGCTCGACCTTCCCAGGGTCGAGTGGGACGAGTCGGATAATGCG
CCCAGCCGACCGGATCACGCGCGCGTATGCATTGCCGTGAAGTAGGACGCGCATCTGCATCAAAC
GCTTGAATTCATAGGCGGTCTGCCAATTGTTCGGCTTCTGCTTGAGAATGCGGTAAAGCGGATGT
TCGGTGGCGTAGCGC
>r482.1 |SOURCES={KEY=d7264f85...,bw,2164479-2165079}|ERRORS={}|SOURCE_1="hcb" (d7264f85c64c494738c475b842be43584b20fbfb)
GCCGACGAAAATGGTTCTTTCTATTTTCGTACTGTTAAACCGGTGGCCTATCAGATTCCGAGCGA
CGGCCCGGTAGGTAAGTTGCTCGCGGCTACTGGGCGCCATCCATGGCGGCCAGCCCATATCCATT
TCATGGTGCAAGCCGAAGGTTACGAAACGCTGATCACCCACGTTTTCGAAGATGGCGACCCGTAT
CTGGATTCCGACGCGGTCTTTGGCGTGCGATCTTCCCTAGTCGGTCAATACATTTTGCATGAAAC
CGATACCGAAATGAATGGCACCCTCCTCAAGGCGCCGTTTTACCGCCTTAATTTTGACTTCGTTC
TCGTCCGAAGATAAAGGTGGCGACCTGACGCCGCTGCGTCATCGCGAAACATGCCGGTTGAGATG
ATGCACAATCACAAGCACCTCGTTCCCCTGTTTGTATAACGTGATGAAGACATCCTTGTTTCGTC
ATGGTTACTAAGCCTAATAGAATGCCTGTGTTCGAAATAATTCTTCAGGGGAGTTTGTGCAGATA
CAGCGATTTGGCTCCATCTAGAATTACCACCGAATTGCCACACATATGACTGTTACAATTTAGCA
AAATTTCGGTGGCAA
>r483.1 |SOURCES={KEY=d7264f85...,bw,2525-3125}|ERRORS={}|SOURCE_1="hcb" (d7264f85c64c494738c475b842be43584b20fbfb)
ATCTCGCGAGCGAGCAGCTGGACGAAGCCAAGGATGTCCTTGCCAACGCGGTCGCAATCTCTCCC
CATGCTGTACGGCGGTTGCGCAAGCTCGGTGAAGTGGCTCTGGAAGCCGGCGACATCGAGATAGC
GGAAAAATCGTTTCAAAAGGTGGTCGCCAAAGCCAAGTACTCGGAATTCCGCGATCCCGAGGATC
ATGTGCGGCTGGTGCGTACTCTGGTCAAGAAAGGCGATGTCCAGCAAGCCTCGTCGGTCATTCGC
GACCTGGAAAAGTCGCTGAACAATCTTGACAAGACGCCGGCCTGTCGCGCCTTGTCGTCGGCACT
CGTTCAGACTGAACTGGGCAACGCCGAACAAGCCGCGCAAGACCTGGCGGCGGCCGTCACCGCCT
GCCGCAATACGGATGGCATTTCCAACGACATGAAGATGGAATTGGCCAAAAATTGTCTCGGCCAT
AACATGGAAGACGGCGCGTCGGAAATCATGCGTGACGTCATGAGCAATGCCGCCGATGAGGGGGC
TCTCGCCAAGGCGATGCGCGTTTTCGAGCAGGCGGGGCGCCGCGAGCTAGCCGAGAAGGTCGCCA
AGGAGAGCCGGCGCC
>r484.1 |SOURCES={KEY=d7264f85...,fw,987931-988531}|ERRORS={}|SOURCE_1="hcb" (d7264f85c64c494738c475b842be43584b20fbfb)
CATGGAAGCAGGTATCCATAGCGCTGGAAGATGCTTCGCGCATTGGCGGACAGAACATAATCATG
GAATTGCTGCGCCAGCCTGCCATTGGCCTGTTGGCCGTGCCTGAGCACCACGACGCCCTGGGCGA
TCGGTTGGTAGGCTTCCCTGGGCAGGTCCACCCACTTGCCCTTGCCGTTCATTTCGGGCGAGAGG
ACCACCGATTTCGCGGTAAAGCCCGCCTCCGTTGCGCCGGAATGGATGTACTGGTTGGTTTGGGC
AATGCTTTCGCCAAAGACCAGCTTGCCTTTCAACGGCTCATCCAGCTTGAAATAGGCAAGTGCCT
TCATCGTCTCGCGCCCGTAGGGAGCGGTCTTGGGATTGGCCACGGCTATCTTGTTGACGCCCGGT
CCGCTCAGCGTCGCCTGCCAGCGGTTCAAATCGAGGTCCTTCGTCGTCCACAATACCAGCGTGCC
GTACGCATAGATGCGGGGCGCCGCCACCGCATGGCCTTCCTTGTACAGTTTTTCCGGATACTCCA
TGTCCGCCGACAGGAAGACATCGAAGGGAGCGCCGTTGGCAATCTGTGAAAAAAACTTTCCGGAT
GAATTGAAGACCGGC
>r485.1 |SOURCES={KEY=d7264f85...,bw,3058928-3059528}|ERRORS={}|SOURCE_1="hcb" (d7264f85c64c494738c475b842be43584b20fbfb)
CGCGTCGTGTCGTCTTGCCGACCGACGGTGATCGCTTGAATTATTCGCTTTGGAGGGGAGCATGC
GTAATAATGGAACAGCGCTATTGGTCTTTTTGGCGAGCCTCGCGCTCGTCGGTTGCGCATCACCG
CCTCCGAATCCGCCCATGGTTTCTTCTACTCAAGGCACCTTCCTGGTACAGACCGCCCAAGTGAC
GGAAGTCAAAGATGTCGTCCTGCGCGACGGCCGTAACTCCGGTATCGGGTCCTTTGTCGGCAGTA
TTCTGGGCGGTGTCGCAGGAAGCCGGATCGGCAGCGGCACCGGCAGCACCATCGCAGGAATTGGC
GGCGCAGTCGCTGGCGGCCTGGCCGGCCAGCATGCCGAACAATCCAACTCCGGTCGCAGCAGTAC
CGAAGTCACCGTGCGCCTGGATAACGGCGAAATGCGCACCTTCGCGGTAAATGCCAACGAAAGCT
TTCGTGTCGGCGAGCTGGTGAAGGTCACCACCAATAATGGGCAGGTGCAGCTAACCCGATAGTCC
AGCGCTGACCGTACGCTAAAACCTTGTCCAACACCCTGGCCACGCGCGGCCTGCGCTCGCGATTG
AGACGCGGTGCCGGT
>r486.1 |SOURCES={KEY=d7264f85...,fw,2744646-2745246}|ERRORS={}|SOURCE_1="hcb" (d7264f85c64c494738c475b842be43584b20fbfb)
GATGCGCGGCGTAAGGATATAACGTCCAACCACGGCCAGCGTGGAGGGCGCCTGGTCGGGCGCGG
GCTTTTCGACGATGTCGGTCACCCGTTCCAGTCGTTCTGCCAGCGGCAGGCTGCGAACGATGCCG
TAGCTGCCGGTATCGGTCCGCGGCACGTCTTGCACGCCGAGCACCGATCCCTGGTGTTGCGCGAA
GACCTCCACCATCTGTTTCATCACCGGTGCCGGACCATCGAGCAGGTCATCTGCCAGCAGGACTG
CGAACGGTTCATCGCCCACCACCTGTTTCGCGCACAGCACGGCATGACCGAGGCCGAGTGCCTCC
GCCTGCCGGATGTACACGTAGTTGACGTTGGGCGGCAACATGTTGCGCACCATGTCCAGGGTTTC
AGCCTTGTTGCGCGCAATGAGCTCGTTTTCCAGTTCATACGCCTTGTCGAAATGATCCTCGATAG
CGCGCTTGCCACGCCCGGTGACGAAGATCATTTCCGTAATGCCGGCTGCAGCCGCCTCTTCCACC
GCATACTGGATCAGCGGCTTGTCCACCACCGGCAGCATTTCCTTGGGACTGGCCTTGGTGGCGGG
CAGAAAGCGGGTACC
>r487.1 |SOURCES={KEY=d7264f85...,bw,3179779-3180379}|ERRORS={}|SOURCE_1="hcb" (d7264f85c64c494738c475b842be43584b20fbfb)
GCGGCGGGAACGAAACCCTGAGCGTCAGGGTCGACGTTTCACCGACAACGCCTACAATGTTGTAA
GCAGACAAAAACGGAAAGGGGGAAGTTGATTCCTGCAGGAACACCCGGCGCTTCCTGTAAAATCC
CCATTTTGCGTTCTGTATTGCAACCATGACTTATTGCGTCGCCATGCGCCTCGAAGCGGGGCTGG
TTTTCCTGTCCGATTCCCGTACCAATGCGGGCGTCGACCAGGTCAGCACGTTCCGGAAAATGACG
GTCTTCGAAAATCCCGGTGACCGCATGATGGTGCTGATGAGCGCGGGGAACTTGTCCATTTCCCA
ATCCGTCCGGCAGATCATTGCCGAGCGCAGCAGTGCAGGCGGCAAGAACATCTGGACCGCCGCGA
CCATGGACGAAGCGGCACAGATCGTCGGGGAGGCGGTGCGCACCGTGTACGAGCGCGACGCCAAG
TCCCTGCGCGAATTCGGCATCGACTTCAATGTCAGCCTGATCTTCGGCGGGCAGATCAAGGGAGA
GCGCTGCCGCTTGTTCCAGGTGTATTCAGCCGGCAATTTCATCGAATCGCACAACGAGAATACCT
ATTTCCAGATCGGCG
>r488.1 |SOURCES={KEY=d7264f85...,fw,82347-82947}|ERRORS={}|SOURCE_1="hcb" (d7264f85c64c494738c475b842be43584b20fbfb)
CCGGATTGATCATGCTGTTTGGCAAATACGTGCTGTTGCCGGTGTTCGGCCATACCTTGTTCGGC
TGGCTCGCCTACGCGTGCAAGAACATCCACAATTTTGTCGGCCCGGTATTCTCGGTGTCGCTGAT
TTTGATGTTCGTCGTGTATGTAAAAGACAACCTGCCGCACCGTGCCGATGTCAAATGGCTGACGC
GGCTGGGCGGGGCGATCGGCAAGGAACATGTCAGCGCCGGCCGTTTCAATGCCGGTGAAAAACTG
TGGTTCTGGGGCGGCGTGGTGCTGCTGGGACTGATTGTCAGCGCATCCGGTTTCGTGCTCGACAT
GCTGGTGCCTGGCATGATTTACACACGCGGCACCATGCAGGTCGCCAACATCATCCACCTGATCG
CCGCCGTGCTGGTCGTGGCGATGTCGTTTGGACACATCTACCTCGGCACGATAGGCATGGAGGGT
GCCTACGAAGCCATGCGTAGCGGCTATGTTGACGACACCTGGGCCAGGGAACACCATGACCTGTG
GTACCAGCAGGTCGAAAGCGGCGAAGTGCCGCGTGTACGTACCCAGCACCGGCCGGGCGATGCGC
TGCCGGCAAGGCCGT
>r489.1 |SOURCES={KEY=d7264f85...,bw,314965-315565}|ERRORS={}|SOURCE_1="hcb" (d7264f85c64c494738c475b842be43584b20fbfb)
CATCCGGATCGGAGAGGTCCTGCTTCTGGGCGACCTGGGACATCGAGAGATGATGCTCGACCAGG
AACACCACCAGATTGGTATCGTCCTTCGACAAACCGTGGTCACGGCAGAACCGGCGCGCATCGGC
CATGCCGAGCTGCGAATGGTCCCCACCGCGGCCCTTGGCGATGTCATGGAACAGGGCCGCGATAT
ACAGCAGCCACGGCTGCGCAAAGTTTGCCATCAGCTGGCTGCAAAACGGATACTCGTGGGCATGC
TCGGACATCGTGAAGCGACGCACGTTACGCACGACCATCAGGATATGCTGGTCTACCGTGTAGAC
ATGGAACAAGTCATGCTGCATTTGCCCGATGATGCGGCGGAAGTTTGGCAGGTAGCGGCCCAGGA
TGCTGGTCTGGTTCATGCCGCGCAAGGCATGGGTAATGCCCTTGGGCGCCTGCAGGATGCTCAGG
AACAGCGCACGGTTTGCGGGATCGCGGCGAAAGCTGCTGTCGATGCGGAAGCGCGCATGCCACAG
AGCGCGCAACGTGCGCGCCGTCATCCCCTGCAGTTCGGAATGCTGGGCCAGCAGCAGGAAGACTT
CGAGCATCGCCGACG
>r490.1 |SOURCES={KEY=d7264f85...,fw,2265516-2266116}|ERRORS={}|SOURCE_1="hcb" (d7264f85c64c494738c475b842be43584b20fbfb)
TTCGCTTCGGCCTCACGTTCAGCCACTGCTGCGCGTGCCTGGTTGATTTCGGATCGCCGCGGGCC
TGCCCGTAGCTTTGCCAGGGTGGCGGCATGGCTTGACACCTGCGCTGCCGCTTCTTTTTCCTTGT
CCTCGTACGCTCTCCGATCAAGCCGAGCGAGGACGTCACCTGCACGCACCGGGTGCCCTTCATCG
ACCCTGAGTTCCTGAATCCTGCCAGCCACCCTAAATCCAAGCTCGACCTGACGGATATCGACGTT
CCCATACAAGACCAACTCCTTCTTCTCACGCTCGACGAGTCCCAGGCGGGTCGGTACGTCAAGCC
ACCATGCTATGCCGCCAATCAGCAGCGAGGCGACGATTATTAGAGGGATGCGTCTTTTCATGGAG
TGGTTGCGATCTTCATATCAGGGTTGCTCAGTAACCGACCATGAGTCCTACGCCGATGGTCTTCT
GCGCATGGTTGTAATCAATAAGGCTCTGGCCATAGCCGGAGAACAGCTGCATGTAACCTTTAATG
CCGTCAACCAGTGGGAAAGCCCAGCCAAGCTGTAGTGCACCATGGTCCGTACTGAAATTGCGTCG
CGCTAACAATGAGAA
>r491.1 |SOURCES={KEY=d7264f85...,fw,2064603-2065203}|ERRORS={}|SOURCE_1="hcb" (d7264f85c64c494738c475b842be43584b20fbfb)
CCTGAACCGCTCCCAACTGGTCGCCACAGCTGGGCTCGGCATGACCGGGATCTTCCTTTATAACG
TCTGCTTTTTCGCTGCACTGGCTCGCATGCCTGCAGGGCGTGCGGCGCTGTTTATCGCACTCAAT
CCCATCATCACAGCCCTCGTAGCCGCCGCTCTGCTGCACGAACGCCTCGGCTTGAGGAGATGGCT
GGGTATCGCCTTCGCCCTTGTGGGAGCCGCCGTCATCATCACGCGTGGTGACCCGGGAAGTGTCC
TGTACGACATCAGCCAATCTGTCGGGCCAGGGGAACTTTTGATGTTCTGCGGAATTTCGAGCTGG
GCAGCCTACACGCTGATTGGCCGCGTAGTGCTCAAAGGGCTGACGCCGATTGCAGCCACGACGTA
TGCCTCAATCTGGGGCCTTCTCTTTCTTGCCGCCGGAGCGGCGTTCGAACTGCCGGGCATTCACT
GGTCCCGCTTCGGCTGGCAGGTCTGGGCATCGATCTTCTATCTCGGCGCATTCGGGACGGTGGTC
GGCTTTGTCTGGTACTACGAAGGCGTAAAATTGATTGGACCGTCACGCACAGCGGTCTTCAACAA
TCTAGTCCCAGCGTT
>r492.1 |SOURCES={KEY=d7264f85...,fw,2470677-2471277}|ERRORS={}|SOURCE_1="hcb" (d7264f85c64c494738c475b842be43584b20fbfb)
GCGACAGCATCAGGTAAAAGCGTGTGAGATAGCGTGGCGCCGGCCTCAGCAAGGCCAGTTCGCCA
TGCAGGAACATGCACATGAAAAACAATCCGACCGCGTACAGCGGAATGGCGGTGCGGATATTGAA
TCCCAGTTCACCGTCCTGCAAGCCATACGCGCATAACGCAAGCGCGACCGCGGTCGGCAACAGCA
GCAATGTGCGCCGGTACCACCGGTCGCTCTCAAAGCACAGGATAAAGGTCAGCAGATAAATCGTC
AGCGGCAGCAGCCACAAAAAGGGAACGGCCGCGACGTTCTGGGTGATGTGGTTGGTCACCGCGAG
CAGCATCCACGAACCCATCGCCGACAAGGCGAGCCAGGTCAGGTGGTCGCCGAGGGTAGGCGGGC
GGCTGCTGGTCGTGGATTCGGCGGTCTCGCGGGTGTCAGTGCCCGCATCGGTGGCGCTTGCCAGC
GCAGCGCCTTGCCCGGCATGCCGGGCGAATGTCAGGGCCGACAACGCACACAACAGCGCAAACAT
GCCATAAAGCACTGACCATCCCACGGCCTGAGAAAGCAGCGTGGCACGCGGTTCGATAAGGAATG
GATAAGCAATCAACG
>r493.1 |SOURCES={KEY=d7264f85...,bw,4715291-4715891}|ERRORS={}|SOURCE_1="hcb" (d7264f85c64c494738c475b842be43584b20fbfb)
TCCAGCACGGTCCGTGCTCCCCATTCGGTACGCAGCAGCGCGTACGCAGCCGCCGCCAGCATGGC
GATCAACAGGCAAAGGATGGCGACTACCCAGACCAGGACATGACGTGAACGGCGCGGCGTGGTGG
TCGTGGTGGAGGATTCGGCAGGAATGTCGGCGTGCATGTCCATGATCAGAACGCTACACCGAGGG
AAAAATGCGGCCTCAGGCGGCTGTCCTGAATCCCGTAGGCGAGATCGACGTTGACACGTCCGACA
GGACTGCGCCAGCGTGCACCAACACCAATCCCATGGAACAGTGACTTGTCCGTCCAGCGATCGGT
CGCCATGCCCACGTCATAGAATACCGCGCCGCCCCATTGCTCGTTGAGCCAGTGTACGTATTCCG
CACCGCCGGTCGCCAGATAACGCGTGGGGTAGACAGTGCCGTTTTGCACGTTGCCTATGCTTTGG
TAGCCGTAGCCACGAACAGACTCGGTACCGCCGGCCCGGAAAAGCAGCGATGCAGGAACGGATGC
GTTGCCACCCTTCGTAATGACGGCCCCGATCTCGGCGCGCAGGATGACGATGTCCCGCTTGCCGA
TGGGAATGAACTCAC
>r494.1 |SOURCES={KEY=d7264f85...,bw,4220447-4221047}|ERRORS={}|SOURCE_1="hcb" (d7264f85c64c494738c475b842be43584b20fbfb)
GGCGTAGTATGGCTTCCGACAGGCGCTGGTCCAGCGCATGGGAGTGTGTCAGGACAAGATAGGTC
GAGTTCGGCGGGGTCGCATCGACCACCGCCTCCGGCGCGTCGGTTGCCTCGATGGTGACATTGGC
CGGCACGTGCGGAGGAAACATGTCTTCCCGCTCGTCGACCCAGGTCACATGACAGGGAAGCTCAC
TCAAGGCGCGGACGATGGCGGCGCCCACATGTCCGGCGCCGAACAATACCAGGTGGGGCCGATAG
GGGCGGCAAGGATCGACCAGCCAGCGGCGACCGTCCGCATCCTTCTTCATATGACAGGGACGATC
AACATCAATTGCGCCGAGCGCGGCAGGCCAGGCACCGGCGATGCACTGCCCCGACGCGTCCAGCA
AGGCCGGCGGAGTCGCTGCATCCAGCGCCACCAGGCGCCAGCTAGCCTCACGTTCGGACCAGCGC
TCGCCAAGCAGCCGGAAGCAGGCCGCCTGCGATGCGTCTATCCGTTCAAACGCGAGATGCACGAC
GCCGCCGCAGCACTGGCCGAGACTCGGCCCCAGGGCGAATCGTCCAACGCGGCGGTTCGCGGCGG
GCAGGGTCGCGGTCT
>r495.1 |SOURCES={KEY=d7264f85...,fw,1355821-1356421}|ERRORS={}|SOURCE_1="hcb" (d7264f85c64c494738c475b842be43584b20fbfb)
CGGCCCGCTGGCTGCGGCCGCCCTGGTCCAATACAACCCTTCCCCCGCGTGGCTGATCAGCATCC
TGCTGGTCGTGTCGATCCTGTCGCTGGGGTGTTTCCTCGCAGCGGTAAGATCGCCCATGACCGCT
GCGGCAATGGCGACGGTGGACTGAGCGATCGTTTTAACCCGACGAAACTTCACCGCCGGCACGAA
GTCTATGAGGCATCTGGAAAGGATGCCACCATGTCGCCTGGCTTCATTTTTGCCACCGGGATCGA
AAACAGCATACCAACCATCCACGGTGGCCGCATCCGCATGGACGAGATGGAAAAATGCGGGCATT
ACCGGCACTGGCTGACCGATTTCAACCTTGTCCAGGAGCTTGGCATCCACTTTCTGCGCTATGGT
CCGCCGCTCCATACGTCGCTGCTTGGGCCGCAGCGGTATGACTGGTCATTCGCCGACGAAACCTT
TGAAGCGCTGCGTGCGCGGGATCTGATCCCGGTCGTCGATCTCTGCCATTTCGGCGTACCTGACT
GGCTCGGGAATTTCCAGAATCCCGATTTTCCGGCCCTGTTCGCCGCGTATGCGAGAGCGTTCGCG
GAGCGCTTTCCCTGG
>r496.1 |SOURCES={KEY=d7264f85...,bw,3980316-3980916}|ERRORS={}|SOURCE_1="hcb" (d7264f85c64c494738c475b842be43584b20fbfb)
TGCCGCCCGACTGCCGACCCGAGGCTGAAGACAGCCGGGACTGGACGGCCGCCGGTACCTGAAGT
TGATAGACGCCAAACATCGACAGCGAAAGCACAATCATGAGCATGGCGAATGCGCCGAGTACCCA
CGGGTTTTGCAAGGCAGCGGACAGCCCCTCCCCGGCAAGGCCGGCGGCGACGCCGAGCGCTGTAT
AGACCAGTGCCATGCCAAGCGAATAAGCACCGGACAGCAGGAGCCCGCGCCGGCGGCTGGTAGGA
GCTCCATCGCCGACGATGATCGACGACAGGATAGGCACCATCGGCAACACACAGGGGGTGAAGGA
AAGGCCGATGCCAAGCAGCAAAAACAGCGGGAGGATGGCAAGCAGTTTGCCGCTTTGCAGCGATG
CTTCGATGCGGCCCATGTCGGATGCCGGTGTCGCGGACGTGGTACCAGCATCCAGCTGGTCGCCC
GGTCCGGACATCATGGTTGGCTCCCTTGCGCCGGCAAGGGCGGCCATCAGGCCTCCGCCGTTGGG
CGAGAGTTGGATCTTGGACTCCATGGGTGCGTAGCAAAGCCCTTTGTCGGCGCAGCCCTGCGACA
TGACTTTCAGCGTAA
>r497.1 |SOURCES={KEY=d7264f85...,fw,4561720-4562320}|ERRORS={}|SOURCE_1="hcb" (d7264f85c64c494738c475b842be43584b20fbfb)
GTCGCGCGCCGCGCGCATCTTGCGTGCAGAAGGACGGTCGGATGAACCGAACATCGAATGCGACA
GCATGGCGACCTTGGGCTGGATGCCGAAACGCAGTATCTCGGCCGCGGCCAACTGGGTAATGGCT
GCCAGTTCCGCGGCGCTGGGATCGTCGTTGACATAGGTATCGGCGATGAACAGGGTGTATTTCTC
CAGCATCAGCGCGTTCATCGTGGCAAATACACCGGCGCCGGGCGCCAGGCCGATGACATCGCGCA
CATGTTCAAGGTGAGCATCGAAGCGCCCGACGGTGCCGCACAACAATGCATCGGCGTCGCCCATG
TGCACCAGCATCGTCCCGATCAGGGTATTGGAGCGGCGCAACGCAGTCTTGGCCATGTCGGGCGT
GACCCCGTAACGTCCGCGCAGTTCATGGTAAGCCTCATGGTAGGCACGGTAGCGGGAATCGTTTT
CCGGATCGACCACTTCCACATCCGTCCCGGGTTTCAGGCGCAGGCCAGCCTTCTTGATGCGCATC
TCGATCACATGCGGCCGACCGATCAGGATGGGCTTTGCCAGGCCCTCGTCGACCACCGTCTGCAC
CGCGCGCAGTACACG
>r498.1 |SOURCES={KEY=d7264f85...,fw,1837461-1838061}|ERRORS={}|SOURCE_1="hcb" (d7264f85c64c494738c475b842be43584b20fbfb)
GAGAGCGAGCGCGCCGACATGTCGCCGACCAGCGCTTGCGACTGGCGGGACACCAGCACGCCGTA
GCGTTCAAATTCGATCACCCGGAAATCGGACTGGTTGGCAACCCCGTCATAGCGCCGGCCTTGAT
CCATCAGGAGGAACTTGTCGCCCCGTTCGTCGATGGCGACAGTGCCTTCCCTGGCTACGACGACG
CTCGTCTTCCCGTTCTGGATGGTATTGACGAAGACATTCTTGACCTTGGTCGAATCGCCGCTGAT
GCCTTCGACGAAGAAGATGCGGTCGGCCGACGACGATTCCTGGAACCGCCCCGGCGACACCTTGG
AGATGTCTTCCCGCTTCTCGAAGCGCTCGCGGAATTCCGCACTCTGGCGGTTGGCCCATGGGGTG
ACGAAGAAGCTCAGGAGCGCAATTACGATGACGATGGGGACGCCGAAACTCATCACGGGTGCGAT
CCATTTCGACAAACTCATGCCGGATGCGAACCACACGACCATTTCGGAGTCCTGATAACTACGGG
TGACGACGACCAGGACCGAGATGAAGCCGGTCAGGATCAGAATCACGGAAAGGTAACGGAGCGAC
GCAAAACCGATCAGG
>r499.1 |SOURCES={KEY=d7264f85...,fw,3950700-3951300}|ERRORS={}|SOURCE_1="hcb" (d7264f85c64c494738c475b842be43584b20fbfb)
GCTCGGTCTACGTAAAATTGTCTGCGCCTTATCGTCTGCGCGGGGCCGACGCCGGTAGGTATGCG
GCACGCTACCTCGCCGAACTGGGACCGCAGCGCCTCTTATGGGGAAGTGACTGGCCCTGGACGAA
CCACGAACAAGGGCGTTCCTACGAAGGATGTATGAGTTTGTTTGACCAGTGGGTGCCTTCAGACT
CCGCGCAGGCAGTCATTCTGGAGCAAACACCGGCTTTGTTGTATGGTTTTGAGAAGAATTGGCTG
ACGAAAGATAAGGGGCAACAATAACAGGACTTTGGGGAGGTCACAGCACGAGCTTCTTCGTGGGG
CATTTTTGCGCCACGGAACCGCTGGAATTGCTTGGTATGGGCGTCATACGCCAGCATTCAACATG
ACACCGAAGGGCCATATTTCAGGCCCTCGCTTATTCACTTCCGGCTATGGCGCGCTCCCAATCTC
CCTTGGTCAACGCAATGCATCACGGTTGCGGAACAATGACCAAACACATGCGTTTCTTGCTCAGG
TCGTCCATGGCAACGGAATTTCCTCTCCGTTTGGAAAATGCGCAATGACGGGGCTTGTAGAGAAG
ACGGCGACAAATTGC
>r500.1 |SOURCES={KEY=d7264f85...,fw,1928199-1928799}|ERRORS={}|SOURCE_1="hcb" (d7264f85c64c494738c475b842be43584b20fbfb)
AAGCCGGCGAGCATCTGGCGCTGGCATTGAACCAGCCGCTGCAAACCGGCATCGCGGCATTGAAG
GTGCACGGCAAGAATGCTGTCGAACTGGCGCTGTGCGTTCGTCTGGCCCGCCTGATGGGCGGCAC
CATCACAGTCGACTGCGCGCCGCGCCTTGGCGCCAATTTCCGCCTGTTGCTTGATCTTCCCCTGG
CCGCCGCATCGATTGCGGGGATGCAGGCGCTGGTAATGACGGATACGCCCGGCAAGTGGCAGCGG
GTGCTTGCGACATTGGCAGCGGAAGGCCTGCGGATCGAGACCGCCGGTTCCCTGTTGGCAGGCCT
TGGCGCTTTGCGCGCCGCTGCTCAAAACCAGGCGCCGTATCGCTTCATCCTGCTGGAACGCACGG
TCGGCGGCATGCCCGCCGATATGCTTGCCGCCGCGATTCGCAATGAGCCTGCGTATGTCGCCTGC
GGACTGGGCCTCCTCACCGACTACGGCGCGCCGGACACCAGCCGTCTGTTGCGCGAAGGGCTCAA
TGCCGCCCTCCTGCCTTCGATGACGCCGGTGGCACTGATGAACACCGTCTTCCATCTTGCCGGCC
TGCTGACGCCGAGGA
>r501.1 |SOURCES={KEY=d7264f85...,fw,2592737-2593337}|ERRORS={}|SOURCE_1="hcb" (d7264f85c64c494738c475b842be43584b20fbfb)
CTGCAGCGATGCCAGCGCGGCTGCCGGCGTACCCTCGTTGATCCAGTCCTGCTTGTCGAGCATGT
CAAGGATTTCGGTTTCGGCAACGTTATGGCAGTTGCACACAATCCGGCCGCGCGACTTGAAGCCC
TGCGGTGCCTGCGACGACGGCAGCAACAGCAGACGGCCAAGGGCCGCCACCGGTTGCCCGCCTTC
CAGGTACTCCTTCAGCCAGCGCTCGGCGGAGACATCTCCTGCAAGCGATACCGCTTCCAGCGCAC
CGTCGCGCACCAGGATATGCCGCGCATTGCCACGCTTGGCATCGTCATAGCGCAGCACGCCGGCG
CCTGCAATGCCGAACCGGGTTTCGATATCGCGCACCAGCGCGGCCGATGCCGGATAATCGTCAGC
GGCGCGGAACAGCACGCCGACCTTGTCGCGCCCGAACAGGGTGCAGGATGCATAGGCAAATTGCC
GCATGGCGGGACGCAGCGCTGCTTGCAAGGCCAGCGCATGCGCCGCATCAATCCATCCGAATACC
AGGAAGCGCCATGGCAGCTCCGCCTTCAGCACCTTGACCGCGGCATGCTTGAGTTCGGGCTGCTT
GGAGCTGGGGCAGAA
>r502.1 |SOURCES={KEY=d7264f85...,bw,4459333-4459933}|ERRORS={}|SOURCE_1="hcb" (d7264f85c64c494738c475b842be43584b20fbfb)
CGCTCGCGCTGCAACCGACGCAGGCGGTCTATGGCCAGGCGCGTCACAACGGTGGTAAGCCATGC
AATAGGCGTGTCGACCTGATCTTGCTCGGTTTCGTGCCACCGTATCCACGCTTCCTGCACCACAT
CTTCCGCTTCGGCCATGCTGCCCAGCATGCGATAGGCAATAGAGAGCAGGCGTCGGCGTGCGGCC
TGGAAGTAGGGATAGGGCTTATGACGGGTACCTGCCATTTTGTTTCTCCGGCTATTCAGGTTGAG
TCAGTTGAGCATGCATGAAACCAGAGGTATGCGCAGTCAACGCAAAGACATGTTCCTGGCTGCAA
TCACCTTGTATAGACGTCCGATGAAATCAAAACGTGACAGGTTTAAAAAATGTTTCATCCGTCAC
ATGGAGTTTTCGGTAGGCGTCAAGCAAAGGAATCCACGTTATGAAAGGAAAAGTCATGGCAAACC
TTTTGCCGCACTCGCTAGGAATGATACCGACCGTTATTGAGCAATCAGGACGATCCGAAAGAGCC
TATGATATCTATTCACGGCTATTGCGTGAGCGCATTGTTTTCCTGGTCGGTCCTGTGACAGATCA
GTCTGCCAATCTGAT
>r503.1 |SOURCES={KEY=d7264f85...,fw,1574012-1574612}|ERRORS={}|SOURCE_1="hcb" (d7264f85c64c494738c475b842be43584b20fbfb)
GTAATGTCGTTCTGGTTGTCGCGGTTGTACAGCTCGTCAATACGTTCAACGACCTGCGTCAGCAG
TGGCTGGATCTCGAGGAAACCCTGGGCGCCACGAGCGCCCTCTTCGGCAATCGCGAAGATCTTCG
ATTCGGCTTCATCCAGCAGTTGCTTGACTTCCTTGCCCTGGGGATTGAACGCCTGGCCAGAAATC
TCGTCGGACACCGTGATCAGCTTGCGCAGCACGCCACGATCGCGAACGATTTCAGCATAGCGGCG
GATGTTGGCTGCCGAAGGCGTGTTCTGCGCCAGCGCGTTCAGATAGGTGAGACCACCGACTTCTT
CAGCCTTGCCGCTGCCCGTGAGCGCTTCATAGACAGTGATGACATCTGCCGGCCTGGTAGCATTG
ATCAGCTTGACGATATGCTGGAAGATGATGCGGTGGTCGTAGCGATAAAAATCGTCTTCATGCAC
GAAATCCGCAATGCGGTCCCACGCGGCATTATCAAGCAGTAAACCGCCCAAAACGGACTGCTCGG
CTTCGATGGAATGAGGTGGAACGCGAAGCGCATCCAGTTGAGGATCGTTGCGTGTATTCATGGCG
CGCATTATACCGTCT
>r504.1 |SOURCES={KEY=d7264f85...,fw,2018166-2018766}|ERRORS={}|SOURCE_1="hcb" (d7264f85c64c494738c475b842be43584b20fbfb)
CGGCTTGCTTGGAGCCCTTGGGTTCAAGCACATCGGCTACCTGTCCACCGTGCCTCTTGCAATGG
GCTTGATCGCCTTGGCTATCGTCCCGGCCCTGGACGACGCGCTTGCCCTGGCGCGCCGACTGAGA
AAAACCAAGTAGGCTTGCCAAGTGCTGTTGTTCAGCTGTTGTTCAGCTGTTGTTCAGCTGTTGTT
CAGCCGTTGTTCGTCTACCGCAAAATCATGAACTCACCGAGCGGTGTGTAGTCGCATGAACATGA
GAGCAGACAGCGCACTATCCCATCTTTACGACAGTGAAATCTGTATCGCGGTCATGATTGACGGC
AAGGAACGCGAAGTCCGTTGGAGCAAGCCCGATTGGTGCTTTTATCTGGTTGATGCGAACGTACC
GACGGTTTGCCCGTTCGAACAGATCAAGGAATGGCGGCCCGCATCGATCCGCATCTAGCCCGGTC
CAGGGAACCATGCAGCAGCCTGTCCCTATTTGGGTTGTCCCCAATGATTGTGGTCAACCCTGTGG
ATAAGCACTACGATGCCGATGCATGTTGCTGATTTTCAAGGAGAATGTCGCGATGCTGAAATTTC
TTGCTGATAACGCTT
>r505.1 |SOURCES={KEY=d7264f85...,fw,3721597-3722197}|ERRORS={}|SOURCE_1="hcb" (d7264f85c64c494738c475b842be43584b20fbfb)
CAACGTCGGCATCATCCGTGGCACGACGGCCGATCCCGACGGCAATGTGACGATGGAAAAGGAGG
CGCTGACGCTGGAAGCGCTCGCCATTGCCATGGCGGCGCACAATTCGGGCGGCATTGTCATCGTG
CAGGTCGAACGGATTGCTGAAAGCGGCTCGCTCAATCCGCGCCAGGTCAAGATCCCCGGCATTCT
GGTTGACTGCGTCGTGGTGGCGGAAAAGCCGGAATACCAGATGCAGACCTTCGTGGAACCGTATA
GCCCGGCGTTCGCCGGTGAGTTGCGCGTTCCGATGTCGTCCATCCAGCCGATGGAGATGAGCGAG
CGGAAAATCATCGCGCGCCGGGCATTACTTGAAATCAAGCCGAATAACGTCGTCAATCTCGGTAT
CGGCATGCCGGAAGGCGTGGCCGCCGTGGCCGCCGAAGAAAAGGTGCTCGACCTGGTGACCCTGA
CGGCGGAGCCCGGGGTGATCGGCGGCATTCCGGCGGGAGGCCTGAATTTCGGTGCAGCGACGAAT
GCCGAGGCCATCATCGACCAGCCTTACCAGTTCGACTTTTATGACGGCGGGGGACTCGACGTCGC
CTTCCTGGGACTCGC
>r506.1 |SOURCES={KEY=d7264f85...,bw,1534894-1535494}|ERRORS={}|SOURCE_1="hcb" (d7264f85c64c494738c475b842be43584b20fbfb)
GCCTTGCGCAGCGACCTCGAAATGGCCCTGCCGCTGATCTGGGGCCGCAAGATCTACACGATCTT
CATCGGCGGCGGTACCCCAAGCCTGATGTCGGCGGCCGGACTCGATCGCCTGATGTCCGACATCC
GTACCTTGCTGCCGCTCGACGGCGCCATCGAGGTCACGATGGAAGCCAATCCCGGGACGTTCGAG
GCGGACAAGTTCCGCTCCTACCGTGCCAGTGGCATTAACAGGCTGTCAATCGGGATTCAGAGCTT
CAATGCCCGGCACCTGGAGGCGCTCGGCCGTATCCACGACGCCAATGAAGCCCGCAAGGCGGTGG
ATATTGCCCATGCCAACTTCGACAACTTCAATCTTGACCTGATGTTCGCCTTGCCTTCGCAAACC
CTCGCGGAGGCGCGCGAAGATGTCTCGACGGCAATGGGTTTTGCGCCGCCGCACCTTTCGCTGTA
TCACCTGACGCTGGAGCCGAACACGTATTTCGCCAAGCATCCGCCTGCGGTGCCCGATGACGACA
GCAGTGCGGAAATGCAGGACATGATCCTTGCCCAGACCGGAACGGCCGGCTACCAGCACTATGAG
GTGTCGGCCTATGCC
>r507.1 |SOURCES={KEY=d7264f85...,fw,3522548-3523148}|ERRORS={}|SOURCE_1="hcb" (d7264f85c64c494738c475b842be43584b20fbfb)
AGGCAGCATGGACGACCTGGTCGGCATGGAAGATATCAAGCAGGAAGTTGCCCATCTGGAAGAAA
TGATCGTCAACCGCGAGCTGTATCGTTCGCACAATATCGACAAGCCCTTCAACGTCATGCTGACC
GGACCGGCGGGCACAGGTAAAACCAAGCTGGCTGGCTATCTCGCCAAGAAACTCGACATTCCGCT
GATTCAGGCTTCCGGTTCCGGACTGGAATCGGGCTTTGTCGGTGGCGGCTCCAAGGCACTGAATG
CGATTTACAAGAAGGCGGCTGCCCAGGGACGCTGCATCATCTTCCTCGACGAAGCGCAGAGCCTG
TTCATGCCGCGTGGCCGTGGCGACAAGCGCTGGGATGATGACACTGCCAACACCTTGCTCGGATT
GCTTGACGGCATCAAGAGCGACGAAGGTTCCGGCGTGATCTGGGTCGTTGCCTCAAACTTCGACG
ATGCCAATTCCGAAATGGATGAAGCGATGCTGCGTCGCTTCACGGTCAAGATCAACTTCCGTCTG
CCGAACAAGTCCGAGCGCCGCGAACTGCTGAACGTCTTCCTGTCGCGCAAGGATGTGGAGTGCGT
GGACTGGAGCAATCT
>r508.1 |SOURCES={KEY=d7264f85...,bw,1323718-1324318}|ERRORS={}|SOURCE_1="hcb" (d7264f85c64c494738c475b842be43584b20fbfb)
ACCTCGACAAGTTCAAACCGGTCAATGACAATTTCGGCCATGCCTACGGCGACCTGTTGCTGAAG
GAAGTCGCGAAGCGGCTGCAAAACTGCATGCGGGAATCCGACACCGCGTCGCGCCTCGGCGGCGA
CGAGTTCGTGGTCCTGCTGCCTGACATCGAAGGCCGAAACGGCACGGCGCTGGTAGCAAAGAAAA
TTCTCGACTTGCTGATCCTGCCCTATGAAATCTCCGGCCATACCTTCGACATTTCGGCAAGTATC
GGGGCGGCGGTCTATCCAGAGGATGGGGCTGACGGCAAGGCATTGATCAGGAGCGCGGACATGGC
CATGTACGACGCCAAGAACTCGGGGCGTGCCACCATACGCTTTGTCCAGCACGGCAACCAGCAGA
ACCCGGTCACGAAGCATGCGGCCAGCCAGCCCTGATGGCCTGTCTTGCGTACTGAACTTCACGAC
AATGATCGGGGCTGCTGCGCCGGACCCTGATCAACATCGTCACGCTGGCACCAGGAAATGATGTG
AAATGGGCAGGGTTTTGGCCTGGTACTGCAGCATGCGTGGGGACGTACAAAAAAAGGCCCGCACA
AGGCGGGCCAAAATC
>r509.1 |SOURCES={KEY=d7264f85...,fw,4561133-4561733}|ERRORS={}|SOURCE_1="hcb" (d7264f85c64c494738c475b842be43584b20fbfb)
AAGGTAATGGACGACGCTCTCAAGGTGGTGATTCATCATAGATAGAAAAGGAATCAGGAAGCCGT
ACGGAGGGGAGCGGCATGCCGCTCTCCGTGCAGTACAACTTCATTGCATGCTCATTGTGTTGTCG
ATACACCAATTGGACGCGACTGCGGCGAAAATGTTCGCACGCAGCCACGCATGCGAATCGTTTCT
CCGCATGCGCGTCCTGCGCTACTACCCTGTATTACCCTGTATGGATACGTTCCGTACGTTTAGAC
GCCGATTTGCGAACGCAGGGCCGTGACGTCCGCAACGGCCACTGCCGTCATATTGACGATGCGCC
GCGAGGTGGCCGCCGGATTCAGGATATGTACCGGTTTGGCTGCGCCAAGCAGGATCGGTCCGACC
GTGACCCCGTAGCCGCCGGTAATCTTCAGCAGGTTGAACGCGATATTGGCCGCGTCCAGCGAAGG
CATGATCAGCAGGTTGGCGCTGCCGCTCATTTTGGACGCCGGCAGGAAGTGCCGGCGAACTTCCT
CCACCAGCGCGGCATCACCCTGTAATTCACCTTCGACATCCAGCTGCGGCGCGATGTCGGCCAGG
ATGTCGCGCGCCGCG
>r510.1 |SOURCES={KEY=d7264f85...,bw,3947910-3948510}|ERRORS={}|SOURCE_1="hcb" (d7264f85c64c494738c475b842be43584b20fbfb)
AAACTCCATGCGGAAGTAAAGAAAGTGTTGGAGATGAAGGATGTACGCGAACGTCTCGACGGCCT
TGGAGCGGAGATCGTCGCCAGCAGCCCTGTCGAGACAGACAAATTCCTGAGGGGCCAGATTGATA
AGTGGGCCAAGGTGATCAAGGCCGGCAACATCAAGGTCGACTGAAGCCGCCTTCCTGACAACATT
GGTCAGGTACGCCCCCGCCGGCCGGTTTTACCTCAAGTCGACATCGTCCGGAGGGAGCAATTGAA
CCCCTTGGCCGTGCGCCGGCCGCGGCTATTGCCATCCCCATGTATCATCGAGTCGCACGGTCACG
GACTATCCCGAGGCGTAAGCGCTTAAACCATCGCCGCGGAACGGTTTGGAACTTGGTCTGGCCTT
TCAGGTACGCGGACCAATGATAGTGCGAATAACCAGCCCATCACCTGTGCCGGATAAAGCAGAGC
CTTTTCAGGATGAACGTGATATCGCTATCCCTGTAATCGCTTTGGCGATCATCGATCCACACTCG
GTCTCAGTTGCAAGCACAGGATCCTTGCATCACACGATGACTATTTCTTCTATCGGATTCAGCAC
GGTGGAAGGCGACAT
>r511.1 |SOURCES={KEY=d7264f85...,bw,3395667-3396267}|ERRORS={}|SOURCE_1="hcb" (d7264f85c64c494738c475b842be43584b20fbfb)
CCGATTGTATCGGGAAGCCGGAAGCTGCGTCGCCCGCGCCGCCGCATGCCCTGAATGGGTGCTCT
TGAAAACTGTTCAAGACGCATCCGCAACATTTGAAAAAATTTGTTTAATTCAATGCTTTTAGGCA
AACCTTGCTGTCCGAATAGCAGATATGATTGGTGCCGTAGGACAACTTTTCCACTTTGGCACCTC
CATGTTCAAGAAAACCCTGATGGCGCTGCTGCTGAGCACGGCAGCGTCCGCATTTGCAGTTCCGT
TGAGCTCCCAGCACGCGCTCGTGTTCGAGGAAGACTCCGGCACTGTATTGCTCGAAAAAAACGCC
CATGAAATCGTTCCGATTGCGTCGCTGACGAAACTGATGACCGCCATGGTCATCCTGGACGCCAG
GCTTGACATGGACGAAGCGATCACCATCCACGAAAGCGACGTCGACACGCTCAAGTTCAGTTCGT
CGCGGGTACCGGTGGGTACGGTATTGACGCGCAAGGCGGCGCTGGAACTGGCGCTGATGTCGTCG
GACAACCGCGCCGCTGCCTCGCTCGCACGCACCTACCCGGGCAGCCATACCGGCTTTGTCGCCGC
TGTCAGGGAAAAGCT
>r512.1 |SOURCES={KEY=d7264f85...,fw,1904237-1904837}|ERRORS={}|SOURCE_1="hcb" (d7264f85c64c494738c475b842be43584b20fbfb)
ATCTCGGCAAGCTGGAAGACGAAGCCGAGAAGAAGCAGCACGAAGAAACCGAGACGCAGTACAAG
GAGCTGGTCGAAAAGATGAAGACGGCGCTGTCCGACAAAGCGAAGGATGTGCGCGTGACATTCCG
TCTCACCGATTCGCCTGCCTGCCTGGTCGCGGACGAGAACGAGCTGTCGGGCAATCTGCTGCGCA
TGCTGAAGGCCGCTGGCCAGAACGCGCCCGAGTCCAAACCCATCCTTGAGATCAATCCTGACCAT
GCATTGGTGCAGCGGCTGAAATACGAGGAAGCCAAGTTCAACGATTGGGCACACATCCTGTTCGA
CCAGGCCACGCTCGCTGAAGGCGGCAACCTGACCGACCCGGCAGGATTCGTGAAGCGCCTGAACG
AAATGCTGCTGGGTATGGCCGGCAAGTAAGGCAAGGCGGGCTTGCCACAGAAGCATCGTTGCGGC
AGGCTTGCATCCGTATAGGTTCGGATGGATTCAGGTTCACCGGACTAGCCTGATCCATCACGTAA
AAGCGGGACTGCCAGGTCCCGCTTTTCTTTTACTCGTCAATGCGCAGTCGGCACCATTGATCGAC
ACTCCGCACATTGGA
>r513.1 |SOURCES={KEY=d7264f85...,bw,4858299-4858899}|ERRORS={}|SOURCE_1="hcb" (d7264f85c64c494738c475b842be43584b20fbfb)
ACGCTTCCTGCATAGCAAAGACGGGTGACGGAACGCCGGTTCAGCAGATGCGCATCGATACGCGC
CACCTGGGTTGTCATATCCGCACGCACGCCCATGGTGCGCCCGGATAGCTGATCAACCAGCTTGA
AGATGCGCAGGTCCATGTCCTGGCCAGTCCCGGTCAGCAGGGACTCGAGGTACTCCAGCATGGGC
GGCATGACCAGTTCGTAACCGTACGAGCGGAAATTATCAAGCAGCTTGCGGCGCAGCTCCTCGAT
CTTGCGGGCTTCAGACGGCAGTACGTCGGCGATATTTTCTGGAAGGAGCCAATTCGGCATGACAG
GAAAGGAACAGCTGTAAAGTAAATTCGGGTTGCTTCGGATTGCTTCAGTGTCGCAAGCAGGTAAT
CAGGAAAAACTCCGCCTGATGGTTCGGCAGGCGACACGGCGATCGGCAATTTGGCCCTGCCCGGT
AATGCGTAAGGGAATGATACCTTTCTTCAAGGCATCATTCCCGTGGGGAGTGACAGAGTGTTGCG
CGGATCAGCGTTTATTTCTTGGTCGGCGGGGCTGTTGCTCCTGCCCCTGCTCCTGCTCCCGAGCT
CGTATTTTTGAAGTA
>r514.1 |SOURCES={KEY=d7264f85...,fw,372806-373406}|ERRORS={}|SOURCE_1="hcb" (d7264f85c64c494738c475b842be43584b20fbfb)
ACGTTGCCCCGCGCACGCACGGCCACTGTACTTGCATCCCGCTCCTTGTCGCCGATAACGACGAT
ATAGGGGAGCTTTTGAACTGAATGCTCGCGTATTTTATAGGTTATTTTCTCATTACGCAAATCGA
GGTTCACTCTAAACCCTTGTTTTTTCAGGTTTTGTGCGACGCTTTGAGCGTAATCAGATTGTGCT
TCCGAGATGTTGAGCACGGAAATTTGCACCGGCGCAAGCCATAACGGCAAGGCGCCCGCGTGGTT
TTCAATCAGGATGCCGACAAAGCGCTCCATCGAGCCGACGATCGCGCGGTGAAGCATGACCGGTA
CCTTGCGGCTGTTGTCATCGGCGACATATTCGGCACCGAGGCGGCCGGGCATCGAGAAGTCCACC
TGCATGGTACCGACCTGCCATGGACGGCCCAGCGAATCCTTCAGGTGGTATTCGATCTTGGGACC
ATAGAAGGCGCCCTCACCCGGCAACTCTTCCCAGGTCACGCCGCAGGCACGCAGCGCCGAGCGCA
GCGTTTCTTCCGCGCGATCCCAGGTCTCGTCCGAGCCGATGCGGCTTTCCGGACGCAGTGCCAGC
TTGATCGAGATTTCA
>r515.1 |SOURCES={KEY=d7264f85...,bw,3565666-3566266}|ERRORS={}|SOURCE_1="hcb" (d7264f85c64c494738c475b842be43584b20fbfb)
CTGGTGTATAGCCAGACACGGGTGGAATTGCAGCGCCTGTGGAGCGAGACGAGCTGGCGTATCGC
GCGCCTGCGTGATAATCCGGCCTGCGCCGATGCCGAATACGAGCGCATCCTCGATACGTCCGATC
CGGGAATGACTCCGATCATCACCTTCGAACAGCAGGTCGACATTGCGGCGCCGTTCATTGCCACC
GGTGCCAAGCCCAAGGTGGCGATCCTGCGCGAGCAAGGTGTCAATTCGCATATCGAAACCGCGTA
TGTCATGCACAAGTCCGGCTTTACCGCTGTCGATGTGCACATGAGCGACCTGATCGCCGGACGCG
CGCGCCTTGGAGATTTCAGCGGTTTCATCGCTGTCGGCGGCTTCTCGTACGGCGACGTGCTGGGT
GCCGGCGAGGGCTGGGCCAAGACCATCCTGTTCAATGCGAAGCTGGCCGAGCAGTTCTCGATCTT
CTTCAATCGCGGCGACACCTTCGCACTGGGTATCTGCAACGGCTGCCAGATGATGAGCAACCTGA
AATCCATTATTCCGGGCGCGCACGCCTGGCCAAAGTTCACCCGCAACAAGTCGGAACAGTTTGAA
GGCCGCTTTGCGATG
>r516.1 |SOURCES={KEY=d7264f85...,fw,3382328-3382928}|ERRORS={}|SOURCE_1="hcb" (d7264f85c64c494738c475b842be43584b20fbfb)
ATGGTGCGACGTGATCGCCGGCTTGGCGGGCGCGAAGAAAATCGGCCTTGTGCCGATGCGCCGTT
CGGCCTTCACCTTCGCGCCGCCGACAGGGATCGACGCAACCCGCTGGCCGATGTTCATCGGCGTC
GACGAGTCCTATTATGTGAAACCGGATGCCGGGATGCTGCTGGGGTCGCCCGCCAATGTCGATCC
CGTCCATCCACATGATGTACAGGCCGAGGAACTGGATATTGCCATAGCCATCGACCGCATAGAAA
CCGTGTCGACACTGACGATACGGCGTCCTCAGCACGTATGGGCTGGCTTGCGTTCGTTTGTTGCC
GACGGCAGTTTTGTTGGTGGTTACGACAGCGATGTGCCAGGCTTCTTCTGGGCTGCCGGGCAAGG
CGGTTACGGCATACAGTCATCGGCGGCTGCCGGGGAGTTGTATGCCGCACTACTGCTTGGCCGGA
ACGTGCCTGCGCACATCGGCGATTTCAACCTTGACCTGGCGCAACTTGCCCCTGCGCGGATACGC
TAATGCGGCAAAGAAATATTGCGCCACGTACTTAAATTACTCCAAGCAAATACAAAATTTAGCGA
AGTGTAAACGAATAG
>r517.1 |SOURCES={KEY=d7264f85...,bw,393507-394107}|ERRORS={}|SOURCE_1="hcb" (d7264f85c64c494738c475b842be43584b20fbfb)
GGAAACCAACCGTCATCCGTTCGACGTGGTTGAAGGCGAATCCGAAATCGTGGCCGGTCACATGG
TCGAGTATTCAGGCATGTCGTTCGCAATGTTCTTCCTTGCCGAATACGCGAACATGATCCTGATC
TCCATGCTGGCATCGCTGCTGTTCCTTGGCGGCTGGGCTGCGCCGGTATCCTTCCTTGAGTTCAT
TCCGGGATGGATCTGGCTGGGCATGAAAACCTTCTTCGTTGTATCGCTGTTCATCTGGGCGCGTG
CCTCGTTCCCACGCTACCGTTACGACCAGATCATGCGTCTCGGCTGGAAAGTCTTTATCCCGCTG
ACGCTGGCTTATCTGGTAATCGTCGCGGCCTGGATACAGACACCCTGGAACATTTGGAAGTAAAG
AAAGAGGCTGATCGCTATGGAAGCCATCAAAGATTTTTTCGGCAGCTTGATGCTGCGAGAGCTGC
TCAAGGGGCTGGCTCTCACCGGGCGCTATATGTTTGCCCGCAAGATTACCGTGCAGTTTCCGGAA
GAGAAAACTCCGCTGTCACCGCGCTTCCGCGGCCTGCATGCACTGCGCCGTTACCCGAATGGCGA
AGAGCGCTGCATCGC
>r518.1 |SOURCES={KEY=d7264f85...,fw,22481-23081}|ERRORS={}|SOURCE_1="hcb" (d7264f85c64c494738c475b842be43584b20fbfb)
TCGCCGAGTCTTCGCGGCGATGCGGTACGTGTTGCACAAAAGCCTTGTCGATCTTCAGCGCATCG
ATTTCGAAATCCTTGAAATCCATCAGTGCGGTCGCCCCGGTGCCGAAGTTGTCGATCGTAAGGCG
GATGCCCAAGCTGCGCAGATGGGTCAGCTGCTCCTTGATTTCCGGATGCTGCGCAAGCATGGATT
CGGGCACTTCCAGTTCCAGGCTGGAGGCCGGCAAGCCCTCCTCTTCAAGGATAAAGGGCACCATG
GCGACAAACTGCGGGTCACTGAACTGCCGGGCCGAGCAGTTCACCGACAGGCGCAGGTCGCCCAG
GCCCTGCGCCTGCCAGCGACGTACCTGATGGCAGGCTTCCCGCAGCGCCCACTGGCCAATCTCGA
CAATCAAGCCGCTCTGTTCGGCGATTTCCAGGAATTCGCTCGGCAGCACGGTTTCAAGTTCCGTC
GCATTCCAGCGCAGCAGCGCTTCCACCGTCGCGATTTTCCAGCTGCTCAAGTCAACCAGCGGCTG
GTAATACAGCTCGAACTGGTGATTCTTCAATGCCCCGCGCAGCGCCGCCTCGCGGTCCTTCTTCC
AGGTCTGTTCCGAAT
>r519.1 |SOURCES={KEY=d7264f85...,bw,2493772-2494372}|ERRORS={}|SOURCE_1="hcb" (d7264f85c64c494738c475b842be43584b20fbfb)
TCGCCCTGTCGCTGGCGCTGGACCAGCCTGATTACGTCAAGAGCCTGGTGCTGCTGTCCGGCTAT
TATTATCCGACGGTGCGCATGGACGTGCCGCTGATATCGCCGCCAGCCATTCCGGTGGTTGGCGA
TTTGCTGCGGTTCACCGTATCGCCCTTGCTGGGCCGTGCAATCTGGCCGGCGGCGCTGCGCAAGG
TATTCGGACCGTCGCCGGTACCGGAGCGCTTCAACGCAGAATACCCGGTGTGGATGTCGCTGCGT
CCGTCGCAATTGCGCGCCAGTGCCGCCGAAGCCGCATTGATGATTCCCGCAGCGTTTACTCTGCG
CGAGCGGTACCATGAACTCGCCATGCCGGTCTTCATCATGGCCGGAAACAGTGACAGGATCGTGG
AAACGCGGGTGCAGTCGGAACAGTTGCATGGCGAACTGCCCCACAGCACCTTGCACGTGACGAAT
GACGTCGGGCACATGGTCCACCACGTGGCACCGGAAGAAGTGATGGGCGCCATCGATCAGGCGGC
AAGCGCTGCCGGCGCAGCAGGGCGAGGACGGGACGTGCATGTGTTCCCGGCACCGTCGCAGGTCA
ACTGATCCGGCGCCT
>r520.1 |SOURCES={KEY=d7264f85...,bw,853778-854378}|ERRORS={}|SOURCE_1="hcb" (d7264f85c64c494738c475b842be43584b20fbfb)
GGATGCCGTTGAACGCACCGGCTATGTACCGAACATGCTGGCCGGCGGCCTGGCTTCCAGCAAGA
GTCGCCTGGTCGCCGCCGTGGTGCCGACGATTGCCGGTCCGGTTTTCCTGGAAACCGTGCAGTCG
CTCACCGAAGCGCTGGCCGAAAGAGGCTATCAGTTGATGCTTGGTCAAAGCGGTTATCAGGATTC
ACGCGAAGACGCGCTGCTCGAGGCGATCATCGGACGGCGTCCGGATGGCGTGATCCTGACCGGCA
TCATGCGTTCCGCCGAGGGGCGTCGCCGCCTGCTTGCCAGCGGTATCCCGGTGGTCGAAACCTGG
GACCTGACGCCGACGCCAATCGACATGCTGGTCGGCTTTTCCCACGAAAAAATCGGTGCGGCGGT
TGCGGATTTCTTAGATCGGCGCGGCAGGCGCTGCGTGGCATCGATCAATGGCAATGACGAGCGTG
CGGTGCGCCGCCATCGCGCGTTTTCCCATGCCGCGGTGAGCTTGCGCATGTGCGCCGATACGGCA
TCCGCCATCCCGGCTGTGGTCGTGCCCGCACCCACCACGCTCGGCAGCGGGCGAAGCGCATTGCG
CGAACTGCTGGAACA
>r521.1 |SOURCES={KEY=d7264f85...,fw,3259884-3260484}|ERRORS={}|SOURCE_1="hcb" (d7264f85c64c494738c475b842be43584b20fbfb)
CGGCTGTCCAATGCAGGACTGACCGTCAATGGGCAGGCGCGCCCTGGTGCCGCTCCCGCCAAAGC
CGAAAAGCCGGTAAAAGGCGGCAAGGAGCCGAAGAACGATATGGCTAAGCAAGACGACACCAGGA
AATAATCGGCCGATTCCCGTCGACACGCGCAGAGCAAACCCCGGAAGTGCAAGCGGGGCGTTTTA
TTGTGCAGGCCGGCCAGCCAGGTTCATACGTGGAATGGCGTATCCGATTAGAATGATGTTTTTCT
TGAAGCATTCGAATTCGCCATGCCCTACCTGACCATTGAAGACACGATCGGCAACACGCCGCTTG
TGCAGTTGAAACGAATTCCCGGCGAGGATGCTGCCCGTCGCAACAATGTCATTCTCGGTAAGCTC
GAAGGTAACAATCCGGCCGGCTCGGTCAAGGACCGTCCTGCGCTGTCAATGATCAAGCACGCTGA
AGCGCGCGGTGAAATCAAGCCGGGCGATACGCTGATCGAAGCGACCAGTGGCAATACCGGCATTG
CGCTCGCGATGGCTGCGTCCATGCGCGGCTATAAAATGGTTTTGCTCATGCCTGAAAATCTCAGC
GAAGAGCGTCGCCAG
>r522.1 |SOURCES={KEY=d7264f85...,fw,4058615-4059215}|ERRORS={}|SOURCE_1="hcb" (d7264f85c64c494738c475b842be43584b20fbfb)
GACCTGGAAGGCGCACATCTCCGAATACTACGCGCCGAAGAACTTCAACTTCTGGTACGCATTCG
GTTCGCTCGCACTGCTGGTGCTGGTGATCCAGATCGTGACCGGTATCTTCCTCGTGATGCACTAC
AAGCCGGACGCCAACCTTGCGTTTGCTTCCGTCGAGTACATCATGCGCGACGTGCCGTGGGGCTG
GCTGGTGCGCTACATGCACTCCACCGGCGCTTCCGCATTCTTCATCGTCGTCTATCTGCACATGA
CGAAGGCGCTGATGTACGGTTCCTACCGCAAGCCGCGTGAATTGCTGTGGCTGTTCGGCGTCGGC
ATTTTCCTGTGCCTGATGGCCGAGGCGTTCTTCGGCTACCTGCTTCCATGGGGCCAGATGTCGTA
CTGGGGTGCACAGGTGATCGTTAACCTGTTTGGTGCCATCCCGTTCATCGGCCCGGACCTGTCGC
TGTGGATCCGTGGTGACTACGTGGTCTCCGATGCGACGCTGAACCGTTTCTTCTCGTTCCACGTG
ATCGCCATCCCGCTGGTGCTGATCGGCCTGGTGGTCGGCCACATCGTCGCGCTGCACGAAGTTGG
TTCGAACAATCCGGA
>r523.1 |SOURCES={KEY=d7264f85...,fw,3290469-3291069}|ERRORS={}|SOURCE_1="hcb" (d7264f85c64c494738c475b842be43584b20fbfb)
CAGGGAAGGCGGAAATCTTTCCGCAAAATGATATTGCCAGCCCGATCACCCGGACTACTCCAGCA
AGCCGCTCAAACCCGGCAAGCCTGAACAACAATCTGAACCACCAGGCCAGCGCATCAAATGCTGC
GCCATACCGCGAACAGTAACAGCGTATAAAAGGCGGCGAGGATATCGTCCCACATCACCCCGAAT
CCCCCCTTGAGGCGGCGATCGAAGTAACGGATGGGCGCTGGCTTTACCATGTCGAAAAAACGGAA
CCAGAGAAATGCCCAGACCTGGGTCGAGAATGTCGCGGGTGCGAGCAGCAACATGACCAGCCAGA
AGGCGATGATCTCATCCCATACCATGCTGCCATGGTCAGCGATACCCATATCCCGTCCGGTTTTG
CGGCATGCCCAGATGCCGGCGACGAAACCCGCAACAATGGCGACCGTCCAGCCTGTCGGCGTGAA
TACTGCCGGCCACTTCGCGGACAGCACATTGAACAGCAGCCAGCCCAGCAAGGTTCCGGCCGTAC
CTGGCATGATGGGCGACAGTCCGCTGCCGAAACCCTGGGCCAGCAGATGCGCCGGATGCGCCAGC
ATGAAGCGGGCAGTC
>r524.1 |SOURCES={KEY=d7264f85...,bw,1228638-1229238}|ERRORS={}|SOURCE_1="hcb" (d7264f85c64c494738c475b842be43584b20fbfb)
CGCGAGTTCTGTCTCCAGATTGCGGATCAGCGTCGATACGGTGGCTTTGGGCAACTGCATGTTTT
CAGCAGCGCGGGTAAACCCGCCGGCATCGACGACCTGTACGAATACTTCCATTGCCTGCAGTTTA
TCCATGGGGGATCTCCCTCAAATGGTCGGGAACGGGAAGTCGTCGGATGGACGAACGTGCCCCGC
ATACGGTTTTCACTATGAAGACGCATCATCACCCCGGTTTGTGACAGGAGGATGACTTTTATTGT
TCAGGAATCCGAACAGTCAATTCAGATGATTGCTATTTATCTGGATTGTAGAACAAAGCTATAGT
CCGGCCCATGGACAGCAAAAGAAGCAACGCAGAGGATGCCATGGTACAGGAACAGCACGAAGAAG
ATATTCCGGACAGTCTGAAACGGGAAATCGCCGACGTCAAGATGCGCGCGCAAGCCATCAGAGGC
GAACACCGCGACCTCGACGCACGCCTGTACACCCCTGCCGGGACGCTTGCCGAGGGGATGCTGAT
CTTTTTCCCGGACGGCGGCTTCGTCAAGGACGAGCTGGAACAGGCGGATATTTTCGTGCGCGTGC
TGGCTGCGCGCACCG
>r525.1 |SOURCES={KEY=d7264f85...,bw,2212305-2212905}|ERRORS={}|SOURCE_1="hcb" (d7264f85c64c494738c475b842be43584b20fbfb)
GCTCCGTTTGAACCGATTACGGTTATGAACTGGCCAGTCGGAATCTCAAGAGAAAGGCCACGTAA
TACTTTGTTTTCGACAGGCGTGCCTGGACTGAAGGTAACTTTTAGATTATTAGCACAAAGCATTA
GGACAGGTCCTTCTGTCCGAGTCGGCGCGCAGTCAATCCATTAACAAGAAATGTTGAAATTCGAC
GCTTGAAGCTTGGAACTAATAAGGCAGCGGCCACTAACAATGCAGTTACCAGATTTAGATCCTGC
GACTGCAGACCAATGAAATCTGAATTAAGCGCTAAAGAAACGAAGAAACGGTAGAGAACTGCACC
AAGTATGCAAGCTAAGGTCGTTACGACCATACTTCGTGTTGGCATGATAGTTTCACCGATGATCA
CCGCAGCCAAACCAATTACAATCGTTCCGATTCCCATCGATATATCAACCCCACCCTGTGTCTGC
GCAAATAAAGCTCCGCCGAGAGCCACTAAAGCATTGGATAGCGCCAACCCTGATATAGTCAGTAT
CTCTGTTGATATACCTTGCGCCTTCGCCATACGAGGATTATTTCCGGTCGCCCGCATAGCTAGGC
CGACTGAAGAAAAGA
>r526.1 |SOURCES={KEY=d7264f85...,bw,1525427-1526027}|ERRORS={}|SOURCE_1="hcb" (d7264f85c64c494738c475b842be43584b20fbfb)
GCTTGTTCGTGTTCGTCGCGCTGCTCTTGTGGCAATCAGGAAATCCCAAGCTCGGTTTGCTCACG
GCAGCCGGATTCCTTGCCGGATTCGCCGTATTTGCCGCCATTGGCTGGGCTGCGGTGCGTTCCCT
GCGCTATCTGCGCGGTGGCATCAACCATCCGGGCTGGCGCTTCGCCGTGACGGCCTTGCAGCGGC
GCACCGGTGCGACCGTGGTCCAGATCGTGGCACTGTCCCTGGGGCTGATGGCGTTGCTGTTGTTG
ACCGTCATACGCGGAGACCTCGTCGATGCATGGAAAAACTCGACCCCGCCTGACGCGCCGAATCG
TTTCGTCCTCAATATTCAGCCTGACCAGAAAAGCGACATTGAACAGCGGCTTGCCGCGGTGGGCG
AGGGTACGCCTGCCTTGTATCCGATGATCCGCGGCCGGCTTATCCAGATCAACGACAAGGTCATT
ACCGGCGATACCTATGTCGAAGACCGGGCGCGCCGCCTTGTGGACCGGGAATTCAACCTGTCTAC
GATGCGTACCATTCCCGCCCAGAACAAAATCGTGGCGGGTACGTGGTTCGATGACAGCCAGCCGG
AAGCCTCGGTTGAAG
>r527.1 |SOURCES={KEY=d7264f85...,bw,2241950-2242550}|ERRORS={}|SOURCE_1="hcb" (d7264f85c64c494738c475b842be43584b20fbfb)
GCCCACATCAATCGCTTCGCAGTCGAGTGCTTGTATAAGCTTCGACACTTGTGCTTTGGCCAACG
GATCATCACCTGCTATGAAAAAAGCCTTAGGTAATGCAAGGCTTCCTTTAGCCAAATCCTGTAAC
GCTGAAATTGGTTGATGGTTGAACGCTTTAACTAGTCTTGCGTCCCCGAGGAGGTCGGACACAAT
CTCGCTGGAATTCTTATCTCCGATATCGTAACAATCATGCGGACCCGGGCCGAACCGGTTGTTCG
TCGCATCAACGACAATCTTTCCTTTCCAAAATGGGACGCTCCCTATCGCCTTTGTCAGTTGCTCC
CAGCGCACTGCCAAGAAAACGATATCGCTTGCCTGCACAGTCGCCGCTGGCGTGGAAGCCCTAGC
TAAGGGGCCTAGTGACGCAATTACCGGCGCTAGGGTCTCCGGATCTCTTGAATTTGAAAGACAAA
CGAAATGGCCCGTGCGAATAAATAACTCCGCTAGCGTCTGTCCAAGACGACCAGCGCCTACTATC
CCAATATTCATTGATTAACCCGTATATTTACAAATTTGCTTAGCCCGCCATAGCACCGCCAAATT
TTAGATTGTTGCCAC
>r528.1 |SOURCES={KEY=d7264f85...,bw,3159405-3160005}|ERRORS={}|SOURCE_1="hcb" (d7264f85c64c494738c475b842be43584b20fbfb)
GCGAATGTTGTCTGCTTTGAACGATCGTACACCAGCCTTCACCGGCGCGGTACTTCTGGCCGTCG
CGGCCGGCCTGGCCGGTTGTGCATCCAAGAATCCCCTGATGGAAGAACCGGCAGCGCCTGCTGCC
GCAACCCGGCCCGCTGAAGTCGCGCCGCCGAAGGCCGAGGCCAAACCGGCGGTTGCGGCGCCAGC
CACTGCTACCGCCAGCCCGGCGCCTGCGGCAACTCCTGCACCCGTGGTGGCGGCAAGCTCCACTG
CCGACAGCCCGGCCTCCGGGATCACCACGACCGGTCCCACCGGCGTGCAGCGTTTCCTCGGCATT
TTCTCGCCGTACCGCGTCGATGTGCAGCAGGGCAACTTCATATCCCGTGAAATGGTCGCGCAACT
GAAAGAAGGCATGCAGCGTCCGGAAGGCGTGACACGCGAGCAGGTCAAGTTCGTGCTCGGCACCC
CGCTACTGACCGACATCTTTCATGCCGACCGCTGGGATTATGCGTTCCGCCTCAAGAAACGCACT
GGTGAAGTCATTTCCAGCCGCGTCACCGTCTTCTTCAAGGACAACCGCCTGGCCAGCATCGACGG
CGGCGTGCTGCCGAC
>r529.1 |SOURCES={KEY=d7264f85...,fw,2339881-2340481}|ERRORS={}|SOURCE_1="hcb" (d7264f85c64c494738c475b842be43584b20fbfb)
ATGCAGACTCATTAGGCCGCACAACATCATCGAATGCCGGGCACGCCTGTTGCCCTATGGGGACG
GCATTCAACCTCACGATCCACCTTCCAGAGAGAAGCCAGGCCATGTGGGTTGATAAACACATCCA
ACGTGTACACCACCGCCTGCTTGCCTTTGCCCTCATTTTTCCCGCCCTGTACATTGCCTCCATCC
TGGTCTCGGTCGCACAGGATTACCGTACCGCGCTGAGCAGTGCGGAACACAACGCGGCACGCATT
TCCACCGCATTGCGCGAACACGCGAACCGCGCGATCGGCGAAGCGGACCGCCTTATGCTGAACGC
AATCACGGAATTCAACGAAAACGGGACGCTGACGCCGCAAGATGAAAGCGGGCTGCACCGTCTGC
TGAAATCATATTCGAACACCCTGCCCCAATTGCTCGGCATTAATGCTGTCGATGCAGCGGGCAAC
ATCGTCGCGAGCGGCGTCAGCTTTCCCACCGAGCACACCAGTGTTCGCGACCGTGACTATTTTCA
GCATCATAGCGGCAAGGGCAATCCTGGCCTTTACGTGTCGCGCGCGTTCAAGAGCCGCACCAGCG
GCCAATGGATTTTTA
>r530.1 |SOURCES={KEY=d7264f85...,bw,1751597-1752197}|ERRORS={}|SOURCE_1="hcb" (d7264f85c64c494738c475b842be43584b20fbfb)
CGGAGGCTTGGGAGCCCTGGCTGTGCTGCTGTTGGCACAATGGTGGGCAACCCAGAAGGAGCTGG
GCAACCTGCGGGAGGAAATTGCGCAGCGACTGAAGAATGGCGAGTCCGTCAGCGCGGAAACGCGG
GTCGTCGCCAAGTCACTGCAGGACGCCACCAAGGAGCTGCAAGCCAAGGTGAATGTCCTCGAAAG
CAAACAGACCGAAGCCCAGAGCCAGCAGCTGGCGCTTGAGCAGCTGTACCAGGAACTCAATCGCA
ACCGTGACGATTGGGCATTGGCCGAGATCGAGCAGGTGCTGTCGACCGCCGCCCAGCAGCTCCAG
CTCGCCGGAAACCTGCAGGGCGCCATCATCGCGCTGCAGAACGCAGACACCCGCCTGTCGCGTTC
GGATACCCCGCAGTTCATCATTATCCGGCGCGCGATTGCAAAAGACCTCGAACGCCTGAAAGCCG
TGCCGGTCGTCGACCTGACGGGCATTGCGCTGCGCCTCGACAGCGTCATCGGCCAGATCGATGGC
ATGCCCTTGCTGTCCGATGAAAAGCCGGTACCGCCATCCAGCCAGCCCAAGACTTCGCGTCGTGC
CGGAAAAGCCGCAGA
>r531.1 |SOURCES={KEY=d7264f85...,fw,2234114-2234714}|ERRORS={}|SOURCE_1="hcb" (d7264f85c64c494738c475b842be43584b20fbfb)
ACCGGGCGTGATGGCTATACCATTTCCATGAAGGGATGCAAAAGACATCGTTGCGGTTCCAGTCG
AGCTTGACTCCATCGACTTCGGTGCTGCCACTGCCTTCGAGGGCAACAAAGATAGAAGATGCAGT
ACGTCGTTGCAGGAGCGTTTGCTCGTCCTTCCGCAATAGTGTGGTGCGAAACGACATCGTTGGCA
TAACTGCCCCACCTGTGACTGGATTGCTGTATTCAAGCGTGATCGCGTCGTAAGGACAACCGTCT
AGATCGCGCAACGCGTGTAGCGCTTCGCGTGTATGTTCCCAGCGGTAGACGAACATCGGGGAGTG
CTCAATTTCGCCGCGCTGATGTGAAACAAACGTCGGTACAAGGCCGCCACGCGCATACAGACGAG
TTGAATAGCTGTCTGCCACCGAGACTGTTTGTGTCGCGCATGTCTGACCGGCCTCTGTGTAGTCG
AACTCGAACATGGTCGCATTTAGCGATTCGAGTAATGGCACGTCAAGCACGTCCACCCATATAAC
TGGTTTGGCACCCTCGTTTCCATGATCATGCCAGCATCCCTGGGGCGTGAGGATCAAGTCCCCTC
GTGTCATCTTGATTT
>r532.1 |SOURCES={KEY=d7264f85...,bw,3027309-3027909}|ERRORS={}|SOURCE_1="hcb" (d7264f85c64c494738c475b842be43584b20fbfb)
GATGAGGCGGTGGCCTCATTGTCCAGCCTGATGGAGCCGTTGATCATGGCGATCCTGGGCGTCCT
GATCGGCGGCCTGGTGATTGCGATGTACCTGCCGATCTTCAAACTGGGCGCCGTAGTCTAAGCAC
CATCCCAGGTTTGTTCGTGACCAAACTCCTTCCGCTGCAAGGCCGAAGGAGTTTTTGTTTAAGGC
ATGGCTATTTGCGTCGCACGGCTGTGGATGAACGACTTGCCGCTAACTTGCTGCTAGTTCACTTT
GACGCCATGTGTTTTAATATGTGCGCCCGTCGTCCACCACGCGTACCGCCTATGGCGGCAAGGGG
TTGGCGAGGTGCGTTATCAACCCGGATGAATATCCGAATTTTCAAGTACATCATGCCGGAGCGAT
CGCGCCTTCCGGTCGTGGTGTGCAGCATAGCGAGGTAGGCTGAATGTTGTTTGACCCGTATCTTT
TCGCGCCACCCGGCAGCCTGCTTCCAACCATATTTGCAGGGGTGCTTGGCCTGCTGATTGGCAGC
TTCCTGAACGTCGTGATTCATCGGATGCCGAAGATGATGCAGCGCGAATCCGATAATTATGTTGC
GCACGAAAGCGGCAA
>r533.1 |SOURCES={KEY=d7264f85...,fw,506569-507169}|ERRORS={}|SOURCE_1="hcb" (d7264f85c64c494738c475b842be43584b20fbfb)
CTGCATTAAACCTTTTCAACTGCAGCATCAAGTGGCCCCTTGCATCAGGCAGCAACATCTCAAAT
GCCATCCGCCTGGCTCCGGTCACAATTAACTCTGCAATTATCCCGGCCGGCGACCCGAATACCGA
TACTTTACTCGTTATCTACGGTAATCCGGATGGCCAACCTCAGGGCAATGCCGTTATGGGGCAGA
CGGGAAGCTTTTATCGGGTTCAGATGCCAAGCTCGTTCAAGGTAGGCGATTCCATCATTGCTGCG
CCGGCCGGCTGCGTCGGAGACCTTCTCATCGATAAGGTAACAGCCCTTGGCCCTGAAACAGCGCC
TGGAGTGGCAGCGGCAACCGGCACCGCTGGTACCTCGGTTCTGTATAACATGGGCCAAAGTCCTT
CGATCATGGCTTACGCCGTCCGTAGCGGTAATCTTACCGTGTGTGATTTCCGCGTCAACGATTGC
GGAGTTGCATCCGATGCAAACGACGCATCGGTATGGACTCCGATAGCAAGCGATATCGTCGCTCT
CAGAGCTGTTTATGGACGAGACGTTGATGTGCCAATGGACGGTTTCGCCGAAGATGCCACCGGCT
TCGATCAAGCCACGC
>r534.1 |SOURCES={KEY=d7264f85...,bw,163278-163878}|ERRORS={}|SOURCE_1="hcb" (d7264f85c64c494738c475b842be43584b20fbfb)
GTCCACCGAATCACGTCCGGCGCTCGCATATTCGCCTGTACCGGTGGAATCGGAGTCGCCGTCGA
CGCGCAGCGTGCGGCTGTCGGGATCTTCCGTCGTGCCTTTATCCAAACCAATGTCCAGTTCCTCG
ATGCCGTGCAGGCCAGGCTGCATATCGCTGCCGGTATCGGAAATATCGCTCGGGCCAAGTGATGC
AGTATCGTGGCCCGATCCCAGGGAACGGTCTGATTCAGGGGTGTTGTCAGGATCTAGTGTGCTGC
CTGCCATGATGTGCTCCAGAAAATGTTTGAACGAATGCGCACGATCGTCATGCGGATTGCGCAAT
ATGGACGGCATGGTCTGCAATAAGCGTGCCGCATTCCGATTGCGCGAAAAACAGCGGTATCAGAC
GGTGAACAGACGGAGAACAGATGGTGAACAGACGGTGAAGGCGTGTAGATTTTTCTTGGTGTCGG
AAGTTTGCGGTGCACCAGGACTTCGGTAGGTGGCGCAGTCGCTCACCATCATCCCGGCCGCAGCT
TAGCTGGCGGCAACGACCAGTCGCGCTATTAGTCGATAGACCGACAGCGCGGGATCGAGCAATGC
GTATGCAATGTTCCC
>r535.1 |SOURCES={KEY=d7264f85...,bw,1698763-1699363}|ERRORS={}|SOURCE_1="hcb" (d7264f85c64c494738c475b842be43584b20fbfb)
GCCACCCACAATGGCACGGTATTGCGTACCGCCACGGACGCCAGGGCGCTTCCCGGGCGCGGCGT
GCAGGCCAGCGTCGAGGGCGCCGTCGTTTATCTGGGCAACAAGCGTTTGATGCAGGAAATAGGCG
TATCGATGCAGGCGCTCGAACAGCGGGCGGCGGCACACGAAACGGACGGGCGCACGGTTTCCTGG
CTGGCCAGCATGGATGCCGGTATTCCCCGCCTGATCGGATTGCTTGCGTTCGGTGACACGCTCAA
GCCATCTGCGCAGGATGCCGTGTCCCGGTTGATGCGCATGGGCGTGCATTCGATCATGCTGACAG
GTGACAATCCCGGTAGTGCAAGGGCGGTCGCCGAAGCAGTCGGGATACGCGAATACAAGGCCGAA
GTCCTGCCGGCGGACAAAGCCGATGTCGTTGCGCAGCTGAAGACACAGGGACGCAAGGTGGCGAT
GGTGGGTGACGGCATCAACGATGCGCCGGCGCTGGCGGCTGCCGATGTCGGCATCGCCATGTCCA
CCGGCACCGATGTCGCGATGCATACGGCGGGAATCACGCTGATGCGAGGGGATCCCGTGCTGGTG
GCTGACGCCATCGAC
>r536.1 |SOURCES={KEY=d7264f85...,fw,647382-647982}|ERRORS={}|SOURCE_1="hcb" (d7264f85c64c494738c475b842be43584b20fbfb)
CAGATACCGCCCGGCACCATCGCCCTGGGCGTACCGGGAAGGCCATGTACTGGCGAGACCGTCCG
CGCTGTAATCGAGGTTTTCCTGCATCCGACAGAGCTCGCCCGACTCGTGCGCAAGGTTGGCCAGA
AAAGCAGCCTGCCTGGTTGGCGTGTCAATCTCAAATTCCGCCATCGCGGCAACAAGGTGCGGAAG
GTAAATACCCGCATACACGCCCGCACCAGGCATGATGGCCAGCAGCTGGTCGCGCGTCATTTGTG
CCACCCCTGGCTGGTGAGTACCCAAAATGCCAGTGCAGCCAATCCAGCCGAGCAAATACCGCCCA
GCGTCCATTTGCCCAGTGTGGCGAACTGTTTGTCCAGCCACTCCGAGATTGCCTCTTTCAGGATT
TCTTTTTGGAGGTCTTTATCGATGTTTGGCATCGTGGGCCTTATTGATGAGGGCATAAAAAAACC
CGCCGAAGCGGGTTGGATGGGTTACAGCGGGTCTTGCGTCGGAGGATCAGGCAACTCTGCCAGCA
GCTCAGCTTCGGTTGGCACGCCCACTCAAAATACTGACAGGTAATCTCTTGCGATCTTACCTATA
TTTCTTCGTGAGCAC
>r537.1 |SOURCES={KEY=d7264f85...,bw,321952-322552}|ERRORS={}|SOURCE_1="hcb" (d7264f85c64c494738c475b842be43584b20fbfb)
CTGGTTGAAGACAGAGCTCAACCGGCACAGCCACGCCTATTACGTCCTCGACAATCCGACGATCC
CGGATGCCGAATACGACAAGATGTTTCGCGAGCTGGTGGAGCTGGAACAGGCGCACCCTGACCTG
GTCACCGCCGATTCTCCCACGCAGCGCGTTGGCGGCAAGCCGTTGCCGCAATTCGAGCAGGTCAG
GCACGCCTTGCCGATGCTGTCGCTGAACAACGCCTTCGGCGAGGAGGATATCGAATCCTTCGATC
GCCGCGTGCGCGAAGGGTTGGAGAGCACTGGTGAGATCGCCTACTCCACCGAACTCAAGTTTGAC
GGACTGGCGATCAGCCTGCGCTACGAAAACGGACATCTGGTCCAGGCTGCAACACGTGGCGACGG
CATGACCGGCGAAAACGTGACAGCCAATATCCGCACCGTTCGCGCGGTGCCGCTGCGGCTGCATA
CGGAGACGCCGCCGGCCGTGCTGGACGTGCGCGGCGAAGTCCTGATGTTCAAGGCTGACTTCGCG
CGTCTCAACGAAAGGCAGCGCGAAGCAGGACAGAAGGAGTTTGCGAATCCGAGAAATGCCGCCGC
CGGCAGCCTCCGGCA
>r538.1 |SOURCES={KEY=d7264f85...,bw,112245-112845}|ERRORS={}|SOURCE_1="hcb" (d7264f85c64c494738c475b842be43584b20fbfb)
AGCGATCGCCGCACGCGGACTCCAGCTGGCGGGCTGGATTGCCAATGTCGTCGATCCCGACATGC
GGCACCGCGAAGCCAACATCGACGCATTGCGTACGCGCATGGCGGCGCCGCTGCTCGGCTGCATT
CCGCGCCTGCCTGCGGCTTCGGCTGCCCACGCTGCCGCCCACCTGGATTTTTCAAGCTTGCCCGG
CTGGCCATTGCCGGCCCGGCGAGTCCTGTCTCACTCTGAAGTAAAGGAAGTCTGATGTCGTCTCA
AGCCATTACGTTTCATGAGATTCGCACGCCCGCCGCTGCACGCGTCGTCGCCGCGCAAGCCTGGC
CGGAAGAAAAAGTGCTGGAACTGTTCAACCTGCCGTTCGGCGAGCTGATGTTCCGTGCGCAGCAG
GTCCATCGCGCCCACTTCGATCCGCAGGAAGTCGAGCTGGCCACGCTGCTGTCGATCAAGACCGG
CGGCTGCCCGGAAGACTGCGGCTACTGCCCGCAGGCAGCCCGCTACGACACCGGCGTCACCGCCC
AGAAACTGCTGGAACTGGAAACGGTGCTGGAAGCGGCCCGCGCGGCGAAAGCCCATGGCGCAACG
CGCTTTTGCATGGGC
>r539.1 |SOURCES={KEY=d7264f85...,bw,648820-649420}|ERRORS={}|SOURCE_1="hcb" (d7264f85c64c494738c475b842be43584b20fbfb)
CCTGTCGCTACCCCGGCCAGCGATAGCAGGCCCGCCCGTCTGCCCTGGCAGATCGACCGCGAGAT
CAGATAGGCCATGTTCGGCCCAGGCGTAAGTACCAGCAGCAAGGATGCGCCGCTGAACAGCAGCA
GATTCGTCGTTGATACCATGCTCGTTCCACCTTCTCGGTGCGTTGTTGGCAATGATTCCTTCGCA
CCAAGAGTAACCGTATTTATCGGGGAGCAACCGATACAGATTGGAGTGACACTTCGTCCAGCGGC
AGGCTGCCCCACCTGTACGGTTTTTCCGATCAACAAAGCTTTTGTTTCCATGAGCGTCAAAGGCA
GCGGTAAATGCAATGTTCGCTCGGTTGCCCATTGGGTCGACTCGGAACGTTTTGTCATGCAGTGC
CTGGACGGCCCACCCGTGGAAGAAGCTTGCTTAGTCCTTCGCCTTGTCCGGCCACTTGTGGCCAT
TGTCGTCGCGCCGGTACCTGAACACTAACCTTAATCGCTAGGTTCTTTAATCGCTAGGTTCTGGC
GTTTCGGTCGGCCATGAGGTTGGCCTGTACACCGCATAAGATCCTGTGCCCAATCTGGTCGACAT
CATGGAAGGGCATTT
>r540.1 |SOURCES={KEY=d7264f85...,fw,1566448-1567048}|ERRORS={}|SOURCE_1="hcb" (d7264f85c64c494738c475b842be43584b20fbfb)
ATCGTAATCTGAATGCTGCGGCCTGCGCGGCGCGTAATCTCTTCCTGATTGCGCTTTAAAACATT
GAATGTTCCGGAACCGACGGTTCCGATGCCTAACAAGCCTACTTTGATGGGTTTCATAGCGAGTG
TTGTCTGTGTTAAAAGCGGTGAATGTTGCGCGGCTCGTCCAGCTGCAACGACCGTAGCCACGCGA
GAGCCTGCGAAATGCACCTTCCCATCACGTGCGCGGATGCCATGGACAGGGAGGGCAAGTCCGGC
GGGTCAACGGGTCAGGACCACACCGGACAACGCGCGTCAGGCGGTACCGTGACGTTTGCGATAGC
CTTCGAGGAAGCGCGCAATGCGCCCCATGGCATCGGTCAGGTCATCCGAATTCGGCAGGAAGACC
ACCCGGAAGTGGTCCGGTGCAAACCAGTTGAAGCCGGTGCCCTGCACGATCAGGACCTTTTCCTC
GGCCAGCAGTTCATACGCAAACTTCTGGTCGTCGTCGATCGGGTAGATCTTCGGATCAAGTTTCG
GGAACATGTACAGGGCCGACTTGGGCTTGACGCAGGTAACGCCCGGAATTTCGGTCAGCAGCTTG
TGAGCCAGGTCGCGC
>r541.1 |SOURCES={KEY=d7264f85...,fw,2539916-2540516}|ERRORS={}|SOURCE_1="hcb" (d7264f85c64c494738c475b842be43584b20fbfb)
GCACCACGGCAAACCCGGTCCGCCACCTGCCGCCTATGTCATCGACCTGACATATAGACCGAAAA
TCGCCTCACATAGGCAAAAAATAACGCTATTTCGCAGCCGCTCTCCCATAAACAGGGGATACCCC
GCCTGCCCAACCGCTATAAAATATATATCGTACTTGATGAACGTCGCCAGCCATGCCAGCTGTGA
CGATTGCAGTGCGCGCCCACGCTGCGCGCTGCTGATCGCTACACCGTGCGGCATGAAACATAATA
ATTAAGCCAACGACAGAGAGACCTATGAGCGAATGCGATCCAACACGGGGCCTTTGGTTTTCCTT
CAAGGTGGACCAGGAAGAATTTATTGCGTTTGTATCCGCCGAGGCGCTCAAGAGCCGCTTCAGCG
CGACCGGCACCGCCGACCGCTACCTGCTGCGTGCCTACCATGAACACCAGGCAAAAATCGATGGG
GTCGCCAAACAGAAATTCCTGAGTGGCGCACCACGGCCAGTGCGGCTGTCCCGGCAGGATTTCGA
CTGACCGGCTCAGCTGGAGTCAGGCGAAGTCAGGTAGAGGCCGACCGAGACCGCACCAGCGACAA
GGCGCCCTTGATGAC
>r542.1 |SOURCES={KEY=d7264f85...,fw,2668517-2669117}|ERRORS={}|SOURCE_1="hcb" (d7264f85c64c494738c475b842be43584b20fbfb)
GGGTCGATTCCTCGGTTTCGGCCTGGATGCTGAAGGAACAGGGCTATGAAGTCATCGGCCTGTTC
ATGAAGAACTGGGAAGACGACGATGACTCCGAATACTGTTCGACGCGCGAAGACTGGATTGACGC
CGCCAGCGTTGCCGACGTCGTCGGCGTCGATATCGAGGCGGTCAATTTCGCCGCCGAATACAAGG
ACCGGGTCTTTGCCGAATTCCTGCGCGAATACCAGGCGGGCCGCACGCCCAATCCGGACGTGCTG
TGCAACGCCGAAATCAAGTTCAAGGCTTTCCTCGACCACGCGATGAAGCTGGGCGCGGACCTGAT
CGCGACCGGCCACTATGCGCGGGTGCGGCAAGCCGCAAATGGACGCTTTGAGCTGCTCAAAGCGC
TGGATGCGAGCAAGGACCAGAGCTATTTCCTGCACCGCCTCAATCAGGCCCAGCTGTCGAAGACC
CTGTTTCCGCTGGGTGAAATCCCGAAAACCGAAGTACGCAAGATCGCCGAGCGCATCGGCCTGCC
GAATGCCCGGAAGAAGGATTCGACCGGCATCTGCTTCATTGGCGAACGTCCTTTCCGCGAATTCC
TGAACCGTTACCTGT
>r543.1 |SOURCES={KEY=d7264f85...,bw,2116442-2117042}|ERRORS={}|SOURCE_1="hcb" (d7264f85c64c494738c475b842be43584b20fbfb)
CGGGCTTTAGAAGTACGTGGTTTGATTTACGGAATCACGATTGTACTTTTCTTGCGGTTCCAGCC
CGAAGGGCTAATTGGATGGTGGCACGACGTCAAGAAATATTGGACCAACTGGCCCTTTACTCATT
AACCAAAATACAAGGAGATACGCATGTCCCATTTTCAGAAAACCCTAGTTGCAAGCGTCACGGCA
ATAGTGCTCATCACCGGTAATGCCATCGGCGCCGAAGTCGGCGTCTCCGACACCGAAATTCGTAT
AGGAGAAATCCTGCCACTGACTGGTCCTGCGAGCCTCGCTGGCAAAGCGCATTTCCTAGGTACCA
AGCTTGCCGTGGCTGAAGCCAACGACCGTGGCGGCGTTAACGGCCGGAAGGTCGTTGTGGTTACC
GAAGATGATGGCTACGTTCCTGCCCGCACCTTTCAGGCTGCGAAAAAACTAGTTGAGACCGACAA
GGTCTTTGGCATTACCGGCACCTCAGGGACGACGCACATGGCGGCCATGACGCCCTATCTAGTCG
CCAAGGATGTTCCAACGATTGTCTCCATCAACCCTAACCAGTTAGCTTACGATCCGCCTAAGAAT
TCTATCTTCGTCGTT
>r544.1 |SOURCES={KEY=d7264f85...,bw,37890-38490}|ERRORS={}|SOURCE_1="hcb" (d7264f85c64c494738c475b842be43584b20fbfb)
CACGAGTCACGCTTGGCACGCGGCGCGCCTGCGGTTATGATCGGGCGCATCACCCCCGCGGTGCC
GCCGATCCTGCGCAACGCATCCATTCACGACCCCATGACCTCTACTACCCCGGCTACTCTCATCA
ACATGATTCGTCAGGCCGCGTGGGCGCAATCGCTCACCGCCACGCAAATGGCGCAGGTCGAACAG
GATGTGGTCGAACGCTTCGTGCCGGCCGGTGCTTATGCCTGCCGCAAGGGCGACCCGGTGGAATC
CTGGATTGGCACCATCGACGGCTTGCTGAAAATGAGCAGCGTTTCACCGGAAGGTAAATCGATCA
CCTTTACCGGCGTGCTGACCGGCGCCTGGTTTGGCGAGGGCTCGCTGCTCAAGAGCGGACCGAGG
CAGTACGATGTGGTCGCGCTGCGCGACACCCGCCTGGCCGAGATGCCGCGCGCTACCTTCCTTGA
CCTGCTGGATAACAGCATCGGTTTCAACCGGTTCGTGATGACGCTGCTTAACGAGCGGCTCAGCC
TGTTCATTTCCCTGGTTGAATATGACCGCATGCTCGACACCAATGCGCGCCTGGCGCGTTGCCTT
GCCGCGCTGTTCAAT
>r545.1 |SOURCES={KEY=d7264f85...,fw,996816-997416}|ERRORS={}|SOURCE_1="hcb" (d7264f85c64c494738c475b842be43584b20fbfb)
CCGATGACCACGGCTTGCTGCTGCTCGACCTCAAGGACCTGCGCGCCATGCTGCAGCACGTGGGC
GAAAACGCCGCCGAAATCCAGACCGAATACGGCAATATTTCGGCGGCCAGCATCGGCGCGATCCA
GCGCGGCCTGATTGCGATCGACGAGCAGGGCGGCGACCGCTTCTTTGGCGAACCGATGCTCAACA
TCGACGATTTCATGCAAACCGATGCCCGGGGCAAGGGCGTCGTCAATATCCTGGCGGCCGACAAG
CTGCTGAATTCGCCGCGCCTGTACGCGATTTTCCTGCTGTGGATGTTGTCGGAACTATTCGAACA
TCTGCCGGAAGTCGGCGACCTCGATAAGCCGAAACTGGTCTTTTTCTTCGACGAAGCGCACCTGC
TGTTCGACGAAGCACCCAAGCCGTTGCTGCAGAAAATCGAGCAAGTGGTCCGGCTGATCCGTTCC
AAGGGAGTTGGTGTCTATTTTGTCACCCAGAATCCGCTCGACATTCCCGACACCGTCCTCGGACA
GCTCGGCAACCGGGTCCAGCACGCGTTGCGCGCCTACACGCCGCGCGACCAGAAGGCGGTGCAGA
CCGCGGCCGAGACGT
>r546.1 |SOURCES={KEY=d7264f85...,fw,1707929-1708529}|ERRORS={}|SOURCE_1="hcb" (d7264f85c64c494738c475b842be43584b20fbfb)
ACACGGCGTGATCGTCGAAAAGGCGGGCCTGTATTCGTTCTTCATCATGTTCACGATCGGCATCA
CCAAGGGCCGCTGGAACACGCTACTGACAGCGCTGCAGCAGTTCAAGGACGACTACGACAAGAAC
CAGCCGATGTGGCGCATCCTGCCCGAGTTCGCCGCCGCGAACCCGCGCTACGAGCGTGCCGGCCT
GCGTGACCTGTGCCAGCAGATCCACGATATGTACAAGACCTACGATGTGGCGCGCCTGACCACGG
AAATGTACCTGTCGGACATGCAGCCGGCAATGAAACCGTCGGATGCGTTTGCGAAGATGGCGCAC
CGCGAAATCGAGCGTGTGGCGATTGACGAACTCGAAGGCCGGGTGACGGCAATCCTGCTGACGCC
GTATCCGCCGGGCATTCCGCTGCTGATTCCGGGTGAGCGCTTCAACAAGACCATCGTCGATTACC
TGAAGTTCGCTCGGGACTTCAACGAGAAATTCCCGGGATTCGAGACGGATGTGCATGGCCTTGTG
ACGCAGGAGATCGCCGGACGGCGCGGCTATTACGTGGATTGCGTGCGCCAGGACGGCGAGTAACT
TGTCGGGCGGCGTGT
>r547.1 |SOURCES={KEY=d7264f85...,bw,3840547-3841147}|ERRORS={}|SOURCE_1="hcb" (d7264f85c64c494738c475b842be43584b20fbfb)
CGGTGTTCGTCACCAGCGGCTATCGTGACGGCGGAATTGTCTGCCTCGATGTATTTGAAGTACTC
TAGGTAGGGTGATTACCGCCGCCGACAACGTTGTGCGCCGTCTTCGCGGTTACTGCCACCGACGG
CGTTTGAGGAAGGAAAAGACAACGCATGCAAACTACCGATCAGAATTACCTGTCCGGATTCGGCA
ACGAGTTTGCGACAGAGGCCTTGCCTGGCGCCTTGCCGCAGGGAAGGAACTCGCCGCAAAAAGCG
CCCTACGGCCTGTACGCAGAACAATTGTCAGGCACCGCATTTACCGCGCCCCGCAGCCATAACCG
GCGGTCATGGTTGTATCGCATGCGGCCTGCTGCCGTGCACCAGCCATTCCAGCCCATGGAGGCTG
CGCGTATCGTCGGCGATTTCAGCCAGGTTCCGCCCACTCCGCCCAACCAGCTGCGCTGGGATCCG
TTGCCGTTTCCTGACACCCCGGTTGACTTCGTCGACGGCATGGTGACCATGGCAGGCAATGGCTC
[truncated: 331,474 more chars]
