# Supplementary material for: Rapid phylogenetic and functional classification of short genomic fragments with signature peptides
Source: BMC Res Notes. 2012 Aug 28;5:460. doi: 10.1186/1756-0500-5-460 (PMC3772700; doi:10.1186/1756-0500-5-460)
Supplement: Additional file 4 — Synthetic data produced from draft genomes of four soil bacteria. This file contains a zip file of the 16 synthetic data sets used to compare sensitivity, specificity, and throughput of our method to three types of BLAST-based methods. (TAR 6400 kb) [file 1756-0500-5-460-S4.tar › syndat/hcb.75.fna]

>r1.1 |SOURCES={KEY=d7264f85...,fw,4677031-4677106}|ERRORS={}|SOURCE_1="hcb" (d7264f85c64c494738c475b842be43584b20fbfb)
CGGGCACGCATATCGCCGTGATATCGGAAAACCGCACGGAATGGGTCCTTTCCCAGCTTGGCGCA
GGCGTCACGG
>r2.1 |SOURCES={KEY=d7264f85...,fw,4113282-4113357}|ERRORS={}|SOURCE_1="hcb" (d7264f85c64c494738c475b842be43584b20fbfb)
ACGGGAACGTATCAGTCGAGTTGACTAACCAAAAGCTACCTACGGGAATTCACCAGGTTGATGCG
GTCATCAGGG
>r3.1 |SOURCES={KEY=d7264f85...,fw,1854038-1854113}|ERRORS={}|SOURCE_1="hcb" (d7264f85c64c494738c475b842be43584b20fbfb)
AAAGACGGCCTGGAACTCCGATACCGTCGGTCCGCGCACCATGAAATGGGAATCGCGCCATTGTG
ATTTATCCTG
>r4.1 |SOURCES={KEY=d7264f85...,bw,969628-969703}|ERRORS={}|SOURCE_1="hcb" (d7264f85c64c494738c475b842be43584b20fbfb)
GCTGATGGATGTGCAGATGCCCGAAATGGATGGCCTGGAGGCAACACGCCGGCTGCGTGCCCGCT
TCGGCGGGGA
>r5.1 |SOURCES={KEY=d7264f85...,fw,4342498-4342573}|ERRORS={}|SOURCE_1="hcb" (d7264f85c64c494738c475b842be43584b20fbfb)
TGACATCTCCGCGAGCAGCTCGCGTGCACGTGCCACCCGAGCCGGGCTCGGCGCGCGCAATTGCT
TCCATGCGGC
>r6.1 |SOURCES={KEY=d7264f85...,fw,2905532-2905607}|ERRORS={}|SOURCE_1="hcb" (d7264f85c64c494738c475b842be43584b20fbfb)
AGGCCGGCGCTGATTGCCAGCAGCCCGATCTGGGTCTGCGGGGCGAGCGGCGTAAGCCGGAACTC
CGACGCGTAG
>r7.1 |SOURCES={KEY=d7264f85...,bw,4351390-4351465}|ERRORS={}|SOURCE_1="hcb" (d7264f85c64c494738c475b842be43584b20fbfb)
GCGGCGGAGACCGCGTCAGCGGACGGCAATACGGCTGTTCTGCCAACCGCCAGCCGCGCGACGGT
CCTCGTCGTG
>r8.1 |SOURCES={KEY=d7264f85...,bw,2773776-2773851}|ERRORS={}|SOURCE_1="hcb" (d7264f85c64c494738c475b842be43584b20fbfb)
ATTCGTGTTTGCGAAGGTCACCCAGAGTGCGGTGCGCACCATTGCCCTGCAAGTGTTCCGGCACC
TGCACTCGCT
>r9.1 |SOURCES={KEY=d7264f85...,fw,1463354-1463429}|ERRORS={}|SOURCE_1="hcb" (d7264f85c64c494738c475b842be43584b20fbfb)
ACGATATAGGCGGTGTCCGGCCCCGGTGTCGCATTGAGCAATAACACGGCTGCCAGGAATAGACC
GAAATTGTAA
>r10.1 |SOURCES={KEY=d7264f85...,bw,293974-294049}|ERRORS={}|SOURCE_1="hcb" (d7264f85c64c494738c475b842be43584b20fbfb)
GCGGCGATCATTGCCCGTGAGCTCGGCGTGCCGGCGGTGGTCGGCTGCGGCAATGCAACCGACAT
GCTGAAAGAC
>r11.1 |SOURCES={KEY=d7264f85...,bw,3518991-3519066}|ERRORS={}|SOURCE_1="hcb" (d7264f85c64c494738c475b842be43584b20fbfb)
CAGGTCCAGGCACACGACATCCGCCGCTGGAAACTGGCCGAGGCAGTAATCAAGCTTGCGCATAC
CCTCGACCTG
>r12.1 |SOURCES={KEY=d7264f85...,fw,430263-430338}|ERRORS={}|SOURCE_1="hcb" (d7264f85c64c494738c475b842be43584b20fbfb)
GTCTCGAGGTTAGTCAGTAGGCGTAACGCTTCCAGGGTTTCGAGCGGCATGGCCTGCGCCTCGTC
CAGGCAGAGT
>r13.1 |SOURCES={KEY=d7264f85...,bw,3037667-3037742}|ERRORS={}|SOURCE_1="hcb" (d7264f85c64c494738c475b842be43584b20fbfb)
TCCCGACCGTTTCATCAAGCGGGAAATCCGTGGGCATTACCGGGGGCAAAAGCAGATATGGTTCC
TGTTGCGCAT
>r14.1 |SOURCES={KEY=d7264f85...,fw,3655100-3655175}|ERRORS={}|SOURCE_1="hcb" (d7264f85c64c494738c475b842be43584b20fbfb)
GCGTCTGGCTATGGAGCCAGCAGCCGGACTATCGTGTTCTGTTCTCCAATTTCTCGGACCGCGAC
GGCGGTGCGA
>r15.1 |SOURCES={KEY=d7264f85...,bw,3540853-3540928}|ERRORS={}|SOURCE_1="hcb" (d7264f85c64c494738c475b842be43584b20fbfb)
TACGGACATCGTCCAGATGCCGACCGCGCTCAAGCCCGACGAACTCAAGACCGTACTGGCCGACG
TCGATGTGGT
>r16.1 |SOURCES={KEY=d7264f85...,bw,3297315-3297390}|ERRORS={}|SOURCE_1="hcb" (d7264f85c64c494738c475b842be43584b20fbfb)
CTCGATCAGATTCGCATCGCCTTCGATGGCGACGCCGTGATTTTTTCCGACGAATCAGAATTGAT
CTACCAGACG
>r17.1 |SOURCES={KEY=d7264f85...,fw,40711-40786}|ERRORS={}|SOURCE_1="hcb" (d7264f85c64c494738c475b842be43584b20fbfb)
CGGTTGATCAACAGCGCGCCCTGCCCGAGGTAATTCAGCGCGAGGCCGGGAAAGGCGACCAGGAA
CCATGCCATG
>r18.1 |SOURCES={KEY=d7264f85...,fw,1773705-1773780}|ERRORS={}|SOURCE_1="hcb" (d7264f85c64c494738c475b842be43584b20fbfb)
GAATACCTCGGTGGCAGTGGCAAGCGGTGCGCAGAATCGGTTCGGTGTGATCGGCGGCGACACGG
CCGGCTTCCC
>r19.1 |SOURCES={KEY=d7264f85...,fw,3718787-3718862}|ERRORS={}|SOURCE_1="hcb" (d7264f85c64c494738c475b842be43584b20fbfb)
TGACCTGGAGCGGGCGATCCGTGCCGAAGCCAAAACGATTGCAGAAAAATATGTATCGCCACCCT
TGACCACGGA
>r20.1 |SOURCES={KEY=d7264f85...,fw,2890258-2890333}|ERRORS={}|SOURCE_1="hcb" (d7264f85c64c494738c475b842be43584b20fbfb)
ATGAAAAGTTTGGCTTCGATCCTCGTGAACTTGCATTGATGTGCGCCAGCCATTCCGGTGAAGCA
ATGCACACGC
>r21.1 |SOURCES={KEY=d7264f85...,fw,3795430-3795505}|ERRORS={}|SOURCE_1="hcb" (d7264f85c64c494738c475b842be43584b20fbfb)
GCACATGGAGTAACACGCACACGCGCCCAACACTTCAACACTTCGTTAGGGGCCGCTCGATTCCC
TCCAGATTCT
>r22.1 |SOURCES={KEY=d7264f85...,bw,2319008-2319083}|ERRORS={}|SOURCE_1="hcb" (d7264f85c64c494738c475b842be43584b20fbfb)
GTCGGTGCGCAACGTATCGGGAAGGTTGACACAATCGCCTGTTCATAGCGTATAGAACGATTGCG
GGTATGAAAG
>r23.1 |SOURCES={KEY=d7264f85...,bw,4104701-4104776}|ERRORS={}|SOURCE_1="hcb" (d7264f85c64c494738c475b842be43584b20fbfb)
CCTCGTCTAGTGACGCAAGGACACTTGCTTCCATCTCATTCAGTTCAACCAAATCCGACCGGCGT
TCGGTTTGTG
>r24.1 |SOURCES={KEY=d7264f85...,bw,2327195-2327270}|ERRORS={}|SOURCE_1="hcb" (d7264f85c64c494738c475b842be43584b20fbfb)
GCTCAATTTCCCGCGACTGGATGCGGCACTGATGGATCGAAAGCTGCATGCGCTGGCCGTCACGG
CTTCTTCCTA
>r25.1 |SOURCES={KEY=d7264f85...,fw,2773549-2773624}|ERRORS={}|SOURCE_1="hcb" (d7264f85c64c494738c475b842be43584b20fbfb)
TCACCACCACCGTGAAGCCGATGTACACGATGAGCGCCGCGAACGTGATGACGGCAAACCAGATG
TCGTAATTTA
>r26.1 |SOURCES={KEY=d7264f85...,bw,3871424-3871499}|ERRORS={}|SOURCE_1="hcb" (d7264f85c64c494738c475b842be43584b20fbfb)
CAGGAAGGCAGCCATGCCTTGGACTCGACAAACACGTTGAAGACCCGCGCATCCAGTTTTCCCGA
GCGGCATTCC
>r27.1 |SOURCES={KEY=d7264f85...,bw,2421401-2421476}|ERRORS={}|SOURCE_1="hcb" (d7264f85c64c494738c475b842be43584b20fbfb)
GGAATTCTCGCCGGAACGCTGCCGGTGCGGCGATCAGCTCACATCCTGCCCGGTCAAACGATGCC
TTTGCTGCGC
>r28.1 |SOURCES={KEY=d7264f85...,fw,4211343-4211418}|ERRORS={}|SOURCE_1="hcb" (d7264f85c64c494738c475b842be43584b20fbfb)
CAGCATTCTTGACTGCGGAAAGTTGAAGCCGGCGGGATCGCGCAATGGTCCATGCACCATCAGGC
TCAGGAGCAG
>r29.1 |SOURCES={KEY=d7264f85...,bw,4547513-4547588}|ERRORS={}|SOURCE_1="hcb" (d7264f85c64c494738c475b842be43584b20fbfb)
GTCATGGCCTACGATGCACTGGCCGACCATGCGGATACCGTGGAATTGAAAACCGTGCTGAAGCA
GCATCGCTGG
>r30.1 |SOURCES={KEY=d7264f85...,fw,1690662-1690737}|ERRORS={}|SOURCE_1="hcb" (d7264f85c64c494738c475b842be43584b20fbfb)
CGACCGATGCCCATCAAGCCTTATCAAAAATTCGCCCGGACATGCATCGATTCGACTGGTCGCTG
CAATCCTTGC
>r31.1 |SOURCES={KEY=d7264f85...,bw,2417237-2417312}|ERRORS={}|SOURCE_1="hcb" (d7264f85c64c494738c475b842be43584b20fbfb)
GACCGGCTTGACCTGATCGGCCCCGATTTCGCCGCATAATCAAGCACTTCCGGGCTGCTGGCGCA
TGCATATGCG
>r32.1 |SOURCES={KEY=d7264f85...,bw,3847781-3847856}|ERRORS={}|SOURCE_1="hcb" (d7264f85c64c494738c475b842be43584b20fbfb)
ACCGATCCGTTGGAAATACGGACAGGTAAGGCGACAGGGTGGGTCAAATGGTTAAGAACCTCTTG
CCGGACCTGC
>r33.1 |SOURCES={KEY=d7264f85...,bw,2195808-2195883}|ERRORS={}|SOURCE_1="hcb" (d7264f85c64c494738c475b842be43584b20fbfb)
GGTTGGACGATGCACTGGCGCATGCTGCGACAGGCCAATGGAGTACTCTAGTTACTCCGTAAATA
CTTACGGTGC
>r34.1 |SOURCES={KEY=d7264f85...,bw,3999150-3999225}|ERRORS={}|SOURCE_1="hcb" (d7264f85c64c494738c475b842be43584b20fbfb)
TCGATTTCCTGCTTGAGCGTGGTGATTTCCTTGATCTGCGCATCAAGCTTGGTGTTTTCAGCCTT
GATGAATTCA
>r35.1 |SOURCES={KEY=d7264f85...,bw,4461310-4461385}|ERRORS={}|SOURCE_1="hcb" (d7264f85c64c494738c475b842be43584b20fbfb)
TTTTAGCCTGCATAAAAACTTTGTTCCTAATCGCTATCGCGTACTATTGGGGATACTACGTAGTG
CGCTTCCGTA
>r36.1 |SOURCES={KEY=d7264f85...,fw,146073-146148}|ERRORS={}|SOURCE_1="hcb" (d7264f85c64c494738c475b842be43584b20fbfb)
GGCAGCAGCAGCATGCCCAGTGTGCGGGCGCGTTGCGCTTGGGCCTGCCGGTGCAGGTGGAACGC
TTGCGCCAGC
>r37.1 |SOURCES={KEY=d7264f85...,fw,720875-720950}|ERRORS={}|SOURCE_1="hcb" (d7264f85c64c494738c475b842be43584b20fbfb)
GCTGACGTAAGCGGTCAGCGACTGGCCTTCCGGACTGAGTGCAGCGTTCCAGTCCACCCAGGAAA
TGTCATTGTC
>r38.1 |SOURCES={KEY=d7264f85...,fw,3121903-3121978}|ERRORS={}|SOURCE_1="hcb" (d7264f85c64c494738c475b842be43584b20fbfb)
GCCGGTGATCTGGCCCATCGCCTTACGCGTCGCATCACGCGGCGACAACCCTTCTTCGCTCATGA
TGCGCTCGAC
>r39.1 |SOURCES={KEY=d7264f85...,bw,949104-949179}|ERRORS={}|SOURCE_1="hcb" (d7264f85c64c494738c475b842be43584b20fbfb)
CCACCCATGAAGCACGCACCGTGCAGTTTCCGGATGAATTGCGGCGGTCCGATATCGCCTACACG
CCGCGCATCC
>r40.1 |SOURCES={KEY=d7264f85...,fw,2340528-2340603}|ERRORS={}|SOURCE_1="hcb" (d7264f85c64c494738c475b842be43584b20fbfb)
CTGGTCGCAGGGATGTCGGTCAATTATTTCGAAAATTTTTATCGTTCCCTGGACCTTGGCAAGCA
AAGTCGGTTA
>r41.1 |SOURCES={KEY=d7264f85...,fw,88534-88609}|ERRORS={}|SOURCE_1="hcb" (d7264f85c64c494738c475b842be43584b20fbfb)
GGTGCACGGCATGAACCACGATCAGCCAGCCGACGCATTCACCGTCGACCTGCTGTTGAAGGAAG
CCGATGCCAA
>r42.1 |SOURCES={KEY=d7264f85...,bw,1838869-1838944}|ERRORS={}|SOURCE_1="hcb" (d7264f85c64c494738c475b842be43584b20fbfb)
CCCATCTTCAGGGCTTCAAGCTGCTTGCGTTCAAGCACTTCGACGCCGAAGCCGAAATCCTTGCC
CAACTGCTTC
>r43.1 |SOURCES={KEY=d7264f85...,fw,601309-601384}|ERRORS={}|SOURCE_1="hcb" (d7264f85c64c494738c475b842be43584b20fbfb)
TGTCAGGGTCATGAACTCCGACTGGAAGCCGATCAGGCCACGAGCCGGGATGCGGTACTCAAGGC
GTACACGGCC
>r44.1 |SOURCES={KEY=d7264f85...,bw,4465154-4465229}|ERRORS={}|SOURCE_1="hcb" (d7264f85c64c494738c475b842be43584b20fbfb)
ATCAGGATAGGGACTTTTTTCCGCATCAGCATCTGTGTCTTGTGCTTGATGCTGCGCACGTGAGG
AATTACCTGG
>r45.1 |SOURCES={KEY=d7264f85...,bw,4267773-4267848}|ERRORS={}|SOURCE_1="hcb" (d7264f85c64c494738c475b842be43584b20fbfb)
CCAGGACAGTGGTGACGAAGGATCTGTCCGCTGCCTTTCATAAATATGGCATGCGATGGGAGCCG
GGCAGGGTGA
>r46.1 |SOURCES={KEY=d7264f85...,fw,932668-932743}|ERRORS={}|SOURCE_1="hcb" (d7264f85c64c494738c475b842be43584b20fbfb)
AAAACCGATGGCCGAGCGATACAGGGGGGTAAAGTCATAAGTACGCATAGCAATATCCTCGTTAG
TAAGCGATAT
>r47.1 |SOURCES={KEY=d7264f85...,fw,2250456-2250531}|ERRORS={}|SOURCE_1="hcb" (d7264f85c64c494738c475b842be43584b20fbfb)
ACGAAAATTTCAACGATTCGGCTTGCCTTCGCCTTATCGATACTGAGCGTTCTGCCCAACACGCG
GCTAGATGCG
>r48.1 |SOURCES={KEY=d7264f85...,fw,411705-411780}|ERRORS={}|SOURCE_1="hcb" (d7264f85c64c494738c475b842be43584b20fbfb)
AAGGTATGGATGCGCTTGCGCTCGGCGGCAGCGAGGGCTTCCGCAGCGCGGGAAATGTCGCGGTC
GTTGGCACGA
>r49.1 |SOURCES={KEY=d7264f85...,fw,4457908-4457983}|ERRORS={}|SOURCE_1="hcb" (d7264f85c64c494738c475b842be43584b20fbfb)
TCAGTATTCAATACGTCGCGGCGACCTCGGCGGGCGTAGAGGCGATCCGCGTGCACGGTATCGGT
AATCGTTTCA
>r50.1 |SOURCES={KEY=d7264f85...,fw,810230-810305}|ERRORS={}|SOURCE_1="hcb" (d7264f85c64c494738c475b842be43584b20fbfb)
GGAACGCGAAGGAACGGTTGGCGGCGTTGAGTGCAAGAGTGGTCATGGCTTTGTCCTTTTCAGAT
GTGTGCTGCG
>r51.1 |SOURCES={KEY=d7264f85...,bw,2483600-2483675}|ERRORS={}|SOURCE_1="hcb" (d7264f85c64c494738c475b842be43584b20fbfb)
GTCCGCGGTGAGTACGGTGTTCGCTGCCCAGATGCCGCTGCCCGGCAGGACTTCGGTGATCGACG
CGACGACCGG
>r52.1 |SOURCES={KEY=d7264f85...,bw,4038493-4038568}|ERRORS={}|SOURCE_1="hcb" (d7264f85c64c494738c475b842be43584b20fbfb)
CCACGGCCGATTGTGTCATCTTGATCCGGTCGCCGGCGGCCAGGTTATTGGTATCCCCGCCCGGC
TCAAGGCCTA
>r53.1 |SOURCES={KEY=d7264f85...,bw,184731-184806}|ERRORS={}|SOURCE_1="hcb" (d7264f85c64c494738c475b842be43584b20fbfb)
AAGAATGCCGACGTGCATGACCGCTACCGGATGTATTGTCCGCATATCCCCGGGCTCAATGACCA
ATGCCTGAAT
>r54.1 |SOURCES={KEY=d7264f85...,fw,1532922-1532997}|ERRORS={}|SOURCE_1="hcb" (d7264f85c64c494738c475b842be43584b20fbfb)
CCACACGACGCCATAAACCACCTGCGCCATCAGGAATGGCGCCCAGTGGCTGCGCAGGCTTGCCG
GCACCGGCGA
>r55.1 |SOURCES={KEY=d7264f85...,bw,2858838-2858913}|ERRORS={}|SOURCE_1="hcb" (d7264f85c64c494738c475b842be43584b20fbfb)
GTGCCGCAAAACGGTGAAGGCGTGTGGGCCCCCTTCTTCGGGCAACCCGCGTATACCATGACCCT
GCCAGGCAAG
>r56.1 |SOURCES={KEY=d7264f85...,fw,1711085-1711160}|ERRORS={}|SOURCE_1="hcb" (d7264f85c64c494738c475b842be43584b20fbfb)
GCCGCATGGGCGACCTGCTGGCTTCGATGAACACGAACGCGACGTTCACCTCGATCTCTGCCTCG
GGCAACGCGG
>r57.1 |SOURCES={KEY=d7264f85...,bw,947513-947588}|ERRORS={}|SOURCE_1="hcb" (d7264f85c64c494738c475b842be43584b20fbfb)
ATTTGATTGCTCCACCCGCTGTCGGATGCATTCGATGCAATCCAGCTGCGTGCGCCGAATGGGCC
CGATGGAACG
>r58.1 |SOURCES={KEY=d7264f85...,bw,439349-439424}|ERRORS={}|SOURCE_1="hcb" (d7264f85c64c494738c475b842be43584b20fbfb)
GATATATAGCTCCGGCGGCGATCTGGTGCTGCTGTCGTCGGAAATTATCAGTGTCACGAATACGT
CCGTCGCTGA
>r59.1 |SOURCES={KEY=d7264f85...,fw,4660312-4660387}|ERRORS={}|SOURCE_1="hcb" (d7264f85c64c494738c475b842be43584b20fbfb)
TGGAGCCGCACGGTCATCGTGTAGCCACGTCAGTTCTGCATTCTCAGGTCGGATTGACTAACCCT
CGCATGGTTC
>r60.1 |SOURCES={KEY=d7264f85...,bw,2035608-2035683}|ERRORS={}|SOURCE_1="hcb" (d7264f85c64c494738c475b842be43584b20fbfb)
CATCGTCCAGCCCAGGGTCCCATGGCCGGTGTTGAGGAAGAGATTGCTGATCTTCGATTTGCCGA
TGTAGGGCAC
>r61.1 |SOURCES={KEY=d7264f85...,fw,4098034-4098109}|ERRORS={}|SOURCE_1="hcb" (d7264f85c64c494738c475b842be43584b20fbfb)
ACACATCTAGAAATAGGGAGCTACCATGGCTTTACAGCAAGTCAGCATGAAGGAACTGCAGAATC
TTGCGGAGGT
>r62.1 |SOURCES={KEY=d7264f85...,fw,3969807-3969882}|ERRORS={}|SOURCE_1="hcb" (d7264f85c64c494738c475b842be43584b20fbfb)
AAACTGAGGATGCCATGGCAAAACTGGCACTGATTAACCGTGAACAAAAGCGCGCTGACCTGGTA
AAGAAGTATG
>r63.1 |SOURCES={KEY=d7264f85...,bw,3526191-3526266}|ERRORS={}|SOURCE_1="hcb" (d7264f85c64c494738c475b842be43584b20fbfb)
ATTCCGGAACAGCGCCAGGACTTCCTCGACGGTCTCGGGCGTACAGGATACGAGCAAGCCGCCGG
ATGTCTGCGG
>r64.1 |SOURCES={KEY=d7264f85...,fw,2308659-2308734}|ERRORS={}|SOURCE_1="hcb" (d7264f85c64c494738c475b842be43584b20fbfb)
AAGGATTGTATTTACCCACAGTGCCTGTGACTATTGCTGTGGATAAGCAGCCATGTGCATTCCCA
TCATGATGAT
>r65.1 |SOURCES={KEY=d7264f85...,bw,4886087-4886162}|ERRORS={}|SOURCE_1="hcb" (d7264f85c64c494738c475b842be43584b20fbfb)
CATTGCCGGACGCGATCTCGCGGGAGGCCACGCCTATCGTCTCCGTGCCGACGCGTACCTGGCCT
ACGGTATGGG
>r66.1 |SOURCES={KEY=d7264f85...,fw,3954423-3954498}|ERRORS={}|SOURCE_1="hcb" (d7264f85c64c494738c475b842be43584b20fbfb)
CCATTATTGGCCGCGTAGATCAGCGCCGTTGCACCCATCTGGTCTCGTTCATGGACATGGGCCCC
GCTGTCAAGA
>r67.1 |SOURCES={KEY=d7264f85...,bw,716064-716139}|ERRORS={}|SOURCE_1="hcb" (d7264f85c64c494738c475b842be43584b20fbfb)
GCAACGGCATCCTGATTCCTATGGGGTTTGAATTTGGCGCCTCCGGTCTTGCCGCGGCAATCCCC
GGCAATCGGC
>r68.1 |SOURCES={KEY=d7264f85...,fw,3229864-3229939}|ERRORS={}|SOURCE_1="hcb" (d7264f85c64c494738c475b842be43584b20fbfb)
CCAGCTGTAGCGCATGCTCCATGTCAATGCGGGCTTTGAGCCGCTCAGTCAGGCTGGGCTCGTAG
TAGCGGAAAT
>r69.1 |SOURCES={KEY=d7264f85...,bw,4873434-4873509}|ERRORS={}|SOURCE_1="hcb" (d7264f85c64c494738c475b842be43584b20fbfb)
CGTGACACGGATTCGAGCGTCTTCCTTTGCGCGAAACAATTGATCGCGCATCTCGCTCAGCCAGG
CTGTCGCCGG
>r70.1 |SOURCES={KEY=d7264f85...,bw,3135556-3135631}|ERRORS={}|SOURCE_1="hcb" (d7264f85c64c494738c475b842be43584b20fbfb)
TCACGCTGGTAGGCGGTGTCAAGCGCGAGATCCAGATCTATGTAAAGCCGTCCGAAATGGAAGCG
CTCGGCATCG
>r71.1 |SOURCES={KEY=d7264f85...,bw,4754931-4755006}|ERRORS={}|SOURCE_1="hcb" (d7264f85c64c494738c475b842be43584b20fbfb)
AGGCGCCCGCGGCTTGCAGCGTCAAGCGCATAAATTTCCCTTTGCCCGAGCACCATGTTCATCTG
CACGAAAAAA
>r72.1 |SOURCES={KEY=d7264f85...,fw,2439699-2439774}|ERRORS={}|SOURCE_1="hcb" (d7264f85c64c494738c475b842be43584b20fbfb)
CTCCATGGTCCTCGCCGCTGGTATCCTGGGGCATCTGTCCCAGGTGTCGGACCGGAATAGCCGGT
ACAGCGTCGC
>r73.1 |SOURCES={KEY=d7264f85...,fw,3913912-3913987}|ERRORS={}|SOURCE_1="hcb" (d7264f85c64c494738c475b842be43584b20fbfb)
ACTGTAGCCCAAGGCTGTTGGCGACGAATCCGATTACAGGGGGACCGATCAGGTTGCCGCTGTAA
CCGAATGTGG
>r74.1 |SOURCES={KEY=d7264f85...,fw,3595291-3595366}|ERRORS={}|SOURCE_1="hcb" (d7264f85c64c494738c475b842be43584b20fbfb)
AGCAGATCATTTGCGGTTGCATATGACTTTTTGGTCAATTAGAGTCCCATGCCAGTTGAACACTA
TGAAAATTTT
>r75.1 |SOURCES={KEY=d7264f85...,fw,4289621-4289696}|ERRORS={}|SOURCE_1="hcb" (d7264f85c64c494738c475b842be43584b20fbfb)
CGATCACTAAACTGTACGTTGGCGCCTTTCTTCGCGCCCCTGAACGCGAAGGCCTGATGTTCTGG
GACTCCCAGA
>r76.1 |SOURCES={KEY=d7264f85...,bw,854269-854344}|ERRORS={}|SOURCE_1="hcb" (d7264f85c64c494738c475b842be43584b20fbfb)
ATGCTGGCCGGCGGCCTGGCTTCCAGCAAGAGTCGCCTGGTCGCCGCCGTGGTGCCGACGATTGC
CGGTCCGGTT
>r77.1 |SOURCES={KEY=d7264f85...,fw,3726948-3727023}|ERRORS={}|SOURCE_1="hcb" (d7264f85c64c494738c475b842be43584b20fbfb)
CGGCGACCGGCGCTGCAGTCTGCTTGGTTCCTGTTTCGTCGCGCTCGTCATTGCGGTCACGACCA
CGTCCACGAC
>r78.1 |SOURCES={KEY=d7264f85...,fw,622265-622340}|ERRORS={}|SOURCE_1="hcb" (d7264f85c64c494738c475b842be43584b20fbfb)
GTGTAAATTAGAAAGGCGCACTTGTCTACAGCCTTCGATCCACATCGCAGTCGGGCATTACGTAT
ATGACGCATC
>r79.1 |SOURCES={KEY=d7264f85...,bw,4181360-4181435}|ERRORS={}|SOURCE_1="hcb" (d7264f85c64c494738c475b842be43584b20fbfb)
GGAGGAACTGCGCCGGCGACTTGTTCACGCTGACCTGGAACGCCGTGCCCGATTGTTCCGACCAG
CGTTTCGCCG
>r80.1 |SOURCES={KEY=d7264f85...,bw,4042981-4043056}|ERRORS={}|SOURCE_1="hcb" (d7264f85c64c494738c475b842be43584b20fbfb)
CTTGATGTGCTGGTCGACCGGGCGTGAACCGATTGCGCAACCGCCTGGCAGCGACACCTTGGCTT
CGCCGAAACG
>r81.1 |SOURCES={KEY=d7264f85...,bw,656165-656240}|ERRORS={}|SOURCE_1="hcb" (d7264f85c64c494738c475b842be43584b20fbfb)
TGGATGGTCAAGCATTTTTTCGACGATGTGGGTATAACCGTTCTTCGGCATTCCCTGGTAATTGC
TTGCGTAATA
>r82.1 |SOURCES={KEY=d7264f85...,fw,591994-592069}|ERRORS={}|SOURCE_1="hcb" (d7264f85c64c494738c475b842be43584b20fbfb)
GCAAGCACACGATGCGCGGCGGATTGGATGCGCTTGATGGCGCACCCAATCCATCCGGCCCCATT
GTCAATGATA
>r83.1 |SOURCES={KEY=d7264f85...,bw,2696749-2696824}|ERRORS={}|SOURCE_1="hcb" (d7264f85c64c494738c475b842be43584b20fbfb)
GACGGCCTGCCAGGGGTTTTCCTTGACATACCGGTCCGTGCTTTCCATGGCGACGCGGGTGTTTT
CAGCGACCAG
>r84.1 |SOURCES={KEY=d7264f85...,bw,3292104-3292179}|ERRORS={}|SOURCE_1="hcb" (d7264f85c64c494738c475b842be43584b20fbfb)
CGGCTGCGTAGACGCGCGGGACGCGCCGTCATTCGGGACTGCAACGGAAAAGGAATGCGCGTGCC
GCTGGCGGCG
>r85.1 |SOURCES={KEY=d7264f85...,fw,41784-41859}|ERRORS={}|SOURCE_1="hcb" (d7264f85c64c494738c475b842be43584b20fbfb)
CGATATTCCTATGGCTCAATACGTCTACACCATGAACCGCGTGGGCAAAATCGTCCCGCCCAAGC
GCCAGATTCT
>r86.1 |SOURCES={KEY=d7264f85...,bw,3331777-3331852}|ERRORS={}|SOURCE_1="hcb" (d7264f85c64c494738c475b842be43584b20fbfb)
TCTCCAACCCTTACGACGGTGAACGTATCGGCGGTACGGTCGGCCTTCCATTGCCGGGGGTTTCC
GTGCGCGTGG
>r87.1 |SOURCES={KEY=d7264f85...,fw,2914114-2914189}|ERRORS={}|SOURCE_1="hcb" (d7264f85c64c494738c475b842be43584b20fbfb)
CAGAATGCGATGCTGACGTCGACTTCCTGGCCCACCCGCAGCACTTCGCCTTCGCCTTCGAGCAG
GATGGCATTC
>r88.1 |SOURCES={KEY=d7264f85...,bw,813601-813676}|ERRORS={}|SOURCE_1="hcb" (d7264f85c64c494738c475b842be43584b20fbfb)
ACTTCCTCCTGCTTCGGCAATTTGTCGTTAAAACGTATTTCGCCGACCTGCCTGCATGCAACGGA
TGCTTCCGCC
>r89.1 |SOURCES={KEY=d7264f85...,fw,1504835-1504910}|ERRORS={}|SOURCE_1="hcb" (d7264f85c64c494738c475b842be43584b20fbfb)
CGCTTTGTCTGGCTGCAGGTGGTGCGCCACAACCACTATCAGGCGCAGGCGGAAGAGAACCGCAT
CTCGGTCGTG
>r90.1 |SOURCES={KEY=d7264f85...,bw,3952412-3952487}|ERRORS={}|SOURCE_1="hcb" (d7264f85c64c494738c475b842be43584b20fbfb)
ACCTCCTTGAGACTGCCATGCGCCAAGTGGTCGGCTGCCATGTAATCAGGCACTTGGATAAGGCC
CATGCCATTG
>r91.1 |SOURCES={KEY=d7264f85...,bw,1288994-1289069}|ERRORS={}|SOURCE_1="hcb" (d7264f85c64c494738c475b842be43584b20fbfb)
CCAGCGCCTTGCCGGCCTCCGCATCCTGCAACATGGACGTCTTGAAGGCGCCTAGCTGGCGTGTG
ACGTCCATGC
>r92.1 |SOURCES={KEY=d7264f85...,bw,3838469-3838544}|ERRORS={}|SOURCE_1="hcb" (d7264f85c64c494738c475b842be43584b20fbfb)
GCCTTCTTCACGGCCAAGATAGCCAAGCTTTTCATTGGTCTTGGCCTTGATGTTGATCTGTGCGG
CCATCACGCC
>r93.1 |SOURCES={KEY=d7264f85...,fw,28054-28129}|ERRORS={}|SOURCE_1="hcb" (d7264f85c64c494738c475b842be43584b20fbfb)
CATTGCCGGCCATCGGGAGGCACCGTCTGCACGGGCGGCCCTCCTCGGCGCAAGTTTTCAAGTCT
GTGGACGGGA
>r94.1 |SOURCES={KEY=d7264f85...,fw,4472452-4472527}|ERRORS={}|SOURCE_1="hcb" (d7264f85c64c494738c475b842be43584b20fbfb)
CGCAATGAAATGCGGAACGAAGCGGTTGAGCGCATGGAGAAGCTGCAAGGCCTCGTCGCCGGAGC
TGCATCCAAC
>r95.1 |SOURCES={KEY=d7264f85...,bw,4821991-4822066}|ERRORS={}|SOURCE_1="hcb" (d7264f85c64c494738c475b842be43584b20fbfb)
TCAGGTCGTTTTCGAGCAATCCGCGACGGGCGCGCCAGCGCAGGCGGGCACGTTTGATGGGATCG
GCTTGATGGT
>r96.1 |SOURCES={KEY=d7264f85...,bw,1993745-1993820}|ERRORS={}|SOURCE_1="hcb" (d7264f85c64c494738c475b842be43584b20fbfb)
TCGGCCGCAACAAAGTCATCATGCGCTGGCTTGCCCATCGTGGCGGAGCGCTCGATTTCCGCGAG
CATGGCATCG
>r97.1 |SOURCES={KEY=d7264f85...,fw,2105529-2105604}|ERRORS={}|SOURCE_1="hcb" (d7264f85c64c494738c475b842be43584b20fbfb)
CCATGCGCGAAGGTCAAAGCTCGTTTGGCGATCCCTCACTGTTGGTTGAGCGTTACTTGCCCAAT
GGGCGGCATA
>r98.1 |SOURCES={KEY=d7264f85...,bw,1320301-1320376}|ERRORS={}|SOURCE_1="hcb" (d7264f85c64c494738c475b842be43584b20fbfb)
ATCAGTGATGGTGATGGTGGGTCCAATTGCCATCAGGTGACGCCAGAAAGGCTTCGACGGCATCC
TTCTGGCCGG
>r99.1 |SOURCES={KEY=d7264f85...,fw,2869055-2869130}|ERRORS={}|SOURCE_1="hcb" (d7264f85c64c494738c475b842be43584b20fbfb)
CCTGGCGATTCGTTGCGCGGCACTGCTGCATGACCTGGGCAAGGGCACGACGCCGCCCGCAGAAT
GGCCGAAACA
>r100.1 |SOURCES={KEY=d7264f85...,fw,459586-459661}|ERRORS={}|SOURCE_1="hcb" (d7264f85c64c494738c475b842be43584b20fbfb)
CGTCCAAACAGCCACAGATCGGCGCCAATGGCTTGCGCCTGGTCGATCAGCGATTGTGGCGGCAC
CGGGTCGCCG
>r101.1 |SOURCES={KEY=d7264f85...,fw,4351212-4351287}|ERRORS={}|SOURCE_1="hcb" (d7264f85c64c494738c475b842be43584b20fbfb)
GAGCCAGCTGGCGACCGTTCATGCCGCCCGGCAGGCCGATATCAGTGATAAGCAGGTCCAGCGGC
TGAGCGGACT
>r102.1 |SOURCES={KEY=d7264f85...,bw,201126-201201}|ERRORS={}|SOURCE_1="hcb" (d7264f85c64c494738c475b842be43584b20fbfb)
TGACGTCAGGAGAGTCCTGACGGCACGGATTGCACGATTCGGACCCTTATGCTGCACCTCGTCCT
CATGCAATTT
>r103.1 |SOURCES={KEY=d7264f85...,fw,1251331-1251406}|ERRORS={}|SOURCE_1="hcb" (d7264f85c64c494738c475b842be43584b20fbfb)
GCAGCGTCTTGCTGTCAAAGCCGGTACCGACACGGCCCGCGTAGCGCAATTTACCCTCTTCATAC
ACGCCCAGCA
>r104.1 |SOURCES={KEY=d7264f85...,fw,4238393-4238468}|ERRORS={}|SOURCE_1="hcb" (d7264f85c64c494738c475b842be43584b20fbfb)
GACAGGCGCAGCGTTCCGGCCAGCGAACAGGCTTCGTGCGAAAGCCCTTCCATCAGGCAGCCATC
GCCGAGGAAC
>r105.1 |SOURCES={KEY=d7264f85...,bw,414912-414987}|ERRORS={}|SOURCE_1="hcb" (d7264f85c64c494738c475b842be43584b20fbfb)
CAAGGCCGGTTTCGAAACCCTGGTCGAAGCCGGTTATGCACCGGAGATGGCCTACTTCGAGTGCC
TGCATGAACT
>r106.1 |SOURCES={KEY=d7264f85...,bw,2104665-2104740}|ERRORS={}|SOURCE_1="hcb" (d7264f85c64c494738c475b842be43584b20fbfb)
GTGCCGTTGCGCGTATTGATTTGCTCACGCACCAACGACAACGTTGTCGCTGCCTGTTCGGGGCC
CATGATTGCT
>r107.1 |SOURCES={KEY=d7264f85...,bw,2358238-2358313}|ERRORS={}|SOURCE_1="hcb" (d7264f85c64c494738c475b842be43584b20fbfb)
CAACGGCGCACGACTGCATTACGAGATCGACGGCATCGAAGGTGCGCCATGGCTGATCCTGTGCA
ACTCGCTGGG
>r108.1 |SOURCES={KEY=d7264f85...,fw,4180323-4180398}|ERRORS={}|SOURCE_1="hcb" (d7264f85c64c494738c475b842be43584b20fbfb)
TGAAATGCTGGGCCTGCCGAAAGACACGCCGCGGATTCCCGTGCAACGCTGGATGTCCTGGCTCT
GTCCGGAAGA
>r109.1 |SOURCES={KEY=d7264f85...,bw,4745069-4745144}|ERRORS={}|SOURCE_1="hcb" (d7264f85c64c494738c475b842be43584b20fbfb)
CTGAGTTCGCTCCGTCGCGAAATCGAAATGCAGCTCGACGCGTTGTGCGCAATGCGATTCACGGA
CGAAGACCTG
>r110.1 |SOURCES={KEY=d7264f85...,fw,1033658-1033733}|ERRORS={}|SOURCE_1="hcb" (d7264f85c64c494738c475b842be43584b20fbfb)
AGTGTGGTACGAAGCGGTCACATTACCAGTGGCTGGGAACTGCGCCGATTTACCGGAGCTAATAG
TGCGGACAGA
>r111.1 |SOURCES={KEY=d7264f85...,bw,4413619-4413694}|ERRORS={}|SOURCE_1="hcb" (d7264f85c64c494738c475b842be43584b20fbfb)
GCTGGCCAAGCTGACAGGCACGACGGTCATCGTGACTTCGCGCGACGACGACAAGCTGAAAAGCG
CCGTTGCGCT
>r112.1 |SOURCES={KEY=d7264f85...,bw,3014229-3014304}|ERRORS={}|SOURCE_1="hcb" (d7264f85c64c494738c475b842be43584b20fbfb)
ACGCGGCCTGTTTCACATCATGCGCCATCTGCGACAAGTTGATGCCGGTGGTCAGGCCCAGCCAG
CCATACAGCC
>r113.1 |SOURCES={KEY=d7264f85...,bw,4586075-4586150}|ERRORS={}|SOURCE_1="hcb" (d7264f85c64c494738c475b842be43584b20fbfb)
CGCCGCGTCGGCCGCCCCATCGCGATCCTTGCCGATCTGCAGGGACCGAAACTGCGCATCGGGCA
GTTTGCCGAA
>r114.1 |SOURCES={KEY=d7264f85...,fw,829798-829873}|ERRORS={}|SOURCE_1="hcb" (d7264f85c64c494738c475b842be43584b20fbfb)
TGCTCTCGATACGCATTTCCAGCGCCGTGCTGAGGCCAGGCGCGGGGCGAAACTCCAGTTGCGTG
AACAGACTGT
>r115.1 |SOURCES={KEY=d7264f85...,bw,3817657-3817732}|ERRORS={}|SOURCE_1="hcb" (d7264f85c64c494738c475b842be43584b20fbfb)
CCCATTACAAATGACTTCACAACAACGACGTCGCATCTACCTGATGCGACACGGCAGCGTTACTT
ACTTTGATGA
>r116.1 |SOURCES={KEY=d7264f85...,bw,106454-106529}|ERRORS={}|SOURCE_1="hcb" (d7264f85c64c494738c475b842be43584b20fbfb)
AGTGGATAATCGCTGCTTCTGGGGACTGGACGCCACCGATATGCTGCAGGCTTACCTGCGCGGCG
ATCCGTTCTT
>r117.1 |SOURCES={KEY=d7264f85...,fw,4324728-4324803}|ERRORS={}|SOURCE_1="hcb" (d7264f85c64c494738c475b842be43584b20fbfb)
GCCACGATAATGACGTACACGACGTACAGCACGGCCAGCATGATGCCTGGAAAGAACGCCCCTGC
GTACAGTTTG
>r118.1 |SOURCES={KEY=d7264f85...,bw,2581436-2581511}|ERRORS={}|SOURCE_1="hcb" (d7264f85c64c494738c475b842be43584b20fbfb)
GCAAGAGACCGGTGCCGAGCCGGATCCGGCGACGCTGGCGATCAAGATGGAAATGCCGGAAGACA
AGATCCGCAA
>r119.1 |SOURCES={KEY=d7264f85...,fw,3486186-3486261}|ERRORS={}|SOURCE_1="hcb" (d7264f85c64c494738c475b842be43584b20fbfb)
AGGGCAACGACGGCTTCGGGTGACTCGGGATGCACCAGGACTTTGGCGCCGGGATGCTCTTTCTT
CAGCAGTTCC
>r120.1 |SOURCES={KEY=d7264f85...,fw,1349023-1349098}|ERRORS={}|SOURCE_1="hcb" (d7264f85c64c494738c475b842be43584b20fbfb)
ATGTGTCACGGTGCCACCGTGATTCCGTTAGTGCGGCTTTTGTGCGCTTGTATCCGGGTTATAGG
TGGTCGCTTC
>r121.1 |SOURCES={KEY=d7264f85...,fw,296330-296405}|ERRORS={}|SOURCE_1="hcb" (d7264f85c64c494738c475b842be43584b20fbfb)
ATTGCGACGATGATCCTGCAGGAGATCAAGTCGGACAAGCGGGCATACTGAGTCACAACCAGGAA
AGTCACCCGC
>r122.1 |SOURCES={KEY=d7264f85...,fw,4342796-4342871}|ERRORS={}|SOURCE_1="hcb" (d7264f85c64c494738c475b842be43584b20fbfb)
GTCTGTGCATTGCTTGCTCCGGCGTGTGATGGTGCCGGCATTTTACTGGCGTCCGGGCAAGCTGT
GGAGTAAATG
>r123.1 |SOURCES={KEY=d7264f85...,fw,511509-511584}|ERRORS={}|SOURCE_1="hcb" (d7264f85c64c494738c475b842be43584b20fbfb)
GGCAAATCTCCAGGCGGCTGGCTTCGGTTCGTATTTCACCAAACCCGCCATCAGTTATGTATCTG
ACAGCATTGG
>r124.1 |SOURCES={KEY=d7264f85...,bw,1564050-1564125}|ERRORS={}|SOURCE_1="hcb" (d7264f85c64c494738c475b842be43584b20fbfb)
GTACGCTTCATATGCGGAACCCAGACTGTCCACAAGCAGCTCGAACAGGCAATTTCCGCCTTTCT
CGGCACCGAG
>r125.1 |SOURCES={KEY=d7264f85...,bw,4419228-4419303}|ERRORS={}|SOURCE_1="hcb" (d7264f85c64c494738c475b842be43584b20fbfb)
GGCAAAGCTTGGCCGGTTTCATGCCGATGCCGACTCGGCGTTTTGGGGCTGGAACACGATCTGGC
TTGATCCTGC
>r126.1 |SOURCES={KEY=d7264f85...,bw,2925796-2925871}|ERRORS={}|SOURCE_1="hcb" (d7264f85c64c494738c475b842be43584b20fbfb)
TACCGCACCGAAACGTCGCGGGTCGGTCAGCCGCATCACCTGATCGCCCACCTCCAGATCGAAGT
GGTCATGTTT
>r127.1 |SOURCES={KEY=d7264f85...,fw,4555021-4555096}|ERRORS={}|SOURCE_1="hcb" (d7264f85c64c494738c475b842be43584b20fbfb)
TCAGGTTCTGCAGTTCGAGTTCGACGCCGAAGAACGTGAAGGCAACACCGGATTTCCACAAACCG
CTCATCAGCA
>r128.1 |SOURCES={KEY=d7264f85...,fw,4590256-4590331}|ERRORS={}|SOURCE_1="hcb" (d7264f85c64c494738c475b842be43584b20fbfb)
TGTCGAAGCTGGTCCGCCGCAGCATGGTGCGCTTGCGTTCCTGGCATTGGGACACCCACTGCCTG
CGGTCCTTGA
>r129.1 |SOURCES={KEY=d7264f85...,fw,1098597-1098672}|ERRORS={}|SOURCE_1="hcb" (d7264f85c64c494738c475b842be43584b20fbfb)
GATGGTTCATGCGGGAGGCGTTCTTTTCCTGCCGACCGTCCCGCGCATCGTCATCGGGCCAGACT
CTGCAGCGAT
>r130.1 |SOURCES={KEY=d7264f85...,bw,4581397-4581472}|ERRORS={}|SOURCE_1="hcb" (d7264f85c64c494738c475b842be43584b20fbfb)
CCGCGTCGCTGTGCCTGCGCCGGAGGACGATGAACTCTTCAAACTCTTCGGTGCACTGCACGCTG
ACACCCTGGC
>r131.1 |SOURCES={KEY=d7264f85...,bw,3259059-3259134}|ERRORS={}|SOURCE_1="hcb" (d7264f85c64c494738c475b842be43584b20fbfb)
GGCCAAAGTCTTCTCCCTTGGGATCGACCAGTATGCATTTGCCGAGGCGCCTGCCTGCGGCAATC
ATCTCGGCGA
>r132.1 |SOURCES={KEY=d7264f85...,fw,3062737-3062812}|ERRORS={}|SOURCE_1="hcb" (d7264f85c64c494738c475b842be43584b20fbfb)
TTACTTCCCGCCCTTGGCCAGGGCCTTGGGCAAATCCGGCTTCGCAGCCAGTTTCTGTTCCAGAT
AATGGATGTT
>r133.1 |SOURCES={KEY=d7264f85...,fw,4229376-4229451}|ERRORS={}|SOURCE_1="hcb" (d7264f85c64c494738c475b842be43584b20fbfb)
ACGTTCTCCAGCCTGCGTCCGAGCACGATCAGTTCGGTCGCGTTTGCCGCCAGCACTTCCGGGTC
GATGTACTGG
>r134.1 |SOURCES={KEY=d7264f85...,bw,752237-752312}|ERRORS={}|SOURCE_1="hcb" (d7264f85c64c494738c475b842be43584b20fbfb)
ATCTGCTGATGTATGCACGGAACGGCATCGAAGCGGTGCGAGGTGGCGGCGAAGTACTGTTGTGG
GGCAGCCTGG
>r135.1 |SOURCES={KEY=d7264f85...,fw,3997753-3997828}|ERRORS={}|SOURCE_1="hcb" (d7264f85c64c494738c475b842be43584b20fbfb)
GCCTTATTGCTACGATTTAATGTAACGTTGGATATTTATCACCTAAATACAGGTTTTTAAACGCT
TTTTTCGTGG
>r136.1 |SOURCES={KEY=d7264f85...,bw,2597742-2597817}|ERRORS={}|SOURCE_1="hcb" (d7264f85c64c494738c475b842be43584b20fbfb)
CACCGATGGGCTGGAAGTGCCGGCCCAGCTGGTCGTGATGGCGGTCGGCATTCGTCCCAACACGA
CGCTGGCCGA
>r137.1 |SOURCES={KEY=d7264f85...,bw,4483109-4483184}|ERRORS={}|SOURCE_1="hcb" (d7264f85c64c494738c475b842be43584b20fbfb)
TTCTCAAGATTGACAAAGGCAGGCGACGTACAGTCAAAGTTCGGGCAGCGCGCCTTCGTACATAC
ACCGTTCCAG
>r138.1 |SOURCES={KEY=d7264f85...,fw,3758015-3758090}|ERRORS={}|SOURCE_1="hcb" (d7264f85c64c494738c475b842be43584b20fbfb)
GAAGGTACAGCCCACGGCATGACGCTCCTGAAGGGTCGCCTTGGGAACTACATCGTGGCAGTCAA
GCAGTGGATC
>r139.1 |SOURCES={KEY=d7264f85...,fw,2209693-2209768}|ERRORS={}|SOURCE_1="hcb" (d7264f85c64c494738c475b842be43584b20fbfb)
TGAAGTTGCTTCGCTTAAAACGCGGAACGCTGAACTAACCGCCGTAAAGTAGCGTCGGCCGTCCC
CAGTCAATAC
>r140.1 |SOURCES={KEY=d7264f85...,bw,2470072-2470147}|ERRORS={}|SOURCE_1="hcb" (d7264f85c64c494738c475b842be43584b20fbfb)
ACCGAATTCAGCTTCCTGAAAGACAGCCCGGCACGCATCGACACCGTACTGGGCGACGCACGGCT
GGCCCTGGAA
>r141.1 |SOURCES={KEY=d7264f85...,bw,2111302-2111377}|ERRORS={}|SOURCE_1="hcb" (d7264f85c64c494738c475b842be43584b20fbfb)
CAGGCACTATCGCGTTACACTCATCTTCGTATCACCCGTCACATGCTTCGTCTGCATTCCAAGTT
TGTCTAGCAG
>r142.1 |SOURCES={KEY=d7264f85...,fw,3576303-3576378}|ERRORS={}|SOURCE_1="hcb" (d7264f85c64c494738c475b842be43584b20fbfb)
GTATTGCATACCGGCGCTGCGGCAAACTGGTGGTCGCGACTTCCGACAACCAGATGCCAAAGCTT
GCGCAGATCC
>r143.1 |SOURCES={KEY=d7264f85...,bw,4027700-4027775}|ERRORS={}|SOURCE_1="hcb" (d7264f85c64c494738c475b842be43584b20fbfb)
CAGCACGACCGTGTCCGCACCAACCCACATGCCATAGGGAGCACCAAACGCATCGGAATAGTTCC
GGTACGGCGA
>r144.1 |SOURCES={KEY=d7264f85...,fw,1622876-1622951}|ERRORS={}|SOURCE_1="hcb" (d7264f85c64c494738c475b842be43584b20fbfb)
ACAGCGGGCACTACCAATACATGCTTGCCAAGGGCGCTCCACGTACGTCGCCATCAGGGCGTTTT
CTTGGGTACA
>r145.1 |SOURCES={KEY=d7264f85...,fw,1785875-1785950}|ERRORS={}|SOURCE_1="hcb" (d7264f85c64c494738c475b842be43584b20fbfb)
ACAGCGCGGTGCGCGCGCCGCCGAGGTGAAGGTAGCCGGTCGGGCTGGGAGCAAAACGGGTGCGG
ACGGTCATGG
>r146.1 |SOURCES={KEY=d7264f85...,fw,2317881-2317956}|ERRORS={}|SOURCE_1="hcb" (d7264f85c64c494738c475b842be43584b20fbfb)
CAGCGCGTCGCTGGAACGATTTTCGACGCTGAATGGCCTCGGCCCGGCGAAGTTCGCCCAATTGC
AGGCGGTACT
>r147.1 |SOURCES={KEY=d7264f85...,bw,406739-406814}|ERRORS={}|SOURCE_1="hcb" (d7264f85c64c494738c475b842be43584b20fbfb)
TGGAAGGTATTCTTGCCGCGTTCCTTCGCCCGATACATCGCGTTGTCCGCATTCTTCAACAGCAC
GGATGCACTG
>r148.1 |SOURCES={KEY=d7264f85...,bw,145636-145711}|ERRORS={}|SOURCE_1="hcb" (d7264f85c64c494738c475b842be43584b20fbfb)
TGGCCTGCACGCGGGACAACCTCGCGCGTCTCGGCTACCAGCGACAGGTCGAGGTCCTGCAGGCA
GACCTGTTCC
>r149.1 |SOURCES={KEY=d7264f85...,bw,818456-818531}|ERRORS={}|SOURCE_1="hcb" (d7264f85c64c494738c475b842be43584b20fbfb)
ATGGGCGAGGTTGGTTACCGCCTCTCCGACGAACGGACGTCCATGCCATCGGACAAAGCGGCGCT
GCAAGCCGAT
>r150.1 |SOURCES={KEY=d7264f85...,bw,2016449-2016524}|ERRORS={}|SOURCE_1="hcb" (d7264f85c64c494738c475b842be43584b20fbfb)
ATCTCCTGCTTGAGCTGCTCGTTCTGATTGTTCAGGTCAAGATTGTTGGTCTTGTCCGCCTTGGC
GTTGATTTCG
>r151.1 |SOURCES={KEY=d7264f85...,fw,4423252-4423327}|ERRORS={}|SOURCE_1="hcb" (d7264f85c64c494738c475b842be43584b20fbfb)
CGAAGCTGGCGGTTGCGGGAACGCATGTGCCGGAACCTGAGCGGTGCGGCCGGCGCTTGCAGGCG
GAAGATGGCT
>r152.1 |SOURCES={KEY=d7264f85...,bw,128292-128367}|ERRORS={}|SOURCE_1="hcb" (d7264f85c64c494738c475b842be43584b20fbfb)
GCCTCGATTTCGAGCGTACCGTGCTGTCCGGCGGCCCGCTCGGCATCATGCAGGCGTGCATGGAT
GCGGTGGTGC
>r153.1 |SOURCES={KEY=d7264f85...,bw,4172312-4172387}|ERRORS={}|SOURCE_1="hcb" (d7264f85c64c494738c475b842be43584b20fbfb)
ATGCCGGCGATCCACCCATCGAGCAGGGAATCGTGTTGATCAATGAGGATTTTGGCCAGCTGGCC
GCTAATTGCA
>r154.1 |SOURCES={KEY=d7264f85...,fw,4140009-4140084}|ERRORS={}|SOURCE_1="hcb" (d7264f85c64c494738c475b842be43584b20fbfb)
GCGGCTTCGTCTTTGACTATAAGACCGGCCGACCCGCCGTGTTAGTGTCCGCTGGGGTGGGAATC
ACGCCGATGA
>r155.1 |SOURCES={KEY=d7264f85...,fw,727811-727886}|ERRORS={}|SOURCE_1="hcb" (d7264f85c64c494738c475b842be43584b20fbfb)
TCGCGCAGTTTTGCGGCTAGCGTATAGCCGTCCATTTCCGGCAAGCCGATATCGAGCAAAAACAC
TTGCGGGGGC
>r156.1 |SOURCES={KEY=d7264f85...,fw,2746861-2746936}|ERRORS={}|SOURCE_1="hcb" (d7264f85c64c494738c475b842be43584b20fbfb)
ACCGCCGGTGGACAGGATGTTGACGCCCCGGGCGGCAAGCGCCTTGGCGAAATCGAGTACACCCG
TCTTGTCGGA
>r157.1 |SOURCES={KEY=d7264f85...,bw,3501286-3501361}|ERRORS={}|SOURCE_1="hcb" (d7264f85c64c494738c475b842be43584b20fbfb)
GAAATCGATGCGCTTGAATGGTTCACTGTGCCACCAGGTGCGATTGTTGTCATCGACGAAGCCCA
GCGTGTATTC
>r158.1 |SOURCES={KEY=d7264f85...,bw,4143031-4143106}|ERRORS={}|SOURCE_1="hcb" (d7264f85c64c494738c475b842be43584b20fbfb)
TAATGGTGATGCGACTAGACAAGTAGTACGCGATCGGCATTCTTTCATAAATTTAGCGGATAAGG
ATACTTTCTT
>r159.1 |SOURCES={KEY=d7264f85...,fw,2462080-2462155}|ERRORS={}|SOURCE_1="hcb" (d7264f85c64c494738c475b842be43584b20fbfb)
GGATCCTGTACCTGCAGCAGCAGGTTCGGAGAGAACAGCCAGCCGATATGGCGCGGCGATGATTC
GATCGTCAAG
>r160.1 |SOURCES={KEY=d7264f85...,fw,93595-93670}|ERRORS={}|SOURCE_1="hcb" (d7264f85c64c494738c475b842be43584b20fbfb)
CAACCATCGGCGAACAAGGAAGAGCATCATGGGATTTTTAATCGAAACGATATTCGGCGGCTTGA
TGGCCGGCAT
>r161.1 |SOURCES={KEY=d7264f85...,fw,3497508-3497583}|ERRORS={}|SOURCE_1="hcb" (d7264f85c64c494738c475b842be43584b20fbfb)
CCGCTAAACGTTGTTGGCACTATTAATGACGACAGCAAGGTTAGTATGGAGGCACAAGCATTCCA
AACAGGCGCA
>r162.1 |SOURCES={KEY=d7264f85...,fw,4187298-4187373}|ERRORS={}|SOURCE_1="hcb" (d7264f85c64c494738c475b842be43584b20fbfb)
CGCTGGGTTTGAAGGTTGTCGCGGAAGGTGTCGAACGCGAGCCCGATGTCCGCCTGCTCAAGGCA
GCAGGATGCG
>r163.1 |SOURCES={KEY=d7264f85...,bw,918278-918353}|ERRORS={}|SOURCE_1="hcb" (d7264f85c64c494738c475b842be43584b20fbfb)
TACCAATGGCGATTTCCGACAACCGTGCGCGGTAGCGTTCCTTTTCCACGCCTTGGCGCTGAGCG
TACTGCAGCA
>r164.1 |SOURCES={KEY=d7264f85...,bw,2518305-2518380}|ERRORS={}|SOURCE_1="hcb" (d7264f85c64c494738c475b842be43584b20fbfb)
TGCAGGCCGGCTTCGACCGCTACATGCCGAAACCGGTGGAACCCTCTGCGCTGGCATCGATCGTG
GCGCGGATGG
>r165.1 |SOURCES={KEY=d7264f85...,fw,3334816-3334891}|ERRORS={}|SOURCE_1="hcb" (d7264f85c64c494738c475b842be43584b20fbfb)
AGCAATCCGGCGTCGATCCGGTTATGCATCAGGTCGTCGACTTGTACATCGCTGGTTGCTTCGCG
CAAGTCGATC
>r166.1 |SOURCES={KEY=d7264f85...,bw,3441024-3441099}|ERRORS={}|SOURCE_1="hcb" (d7264f85c64c494738c475b842be43584b20fbfb)
CGTGCCAGATCGAGTCCCTCGCGGACCATCGCCTGCATGGCCGACAGGTCGTTGACCAGCTTGTC
GCGCAGTTCG
>r167.1 |SOURCES={KEY=d7264f85...,fw,1736246-1736321}|ERRORS={}|SOURCE_1="hcb" (d7264f85c64c494738c475b842be43584b20fbfb)
AGCGACAGCGGCGGCAGGTTGGTGTCGGGCAGATCGGCGAACAGGGATACCTGCTTTTCCTTTTC
CACACGCTCG
>r168.1 |SOURCES={KEY=d7264f85...,fw,1415875-1415950}|ERRORS={}|SOURCE_1="hcb" (d7264f85c64c494738c475b842be43584b20fbfb)
CGTAAGCGGCGATCGCTTCACGCAGCGGCGGAATGCCGAAGTTGTGGGTATAGAACGTATCGCCT
GCGTCCAGCG
>r169.1 |SOURCES={KEY=d7264f85...,fw,4742651-4742726}|ERRORS={}|SOURCE_1="hcb" (d7264f85c64c494738c475b842be43584b20fbfb)
CCATGGAAAAATCATCCCCGGCTACGGTCACCGTTTTCATCCCGTCGACCCGCGCGCCGTCAGGC
TGCTAGCCCT
>r170.1 |SOURCES={KEY=d7264f85...,fw,413626-413701}|ERRORS={}|SOURCE_1="hcb" (d7264f85c64c494738c475b842be43584b20fbfb)
CGCCGGATCTACGGTCCAGCATGGGGTTTTACCGGAAGCGAACTTTGCCGACTACCCGCATGTTG
AGCGTTGTTT
>r171.1 |SOURCES={KEY=d7264f85...,bw,4164949-4165024}|ERRORS={}|SOURCE_1="hcb" (d7264f85c64c494738c475b842be43584b20fbfb)
CCGCGGCAGCTGCCGCTTTCCCTACAATCTTGCGCGCACCAGTTATACCTTCGATGACATTGCCT
TGTTCGATCA
>r172.1 |SOURCES={KEY=d7264f85...,fw,955180-955255}|ERRORS={}|SOURCE_1="hcb" (d7264f85c64c494738c475b842be43584b20fbfb)
GGCCAAAGAGCAGCGCGGTAAGCACGAGCCCGATGATCAGCGTGGCGAAGGCGGCGGGACTTGGC
GCGCGCACGC
>r173.1 |SOURCES={KEY=d7264f85...,fw,362369-362444}|ERRORS={}|SOURCE_1="hcb" (d7264f85c64c494738c475b842be43584b20fbfb)
TTGATCGTGTTGGACTGCAGGTTATGGAAGCCCATGCCGCTGCCCTTGTCGCTGTAGGCAACCGC
GCATTTTTGC
>r174.1 |SOURCES={KEY=d7264f85...,bw,1018355-1018430}|ERRORS={}|SOURCE_1="hcb" (d7264f85c64c494738c475b842be43584b20fbfb)
TCTGACCTCCAAGTACAGTATCAAGACAAGTGCGGGTGGCGTGGTCACAGGCATGGAGATGCTGT
CAGGCGCGAA
>r175.1 |SOURCES={KEY=d7264f85...,bw,3222316-3222391}|ERRORS={}|SOURCE_1="hcb" (d7264f85c64c494738c475b842be43584b20fbfb)
CTTCCAGGCACCAGAAGCATCCTCCGCCCAGTGTTGCTGTTTCCGTCGCCATGATGTGCTCCATG
TGTATAGCAC
>r176.1 |SOURCES={KEY=d7264f85...,bw,2390850-2390925}|ERRORS={}|SOURCE_1="hcb" (d7264f85c64c494738c475b842be43584b20fbfb)
GTCATTGATGCAGGCAAGCTGATCACCGTCAGCAGCGCCGACGTGTTCTCCGTACGCGACGGTAA
GGAAAGCCTG
>r177.1 |SOURCES={KEY=d7264f85...,bw,1332311-1332386}|ERRORS={}|SOURCE_1="hcb" (d7264f85c64c494738c475b842be43584b20fbfb)
GGTGCGTTCCGATGCAGGCTACCGTCTCTACAACCGCGGCGACCTCGAACGCCTGCATCGCATAC
AGGCATTGCG
>r178.1 |SOURCES={KEY=d7264f85...,fw,3573795-3573870}|ERRORS={}|SOURCE_1="hcb" (d7264f85c64c494738c475b842be43584b20fbfb)
ATCTCCAGCTCTTCGTTCGGATTGCCGACACCAGGAGCCTGTCGAAGGCCGCCCGTGAACAGCAT
CAGTCGCCGG
>r179.1 |SOURCES={KEY=d7264f85...,fw,2792269-2792344}|ERRORS={}|SOURCE_1="hcb" (d7264f85c64c494738c475b842be43584b20fbfb)
CCCGATCGACAGCACCAATGCGAGCCCGCAGGACTGGCAAACGATCGGCCGCGATATCGCCGCTC
GGTATCACGA
>r180.1 |SOURCES={KEY=d7264f85...,bw,4705103-4705178}|ERRORS={}|SOURCE_1="hcb" (d7264f85c64c494738c475b842be43584b20fbfb)
GCGCACAATCAATGGATTCAGCAACGTAGCGAGTAACTTGTGTGCGACGGCCGAAAGCGCTTCCC
GGCTCCAGCC
>r181.1 |SOURCES={KEY=d7264f85...,bw,4692961-4693036}|ERRORS={}|SOURCE_1="hcb" (d7264f85c64c494738c475b842be43584b20fbfb)
CCGAATGACTGCGCCGGTTATCGCGCAGCTGCTGCACCAGCTGCGCAATCTGCAGTACGTGTCCC
AGCCGCTTGT
>r182.1 |SOURCES={KEY=d7264f85...,fw,231237-231312}|ERRORS={}|SOURCE_1="hcb" (d7264f85c64c494738c475b842be43584b20fbfb)
CGTTCTGATATTGTTGCCATGTAACCGTCGCTGGCGCATCATTGACGTAAATTGCGCGCTTCGTC
GTGTCGGAAA
>r183.1 |SOURCES={KEY=d7264f85...,fw,3036691-3036766}|ERRORS={}|SOURCE_1="hcb" (d7264f85c64c494738c475b842be43584b20fbfb)
ACAATATGGTATTGCTGTGATGGCTGTCCAGGCAGGCTTGTAGAACGCTTGCCTGGGTTCATTAT
CATAAGGGAA
>r184.1 |SOURCES={KEY=d7264f85...,bw,4623743-4623818}|ERRORS={}|SOURCE_1="hcb" (d7264f85c64c494738c475b842be43584b20fbfb)
TGCAGGCGTTGCGGGCGCAATGGATTATCTGGCCATCAAGCCCGAGACCGATGTAAAGCGGACCG
CCAATGTGCA
>r185.1 |SOURCES={KEY=d7264f85...,fw,3409164-3409239}|ERRORS={}|SOURCE_1="hcb" (d7264f85c64c494738c475b842be43584b20fbfb)
GCTGTTCTGTTTCCTTGGCTTTGTCCTGTCCCTGTTCATGATCGAACACAACGGTGTGCTTCGAA
TCATGCCGTG
>r186.1 |SOURCES={KEY=d7264f85...,bw,3516236-3516311}|ERRORS={}|SOURCE_1="hcb" (d7264f85c64c494738c475b842be43584b20fbfb)
CGCACAACGGCGAGCTGCTATAGATACGCTTTAATCGGGCGGAAGAATGTAGCTCCACGTCTCTG
ACAAGGTTGT
>r187.1 |SOURCES={KEY=d7264f85...,fw,3473619-3473694}|ERRORS={}|SOURCE_1="hcb" (d7264f85c64c494738c475b842be43584b20fbfb)
CCGCCATGCGGCCCGCGGCGATACGACGATTCATTTCAAGCTGCCACAGCCGGTCCTGCGCGTGG
GCATAGCCCA
>r188.1 |SOURCES={KEY=d7264f85...,bw,4766492-4766567}|ERRORS={}|SOURCE_1="hcb" (d7264f85c64c494738c475b842be43584b20fbfb)
GAGCCGGTTTGCGCGGCGCCATCCGCCCCTTGGCTACCCTGTTAACTATGATTTGCGATTTGCCG
CAGCGACGCG
>r189.1 |SOURCES={KEY=d7264f85...,bw,3667900-3667975}|ERRORS={}|SOURCE_1="hcb" (d7264f85c64c494738c475b842be43584b20fbfb)
TGAGGTCACAAGCAAGGCAGAAAGCAAGTATCTCGAGCAAGCTGAAACCGCGCACCAGGCCGAGT
CCGGCGTCAA
>r190.1 |SOURCES={KEY=d7264f85...,bw,1792900-1792975}|ERRORS={}|SOURCE_1="hcb" (d7264f85c64c494738c475b842be43584b20fbfb)
GAAGCCGCGTACCAGGGTGCCGGATTCCTTACCCGCCATCTCGGCAATGACCGTTTGTGCAGCAT
CGATGTCCAT
>r191.1 |SOURCES={KEY=d7264f85...,fw,3150303-3150378}|ERRORS={}|SOURCE_1="hcb" (d7264f85c64c494738c475b842be43584b20fbfb)
CCTTGCCGATCCCGTACCCGAGCCACAGCCACAGGCCGAAAACCAGGGCGACGATGGCCAGCATC
GACATGAAGC
>r192.1 |SOURCES={KEY=d7264f85...,bw,4706054-4706129}|ERRORS={}|SOURCE_1="hcb" (d7264f85c64c494738c475b842be43584b20fbfb)
CATTGAGTGCAAAGAACGGCATGCGCTCGACAACCACCAGCGCTGCCACCGAGCCGTCGGAGGAG
GTGGCCGGTG
>r193.1 |SOURCES={KEY=d7264f85...,bw,417540-417615}|ERRORS={}|SOURCE_1="hcb" (d7264f85c64c494738c475b842be43584b20fbfb)
TCACCAATGCCGTGACCGGCCTGGCTACCGCCTACATGGATTCGATCCCGATGGTGATCATTTCC
GGTCAGGTAC
>r194.1 |SOURCES={KEY=d7264f85...,bw,2787216-2787291}|ERRORS={}|SOURCE_1="hcb" (d7264f85c64c494738c475b842be43584b20fbfb)
GACCAGGACTTTCATGGTGCATATACCTTACCGCGGATCGGCTCCGGCCATCGCCGACCTGCTGG
GCGGGCAAGC
>r195.1 |SOURCES={KEY=d7264f85...,fw,2433489-2433564}|ERRORS={}|SOURCE_1="hcb" (d7264f85c64c494738c475b842be43584b20fbfb)
TTACTGGGTTGTTCGCTTCGTTTCGGTAGCAAGGGTCGGATTCGGTAGCTGGCCTCCTTAGGTGT
AGGGATCATC
>r196.1 |SOURCES={KEY=d7264f85...,bw,2932744-2932819}|ERRORS={}|SOURCE_1="hcb" (d7264f85c64c494738c475b842be43584b20fbfb)
AACTACGAACGCTTGCCGTTACATTCGCAGACCGAGGAAGTGCTGGGCCTGCCGATCCGCAAGGT
CATCATTCCG
>r197.1 |SOURCES={KEY=d7264f85...,bw,2143794-2143869}|ERRORS={}|SOURCE_1="hcb" (d7264f85c64c494738c475b842be43584b20fbfb)
GGCCAACGACCAATGATAAAGATTGAGGTTGCTGTCGATTTGCCTCCGCACGAGCAGTTCGGGGG
TGTGCGGTAT
>r198.1 |SOURCES={KEY=d7264f85...,fw,2578219-2578294}|ERRORS={}|SOURCE_1="hcb" (d7264f85c64c494738c475b842be43584b20fbfb)
GTGCGACGGCGCGCCGTCGATGCTAGTGGAGCGCCGGCGCGGAAACGCCAAACCGGGTCTTCGCG
GCCAGCAAGG
>r199.1 |SOURCES={KEY=d7264f85...,fw,547081-547156}|ERRORS={}|SOURCE_1="hcb" (d7264f85c64c494738c475b842be43584b20fbfb)
GCGTCATCGCACCCCAGCTTGCTTCCTTTTGCCGGGCCCAGCGCCACAATCCGACCAGCCGCCAG
TAGCTGTTCA
>r200.1 |SOURCES={KEY=d7264f85...,fw,2032739-2032814}|ERRORS={}|SOURCE_1="hcb" (d7264f85c64c494738c475b842be43584b20fbfb)
ATCGACGCGTTGCTACGGCACAACGGCATGACGGCATAAAAAGAATCAAGGGAGTGAAATGAAAC
GTTCGCTGCA
>r201.1 |SOURCES={KEY=d7264f85...,fw,356633-356708}|ERRORS={}|SOURCE_1="hcb" (d7264f85c64c494738c475b842be43584b20fbfb)
CCGCCATGGCGAGGACATTCAAGCATCGATGGATCCCCTGCACGGCTGCACCGACAGGATTGTCC
GGAATACGTT
>r202.1 |SOURCES={KEY=d7264f85...,bw,4695801-4695876}|ERRORS={}|SOURCE_1="hcb" (d7264f85c64c494738c475b842be43584b20fbfb)
CGGCCATTCCAAAGGTGTGTGTACATGGCCCGAAAAAATATGCCAATGTCGTCATATACGTTAAT
TGCGTAACTG
>r203.1 |SOURCES={KEY=d7264f85...,bw,2493380-2493455}|ERRORS={}|SOURCE_1="hcb" (d7264f85c64c494738c475b842be43584b20fbfb)
CCGCACGGCGGGCGACAAGCCGCCTTTCATTACCGGATCGCGACGTAGCGCGCCTTGCGATTGCA
GTAAATGGCT
>r204.1 |SOURCES={KEY=d7264f85...,fw,3593794-3593869}|ERRORS={}|SOURCE_1="hcb" (d7264f85c64c494738c475b842be43584b20fbfb)
CTGCTCAGCCATTTGCAGCGAGGTCGCCCCAGGCCAGATCGCCCGTACCACCATGGCGCGGAAGG
TAAACGGCGG
>r205.1 |SOURCES={KEY=d7264f85...,fw,4887902-4887977}|ERRORS={}|SOURCE_1="hcb" (d7264f85c64c494738c475b842be43584b20fbfb)
CAACAATATCAAGCAAGGTACCGAGACGATTACCTTTGCCTCCCGCGAGATTGCATCCGGCAATG
CCGACCTGTC
>r206.1 |SOURCES={KEY=d7264f85...,fw,3768452-3768527}|ERRORS={}|SOURCE_1="hcb" (d7264f85c64c494738c475b842be43584b20fbfb)
TACCCACCGTGCAAACTCCTGACCGAGTTCCTGCTGGTTCAGAAGCGCATCTCTCAGATCGCCGA
AGGTGAACAG
>r207.1 |SOURCES={KEY=d7264f85...,fw,841689-841764}|ERRORS={}|SOURCE_1="hcb" (d7264f85c64c494738c475b842be43584b20fbfb)
AACAGGCCCTGGTACAGGGCGGTCACCCCATCATCATTGAAACGCGACGCCTGGGTGCCATAGAC
CGGCATCTCG
>r208.1 |SOURCES={KEY=d7264f85...,fw,4536518-4536593}|ERRORS={}|SOURCE_1="hcb" (d7264f85c64c494738c475b842be43584b20fbfb)
CGACCCCCAGATCAAATCCGTGCTGCAGATGGTGGCCGCGACCGCAAACCTGCAGTCGCCGGATG
CAGCGACGCG
>r209.1 |SOURCES={KEY=d7264f85...,bw,4199258-4199333}|ERRORS={}|SOURCE_1="hcb" (d7264f85c64c494738c475b842be43584b20fbfb)
GTGCGTCTGCTCGAGGTACTCAACCCCCGTGGACCCGAAAGGCTTACGCATCGCCCTATCCCGCG
ATCTGCTTAA
>r210.1 |SOURCES={KEY=d7264f85...,bw,4403380-4403455}|ERRORS={}|SOURCE_1="hcb" (d7264f85c64c494738c475b842be43584b20fbfb)
ACCGGCTTCGCACACCGCCGCCGCAAGCTTCACTGTCGACACGCCGGCCATGGGAGCCTGGATGA
TGGGAAACCG
>r211.1 |SOURCES={KEY=d7264f85...,bw,3369181-3369256}|ERRORS={}|SOURCE_1="hcb" (d7264f85c64c494738c475b842be43584b20fbfb)
GATCGCTTCATGTGGTTCTCTACCACCGGCTGGATCATGTGGAACTCGCAGGTGACCGGCTTGCT
GCTGGGGTCG
>r212.1 |SOURCES={KEY=d7264f85...,fw,4294561-4294636}|ERRORS={}|SOURCE_1="hcb" (d7264f85c64c494738c475b842be43584b20fbfb)
GCAAGAAATACGGCCGCGCTGCCGAAGTCCTTGGCATTCTTGGACAGCGGGTGGCGTTCGAAAGA
GACACGGTCG
>r213.1 |SOURCES={KEY=d7264f85...,fw,3102655-3102730}|ERRORS={}|SOURCE_1="hcb" (d7264f85c64c494738c475b842be43584b20fbfb)
TTTCGGTGACCAACCTGAGCAAGCCGGAATTTGTCGGTTGTGCATGGTTCAATCCGCAAATCAGC
ATCGCGCGCC
>r214.1 |SOURCES={KEY=d7264f85...,bw,3146691-3146766}|ERRORS={}|SOURCE_1="hcb" (d7264f85c64c494738c475b842be43584b20fbfb)
CAGCCACGAAGGCCGCCGGCTTGCCGACTTTGTCCGCGCGGTACAGCGCAGCGCCAGGAACAGGC
CGGCGCCGGC
>r215.1 |SOURCES={KEY=d7264f85...,fw,360559-360634}|ERRORS={}|SOURCE_1="hcb" (d7264f85c64c494738c475b842be43584b20fbfb)
CGTTCACCGCGATGAATCCCTTGAACCCCTTGGTCAGGTTTCGCGTTTCGAGTATGACTTCGCTT
GCCATCCATT
>r216.1 |SOURCES={KEY=d7264f85...,fw,4591463-4591538}|ERRORS={}|SOURCE_1="hcb" (d7264f85c64c494738c475b842be43584b20fbfb)
AATGCTTGAGACGAGGAGAAAAGCAGCGGCCTGTCGGCGAGCGGCCATCAATTAGTTAAAACAAT
GTAGGAACAT
>r217.1 |SOURCES={KEY=d7264f85...,bw,3234563-3234638}|ERRORS={}|SOURCE_1="hcb" (d7264f85c64c494738c475b842be43584b20fbfb)
GATGCCGTCGAGATGACCTTTCCTGCGAGCGATCCGCTTGCGGTAACCGGCGGCGTGACCCGCAT
CGAAGTCCCC
>r218.1 |SOURCES={KEY=d7264f85...,fw,1165886-1165961}|ERRORS={}|SOURCE_1="hcb" (d7264f85c64c494738c475b842be43584b20fbfb)
CAATTCTTTCAAGGGGAACATCATGCACATCGCACTTATCGGCGCCAGCGGCTATATCGGGTCAG
CCTTGCTGAA
>r219.1 |SOURCES={KEY=d7264f85...,fw,576938-577013}|ERRORS={}|SOURCE_1="hcb" (d7264f85c64c494738c475b842be43584b20fbfb)
CGTTGTCAAGCCGGACACGTTCGCCGACCTGTACGCCAGGCTGCACGTCCTGCGACAAGGTCTGG
ATCGAACCGT
>r220.1 |SOURCES={KEY=d7264f85...,bw,3267417-3267492}|ERRORS={}|SOURCE_1="hcb" (d7264f85c64c494738c475b842be43584b20fbfb)
CTGGGTGCGAACAATTTTTTTGCCATCACTCAATATAACCGCAGCTTTTTCTACGCCATGTCAGT
GATCGATCTC
>r221.1 |SOURCES={KEY=d7264f85...,bw,3902207-3902282}|ERRORS={}|SOURCE_1="hcb" (d7264f85c64c494738c475b842be43584b20fbfb)
ACCGGACGTTCGCTCATACATGGCTAGAACGCAGCTTACGGCGTGAAATGACGCTTCGCCATCCC
GCCCTGCAAC
>r222.1 |SOURCES={KEY=d7264f85...,bw,1786834-1786909}|ERRORS={}|SOURCE_1="hcb" (d7264f85c64c494738c475b842be43584b20fbfb)
AGAAATACTTGCCCGGGGCATCCGGAATCTCGATGCCGAAGTAGGGCGCGTCACGGCTGATATCC
CAGTCACCCA
>r223.1 |SOURCES={KEY=d7264f85...,fw,3814386-3814461}|ERRORS={}|SOURCE_1="hcb" (d7264f85c64c494738c475b842be43584b20fbfb)
GGGTGGCGGTCGAATAGACGTCGATCATTCTTGCTCCTGCAGATTGTTATAGGACTGTCAAACGC
TGCTCGATTA
>r224.1 |SOURCES={KEY=d7264f85...,bw,4422374-4422449}|ERRORS={}|SOURCE_1="hcb" (d7264f85c64c494738c475b842be43584b20fbfb)
TGGCGAGCTTGGCGAGCGCCTTGCGGGTAAAGCCGCGGCGCGACCGCAGCGCGCGCAGGCGTTCA
CCCAATGCAA
>r225.1 |SOURCES={KEY=d7264f85...,fw,3897857-3897932}|ERRORS={}|SOURCE_1="hcb" (d7264f85c64c494738c475b842be43584b20fbfb)
ATTCAATGTTGCCGCCGGACAGCCCAACGCAACCGAAATCATTGCCATGCCTACACGCCAGTGGG
AAGTCCGGCC
>r226.1 |SOURCES={KEY=d7264f85...,bw,2182243-2182318}|ERRORS={}|SOURCE_1="hcb" (d7264f85c64c494738c475b842be43584b20fbfb)
GCGTTTATTCTCTCGAATGGGAAAGTTAGGTGACTAGATATTTTATTTCTGAGACTGTGACGTAA
TTCGACACGA
>r227.1 |SOURCES={KEY=d7264f85...,fw,1673874-1673949}|ERRORS={}|SOURCE_1="hcb" (d7264f85c64c494738c475b842be43584b20fbfb)
GCGCCAGTTCCATGTCCTCGGCCAGCAGGCCATACATGGTGGCGACCTCATCGGAAGAGCCGGTC
GTCAGTGTCT
>r228.1 |SOURCES={KEY=d7264f85...,fw,380895-380970}|ERRORS={}|SOURCE_1="hcb" (d7264f85c64c494738c475b842be43584b20fbfb)
ACATGCTCCATCAGCACGACGACGCGGCCCACACCGGCGACCAGGTCCATCGCGCCGCCCATGCC
CTTGACCATC
>r229.1 |SOURCES={KEY=d7264f85...,bw,2527067-2527142}|ERRORS={}|SOURCE_1="hcb" (d7264f85c64c494738c475b842be43584b20fbfb)
TCAGTGTCAATAATGTCACTGCCGCGCTTTCCGAGCAGGCCGTCTATGCGACCGCCGACACGATC
GTTGGCAATG
>r230.1 |SOURCES={KEY=d7264f85...,fw,2594952-2595027}|ERRORS={}|SOURCE_1="hcb" (d7264f85c64c494738c475b842be43584b20fbfb)
TCCGCGCCAAGTGTCTGCTTGTACCCGGCGACTGCGCTCGACATGCAGAGCCGTGAATTGGTATC
GATGTTGTTG
>r231.1 |SOURCES={KEY=d7264f85...,fw,4754400-4754475}|ERRORS={}|SOURCE_1="hcb" (d7264f85c64c494738c475b842be43584b20fbfb)
AGTCGGCGGCATCATGAGCGGCCTGCTATTGGGCATACTCCTCGCGCGGCCTTTTTCCAGCTACC
TGGCAGGCCA
>r232.1 |SOURCES={KEY=d7264f85...,fw,2071970-2072045}|ERRORS={}|SOURCE_1="hcb" (d7264f85c64c494738c475b842be43584b20fbfb)
TAGCGTTACAGTGGATGACCATCTAGCACAGCAACCTTTGGAATGCTGTAATCACATCAGTTGCT
TTAATGCGTT
>r233.1 |SOURCES={KEY=d7264f85...,bw,3772916-3772991}|ERRORS={}|SOURCE_1="hcb" (d7264f85c64c494738c475b842be43584b20fbfb)
GACGGAGGGACGCATCCAGCACACGGGTGACCCGCATACCTTTGCGCCAGTTGTGGGCGGCATAC
TTCCTGGCAC
>r234.1 |SOURCES={KEY=d7264f85...,fw,2122799-2122874}|ERRORS={}|SOURCE_1="hcb" (d7264f85c64c494738c475b842be43584b20fbfb)
CAGCCTTGCTTTCGTCAGGCTGATCGAGAATGCCGCGCATCCATTCCAGGTCGCCACCAGAGCAG
AAAATGTCTC
>r235.1 |SOURCES={KEY=d7264f85...,bw,2098569-2098644}|ERRORS={}|SOURCE_1="hcb" (d7264f85c64c494738c475b842be43584b20fbfb)
AATGCTTAGGTTACGGTAGTAGGCAGTAGAAGCAACGGAATCAATATTGAATTTATCAAAAACGG
GATCAGGGAA
>r236.1 |SOURCES={KEY=d7264f85...,bw,1142203-1142278}|ERRORS={}|SOURCE_1="hcb" (d7264f85c64c494738c475b842be43584b20fbfb)
AAGACGCATGCTGACCAACAGCGGAGGAAGGGAGATGAGACGCGGTCTGTTGCTCGGCCTGCTGT
GCACGACGCT
>r237.1 |SOURCES={KEY=d7264f85...,fw,3898285-3898360}|ERRORS={}|SOURCE_1="hcb" (d7264f85c64c494738c475b842be43584b20fbfb)
AGCCCTTAGGTGTCGGGCGATGGCGGGCTTTGACTGCTCCATGGAACGCCAGGCGGAGCAAAGTC
AACCAGTGGG
>r238.1 |SOURCES={KEY=d7264f85...,fw,2144495-2144570}|ERRORS={}|SOURCE_1="hcb" (d7264f85c64c494738c475b842be43584b20fbfb)
GCTCTAAGTGCCGGTGGTAGATGTGTGCCAACAAGATCGTAAGGAATGCCGATCTTGACTTGGCC
GCTTATTTCT
>r239.1 |SOURCES={KEY=d7264f85...,fw,4466864-4466939}|ERRORS={}|SOURCE_1="hcb" (d7264f85c64c494738c475b842be43584b20fbfb)
CTGCAAGGATTTGGTATTGTTGCGCCGCAAGCTGTATGCGACGCCGGACAAAGTTAGAGATGTAC
CAAGGAAATG
>r240.1 |SOURCES={KEY=d7264f85...,bw,4106712-4106787}|ERRORS={}|SOURCE_1="hcb" (d7264f85c64c494738c475b842be43584b20fbfb)
TATCGGTCTTGTATTGATTCAGCGCGTATACGGCCCAAATCGCGGCAGGCAGCCAACCGATAAGA
GTGATCTGGA
>r241.1 |SOURCES={KEY=d7264f85...,fw,3873009-3873084}|ERRORS={}|SOURCE_1="hcb" (d7264f85c64c494738c475b842be43584b20fbfb)
GGATGGCCGCCAGTGGAGGTCCGCAACGCCAGCCAGTAGGAAACAGGATCGCGCCTGCATCGCCG
GTACCCATCG
>r242.1 |SOURCES={KEY=d7264f85...,fw,39736-39811}|ERRORS={}|SOURCE_1="hcb" (d7264f85c64c494738c475b842be43584b20fbfb)
CCGACGAACAGATGCTCGCGCCAAGGAGCCATTCCCGCGCCGGAGGCGTGGATCACGGTCTGGCG
GGCGATGAAG
>r243.1 |SOURCES={KEY=d7264f85...,bw,4711509-4711584}|ERRORS={}|SOURCE_1="hcb" (d7264f85c64c494738c475b842be43584b20fbfb)
TATCAGGCTTGAGGATATGCGTCGACGGTGCGGTTCCCATCGGCCGCAGCGGGTTACCGTCGTTG
TCGATTGAAA
>r244.1 |SOURCES={KEY=d7264f85...,fw,4516429-4516504}|ERRORS={}|SOURCE_1="hcb" (d7264f85c64c494738c475b842be43584b20fbfb)
TCCAGTCACGAAGGCGTCCTGCTTATTGCTTACCGTTCAATGGCCAGGGCCACGCCCATGCCGCC
GCCGATACAC
>r245.1 |SOURCES={KEY=d7264f85...,bw,4017447-4017522}|ERRORS={}|SOURCE_1="hcb" (d7264f85c64c494738c475b842be43584b20fbfb)
GCCACCTTGTCCGGCTCCTGCTTGTACTGCTCCGCCACCATGAAGCAGAACACGGCGGGCGGCAG
TGCCGCGAAC
>r246.1 |SOURCES={KEY=d7264f85...,fw,998440-998515}|ERRORS={}|SOURCE_1="hcb" (d7264f85c64c494738c475b842be43584b20fbfb)
TGGCGTAAAGCGGCATTGACCCCGACACGCAAGGTCAATGCAGCATGCCTGCAAATATACAATTT
TACGCACTAG
>r247.1 |SOURCES={KEY=d7264f85...,bw,4258331-4258406}|ERRORS={}|SOURCE_1="hcb" (d7264f85c64c494738c475b842be43584b20fbfb)
GTAACGAAAACCCGAAGACCTATTCCGCCTTTGTGGAAGCGCTTGCCGAGGCCGCGCAATTCATC
ACTGCCAATC
>r248.1 |SOURCES={KEY=d7264f85...,bw,4167056-4167131}|ERRORS={}|SOURCE_1="hcb" (d7264f85c64c494738c475b842be43584b20fbfb)
GTGGACCGCAACTACCTGCATGTCGCACGGTACCGTTACGCGATGGCGGTACGCACGCAATCGGT
GGTTGAACGT
>r249.1 |SOURCES={KEY=d7264f85...,fw,2736725-2736800}|ERRORS={}|SOURCE_1="hcb" (d7264f85c64c494738c475b842be43584b20fbfb)
TGGATCCCGGGCACCGACCATGCCGGCATCGCCACCCAGATCGTGGTCGAGCGCCAGCTCGATGC
GCAAAAGATT
>r250.1 |SOURCES={KEY=d7264f85...,bw,1139577-1139652}|ERRORS={}|SOURCE_1="hcb" (d7264f85c64c494738c475b842be43584b20fbfb)
GCGCCGCACCGCAAAGCCGCTGTCGCTGGTGATGATCGACATCGACCGCTTCAAGACCGTCAACG
ACAGCTACGG
>r251.1 |SOURCES={KEY=d7264f85...,fw,4245414-4245489}|ERRORS={}|SOURCE_1="hcb" (d7264f85c64c494738c475b842be43584b20fbfb)
AGTGGCCGCAGCCGGCCTGGCCGCCAGCGCCGTTGCCTGCATACCGGTCGATCGGATGCAGGCAA
CCAGAGCGGA
>r252.1 |SOURCES={KEY=d7264f85...,bw,3451286-3451361}|ERRORS={}|SOURCE_1="hcb" (d7264f85c64c494738c475b842be43584b20fbfb)
AAGCAGCGCATCGAAGAATTGCTCGGCGCGGCGCTGCGCTCGTCCCGCGCCACGCACACCTTATA
AACATAACAA
>r253.1 |SOURCES={KEY=d7264f85...,bw,2910089-2910164}|ERRORS={}|SOURCE_1="hcb" (d7264f85c64c494738c475b842be43584b20fbfb)
TTCACGCAGGCCGCGCGCCAGCATGGCGTTGGTCAGCGAAGCAACGCCGGACCTGCCCTGCGGGT
CGCGGCGCGA
>r254.1 |SOURCES={KEY=d7264f85...,fw,3411830-3411905}|ERRORS={}|SOURCE_1="hcb" (d7264f85c64c494738c475b842be43584b20fbfb)
GACGGCACCGCTCGCATCCCGCACCGGCGCAATGTGCATTTCATTCCAGAACATGGTGCCATCCT
TGCGATAATT
>r255.1 |SOURCES={KEY=d7264f85...,bw,2189904-2189979}|ERRORS={}|SOURCE_1="hcb" (d7264f85c64c494738c475b842be43584b20fbfb)
GGATGTTTCTCTACCAGGCGTGGCCTTGACCGTTGCGGCGACTACTATGTTCGCCCTCGTAACAC
CCTACGTTAC
>r256.1 |SOURCES={KEY=d7264f85...,fw,1779490-1779565}|ERRORS={}|SOURCE_1="hcb" (d7264f85c64c494738c475b842be43584b20fbfb)
GGCGCCAGTGCGGTTACTCCAAGCGTTGGCGCTATCCCTTTTTATGATTCTTAAACGTTCTTCAA
ATGCTGCGTA
>r257.1 |SOURCES={KEY=d7264f85...,fw,2730260-2730335}|ERRORS={}|SOURCE_1="hcb" (d7264f85c64c494738c475b842be43584b20fbfb)
CGGCGCCTTCCTTTTCGGTCTGGTAGTGCGGGATCAGGCCGCTCATGTCGAGCATGACCTTGACC
ATTTCCTGCA
>r258.1 |SOURCES={KEY=d7264f85...,bw,3419615-3419690}|ERRORS={}|SOURCE_1="hcb" (d7264f85c64c494738c475b842be43584b20fbfb)
CGCCGCAACCCCGATCACCCCCTCGCCCAGCGGGATTTCCGAACCCACCCCGGAGGCTTCATAAC
CGTGGCTGGC
>r259.1 |SOURCES={KEY=d7264f85...,fw,4179348-4179423}|ERRORS={}|SOURCE_1="hcb" (d7264f85c64c494738c475b842be43584b20fbfb)
TGCCCGAAGGGTCGAGCACTGCCTGACGCTCATGCCGACCGCGCTGGTGGGCTTGTATCAATGCA
CAACCGTTGA
>r260.1 |SOURCES={KEY=d7264f85...,fw,1284638-1284713}|ERRORS={}|SOURCE_1="hcb" (d7264f85c64c494738c475b842be43584b20fbfb)
CCGTGCACGCATGATCGCGGTGTTCCTGCTGGGTGGCGTGATCGTGCTGGTGCTGTCGCTGGCAG
TCTGGGGCGC
>r261.1 |SOURCES={KEY=d7264f85...,fw,3442939-3443014}|ERRORS={}|SOURCE_1="hcb" (d7264f85c64c494738c475b842be43584b20fbfb)
ACTGCTTGTCGCAGTTTCTATAGGTGTTATGCAGCGATTAGCTTAATGCTGAATAGATCCTGCCA
TTACAGTGCG
>r262.1 |SOURCES={KEY=d7264f85...,bw,3453661-3453736}|ERRORS={}|SOURCE_1="hcb" (d7264f85c64c494738c475b842be43584b20fbfb)
CAACCTGATCGCCGCTGTCTTCGTCAACCGCTTGAAGAAAGGCATGCTGCTGCAAACCGACCCGA
CCGTGATCTA
>r263.1 |SOURCES={KEY=d7264f85...,bw,4904265-4904340}|ERRORS={}|SOURCE_1="hcb" (d7264f85c64c494738c475b842be43584b20fbfb)
TTTTTTGTCCGCATGCGTGGCGCACGGGAGCAAAAGACACCGCTGTTTTTCATAACACACCGATA
AGTGTGGACG
>r264.1 |SOURCES={KEY=d7264f85...,bw,3466741-3466816}|ERRORS={}|SOURCE_1="hcb" (d7264f85c64c494738c475b842be43584b20fbfb)
TCCTGGAAAGGCGCTTTCAACATGACCCACGGCGCGACGCTAGGCGGCCATGTGCTCAAGGCAGC
CATCGAGCGC
>r265.1 |SOURCES={KEY=d7264f85...,bw,4481307-4481382}|ERRORS={}|SOURCE_1="hcb" (d7264f85c64c494738c475b842be43584b20fbfb)
TCCCGTCTGCTTTGGTTACCCAACCAACCTGTTGTGACACTTATTGGCCACCCGCCTTGTCAAAA
CGACTGAGCG
>r266.1 |SOURCES={KEY=d7264f85...,bw,979462-979537}|ERRORS={}|SOURCE_1="hcb" (d7264f85c64c494738c475b842be43584b20fbfb)
TCGGCGATATTCGGGCGTGACTCGTGCAGACCCGAGGCAAGGCCGAACGGCTGTCGCCCATGACA
GCGCTGGTAC
>r267.1 |SOURCES={KEY=d7264f85...,bw,1150981-1151056}|ERRORS={}|SOURCE_1="hcb" (d7264f85c64c494738c475b842be43584b20fbfb)
CAAGACGGCGCTCGGGCAGCTGGAAGAAGCGGAGGAAGCGCTGTTTGACGCCAAGGCCAAGCCGA
CCGGCAAGCT
>r268.1 |SOURCES={KEY=d7264f85...,bw,966356-966431}|ERRORS={}|SOURCE_1="hcb" (d7264f85c64c494738c475b842be43584b20fbfb)
CTTGGCTTGTAAACGCTTGCCTGGAGGGTACACCGATTGCGACGTTGAACGCGGTCGGCACGCAT
CAACCGGACC
>r269.1 |SOURCES={KEY=d7264f85...,fw,2174666-2174741}|ERRORS={}|SOURCE_1="hcb" (d7264f85c64c494738c475b842be43584b20fbfb)
TTCGAAGCAATTCGAAAAGGCGTAATTCTTAACGTTGTCATTAATGATCTGGACGCCACCTTTTT
CATAGCTTTC
>r270.1 |SOURCES={KEY=d7264f85...,bw,1484035-1484110}|ERRORS={}|SOURCE_1="hcb" (d7264f85c64c494738c475b842be43584b20fbfb)
GTTCGTGAACTCGGCCAAGGGCGACGGCAGCGCGATCATGGTGGGCGGCAGCGTGATGGTGGGCG
GTATCGCTCT
>r271.1 |SOURCES={KEY=d7264f85...,fw,3284481-3284556}|ERRORS={}|SOURCE_1="hcb" (d7264f85c64c494738c475b842be43584b20fbfb)
GCCGCGTGTCGTGCTCTGGCAACGCAATTGGCATCTCTCGCTGGGTGCGCTGGTGTCGCTGCTGA
TGGTGCTGAT
>r272.1 |SOURCES={KEY=d7264f85...,fw,186677-186752}|ERRORS={}|SOURCE_1="hcb" (d7264f85c64c494738c475b842be43584b20fbfb)
GCGGCAAACCGATTCTGCCATGAATGGGGACTTGGTTCAGCGGTCGCGCAGCAAGTCGACATAGG
CGCCGCGCAC
>r273.1 |SOURCES={KEY=d7264f85...,bw,3237415-3237490}|ERRORS={}|SOURCE_1="hcb" (d7264f85c64c494738c475b842be43584b20fbfb)
CTCCCGACAACAGCTTGCCGGACGCCAAGTGCCATCATCGATACCGAGCCTACAAATCTACATGC
TCGGGCTTGG
>r274.1 |SOURCES={KEY=d7264f85...,bw,939128-939203}|ERRORS={}|SOURCE_1="hcb" (d7264f85c64c494738c475b842be43584b20fbfb)
ATCCGTGTGATTCGCATCCTGTTGCGCGGGCTGACATTGAAAGATGCCTGCGAACAGCTCAGCAT
TTCTGTCGAG
>r275.1 |SOURCES={KEY=d7264f85...,bw,4270065-4270140}|ERRORS={}|SOURCE_1="hcb" (d7264f85c64c494738c475b842be43584b20fbfb)
CCTCCCGCATCATCGACATTCAAGCCATGGCAACCTGCAAAAGGAATCACGATGATGAATGCCAG
GCATCTTCCT
>r276.1 |SOURCES={KEY=d7264f85...,fw,2786322-2786397}|ERRORS={}|SOURCE_1="hcb" (d7264f85c64c494738c475b842be43584b20fbfb)
TACTGTTTTGTCATCCACGCACGCCAGCGGATTTCCAGAGCCTGCATCAGGTAAACCCGGTAAAT
GGCGACGGCG
>r277.1 |SOURCES={KEY=d7264f85...,bw,2309651-2309726}|ERRORS={}|SOURCE_1="hcb" (d7264f85c64c494738c475b842be43584b20fbfb)
GCTCACCGTTCAAATCCAGCCAGAGTTCAAGCCGTTGGGGATTGGGCACTTCATCCCTGGTAACC
AGCCACGGCC
>r278.1 |SOURCES={KEY=d7264f85...,bw,3788252-3788327}|ERRORS={}|SOURCE_1="hcb" (d7264f85c64c494738c475b842be43584b20fbfb)
GTCATGCCGGTGTAATCCAGCGTTCCCCGCGCCATCTTCTTCAGGGCGTTGTCAGTCTTGTCGAG
CCACCGGTTG
>r279.1 |SOURCES={KEY=d7264f85...,fw,2614948-2615023}|ERRORS={}|SOURCE_1="hcb" (d7264f85c64c494738c475b842be43584b20fbfb)
ACGCGGTACCGACCACCGCCAGCGGCAGGTCGAAACGAAAGTCGGGTTCGTCGAGGTAGCGCTCG
ACTTGCCGTG
>r280.1 |SOURCES={KEY=d7264f85...,fw,4484419-4484494}|ERRORS={}|SOURCE_1="hcb" (d7264f85c64c494738c475b842be43584b20fbfb)
CGTTCCTTGATCCACTCGACCTTCGGCACTGACCCGATATCGGCAATGACCGCGCCATAATTGGC
GCGTCCACGC
>r281.1 |SOURCES={KEY=d7264f85...,fw,1668049-1668124}|ERRORS={}|SOURCE_1="hcb" (d7264f85c64c494738c475b842be43584b20fbfb)
GACCTGGACCGCGCACAAGGTCACAAGCGCCAAGGAAAGGATCGAAACGATCGCGGCACGATTTG
GCACGACACC
>r282.1 |SOURCES={KEY=d7264f85...,fw,4422271-4422346}|ERRORS={}|SOURCE_1="hcb" (d7264f85c64c494738c475b842be43584b20fbfb)
CGCGGAGAGAATGGCCAGCGCTTAATCACGGAGAATTCGATACGCATGACTGCGCAAAATGTACT
GGTGGAAAAC
>r283.1 |SOURCES={KEY=d7264f85...,fw,4816137-4816212}|ERRORS={}|SOURCE_1="hcb" (d7264f85c64c494738c475b842be43584b20fbfb)
TCGACTTCCGCATCAGCTTTTCGGAGCCGGCATAGTGGTCGCAGACCGGAATGGAGACCGGCAGA
TGTGTGCCCT
>r284.1 |SOURCES={KEY=d7264f85...,fw,474028-474103}|ERRORS={}|SOURCE_1="hcb" (d7264f85c64c494738c475b842be43584b20fbfb)
TGTTCGGATGCCCTTTCCCGCGCATGCTCGCGCAGCGCGTGGGCGATTTCATGCCCGATCACCGC
AGCAAGTTCG
>r285.1 |SOURCES={KEY=d7264f85...,bw,4829120-4829195}|ERRORS={}|SOURCE_1="hcb" (d7264f85c64c494738c475b842be43584b20fbfb)
GTTCAGGCCCACGGTGTTGGGGACACGACCGATCGACACGATCAACCTGTCGAATACCACCTTTT
GCGCTGCACC
>r286.1 |SOURCES={KEY=d7264f85...,fw,4224692-4224767}|ERRORS={}|SOURCE_1="hcb" (d7264f85c64c494738c475b842be43584b20fbfb)
CCCAATGAACAGCAGCGCCTGGTTGGCCGGCTCGGCGGCTTGCCGGCGATGATGCTGCGCAATCA
CGGTACACTT
>r287.1 |SOURCES={KEY=d7264f85...,bw,4278474-4278549}|ERRORS={}|SOURCE_1="hcb" (d7264f85c64c494738c475b842be43584b20fbfb)
GCCGGCGCAGTCGCCATCATGGATAAGGCGGCGGAAGCCGGAGTGAGCTTCATAGACACCGCGGA
TGTCTATCCG
>r288.1 |SOURCES={KEY=d7264f85...,bw,1225822-1225897}|ERRORS={}|SOURCE_1="hcb" (d7264f85c64c494738c475b842be43584b20fbfb)
GTCTGGCTGGATCCGCAAAAGGTGGCGGCGCGCAACATGACTGCCAGCGATGTGGTGGCGGCGAT
TCGCGAGCAG
>r289.1 |SOURCES={KEY=d7264f85...,fw,3085193-3085268}|ERRORS={}|SOURCE_1="hcb" (d7264f85c64c494738c475b842be43584b20fbfb)
ATCAGCGTGCCGCTGCACAACATCTATCTGGCCGAAACCGATGAGCTAGTTCGTGTGCTGGCACA
CGACATTTCC
>r290.1 |SOURCES={KEY=d7264f85...,fw,3207241-3207316}|ERRORS={}|SOURCE_1="hcb" (d7264f85c64c494738c475b842be43584b20fbfb)
GCATCAACCGTCTCGGTGGCGGCTTGTCGGCGCCGGCGCTGACCGCCAAGGACATGGAAGACATC
AAGACCGCGA
>r291.1 |SOURCES={KEY=d7264f85...,fw,4217312-4217387}|ERRORS={}|SOURCE_1="hcb" (d7264f85c64c494738c475b842be43584b20fbfb)
CGGCAACGTCGCCAACGGTTCGCCGATCGGCGACTCCGCGCCGTGGCTGATTGCCCTGGGCAGCG
AAATCGTCAT
>r292.1 |SOURCES={KEY=d7264f85...,fw,4495685-4495760}|ERRORS={}|SOURCE_1="hcb" (d7264f85c64c494738c475b842be43584b20fbfb)
CAAGATCCGCGAAATCGTGGCAATGCCGCCGATTACCGCGATTGCAGGCGCGTTGCCGCACATGC
TGGGGGTGGT
>r293.1 |SOURCES={KEY=d7264f85...,bw,3652015-3652090}|ERRORS={}|SOURCE_1="hcb" (d7264f85c64c494738c475b842be43584b20fbfb)
TTCAAGGTGTCGCCGACCTTGGTGCCAACCGGCAGTGCCATGCGTGCCACCGTATCGGCAACCTT
CACCAGGTAG
>r294.1 |SOURCES={KEY=d7264f85...,bw,577422-577497}|ERRORS={}|SOURCE_1="hcb" (d7264f85c64c494738c475b842be43584b20fbfb)
CACCTTCCTTCCAGTGGCATGCCGGAGTTGCGTTCAACCTGAAATGAAACCGCTCTTAACAATAA
GGAGATCAAT
>r295.1 |SOURCES={KEY=d7264f85...,bw,1849833-1849908}|ERRORS={}|SOURCE_1="hcb" (d7264f85c64c494738c475b842be43584b20fbfb)
AATTCGGCGCCACGCCGCTGTACACCGTCGAGCAGCTCAAGGGCGTTGATGTCGGCCTCGTGCTG
TACCCGCTGT
>r296.1 |SOURCES={KEY=d7264f85...,bw,1134211-1134286}|ERRORS={}|SOURCE_1="hcb" (d7264f85c64c494738c475b842be43584b20fbfb)
AGGTGGCCGCGCAAGCGGGTTGGCCGCAAGGGCAGGGCAAGGGGCGGAGTCCCGTGCTGCCCCGC
CGGGCGGTAC
>r297.1 |SOURCES={KEY=d7264f85...,bw,2090563-2090638}|ERRORS={}|SOURCE_1="hcb" (d7264f85c64c494738c475b842be43584b20fbfb)
TAGATGTCTTAGATTAGCAGCGCCAAAGTGCAGCATAACTTGGCACTGCACACTGTCACCTGCGG
CGCAGGTGAG
>r298.1 |SOURCES={KEY=d7264f85...,bw,1742162-1742237}|ERRORS={}|SOURCE_1="hcb" (d7264f85c64c494738c475b842be43584b20fbfb)
CCCGTCAGTTCAATGCGGCCGACAGCGCAACGACGGAGGTGCTGACGCTGTGCGGACAAACCGTT
CCCTTCGGCG
>r299.1 |SOURCES={KEY=d7264f85...,fw,3732746-3732821}|ERRORS={}|SOURCE_1="hcb" (d7264f85c64c494738c475b842be43584b20fbfb)
TGCTCGTCTTCAGAAAATAATGCATGGGTCAAAGTACCGAAACGTCGCCATTAAAAAGCCGTAAA
AAGGCTCTTG
>r300.1 |SOURCES={KEY=d7264f85...,bw,2618587-2618662}|ERRORS={}|SOURCE_1="hcb" (d7264f85c64c494738c475b842be43584b20fbfb)
CCTGCTGGTCAAGTAAAGTTACTTAAGGGCTTCTTTTTGTGTGCTGCACAATCCTGCTATGTGAT
TTCCACAGTA
>r301.1 |SOURCES={KEY=d7264f85...,fw,4689965-4690040}|ERRORS={}|SOURCE_1="hcb" (d7264f85c64c494738c475b842be43584b20fbfb)
AAGCAGCTTGTTGTCGTCGGCAACCGAACCGGACAGCACGTCATTGGCAGCCTTTTGCTGAAGCG
CCACCAGCTT
>r302.1 |SOURCES={KEY=d7264f85...,fw,1926990-1927065}|ERRORS={}|SOURCE_1="hcb" (d7264f85c64c494738c475b842be43584b20fbfb)
GCTGGCCTCGCGCGCATGGCGTTCCGCATCGTAGCGGGCGCGGCTGGCTTCTATCGCTTCTTCGG
AGGCTTTCGC
>r303.1 |SOURCES={KEY=d7264f85...,fw,1555311-1555386}|ERRORS={}|SOURCE_1="hcb" (d7264f85c64c494738c475b842be43584b20fbfb)
TCGGAGACCTCCATATGGATGTCCATCTTCGCCAGCCGCTGCTCGAGCACCTTGAGCTGGATACG
CGCGATCAAA
>r304.1 |SOURCES={KEY=d7264f85...,bw,4435325-4435400}|ERRORS={}|SOURCE_1="hcb" (d7264f85c64c494738c475b842be43584b20fbfb)
AGCAGTGAGAACTCGGCATGAGCGCGACGGGCATAAAATCGTAGACTGAACCGGATTCAAGCCAT
TCCTTGGCGC
>r305.1 |SOURCES={KEY=d7264f85...,bw,2441661-2441736}|ERRORS={}|SOURCE_1="hcb" (d7264f85c64c494738c475b842be43584b20fbfb)
CGGCGGCAATGTCCGGCGCATAGATGGGCGGCGGCAGCTTGGGCTCAACCTCGAGGTAATTCTTT
GCATGCGCGA
>r306.1 |SOURCES={KEY=d7264f85...,fw,2703806-2703881}|ERRORS={}|SOURCE_1="hcb" (d7264f85c64c494738c475b842be43584b20fbfb)
AAGCTCCAGGTTTTGTACCGATTCCCCCTTCAATGCCCGTGCCAGAGCCGGCTCGCGCAGTGCGT
GCGCATGCAT
>r307.1 |SOURCES={KEY=d7264f85...,bw,4885567-4885642}|ERRORS={}|SOURCE_1="hcb" (d7264f85c64c494738c475b842be43584b20fbfb)
CTTTTCCTCGTCCGTCATTTTGGTCGACATGAAAGCGGTCCATAGCTTGTCAACCTCGGCGGTTT
TCCGGTCTAC
>r308.1 |SOURCES={KEY=d7264f85...,fw,4338645-4338720}|ERRORS={}|SOURCE_1="hcb" (d7264f85c64c494738c475b842be43584b20fbfb)
GCGCCTTCAGGGACCTTCTCGACATACGTCGTCTTGATCTTGTCCCCGAACTGCGCCTCCACCGC
TTTGCGCGCG
>r309.1 |SOURCES={KEY=d7264f85...,bw,4258320-4258395}|ERRORS={}|SOURCE_1="hcb" (d7264f85c64c494738c475b842be43584b20fbfb)
CCGAAGACCTATTCCGCCTTTGTGGAAGCGCTTGCCGAGGCCGCGCAATTCATCACTGCCAATCC
CGAGGCTGCG
>r310.1 |SOURCES={KEY=d7264f85...,fw,2580951-2581026}|ERRORS={}|SOURCE_1="hcb" (d7264f85c64c494738c475b842be43584b20fbfb)
GTGTATTTTATTCCAACCGGGCACTGTTGTCGCTCGCTTCATGCCACTTTTGCATGAAGTGCCGA
CGACTGCGGC
>r311.1 |SOURCES={KEY=d7264f85...,fw,4049178-4049253}|ERRORS={}|SOURCE_1="hcb" (d7264f85c64c494738c475b842be43584b20fbfb)
ATGCTGCTCATACCTGCCATCGACCTCAAGGACGGTCATTGCGTGCGCCTGAAACAGGGCGATAT
GGACCAAGCC
>r312.1 |SOURCES={KEY=d7264f85...,bw,4398639-4398714}|ERRORS={}|SOURCE_1="hcb" (d7264f85c64c494738c475b842be43584b20fbfb)
AATGCGTCCCGGTGCGCGGTCATCTCGGTCGACTATCGGATGGGGCCCGAACACCGCTTTCCTGC
CGCCGTGGAC
>r313.1 |SOURCES={KEY=d7264f85...,bw,2882567-2882642}|ERRORS={}|SOURCE_1="hcb" (d7264f85c64c494738c475b842be43584b20fbfb)
TGTCGCCATCGGCCTCGCCGTTGGAGGACGCGGACGCGCTGGCGGCGCTACTGCTGGCCGATCCA
TTGCCCTGTG
>r314.1 |SOURCES={KEY=d7264f85...,bw,482043-482118}|ERRORS={}|SOURCE_1="hcb" (d7264f85c64c494738c475b842be43584b20fbfb)
GAGCCAAGGGCAGCAAGCTTTTCACTTCGTACCAGTTCCTCCTGTGCCTTGTTCAGCGTTTCGAG
GGTAGCGGCC
>r315.1 |SOURCES={KEY=d7264f85...,bw,2665715-2665790}|ERRORS={}|SOURCE_1="hcb" (d7264f85c64c494738c475b842be43584b20fbfb)
GCGCCATGGTCGTCGGTGGCGCCATCGGGCTGTACGCAGCACGTACCGTGCAGATGACCCAGATG
CCGGAACTGG
>r316.1 |SOURCES={KEY=d7264f85...,fw,1251147-1251222}|ERRORS={}|SOURCE_1="hcb" (d7264f85c64c494738c475b842be43584b20fbfb)
TCTTCCCGCAGGCCATGAAACACGGCTTGCCGTACCAGCCCGTCCGAGGTCCATTCGGCGAAGGA
TATTTCTGCA
>r317.1 |SOURCES={KEY=d7264f85...,bw,2352022-2352097}|ERRORS={}|SOURCE_1="hcb" (d7264f85c64c494738c475b842be43584b20fbfb)
ACCTTGCGGATATATACGGTCTGGATCACGTCGCGTGTTTCGGGATCGATCGTGATCGGCCCGCG
CGGGCTGTTG
>r318.1 |SOURCES={KEY=d7264f85...,fw,1823240-1823315}|ERRORS={}|SOURCE_1="hcb" (d7264f85c64c494738c475b842be43584b20fbfb)
AACATCGTTCACCAGCATCAGCAGCCTGATATGTTTTGCCGCCTGCTCCGGTGTGACGCCCATCG
GCACGTCATC
>r319.1 |SOURCES={KEY=d7264f85...,bw,2144200-2144275}|ERRORS={}|SOURCE_1="hcb" (d7264f85c64c494738c475b842be43584b20fbfb)
GAAACCTGTGTGTTTCGTCCCGCAATCTTTACTGCGCTGGAGAGGAAAAGCATTGACTGGCGAAT
TGTTTTTGAC
>r320.1 |SOURCES={KEY=d7264f85...,bw,4567995-4568070}|ERRORS={}|SOURCE_1="hcb" (d7264f85c64c494738c475b842be43584b20fbfb)
CGCCAACCAGACACTGGTCGACTTCCTTTCCATGCAGGGCCACGTGGTGCATGCCGCCTACGACG
GGCTGAACGG
>r321.1 |SOURCES={KEY=d7264f85...,bw,4877123-4877198}|ERRORS={}|SOURCE_1="hcb" (d7264f85c64c494738c475b842be43584b20fbfb)
GATGCCAGGCTTGTTGAAAAGCCCGGGAATTGGCTTGGCTGCTGGGTTTGCGGCAAAACAGACAA
CACCGCATGC
>r322.1 |SOURCES={KEY=d7264f85...,bw,3063588-3063663}|ERRORS={}|SOURCE_1="hcb" (d7264f85c64c494738c475b842be43584b20fbfb)
TTGGTTATCCGGTCATCATCAAGGCAGCCGGTGGCGGCGGCGGTCGCGGCATGCGGGTCGTGCAT
ACCGAGGCGG
>r323.1 |SOURCES={KEY=d7264f85...,fw,3193008-3193083}|ERRORS={}|SOURCE_1="hcb" (d7264f85c64c494738c475b842be43584b20fbfb)
CTGAAGCACATCGACGTGATGCGCATGTTCAACGACGATCCGGAAACCGATGCCGTCATCATGAT
CGGCGAAATC
>r324.1 |SOURCES={KEY=d7264f85...,bw,1043371-1043446}|ERRORS={}|SOURCE_1="hcb" (d7264f85c64c494738c475b842be43584b20fbfb)
ACACAGATTCACTGCCTGGTCCTCCGGGACATCGACAACGGAACTGTGTGGAGGTACAACAGCCA
GACCCCGTAC
>r325.1 |SOURCES={KEY=d7264f85...,fw,2390177-2390252}|ERRORS={}|SOURCE_1="hcb" (d7264f85c64c494738c475b842be43584b20fbfb)
CCGTTGATCACATAGTCGTCGCCGTCGCGCACGATCGACGATTCAATGTTGGTGGCGTCCGACGA
GGCGACTGCG
>r326.1 |SOURCES={KEY=d7264f85...,fw,2969200-2969275}|ERRORS={}|SOURCE_1="hcb" (d7264f85c64c494738c475b842be43584b20fbfb)
TGGCAACCGATGCCGTTGATGGCGGAAAAGTGCGTCTGAATGGCGAACGCGTCAAGCCGGCACGC
GGGGTCAAGC
>r327.1 |SOURCES={KEY=d7264f85...,bw,3229060-3229135}|ERRORS={}|SOURCE_1="hcb" (d7264f85c64c494738c475b842be43584b20fbfb)
GTTTCCTGCTGCCTTCGCTGCAGCAGGCGACGCTTCCTGCCGCATAAAACCGATCCGGCCGCATC
ATGTTGCCTG
>r328.1 |SOURCES={KEY=d7264f85...,fw,4562644-4562719}|ERRORS={}|SOURCE_1="hcb" (d7264f85c64c494738c475b842be43584b20fbfb)
CAGCTTCATTTCTTCGGTGATCTTGGTCGCGCCGCAGTCGAGGGCGCCCCGGAAGATGTACGGAA
AGCACAGCAC
>r329.1 |SOURCES={KEY=d7264f85...,fw,1730775-1730850}|ERRORS={}|SOURCE_1="hcb" (d7264f85c64c494738c475b842be43584b20fbfb)
TCCGCTTCTGCCGCGCACTCGGCTATGACGGCTGGCACGAATTCAAGCTGAAACTGGCGCAGACA
CTGGCGCTTG
>r330.1 |SOURCES={KEY=d7264f85...,bw,4009185-4009260}|ERRORS={}|SOURCE_1="hcb" (d7264f85c64c494738c475b842be43584b20fbfb)
AGTGATGTTGCTGTGTTCCAGCGTAGCCCAATCGCCTACGCTTTTCGGGGCACGTTTGCGAACCT
CCAGCGACGC
>r331.1 |SOURCES={KEY=d7264f85...,fw,2094770-2094845}|ERRORS={}|SOURCE_1="hcb" (d7264f85c64c494738c475b842be43584b20fbfb)
GGGGGCGTTGATCATCTCGGTGCGCAGTATGCCGCCCAATCGCGGGCGCTCCCCGATAATTTCGA
TCATCGCGGC
>r332.1 |SOURCES={KEY=d7264f85...,fw,4732217-4732292}|ERRORS={}|SOURCE_1="hcb" (d7264f85c64c494738c475b842be43584b20fbfb)
CGACCAAACCTGCCCAACCGGAGGGCTGCACCAATTTCAAGCTGCGTCAGCTCATGCGCAGCGTC
GGCCAGCACT
>r333.1 |SOURCES={KEY=d7264f85...,bw,271570-271645}|ERRORS={}|SOURCE_1="hcb" (d7264f85c64c494738c475b842be43584b20fbfb)
TGGCCTCGCAAAGGGCGGTTCCGTGATAGCGGTAGCGTGGTCAGGTGGTCCTTGCATTGCTCCCT
TTGCGGGATG
>r334.1 |SOURCES={KEY=d7264f85...,fw,366977-367052}|ERRORS={}|SOURCE_1="hcb" (d7264f85c64c494738c475b842be43584b20fbfb)
GAAGGTGACTACGCGTCGTGCCGTAATCGGGATTTCTTCACCGGTCTTGGGATTGCGTCCGGGAC
GCTGCGGCTT
>r335.1 |SOURCES={KEY=d7264f85...,fw,2865131-2865206}|ERRORS={}|SOURCE_1="hcb" (d7264f85c64c494738c475b842be43584b20fbfb)
AGCGAAGGGCTGCATTCCTGTCCACGACGACCGGCAATGCCAGTTGTACACCGCGTGCGGCAAGG
ATGTCATAGG
>r336.1 |SOURCES={KEY=d7264f85...,fw,4901054-4901129}|ERRORS={}|SOURCE_1="hcb" (d7264f85c64c494738c475b842be43584b20fbfb)
GGGCGTGGACTACCAGGGTATCTAATCCTGTTTGCTCCCCACGCTTTCGTGCATGAGCGTCAGTG
TTATCCCAGG
>r337.1 |SOURCES={KEY=d7264f85...,fw,1149415-1149490}|ERRORS={}|SOURCE_1="hcb" (d7264f85c64c494738c475b842be43584b20fbfb)
CCAGCTTGACCAGTGCCGTGTTCAGCCCGTGCAGCAACGGCCCCATGTCGAGGCAGAGTTCGGGT
CCCAACAGCG
>r338.1 |SOURCES={KEY=d7264f85...,fw,232668-232743}|ERRORS={}|SOURCE_1="hcb" (d7264f85c64c494738c475b842be43584b20fbfb)
ACGTTGCGACGCGGCAGCAGGACACTGTTCCCAAACACATCACGGTCGATCTTTGAGAAGTTCAG
CGTGTCGTTC
>r339.1 |SOURCES={KEY=d7264f85...,bw,4895469-4895544}|ERRORS={}|SOURCE_1="hcb" (d7264f85c64c494738c475b842be43584b20fbfb)
GGCGCCGCAGGCTACATCGGCTCGCACACCTGCGTCGAGCTGTTATCCGCAGGCTATTCCGTCGT
CGCGCTCGAC
>r340.1 |SOURCES={KEY=d7264f85...,bw,671414-671489}|ERRORS={}|SOURCE_1="hcb" (d7264f85c64c494738c475b842be43584b20fbfb)
GTACGCGCGTAGCGTCGGGGCTCTGAATGCCAGGGAATCGTTCCCTGGCGGATGATGGTCGTTAC
GGGGTGCCAT
>r341.1 |SOURCES={KEY=d7264f85...,bw,590551-590626}|ERRORS={}|SOURCE_1="hcb" (d7264f85c64c494738c475b842be43584b20fbfb)
GCCCCATCGATCGATCTCCGGAATGATGCGCCCGGAGAAATAGCGAAGCTGGCCTTCGATCTCTA
TATCGAAGTC
>r342.1 |SOURCES={KEY=d7264f85...,bw,1354400-1354475}|ERRORS={}|SOURCE_1="hcb" (d7264f85c64c494738c475b842be43584b20fbfb)
ATTCCGGCAGCATGCCCCAGCCCAGCCCGAGCGCAATGGCGTGCATATAAGCGTCCGATGCCGGC
ACGTAATGAC
>r343.1 |SOURCES={KEY=d7264f85...,bw,3690640-3690715}|ERRORS={}|SOURCE_1="hcb" (d7264f85c64c494738c475b842be43584b20fbfb)
ATCCGCAGCGTGATGAATGAAATCATCCGCAAGCAGCCGGACATGGAAGTGGTTGGCGTCGCACC
GGATCCCATT
>r344.1 |SOURCES={KEY=d7264f85...,fw,2510193-2510268}|ERRORS={}|SOURCE_1="hcb" (d7264f85c64c494738c475b842be43584b20fbfb)
CGCCTGCTGGACCCATACCCTGGAAAAGCTGCAGTTCAGCGGCACCATGCAGTGCGCGATGCAGG
CGGACCAGGT
>r345.1 |SOURCES={KEY=d7264f85...,bw,455572-455647}|ERRORS={}|SOURCE_1="hcb" (d7264f85c64c494738c475b842be43584b20fbfb)
CAAAATCATGCGCCGGCAGCGGCTTGCTGAAGAAGTACCCCTGCATTTCGTCGCACTGATGCTCG
CGCAGGAATG
>r346.1 |SOURCES={KEY=d7264f85...,fw,1379368-1379443}|ERRORS={}|SOURCE_1="hcb" (d7264f85c64c494738c475b842be43584b20fbfb)
TCGAGATGCTGCGCAGGCATGCCGGCAGGCCGCTGCCCGAACAGGGAAGCGCATTTGCTTCTACC
CTGGCAGCCT
>r347.1 |SOURCES={KEY=d7264f85...,bw,2940946-2941021}|ERRORS={}|SOURCE_1="hcb" (d7264f85c64c494738c475b842be43584b20fbfb)
TGTCGTACTGGCCGGCGCCGCGCTGCGGATAACCGCAGCACAGATAGCCCGGCGGCAGCACGGTT
TGCACGCCGA
>r348.1 |SOURCES={KEY=d7264f85...,bw,1880775-1880850}|ERRORS={}|SOURCE_1="hcb" (d7264f85c64c494738c475b842be43584b20fbfb)
AATTGGCGCGGTCTCGGTTTATGGCTTTCATGCAACTTCCGGCCGGTTGCAGTCCTTGTTGAACA
CTGGCTCACA
>r349.1 |SOURCES={KEY=d7264f85...,fw,4198549-4198624}|ERRORS={}|SOURCE_1="hcb" (d7264f85c64c494738c475b842be43584b20fbfb)
TGCGTACATCTGAAAGGCCATTGCGGCTCCTGGTGGTTGATGACAACGAGGATGCTGCCCGCATG
CTGGCAATGC
>r350.1 |SOURCES={KEY=d7264f85...,fw,3017205-3017280}|ERRORS={}|SOURCE_1="hcb" (d7264f85c64c494738c475b842be43584b20fbfb)
CGACGGGCGTGATCCTCGAGCAATTGCCTGTTGACCGCATCAGGGCTGGCCTGCCCCAGGCGATT
GCCAACCTGA
>r351.1 |SOURCES={KEY=d7264f85...,bw,720658-720733}|ERRORS={}|SOURCE_1="hcb" (d7264f85c64c494738c475b842be43584b20fbfb)
CGGAAGCACGCGCACTGACAGTCCAGCGCGCAAGCTTCAACGGCGGCGGCCTGATCGATATGGTG
TTGATGTTTA
>r352.1 |SOURCES={KEY=d7264f85...,fw,2023321-2023396}|ERRORS={}|SOURCE_1="hcb" (d7264f85c64c494738c475b842be43584b20fbfb)
ATCTTGTCGAAACGCTTTTCGTTGAATTTTTGCCAGACCTTGACCATGTCGCGATCCGCGCCCTG
CATCAATCCA
>r353.1 |SOURCES={KEY=d7264f85...,fw,3291634-3291709}|ERRORS={}|SOURCE_1="hcb" (d7264f85c64c494738c475b842be43584b20fbfb)
CGCGGCATCGCGGCGCAGCGCTTGTCCGGGAGGCAGTTCGCCAAACACCGTGATGCAGATATTCA
ACGGGCCTTT
>r354.1 |SOURCES={KEY=d7264f85...,bw,1094015-1094090}|ERRORS={}|SOURCE_1="hcb" (d7264f85c64c494738c475b842be43584b20fbfb)
GACCGCGGCTGCAATCAAGCTCACCGCGAGCCAGGTAACAAGTCCGGCGACCTGCTTGCTTTTTG
ACATCGGCGT
>r355.1 |SOURCES={KEY=d7264f85...,bw,2875930-2876005}|ERRORS={}|SOURCE_1="hcb" (d7264f85c64c494738c475b842be43584b20fbfb)
CTTGAGATTTCTCGCAAGGCATTGCCTGCAACATCGACTCGACAGCCAGTACGGGCACTACAGGC
ACTATAGACA
>r356.1 |SOURCES={KEY=d7264f85...,fw,2228702-2228777}|ERRORS={}|SOURCE_1="hcb" (d7264f85c64c494738c475b842be43584b20fbfb)
CAAGCCGTTTCAGAAGATATGCCTGACCCCAAGCATTACGCCCACTTGGTTGCCGCCGCCGGGCG
GCGCAGTGCC
>r357.1 |SOURCES={KEY=d7264f85...,fw,1100219-1100294}|ERRORS={}|SOURCE_1="hcb" (d7264f85c64c494738c475b842be43584b20fbfb)
GCATCTTCTTCATCTTTTCGAAGTAGCGGCGCGACCACTTGCGGGTCTCGTCGTTCTGGTCCCAG
TACCAGGCGT
>r358.1 |SOURCES={KEY=d7264f85...,bw,1935-2010}|ERRORS={}|SOURCE_1="hcb" (d7264f85c64c494738c475b842be43584b20fbfb)
CTTGCGCCGAGCTGGCGTAACAACGTCTGCAACTGTGCAACGCTTAACGGGGTGTCGAGGTAATG
CACCACATTC
>r359.1 |SOURCES={KEY=d7264f85...,fw,843569-843644}|ERRORS={}|SOURCE_1="hcb" (d7264f85c64c494738c475b842be43584b20fbfb)
CTTCGGCGGTCTTCCTGGCATCCCCTTCATAGCCGAGCATGAGCCCCAGCGGGCGGACGGTGGTC
TCGATGCAGA
>r360.1 |SOURCES={KEY=d7264f85...,bw,3697741-3697816}|ERRORS={}|SOURCE_1="hcb" (d7264f85c64c494738c475b842be43584b20fbfb)
CTTGCCTTCGGCAGCAGACTTGACGCGTTGCTCTTCGCTGCCCGATCCGACAAAAAGTATGCTGG
TCTTGCGCCC
>r361.1 |SOURCES={KEY=d7264f85...,fw,922644-922719}|ERRORS={}|SOURCE_1="hcb" (d7264f85c64c494738c475b842be43584b20fbfb)
CTGGCCGACCAGACTGCCGGCCGTCAGGAAGCCGTCGATGTACGGCACATCGGTATCGGTGTACG
TTTTGAGAAA
>r362.1 |SOURCES={KEY=d7264f85...,fw,845124-845199}|ERRORS={}|SOURCE_1="hcb" (d7264f85c64c494738c475b842be43584b20fbfb)
GGAACGTGGACTGGATGCGGAAGCCATCCTGCGCGCCGCGGGCATTTCCCCCGCCCTGCTGCACA
GCCCGCAGGG
>r363.1 |SOURCES={KEY=d7264f85...,fw,2469832-2469907}|ERRORS={}|SOURCE_1="hcb" (d7264f85c64c494738c475b842be43584b20fbfb)
GGTCGTGTTGGTGCCCTCATCATGGATCAGCAAGGCTGTGAGGCCGCGCGCCTCGGCGAGTTGCC
GGACCACCGG
>r364.1 |SOURCES={KEY=d7264f85...,bw,2087158-2087233}|ERRORS={}|SOURCE_1="hcb" (d7264f85c64c494738c475b842be43584b20fbfb)
TGCCAACGGCTGGGATGTCAAGACGTTAATGGAATACGTTGGCTGGAAGGACGTGCATTCGGCCA
TGCGCTATGT
>r365.1 |SOURCES={KEY=d7264f85...,fw,4262457-4262532}|ERRORS={}|SOURCE_1="hcb" (d7264f85c64c494738c475b842be43584b20fbfb)
ATCCCGACTAGCACCACATCGGTCTGCAGGAATTCCCGTGCATTCATGGTCATGTAACCGATACC
GGATTGGGCG
>r366.1 |SOURCES={KEY=d7264f85...,fw,2034399-2034474}|ERRORS={}|SOURCE_1="hcb" (d7264f85c64c494738c475b842be43584b20fbfb)
GCGTTTTTAAATAAAAATTGAAGCGTTCTTCTTGATTACCCAAAATATCGATAACTTTTTACAAT
TTCGACATCG
>r367.1 |SOURCES={KEY=d7264f85...,fw,1862769-1862844}|ERRORS={}|SOURCE_1="hcb" (d7264f85c64c494738c475b842be43584b20fbfb)
AGCATGTTGCGTGTCTTGTCCTGTTCGGCGGCGATGGCGATCGTTGCATATGTTGCTGTAAGCAT
GCATACCTCT
>r368.1 |SOURCES={KEY=d7264f85...,bw,2959398-2959473}|ERRORS={}|SOURCE_1="hcb" (d7264f85c64c494738c475b842be43584b20fbfb)
ACGGGACTTGCTGCACCAGCCGCGGCCACGCAGCGTGCACAAGTTGCGGCAACACTTCACCGGCC
TTGCCTCGCA
>r369.1 |SOURCES={KEY=d7264f85...,bw,1189528-1189603}|ERRORS={}|SOURCE_1="hcb" (d7264f85c64c494738c475b842be43584b20fbfb)
TCCTGCTTTTATCAAGGGTTGTTGCTGGTCAGGATGGTTCAGTAGCACCCAAGCAATGCCGGCAC
GCGGCGCTAC
>r370.1 |SOURCES={KEY=d7264f85...,fw,4143993-4144068}|ERRORS={}|SOURCE_1="hcb" (d7264f85c64c494738c475b842be43584b20fbfb)
AAGTCCGCATAAAATTACGGCAATCGTGAGCCAGAACGGCAACGCTTATGAAGAAGGTCTGAGCT
CGGGGTGGGC
>r371.1 |SOURCES={KEY=d7264f85...,fw,353814-353889}|ERRORS={}|SOURCE_1="hcb" (d7264f85c64c494738c475b842be43584b20fbfb)
TAACATTGCACGCTTTGGTGGCGATCCTGCGAACGTGACGGTGTTTGGCGAATCGGCAGGTGGCC
TCAGCGTGCA
>r372.1 |SOURCES={KEY=d7264f85...,bw,248974-249049}|ERRORS={}|SOURCE_1="hcb" (d7264f85c64c494738c475b842be43584b20fbfb)
ACGCATGCATACTGGCCTGCGCTTTAAGGCGAGCGAATATGCCACGACGGCCTAAGTCGATATGT
CGTGAGCCCG
>r373.1 |SOURCES={KEY=d7264f85...,fw,2777306-2777381}|ERRORS={}|SOURCE_1="hcb" (d7264f85c64c494738c475b842be43584b20fbfb)
AGCGGCAGCGCGCAGACGATGGTCAGCGGATCGATCTTCGGCTCCTGCTGCAACGCCGGCTGCGC
CCATGCATCG
>r374.1 |SOURCES={KEY=d7264f85...,fw,3146499-3146574}|ERRORS={}|SOURCE_1="hcb" (d7264f85c64c494738c475b842be43584b20fbfb)
GTCGGCCGGATTGGTGACATCGAAGGTCGCCGCTGTGCTGACCCAGTTACCGTTCAGGTAAGCCT
GGTTGCGCAG
>r375.1 |SOURCES={KEY=d7264f85...,fw,1886588-1886663}|ERRORS={}|SOURCE_1="hcb" (d7264f85c64c494738c475b842be43584b20fbfb)
CCGACATGGGACATCCTGCGCAAGTATACGCCCGACACCAAGGTGATCTTTGTCGGTGACGCGAC
CATGAGCCCG
>r376.1 |SOURCES={KEY=d7264f85...,bw,3670120-3670195}|ERRORS={}|SOURCE_1="hcb" (d7264f85c64c494738c475b842be43584b20fbfb)
GTTGGGGGAAGCGCGAGATCGTCGGCGCTGACGGCAGCAAGAGCCACAATATCTTCGGTATCAAA
GCGTCTGCCG
>r377.1 |SOURCES={KEY=d7264f85...,bw,2847224-2847299}|ERRORS={}|SOURCE_1="hcb" (d7264f85c64c494738c475b842be43584b20fbfb)
TCGCTGGCCATTGCCGACTTCGAGCGTATCCTGACCAGTACCGATGCCTGCCTGACGCGGCAATA
CGAAGCGCTG
>r378.1 |SOURCES={KEY=d7264f85...,fw,4194965-4195040}|ERRORS={}|SOURCE_1="hcb" (d7264f85c64c494738c475b842be43584b20fbfb)
AGAACTCATACTGAATGCATTAATGCCGTTTGGGGACCCTCTGCCTGCTCAACCATCACGGGAGC
ACGTTCAAAG
>r379.1 |SOURCES={KEY=d7264f85...,fw,713064-713139}|ERRORS={}|SOURCE_1="hcb" (d7264f85c64c494738c475b842be43584b20fbfb)
AACGCATTCGCGACCGGGTCCCAGGTCCAGTTGGATTTTTCGGTATCGCAAAAGATGATGCGCGT
ACCGCTATAC
>r380.1 |SOURCES={KEY=d7264f85...,fw,274088-274163}|ERRORS={}|SOURCE_1="hcb" (d7264f85c64c494738c475b842be43584b20fbfb)
CGGTGCCGATCAGGAGCCCTGACAAATACGATGCGGTATGGTCAGCGGGCATCATGTCGGTCACT
ACCAGGGCGC
>r381.1 |SOURCES={KEY=d7264f85...,bw,4461383-4461458}|ERRORS={}|SOURCE_1="hcb" (d7264f85c64c494738c475b842be43584b20fbfb)
AGCTTACTCTACTGAGTATGCGTACGGACCCTTGTTACTGCTTGTCTCCTCCATCCCTCATTGGA
AATGGATTTT
>r382.1 |SOURCES={KEY=d7264f85...,fw,3200904-3200979}|ERRORS={}|SOURCE_1="hcb" (d7264f85c64c494738c475b842be43584b20fbfb)
TTGCCTTCACCCTCCAGCCACGCAAGTAATTGCTCATCGCCGATCGCCTGCGCATTCAGTCGCAG
CTGGGGCAGG
>r383.1 |SOURCES={KEY=d7264f85...,bw,3238655-3238730}|ERRORS={}|SOURCE_1="hcb" (d7264f85c64c494738c475b842be43584b20fbfb)
ACATCCATGATGTAAATGGTGATCACCGCAAGCAGACTGAGCGCAGACCAGATGACACCTGCACG
CGCTCCGCCA
>r384.1 |SOURCES={KEY=d7264f85...,bw,2927163-2927238}|ERRORS={}|SOURCE_1="hcb" (d7264f85c64c494738c475b842be43584b20fbfb)
GCACTGCGGAGTTCGTCCCACATGCTGTCGATCTTGTTGAGCACCACCATGCGTGCCGGACCGGC
GCCGATATGG
>r385.1 |SOURCES={KEY=d7264f85...,bw,4475924-4475999}|ERRORS={}|SOURCE_1="hcb" (d7264f85c64c494738c475b842be43584b20fbfb)
ATGTGCCGCAAGACGGCAAGGTGACTATCGGCCTGGCACGAACCGGCGCGAATGTTGCGCTGACG
GTAGAGGATT
>r386.1 |SOURCES={KEY=d7264f85...,bw,3432936-3433011}|ERRORS={}|SOURCE_1="hcb" (d7264f85c64c494738c475b842be43584b20fbfb)
GTGCGGCGTGGTCAGTGCGGATTGCCGATGCGGACCGCGCGATGTGTTGTCCGGGCTGTGAAGCG
GTTGCCCAAA
>r387.1 |SOURCES={KEY=d7264f85...,bw,4835658-4835733}|ERRORS={}|SOURCE_1="hcb" (d7264f85c64c494738c475b842be43584b20fbfb)
AGATAAGGCGGGGATCGCAGATCATCAGTACGCCACGGTCGCGTTCGTCGCGTATCAGGCGGCCA
GCGCCCTGCT
>r388.1 |SOURCES={KEY=d7264f85...,fw,2851889-2851964}|ERRORS={}|SOURCE_1="hcb" (d7264f85c64c494738c475b842be43584b20fbfb)
CAGATGACACTCTCCATTGCATGAATAAAAATCAAAAACGACAACAGTTTATACCAAACACTGTT
CCAGACCCTG
>r389.1 |SOURCES={KEY=d7264f85...,bw,2312803-2312878}|ERRORS={}|SOURCE_1="hcb" (d7264f85c64c494738c475b842be43584b20fbfb)
TCCGTACGCACCAGGGTGTATTCGGTGCGGTGTTCCATCACAAGGCAGCGCGTGAAGAAGAAGCG
GCGATTCGTC
>r390.1 |SOURCES={KEY=d7264f85...,fw,1525247-1525322}|ERRORS={}|SOURCE_1="hcb" (d7264f85c64c494738c475b842be43584b20fbfb)
TGATCCATGTCTGCGGCGTATTTTTCATCAGCGACGGATTAAGGATGACGAAGAAGTTGACACGC
ATCGATCCCC
>r391.1 |SOURCES={KEY=d7264f85...,bw,138570-138645}|ERRORS={}|SOURCE_1="hcb" (d7264f85c64c494738c475b842be43584b20fbfb)
CTGGCAACGGTCGGCATGATGTTCATGCTGCGCCGTGATCCCAACAATATCGCCGATGCACCGAT
GGATAAGCTG
>r392.1 |SOURCES={KEY=d7264f85...,bw,1109497-1109572}|ERRORS={}|SOURCE_1="hcb" (d7264f85c64c494738c475b842be43584b20fbfb)
GGGTAAGTCAACCGGAGAACAAGATCTTGCCGGTGGAACCCTTCAAGGTCGAGCGCTGGAACAGT
ATCGATACCG
>r393.1 |SOURCES={KEY=d7264f85...,fw,1638186-1638261}|ERRORS={}|SOURCE_1="hcb" (d7264f85c64c494738c475b842be43584b20fbfb)
GAGCCGCCCGATGGCGGCTGCCAAGGGAAAGGCGGCACCAAGTCTCGTTGCCTTTGCACCCTCAC
CTTTCGACGG
>r394.1 |SOURCES={KEY=d7264f85...,bw,4667648-4667723}|ERRORS={}|SOURCE_1="hcb" (d7264f85c64c494738c475b842be43584b20fbfb)
GCATCCGTAAATATCGCATCCGTAAATATCGCATCCGTAAATATCGCAGTTGAAAATGCCGCCAG
CACATGCGGC
>r395.1 |SOURCES={KEY=d7264f85...,bw,2196293-2196368}|ERRORS={}|SOURCE_1="hcb" (d7264f85c64c494738c475b842be43584b20fbfb)
GTTGGCAACGAAGTTAAACGTCGGTGTCAAATGGCGGCCGTTCCTTTTGGGGCCGATTTTTAAAT
CTTTCGGCTG
>r396.1 |SOURCES={KEY=d7264f85...,fw,211718-211793}|ERRORS={}|SOURCE_1="hcb" (d7264f85c64c494738c475b842be43584b20fbfb)
AGCCTGATCCTGACCCTGCTGGCTGCAGTGATCGGCTACCTGGGACTGGCCTTGACGCCTTTTCC
GGGGCTGCGC
>r397.1 |SOURCES={KEY=d7264f85...,fw,2896718-2896793}|ERRORS={}|SOURCE_1="hcb" (d7264f85c64c494738c475b842be43584b20fbfb)
GATGAACAACTTCTCGTTCTGGCTGCTGCCGCCCGCCGCCATCCTGCTGGCTGCATCCTTCCTCG
TTCCCGGCGG
>r398.1 |SOURCES={KEY=d7264f85...,bw,2102974-2103049}|ERRORS={}|SOURCE_1="hcb" (d7264f85c64c494738c475b842be43584b20fbfb)
ACTGCGCTGGGAAACAGGTTGATGCCGCGGATAATAAGCATGTCGTCAGTGCGCCCGACACAGCG
TATGGTCGGA
>r399.1 |SOURCES={KEY=d7264f85...,fw,2460789-2460864}|ERRORS={}|SOURCE_1="hcb" (d7264f85c64c494738c475b842be43584b20fbfb)
CCGGCGCCGCGCGTTATGGTAATCCCTCGTCATTAGGGGGATGGACATGTTGACTGCTGCTTTCA
TTTTCCAGCC
>r400.1 |SOURCES={KEY=d7264f85...,fw,2358597-2358672}|ERRORS={}|SOURCE_1="hcb" (d7264f85c64c494738c475b842be43584b20fbfb)
ATGATCAGGCCATGCGTGATATCCAGGTTGGCACGCATGCGATCCGCATCGACGGTCATCCCTTC
TGCGATCGTG
>r401.1 |SOURCES={KEY=d7264f85...,fw,2875976-2876051}|ERRORS={}|SOURCE_1="hcb" (d7264f85c64c494738c475b842be43584b20fbfb)
GCAGGCAATGCCTTGCGAGAAATCTCAAGGCATTGTTCGATTGATCGTATTGCGAGGAACACGGC
TTCCTTAAGC
>r402.1 |SOURCES={KEY=d7264f85...,bw,2131317-2131392}|ERRORS={}|SOURCE_1="hcb" (d7264f85c64c494738c475b842be43584b20fbfb)
ACTGTCGTGCCCTTGTTGGGAACGATAGTAAGCAGGCCTTCAGCTTCAAGCTGCTTTAACGCCTC
CCGGACCGGA
>r403.1 |SOURCES={KEY=d7264f85...,bw,291923-291998}|ERRORS={}|SOURCE_1="hcb" (d7264f85c64c494738c475b842be43584b20fbfb)
AAGGAAATCCCACTCGACGTTCCCAGCCAGGTCTGCATTACCAAGGACAATACCCAGCTCCAGGT
CGACGGTATC
>r404.1 |SOURCES={KEY=d7264f85...,bw,3754799-3754874}|ERRORS={}|SOURCE_1="hcb" (d7264f85c64c494738c475b842be43584b20fbfb)
AGCGTTTCAAGGACTTCCTTCTGACGCCCACGCAGAAATTTCGCGGCATTCTCGACGTCGAGCGC
GTAGTCTTCC
>r405.1 |SOURCES={KEY=d7264f85...,fw,4410351-4410426}|ERRORS={}|SOURCE_1="hcb" (d7264f85c64c494738c475b842be43584b20fbfb)
CGTACGCAGACGACGTGAAGGCGATCGTCGTTACCGGGGCCGGCGAGAATTTCTGTTCCGGCGGC
GATGTCCACG
>r406.1 |SOURCES={KEY=d7264f85...,fw,2921782-2921857}|ERRORS={}|SOURCE_1="hcb" (d7264f85c64c494738c475b842be43584b20fbfb)
GGACACCTAGGTGATTGAGTGCGTTAAAAATTTGAAAAGCCGCCAAGGCTTTGACGTATCGTCTT
GCGTTGGCGG
>r407.1 |SOURCES={KEY=d7264f85...,bw,3988188-3988263}|ERRORS={}|SOURCE_1="hcb" (d7264f85c64c494738c475b842be43584b20fbfb)
AATACACTGCGTACAGGCCCAGTTTGCCAAACACTTCAAACCAGAAAGGTCCGAACTGGTTGACA
TAGTTCGGCA
>r408.1 |SOURCES={KEY=d7264f85...,bw,190572-190647}|ERRORS={}|SOURCE_1="hcb" (d7264f85c64c494738c475b842be43584b20fbfb)
CGACTTCCGGACCGTCAAGGCGATGCTGTACAACCGCCCCGACCTGATCCATCACATCCTCAAGA
CCAATGCCAC
>r409.1 |SOURCES={KEY=d7264f85...,bw,2417426-2417501}|ERRORS={}|SOURCE_1="hcb" (d7264f85c64c494738c475b842be43584b20fbfb)
TTGCTGCCGGACTGGCTCGACAGCCTGCGCAAGCTCGATGCAGTTGCCTTGCACACAAATCACAA
GAAACTCACG
>r410.1 |SOURCES={KEY=d7264f85...,bw,775971-776046}|ERRORS={}|SOURCE_1="hcb" (d7264f85c64c494738c475b842be43584b20fbfb)
TGCGTGTCAGTGCATCAAGCTTGTGCATGCCGCTGACCAGCCAGTAGCGCTGGCGGATATTGTCC
GCCGTGCCGG
>r411.1 |SOURCES={KEY=d7264f85...,fw,921712-921787}|ERRORS={}|SOURCE_1="hcb" (d7264f85c64c494738c475b842be43584b20fbfb)
CGGCTATCACGTGGTCAATCTCGGTGCACGGTATGTCACCCGGATAGCGGGGACGGCGACGACGG
TTCGCTTTGG
>r412.1 |SOURCES={KEY=d7264f85...,fw,23234-23309}|ERRORS={}|SOURCE_1="hcb" (d7264f85c64c494738c475b842be43584b20fbfb)
CCTCCAGCTGGAACGGACGGCCCAGTTCCAGCACCAGCTTGCGGGCCAGGGTATCGGACGCGTCC
GGCTGCGACA
>r413.1 |SOURCES={KEY=d7264f85...,bw,2342770-2342845}|ERRORS={}|SOURCE_1="hcb" (d7264f85c64c494738c475b842be43584b20fbfb)
TCGCACAGTCATCCAAATCGGCGGGGGTGTCCCTGACAAAAGACTGGTCGATCTTCAGCCGGTCT
ATCGGGAGTT
>r414.1 |SOURCES={KEY=d7264f85...,fw,3828992-3829067}|ERRORS={}|SOURCE_1="hcb" (d7264f85c64c494738c475b842be43584b20fbfb)
CGTTTCCTTTCCCGCCCACCGACAAGACGAAAAAGTAAACGGGATGGCGCTGCATTCTCGCTGAT
ACGAACCGAT
>r415.1 |SOURCES={KEY=d7264f85...,bw,4081721-4081796}|ERRORS={}|SOURCE_1="hcb" (d7264f85c64c494738c475b842be43584b20fbfb)
TCGTCGTGCTCAATGCCGGCACCGCGCTGTATGCGGCCGGCCTGGTCGGTTCGATTGGCGACGGC
CTGATGAAGG
>r416.1 |SOURCES={KEY=d7264f85...,bw,2970433-2970508}|ERRORS={}|SOURCE_1="hcb" (d7264f85c64c494738c475b842be43584b20fbfb)
ATGTTTCGGCAATTGCTTGAACTCATCTTCCACTTTCAGCAGTTCATGCAGCACGAACTGCATAT
CGCGCAATGG
>r417.1 |SOURCES={KEY=d7264f85...,bw,1510854-1510929}|ERRORS={}|SOURCE_1="hcb" (d7264f85c64c494738c475b842be43584b20fbfb)
TGTTGCCATTGCGTCTCAAACGCCTTCGCAGCGCGTCGCTGCCACGCAATACCGGTATGCAGCAC
GATGGCGGTC
>r418.1 |SOURCES={KEY=d7264f85...,fw,1549223-1549298}|ERRORS={}|SOURCE_1="hcb" (d7264f85c64c494738c475b842be43584b20fbfb)
TCATGCGTCATGCCCGCGTGGAGCTTCGCAATAGCGGCGCAGCGATGCACCATCATGGCCATTCC
CACTGATAAG
>r419.1 |SOURCES={KEY=d7264f85...,fw,3233250-3233325}|ERRORS={}|SOURCE_1="hcb" (d7264f85c64c494738c475b842be43584b20fbfb)
TTTTCATGGTCTGAATGGTCAGCCATTCGCCGGCGCAGCGATGACCGAAGTCGATATCGCCGCCG
CCCTGCGGAA
>r420.1 |SOURCES={KEY=d7264f85...,bw,4139903-4139978}|ERRORS={}|SOURCE_1="hcb" (d7264f85c64c494738c475b842be43584b20fbfb)
AACGGATCCGTGGTCATGCAGCCATGAGGAGGCTCGCCCCGCCCGTTTAACGGTTATTTGATAGC
AAAGTCCATT
>r421.1 |SOURCES={KEY=d7264f85...,bw,3543767-3543842}|ERRORS={}|SOURCE_1="hcb" (d7264f85c64c494738c475b842be43584b20fbfb)
GATTTCGGTACCGGCTATTGCTCGCTGAGTTATCTGCGGCGCTATCCGATGGACAGGCTGAAGAT
CGACCGCTCG
>r422.1 |SOURCES={KEY=d7264f85...,bw,47051-47126}|ERRORS={}|SOURCE_1="hcb" (d7264f85c64c494738c475b842be43584b20fbfb)
GCCATACGTACCGTTTTGGCGAATCGTTCTGAGGCCGTTATTGAATCCATTGCGAACGACACTAT
CCTGGAATGC
>r423.1 |SOURCES={KEY=d7264f85...,bw,2132429-2132504}|ERRORS={}|SOURCE_1="hcb" (d7264f85c64c494738c475b842be43584b20fbfb)
CTGAAGACGAGGCGGAACTTGCCTCCTCTTCAATCATGACTGTGCAACTTGTCGCAACAGCGATC
TCTTCCGCGT
>r424.1 |SOURCES={KEY=d7264f85...,bw,2319217-2319292}|ERRORS={}|SOURCE_1="hcb" (d7264f85c64c494738c475b842be43584b20fbfb)
AACATGGTCTGTTTGTCGCCGCGCGTGATAAGAGGCGTAATGAGAAAAGTGACTGCCAGGCGGGA
GAATGGCGGC
>r425.1 |SOURCES={KEY=d7264f85...,fw,363708-363783}|ERRORS={}|SOURCE_1="hcb" (d7264f85c64c494738c475b842be43584b20fbfb)
CGATCTGGCCGTACGTCGTCAGTGCCCCGCTCACCATCGCTTCTATGCTTTCCGCTTTAGTGACA
TCGACCGTGA
>r426.1 |SOURCES={KEY=d7264f85...,fw,1631172-1631247}|ERRORS={}|SOURCE_1="hcb" (d7264f85c64c494738c475b842be43584b20fbfb)
GCTCGGCGAGTAAGCCATCAGCAGACCCGGCTTGTGCTTGTGTTCGGGCGGACAGAGGGTCTGCA
AGATTTCCAG
>r427.1 |SOURCES={KEY=d7264f85...,bw,3150271-3150346}|ERRORS={}|SOURCE_1="hcb" (d7264f85c64c494738c475b842be43584b20fbfb)
GTTTTCGGCCTGTGGCTGTGGCTCGGGTACGGGATCGGCAAGGGCCCGGGCAACGGCTGGCTGCA
TGCGAAGCTG
>r428.1 |SOURCES={KEY=d7264f85...,bw,1457381-1457456}|ERRORS={}|SOURCE_1="hcb" (d7264f85c64c494738c475b842be43584b20fbfb)
GCCTTGATTCTCGAAGGACTGCCCGACGGCAACAGCCGCTCGCTTGAACAGGTGGCCCATGTGCC
GCCGCTTCTG
>r429.1 |SOURCES={KEY=d7264f85...,bw,3902313-3902388}|ERRORS={}|SOURCE_1="hcb" (d7264f85c64c494738c475b842be43584b20fbfb)
AGCTCACACCCAGGCCTTGTCGGCCTGCCCGGAGTGGACCGGACAGGCCCTCCCTGCCATGGAGA
GGCGCACCTG
>r430.1 |SOURCES={KEY=d7264f85...,fw,4491363-4491438}|ERRORS={}|SOURCE_1="hcb" (d7264f85c64c494738c475b842be43584b20fbfb)
GAGACGACGATATGCAACGCACGGCTGAGCGTAAGGATCAGCACCAGAAAGCCGATCAGCGATAC
GAGCAGCGGA
>r431.1 |SOURCES={KEY=d7264f85...,bw,4271703-4271778}|ERRORS={}|SOURCE_1="hcb" (d7264f85c64c494738c475b842be43584b20fbfb)
GACGTCGTGCGGCGCTTCGCCAAGCTCGGCTACCTGGCCATCGCGCCGGAACTCTATGTCCGCCA
GGGCGACGTG
>r432.1 |SOURCES={KEY=d7264f85...,bw,1828274-1828349}|ERRORS={}|SOURCE_1="hcb" (d7264f85c64c494738c475b842be43584b20fbfb)
CATGGCAAGCGCATCCGCGGCCTGACCGAACCGGGCCGGGCGGTGCTGCGTTCGGTCGAACTGAT
CATGCAGGAA
>r433.1 |SOURCES={KEY=d7264f85...,bw,1967140-1967215}|ERRORS={}|SOURCE_1="hcb" (d7264f85c64c494738c475b842be43584b20fbfb)
GCTCAATCAGTGGATACGTATTTTTGCTACGGAAACCATCGTCGGACGGCGCGAGGACATTGCTG
ACCTCGTGTC
>r434.1 |SOURCES={KEY=d7264f85...,bw,4234736-4234811}|ERRORS={}|SOURCE_1="hcb" (d7264f85c64c494738c475b842be43584b20fbfb)
ACGCAACCACCGCAAATTGCGGCACTTCGCGGTGGCGATTGTGGATGGTCTTCCAGACCGCGCCT
ATCGTTGCAC
>r435.1 |SOURCES={KEY=d7264f85...,fw,1946946-1947021}|ERRORS={}|SOURCE_1="hcb" (d7264f85c64c494738c475b842be43584b20fbfb)
GTTCACTTCGACGACGTCACCGGCGTACTTGCCGATCAGCGCACGCGCGATCGGCGATGTGATCG
ATACCTTGAG
>r436.1 |SOURCES={KEY=d7264f85...,bw,2104009-2104084}|ERRORS={}|SOURCE_1="hcb" (d7264f85c64c494738c475b842be43584b20fbfb)
TAGATGGTCGGTGACGCCGCTGACCTTACAGTGCATTTCTGCGCCGCCCAACGACTCGGCGTCAA
CTTTTTCGCC
>r437.1 |SOURCES={KEY=d7264f85...,bw,1805488-1805563}|ERRORS={}|SOURCE_1="hcb" (d7264f85c64c494738c475b842be43584b20fbfb)
AATGCTGTTCGCCGCCGGCGGCGGGGACCGTGTTGTGGGCACCGTCAACTACAGCGATTACCCGC
CCGCAGCGAA
>r438.1 |SOURCES={KEY=d7264f85...,fw,2596695-2596770}|ERRORS={}|SOURCE_1="hcb" (d7264f85c64c494738c475b842be43584b20fbfb)
GTGGGGATCTGGTACTTGTCCACGACGTCGGCAATGCGGCGCAGGTCCTTGGCGGTCGTCTCGCC
GCCCCACATC
>r439.1 |SOURCES={KEY=d7264f85...,bw,4158205-4158280}|ERRORS={}|SOURCE_1="hcb" (d7264f85c64c494738c475b842be43584b20fbfb)
TAGCCAAAGCTGTCGACCCGTACGCCCGGGCCGGATGGCGGCTCAAACACGCCAAGCACGCCACC
TGACGGCAAG
>r440.1 |SOURCES={KEY=d7264f85...,bw,2671774-2671849}|ERRORS={}|SOURCE_1="hcb" (d7264f85c64c494738c475b842be43584b20fbfb)
GTTTTTTTGATCAGCGGGAAAGCGGGTTCGAGGTCGGTAATGCACCATCCAGAGGCGAGCGCACA
TGGGACATGG
>r441.1 |SOURCES={KEY=d7264f85...,fw,617559-617634}|ERRORS={}|SOURCE_1="hcb" (d7264f85c64c494738c475b842be43584b20fbfb)
AGTCGATGCATCGGGAGCGTTTGTACAAGTCAGTGCCGCATCACAGCGAGTGTGGGGCTATGCCG
CGACCGAATT
>r442.1 |SOURCES={KEY=d7264f85...,fw,3486351-3486426}|ERRORS={}|SOURCE_1="hcb" (d7264f85c64c494738c475b842be43584b20fbfb)
AGATGCTTGTCGGGCGCCCACAAGATTTTTTTCCCTTGCGCATGCAGGTGCTCAACGATTTGCAG
GCCGATCGAG
>r443.1 |SOURCES={KEY=d7264f85...,bw,2067307-2067382}|ERRORS={}|SOURCE_1="hcb" (d7264f85c64c494738c475b842be43584b20fbfb)
CCGGACAGCAACCATTGCAAATTACAGGGCAAGTGCAATAACGATATTCTGAAATGGCGTGGTCT
TCGTCTCATC
>r444.1 |SOURCES={KEY=d7264f85...,fw,3135981-3136056}|ERRORS={}|SOURCE_1="hcb" (d7264f85c64c494738c475b842be43584b20fbfb)
GACTCGACGGTTTCGGGCGATGCGCCGGGGTAATCGGTTTGTACCACGACCACCGGAAAGGTAAT
GTCGGGGAAC
>r445.1 |SOURCES={KEY=d7264f85...,fw,3016817-3016892}|ERRORS={}|SOURCE_1="hcb" (d7264f85c64c494738c475b842be43584b20fbfb)
AACCGTCCTACGAGCAACACCGCCATGGCCGTCAATCTTCCGCTTCCTGTTCCTGCCAACCTGAA
ACCCGTCGCC
>r446.1 |SOURCES={KEY=d7264f85...,fw,2837730-2837805}|ERRORS={}|SOURCE_1="hcb" (d7264f85c64c494738c475b842be43584b20fbfb)
AAACATCACGCTCTCCGATGCCAATGTGATCGTTGCCGCGCGCAAGGGAACCGCGATTACCAGTA
CAAGTGACCA
>r447.1 |SOURCES={KEY=d7264f85...,fw,4254362-4254437}|ERRORS={}|SOURCE_1="hcb" (d7264f85c64c494738c475b842be43584b20fbfb)
ACAACGTCCCGATTGTATTGATCATTGGCTTGGCACTGAACGAAGCTTTTCGTACATGGATACGC
GGCGAACGCA
>r448.1 |SOURCES={KEY=d7264f85...,fw,4873639-4873714}|ERRORS={}|SOURCE_1="hcb" (d7264f85c64c494738c475b842be43584b20fbfb)
TTCACGGGATTTTGCATTTCGAGGCGGCGGAAGAGGGAATCAGTGCAGCGTGGCTGCGAAGCCAG
TCATTGCAGT
>r449.1 |SOURCES={KEY=d7264f85...,fw,2989175-2989250}|ERRORS={}|SOURCE_1="hcb" (d7264f85c64c494738c475b842be43584b20fbfb)
GTGCGCAGCATTTCGAGGATATCGGGTCGATCAACCAGGCCGCCGAAGCATTGGTGTCCGCCGGT
ACGACGACGC
>r450.1 |SOURCES={KEY=d7264f85...,bw,3711254-3711329}|ERRORS={}|SOURCE_1="hcb" (d7264f85c64c494738c475b842be43584b20fbfb)
GTGTAGGCTTGTTCAACTACTCCCTGTTGAACCTGATGCTGTTCGTCTGCGGAACCGCCGTGTTT
GTAAAGCAGC
>r451.1 |SOURCES={KEY=d7264f85...,bw,4375688-4375763}|ERRORS={}|SOURCE_1="hcb" (d7264f85c64c494738c475b842be43584b20fbfb)
CGGCCACCTCATTCGACCCGCGTCCGGTCCAGCGCCGTCCCAGCCGGTCGAACGCCAGGTAAATG
ACGGGCGTGG
>r452.1 |SOURCES={KEY=d7264f85...,bw,4366497-4366572}|ERRORS={}|SOURCE_1="hcb" (d7264f85c64c494738c475b842be43584b20fbfb)
CGTCCCGGTAGGGCATCAATGGCGGCGCTCTTGTCCGTCTTGCCCGATTGCGCCGGAGGCGTGGC
ATGACTGCGC
>r453.1 |SOURCES={KEY=d7264f85...,bw,4057265-4057340}|ERRORS={}|SOURCE_1="hcb" (d7264f85c64c494738c475b842be43584b20fbfb)
GGGAAAGCGAAGAAGCCGCGCCCGCACCGGCCGTGACGCCGGAAGATATTGTATTGCTGCGCGAG
ATCCGCGATT
>r454.1 |SOURCES={KEY=d7264f85...,fw,4217688-4217763}|ERRORS={}|SOURCE_1="hcb" (d7264f85c64c494738c475b842be43584b20fbfb)
TGGACGGAAGCGGCCGTCCGGGAAGCGATGGCACAGCTGGCGCAGGACTACACGCCGTTGACCGA
CATGCGCGCA
>r455.1 |SOURCES={KEY=d7264f85...,bw,1906802-1906877}|ERRORS={}|SOURCE_1="hcb" (d7264f85c64c494738c475b842be43584b20fbfb)
CGGCGGCGATGCTGCGTATCGATCCGGAAGCGCGCTCATCGATGTGGGAAGACCTGCAAGCAGGC
CGCAAGACCG
>r456.1 |SOURCES={KEY=d7264f85...,fw,3577956-3578031}|ERRORS={}|SOURCE_1="hcb" (d7264f85c64c494738c475b842be43584b20fbfb)
TTTTCCCAGGCGCCGGCCTTTCTCGGAAGTGAGCGGCTCTTTGTCTCTCATCTCAGGAAGCGACG
CCACAGTTCC
>r457.1 |SOURCES={KEY=d7264f85...,fw,3116430-3116505}|ERRORS={}|SOURCE_1="hcb" (d7264f85c64c494738c475b842be43584b20fbfb)
GAGTTGGCGATGCAACGGCGATGGTGAATGAATCGCAGCGCCTTTTGTCTGCGGATGTCGACCGC
AGCGCAATGG
>r458.1 |SOURCES={KEY=d7264f85...,bw,418964-419039}|ERRORS={}|SOURCE_1="hcb" (d7264f85c64c494738c475b842be43584b20fbfb)
AGCTTGCGCGCACTGGCGAGCCTGTCGGTGGTCGACGTGGGCAGGTTGTCAAGGTTTTCGTTCAG
CGCATGGCGT
>r459.1 |SOURCES={KEY=d7264f85...,bw,261357-261432}|ERRORS={}|SOURCE_1="hcb" (d7264f85c64c494738c475b842be43584b20fbfb)
CAAGTCGAAGCGTTCAGCAGTGCATTTGCGGAAGTTTTCACTATGGGGGCGTTTGATCAAAGTCC
CGTATGCCCA
>r460.1 |SOURCES={KEY=d7264f85...,fw,4581574-4581649}|ERRORS={}|SOURCE_1="hcb" (d7264f85c64c494738c475b842be43584b20fbfb)
ATCATGCCAGCGTTCTGACCAACCTGCCGGAACGCGTCGTGCCGATGTCGACGTCTGCCTACTTG
CAGGGCTTGC
>r461.1 |SOURCES={KEY=d7264f85...,fw,1632482-1632557}|ERRORS={}|SOURCE_1="hcb" (d7264f85c64c494738c475b842be43584b20fbfb)
CGAGAATCGGAGCGGGAATGGTCTGGGGCATCGCGGTCATAGAAGGGGAAAAGCCCACATTGTAG
CTTCGCCAAA
>r462.1 |SOURCES={KEY=d7264f85...,fw,2711097-2711172}|ERRORS={}|SOURCE_1="hcb" (d7264f85c64c494738c475b842be43584b20fbfb)
TGCGATGCGACAGGGCCGACGGCGTAATGCACAATTCCTCGGCAGCAAGGGCAAAGGAACCATGG
CGGGCCGCCG
>r463.1 |SOURCES={KEY=d7264f85...,fw,4627406-4627481}|ERRORS={}|SOURCE_1="hcb" (d7264f85c64c494738c475b842be43584b20fbfb)
TGGTGGCGACTGCCGCCACCCAGAATTGGGTGATGACAAAGTAGCGGCGGCGGTCGAGGATGTCC
GCAAAGGCAC
>r464.1 |SOURCES={KEY=d7264f85...,fw,2662093-2662168}|ERRORS={}|SOURCE_1="hcb" (d7264f85c64c494738c475b842be43584b20fbfb)
TTTTATTACCTGTCCGGGTTTACCGAGCCCGAAGCCGTCATCGTGCTGGTGGCCGGCAAGACCAA
CCAGGCCATC
>r465.1 |SOURCES={KEY=d7264f85...,bw,4638351-4638426}|ERRORS={}|SOURCE_1="hcb" (d7264f85c64c494738c475b842be43584b20fbfb)
CGGAAACCACTGCAGGCGTGCCAGCACGGTTTCCTGCTCGGGGCGCAGCGCAGTGCTGAGCGCCC
AGAGCAATGG
>r466.1 |SOURCES={KEY=d7264f85...,fw,4514579-4514654}|ERRORS={}|SOURCE_1="hcb" (d7264f85c64c494738c475b842be43584b20fbfb)
CGCAGGTCAACAGCATTCTATTTTCAAGAAAAGGGCGGGATTTCAGGCGATGATCGCCGTTAGCA
AAGCCGCGGG
>r467.1 |SOURCES={KEY=d7264f85...,fw,710809-710884}|ERRORS={}|SOURCE_1="hcb" (d7264f85c64c494738c475b842be43584b20fbfb)
CTGTCCTGGCAGCCATGGCGGCAAAGGCGGCCTCCAGCTGTCTGCGTGCGCCGGCAGCCCATTGC
TCGGCATCCT
>r468.1 |SOURCES={KEY=d7264f85...,fw,3710106-3710181}|ERRORS={}|SOURCE_1="hcb" (d7264f85c64c494738c475b842be43584b20fbfb)
TTGGGTACGCATGTAGTAGGAACGGACGTGGTATTTCTGTACACCCACGGCGATAAAGGGCAGTG
CCAGGGTTAG
>r469.1 |SOURCES={KEY=d7264f85...,fw,3599643-3599718}|ERRORS={}|SOURCE_1="hcb" (d7264f85c64c494738c475b842be43584b20fbfb)
TACCGGCGATGTCTGAGCCAGTCCCTGATGCTGTCCTGAAAACCGGTTTGCCGTGCTTTCCACGA
CGGTTTCGAC
>r470.1 |SOURCES={KEY=d7264f85...,fw,146251-146326}|ERRORS={}|SOURCE_1="hcb" (d7264f85c64c494738c475b842be43584b20fbfb)
CAGTGCCTTCGCAAGCCAGCCGGTACGCGCTGTCCGCGGTCATGCGGTCATCGGCAAGCACCACG
CGTTTTGGCG
>r471.1 |SOURCES={KEY=d7264f85...,fw,3450031-3450106}|ERRORS={}|SOURCE_1="hcb" (d7264f85c64c494738c475b842be43584b20fbfb)
ACGGCAGGGGGAAACAAGCACTGGTCAGCCCTGCGCTCATCAGGCATGGAGCGTTCGCCCAAGGT
TTGCTGGCGA
>r472.1 |SOURCES={KEY=d7264f85...,bw,1366342-1366417}|ERRORS={}|SOURCE_1="hcb" (d7264f85c64c494738c475b842be43584b20fbfb)
TCACGCCATGATTTCCTGGCGGCAGGTCGTGATCGGTGTGGTACCGGGAAGGCGCAGGGTCGCCT
GTCCACTCCT
>r473.1 |SOURCES={KEY=d7264f85...,fw,4115298-4115373}|ERRORS={}|SOURCE_1="hcb" (d7264f85c64c494738c475b842be43584b20fbfb)
AACCATTCTTTGGTATCCCATAAAAAGGGCATATTGAGTCGCCAGCACAAATCTATTGGCGGCAT
GAATAAGGCT
>r474.1 |SOURCES={KEY=d7264f85...,bw,4073318-4073393}|ERRORS={}|SOURCE_1="hcb" (d7264f85c64c494738c475b842be43584b20fbfb)
TTCGATTCCGCCCCGGGCCACCAAGAAAATCAAGGGCTTACAGCGAATGCGTTGTAAGCCCTTTT
GTTTTGCCTG
>r475.1 |SOURCES={KEY=d7264f85...,bw,3004831-3004906}|ERRORS={}|SOURCE_1="hcb" (d7264f85c64c494738c475b842be43584b20fbfb)
GGTCGGGCGTCAGCTCCAGCATCTGCGCCACCTGCTGGACGCGCTTGTTGATGTCAGCCGTTTTC
CAGCCGCGAT
>r476.1 |SOURCES={KEY=d7264f85...,bw,3919869-3919944}|ERRORS={}|SOURCE_1="hcb" (d7264f85c64c494738c475b842be43584b20fbfb)
AAATGATGTCGGTCTTTGCACGGCATGGTCACGCTGCAGCGTGTGACCAAGATACTTTCCAGGTC
CCTTCCCGCA
>r477.1 |SOURCES={KEY=d7264f85...,bw,2955687-2955762}|ERRORS={}|SOURCE_1="hcb" (d7264f85c64c494738c475b842be43584b20fbfb)
CAGCGTGGCCAGCAGATCGCGGTGATGGGCGGCTGCACCGACGCCCGCGCCATACGCGCCTTCTC
GGCCGGCATG
>r478.1 |SOURCES={KEY=d7264f85...,fw,601614-601689}|ERRORS={}|SOURCE_1="hcb" (d7264f85c64c494738c475b842be43584b20fbfb)
CTTCAAACGTGGTGTCGTCACCGGTATCGGTCACGCGCAACGCGACGTTGGACTTCAGTTCGCGG
TCGAGGCGAT
>r479.1 |SOURCES={KEY=d7264f85...,fw,2845031-2845106}|ERRORS={}|SOURCE_1="hcb" (d7264f85c64c494738c475b842be43584b20fbfb)
GCGCAGCTATGGCTGGATCGTCGCGCTGCTTGCCGCGGGCGGCTTCCTGTTATGGCGGCGTGCGC
TGAAAAATCC
>r480.1 |SOURCES={KEY=d7264f85...,bw,2186990-2187065}|ERRORS={}|SOURCE_1="hcb" (d7264f85c64c494738c475b842be43584b20fbfb)
AAAATAGGAAGCAGCAAGGAATTTCCAAACATAAGACCGCCGCGGCGTACAACACCGATCACACC
GAGGCGTGTG
>r481.1 |SOURCES={KEY=d7264f85...,bw,3177256-3177331}|ERRORS={}|SOURCE_1="hcb" (d7264f85c64c494738c475b842be43584b20fbfb)
AATGAATCTTGCCCTGTTCGATCTAGACCATACCCTGATACCGCTGGACTCCGATTACGAGTGGG
GGCAGTTCCT
>r482.1 |SOURCES={KEY=d7264f85...,fw,3705186-3705261}|ERRORS={}|SOURCE_1="hcb" (d7264f85c64c494738c475b842be43584b20fbfb)
TGCGGCTTCAGTGCGGTGACCGGCGCCACATGTGACGTGCTGTTTTTTCGATCTTCCATGTTGAA
CTTATTATCA
>r483.1 |SOURCES={KEY=d7264f85...,bw,4402423-4402498}|ERRORS={}|SOURCE_1="hcb" (d7264f85c64c494738c475b842be43584b20fbfb)
CGATCGGCGGTTCATAGCACATTTGTCACTTGATTCCAAATGTTGTTGATTGATTTCGCTCATTG
CATCGATGTT
>r484.1 |SOURCES={KEY=d7264f85...,fw,976016-976091}|ERRORS={}|SOURCE_1="hcb" (d7264f85c64c494738c475b842be43584b20fbfb)
TTCCAGTGCGCGCGGCAGGGAGGTTGGAACATTGGCCGGCGTGCCATCCGGCTGGACGACGAAGC
ACTTGCTCTT
>r485.1 |SOURCES={KEY=d7264f85...,bw,2775579-2775654}|ERRORS={}|SOURCE_1="hcb" (d7264f85c64c494738c475b842be43584b20fbfb)
CGCGCCAGCCGGCCCCAGTCGCAGCGGTCGTAGATGCGCAGTTGCGCAAAGCGCTGCGGACCGTC
CGGCAACGCA
>r486.1 |SOURCES={KEY=d7264f85...,fw,2286850-2286925}|ERRORS={}|SOURCE_1="hcb" (d7264f85c64c494738c475b842be43584b20fbfb)
TATACAGCACTTGACGGAATAGCATGCTGGACGCGGCTTCCAGAGGAATCTAACCAATGTTTTAT
CAGGCATCAT
>r487.1 |SOURCES={KEY=d7264f85...,bw,3617683-3617758}|ERRORS={}|SOURCE_1="hcb" (d7264f85c64c494738c475b842be43584b20fbfb)
AAGGAGCTGCAGCCGCTGCACAACAAGAAATTGCGGCGCACGCGCGAAATGTGCACATTGCGCCT
CGGGCCAAGC
>r488.1 |SOURCES={KEY=d7264f85...,fw,591902-591977}|ERRORS={}|SOURCE_1="hcb" (d7264f85c64c494738c475b842be43584b20fbfb)
GAGCTTGATGCAGCGTCATGCAGCCGGAACGAAAAAGGCGGAATGCGCTTCTGCGCATTCCGCCC
CTGAAGTCAA
>r489.1 |SOURCES={KEY=d7264f85...,fw,1700177-1700252}|ERRORS={}|SOURCE_1="hcb" (d7264f85c64c494738c475b842be43584b20fbfb)
AACACCAGGGTGATGACCACCGCGGATGATTCGAAATACAGGTGACTGCTGCTTTCATGCCCGCC
ATGCTGCCAG
>r490.1 |SOURCES={KEY=d7264f85...,fw,2601680-2601755}|ERRORS={}|SOURCE_1="hcb" (d7264f85c64c494738c475b842be43584b20fbfb)
GCGGCGTGACGCCGCTTGCCAAGCGCGATCCTGCAGGTGTCTGGCGGGCGGTCGCGGTGATTTCC
ATCGTGCTGA
>r491.1 |SOURCES={KEY=d7264f85...,bw,1499687-1499762}|ERRORS={}|SOURCE_1="hcb" (d7264f85c64c494738c475b842be43584b20fbfb)
AAGCAGTGCGACGTGATCATGGGTCCCGTATCGCCGACTGTCGCCTGGGACTTGGGCGACAAGGC
CGATGACCCG
>r492.1 |SOURCES={KEY=d7264f85...,bw,543763-543838}|ERRORS={}|SOURCE_1="hcb" (d7264f85c64c494738c475b842be43584b20fbfb)
GCATAGGCGTCGTCGACGTTCTGCCGGACCAGCACGGTCCATCCAAGGCCCGGATAATCGGCATA
GCCCTGGCTC
>r493.1 |SOURCES={KEY=d7264f85...,fw,4097841-4097916}|ERRORS={}|SOURCE_1="hcb" (d7264f85c64c494738c475b842be43584b20fbfb)
CTTGAATCGAATAGGTCTTTTATTCAATTTAATCAATGGACTAGACGTCTATCTCAATCACCGTT
GTCAGATCTG
>r494.1 |SOURCES={KEY=d7264f85...,fw,970382-970457}|ERRORS={}|SOURCE_1="hcb" (d7264f85c64c494738c475b842be43584b20fbfb)
TGTCGACCCACATCCGGCCACCCATGATCTCCGTCAGGCGCTTGCTGATGGCCAGGCCCAGTCCC
GTTCCGCCAT
>r495.1 |SOURCES={KEY=d7264f85...,fw,1313852-1313927}|ERRORS={}|SOURCE_1="hcb" (d7264f85c64c494738c475b842be43584b20fbfb)
TGCGCTTGCCGGGTCGGTCGCGACCTCCCGCTCTTCCGGCCCGGGCCGGCGAACCCAGGAATCGC
CGCAGGCGGT
>r496.1 |SOURCES={KEY=d7264f85...,bw,3988475-3988550}|ERRORS={}|SOURCE_1="hcb" (d7264f85c64c494738c475b842be43584b20fbfb)
CTTGTTGGCGGCGCCCTGCTTGGCTGCGATCAGCACGCCGCCGTCCTTTTCCACGACCTTGACCT
TGTAGCCCCC
>r497.1 |SOURCES={KEY=d7264f85...,fw,939874-939949}|ERRORS={}|SOURCE_1="hcb" (d7264f85c64c494738c475b842be43584b20fbfb)
CAAAGCGCGCGCGGTCGACGAATGCCTTGCCGGGATCGATAGCCTGATAATGCGCTTCGTAATCG
TTGCGCAGCG
>r498.1 |SOURCES={KEY=d7264f85...,fw,3993528-3993603}|ERRORS={}|SOURCE_1="hcb" (d7264f85c64c494738c475b842be43584b20fbfb)
CGCCGCTGCGCTACGCTGCGTGACCGGCTGTACCCCATGCCAGGCTTCATACATGGCCGGGCGCA
TCAGATCATT
>r499.1 |SOURCES={KEY=d7264f85...,bw,1233508-1233583}|ERRORS={}|SOURCE_1="hcb" (d7264f85c64c494738c475b842be43584b20fbfb)
CGCGCTGGTCGATGTCGATGGCCATGAACTGGCATGGATAGATCGCCTTACGGATCTGCCGGGAC
CGGTCAGGGA
>r500.1 |SOURCES={KEY=d7264f85...,fw,4723641-4723716}|ERRORS={}|SOURCE_1="hcb" (d7264f85c64c494738c475b842be43584b20fbfb)
GTAAGGATGACTCGCCGGCTCAGGTTAGACCGACCGCCACGTTGCACTACTCTCACGTTAAGGAC
TCGTCTCTGT
>r501.1 |SOURCES={KEY=d7264f85...,fw,1246966-1247041}|ERRORS={}|SOURCE_1="hcb" (d7264f85c64c494738c475b842be43584b20fbfb)
TGATCGCCTGCCTGTTGTGGGCCTTTACGCTGTCGGCATTGAACCGCGAGCGCGACACCGCCCGC
GACAATGCCT
>r502.1 |SOURCES={KEY=d7264f85...,bw,2074573-2074648}|ERRORS={}|SOURCE_1="hcb" (d7264f85c64c494738c475b842be43584b20fbfb)
AACGCGCTTTATATGAGGCCGGTATCAAGCTCGCCGAGGAAAACCAGGCGCGTAAGCAACTGGAG
CAAGATCGTG
>r503.1 |SOURCES={KEY=d7264f85...,bw,1028701-1028776}|ERRORS={}|SOURCE_1="hcb" (d7264f85c64c494738c475b842be43584b20fbfb)
CCTAAGCTCAGCCGGTTCCTTGAGACACAGGAAAAGTTTGATGCCAAAGAGGCTCAGCTAACCGG
AGAGGCCCGG
>r504.1 |SOURCES={KEY=d7264f85...,bw,3755938-3756013}|ERRORS={}|SOURCE_1="hcb" (d7264f85c64c494738c475b842be43584b20fbfb)
TCGCGTCCGCCACGCCGCGCAGGCCGCCAAATCTAGCCAGCAATTTCTGGCGCCGCTTCGCGCCT
ATGCCTTCAA
>r505.1 |SOURCES={KEY=d7264f85...,bw,3818252-3818327}|ERRORS={}|SOURCE_1="hcb" (d7264f85c64c494738c475b842be43584b20fbfb)
GATTTCTTCTGTGCAGGCGGCAACCTCAACCGATTGCTGGAAAATCGCAGCAAGGACAAGTCGGT
GCAGGCCGAG
>r506.1 |SOURCES={KEY=d7264f85...,fw,2697238-2697313}|ERRORS={}|SOURCE_1="hcb" (d7264f85c64c494738c475b842be43584b20fbfb)
ATTGCCTGCCTGACGCCACTGGCTTCCATGCTGGTCAGTGCGGCGTACGTGGTGCCGCCCTTGGA
GGTCACGCGC
>r507.1 |SOURCES={KEY=d7264f85...,bw,890830-890905}|ERRORS={}|SOURCE_1="hcb" (d7264f85c64c494738c475b842be43584b20fbfb)
CAGTTGCGCCCTCCGTTTTTGCGCAAGCTGTCGTCGCACCGGTGTCCGGTTCGACGGTCATGTCG
TGCCCCGAAG
>r508.1 |SOURCES={KEY=d7264f85...,fw,2198685-2198760}|ERRORS={}|SOURCE_1="hcb" (d7264f85c64c494738c475b842be43584b20fbfb)
CGCTGGTTTCGATAGGCATTTCAATTTTGCCCGACAAAACTCACAATTCTTCCCTCCCGACAAAC
TTTAGGTACT
>r509.1 |SOURCES={KEY=d7264f85...,bw,3689534-3689609}|ERRORS={}|SOURCE_1="hcb" (d7264f85c64c494738c475b842be43584b20fbfb)
TTGTCCCCGGTATTCAAGATGGCATATGCTTTGGGTGCATAATCAAGAGCGATAGGATTATACTG
AGGCCCTACA
>r510.1 |SOURCES={KEY=d7264f85...,bw,515076-515151}|ERRORS={}|SOURCE_1="hcb" (d7264f85c64c494738c475b842be43584b20fbfb)
TTGCCGACACCTTCCAGGAGGCGAATGGCTTGCTCACTGCGGACCGGTCACCGAAACTGCCGCTG
GAAGAAATCT
>r511.1 |SOURCES={KEY=d7264f85...,fw,4171391-4171466}|ERRORS={}|SOURCE_1="hcb" (d7264f85c64c494738c475b842be43584b20fbfb)
GCAAGCTGGCCTGATCAATCCTGCCCTTGCAGTTGCCTGGCGTTTGGCTGGAACGCCGGAAGCTG
ATATCCGGCT
>r512.1 |SOURCES={KEY=d7264f85...,bw,1777958-1778033}|ERRORS={}|SOURCE_1="hcb" (d7264f85c64c494738c475b842be43584b20fbfb)
TTTTTCCGCGCGATCAATGGGGATGACCGGATCGCCTCGACCATGGACAAGGAAAATCGGCGTCT
CGTGGTTGGC
>r513.1 |SOURCES={KEY=d7264f85...,bw,3736312-3736387}|ERRORS={}|SOURCE_1="hcb" (d7264f85c64c494738c475b842be43584b20fbfb)
AATACCAGACCACGCAAGCCGAGGAGACTCGCGCCGTTATAGCGCGAGGGATTCATTCGTTGCGA
AATCGACTTG
>r514.1 |SOURCES={KEY=d7264f85...,fw,810600-810675}|ERRORS={}|SOURCE_1="hcb" (d7264f85c64c494738c475b842be43584b20fbfb)
CCAAAGGACAGCTCAGCGGCAGGACAGCGAAGCCGGTAACACTATGCCCAGCCCGCCCTTTTTTG
CAGCTTAAAG
>r515.1 |SOURCES={KEY=d7264f85...,fw,4455864-4455939}|ERRORS={}|SOURCE_1="hcb" (d7264f85c64c494738c475b842be43584b20fbfb)
GTGGCTGCGGGTCCCATGGCGCCGGTTGTCCGCGAGCTCTCCGTACTTCCCGACGAGGATGTCCG
TGCGATGGCC
>r516.1 |SOURCES={KEY=d7264f85...,bw,1586162-1586237}|ERRORS={}|SOURCE_1="hcb" (d7264f85c64c494738c475b842be43584b20fbfb)
CGCTTGTGCCAGTAGTCTCGAAGGAATTTTTGCGGCGTCAGGTTGCCGAGTACACTGAAGTTATC
CATGCCGGCA
>r517.1 |SOURCES={KEY=d7264f85...,bw,189455-189530}|ERRORS={}|SOURCE_1="hcb" (d7264f85c64c494738c475b842be43584b20fbfb)
GCGGCAAGCTTTTGAGATCACACCGTTCCTATCGCCAGCGAGAAAGCGCATAAGTGCTTGAAAAT
CAACCGCTTA
>r518.1 |SOURCES={KEY=d7264f85...,fw,2905332-2905407}|ERRORS={}|SOURCE_1="hcb" (d7264f85c64c494738c475b842be43584b20fbfb)
AGTGCTAATCGCCGATTTCAACGACGTCCATAGGTCCGAGCTATTGCAAATCTGTAACGATTGGT
CAGGGAGACT
>r519.1 |SOURCES={KEY=d7264f85...,bw,2744831-2744906}|ERRORS={}|SOURCE_1="hcb" (d7264f85c64c494738c475b842be43584b20fbfb)
CAGTCCTGCTGGCAGATGACCTGCTCGATGGTCCGGCACCGGTGATGAAACAGATGGTGGAGGTC
TTCGCGCAAC
>r520.1 |SOURCES={KEY=d7264f85...,fw,3723024-3723099}|ERRORS={}|SOURCE_1="hcb" (d7264f85c64c494738c475b842be43584b20fbfb)
AGTGAGTGTGTGGCGGGCATCTGCCGTAGCCGCTGCGTGGCGTGATCCTTGCGACATGCGGCCCG
GCCGTCGCGT
>r521.1 |SOURCES={KEY=d7264f85...,bw,4650689-4650764}|ERRORS={}|SOURCE_1="hcb" (d7264f85c64c494738c475b842be43584b20fbfb)
GTTCGGCGCAATCTGGAGTTTTCCCTGAAAGGACGGCGGTGCATCTGCCAGCATCTGTCGAATGT
ACTGAAGATC
>r522.1 |SOURCES={KEY=d7264f85...,fw,4617548-4617623}|ERRORS={}|SOURCE_1="hcb" (d7264f85c64c494738c475b842be43584b20fbfb)
CACGACATCACTGAGGGGAAAACGGCGTACCGGGAGTTTTCCCTTCCTGTCATCCGCAACGCAAA
CATCGCACGC
>r523.1 |SOURCES={KEY=d7264f85...,bw,1029218-1029293}|ERRORS={}|SOURCE_1="hcb" (d7264f85c64c494738c475b842be43584b20fbfb)
ACAAGATGTCCGAGAGGGCACTAGAGGCACACCGCGAGATGGGCAGGCTGAGTGTCATTGCCGGA
GAGTCAGGAA
>r524.1 |SOURCES={KEY=d7264f85...,fw,3409823-3409898}|ERRORS={}|SOURCE_1="hcb" (d7264f85c64c494738c475b842be43584b20fbfb)
GACGATCCGGAAGTCGTGTCGCTGGAGCCGCCCATCGAACCGCTGCTGCCGCTGGTCGAGGAGGG
AGAAGTCGAT
>r525.1 |SOURCES={KEY=d7264f85...,bw,76379-76454}|ERRORS={}|SOURCE_1="hcb" (d7264f85c64c494738c475b842be43584b20fbfb)
CGGCAGGTTGGGATTGTCGAGCAGCGCCGATTCCGGACAGGCGCCGACACAGGACATGCACAGCG
TGCAGGCGGC
>r526.1 |SOURCES={KEY=d7264f85...,fw,1352411-1352486}|ERRORS={}|SOURCE_1="hcb" (d7264f85c64c494738c475b842be43584b20fbfb)
GGTCGATGCTGGAGTGGTCGACGGGCGGAAAAGACAATGCCTACCGGATGTATATCAGCGGCGAT
ACGCTGGTCT
>r527.1 |SOURCES={KEY=d7264f85...,bw,1056215-1056290}|ERRORS={}|SOURCE_1="hcb" (d7264f85c64c494738c475b842be43584b20fbfb)
CAAGGGCCGTGACGGCGGACGTTACATCGAACTTTGAATGAATGACCAGATGCGCACCTACGCGT
ACACCGAAAA
>r528.1 |SOURCES={KEY=d7264f85...,fw,1326987-1327062}|ERRORS={}|SOURCE_1="hcb" (d7264f85c64c494738c475b842be43584b20fbfb)
CTGGATGCAGCAAAAGCCGGAACCAACATCGTCATGCGGCGTCTGACGGATATGAGCAATTCCTC
ATCATGGAGG
>r529.1 |SOURCES={KEY=d7264f85...,fw,4385109-4385184}|ERRORS={}|SOURCE_1="hcb" (d7264f85c64c494738c475b842be43584b20fbfb)
AAGACCAGCAGCCGGTCCGGATCATGTACGAAAAATTTCTGCGCGACACGCCGTTCCGGGCAATT
CCGGCGCGCA
>r530.1 |SOURCES={KEY=d7264f85...,fw,1178861-1178936}|ERRORS={}|SOURCE_1="hcb" (d7264f85c64c494738c475b842be43584b20fbfb)
GCCCCGGCGCCGATAACCAAAGCCAATCGGCAGGCATTCTGACAGGTGGATTGCCAGCTGCCTGG
CAACACACTG
>r531.1 |SOURCES={KEY=d7264f85...,bw,460009-460084}|ERRORS={}|SOURCE_1="hcb" (d7264f85c64c494738c475b842be43584b20fbfb)
CAAAGGGTCGACCTGCGCCATGCTGGAAGCCATCCTGATGCAGGCCGGTTACCGCGTCGGCGTGT
ATACCTCGCC
>r532.1 |SOURCES={KEY=d7264f85...,fw,4400154-4400229}|ERRORS={}|SOURCE_1="hcb" (d7264f85c64c494738c475b842be43584b20fbfb)
GCGCTGCAAGCGCGGCCACCTGTGCATTTGCACTGACATGGTCAGTGATCATCCGCTCGGCAAAA
GTACGTACCG
>r533.1 |SOURCES={KEY=d7264f85...,bw,4347615-4347690}|ERRORS={}|SOURCE_1="hcb" (d7264f85c64c494738c475b842be43584b20fbfb)
CTACATGGGAGCCATCGTCGATATCACGGCACAGCGTGAAAGCCTGGCCCGGCTTGCCAAAAGCG
AAGCGACCTA
>r534.1 |SOURCES={KEY=d7264f85...,bw,2957078-2957153}|ERRORS={}|SOURCE_1="hcb" (d7264f85c64c494738c475b842be43584b20fbfb)
CCGGTGGATTTCCTGAATGAAGGCGTGGATGTCGCGATTCGCCTGGGCACCGGCCCTTACCCCGG
CCTGAAAGCC
>r535.1 |SOURCES={KEY=d7264f85...,fw,2979333-2979408}|ERRORS={}|SOURCE_1="hcb" (d7264f85c64c494738c475b842be43584b20fbfb)
GCGTGTCCTTGAAGATCGGCGGTTCTGCCTGCCATGCCTGGAGCTCGTTGCGCGCCTCGGCAACG
GTATGACGCC
>r536.1 |SOURCES={KEY=d7264f85...,bw,4600132-4600207}|ERRORS={}|SOURCE_1="hcb" (d7264f85c64c494738c475b842be43584b20fbfb)
TTACCTGCCCGCTGCCTCAGATATCAAAAAACACGGTTTCGTCCGGCCCTTGCAGCCGTATATCA
AACCGATACA
>r537.1 |SOURCES={KEY=d7264f85...,bw,590248-590323}|ERRORS={}|SOURCE_1="hcb" (d7264f85c64c494738c475b842be43584b20fbfb)
GCGGCGTTGCAACTGCTCCTCGGTGTCGCGCAGGCGGGTGATGTCGCTGATCGCTGCGAGCAGGC
CCCGTACATT
>r538.1 |SOURCES={KEY=d7264f85...,bw,4492117-4492192}|ERRORS={}|SOURCE_1="hcb" (d7264f85c64c494738c475b842be43584b20fbfb)
TGCAGCAGGCACTTCATCCTGCGCTTGACGGCAAGACCATCGCAGGTATTGCCGCAGTCATCGTC
CTGATCGGCA
>r539.1 |SOURCES={KEY=d7264f85...,bw,2478372-2478447}|ERRORS={}|SOURCE_1="hcb" (d7264f85c64c494738c475b842be43584b20fbfb)
CGATTCCCCGCTCTTCATCAAATCAAATCCCTCGTTGATCCTGTCCAGCGTAAGCTTGTGCGTGA
TCAGGTCGTC
>r540.1 |SOURCES={KEY=d7264f85...,bw,4784931-4785006}|ERRORS={}|SOURCE_1="hcb" (d7264f85c64c494738c475b842be43584b20fbfb)
GCGAAAAGAACCCCGGAAGGGGAGTGAAATAGATCCTGAAACCGTGTGCATACAAACAGTAGGAG
CCTCGCAAGG
>r541.1 |SOURCES={KEY=d7264f85...,bw,3099849-3099924}|ERRORS={}|SOURCE_1="hcb" (d7264f85c64c494738c475b842be43584b20fbfb)
TGGCGAAGGCGTCGAGGATCGTGCTGGCCTTGAAGCAGAACATGCCGCTGTTCCAGACGAAGTTG
CCCTCGGCCA
>r542.1 |SOURCES={KEY=d7264f85...,bw,2541835-2541910}|ERRORS={}|SOURCE_1="hcb" (d7264f85c64c494738c475b842be43584b20fbfb)
CGCAGACCGGTATCGGGTCATCACCGCCCTGGCGAATGCGGATGCACGTCCGCCTGCGGCCACAA
AAACAACAGC
>r543.1 |SOURCES={KEY=d7264f85...,fw,999555-999630}|ERRORS={}|SOURCE_1="hcb" (d7264f85c64c494738c475b842be43584b20fbfb)
TATGATCGGACCCGTATCGACGCTTTTCCTGGGCGCCCTGATCCTTGGAGAACCGATTACCGGAA
TACAACTCGC
>r544.1 |SOURCES={KEY=d7264f85...,fw,500326-500401}|ERRORS={}|SOURCE_1="hcb" (d7264f85c64c494738c475b842be43584b20fbfb)
TGTCGTAGCGCGTCACGTACAGGATGGGCGCGAAGGTTTCGCAATGCATGATCGGTGTCTGCTCG
GGCATTTCGA
>r545.1 |SOURCES={KEY=d7264f85...,fw,641532-641607}|ERRORS={}|SOURCE_1="hcb" (d7264f85c64c494738c475b842be43584b20fbfb)
ATGGCGTCGTCAAAATGCGGCTCCTGTTGTACGTAGGCGATCTTGATGCCTTGCTGCATGACCAG
CAAGCCATCA
>r546.1 |SOURCES={KEY=d7264f85...,bw,4258167-4258242}|ERRORS={}|SOURCE_1="hcb" (d7264f85c64c494738c475b842be43584b20fbfb)
CAGTTCAAGGTGACGCCGCAAAACACCTTCGGGCTCGCGCAGTTCCTGCACAAGGTCGGGGCGAT
TCGCAACCAG
>r547.1 |SOURCES={KEY=d7264f85...,fw,1714585-1714660}|ERRORS={}|SOURCE_1="hcb" (d7264f85c64c494738c475b842be43584b20fbfb)
CGCCCGCTGGCCTCGTCGAAGGTTTCGGCGCAGTCGCCGGCCGCGTAGATGCCCGGGATATTGGT
CTGCATGGCG
>r548.1 |SOURCES={KEY=d7264f85...,fw,4340652-4340727}|ERRORS={}|SOURCE_1="hcb" (d7264f85c64c494738c475b842be43584b20fbfb)
TCATTGCTTCCACCGCAGCCTTGGTCGCATTGTAGACGGCATAGCCGGGCAGCTTCAGTGCAAGG
GCCGTGGTGG
>r549.1 |SOURCES={KEY=d7264f85...,fw,3261943-3262018}|ERRORS={}|SOURCE_1="hcb" (d7264f85c64c494738c475b842be43584b20fbfb)
GTTCAAAAATCTCACTGGCGTCCGGAAACGCAGCGACCGCACGATCGATGCTTTCCTCACGTAGC
AGATGCAGGA
>r550.1 |SOURCES={KEY=d7264f85...,bw,3647691-3647766}|ERRORS={}|SOURCE_1="hcb" (d7264f85c64c494738c475b842be43584b20fbfb)
GTTACCGAGTTGACTGCGGCAGAAGCCGTGAGGCCAGATACTCCTTCGCTGTTGATGGCCGCAGC
AATCGCTTTG
>r551.1 |SOURCES={KEY=d7264f85...,bw,3639425-3639500}|ERRORS={}|SOURCE_1="hcb" (d7264f85c64c494738c475b842be43584b20fbfb)
GCAGCGCGTCGCCGAAGTTGTGTCCCATGACATCGTTGACATGCTTGAAGCGGTCGAGATCCATC
ATCAGTACGT
>r552.1 |SOURCES={KEY=d7264f85...,fw,3214190-3214265}|ERRORS={}|SOURCE_1="hcb" (d7264f85c64c494738c475b842be43584b20fbfb)
GCTCGCTCACGACCGGCAAACCGGTGAAGGCAGTTGAGGTCACCTGGATCGATGAACAGGGCAAG
GTATTGGCGC
>r553.1 |SOURCES={KEY=d7264f85...,fw,1698133-1698208}|ERRORS={}|SOURCE_1="hcb" (d7264f85c64c494738c475b842be43584b20fbfb)
GTCCGACAAGGATAGGACAATCCGGCCTGTCGTCACCTGCACAATGCAGGGCGAGGTGTTGCAGT
GTATCGCGCA
>r554.1 |SOURCES={KEY=d7264f85...,bw,868965-869040}|ERRORS={}|SOURCE_1="hcb" (d7264f85c64c494738c475b842be43584b20fbfb)
CAATTCGCTTTCCATCCTGACGCGCATACTGAGCGGCACGGTCATCGTCCAGCATGCGGATCTGC
ATATTCCTGT
>r555.1 |SOURCES={KEY=d7264f85...,fw,912597-912672}|ERRORS={}|SOURCE_1="hcb" (d7264f85c64c494738c475b842be43584b20fbfb)
GGCATGGCTGTCGGAAGTGGCATGCTGCCCACCCTTCTGCCGGCCGGCGCTGCCTTTTTCGTTGA
TCCATGCCCG
>r556.1 |SOURCES={KEY=d7264f85...,bw,4533173-4533248}|ERRORS={}|SOURCE_1="hcb" (d7264f85c64c494738c475b842be43584b20fbfb)
GACGTCTGGGAAATGAGGCGCGTTCATATCATTGCAGAATTGGAATACGATATTGATTATAATTC
TCATTTACTA
>r557.1 |SOURCES={KEY=d7264f85...,bw,2952490-2952565}|ERRORS={}|SOURCE_1="hcb" (d7264f85c64c494738c475b842be43584b20fbfb)
TCATCCTCAGGCAATGGCGTCGACGACGCACATTGCAATCAAGTACCGGCTGGATCGCGACGGTG
CGCGTCAGCC
>r558.1 |SOURCES={KEY=d7264f85...,fw,1434323-1434398}|ERRORS={}|SOURCE_1="hcb" (d7264f85c64c494738c475b842be43584b20fbfb)
GCAAGAAGGGGAAAAAGAAAAGGCTGGACTGGCCAGCCGCATCGATCAGCAGTGTGCATGCTATC
TAAAGGGTCT
>r559.1 |SOURCES={KEY=d7264f85...,bw,3090795-3090870}|ERRORS={}|SOURCE_1="hcb" (d7264f85c64c494738c475b842be43584b20fbfb)
CAGCAGGGTATTGCCAATTGCCACACCGATCCGCTTGAGGCCAAAATCAAACGCCAGTACCGTTT
CCACTGTCAG
>r560.1 |SOURCES={KEY=d7264f85...,fw,1442825-1442900}|ERRORS={}|SOURCE_1="hcb" (d7264f85c64c494738c475b842be43584b20fbfb)
TGCCAGCGCCAGGCTGCCGGCGAAATAGCGGGACGGGCCACGCACCGCGCGCAATCCCCCTATAC
TTGCGCACCT
>r561.1 |SOURCES={KEY=d7264f85...,bw,3842111-3842186}|ERRORS={}|SOURCE_1="hcb" (d7264f85c64c494738c475b842be43584b20fbfb)
GGTGACCGAAGCCGAACCGTATATGGACGGGCGCAGCATGTTCATGGCGGGACATCAGGACCAGA
AATTCGTCTG
>r562.1 |SOURCES={KEY=d7264f85...,fw,1461433-1461508}|ERRORS={}|SOURCE_1="hcb" (d7264f85c64c494738c475b842be43584b20fbfb)
GCGGTGACCGGTTTATCGAAAAAGATACTATCAGACACTGCTCTTTTGGAATAGCGCATAGAACA
AACCATCGTG
>r563.1 |SOURCES={KEY=d7264f85...,bw,4221958-4222033}|ERRORS={}|SOURCE_1="hcb" (d7264f85c64c494738c475b842be43584b20fbfb)
CGTGCTTGTGCCATTTCCGAATCAGGTCTTCACTGTCGCGGACGCCGCCTTCCGCCGTGTCGCTG
AGGAAGTCCG
>r564.1 |SOURCES={KEY=d7264f85...,bw,598324-598399}|ERRORS={}|SOURCE_1="hcb" (d7264f85c64c494738c475b842be43584b20fbfb)
TTCCCTTTTGGAGAAATAGTTGTGAGTCGCCCGGACTGCGTACCTTGCTTGCGGCGAAGCGCGCA
CTCCGACCCT
>r565.1 |SOURCES={KEY=d7264f85...,fw,1255793-1255868}|ERRORS={}|SOURCE_1="hcb" (d7264f85c64c494738c475b842be43584b20fbfb)
AACGTGCACTACCAGTTTGGCGAGGTGGCAGGTTCAACCGGCCGCAACAATGTCGGCGTCAATCT
GTTGTATTTC
>r566.1 |SOURCES={KEY=d7264f85...,fw,1240070-1240145}|ERRORS={}|SOURCE_1="hcb" (d7264f85c64c494738c475b842be43584b20fbfb)
CCCACATCCTCACCACCAACCGTTACCGCGTCGGCATGACCGGCACCGACGGCGTCTACATCAGC
GGACATCGCA
>r567.1 |SOURCES={KEY=d7264f85...,fw,4257541-4257616}|ERRORS={}|SOURCE_1="hcb" (d7264f85c64c494738c475b842be43584b20fbfb)
ACGGTTCGTCCATCAGCAGGATATCCGGTTGCATCGCCAATGCGCGGGCAATCGCCACCCGCTGC
TTCATGCCGC
>r568.1 |SOURCES={KEY=d7264f85...,fw,2620140-2620215}|ERRORS={}|SOURCE_1="hcb" (d7264f85c64c494738c475b842be43584b20fbfb)
TTTAACTGCCTTCAAGCCGAATGTTCTGCTTCTTGACCAGATTCTGCATTTTGTCCAGTTCGGTC
TTGATCTCCG
>r569.1 |SOURCES={KEY=d7264f85...,fw,972923-972998}|ERRORS={}|SOURCE_1="hcb" (d7264f85c64c494738c475b842be43584b20fbfb)
GCATGAAGATATGCATGCGGAAGCCTTCTTTTACACGCTCAATACGCTCGGAGTAGGGCTGGGCG
CCGACATGCC
>r570.1 |SOURCES={KEY=d7264f85...,bw,4566946-4567021}|ERRORS={}|SOURCE_1="hcb" (d7264f85c64c494738c475b842be43584b20fbfb)
CGATATTGCCTTCCTGGATCAGGTCGAGGAATTGCAGGCCGCGGTTGACGTATTTCTTGGCAATC
GAAATCACCA
>r571.1 |SOURCES={KEY=d7264f85...,bw,3030071-3030146}|ERRORS={}|SOURCE_1="hcb" (d7264f85c64c494738c475b842be43584b20fbfb)
CAATATGGGCGCATCCGACCTGCATTTTGAACCGTTCGAAAAGTTCTACCGCATCCGTTTCCGCA
TCGATGGCGT
>r572.1 |SOURCES={KEY=d7264f85...,bw,261017-261092}|ERRORS={}|SOURCE_1="hcb" (d7264f85c64c494738c475b842be43584b20fbfb)
ATGAATGAATATCAGATTGCCGCGCTGCTGGCGCGCCTGAACGCAGAGCCTACAGATCAGGCGAC
ACTTATCCGG
>r573.1 |SOURCES={KEY=d7264f85...,bw,3299724-3299799}|ERRORS={}|SOURCE_1="hcb" (d7264f85c64c494738c475b842be43584b20fbfb)
CCGAACGGCTGGTTGGCGAACACCTGATCGACCTGGTGAATCGCATTCTTGGTGTCGCGGTAGTG
GTTGCGAATG
>r574.1 |SOURCES={KEY=d7264f85...,fw,3077623-3077698}|ERRORS={}|SOURCE_1="hcb" (d7264f85c64c494738c475b842be43584b20fbfb)
AATTCAAAACCTGGATGTGCCTGATCTGCGGCTGGATCTATGACGAGGAAGCCGGATCGCCGGAA
GAAGGCATTG
>r575.1 |SOURCES={KEY=d7264f85...,bw,3831964-3832039}|ERRORS={}|SOURCE_1="hcb" (d7264f85c64c494738c475b842be43584b20fbfb)
GCTATCCACGAAGCGATCCGTCTGCGCCTCGCTGTAGCGCTCATCGAAAATCACCGAAAATAACC
CGCCCGCACC
>r576.1 |SOURCES={KEY=d7264f85...,fw,1597382-1597457}|ERRORS={}|SOURCE_1="hcb" (d7264f85c64c494738c475b842be43584b20fbfb)
GCGGTTGTCCATATCGCCTGCTACCGGCTCGGCGCTGTTGCCATGCCACTATCCATCCTGTTCGG
ACCCGATGCC
>r577.1 |SOURCES={KEY=d7264f85...,fw,3074515-3074590}|ERRORS={}|SOURCE_1="hcb" (d7264f85c64c494738c475b842be43584b20fbfb)
TGCCGGGCGAAGACGAGGTGAAGGACATTGAAGCATCCGCGCGTTATTACGAAGCGGAGAATGGC
GACCTGCACC
>r578.1 |SOURCES={KEY=d7264f85...,bw,2384987-2385062}|ERRORS={}|SOURCE_1="hcb" (d7264f85c64c494738c475b842be43584b20fbfb)
TCGCAGCGGTAACGAAAATCTCTGTGAAATCTTGGCGCAGCAGGAAACTTAATCAGGGTCAAGTT
GTCATTTGTT
>r579.1 |SOURCES={KEY=d7264f85...,bw,2193964-2194039}|ERRORS={}|SOURCE_1="hcb" (d7264f85c64c494738c475b842be43584b20fbfb)
GCCGCAGCATAGACAGCTGTCGTCGCCAGAGCCCCCAGACCGCTGCCGGCTGCATAGAACAGCAT
GTAGACGCCT
>r580.1 |SOURCES={KEY=d7264f85...,bw,3824754-3824829}|ERRORS={}|SOURCE_1="hcb" (d7264f85c64c494738c475b842be43584b20fbfb)
ATGAGCCCGCTGGTTTCCTTGTCCAGCCGGTGCACGATACCGGCGCGGGGAACACCGGCTATCGC
CGGAAAGTGG
>r581.1 |SOURCES={KEY=d7264f85...,fw,4676049-4676124}|ERRORS={}|SOURCE_1="hcb" (d7264f85c64c494738c475b842be43584b20fbfb)
GCGACGACATGGTCCTCGAAGTCAACAACATCGAGGTGGTCTATAACAAATCGGTGCAAGTCTTG
CGGGGCTTGT
>r582.1 |SOURCES={KEY=d7264f85...,fw,1735546-1735621}|ERRORS={}|SOURCE_1="hcb" (d7264f85c64c494738c475b842be43584b20fbfb)
ATAGCCCGCCAGGTTACGCACGCCCAGCTTGGACATCAGCTTGTAGCGGCGCTCCATTTCGGCGA
CTGCCCAGTT
>r583.1 |SOURCES={KEY=d7264f85...,bw,2375262-2375337}|ERRORS={}|SOURCE_1="hcb" (d7264f85c64c494738c475b842be43584b20fbfb)
TTCCTTGTCGCGCATTTCGCCGACCATGATGATGTCAGGATCGGCACGCAGGAAAGCGCGCATCG
CGGTCGCAAA
>r584.1 |SOURCES={KEY=d7264f85...,fw,3914130-3914205}|ERRORS={}|SOURCE_1="hcb" (d7264f85c64c494738c475b842be43584b20fbfb)
GTCGCTGCAAACAAGGTGCCGGTAGCGACCACGCGACGGGCACCGAAGCGGTCTTTCAAACGATC
AGCGCCGAGC
>r585.1 |SOURCES={KEY=d7264f85...,bw,1617273-1617348}|ERRORS={}|SOURCE_1="hcb" (d7264f85c64c494738c475b842be43584b20fbfb)
GGCATCGAACGCCTCCGCCCGGATGGTCAATCCCGCAGCCATGGCATGGCCGCCGAATTTCTGGA
TGACCGAAGG
>r586.1 |SOURCES={KEY=d7264f85...,fw,1756805-1756880}|ERRORS={}|SOURCE_1="hcb" (d7264f85c64c494738c475b842be43584b20fbfb)
GGCGGTGGCTTCACGCTATGCAGACCTGGTCGCGGACCGCAAGCTGCGCAACAGCATTTTCAAGC
GCATCGTTGA
>r587.1 |SOURCES={KEY=d7264f85...,fw,1460964-1461039}|ERRORS={}|SOURCE_1="hcb" (d7264f85c64c494738c475b842be43584b20fbfb)
GAAGCCGTGATGGTTTTTTCATCGAACCAGTACCAGCGCGGCCGGCTGATCTGTACATCCGTCGT
GAAATAGAGC
>r588.1 |SOURCES={KEY=d7264f85...,fw,2380318-2380393}|ERRORS={}|SOURCE_1="hcb" (d7264f85c64c494738c475b842be43584b20fbfb)
CGACATCGCGCTTGGCCACGATCTGCAACAGCCCATTGCAATTGAGGCAGCGGCTGAACGCTTGC
GCTGACCGTG
>r589.1 |SOURCES={KEY=d7264f85...,bw,1266051-1266126}|ERRORS={}|SOURCE_1="hcb" (d7264f85c64c494738c475b842be43584b20fbfb)
AGGTTCCATTCTGCACCGTCAGTTGTACGGTCAGGTTCGCATCATCATGGTCGGCAATGGAAATA
CCGGTCAGGT
>r590.1 |SOURCES={KEY=d7264f85...,fw,2544991-2545066}|ERRORS={}|SOURCE_1="hcb" (d7264f85c64c494738c475b842be43584b20fbfb)
TTGGAAAACGACCCACTACAATTCCACCCCCGGTCAATGGACTCGCAAGAAAGCTAACGTTGTCA
TTGGCACGCG
>r591.1 |SOURCES={KEY=d7264f85...,bw,4283190-4283265}|ERRORS={}|SOURCE_1="hcb" (d7264f85c64c494738c475b842be43584b20fbfb)
CTTCAGGAAATTCGCTGAATTTTTCGATCCGGTAATCCAGCGTGTTTTCAAAGGTGCCAACGTCC
ACTTCAAAGG
>r592.1 |SOURCES={KEY=d7264f85...,fw,1964950-1965025}|ERRORS={}|SOURCE_1="hcb" (d7264f85c64c494738c475b842be43584b20fbfb)
GCGTCGTCGGCCTGAAGACCCATGCCAAGCTGGCGCTGGTGCTGCGGCGCGAAGGCGGGGCGCTG
CATCGCTATG
>r593.1 |SOURCES={KEY=d7264f85...,fw,3234897-3234972}|ERRORS={}|SOURCE_1="hcb" (d7264f85c64c494738c475b842be43584b20fbfb)
CGAAAGTTTCAAGCCTGCTTCGGTTTTTCGGCTCGGCCCCAAGCAGCAATGGACAACGAAGCCAT
CGACACATCA
>r594.1 |SOURCES={KEY=d7264f85...,fw,1183776-1183851}|ERRORS={}|SOURCE_1="hcb" (d7264f85c64c494738c475b842be43584b20fbfb)
AACCGTTGGCGCCCATCGATTTCGAGGATGGCCGCCTGCGCATCGCTGCACCGAACCGCTTCAAG
CTGGACTGGG
>r595.1 |SOURCES={KEY=d7264f85...,fw,2869462-2869537}|ERRORS={}|SOURCE_1="hcb" (d7264f85c64c494738c475b842be43584b20fbfb)
GCCATGCCGGCCAGCCGCAACGCATCGCAGAGGCCATCCATGCGGCCCGTGTCGAAGCGGTAAGC
CAGGTTGTCA
>r596.1 |SOURCES={KEY=d7264f85...,fw,100313-100388}|ERRORS={}|SOURCE_1="hcb" (d7264f85c64c494738c475b842be43584b20fbfb)
CAACGACGCCGAACTGATTTTCGACGATGCCGCCGTCCAGCGTGCGGTCGACGACGTGGCCATGA
AGTTGAATGA
>r597.1 |SOURCES={KEY=d7264f85...,fw,2409607-2409682}|ERRORS={}|SOURCE_1="hcb" (d7264f85c64c494738c475b842be43584b20fbfb)
CTGCTCTTCCGCCAGCGCCATGACGCCTGCACTGCCGTCGACGATCGCGGCCCGATAACCGGAAG
CCTGTGCCAG
>r598.1 |SOURCES={KEY=d7264f85...,fw,651476-651551}|ERRORS={}|SOURCE_1="hcb" (d7264f85c64c494738c475b842be43584b20fbfb)
TAGGTTCGACAACAACGCCTGGCCCCATTCCAATTTGCAATCAAGGCGCTATCGATGTCCACGAC
AAAATTGCTA
>r599.1 |SOURCES={KEY=d7264f85...,fw,962269-962344}|ERRORS={}|SOURCE_1="hcb" (d7264f85c64c494738c475b842be43584b20fbfb)
CATTTCGTCGGCGTATCGAGCGCTGCCGTCCTGCTCGATACGCCGGCAAACAATCGCTATCTGAA
GGACGCATTT
>r600.1 |SOURCES={KEY=d7264f85...,fw,2767353-2767428}|ERRORS={}|SOURCE_1="hcb" (d7264f85c64c494738c475b842be43584b20fbfb)
ATGATCCATGCAATCAGCGCCGTGGCCAGTGTCCAGTACAGTCCGGACAGCAGCGTGTCCATGTA
GGTGCCGACC
>r601.1 |SOURCES={KEY=d7264f85...,fw,3743645-3743720}|ERRORS={}|SOURCE_1="hcb" (d7264f85c64c494738c475b842be43584b20fbfb)
AATGTTATCCGATGGGCCTGCCGGCCCGGGCAAGGCAACACCGCGCGAAGTACTCCAGATGGTGT
ACTCCGACGG
>r602.1 |SOURCES={KEY=d7264f85...,bw,1706629-1706704}|ERRORS={}|SOURCE_1="hcb" (d7264f85c64c494738c475b842be43584b20fbfb)
GCGGCGCCAGGCTGTCGAGGTAGGACTTGGCTTCGCGGATGATGTGGCGCGCCACGAATTCGGGC
GTGTCCTCGA
>r603.1 |SOURCES={KEY=d7264f85...,bw,1955697-1955772}|ERRORS={}|SOURCE_1="hcb" (d7264f85c64c494738c475b842be43584b20fbfb)
TGATAATGGCGGGACGAATACAGGTTCAGCACCTTTTCCTGCGCGTGAGCGGAGAAGGCGGCAGC
AATGGCGATT
>r604.1 |SOURCES={KEY=d7264f85...,bw,2533856-2533931}|ERRORS={}|SOURCE_1="hcb" (d7264f85c64c494738c475b842be43584b20fbfb)
GGCGACGCTACTGTGCAAGGATGCCGGACTCGATCTCAAGACGCTCATCGGCAAAAACGTCAGCA
TCGGGATCCA
>r605.1 |SOURCES={KEY=d7264f85...,bw,2977998-2978073}|ERRORS={}|SOURCE_1="hcb" (d7264f85c64c494738c475b842be43584b20fbfb)
AAGGTGCTGGAAAGCAAGGTGCTGTTCCTGGAGTACGACAAACAGGTGGAGGCACTCAACCCCGA
ACCACCCGAG
>r606.1 |SOURCES={KEY=d7264f85...,bw,1482970-1483045}|ERRORS={}|SOURCE_1="hcb" (d7264f85c64c494738c475b842be43584b20fbfb)
TCGGCCCCCGCGCCTTTCCCTACATGATCGGCTCCGGCCTCCTGATCCTCGGCGGCATCCTTTCC
TGGCAGGCAG
>r607.1 |SOURCES={KEY=d7264f85...,bw,4036060-4036135}|ERRORS={}|SOURCE_1="hcb" (d7264f85c64c494738c475b842be43584b20fbfb)
TGTCCTTGTCGACGCCGAAGGCATCCAGCACCTGCTGCACCGGCGACACGAAGCCCATCGCCAGC
AAAACGAGGT
>r608.1 |SOURCES={KEY=d7264f85...,bw,2049790-2049865}|ERRORS={}|SOURCE_1="hcb" (d7264f85c64c494738c475b842be43584b20fbfb)
ACGTCCATATTATGTAAACGAAAAAAAGCCCGCGCTATGCGGGCAAACCTCTCCTTAGGAGGATA
GGGAAGAGAA
>r609.1 |SOURCES={KEY=d7264f85...,fw,671147-671222}|ERRORS={}|SOURCE_1="hcb" (d7264f85c64c494738c475b842be43584b20fbfb)
AGACCAGTAGCTTTGCGTCCCCGCCTTTCAACGGGTTTGCCAATATCGAATGAAACTGCTGAAGC
CAGCATAGCC
>r610.1 |SOURCES={KEY=d7264f85...,bw,738288-738363}|ERRORS={}|SOURCE_1="hcb" (d7264f85c64c494738c475b842be43584b20fbfb)
TCCAGAGCGATACCGAATTTGCTGAGCAGGGTGAAGCGCCGCAGGTGCGCCGCATCATGCTCCAG
CGAATAGACG
>r611.1 |SOURCES={KEY=d7264f85...,fw,2399805-2399880}|ERRORS={}|SOURCE_1="hcb" (d7264f85c64c494738c475b842be43584b20fbfb)
AGTGGTTACTATGGCGCACTACCGGCTTGATTGCGATTGGCGCCTGGATGCGCCTTCACAATCCG
TCATCAGCGT
>r612.1 |SOURCES={KEY=d7264f85...,bw,2680100-2680175}|ERRORS={}|SOURCE_1="hcb" (d7264f85c64c494738c475b842be43584b20fbfb)
GGCCTGGCGGTATTTGACCGCGTCTTCGGGTTTGGCGAATTGTGCCTGCGCCTGCGCTGAAAAGG
GCACGGCGAT
>r613.1 |SOURCES={KEY=d7264f85...,fw,1663071-1663146}|ERRORS={}|SOURCE_1="hcb" (d7264f85c64c494738c475b842be43584b20fbfb)
AGCCAGACACGCATTGCGTATTTGCGCTCGCCGTTGATCCGCACATCAGCGGCGCCCGGCAACAA
CTGGAGGCGC
>r614.1 |SOURCES={KEY=d7264f85...,bw,3166463-3166538}|ERRORS={}|SOURCE_1="hcb" (d7264f85c64c494738c475b842be43584b20fbfb)
ACGTCCACGCGCCGCGTACCTTCTTTCGCCAGCTTTTGCAGCGTCGGTGCGGTATAGGGTTGCAG
CCATTCCGCC
>r615.1 |SOURCES={KEY=d7264f85...,bw,869961-870036}|ERRORS={}|SOURCE_1="hcb" (d7264f85c64c494738c475b842be43584b20fbfb)
CTGTGACGGTACCCGTAGTTTATCAGCGACAGGCGAGGGACGTATGACAGCACCTTGCAGGGCGA
CAAAGCGTGC
>r616.1 |SOURCES={KEY=d7264f85...,bw,1161570-1161645}|ERRORS={}|SOURCE_1="hcb" (d7264f85c64c494738c475b842be43584b20fbfb)
GCGCTTCAAGGCGGGCGGCACATTGAGGTGCACTGCAACAATCTTGCAATTTGCAGGCCAGCAGG
GAATTTCCGG
>r617.1 |SOURCES={KEY=d7264f85...,fw,1739263-1739338}|ERRORS={}|SOURCE_1="hcb" (d7264f85c64c494738c475b842be43584b20fbfb)
CCGTACCGTAAACGGCGCTGCCCAAGCCGCTGCCGCAAGTCGTTCCATGTGCCCGCACGCTGCAC
GATGGACGCT
>r618.1 |SOURCES={KEY=d7264f85...,bw,2620826-2620901}|ERRORS={}|SOURCE_1="hcb" (d7264f85c64c494738c475b842be43584b20fbfb)
TATCGGCGCCACGGCCATTGCCAAGGCTGATCCGGACGGCTATACCCTCGGTATTTCAACCATCT
CCACCCATGC
>r619.1 |SOURCES={KEY=d7264f85...,bw,4753379-4753454}|ERRORS={}|SOURCE_1="hcb" (d7264f85c64c494738c475b842be43584b20fbfb)
AGTCATTCATCCCTGGCAGTTCTCGCCAAAGGTAGAAAGGCGCATACAAGTTGTCGCGCCCCGGC
AATTCACCGG
>r620.1 |SOURCES={KEY=d7264f85...,bw,1815259-1815334}|ERRORS={}|SOURCE_1="hcb" (d7264f85c64c494738c475b842be43584b20fbfb)
TTGCCTACCTGCCGACGCAGTCTGCGCTTGCCGCATTGCTGGTCGCCCATCCCTTGTCCCGCCTT
GCGGCCTCGT
>r621.1 |SOURCES={KEY=d7264f85...,fw,501830-501905}|ERRORS={}|SOURCE_1="hcb" (d7264f85c64c494738c475b842be43584b20fbfb)
AGCACTTCCTTGAGGATAGGACGACGCTCCAGCAACCCCAGCTGCAGGTCACGCACCAGCATCTT
GACGATATCG
>r622.1 |SOURCES={KEY=d7264f85...,bw,2755695-2755770}|ERRORS={}|SOURCE_1="hcb" (d7264f85c64c494738c475b842be43584b20fbfb)
ATACGTCGGTTGAAGATTGATCAAATCGCCCCTAACCAGCTGCGTTATCGTTTGCTGATCATGCA
GGGAGGAAAG
>r623.1 |SOURCES={KEY=d7264f85...,fw,1980174-1980249}|ERRORS={}|SOURCE_1="hcb" (d7264f85c64c494738c475b842be43584b20fbfb)
GTCCGGCCGACTGCGAGACCGGACCCGTTGAGGGTGTGTACCAGTTCCGGTTTGCCCTGCGCATT
CCGGAAGCGA
>r624.1 |SOURCES={KEY=d7264f85...,bw,4065506-4065581}|ERRORS={}|SOURCE_1="hcb" (d7264f85c64c494738c475b842be43584b20fbfb)
TGAATCCGGAAGAGGAGGCGGCAAAATTCCTGAAGCCGGCGTTCAGCACCGAGAATGGCGACAAC
CCGGGCGTCG
>r625.1 |SOURCES={KEY=d7264f85...,bw,2887718-2887793}|ERRORS={}|SOURCE_1="hcb" (d7264f85c64c494738c475b842be43584b20fbfb)
CGGAAGCCTTGCCGGATCTGCAAAGCAGCGGCCGCCCCGCACCCGGGTACTTCGGGCTGGCGCGG
GAAACCGCTG
>r626.1 |SOURCES={KEY=d7264f85...,fw,2193986-2194061}|ERRORS={}|SOURCE_1="hcb" (d7264f85c64c494738c475b842be43584b20fbfb)
GCAGCCGGCAGCGGTCTGGGGGCTCTGGCGACGACAGCTGTCTATGCTGCGGCTGGTTGGCTTGG
CGTCAGCCTG
>r627.1 |SOURCES={KEY=d7264f85...,fw,281670-281745}|ERRORS={}|SOURCE_1="hcb" (d7264f85c64c494738c475b842be43584b20fbfb)
CAGGTTTTCCACCGTCGGGATGCGATCGATGACCACCGTCTTGTGCCCGGGCAGGCTGTTCAGGA
ACTCGAGTAC
>r628.1 |SOURCES={KEY=d7264f85...,fw,3178531-3178606}|ERRORS={}|SOURCE_1="hcb" (d7264f85c64c494738c475b842be43584b20fbfb)
CCGTCCGCGACCGATGTGATCAAGGGCATAGCCCGGGGTTGCGAACTGGCCGGCTGTGCATTGAT
CGGCGGGGAA
>r629.1 |SOURCES={KEY=d7264f85...,fw,2897883-2897958}|ERRORS={}|SOURCE_1="hcb" (d7264f85c64c494738c475b842be43584b20fbfb)
TGGGAAGGCGCGGAAGGTCTGGAGTGGACGGTCCCCAGTCCGGCACCATTCCACACCTTTGAAAC
ACCGCCGACT
>r630.1 |SOURCES={KEY=d7264f85...,fw,719465-719540}|ERRORS={}|SOURCE_1="hcb" (d7264f85c64c494738c475b842be43584b20fbfb)
CCCACACGCCAGGGCGGACCTGTTCGCCGGGTACCTGCATTTTCGGGATTTCACCAGTCATCAGG
CTCTGCAGGA
>r631.1 |SOURCES={KEY=d7264f85...,fw,3393211-3393286}|ERRORS={}|SOURCE_1="hcb" (d7264f85c64c494738c475b842be43584b20fbfb)
ATTCATACCCTGTCTCCCGTTTTCCCTTTGCTTGCTGCGATGGTTGCGCGTGCCTGGCTTGAATG
CCTGGTCGAG
>r632.1 |SOURCES={KEY=d7264f85...,bw,405131-405206}|ERRORS={}|SOURCE_1="hcb" (d7264f85c64c494738c475b842be43584b20fbfb)
CCCAGGACATCCGCACTGGCGTAGCCAAAAGTCTGTTCCGCTGCCTGATTGAAACTGATGATTTC
GCCGAGATGA
>r633.1 |SOURCES={KEY=d7264f85...,fw,567485-567560}|ERRORS={}|SOURCE_1="hcb" (d7264f85c64c494738c475b842be43584b20fbfb)
CCCCGGATGCCGGCTGCACCCATACCTTCTTGAACGGCCCGCGGTCGCGTACCCGCGCATTCATC
ACGCAGTTCA
>r634.1 |SOURCES={KEY=d7264f85...,bw,2290091-2290166}|ERRORS={}|SOURCE_1="hcb" (d7264f85c64c494738c475b842be43584b20fbfb)
GACGTGGCTATCTTCCTTTATCGCGACGAGGTCTATAACCCTGACAGCCCAGACAGAGGCGTCTG
CGAGGCGAAC
>r635.1 |SOURCES={KEY=d7264f85...,fw,1054717-1054792}|ERRORS={}|SOURCE_1="hcb" (d7264f85c64c494738c475b842be43584b20fbfb)
TCGCGCCACGATCCGCGCTACCAGACCTGCGCTGTCGTCAAGCTCCCCGGTTCTAACCGCGAGGT
CGAAACCATC
>r636.1 |SOURCES={KEY=d7264f85...,fw,4752873-4752948}|ERRORS={}|SOURCE_1="hcb" (d7264f85c64c494738c475b842be43584b20fbfb)
GGTCCACGCCATTCCTCAACGCGCTCTCGGACAACCTGCACCGGGCACTGGTGGAAACCTTCGAT
GTTCCGCCCG
>r637.1 |SOURCES={KEY=d7264f85...,bw,2460637-2460712}|ERRORS={}|SOURCE_1="hcb" (d7264f85c64c494738c475b842be43584b20fbfb)
CATCGAAAGCACCTTGCTGCTGCCGGTGTGGAGTGGCTTGCTGCTTACTGGCTGCGGTCGCCGCC
GCCCATGTAA
>r638.1 |SOURCES={KEY=d7264f85...,fw,432158-432233}|ERRORS={}|SOURCE_1="hcb" (d7264f85c64c494738c475b842be43584b20fbfb)
GAGACATCCGGATGGACCAGCATGCTGTAGCGCGTGCCACTGACGATCCCCATGAAAAACTGCGC
TGCGGGGACG
>r639.1 |SOURCES={KEY=d7264f85...,bw,1739647-1739722}|ERRORS={}|SOURCE_1="hcb" (d7264f85c64c494738c475b842be43584b20fbfb)
CCAAAACAAGGGCCGCTTGTCGAGCAGGATATCGCGCAGGGTCCCGCCACCAAAGGCGGTGATGA
AGGCAACCGT
>r640.1 |SOURCES={KEY=d7264f85...,fw,2894411-2894486}|ERRORS={}|SOURCE_1="hcb" (d7264f85c64c494738c475b842be43584b20fbfb)
AAGCATTATCCGCTTTGAGCCGGGCCGGAAGAAATAGGGTGCTGCCTCAACCGCCCGCTCCCGAT
CCAACTTTCC
>r641.1 |SOURCES={KEY=d7264f85...,bw,4167060-4167135}|ERRORS={}|SOURCE_1="hcb" (d7264f85c64c494738c475b842be43584b20fbfb)
TTCGGTGGACCGCAACTACCTGCATGTCGCACGGTACCGTTACGCGATGGCGGTACGCACGCAAT
CGGTGGTTGA
>r642.1 |SOURCES={KEY=d7264f85...,fw,1500186-1500261}|ERRORS={}|SOURCE_1="hcb" (d7264f85c64c494738c475b842be43584b20fbfb)
AGGTCGCGTGTGTAGTCTTCGGCGGGGCGCTCGAGGCTGGTCGAGTCACGCGGGTCGAAGCCGGT
CATGGCATTG
>r643.1 |SOURCES={KEY=d7264f85...,bw,1773222-1773297}|ERRORS={}|SOURCE_1="hcb" (d7264f85c64c494738c475b842be43584b20fbfb)
ACCTCGAGCGCAATCGACGTGACGTTCTTGTCCGCCAGTGAGTCGGTGGCGGCGCGTTCGGCATT
CGGATCGAAT
>r644.1 |SOURCES={KEY=d7264f85...,fw,2600270-2600345}|ERRORS={}|SOURCE_1="hcb" (d7264f85c64c494738c475b842be43584b20fbfb)
GATTGCTCACCGATTATTTTGCCACGCCCGACACCTGGCCGGTCACGCAGGCCATGGATCGCGTA
CTCAAGGCGA
>r645.1 |SOURCES={KEY=d7264f85...,fw,863052-863127}|ERRORS={}|SOURCE_1="hcb" (d7264f85c64c494738c475b842be43584b20fbfb)
GGCAAGAATATATTGAAAGGAAGGATGCTGATGTCCCGGGTCGCCCGGGCACGCGAGCGCGGCGA
GACACATGGT
>r646.1 |SOURCES={KEY=d7264f85...,fw,3200276-3200351}|ERRORS={}|SOURCE_1="hcb" (d7264f85c64c494738c475b842be43584b20fbfb)
CGGCAATATGCCGATGCGCTGATGCGTGCCGGCCGCACCAACGATGCAGTCGATTACCTGCGCGA
CCAGGTCCAG
>r647.1 |SOURCES={KEY=d7264f85...,fw,2105496-2105571}|ERRORS={}|SOURCE_1="hcb" (d7264f85c64c494738c475b842be43584b20fbfb)
TAGAGTCGAGACTTGAAGAAAGCATTACGTCGGCCATGCGCGAAGGTCAAAGCTCGTTTGGCGAT
CCCTCACTGT
>r648.1 |SOURCES={KEY=d7264f85...,fw,461430-461505}|ERRORS={}|SOURCE_1="hcb" (d7264f85c64c494738c475b842be43584b20fbfb)
GTTCCTGGATAATGCGACTGCCGATCACGACGGCGTCGGATACCGAGCCGATGGCTTTCGCCGTC
GCCCCGTCGC
>r649.1 |SOURCES={KEY=d7264f85...,fw,3208480-3208555}|ERRORS={}|SOURCE_1="hcb" (d7264f85c64c494738c475b842be43584b20fbfb)
GTCATGCACCAGGACCACGGCCAGTCGCCGGCCGTCTGCATGGCTGCGATCAAGTCCGGCTTCAC
GTCGGTGATG
>r650.1 |SOURCES={KEY=d7264f85...,bw,4046431-4046506}|ERRORS={}|SOURCE_1="hcb" (d7264f85c64c494738c475b842be43584b20fbfb)
CTTTTGCGTCGGATGATCGGCACGCTCCCGATGCTCGCGGTGCAGGCGCGACACGCTCCACACGT
CTTTCGGGTT
>r651.1 |SOURCES={KEY=d7264f85...,fw,3643639-3643714}|ERRORS={}|SOURCE_1="hcb" (d7264f85c64c494738c475b842be43584b20fbfb)
ACACCGGAGCCGGCTCCAAACAGAATGCGCGACATTCCCCTGGTCGATGGTCCCGCACCCGTTGC
CCTCAAGTCG
>r652.1 |SOURCES={KEY=d7264f85...,bw,3277490-3277565}|ERRORS={}|SOURCE_1="hcb" (d7264f85c64c494738c475b842be43584b20fbfb)
ACGCAGCATCGATCGCTTCCCTGATGCTGACCACTGACTGCACCGTTTCCGAGCTGGTCGAAGAC
AAGCCGGCTG
>r653.1 |SOURCES={KEY=d7264f85...,fw,1324912-1324987}|ERRORS={}|SOURCE_1="hcb" (d7264f85c64c494738c475b842be43584b20fbfb)
CCTGCACCAGTTGGACCTTGCCGGACAAGGCGGTCGAGCCGGCGTCTTTCGCATGGTCCATCGCA
GCCCGGCGCA
>r654.1 |SOURCES={KEY=d7264f85...,fw,2444458-2444533}|ERRORS={}|SOURCE_1="hcb" (d7264f85c64c494738c475b842be43584b20fbfb)
CACGGCGGGGAAGGCAATCTTTTGCTCCAGCAAGAAATACACCGTGCTGGCAATCAGCAGCCAGT
TCGCCGATGA
>r655.1 |SOURCES={KEY=d7264f85...,fw,4546924-4546999}|ERRORS={}|SOURCE_1="hcb" (d7264f85c64c494738c475b842be43584b20fbfb)
AGTGGCAGGTTCAAGGCGGCTGCGGCACACTGGCGCGTATGGTCGTCCGGTGTCGCACCGATGCC
GCCGCAGGAA
>r656.1 |SOURCES={KEY=d7264f85...,fw,3763831-3763906}|ERRORS={}|SOURCE_1="hcb" (d7264f85c64c494738c475b842be43584b20fbfb)
CACCAAGCTGACCTTCGGGCGGCGATGGGGTGAGGTCTATGGATTCGGCGCAGGTACAGGTATCG
GCAAGACCGA
>r657.1 |SOURCES={KEY=d7264f85...,fw,87819-87894}|ERRORS={}|SOURCE_1="hcb" (d7264f85c64c494738c475b842be43584b20fbfb)
GGTTCGGCGGCAAGGCCACCGATTGCCCGGCGTTGGCGGTCGCGCCCGTGCTGGCGCTCGTGTTG
GTGCCGGTGC
>r658.1 |SOURCES={KEY=d7264f85...,fw,3082823-3082898}|ERRORS={}|SOURCE_1="hcb" (d7264f85c64c494738c475b842be43584b20fbfb)
GTTGATGCCGACGCACTCGCAGTCGCCAAGGAACGCCTGTCGCAGGCCAAGACGATGTGGAATCG
CATCGTCAGC
>r659.1 |SOURCES={KEY=d7264f85...,bw,4819688-4819763}|ERRORS={}|SOURCE_1="hcb" (d7264f85c64c494738c475b842be43584b20fbfb)
TTTCACCGAAATTGGCCGTATGGCCGCCGAACGGGCGCTGATAGATCGTGCCGTCCGGATTGCGG
TCGAACGGCA
>r660.1 |SOURCES={KEY=d7264f85...,bw,3793495-3793570}|ERRORS={}|SOURCE_1="hcb" (d7264f85c64c494738c475b842be43584b20fbfb)
ACTCTCTGTGGTCTAAGGATGCTAGACACACGAGGCTTACAGTCTGGTCATAACTACCCAGCACC
TAGAGCCTCG
>r661.1 |SOURCES={KEY=d7264f85...,fw,4292912-4292987}|ERRORS={}|SOURCE_1="hcb" (d7264f85c64c494738c475b842be43584b20fbfb)
ACCTGCTTCACCGGTGCGATCAGCTGCGCAATGCTTGCCTGCGGCTCGAAGAGGAAGGCAGCGTC
GACACGCTTG
>r662.1 |SOURCES={KEY=d7264f85...,fw,544809-544884}|ERRORS={}|SOURCE_1="hcb" (d7264f85c64c494738c475b842be43584b20fbfb)
TGGAAACCATTGATGCCTATGCCCGGCAGTTCCGCGTCCAGGTCCGGCTCGATGCCGGCCCGGAC
ATCGAGGCGC
>r663.1 |SOURCES={KEY=d7264f85...,bw,3591806-3591881}|ERRORS={}|SOURCE_1="hcb" (d7264f85c64c494738c475b842be43584b20fbfb)
GAACGCGGTGGGTGTCAACGACAACTGGAATGAGTCGGTCAAGGTATTGCGGCTCGATCTCGACC
AGGACAAGTT
>r664.1 |SOURCES={KEY=d7264f85...,bw,2015331-2015406}|ERRORS={}|SOURCE_1="hcb" (d7264f85c64c494738c475b842be43584b20fbfb)
CCGCCGTTCGCACTCATGCGATAGATTTGCGGTCCGCCGCTGCGGTCGCTGGTGAAATAGATTTG
CTGCCCGTCT
>r665.1 |SOURCES={KEY=d7264f85...,bw,1900075-1900150}|ERRORS={}|SOURCE_1="hcb" (d7264f85c64c494738c475b842be43584b20fbfb)
GCTGGCCGCCGCGATGCAAATGAAGTCGCAACTGTCAGGCCGCAGGATCGGCGTACCGCTTTGCG
GCGGCAACGT
>r666.1 |SOURCES={KEY=d7264f85...,bw,1888738-1888813}|ERRORS={}|SOURCE_1="hcb" (d7264f85c64c494738c475b842be43584b20fbfb)
GCGGTTCGGCGTGCGAAGCCTGCGCCAGCGACTCGATCAGATAGCCGCGCAGGCCCTGGTCGTAT
TGCCAGGTCT
>r667.1 |SOURCES={KEY=d7264f85...,bw,3054775-3054850}|ERRORS={}|SOURCE_1="hcb" (d7264f85c64c494738c475b842be43584b20fbfb)
CCATGGTCTCGGAGGTGTCGACTTCCAGATAGCCGCCGCGCTCTTCCGCCAGCAACTTCAGGGAG
TCCTGCGGCA
>r668.1 |SOURCES={KEY=d7264f85...,bw,1033982-1034057}|ERRORS={}|SOURCE_1="hcb" (d7264f85c64c494738c475b842be43584b20fbfb)
GCACTCCAAACGCTTTGACGGTGGTTCGACTCCATCCAGGTTCGCCAGTATTCCCCTCATCTTCC
TCCCTCCCCT
>r669.1 |SOURCES={KEY=d7264f85...,fw,2910192-2910267}|ERRORS={}|SOURCE_1="hcb" (d7264f85c64c494738c475b842be43584b20fbfb)
TGACCGAAGCCCAGATTTCCGATGCATTTGCCGACACGGCGGCGCAACGTGGCGGCGGCGCGGGT
GGCGATCGTG
>r670.1 |SOURCES={KEY=d7264f85...,bw,847624-847699}|ERRORS={}|SOURCE_1="hcb" (d7264f85c64c494738c475b842be43584b20fbfb)
AGGTTGTCCTGATGACCAGCGGATTGCCGTCGCGGTCGCGTTTCAAGGTGGAATTCAGCAGTATC
GGAATACGCT
>r671.1 |SOURCES={KEY=d7264f85...,fw,3916431-3916506}|ERRORS={}|SOURCE_1="hcb" (d7264f85c64c494738c475b842be43584b20fbfb)
ATTGATATTGCCGGTGGAGGCGACAGCCATCGTGTTCCCCGAATAACCGGTAATCCTGCGTGCCT
CGATCGCCCA
>r672.1 |SOURCES={KEY=d7264f85...,bw,241265-241340}|ERRORS={}|SOURCE_1="hcb" (d7264f85c64c494738c475b842be43584b20fbfb)
GCCGAAGTCCTATGTCGACAGCCTGCTAGATCCCATTTGTGTGCCGCCGAGGTTCTGAATGCGCG
CTGGACAACT
>r673.1 |SOURCES={KEY=d7264f85...,fw,3853679-3853754}|ERRORS={}|SOURCE_1="hcb" (d7264f85c64c494738c475b842be43584b20fbfb)
GGCATTTTTCAAGCTACCGTTTCGGTAGTTAAAGCAGGAACTCAATGATTGGAATCGGTTGATGG
ATTGCCAAGT
>r674.1 |SOURCES={KEY=d7264f85...,bw,524537-524612}|ERRORS={}|SOURCE_1="hcb" (d7264f85c64c494738c475b842be43584b20fbfb)
GACCAGGAGCTGGACGATGATGCCGATCCACGGCATGTGATTGACAAGCAGGACCCATGGCATGA
CTGTCAGGGC
>r675.1 |SOURCES={KEY=d7264f85...,bw,3653981-3654056}|ERRORS={}|SOURCE_1="hcb" (d7264f85c64c494738c475b842be43584b20fbfb)
TTCCGCTCGCGCTCCAGCTTGGTGATGTAGCGCTGCACCGCTGCCAGCATGGACGATGCCGGATT
GACGTACATG
>r676.1 |SOURCES={KEY=d7264f85...,bw,1993067-1993142}|ERRORS={}|SOURCE_1="hcb" (d7264f85c64c494738c475b842be43584b20fbfb)
AGGATGTCAACATCCGCGACTGGAAGGAAGTCATCTGGGCAATCACCACGCGTGTCGATCCCTCG
CGCGATACCA
>r677.1 |SOURCES={KEY=d7264f85...,bw,1755440-1755515}|ERRORS={}|SOURCE_1="hcb" (d7264f85c64c494738c475b842be43584b20fbfb)
GAAGCGCGCTTCAGCGTGGCAAGGCGCGGCTTGATCAACGCCGCTCCGTGGTGCGACTTGAGCGA
ATCCGCCAGC
>r678.1 |SOURCES={KEY=d7264f85...,fw,2805597-2805672}|ERRORS={}|SOURCE_1="hcb" (d7264f85c64c494738c475b842be43584b20fbfb)
GACATGTCGATACTCGTTGACGCGATATGGAAGCGGCAATCATACACCGCAGCGCTCACCTCTTC
AGGCGATGCA
>r679.1 |SOURCES={KEY=d7264f85...,fw,3171601-3171676}|ERRORS={}|SOURCE_1="hcb" (d7264f85c64c494738c475b842be43584b20fbfb)
AACGAAGAACTGGGGCGCGGCTTCATGTCCGGCATCAACCAGAACAGCGATCGCAGCGAAAAAGC
GAAGTACGTG
>r680.1 |SOURCES={KEY=d7264f85...,bw,158281-158356}|ERRORS={}|SOURCE_1="hcb" (d7264f85c64c494738c475b842be43584b20fbfb)
CCGCAGGCCGTTGTAAAGACATCGACAGCAATGCGCAGGGCAATGTGTAACCGCCGGTAAGATTG
CTTCCTTGGC
>r681.1 |SOURCES={KEY=d7264f85...,fw,4162378-4162453}|ERRORS={}|SOURCE_1="hcb" (d7264f85c64c494738c475b842be43584b20fbfb)
CGTGACGCTGATACTCATCATTTCACCTCGTCTCTGTCGCGTCCGGCAAAGTGCCGGGAATACCG
CGATCGCGTG
>r682.1 |SOURCES={KEY=d7264f85...,bw,2822248-2822323}|ERRORS={}|SOURCE_1="hcb" (d7264f85c64c494738c475b842be43584b20fbfb)
TGGCCTGTGTCGGCGCGGCGCTCTGCTATGGGTTCGCCGGCGCGTATTCCAAAAAGACATCTTCC
GGCATCGCCC
>r683.1 |SOURCES={KEY=d7264f85...,bw,3522911-3522986}|ERRORS={}|SOURCE_1="hcb" (d7264f85c64c494738c475b842be43584b20fbfb)
ACGACCCAGATCACGCCGGAACCTTCGTCGCTCTTGATGCCGTCAAGCAATCCGAGCAAGGTGTT
GGCAGTGTCA
>r684.1 |SOURCES={KEY=d7264f85...,fw,20160-20235}|ERRORS={}|SOURCE_1="hcb" (d7264f85c64c494738c475b842be43584b20fbfb)
ATGCCGATGCCGTTGTCGCGAATATCGACGCGAAACGACTCGGCATCGCAGGCGATCTGTACCGT
CACATCGCTT
>r685.1 |SOURCES={KEY=d7264f85...,bw,2082939-2083014}|ERRORS={}|SOURCE_1="hcb" (d7264f85c64c494738c475b842be43584b20fbfb)
GGTTCATTGTGTCATTGATACCAGACAGGCAAACGAAATAAAAAACCTAAAGTTATAAAATCACA
TGCCACAGTT
>r686.1 |SOURCES={KEY=d7264f85...,fw,635589-635664}|ERRORS={}|SOURCE_1="hcb" (d7264f85c64c494738c475b842be43584b20fbfb)
GCCCACATGCCGCGCATGTATGGGTTATACGGCGTGAGGTGGGAGATGGATGCGACGGTCGACGG
AAATTTGTGC
>r687.1 |SOURCES={KEY=d7264f85...,fw,4335244-4335319}|ERRORS={}|SOURCE_1="hcb" (d7264f85c64c494738c475b842be43584b20fbfb)
GGTCATTGTCGGGCTCCAGGTCGGCGTAGGCACAGCGCGTGGTATGCAGGGTTTCGCCAAGGATG
CGTGTCACCG
>r688.1 |SOURCES={KEY=d7264f85...,fw,416720-416795}|ERRORS={}|SOURCE_1="hcb" (d7264f85c64c494738c475b842be43584b20fbfb)
ACCACGGCTTGCGGTTTGATGACGGTGTCGGAACCCTCGAACTTCAGGCATTCGCGACCGCGCCA
TTCATTGATC
>r689.1 |SOURCES={KEY=d7264f85...,bw,3831411-3831486}|ERRORS={}|SOURCE_1="hcb" (d7264f85c64c494738c475b842be43584b20fbfb)
AGGCGGGTATTCGGCTGGATCAGTTCGGCAAGCCCGGCACCGACCAGCGGATCGTAATAACGCGT
TGTAATTCCA
>r690.1 |SOURCES={KEY=d7264f85...,bw,1320412-1320487}|ERRORS={}|SOURCE_1="hcb" (d7264f85c64c494738c475b842be43584b20fbfb)
CGGTCGTGCCGAGCGCGGCATTGCCGAATTTGTTTTCGGCAATGCCGTTCAGGTACGCGAACGGA
AGACGGCACC
>r691.1 |SOURCES={KEY=d7264f85...,bw,4749934-4750009}|ERRORS={}|SOURCE_1="hcb" (d7264f85c64c494738c475b842be43584b20fbfb)
CAAGCAGGCCGCCGCATCCTACACCTTCGATGACGGCTACGCGTCCAGTGGCACGATCGCGTCGA
TGTTCGAGAG
>r692.1 |SOURCES={KEY=d7264f85...,bw,3527549-3527624}|ERRORS={}|SOURCE_1="hcb" (d7264f85c64c494738c475b842be43584b20fbfb)
GGTCTGTCATGCGGCTTTTGGTAAAGATTGCCCGGTCTTTGTTTAACAGCAACAGAGGACTTGCC
AATAGCCGAC
>r693.1 |SOURCES={KEY=d7264f85...,fw,4804537-4804612}|ERRORS={}|SOURCE_1="hcb" (d7264f85c64c494738c475b842be43584b20fbfb)
AGTTGGCGCTTACAAAATCAGAAAAAAAGATTTCGATGAATGGGTTCCATCGCGTAGTGGCGCGG
TTGAGGGAAG
>r694.1 |SOURCES={KEY=d7264f85...,fw,387907-387982}|ERRORS={}|SOURCE_1="hcb" (d7264f85c64c494738c475b842be43584b20fbfb)
AATACCAGAACGGTCTTGTTGGCCGTGCCGGATGCGGTCGCCTTGGCGACTTCGGTCAGGTCGAG
CGAGCCCGTT
>r695.1 |SOURCES={KEY=d7264f85...,bw,2663201-2663276}|ERRORS={}|SOURCE_1="hcb" (d7264f85c64c494738c475b842be43584b20fbfb)
TGACCGCTTCGATATCGGCAACGGTCTTCGGCGCATCCTCAGTGATCAGTTCGCAGCCGTTCTCG
GTCACCAGGG
>r696.1 |SOURCES={KEY=d7264f85...,bw,3236276-3236351}|ERRORS={}|SOURCE_1="hcb" (d7264f85c64c494738c475b842be43584b20fbfb)
TTTCCTTGTGGGTGGTGCTTATGCATTGAGTTACTACACCGGTTTGGTGCGTCCGACCAAGGACC
TTGATCTTTT
>r697.1 |SOURCES={KEY=d7264f85...,fw,1383476-1383551}|ERRORS={}|SOURCE_1="hcb" (d7264f85c64c494738c475b842be43584b20fbfb)
CGCGCGGTTGGCAGATTGCGCTGGTCGAGCGGCATGCAGCGCCGGCGCAGGAGGCTTCCGGCAAC
CTGGCCGGCA
>r698.1 |SOURCES={KEY=d7264f85...,bw,2217544-2217619}|ERRORS={}|SOURCE_1="hcb" (d7264f85c64c494738c475b842be43584b20fbfb)
GCAATGTATGAAACTGCGTTGCATCGATACTCCGTCCTCTAATGTGTCTGTCTCCGTAAAGCAAG
CCTGCGTGCA
>r699.1 |SOURCES={KEY=d7264f85...,fw,4364152-4364227}|ERRORS={}|SOURCE_1="hcb" (d7264f85c64c494738c475b842be43584b20fbfb)
AGGTAAATTTCCAGGTTGGTCTTACTTGCGCGCAGCGATTGCCGTTTCTGCCTTTTTCACCAGGC
CGGTGCCGAT
>r700.1 |SOURCES={KEY=d7264f85...,bw,4139288-4139363}|ERRORS={}|SOURCE_1="hcb" (d7264f85c64c494738c475b842be43584b20fbfb)
CCTCCCCCCTCTGTGCGACACGTCGGCTCCGCGTGCAACGCCGCTATCTGTTTGCGTGTTGGCGG
TAGCAATATA
>r701.1 |SOURCES={KEY=d7264f85...,fw,2605247-2605322}|ERRORS={}|SOURCE_1="hcb" (d7264f85c64c494738c475b842be43584b20fbfb)
GCACCAGCAGCGCCAGGCCAAAGATCGGTGGCAGCACAGCCAGCAAGAAAGGCCGGAATGACCGC
TTCGTGTCGG
>r702.1 |SOURCES={KEY=d7264f85...,fw,2576623-2576698}|ERRORS={}|SOURCE_1="hcb" (d7264f85c64c494738c475b842be43584b20fbfb)
TATACCTCCGCCGAGTACCGCAGCGACGCCCGGTTTTCGCATATCGGCCCCATTGATACCGCCGT
TACCGAAGAA
>r703.1 |SOURCES={KEY=d7264f85...,bw,678522-678597}|ERRORS={}|SOURCE_1="hcb" (d7264f85c64c494738c475b842be43584b20fbfb)
TTCCTGAAGGCGGGCTGCGCTGCCTGCTGACGGCCGACTTCCGCCCTGGCGGCATCCAGGTAGCC
GGCCAATGCG
>r704.1 |SOURCES={KEY=d7264f85...,fw,1434075-1434150}|ERRORS={}|SOURCE_1="hcb" (d7264f85c64c494738c475b842be43584b20fbfb)
GCGGTACGTGCGGTGGGTACGGCGATCGGACGCAATCCGGTATCGATCATCGTGCCCTGTCATCG
GGTCCTGGGC
>r705.1 |SOURCES={KEY=d7264f85...,bw,1352568-1352643}|ERRORS={}|SOURCE_1="hcb" (d7264f85c64c494738c475b842be43584b20fbfb)
GGGATAGCGTGATGCGGGGCGACTAGCTGCATCAGCTTGACGCCGTCCTTGCCATCCATGGTGAC
CTTCATGACG
>r706.1 |SOURCES={KEY=d7264f85...,fw,1454414-1454489}|ERRORS={}|SOURCE_1="hcb" (d7264f85c64c494738c475b842be43584b20fbfb)
TTCGGCGAGGTCGATATGCGTTGCCGCGATCACCCGCACATCGATCTCGAGACTGTCGTTTCCAC
CAACGCGTTC
>r707.1 |SOURCES={KEY=d7264f85...,fw,3517437-3517512}|ERRORS={}|SOURCE_1="hcb" (d7264f85c64c494738c475b842be43584b20fbfb)
CATCATCCAGACCGCGCCGACCGCAGCCGGGCGCGACACGCTGTACGCCCGCATCCAGCAATTCT
CGACCCGTGT
>r708.1 |SOURCES={KEY=d7264f85...,bw,2442489-2442564}|ERRORS={}|SOURCE_1="hcb" (d7264f85c64c494738c475b842be43584b20fbfb)
GCGGGTCGACTACCGGATCCGGCGGACCTGGCGCGTCTTCCGGCAGCAGCGACTGCGCTCCAGGT
TCCGCGAGCG
>r709.1 |SOURCES={KEY=d7264f85...,bw,3597210-3597285}|ERRORS={}|SOURCE_1="hcb" (d7264f85c64c494738c475b842be43584b20fbfb)
CGTGCGGCGCGCATCGACGCCGACGCGGTTGAGCAACTTGAGCGTTTCGCTGTAGGCGCCGAGGA
GTATATGCTG
>r710.1 |SOURCES={KEY=d7264f85...,fw,1142339-1142414}|ERRORS={}|SOURCE_1="hcb" (d7264f85c64c494738c475b842be43584b20fbfb)
GGATTAGTGTAGCGGTTTGACGCCAATATGTCGCGTTTGATGTTGGAAAGGCACGTTGTGCGTCG
TCACCGCGCG
>r711.1 |SOURCES={KEY=d7264f85...,bw,3823057-3823132}|ERRORS={}|SOURCE_1="hcb" (d7264f85c64c494738c475b842be43584b20fbfb)
ATCGAGCAGCTTGGGTTTGACGACCTTGAAGTATTCTTCGGAAGCCAGGTTGACGACCACCTTCG
AACGATGTGC
>r712.1 |SOURCES={KEY=d7264f85...,fw,3073523-3073598}|ERRORS={}|SOURCE_1="hcb" (d7264f85c64c494738c475b842be43584b20fbfb)
AATCGCGGCTCGGCCTACCTTGCCCGTCGTACCAACCTGATCCTGCGGCGCATGGGCGCCGCCGA
GCTGCCGTGA
>r713.1 |SOURCES={KEY=d7264f85...,bw,4241825-4241900}|ERRORS={}|SOURCE_1="hcb" (d7264f85c64c494738c475b842be43584b20fbfb)
CCACCATCAGCCAACGGACATGCAATCCGTCCACCAGCACCTTTTCAACGAAGTCTTCCGGCGAC
ATGGAGGCGA
>r714.1 |SOURCES={KEY=d7264f85...,bw,3639941-3640016}|ERRORS={}|SOURCE_1="hcb" (d7264f85c64c494738c475b842be43584b20fbfb)
TTTCCGCGAACGGAATGAAATGGTCGGGAAAGACCATGCCGCGTTCGGGATGGACCCAGCGCACC
AGCGCCTCCA
>r715.1 |SOURCES={KEY=d7264f85...,fw,4020520-4020595}|ERRORS={}|SOURCE_1="hcb" (d7264f85c64c494738c475b842be43584b20fbfb)
CGACCGTCGAGCGCGGATTATGGGACGTCGCTTTCTGTTCGATGGAGATCGCCGGCGACAAGCCT
TCGATCAGGT
>r716.1 |SOURCES={KEY=d7264f85...,bw,544517-544592}|ERRORS={}|SOURCE_1="hcb" (d7264f85c64c494738c475b842be43584b20fbfb)
CGTCCGCAATTCATGCGACACGGTCGAGATGAACTCATTCTTCATTTGCTCGATCTTCTTGCGCT
CGGAAATATC
>r717.1 |SOURCES={KEY=d7264f85...,bw,620421-620496}|ERRORS={}|SOURCE_1="hcb" (d7264f85c64c494738c475b842be43584b20fbfb)
GCATCCCCTCGGCGCACTGCTGACCGGGGGTATTGCCGGCGCCGTATTCGTCTGGATGTTTACCC
TTACCCAGAA
>r718.1 |SOURCES={KEY=d7264f85...,fw,4721772-4721847}|ERRORS={}|SOURCE_1="hcb" (d7264f85c64c494738c475b842be43584b20fbfb)
ACTGATCTTGCACGTGCACCGCATATGCTCGTCGCCGGCACGACCGGCTCAGGCAAATCCGTCGC
GATCAACGCC
>r719.1 |SOURCES={KEY=d7264f85...,fw,3472562-3472637}|ERRORS={}|SOURCE_1="hcb" (d7264f85c64c494738c475b842be43584b20fbfb)
CCGTCGACGTCCGCATAGACCATGCTTTGCTGCGGCGATGCGAAATCTCTCGCGCCTTCGAGGAA
CTGCTCCCAG
>r720.1 |SOURCES={KEY=d7264f85...,fw,2610562-2610637}|ERRORS={}|SOURCE_1="hcb" (d7264f85c64c494738c475b842be43584b20fbfb)
GGCGACTTCCGGTTTGCAGGGCTCGACCGACTTGCAGCCGATCTGGCGTGCAAGGTTCTTGGTCG
ACACCTTGCG
>r721.1 |SOURCES={KEY=d7264f85...,fw,3987243-3987318}|ERRORS={}|SOURCE_1="hcb" (d7264f85c64c494738c475b842be43584b20fbfb)
AATTTTAATATCAAGTCTCAGGGTGTTTGAATGAACCGTGCGTTTTTACCGTTTGTGAAGTCCTT
GTTTGTTGCG
>r722.1 |SOURCES={KEY=d7264f85...,fw,1495071-1495146}|ERRORS={}|SOURCE_1="hcb" (d7264f85c64c494738c475b842be43584b20fbfb)
GCGCCATCTCGCCGATGCCGAGGAGCAGTTCCTTGCCCAGGCTCGCCAAGCCGATGTACATCATC
ACTTCTGCGC
>r723.1 |SOURCES={KEY=d7264f85...,fw,67423-67498}|ERRORS={}|SOURCE_1="hcb" (d7264f85c64c494738c475b842be43584b20fbfb)
TCGTCCACCGTTTCCAGCCAGACGAAGCGCAATCCATTGCGCGCGGCCTCGGGAATATCGTCCAT
GTCCTTGCGA
>r724.1 |SOURCES={KEY=d7264f85...,bw,772073-772148}|ERRORS={}|SOURCE_1="hcb" (d7264f85c64c494738c475b842be43584b20fbfb)
GAAGCGTAGACGGAAAGGCGATATTCATAGAACCTTAATTGATCTGCCGGTAAAGAGCTTAAGCG
CATTTCCCCT
>r725.1 |SOURCES={KEY=d7264f85...,fw,4373640-4373715}|ERRORS={}|SOURCE_1="hcb" (d7264f85c64c494738c475b842be43584b20fbfb)
GGTGCTGAGCGACCGCACCACCGGCATACGCGCGTCGGTCGAACACGTGGAAATGGAACTGATCC
TTGCCGTCGT
>r726.1 |SOURCES={KEY=d7264f85...,fw,2807152-2807227}|ERRORS={}|SOURCE_1="hcb" (d7264f85c64c494738c475b842be43584b20fbfb)
GCGAGAGTACCGCACCGCCGGCCTGGGCTATGCGCGCCTTCGTGTGCTGCTGCAGCAATTGTGCG
GGCGGCATGG
>r727.1 |SOURCES={KEY=d7264f85...,bw,4587153-4587228}|ERRORS={}|SOURCE_1="hcb" (d7264f85c64c494738c475b842be43584b20fbfb)
TCCGAAATGAATTGCGTGCGCAAGCATTTCTCGGCCATCAAGGGCGGCCGCCTCGCGCTTGCGTG
CGCGCCGGCG
>r728.1 |SOURCES={KEY=d7264f85...,fw,2616574-2616649}|ERRORS={}|SOURCE_1="hcb" (d7264f85c64c494738c475b842be43584b20fbfb)
GAGGAGGACTCGCCAGGCAGGTTGACCAGGATCGCCGTGGTCGAGCCGCCGTACTGGGCGCCGTA
ATAAATACCG
>r729.1 |SOURCES={KEY=d7264f85...,bw,795631-795706}|ERRORS={}|SOURCE_1="hcb" (d7264f85c64c494738c475b842be43584b20fbfb)
CGTATCGGCACTCAACTTCGGCACCTATCCGATGGTGACCGGCGAATCGCGCCTGGCACGCCGCT
TCTATGGCGA
>r730.1 |SOURCES={KEY=d7264f85...,bw,3910904-3910979}|ERRORS={}|SOURCE_1="hcb" (d7264f85c64c494738c475b842be43584b20fbfb)
AGCCGGCGGCAATATCGGCACGCAGCTGGTGGCCAATGCGGCACCGGATGGCTACACCCTGCTCA
TGGGAACGGT
>r731.1 |SOURCES={KEY=d7264f85...,bw,4074455-4074530}|ERRORS={}|SOURCE_1="hcb" (d7264f85c64c494738c475b842be43584b20fbfb)
GGATCAGGGCTGCCACATCGGCAAAGCCGAGGTTCATGCCATGTCCTGCCAAGGGATGCACGACA
TGCGCGGCAT
>r732.1 |SOURCES={KEY=d7264f85...,fw,4104703-4104778}|ERRORS={}|SOURCE_1="hcb" (d7264f85c64c494738c475b842be43584b20fbfb)
CAAACCGAACGCCGGTCGGATTTGGTTGAACTGAATGAGATGGAAGCAAGTGTCCTTGCGTCACT
AGACGAGGCG
>r733.1 |SOURCES={KEY=d7264f85...,fw,3153726-3153801}|ERRORS={}|SOURCE_1="hcb" (d7264f85c64c494738c475b842be43584b20fbfb)
TCGCCGTGGGCCTTCGCCAGGCCGAGTTCCTGCCACAGCACATGGGTCACGTGCGGAGCGACCGG
GTACAACACG
>r734.1 |SOURCES={KEY=d7264f85...,bw,4569700-4569775}|ERRORS={}|SOURCE_1="hcb" (d7264f85c64c494738c475b842be43584b20fbfb)
CCATGTCTATCCACGCCTGTTGCCGCCGCTGGCCGAAGAAAGGCATGAGAGCGAACCGGTCGAAA
CGTCTGTGCC
>r735.1 |SOURCES={KEY=d7264f85...,bw,2347053-2347128}|ERRORS={}|SOURCE_1="hcb" (d7264f85c64c494738c475b842be43584b20fbfb)
TGCGTACATCATGATCCGGGTCGAGCGTATGTACGTTGTACTTTGCCAGGGTGCGTACCGTATGG
CTTAACTCGG
>r736.1 |SOURCES={KEY=d7264f85...,bw,1038289-1038364}|ERRORS={}|SOURCE_1="hcb" (d7264f85c64c494738c475b842be43584b20fbfb)
TAAGGCGTCCAGAACACCTGCTCCCTATTAAGGACTACCTTGAGGTTAGCTATCCCTCCTACAGG
CGTCCTACTC
>r737.1 |SOURCES={KEY=d7264f85...,fw,3606178-3606253}|ERRORS={}|SOURCE_1="hcb" (d7264f85c64c494738c475b842be43584b20fbfb)
TGATTCGTCATTCAGGCGAGCTTCAACGGCAGGTTGCGCAGGCGCTTTCCAGTCAGGACAAATAC
CGCATTCGCG
>r738.1 |SOURCES={KEY=d7264f85...,fw,2395504-2395579}|ERRORS={}|SOURCE_1="hcb" (d7264f85c64c494738c475b842be43584b20fbfb)
TAGCTCGGCTGCAACGCGGTCACCGAACTCCCGATGGGTATTGAGGCCCGTCCCGACCGCCGTGC
CGCCGACCGC
>r739.1 |SOURCES={KEY=d7264f85...,fw,461539-461614}|ERRORS={}|SOURCE_1="hcb" (d7264f85c64c494738c475b842be43584b20fbfb)
ATGTTTCTTGATCTCGGGAATCTTTGCTGCAACAGCATCGAGATCGAGGTGGCCGGAACCGGTGA
CCCCTTTCAG
>r740.1 |SOURCES={KEY=d7264f85...,bw,2409718-2409793}|ERRORS={}|SOURCE_1="hcb" (d7264f85c64c494738c475b842be43584b20fbfb)
CAGATGGCGCGCGCCGCGCTGGTCGCCCAGCGCAAGCTGGACGCCGGTGAGGGCGATGCAAAGTT
TTACCAGGCA
>r741.1 |SOURCES={KEY=d7264f85...,bw,1731336-1731411}|ERRORS={}|SOURCE_1="hcb" (d7264f85c64c494738c475b842be43584b20fbfb)
TGCGGAATTCCGGCCCGCCTTTCAGTGCGAGGCCAACCGCAAGAATGTCAATTACCACGAGATGC
GCCAGCCGCG
>r742.1 |SOURCES={KEY=d7264f85...,bw,1515962-1516037}|ERRORS={}|SOURCE_1="hcb" (d7264f85c64c494738c475b842be43584b20fbfb)
AAGGATCGCGCATCGGCATACCGTGACAATACTCGGGCGCGACGCCACTAACACTGGCGCAATGT
GACTTTACTG
>r743.1 |SOURCES={KEY=d7264f85...,fw,1013020-1013095}|ERRORS={}|SOURCE_1="hcb" (d7264f85c64c494738c475b842be43584b20fbfb)
ATTGCAAGACCTATTTACAAATAAATTTACCTGTGTATACATGCCTTAGATAAACTTGTGACTTC
AACAGCTCAT
>r744.1 |SOURCES={KEY=d7264f85...,bw,3874801-3874876}|ERRORS={}|SOURCE_1="hcb" (d7264f85c64c494738c475b842be43584b20fbfb)
GGCGAGCCGTGGATACTTGTCGGCATATTCATTGAATACTTCATTAAGCGCCTGAGGGCGATCCT
GATTCAGTTC
>r745.1 |SOURCES={KEY=d7264f85...,bw,3708384-3708459}|ERRORS={}|SOURCE_1="hcb" (d7264f85c64c494738c475b842be43584b20fbfb)
GTTTGCGGGGATGAGGGCAAATTCGGTGGTCGCTTCTTTGGAGAATTGACCGGCCAGTACGCTGG
CTGGAAGGAA
>r746.1 |SOURCES={KEY=d7264f85...,bw,1524095-1524170}|ERRORS={}|SOURCE_1="hcb" (d7264f85c64c494738c475b842be43584b20fbfb)
GGAGGAAACGTAGAGTTGTATATCAGATAAGTCGCCGATGGTCTAAGGCAACGAAAAAGATGAAG
GAACGAAACG
>r747.1 |SOURCES={KEY=d7264f85...,fw,1613716-1613791}|ERRORS={}|SOURCE_1="hcb" (d7264f85c64c494738c475b842be43584b20fbfb)
GTAATCAGGTAGATTTCCTTCGACAAGAACTGCACTCCCAGCAATCGCTCGATGAACGGCACGAT
GACGTCGATG
>r748.1 |SOURCES={KEY=d7264f85...,bw,1953721-1953796}|ERRORS={}|SOURCE_1="hcb" (d7264f85c64c494738c475b842be43584b20fbfb)
TCCCAGCGCAATCGATATTTCTGTCAAACCCCGGGTCCTGATCGCTGACGACTCACGGATTGTAC
GTGCCACGCT
>r749.1 |SOURCES={KEY=d7264f85...,bw,4881132-4881207}|ERRORS={}|SOURCE_1="hcb" (d7264f85c64c494738c475b842be43584b20fbfb)
GTTTGGCGGTCCCATCCTGCTTGATCCCGGCCGCGTTGATCACTTCCACCGTGCCGCCGTCCTTC
GAAGCGCTCT
>r750.1 |SOURCES={KEY=d7264f85...,fw,4523966-4524041}|ERRORS={}|SOURCE_1="hcb" (d7264f85c64c494738c475b842be43584b20fbfb)
CTGCTGCTGGACCAGCAGCTCAACAATGATGAGCGCATGGTGCGCGACGCCGCCAACGCGTATTG
CCAGGACAAG
>r751.1 |SOURCES={KEY=d7264f85...,fw,226357-226432}|ERRORS={}|SOURCE_1="hcb" (d7264f85c64c494738c475b842be43584b20fbfb)
ACACTTTCCTTCCGTGCGCCGCGCGTTGCTCGTCACGGACGGCGGCTTCCTCAAGACCGGCCTGG
TCGATGCACC
>r752.1 |SOURCES={KEY=d7264f85...,fw,141263-141338}|ERRORS={}|SOURCE_1="hcb" (d7264f85c64c494738c475b842be43584b20fbfb)
TGCCATCATTGCGTTGCCCAACGAGCAATTGGCCGCGGCGCTCGAAGTCGCGGCGCGCATCCATA
GCAAGACGGC
>r753.1 |SOURCES={KEY=d7264f85...,fw,4853710-4853785}|ERRORS={}|SOURCE_1="hcb" (d7264f85c64c494738c475b842be43584b20fbfb)
CGAGGACCGCGTGATCGCGTTTGACATGCCCGGGACCACTCGCGATTCCATCGAAATTCCGTTCG
AGCGCGAGGG
>r754.1 |SOURCES={KEY=d7264f85...,bw,3986146-3986221}|ERRORS={}|SOURCE_1="hcb" (d7264f85c64c494738c475b842be43584b20fbfb)
GGAGGAGAAGCGGGAGGTGAATAATCACCTATTGCTAAGATAGGATCACGCACGGAAAAGTTTCA
TCGAATCGTA
>r755.1 |SOURCES={KEY=d7264f85...,bw,3152244-3152319}|ERRORS={}|SOURCE_1="hcb" (d7264f85c64c494738c475b842be43584b20fbfb)
ATGATGTATTCAAGCTGAATGAAGCGATGCTGTCCGGCGACACCTCCCGCCTGGTGCGCATGATT
GAAGGCCTGA
>r756.1 |SOURCES={KEY=d7264f85...,fw,2515871-2515946}|ERRORS={}|SOURCE_1="hcb" (d7264f85c64c494738c475b842be43584b20fbfb)
TCATCGAGTTGATGATCTTGCCCATCGAGTTGGTGGTGTAATAACTCGCCGGCACGCTCAGCATC
CGTGCAAACA
>r757.1 |SOURCES={KEY=d7264f85...,fw,4841404-4841479}|ERRORS={}|SOURCE_1="hcb" (d7264f85c64c494738c475b842be43584b20fbfb)
GACGGCAAGGATGCGACTGCGGAAGACATCGCGCATCTGGTCGACCGTCCGGTCGAGGATGTGCA
GGACATCCTG
>r758.1 |SOURCES={KEY=d7264f85...,bw,1779224-1779299}|ERRORS={}|SOURCE_1="hcb" (d7264f85c64c494738c475b842be43584b20fbfb)
GCATGCGACAATAGCGAACTTTGGTCTGCCGCATTATCAAGAACATCATCATGACGCATCCGGAA
TACATCCTTA
>r759.1 |SOURCES={KEY=d7264f85...,fw,2677838-2677913}|ERRORS={}|SOURCE_1="hcb" (d7264f85c64c494738c475b842be43584b20fbfb)
GGATATACCCGGGATTACGCCGACCAAGCTCAAGTACTTTTCCTGGCATAAATGGATAGGCATTA
CGGTACTCGC
>r760.1 |SOURCES={KEY=d7264f85...,bw,993350-993425}|ERRORS={}|SOURCE_1="hcb" (d7264f85c64c494738c475b842be43584b20fbfb)
CCTATTATGGCTTCGGGGAGGATGCAACGCACTTTCACCAGACCTGCCGCGATGCGCTGGCGCCG
TTTGGCGATG
>r761.1 |SOURCES={KEY=d7264f85...,fw,88762-88837}|ERRORS={}|SOURCE_1="hcb" (d7264f85c64c494738c475b842be43584b20fbfb)
CATGGTGGAGGGCCGCACACTCACCAGCTTCCCGGCGCTGGAACAGGATATCCGCAGTGCCGGCG
GCAACTGGGT
>r762.1 |SOURCES={KEY=d7264f85...,bw,3138826-3138901}|ERRORS={}|SOURCE_1="hcb" (d7264f85c64c494738c475b842be43584b20fbfb)
TGCAACGCAACGCGGGGATTGGTCACCCGGATGTCCAGCAGCTGCAGGTAGCGGTTGTTGAACGG
GAAGCGCCTG
>r763.1 |SOURCES={KEY=d7264f85...,fw,1293512-1293587}|ERRORS={}|SOURCE_1="hcb" (d7264f85c64c494738c475b842be43584b20fbfb)
GTCGGTTTCAAGAACGGCACCGACGGCGACATCGGCATTGCGATCAACGCCATCCTGTCGGCATC
GCATCCGCAC
>r764.1 |SOURCES={KEY=d7264f85...,fw,438423-438498}|ERRORS={}|SOURCE_1="hcb" (d7264f85c64c494738c475b842be43584b20fbfb)
CCGCGGGTATGTTGGCGCCGCGGCAAGTATTCGGTTTTACAGGGCTTCCGGTAAACGCAGGTGCC
GGTGTCGTAT
>r765.1 |SOURCES={KEY=d7264f85...,bw,860085-860160}|ERRORS={}|SOURCE_1="hcb" (d7264f85c64c494738c475b842be43584b20fbfb)
TGCCCCTGCTTGCCCACGGCAACGGACCGGCATGGCGGTCAATGATGCCGCGGGCCTTGCCACGA
ATTGCGATGC
>r766.1 |SOURCES={KEY=d7264f85...,fw,1856855-1856930}|ERRORS={}|SOURCE_1="hcb" (d7264f85c64c494738c475b842be43584b20fbfb)
TCTGCGCATCGCCGTCTTTCATGCGACGCGACAAGGCTTGCGCCGCATTATGCGCGATGTTCAAT
ACGGCCTGGA
>r767.1 |SOURCES={KEY=d7264f85...,bw,3472748-3472823}|ERRORS={}|SOURCE_1="hcb" (d7264f85c64c494738c475b842be43584b20fbfb)
AGGGCAACCGGATGTGATGCTGGAAGTAAAGGAAACCCGCCATGGTCCAGTGATCAGCGGCGCAC
TGCCCATCGT
>r768.1 |SOURCES={KEY=d7264f85...,fw,1717400-1717475}|ERRORS={}|SOURCE_1="hcb" (d7264f85c64c494738c475b842be43584b20fbfb)
TCGACCAGCACGTCAAGGCGGCGCGACTTGTGCTCGAGGTTTTCAATTTCCCGCACCAGTTTCTG
GTTATGCGCG
>r769.1 |SOURCES={KEY=d7264f85...,bw,3627185-3627260}|ERRORS={}|SOURCE_1="hcb" (d7264f85c64c494738c475b842be43584b20fbfb)
CAATACGCCGGCAGAGAAAAGCCGCAACTTCGAACTGGGCGGCAAGTGGGAACTCTTTGAAAAGC
GCACTTCGCT
>r770.1 |SOURCES={KEY=d7264f85...,bw,320498-320573}|ERRORS={}|SOURCE_1="hcb" (d7264f85c64c494738c475b842be43584b20fbfb)
ATACGCCGCCAGCGGACCAAGTGGAATAGCGGATCAGAATTGGTCCCCCGACTGCTCTGTGTTCA
GCCAAGGTTG
>r771.1 |SOURCES={KEY=d7264f85...,fw,725269-725344}|ERRORS={}|SOURCE_1="hcb" (d7264f85c64c494738c475b842be43584b20fbfb)
TTTCGGGTGCTTCGCCGGCGAGGCCGCTGTCGGCAATGGAATCGATCATCCCGCCCACGCGCGAG
GCGATCGGGA
>r772.1 |SOURCES={KEY=d7264f85...,fw,463444-463519}|ERRORS={}|SOURCE_1="hcb" (d7264f85c64c494738c475b842be43584b20fbfb)
TTGTAGCGTGCCGCCTGGTGCAGGGCGGTCGTCGTCATTGCCTGTCGCTCGGCATAGTTTTCAAG
CGCGTTCAGT
>r773.1 |SOURCES={KEY=d7264f85...,bw,392989-393064}|ERRORS={}|SOURCE_1="hcb" (d7264f85c64c494738c475b842be43584b20fbfb)
TGGTCCTGTCGTTCTTCTCGGCCGCCGCGATCTGGCTGCTGCTGAAAGCGGAGTTTCTCGCCATT
GTCCTGGTGC
>r774.1 |SOURCES={KEY=d7264f85...,fw,3200470-3200545}|ERRORS={}|SOURCE_1="hcb" (d7264f85c64c494738c475b842be43584b20fbfb)
GGCGGCGATTGACCAGCTTGGCATCGCCCGCCGATCACCGGACGCGTCATTTTACGACCAGGCGG
TGATCGATGC
>r775.1 |SOURCES={KEY=d7264f85...,bw,2001010-2001085}|ERRORS={}|SOURCE_1="hcb" (d7264f85c64c494738c475b842be43584b20fbfb)
AGTACAGGCACTGAACGATGCCGCCCGCCGTGGCAACGACGTGCGCGGAGCGACAGCCTATGTGA
CGCTTGAGCC
>r776.1 |SOURCES={KEY=d7264f85...,fw,4441718-4441793}|ERRORS={}|SOURCE_1="hcb" (d7264f85c64c494738c475b842be43584b20fbfb)
TGCTTGCCGCGGTGCAGGTTCTCGCTGTTGAGCAGGGTAATGAACTCTGGATGCTGCTGGTAATA
GGTCCACATG
>r777.1 |SOURCES={KEY=d7264f85...,fw,3091948-3092023}|ERRORS={}|SOURCE_1="hcb" (d7264f85c64c494738c475b842be43584b20fbfb)
CAGCAAGGGCGAGTCGCTGCTCGACACCATCGACAACCTCGCCGCCATGCATGCCGACATGTTCG
TGGTACGCCA
>r778.1 |SOURCES={KEY=d7264f85...,bw,720844-720919}|ERRORS={}|SOURCE_1="hcb" (d7264f85c64c494738c475b842be43584b20fbfb)
CTGCACTCAGTCCGGAAGGCCAGTCGCTGACCGCTTACGTCAGCCGCCTGATTTCCTTGCGGCAC
AGTTTCGAAT
>r779.1 |SOURCES={KEY=d7264f85...,fw,2385925-2386000}|ERRORS={}|SOURCE_1="hcb" (d7264f85c64c494738c475b842be43584b20fbfb)
GATTTTCGCCGCTCCCGATGCAGATCGATGGTCAACGCAACCTGGATGGGGCAAGCCGTCCGGGT
GACAGCACCG
>r780.1 |SOURCES={KEY=d7264f85...,bw,3489832-3489907}|ERRORS={}|SOURCE_1="hcb" (d7264f85c64c494738c475b842be43584b20fbfb)
GGCGATATGTTTTTCCAGCCTAGCAGTTCGGCAAGCCATTTTTCTGCCTCTTTGTACTTGTCCAT
TCCCATCCCC
>r781.1 |SOURCES={KEY=d7264f85...,bw,3174613-3174688}|ERRORS={}|SOURCE_1="hcb" (d7264f85c64c494738c475b842be43584b20fbfb)
AATCAGCTGGTCGATCGCCCTGTTCGAGTACCTGCTGCAGGTGCCGGCCAACCGGATCGGCTATA
CCGAATTCAG
>r782.1 |SOURCES={KEY=d7264f85...,fw,999613-999688}|ERRORS={}|SOURCE_1="hcb" (d7264f85c64c494738c475b842be43584b20fbfb)
ACCGGAATACAACTCGCCGGGACCGCACTGGTCCTGACCGGAATTTATTTACTGTCCAAAAAACG
CGCATAACGA
>r783.1 |SOURCES={KEY=d7264f85...,fw,1514171-1514246}|ERRORS={}|SOURCE_1="hcb" (d7264f85c64c494738c475b842be43584b20fbfb)
AGCCGGATACCAGGATCACCGTGGTCGCCAATGGCGATGGCATCCGTTTCCTGCTGGCCGGCGCC
AAGGAACGCA
>r784.1 |SOURCES={KEY=d7264f85...,fw,1099190-1099265}|ERRORS={}|SOURCE_1="hcb" (d7264f85c64c494738c475b842be43584b20fbfb)
ACCAGGTCGCAAAACACACCACCAGGGACGCTACAACGACCCAGGCGCGGTATTTGGGCAGGATC
ATGAATCCGA
>r785.1 |SOURCES={KEY=d7264f85...,bw,3142305-3142380}|ERRORS={}|SOURCE_1="hcb" (d7264f85c64c494738c475b842be43584b20fbfb)
CGTTTTTTGCTGGCATTGTGACTCGGCGATTTAACAACCCGTCGACGTCGCGACTTCGCAACACC
GCGATTGATT
>r786.1 |SOURCES={KEY=d7264f85...,fw,1673804-1673879}|ERRORS={}|SOURCE_1="hcb" (d7264f85c64c494738c475b842be43584b20fbfb)
GCGGTCACCGGATCGCCATTGTTAAACTTTGCCTTCGGATTGAGCCGGAAGGTCATCGACATCCG
GTCGGGCGCC
>r787.1 |SOURCES={KEY=d7264f85...,fw,1209844-1209919}|ERRORS={}|SOURCE_1="hcb" (d7264f85c64c494738c475b842be43584b20fbfb)
TACACCTGCACCACCAGTCGCGCGTCGAATGCCTTGTTTTCCCAGTCGACCTCTTCCACGCTCTT
TGCGGCGCGC
>r788.1 |SOURCES={KEY=d7264f85...,fw,3489155-3489230}|ERRORS={}|SOURCE_1="hcb" (d7264f85c64c494738c475b842be43584b20fbfb)
TCCGGATTGGAGAACAGCGCCTGGGCCAGCAGCACGCGCAGCTTCCAGCCGGGCGCCACATTGCT
CATCGGCCCC
>r789.1 |SOURCES={KEY=d7264f85...,bw,3219897-3219972}|ERRORS={}|SOURCE_1="hcb" (d7264f85c64c494738c475b842be43584b20fbfb)
AAGCCGGGATTCGGCGTGCCGTCCGGGCGCCCCACCCACACGCCGATGGTGTAGCGATTGCTGAC
GCCGATCGCC
>r790.1 |SOURCES={KEY=d7264f85...,bw,2803750-2803825}|ERRORS={}|SOURCE_1="hcb" (d7264f85c64c494738c475b842be43584b20fbfb)
CAATGACCATCCGGATTACTACAAGATCTACTCGACCAAGGACTACACCTATAACAAGATCAAGC
AGCCGAACCG
>r791.1 |SOURCES={KEY=d7264f85...,fw,4422487-4422562}|ERRORS={}|SOURCE_1="hcb" (d7264f85c64c494738c475b842be43584b20fbfb)
GTCGGCAATGCGACCATCCAGTTCCTGCGGCAACTGACAACGGTATTGAATTGCACCCTCGCTGA
AATGATCGGC
>r792.1 |SOURCES={KEY=d7264f85...,fw,2330300-2330375}|ERRORS={}|SOURCE_1="hcb" (d7264f85c64c494738c475b842be43584b20fbfb)
GGTTGATGCTGACGACGCGCTGGAACAGTTCGAGCGGATGCGGACCATCTTTGCCCACCGTCTTC
ACGGCAGGGG
>r793.1 |SOURCES={KEY=d7264f85...,fw,3734066-3734141}|ERRORS={}|SOURCE_1="hcb" (d7264f85c64c494738c475b842be43584b20fbfb)
TTCGCTGGATGGTTTGCGCGCATCCCACAGGCAAAGCGCTGTGTGAAAGACAACTTCGCGACCCC
GCATGAGCTG
>r794.1 |SOURCES={KEY=d7264f85...,bw,4266966-4267041}|ERRORS={}|SOURCE_1="hcb" (d7264f85c64c494738c475b842be43584b20fbfb)
CAGGCACGCTCGGTGATCGACGGCCTCGATGCCGATGTCGTGACCCTGGCGCTGGCTTACGACAT
TGATGAAATT
>r795.1 |SOURCES={KEY=d7264f85...,bw,4541760-4541835}|ERRORS={}|SOURCE_1="hcb" (d7264f85c64c494738c475b842be43584b20fbfb)
GAAGCCATACACCGTGCGATCGCCTGCCAGCGCGACCAGTTCCACCGTGCGCTGCTGTCCCGGCT
CGAAACGTAC
>r796.1 |SOURCES={KEY=d7264f85...,bw,4844775-4844850}|ERRORS={}|SOURCE_1="hcb" (d7264f85c64c494738c475b842be43584b20fbfb)
TGCTTTGACACACTTTTGATCGGTAACGTAGCAAGTAACTTCACCGGAGGCAATATGGAACGAAA
TATTCAACAC
>r797.1 |SOURCES={KEY=d7264f85...,bw,1887304-1887379}|ERRORS={}|SOURCE_1="hcb" (d7264f85c64c494738c475b842be43584b20fbfb)
ATATTGACCTGACCGACCCTGCCGAATACGAAAAGATGCGCGCGAAGATCCCGGCAGATGGCGCA
GTCCTGATCG
>r798.1 |SOURCES={KEY=d7264f85...,bw,4831019-4831094}|ERRORS={}|SOURCE_1="hcb" (d7264f85c64c494738c475b842be43584b20fbfb)
GTTTCGGCGATATTGGCAAATGCCTTGCGCAGTGCCTCGTCGGCAGCCGCCCCGAGAGGCGTATG
GTAGGCCTCG
>r799.1 |SOURCES={KEY=d7264f85...,fw,3685655-3685730}|ERRORS={}|SOURCE_1="hcb" (d7264f85c64c494738c475b842be43584b20fbfb)
GGTGCAGCGAGCGCCTTCGATTGTCCGGTCAGCCACGCGGGCATTTTCAGGCTGTTCATTGCATG
CGCCCGTCAG
>r800.1 |SOURCES={KEY=d7264f85...,fw,1946471-1946546}|ERRORS={}|SOURCE_1="hcb" (d7264f85c64c494738c475b842be43584b20fbfb)
AGATCCCACTGGACGCCCCATGCAGCAGACCAAATCTCAGCTTCAGATCCGAATCCATTACGCCT
GCAGGACCGG
>r801.1 |SOURCES={KEY=d7264f85...,fw,32682-32757}|ERRORS={}|SOURCE_1="hcb" (d7264f85c64c494738c475b842be43584b20fbfb)
CGGGGTTACCTCGACGTCGCTGATCCTGTCCTCGTTCATCGAGCGCAAGTCCATCAGGCCGGCGG
CGTGACGGAC
>r802.1 |SOURCES={KEY=d7264f85...,bw,4695851-4695926}|ERRORS={}|SOURCE_1="hcb" (d7264f85c64c494738c475b842be43584b20fbfb)
TGCGGCCATACCGGCGAAAGGCTAACCCTTAAATTTCGTTTCTGACGAATCGGCCATTCCAAAGG
TGTGTGTACA
>r803.1 |SOURCES={KEY=d7264f85...,bw,130609-130684}|ERRORS={}|SOURCE_1="hcb" (d7264f85c64c494738c475b842be43584b20fbfb)
GGCGGTGACGACTTCCTCCAGCCGGTCGCGATGGTGCTCGGTCAGCTGCGCGATGCGGACATGCA
GGCCGCGGAA
>r804.1 |SOURCES={KEY=d7264f85...,bw,577557-577632}|ERRORS={}|SOURCE_1="hcb" (d7264f85c64c494738c475b842be43584b20fbfb)
GTGGAGCTTTACATCGGTAAATCTTTATTTTCAATTCTCACGCCGTCCGCGTGAGCAGGGTTTGC
GATCTGGCAT
>r805.1 |SOURCES={KEY=d7264f85...,bw,295525-295600}|ERRORS={}|SOURCE_1="hcb" (d7264f85c64c494738c475b842be43584b20fbfb)
GTGCCGTCCGAAACAAAGAACACAGTACGGTCGGCGGCAGGTAAGTTTTGTACGGGCAAGTCTGG
CATAATCAAA
>r806.1 |SOURCES={KEY=d7264f85...,bw,3830870-3830945}|ERRORS={}|SOURCE_1="hcb" (d7264f85c64c494738c475b842be43584b20fbfb)
CTACGCGCAAGTTGAACGGCTTTTTGACCTTGCCGTCTGCCGACTGCCACTCGCCCGCAATGGTA
TCGCCCGCAA
>r807.1 |SOURCES={KEY=d7264f85...,fw,789970-790045}|ERRORS={}|SOURCE_1="hcb" (d7264f85c64c494738c475b842be43584b20fbfb)
CCGACATGCTTCATGATTTGCCGCGCATCATAGCCGCGCAGGCGGTCGATATCGCTGCCGGCAAT
GCGCTGAAAT
>r808.1 |SOURCES={KEY=d7264f85...,bw,2061535-2061610}|ERRORS={}|SOURCE_1="hcb" (d7264f85c64c494738c475b842be43584b20fbfb)
TAAAACTCAACTTTGGGTCACTTTCCGACGTTTTTTGTGAGAAACGTTCGATACCGACCTGGACG
AGTATCGAAT
>r809.1 |SOURCES={KEY=d7264f85...,fw,506093-506168}|ERRORS={}|SOURCE_1="hcb" (d7264f85c64c494738c475b842be43584b20fbfb)
GATCGCACGCCCTCCACATTGAAAAACAGTTTCGAGACGGGCGGAACCGCCTATACCGCATGGCT
AGCAGACGTC
>r810.1 |SOURCES={KEY=d7264f85...,bw,367638-367713}|ERRORS={}|SOURCE_1="hcb" (d7264f85c64c494738c475b842be43584b20fbfb)
TGGATGCCACGGCATTGCAGGCCCGCGGCCTCCCGGCCTACGAGGAAATCTCGAAATTCCCGGCG
GTGACGCGGG
>r811.1 |SOURCES={KEY=d7264f85...,fw,2581390-2581465}|ERRORS={}|SOURCE_1="hcb" (d7264f85c64c494738c475b842be43584b20fbfb)
GATCGGTGTTTCCATCGAAATCGGCTCTTTGGCGATCTTCATGATCTTGCGGATCTTGTCTTCCG
GCATTTCCAT
>r812.1 |SOURCES={KEY=d7264f85...,fw,1217973-1218048}|ERRORS={}|SOURCE_1="hcb" (d7264f85c64c494738c475b842be43584b20fbfb)
CTGCTGGCCTGCGGTTTCACCGCATCCGACCGGCTGGTGCAATGGGGCGAGCATGGCTTGTTTGG
CGATGATGTC
>r813.1 |SOURCES={KEY=d7264f85...,bw,1418241-1418316}|ERRORS={}|SOURCE_1="hcb" (d7264f85c64c494738c475b842be43584b20fbfb)
CGCTTGCGAATTACATGACCGCGCCGGTGTCCGGCAGTGGCTTCACGGGCGGCGTCAGCGCCCGG
TATTTCGGTC
>r814.1 |SOURCES={KEY=d7264f85...,bw,3237586-3237661}|ERRORS={}|SOURCE_1="hcb" (d7264f85c64c494738c475b842be43584b20fbfb)
GCAAAACGACCCAATATGCGCATCGTCTGGATCAGTCAGGCGGATACACCAACCGCATTGACGAA
GTCGGTTGTC
>r815.1 |SOURCES={KEY=d7264f85...,bw,984670-984745}|ERRORS={}|SOURCE_1="hcb" (d7264f85c64c494738c475b842be43584b20fbfb)
GTCCAGCAAGTGCTCGCTGTCGCGCAAGGCATGCCCAAGCGCGCGGTTGATGCGGATGCGCTCGG
CGCTGCAAAG
>r816.1 |SOURCES={KEY=d7264f85...,fw,1753292-1753367}|ERRORS={}|SOURCE_1="hcb" (d7264f85c64c494738c475b842be43584b20fbfb)
TTCAGGAAGCCCGGCAGCACCGTCCACTTCCGCGGACGCGATGCGCTTTCCATCGGGGGTCGCCA
CCATCGCGCG
>r817.1 |SOURCES={KEY=d7264f85...,bw,1982371-1982446}|ERRORS={}|SOURCE_1="hcb" (d7264f85c64c494738c475b842be43584b20fbfb)
GTCGATCCGGAAGAGGCGTTCGTGGCTGCCGTGTCGAGCTGCCACATGCTGACCTTCCTCTGGAT
TGCAGGAAAG
>r818.1 |SOURCES={KEY=d7264f85...,fw,4390897-4390972}|ERRORS={}|SOURCE_1="hcb" (d7264f85c64c494738c475b842be43584b20fbfb)
CCATGCAGGCAGCTTGTTCATTGGTGAATTGCGCATTGAAGGTATAGCCGAGCGCGGTGAAAAAT
TCCTTGGTGC
>r819.1 |SOURCES={KEY=d7264f85...,bw,4728343-4728418}|ERRORS={}|SOURCE_1="hcb" (d7264f85c64c494738c475b842be43584b20fbfb)
TGAGTACACTCGCAGACTTAGACGCGGTCCAGGACACGCCGCACCGTTGCATGCTCCATGACCAG
GTTCGGGTCA
>r820.1 |SOURCES={KEY=d7264f85...,fw,1769645-1769720}|ERRORS={}|SOURCE_1="hcb" (d7264f85c64c494738c475b842be43584b20fbfb)
GCTTTTCCCATTCCTTCAAGCCAATGTAGAAGGAGACCTGCAGGCCCGCTTCCCACCAACCCGGT
GTGTAGTAGA
>r821.1 |SOURCES={KEY=d7264f85...,bw,3732099-3732174}|ERRORS={}|SOURCE_1="hcb" (d7264f85c64c494738c475b842be43584b20fbfb)
AAGATCTTGTCGGCCGCAGCGGCAATGTAATAACCGCCCGATGCACAGATCTCGTCGACCACCAC
ATACAGCGGC
>r822.1 |SOURCES={KEY=d7264f85...,bw,4473239-4473314}|ERRORS={}|SOURCE_1="hcb" (d7264f85c64c494738c475b842be43584b20fbfb)
GGAGAATTGCTGACCGTGCTGCTGTTCGTCTTCATCGGTGCGACCTTGTCTTGGCCCAGAATTGT
CTCGGGTGTC
>r823.1 |SOURCES={KEY=d7264f85...,fw,2866085-2866160}|ERRORS={}|SOURCE_1="hcb" (d7264f85c64c494738c475b842be43584b20fbfb)
CGGCTTTCCCGGATCGATCCGCCGCATCGCACCCATGACCGATACCAGCGAAACTGCCTTGATGC
AGGCGCTCGA
>r824.1 |SOURCES={KEY=d7264f85...,bw,2115002-2115077}|ERRORS={}|SOURCE_1="hcb" (d7264f85c64c494738c475b842be43584b20fbfb)
GAACGTTTTTATAACCCGTTGCCGCTGTTTCACATGAATCATCTGGCGCTCACACTTACCTGCGC
CATTCTCGGT
>r825.1 |SOURCES={KEY=d7264f85...,bw,2876249-2876324}|ERRORS={}|SOURCE_1="hcb" (d7264f85c64c494738c475b842be43584b20fbfb)
CCGGTCAGCACCCGCGCGTAGCGTTCGAGATGACTGCCCTCGCCACCGAACTGCTCGGCGACTGC
AGAAGAAATA
>r826.1 |SOURCES={KEY=d7264f85...,fw,3147656-3147731}|ERRORS={}|SOURCE_1="hcb" (d7264f85c64c494738c475b842be43584b20fbfb)
CCCGGCCAAGCACCTTATCCAGGCCCGGGGTGGCATCCAGATACAGCACGGCGCCGTCGGTATGC
GGGACCAGGT
>r827.1 |SOURCES={KEY=d7264f85...,bw,2153278-2153353}|ERRORS={}|SOURCE_1="hcb" (d7264f85c64c494738c475b842be43584b20fbfb)
CAACAAGGAATTCGATAGCGCGGCTGGCGTTGAGAACCTCAATCAGATGCTGCGCGGTTGGCGCA
AGGTACGGCT
>r828.1 |SOURCES={KEY=d7264f85...,fw,2428449-2428524}|ERRORS={}|SOURCE_1="hcb" (d7264f85c64c494738c475b842be43584b20fbfb)
GACCTGCGCGAACCGCTGCCGTTCGCCGATCGCTGCTTCGATGCGGTGGTCGCCAGCTTGTGCCT
GCATTACTTC
>r829.1 |SOURCES={KEY=d7264f85...,fw,2828043-2828118}|ERRORS={}|SOURCE_1="hcb" (d7264f85c64c494738c475b842be43584b20fbfb)
CCCGCGATGCCTGCCACTACGCCTAAACCGATAAGGCCGAAGTTCTTCAGTTTGCTGCTCATGTG
TCACCTAAAA
>r830.1 |SOURCES={KEY=d7264f85...,fw,3025541-3025616}|ERRORS={}|SOURCE_1="hcb" (d7264f85c64c494738c475b842be43584b20fbfb)
CTGCGGTCTATGTCGGAAAGAACTTCGTCCAGTCGCTCGGAAAGCACGTTCGGATTCGACTTGAA
TCCGAGGAGA
>r831.1 |SOURCES={KEY=d7264f85...,fw,3849585-3849660}|ERRORS={}|SOURCE_1="hcb" (d7264f85c64c494738c475b842be43584b20fbfb)
AAGGGCTCCGGACTCGGCCTGGCCCAAGTCTACGGCTTCGCCAGGCAAAGTGGCGGCGGATTGCA
ATTGACCAGC
>r832.1 |SOURCES={KEY=d7264f85...,bw,1859514-1859589}|ERRORS={}|SOURCE_1="hcb" (d7264f85c64c494738c475b842be43584b20fbfb)
GGAAGAAACCACACTGTTCATGCAGTGTGATGTGATCGAACCTGCCGACGGCAAGGGCTACGACC
GTGACCCGCG
>r833.1 |SOURCES={KEY=d7264f85...,bw,1402117-1402192}|ERRORS={}|SOURCE_1="hcb" (d7264f85c64c494738c475b842be43584b20fbfb)
ATGGCCTGCTGAAAGTGCTGGTGTTCACCCTGCCTGGCACCGTCGGCTTTTTCGCCAGCCAGGGC
TTTCCGGGAT
>r834.1 |SOURCES={KEY=d7264f85...,bw,3880100-3880175}|ERRORS={}|SOURCE_1="hcb" (d7264f85c64c494738c475b842be43584b20fbfb)
GAAGGCAAAATTGGGCGAGAACGCGGTAGCAAGCGTGGCGGTCATATAAACGGCCAGGGTAACCA
GAAAAAGCTT
>r835.1 |SOURCES={KEY=d7264f85...,fw,4087690-4087765}|ERRORS={}|SOURCE_1="hcb" (d7264f85c64c494738c475b842be43584b20fbfb)
GGTCGACGATCCGATCGAAGCGTTCTTCCTGCAGGTGCAGGGATCGGGACGCGTACAGATGACCG
ACACCAAGGA
>r836.1 |SOURCES={KEY=d7264f85...,fw,2455618-2455693}|ERRORS={}|SOURCE_1="hcb" (d7264f85c64c494738c475b842be43584b20fbfb)
GCGTTCAAGCCCCTGTTCAACATGCAGTCCGGCCATTTCATCGCGCCGGCCGCACCGCGGCTTTC
CGCGTTGTCG
>r837.1 |SOURCES={KEY=d7264f85...,fw,700100-700175}|ERRORS={}|SOURCE_1="hcb" (d7264f85c64c494738c475b842be43584b20fbfb)
GGGTACGCACGTCTTCGCCGCGCTTGTGGTCATGCGTCGCTGTCGCCAGCATCGACGCCGGAAAG
CGCGCTGCAC
>r838.1 |SOURCES={KEY=d7264f85...,bw,3222366-3222441}|ERRORS={}|SOURCE_1="hcb" (d7264f85c64c494738c475b842be43584b20fbfb)
GGTGTATCCCGACTCCACATGCTGTATCCCTCTCAGTTCCTGATAGACCGCTTCCAGGCACCAGA
AGCATCCTCC
>r839.1 |SOURCES={KEY=d7264f85...,fw,1510222-1510297}|ERRORS={}|SOURCE_1="hcb" (d7264f85c64c494738c475b842be43584b20fbfb)
AGTCATGAGGGAGAGCGAATGTTGAGCCAGATGGCAAGAGCGGGTGCGCTAATGGCGCTGTTGGG
TGGATTCTGC
>r840.1 |SOURCES={KEY=d7264f85...,fw,4653743-4653818}|ERRORS={}|SOURCE_1="hcb" (d7264f85c64c494738c475b842be43584b20fbfb)
GCCACCGGTTGATAGAACCGGATGCTGAGCCACAGGCCTGCGACCCAAGTCGCGAGATCGCCGAA
TCCCAGCAGA
>r841.1 |SOURCES={KEY=d7264f85...,fw,1023561-1023636}|ERRORS={}|SOURCE_1="hcb" (d7264f85c64c494738c475b842be43584b20fbfb)
CCAGACCGGAGGGACTTCAGCAGGGATGCGAAGGAGCCACTCTGGAGGTACACAGCACGGAGAGA
GGTGAGAGCT
>r842.1 |SOURCES={KEY=d7264f85...,fw,1951916-1951991}|ERRORS={}|SOURCE_1="hcb" (d7264f85c64c494738c475b842be43584b20fbfb)
TGGATGTCGTGGGTCTTTTTGGGACGTGATGGAAGGGGTATGCGCTACGGCGGGCTGAATTAGTT
AAACCCCAAG
>r843.1 |SOURCES={KEY=d7264f85...,fw,4857536-4857611}|ERRORS={}|SOURCE_1="hcb" (d7264f85c64c494738c475b842be43584b20fbfb)
GCAGTACGCCATCGTCTTCGCCCTCGGCGAAGTCAAGAAGGTGATCAATGAACCTGGCCTGCATT
TCAAGTTGCC
>r844.1 |SOURCES={KEY=d7264f85...,bw,1451906-1451981}|ERRORS={}|SOURCE_1="hcb" (d7264f85c64c494738c475b842be43584b20fbfb)
TATGGCGGGAACCGGAGACAATCGGTTTAGGCGATGCGCAGGCATGACCGTGCCGGGTAAGTCGA
ATGCACAGCG
>r845.1 |SOURCES={KEY=d7264f85...,bw,2312775-2312850}|ERRORS={}|SOURCE_1="hcb" (d7264f85c64c494738c475b842be43584b20fbfb)
GGTGTTCCATCACAAGGCAGCGCGTGAAGAAGAAGCGGCGATTCGTCGCCGTGCAATGGAATTGC
TGGACTTCGT
>r846.1 |SOURCES={KEY=d7264f85...,fw,1439636-1439711}|ERRORS={}|SOURCE_1="hcb" (d7264f85c64c494738c475b842be43584b20fbfb)
AGGACAACAACCAGGTTGCGAATAAATGACACTCTCGTGATCATCTTTTCTTGCATGAAAACACC
TGAAGCCAAG
>r847.1 |SOURCES={KEY=d7264f85...,bw,2021598-2021673}|ERRORS={}|SOURCE_1="hcb" (d7264f85c64c494738c475b842be43584b20fbfb)
GTAGCGGCTTTCGCCAGCCGCGTTCTTGTTGACCTTGCCCCACTTGCGCGCCAGCTTGATGGCGC
CTTCATTCGC
>r848.1 |SOURCES={KEY=d7264f85...,fw,4777056-4777131}|ERRORS={}|SOURCE_1="hcb" (d7264f85c64c494738c475b842be43584b20fbfb)
GGCTCGCGCACCACGCCGTTTTCCGATGCGCGCATCGAAATCGGCACGATGACCATTTCCGGCCA
AAGTATCGTT
>r849.1 |SOURCES={KEY=d7264f85...,bw,4734165-4734240}|ERRORS={}|SOURCE_1="hcb" (d7264f85c64c494738c475b842be43584b20fbfb)
GCAGGAGACACTGTCAGCCTTGCCGTCGAGCTGGGACCGTTCGGGCACATAAACATAAGCTCTCC
TGCATGGACA
>r850.1 |SOURCES={KEY=d7264f85...,fw,489329-489404}|ERRORS={}|SOURCE_1="hcb" (d7264f85c64c494738c475b842be43584b20fbfb)
GCGACTTCGCCCTGGTAAAACCGGGTGGATACATCACGCAGCACGTGAAACTGTCCAAAATGCTT
GTTCACGTGC
>r851.1 |SOURCES={KEY=d7264f85...,fw,658133-658208}|ERRORS={}|SOURCE_1="hcb" (d7264f85c64c494738c475b842be43584b20fbfb)
ATCAGTACATGTTCGGCGCTGCAATAATCATCGAGCGTGAAGTCGCTTTGCGCAAGGGGATGGCC
ACGCCGCATG
>r852.1 |SOURCES={KEY=d7264f85...,bw,1251193-1251268}|ERRORS={}|SOURCE_1="hcb" (d7264f85c64c494738c475b842be43584b20fbfb)
CCGGTGTACGCCGGGCGGAAACGCATTGGATCAAGCCGCAACTGGTTGCAGAAATATCCTTCGCC
GAATGGACCT
>r853.1 |SOURCES={KEY=d7264f85...,bw,3287786-3287861}|ERRORS={}|SOURCE_1="hcb" (d7264f85c64c494738c475b842be43584b20fbfb)
ATGGCCATCGCCGCGACGTTGCTGGAAAGCCGGGACTGGCACCTGCCGGACCAGGCCACCTGGTT
GGCGATTGCG
>r854.1 |SOURCES={KEY=d7264f85...,fw,3208751-3208826}|ERRORS={}|SOURCE_1="hcb" (d7264f85c64c494738c475b842be43584b20fbfb)
AACAATTGCTGACCGACGTCAACCAGGCAGCCGACTTCGTCAAGCTGACCCAGTGCGACGCGCTC
GCGATTGCGA
>r855.1 |SOURCES={KEY=d7264f85...,fw,4835133-4835208}|ERRORS={}|SOURCE_1="hcb" (d7264f85c64c494738c475b842be43584b20fbfb)
ACACCTCGCAGATGGGACTCTGGAACGAGCCCGCCCAGTCCTGGCCCAGTCCCTTTGATTATGGC
AACCAGGGCC
>r856.1 |SOURCES={KEY=d7264f85...,fw,1718615-1718690}|ERRORS={}|SOURCE_1="hcb" (d7264f85c64c494738c475b842be43584b20fbfb)
TGCTCGACCTTGTTGCGGTAGCTGTAGCGCTTGACGCGGGCAAGGCCGGCATCGACCACGTAGCG
GATGCCGGGC
>r857.1 |SOURCES={KEY=d7264f85...,fw,2483647-2483722}|ERRORS={}|SOURCE_1="hcb" (d7264f85c64c494738c475b842be43584b20fbfb)
GGCAGCGAACACCGTACTCACCGCGGACCAGTACAGCAACCTGGTCGCCGGCAACCTGCACTTCA
ACCTGTTGAG
>r858.1 |SOURCES={KEY=d7264f85...,fw,966080-966155}|ERRORS={}|SOURCE_1="hcb" (d7264f85c64c494738c475b842be43584b20fbfb)
GTACCGGCTTCATCGATGTTGCCGTGCAAGAGATAGGGAATCGCCATGCGTGAATAAGGCGGCTC
TGCCTCGTCG
>r859.1 |SOURCES={KEY=d7264f85...,bw,3736690-3736765}|ERRORS={}|SOURCE_1="hcb" (d7264f85c64c494738c475b842be43584b20fbfb)
TTCGACGGCGAGATCGCTGGACTGTACTGTGGGCTCCGCATAATGCCGGGCAGAAATTCCGCTGC
GCGACACAAT
>r860.1 |SOURCES={KEY=d7264f85...,bw,2384247-2384322}|ERRORS={}|SOURCE_1="hcb" (d7264f85c64c494738c475b842be43584b20fbfb)
GGATTTCCGCGTCTCGGCTGCCTATCCTGCTTCCCATCTACTTTGAAACGGAACGCACGGCCGCC
TGCCATCAGG
>r861.1 |SOURCES={KEY=d7264f85...,fw,2001066-2001141}|ERRORS={}|SOURCE_1="hcb" (d7264f85c64c494738c475b842be43584b20fbfb)
ATCGTTCAGTGCCTGTACTTCGGCGTGCGCGTGCCCGGGCGGTTGTGTATGCCCCTCTCCGATGA
CGCGCCCATG
>r862.1 |SOURCES={KEY=d7264f85...,bw,441881-441956}|ERRORS={}|SOURCE_1="hcb" (d7264f85c64c494738c475b842be43584b20fbfb)
CCATGAACACCAGCGGCATCTATGACATCAACAGTGGCGGCACGGCGGCAATCCAGGGGTTGAAC
GGGTACAAGC
>r863.1 |SOURCES={KEY=d7264f85...,bw,2793079-2793154}|ERRORS={}|SOURCE_1="hcb" (d7264f85c64c494738c475b842be43584b20fbfb)
CGCAGTCACCAGCATCCGCCCGGTGCTGTCGCTCAAGACACACTGACTTCGCCGCACAGATCGCG
CTGGAATTGC
>r864.1 |SOURCES={KEY=d7264f85...,fw,4544102-4544177}|ERRORS={}|SOURCE_1="hcb" (d7264f85c64c494738c475b842be43584b20fbfb)
TGGCGACGACCATCACCATCCGTTGGCGCCGATTCCCCTGCGCCAGAAAATCCACCGTCCTTCCG
ACAAGGGCTG
>r865.1 |SOURCES={KEY=d7264f85...,fw,828785-828860}|ERRORS={}|SOURCE_1="hcb" (d7264f85c64c494738c475b842be43584b20fbfb)
ACTGGGTCGCGAGCCACAACATGATGCTTACCGCGAATATTCCGCGCCAGCCGCGCTTCAAGCCC
TGCTCGAGCA
>r866.1 |SOURCES={KEY=d7264f85...,bw,2563934-2564009}|ERRORS={}|SOURCE_1="hcb" (d7264f85c64c494738c475b842be43584b20fbfb)
CCCATCCGGCACCCGCAAGCGCCATGCGCGCGCCGTCTTGCCCGGCGCCAGTCCATGGCGGCAGA
TGCCGGGATA
>r867.1 |SOURCES={KEY=d7264f85...,bw,3480169-3480244}|ERRORS={}|SOURCE_1="hcb" (d7264f85c64c494738c475b842be43584b20fbfb)
GCACCGGGGAAAACCTGGCGAGCGAGGCAATCAACGACTTCACCGCTTCCAGTACCGGTCTCGAT
GCTGCGACGA
>r868.1 |SOURCES={KEY=d7264f85...,bw,4643588-4643663}|ERRORS={}|SOURCE_1="hcb" (d7264f85c64c494738c475b842be43584b20fbfb)
TATCCATTAATGTCCCGGACGATGCTAAGGCAAGCCAGGTATTCGAGACCTTGTCGGACGGCGGG
CAAATCCAGA
>r869.1 |SOURCES={KEY=d7264f85...,bw,1735042-1735117}|ERRORS={}|SOURCE_1="hcb" (d7264f85c64c494738c475b842be43584b20fbfb)
GAAGTGCACCGCGTGGTCGAGCACCTCAAGTCCCAGGGGGAACCGAATTACATAGAAGGAATCTT
AGAAGGAGGC
>r870.1 |SOURCES={KEY=d7264f85...,bw,4135872-4135947}|ERRORS={}|SOURCE_1="hcb" (d7264f85c64c494738c475b842be43584b20fbfb)
GCTCAATGTCGAGACGAAATACTTTAAGACCCAGCCAGAGTTTTATACACACAAATGGCTGGCTC
CTCGGATCTC
>r871.1 |SOURCES={KEY=d7264f85...,bw,2309488-2309563}|ERRORS={}|SOURCE_1="hcb" (d7264f85c64c494738c475b842be43584b20fbfb)
GACGCAGTACCCGGCGACGCAATCAAGCGCATCTTTTTCAGATACGGAACGCGCCATAGTCCCGA
TGACGACCCC
>r872.1 |SOURCES={KEY=d7264f85...,bw,2949582-2949657}|ERRORS={}|SOURCE_1="hcb" (d7264f85c64c494738c475b842be43584b20fbfb)
CTGGCGCGGATACTGCACCAGCATCGCCTTGCGAAAGGCATTGCCGGACGATGAAAACAGGGTGT
CGGAAACCTG
>r873.1 |SOURCES={KEY=d7264f85...,fw,1389551-1389626}|ERRORS={}|SOURCE_1="hcb" (d7264f85c64c494738c475b842be43584b20fbfb)
CGGGGGTAGCGAGCCGGGTCCAACGCCCCGGCGACGTCAGTCGCGCTACCCCGCCCTCATCCTCC
CCGGCACCGA
>r874.1 |SOURCES={KEY=d7264f85...,bw,1123006-1123081}|ERRORS={}|SOURCE_1="hcb" (d7264f85c64c494738c475b842be43584b20fbfb)
GGGGGTGCGCGCCAACCTGCGCCATGCGGGCATCCGCGCCGATAACGGACGCCAGGTCGTCTGGG
TGATGCCGCG
>r875.1 |SOURCES={KEY=d7264f85...,fw,1366309-1366384}|ERRORS={}|SOURCE_1="hcb" (d7264f85c64c494738c475b842be43584b20fbfb)
TGACTGCACCGATGGCTGTGACGCAAATGCGGCAGGAGTGGACAGGCGACCCTGCGCCTTCCCGG
TACCACACCG
>r876.1 |SOURCES={KEY=d7264f85...,fw,2433257-2433332}|ERRORS={}|SOURCE_1="hcb" (d7264f85c64c494738c475b842be43584b20fbfb)
CGTCACGTAGACCTTGGCGCCATCGCTGCGCAAGGCCGAGGGGATGCCGTACCAGTAGTCGAGCG
GCCCGAGGTT
>r877.1 |SOURCES={KEY=d7264f85...,bw,4343946-4344021}|ERRORS={}|SOURCE_1="hcb" (d7264f85c64c494738c475b842be43584b20fbfb)
CGGCCACCACCGGAGCAGCCAAAGGCACGGCGACCGTGATGGCGATGGGCATCATGCCTGCCGTC
TCGGAGACCG
>r878.1 |SOURCES={KEY=d7264f85...,fw,1520221-1520296}|ERRORS={}|SOURCE_1="hcb" (d7264f85c64c494738c475b842be43584b20fbfb)
CAGCCAAGGACTGGCGGAGAATACGGTGTGGACCGTATTCTCCGCTTGCACAGGGGATCCCGTGC
GGACAATTTA
>r879.1 |SOURCES={KEY=d7264f85...,fw,3099469-3099544}|ERRORS={}|SOURCE_1="hcb" (d7264f85c64c494738c475b842be43584b20fbfb)
CAACCGCGACTACTACTTCCTGTCCAAGGATGAACTGGCGGACCAGCAGGTCAAGCCGCAGTACC
TGCTTGAGCC
>r880.1 |SOURCES={KEY=d7264f85...,fw,4608919-4608994}|ERRORS={}|SOURCE_1="hcb" (d7264f85c64c494738c475b842be43584b20fbfb)
GTGCGGGCTTGGGTTTGACTTCCAACGCTGGTGCTGGCGGCAGCGCAATCAGGCGGCCAAGCGGG
ATCTCGACAA
>r881.1 |SOURCES={KEY=d7264f85...,fw,2431522-2431597}|ERRORS={}|SOURCE_1="hcb" (d7264f85c64c494738c475b842be43584b20fbfb)
GACAGCCGTGCGCAACGCCACGTGCAGCAGTTCAATGCACTGGCTGCGCGGTCAGCGCTTCATTC
ATACGCCACC
>r882.1 |SOURCES={KEY=d7264f85...,bw,4256697-4256772}|ERRORS={}|SOURCE_1="hcb" (d7264f85c64c494738c475b842be43584b20fbfb)
CTGCTGTGGTTCGGGCTTGGGCAGGGAAGCCTGATATTCGTCCTGCTGCATTCGGTATTGTGGCC
GCTTGCGCTG
>r883.1 |SOURCES={KEY=d7264f85...,bw,394547-394622}|ERRORS={}|SOURCE_1="hcb" (d7264f85c64c494738c475b842be43584b20fbfb)
ATTCGTATCGGCCCGAACCGTGTCGGCCCGGCCGGCTTGCTGCAGCCTATCGCCGACGCCCTGAA
GCTGCTGCTC
>r884.1 |SOURCES={KEY=d7264f85...,bw,2536830-2536905}|ERRORS={}|SOURCE_1="hcb" (d7264f85c64c494738c475b842be43584b20fbfb)
ATCAGGTGGGCGACGCCTGCTTCGATCGCTTCATTCACGCAGAGCTGCGAAGGCTCATTGCGCGT
GACGCCGGCC
>r885.1 |SOURCES={KEY=d7264f85...,bw,4594170-4594245}|ERRORS={}|SOURCE_1="hcb" (d7264f85c64c494738c475b842be43584b20fbfb)
TCCGGCGCTTAAGCGGCGACGACAAGATTCCTTCCGTTGGCTTTTGCCTTGTACAAGGCGGCATC
CGCACGTTTG
>r886.1 |SOURCES={KEY=d7264f85...,bw,4517009-4517084}|ERRORS={}|SOURCE_1="hcb" (d7264f85c64c494738c475b842be43584b20fbfb)
ACAAGGCGGAAGCGGCGCAGAAAGCCGGCAAGTTCCAGGACGAAATCATTCCCCTGGAAATTCCT
TCCAAAAAAG
>r887.1 |SOURCES={KEY=d7264f85...,fw,3931157-3931232}|ERRORS={}|SOURCE_1="hcb" (d7264f85c64c494738c475b842be43584b20fbfb)
GTTAGTCATTGTGTGAGACCTCGTTATGTTTTAGGTATGAATAACAACAAATGAAAAGCAGTAAG
GCAAAAAATA
>r888.1 |SOURCES={KEY=d7264f85...,bw,3542876-3542951}|ERRORS={}|SOURCE_1="hcb" (d7264f85c64c494738c475b842be43584b20fbfb)
CAACGGGACGCAGCATCACATCACGGCGGAAAAGCAGCAGATACTGGATCTGCTGGTCTCCACCT
ATGAGCAAGC
>r889.1 |SOURCES={KEY=d7264f85...,bw,1581931-1582006}|ERRORS={}|SOURCE_1="hcb" (d7264f85c64c494738c475b842be43584b20fbfb)
GTTCGCAGATGGCCACCGACTCGCCAAATTTGATCAGTTTCGCCAGGTACTGGTCTGCGGAATGA
AACGGCACGC
>r890.1 |SOURCES={KEY=d7264f85...,fw,4592483-4592558}|ERRORS={}|SOURCE_1="hcb" (d7264f85c64c494738c475b842be43584b20fbfb)
AACTACGACATCATGGCTGTGTACCCGCAGCAACGCCATTTGCCGGCCAAAATACGCTTCTTCAT
CGACATGCTG
>r891.1 |SOURCES={KEY=d7264f85...,bw,2263116-2263191}|ERRORS={}|SOURCE_1="hcb" (d7264f85c64c494738c475b842be43584b20fbfb)
TGAGGGCATCCGTCACTTCAGCAAGCCACAATGGAAAGTAATTTGACCGACTCGTCAGGCAATAC
TGCTTCTGAA
>r892.1 |SOURCES={KEY=d7264f85...,bw,1064375-1064450}|ERRORS={}|SOURCE_1="hcb" (d7264f85c64c494738c475b842be43584b20fbfb)
CCGCCTCTTCTATATCGTCGGCCCATCGGGCGTGGGCAAGGACGCATTGATTCAATGGGTAAGAG
GCCACCTGGC
>r893.1 |SOURCES={KEY=d7264f85...,bw,2752753-2752828}|ERRORS={}|SOURCE_1="hcb" (d7264f85c64c494738c475b842be43584b20fbfb)
ATCGAGAAGCCCGACGATACGCGGGAAAATTCCAGCGGCGATTTCAGGAACGCTTTTTTCAGCGA
TTTGCCGTCG
>r894.1 |SOURCES={KEY=d7264f85...,bw,4236622-4236697}|ERRORS={}|SOURCE_1="hcb" (d7264f85c64c494738c475b842be43584b20fbfb)
AACGACATCCAGATCGTTGCGATCAACGACCTGGGCAATGCGCAATCGAATGCGCACCTGACCCG
CTACGACACC
>r895.1 |SOURCES={KEY=d7264f85...,bw,1904049-1904124}|ERRORS={}|SOURCE_1="hcb" (d7264f85c64c494738c475b842be43584b20fbfb)
CGGAAGATTTCGAGATGCGGGCTGTTCCTGGCGGCCGCATAGTTGTCTGCCGTGACGTAGAAGAT
CTTGTCCTGG
>r896.1 |SOURCES={KEY=d7264f85...,fw,1134542-1134617}|ERRORS={}|SOURCE_1="hcb" (d7264f85c64c494738c475b842be43584b20fbfb)
TGCCACAGATACCTGCCGAGCATGACTACGCACACGGTCACGATCATCGGCCGGATCAGCTTGGT
GCCGCCCCGC
>r897.1 |SOURCES={KEY=d7264f85...,bw,825587-825662}|ERRORS={}|SOURCE_1="hcb" (d7264f85c64c494738c475b842be43584b20fbfb)
GCGCAGACCATCATGCCGGATGGAAATGTGTTGCACTCTTGGGTCCGTTCATCTTGCGGGTGTCG
AGGCGACCAG
>r898.1 |SOURCES={KEY=d7264f85...,fw,372782-372857}|ERRORS={}|SOURCE_1="hcb" (d7264f85c64c494738c475b842be43584b20fbfb)
TCGACCGACATGACACCCAGGTCAACGTTGCCCCGCGCACGCACGGCCACTGTACTTGCATCCCG
CTCCTTGTCG
>r899.1 |SOURCES={KEY=d7264f85...,fw,277681-277756}|ERRORS={}|SOURCE_1="hcb" (d7264f85c64c494738c475b842be43584b20fbfb)
ATTACCAGCTGTGCTTTTGGCGGCCCGACGCTGACGACCATGTACATCACGACGGCTGCGGAAGG
ACTGTCGCCA
>r900.1 |SOURCES={KEY=d7264f85...,fw,1534629-1534704}|ERRORS={}|SOURCE_1="hcb" (d7264f85c64c494738c475b842be43584b20fbfb)
CAAACAGATTGACGTCAAAACCCTCGTTCAACCGCAAGCCATTCAGCATGAACTCGAAACCAATG
TCCTCCCGGG
>r901.1 |SOURCES={KEY=d7264f85...,bw,2659347-2659422}|ERRORS={}|SOURCE_1="hcb" (d7264f85c64c494738c475b842be43584b20fbfb)
TGGCCACTCCCGCGATGTCCTTCCCGTTGTCGAGTGCCCGAAAGAGCGGCGTGCTGCCGCCCACC
ATCGGCACCA
>r902.1 |SOURCES={KEY=d7264f85...,fw,3670102-3670177}|ERRORS={}|SOURCE_1="hcb" (d7264f85c64c494738c475b842be43584b20fbfb)
CGACTTTGCCTTTCCATCCGGCAGACGCTTTGATACCGAAGATATTGTGGCTCTTGCTGCCGTCA
GCGCCGACGA
>r903.1 |SOURCES={KEY=d7264f85...,fw,2654680-2654755}|ERRORS={}|SOURCE_1="hcb" (d7264f85c64c494738c475b842be43584b20fbfb)
AATCATGCGCACGATCGCGGACTCCACCTTGGGCGGAGGATCGAAGGCCTCGGGCGGCACGACAA
ACAGCAGGTC
>r904.1 |SOURCES={KEY=d7264f85...,bw,2338673-2338748}|ERRORS={}|SOURCE_1="hcb" (d7264f85c64c494738c475b842be43584b20fbfb)
CATGGCATAGCCACGCTCCAGCGTACGCTGCGGATTCAACAGTTCAAGCTGGGCACTCAGGGCGG
CCAGTGCCTG
>r905.1 |SOURCES={KEY=d7264f85...,bw,3399789-3399864}|ERRORS={}|SOURCE_1="hcb" (d7264f85c64c494738c475b842be43584b20fbfb)
AGATCATCGTTGTCGGATCATCGGCCACAGGCTCCTTTGATCATCACCTGACGCCGCTGGCGGGC
GGTTATCCCG
>r906.1 |SOURCES={KEY=d7264f85...,fw,1372204-1372279}|ERRORS={}|SOURCE_1="hcb" (d7264f85c64c494738c475b842be43584b20fbfb)
CTATTTCACGGAGAGTTTCGCCATGACCCGTACGTCGACGCTGCTGACGCTGTTGGCGCTCACTA
CGCTCAGCCC
>r907.1 |SOURCES={KEY=d7264f85...,bw,2365967-2366042}|ERRORS={}|SOURCE_1="hcb" (d7264f85c64c494738c475b842be43584b20fbfb)
ATCACGTCCTGCTGTGCATACCGGCCAACTGGGCGAGCAAGGTAGTCACTTCGAGTGCCCCAGCT
GGCTTGACCA
>r908.1 |SOURCES={KEY=d7264f85...,bw,2650052-2650127}|ERRORS={}|SOURCE_1="hcb" (d7264f85c64c494738c475b842be43584b20fbfb)
ATGAGGGCAAAAGAAAATGGCATCGATATCGGCGCCTGCCTGCTGGGCAGCCGCATGCAGCTTCT
GGTGGATGGC
>r909.1 |SOURCES={KEY=d7264f85...,bw,4616152-4616227}|ERRORS={}|SOURCE_1="hcb" (d7264f85c64c494738c475b842be43584b20fbfb)
CGACGCCATGGCCGATGATGTAAAAAAAACCGTGCAGCCGGCAGGCTGCGCCAATCTGCCGTGCA
ACCTCGTTGC
>r910.1 |SOURCES={KEY=d7264f85...,bw,1436813-1436888}|ERRORS={}|SOURCE_1="hcb" (d7264f85c64c494738c475b842be43584b20fbfb)
GGCAGTTTGAAATTGCCGAAGTCGAGGAACTGCTGGAGAAGCGCGAGATCGGTCCGCTGCAGGGA
TTCCGCTCCA
>r911.1 |SOURCES={KEY=d7264f85...,bw,4685525-4685600}|ERRORS={}|SOURCE_1="hcb" (d7264f85c64c494738c475b842be43584b20fbfb)
TTATGCCGACTATGACATTCGCGGCGGACCAGGGAACAGCTGATGAAGCAACAGCGATGGTAAAG
AAGGCTGTGG
>r912.1 |SOURCES={KEY=d7264f85...,bw,4629112-4629187}|ERRORS={}|SOURCE_1="hcb" (d7264f85c64c494738c475b842be43584b20fbfb)
AACCGTGGCTACCGTGTGCAGCACAGCATGGCAATCGGCCCGTACAAGGGCGGGCTCCGTTTCCA
TCCCTCGGTC
>r913.1 |SOURCES={KEY=d7264f85...,fw,108463-108538}|ERRORS={}|SOURCE_1="hcb" (d7264f85c64c494738c475b842be43584b20fbfb)
TGAACTGGCCGGCATCGACCACCTTGTCGAGATCGATGCCGGTATCGATGCCGAGTCCGTTCATC
AGGTACAACA
>r914.1 |SOURCES={KEY=d7264f85...,fw,2004679-2004754}|ERRORS={}|SOURCE_1="hcb" (d7264f85c64c494738c475b842be43584b20fbfb)
GACTATCACGCGGCTTGATGGTGCGATTGCTGCCGTCGACCAGACCATTTCCGCCCTCGTCCGCG
TCAATTGCAA
>r915.1 |SOURCES={KEY=d7264f85...,fw,459964-460039}|ERRORS={}|SOURCE_1="hcb" (d7264f85c64c494738c475b842be43584b20fbfb)
TGTTCGCCGTTGACGCGTGCTCGCTCGTTGAAGTCGATCAGGTGCGGCGAGGTATACACGCCGAC
GCGGTAACCG
>r916.1 |SOURCES={KEY=d7264f85...,fw,3262058-3262133}|ERRORS={}|SOURCE_1="hcb" (d7264f85c64c494738c475b842be43584b20fbfb)
CGGTTCCGCATCGGCGAATTGATAGTCGGGATGGAAACTGGCGATCTGGATGTGGCCAATCAGTC
CAAGTTCTTC
>r917.1 |SOURCES={KEY=d7264f85...,bw,4637235-4637310}|ERRORS={}|SOURCE_1="hcb" (d7264f85c64c494738c475b842be43584b20fbfb)
ATTTTTTAAGCATGCGAGCAGATTCCTTCTCGAACAGCTGCAGCGCCTGTGCAGGCGTCAGCTGT
CCTGACAGCG
>r918.1 |SOURCES={KEY=d7264f85...,fw,3571042-3571117}|ERRORS={}|SOURCE_1="hcb" (d7264f85c64c494738c475b842be43584b20fbfb)
CGCCGACAATCATGTTGTCCACCTTCTCGATATAGCTCGATTTCTGTTCCACCGCCTTGGTGACC
GGGTTGGGCC
>r919.1 |SOURCES={KEY=d7264f85...,fw,2386141-2386216}|ERRORS={}|SOURCE_1="hcb" (d7264f85c64c494738c475b842be43584b20fbfb)
TTAGACAGTCTTTTCGCAGCAGCCGGGAAAGCGCGGCAGAACGCGCATTCACGGCACTGCATGCA
CTGAAGGGCA
>r920.1 |SOURCES={KEY=d7264f85...,fw,1584631-1584706}|ERRORS={}|SOURCE_1="hcb" (d7264f85c64c494738c475b842be43584b20fbfb)
AGCGAAAAATGGCCTGATCGTATCGCTAGCTGCAAGTGACTGGGCGGAGTGTAAGCAGGCAAATG
GAAAGTCTTC
>r921.1 |SOURCES={KEY=d7264f85...,bw,2687642-2687717}|ERRORS={}|SOURCE_1="hcb" (d7264f85c64c494738c475b842be43584b20fbfb)
AGCGCTGCCGCCCATGAAACCGGCTTCGCTGATCGGCGTTATCTTCGTTTCGTCTTCGTAGCGCA
GGGGCAGGTG
>r922.1 |SOURCES={KEY=d7264f85...,fw,4376940-4377015}|ERRORS={}|SOURCE_1="hcb" (d7264f85c64c494738c475b842be43584b20fbfb)
TTGATGGCGTTGACCGTTGCCACCGGCTTCGTGGTGGACGATGCCATCGTGGTGCTGGAGAATAC
CAGCCGGCAT
>r923.1 |SOURCES={KEY=d7264f85...,fw,3265045-3265120}|ERRORS={}|SOURCE_1="hcb" (d7264f85c64c494738c475b842be43584b20fbfb)
CGCAGGTACGAATTGGCGCCTAATGCATACGCCTGCTCAAGGTCGGATCGTTCCGCGGACGTGGT
GAAAACAACG
>r924.1 |SOURCES={KEY=d7264f85...,fw,4874535-4874610}|ERRORS={}|SOURCE_1="hcb" (d7264f85c64c494738c475b842be43584b20fbfb)
GGCAACATCACGACGCTGGGCCGTGGCGGTTCCGATACCTCTGCAGTCGCCGTGGCAGCCGCATT
GAAGGCGCAG
>r925.1 |SOURCES={KEY=d7264f85...,bw,175816-175891}|ERRORS={}|SOURCE_1="hcb" (d7264f85c64c494738c475b842be43584b20fbfb)
CGACGCGGTGGAACGCATCCTGCGCCATGCGCCCGGCGTGAAGCTGATCTGGGCGCATACCGGAA
TGAGTACCCC
>r926.1 |SOURCES={KEY=d7264f85...,bw,4282769-4282844}|ERRORS={}|SOURCE_1="hcb" (d7264f85c64c494738c475b842be43584b20fbfb)
AAATTGCGGACGCTTCTCCGCCGTGTCGTCGAAAGTAATGAATTTATAAGCGGCGATATTGACGT
AATGATTGCT
>r927.1 |SOURCES={KEY=d7264f85...,fw,4417163-4417238}|ERRORS={}|SOURCE_1="hcb" (d7264f85c64c494738c475b842be43584b20fbfb)
CCGCGCACCATGTCACGATTGCTGGCGCCGGCACGGATCATCATGCCAAGGCGGGTACGGTTAAC
GACCAGGTAC
>r928.1 |SOURCES={KEY=d7264f85...,bw,4306347-4306422}|ERRORS={}|SOURCE_1="hcb" (d7264f85c64c494738c475b842be43584b20fbfb)
TAATGGGTCGGATGCACGTCACGGACTTCAAAGCCGGCGCGTTCGCGCGTCAGACCGCCCGGTCC
AAGTGCCGAG
>r929.1 |SOURCES={KEY=d7264f85...,fw,2699078-2699153}|ERRORS={}|SOURCE_1="hcb" (d7264f85c64c494738c475b842be43584b20fbfb)
CGCTGGAGCAACTGCATGCACCCAAGATCTTTGCCGACCTCGCGCTGAAGCCGCGCGGCCTGGTG
CTGGTGACCG
>r930.1 |SOURCES={KEY=d7264f85...,bw,3956534-3956609}|ERRORS={}|SOURCE_1="hcb" (d7264f85c64c494738c475b842be43584b20fbfb)
AACCTGGCATCACGGCTTAGGCTGTTAATGGCGGCTGCCCTGTGTCATGGGGCAACCGTGTGCTG
ACATGGCTTG
>r931.1 |SOURCES={KEY=d7264f85...,bw,1684238-1684313}|ERRORS={}|SOURCE_1="hcb" (d7264f85c64c494738c475b842be43584b20fbfb)
GGGACGGAAGGGTGCAGGCCTGTCTTCGTCAGTTCAAGAACGCGGTCGGCGGTAGCGGCTGCTGC
ATGCGAATGC
>r932.1 |SOURCES={KEY=d7264f85...,bw,4041594-4041669}|ERRORS={}|SOURCE_1="hcb" (d7264f85c64c494738c475b842be43584b20fbfb)
GCGGTCAGGATCGGTGCGGTAATGGTTTGCGTTGCGACTTTCCAGAAGCGCAGCACTTCCTTGTA
AAACAGGGTC
>r933.1 |SOURCES={KEY=d7264f85...,fw,1264087-1264162}|ERRORS={}|SOURCE_1="hcb" (d7264f85c64c494738c475b842be43584b20fbfb)
GGATACCACCATTGCAGTTGAAGCGGGTGGCGTCAATAACGGCATGGCAGGTACCAACCCCGGCG
TCGATTCTGC
>r934.1 |SOURCES={KEY=d7264f85...,fw,2153605-2153680}|ERRORS={}|SOURCE_1="hcb" (d7264f85c64c494738c475b842be43584b20fbfb)
GCGGCAGCGAGAGAAGAGGCAATCTCGTCTTTATAGGAGTTAGTCATCAGACGCTCTTCCTCCGA
TGGGGTATCC
>r935.1 |SOURCES={KEY=d7264f85...,fw,558680-558755}|ERRORS={}|SOURCE_1="hcb" (d7264f85c64c494738c475b842be43584b20fbfb)
ACATGGCGGCAATCGCATCCCGTCCCTGTATCGCGATGTTTTCCGGGGCCATCAACATCTATTGC
GTACGCACCG
>r936.1 |SOURCES={KEY=d7264f85...,fw,711911-711986}|ERRORS={}|SOURCE_1="hcb" (d7264f85c64c494738c475b842be43584b20fbfb)
CCAGTAGAAGCCGTACGGCGGCAATGTCAGCAGGTAAGGCAGCTGGCCGATAGGAGGAAAGGCGG
AGCCGCCGAT
>r937.1 |SOURCES={KEY=d7264f85...,fw,2457887-2457962}|ERRORS={}|SOURCE_1="hcb" (d7264f85c64c494738c475b842be43584b20fbfb)
GCAGCAGGGGGCAGACTGCGCGCAGGGTGAATACCTGCTGTTCACCGATGCGGATGCGGTGTTCG
AGAAAAGTGC
>r938.1 |SOURCES={KEY=d7264f85...,fw,2233342-2233417}|ERRORS={}|SOURCE_1="hcb" (d7264f85c64c494738c475b842be43584b20fbfb)
CTCACGAACTTCGTTGAAGAACCCATGTCCAGCGCCGGGGTAGGTAAATATGGAGATATTTGGGA
AATTCTCGAG
>r939.1 |SOURCES={KEY=d7264f85...,fw,149553-149628}|ERRORS={}|SOURCE_1="hcb" (d7264f85c64c494738c475b842be43584b20fbfb)
GCGACATCGTCACCGGCATCGAGAGTCATCTGCACCTGCCGGCTGCCGCCCTTGCGCTTGGCCGC
GAGCGTCTCC
>r940.1 |SOURCES={KEY=d7264f85...,fw,2069981-2070056}|ERRORS={}|SOURCE_1="hcb" (d7264f85c64c494738c475b842be43584b20fbfb)
ATTGACGTCAGAATCGCATTGAAGTCGGTTGCTTTATCATTAGTGTATTGTTGTGCGACGATCTC
TGCGCTTCCA
>r941.1 |SOURCES={KEY=d7264f85...,fw,1767463-1767538}|ERRORS={}|SOURCE_1="hcb" (d7264f85c64c494738c475b842be43584b20fbfb)
CCCGCACTTATCCTTGGCCGATGAACCAGCAAACCGGCACCAATCGCAATCCGGTTCGGCATCCA
GCGGCCGTTA
>r942.1 |SOURCES={KEY=d7264f85...,fw,4398253-4398328}|ERRORS={}|SOURCE_1="hcb" (d7264f85c64c494738c475b842be43584b20fbfb)
TCATCGCGCAGCGGATCATAACCTGCAGTTACCACGAAGGCCGGTGGCAGGTTGGACAAATCCGG
GTGGAGCAAT
>r943.1 |SOURCES={KEY=d7264f85...,fw,4042692-4042767}|ERRORS={}|SOURCE_1="hcb" (d7264f85c64c494738c475b842be43584b20fbfb)
CGGCGGCAACCGCCTGTCCGGGGACATCACGATCTCCGGCGCCAAGAACGCTGCACTGCCTATCC
TCTGCGCAGG
>r944.1 |SOURCES={KEY=d7264f85...,bw,2200587-2200662}|ERRORS={}|SOURCE_1="hcb" (d7264f85c64c494738c475b842be43584b20fbfb)
CCGCCGACAATAAGCTGGCAGTGATCGGTCCTACTCCTGGGATCGTCATAAGTCGCGTTCCCAAA
TCGTCGTCCT
>r945.1 |SOURCES={KEY=d7264f85...,bw,2420120-2420195}|ERRORS={}|SOURCE_1="hcb" (d7264f85c64c494738c475b842be43584b20fbfb)
AGGTCGGTCATGTTTGATTGGCTGTCGAGCGAGCACCGTGGGCGGTGCCCGGGTGAATCGGGCGG
CCGCGGCATG
>r946.1 |SOURCES={KEY=d7264f85...,fw,770901-770976}|ERRORS={}|SOURCE_1="hcb" (d7264f85c64c494738c475b842be43584b20fbfb)
CTTTGGAGGAGCTTCCTGTCTTTCGACAAATCCTCAAGCTAAGCGGTCAAGCTTATCTTGCACAG
GTCTCCCAAA
>r947.1 |SOURCES={KEY=d7264f85...,fw,1481072-1481147}|ERRORS={}|SOURCE_1="hcb" (d7264f85c64c494738c475b842be43584b20fbfb)
GGGGCAACAAAGCATTGCGCTAAAAGGAAAAGGGCCCCGCAGGGCCCTTTTCCTTTCTACTGCAC
GAAGCGGCCG
>r948.1 |SOURCES={KEY=d7264f85...,fw,4493907-4493982}|ERRORS={}|SOURCE_1="hcb" (d7264f85c64c494738c475b842be43584b20fbfb)
AACAGTTGTGAAAACCGGGTACCGACAAGACGATCCTTGGTTGTGCCGACGAGCGCCGCGCCCCG
CTCATTGCAA
>r949.1 |SOURCES={KEY=d7264f85...,fw,3867361-3867436}|ERRORS={}|SOURCE_1="hcb" (d7264f85c64c494738c475b842be43584b20fbfb)
GACTTGCCGCTGCCCGGTCAACCGCGCGACCGAGGATTGTACGTATCGAAACAGCGGCTGCACAG
CCACGTCGGC
>r950.1 |SOURCES={KEY=d7264f85...,fw,2619338-2619413}|ERRORS={}|SOURCE_1="hcb" (d7264f85c64c494738c475b842be43584b20fbfb)
CAGCCGAGCAGCGCTCCGCCACCGACGATAACCAGCGGGTAACGGTCCATCAGTTTCATGACCAG
CTGGCTACCC
>r951.1 |SOURCES={KEY=d7264f85...,bw,2348787-2348862}|ERRORS={}|SOURCE_1="hcb" (d7264f85c64c494738c475b842be43584b20fbfb)
ATTATCCGGTCGTCTACTATGCAGGACAGCTCGGCATCACGGCCGCCCACCTGAACCTGCTCTGC
CGCCAGACCG
>r952.1 |SOURCES={KEY=d7264f85...,bw,16463-16538}|ERRORS={}|SOURCE_1="hcb" (d7264f85c64c494738c475b842be43584b20fbfb)
AGGCCAGCAGGCACCTGTTTCGCCGCTGACTTTTGCGGCTGGCGCCGGCGGCCAGCCGATTCCGG
CAGCACCGGT
>r953.1 |SOURCES={KEY=d7264f85...,bw,3982007-3982082}|ERRORS={}|SOURCE_1="hcb" (d7264f85c64c494738c475b842be43584b20fbfb)
TTGCGCTTGTCAAATTCGGGTTTCAGTTTTGCGGTCAGGCCCAGTTCAGTCGTGCATACCGGTGT
GAAGTCTGCC
>r954.1 |SOURCES={KEY=d7264f85...,bw,3251051-3251126}|ERRORS={}|SOURCE_1="hcb" (d7264f85c64c494738c475b842be43584b20fbfb)
GATGATTCTTCATTAGTCGCCGCCCTGTTTGTTCTGTTGTTCCGCCGTTTCGATGGTCTTGATCC
AGTTATGGCG
>r955.1 |SOURCES={KEY=d7264f85...,bw,3272283-3272358}|ERRORS={}|SOURCE_1="hcb" (d7264f85c64c494738c475b842be43584b20fbfb)
ACCACGCTGGCTCATGCGCTGTCCATTTCCCTGGGCTTGAAATTCAACCGCCTGCAGTTCACCAG
CGACCTGTTG
>r956.1 |SOURCES={KEY=d7264f85...,bw,41373-41448}|ERRORS={}|SOURCE_1="hcb" (d7264f85c64c494738c475b842be43584b20fbfb)
ACCAGCCCGCTATACACCATGAAGGAAGTTTTTTCGAAAGAACACGGACTTCCCCTTACCCCCGA
CAATGTCATG
>r957.1 |SOURCES={KEY=d7264f85...,fw,1178119-1178194}|ERRORS={}|SOURCE_1="hcb" (d7264f85c64c494738c475b842be43584b20fbfb)
GTGGAAGCGCCCTCCGACAGTCCCGAGCAAGCACTCGAACAAGCCACTGCGCTCGCCCATCGGCT
GCTTGCCGAC
>r958.1 |SOURCES={KEY=d7264f85...,bw,4496902-4496977}|ERRORS={}|SOURCE_1="hcb" (d7264f85c64c494738c475b842be43584b20fbfb)
CGGTGTGGTCAAGCAATCCTGCTGGCGCCACTTCCTTCAGGTCGAAGGCATTCACGGTACGCGCA
ACCATGAAAT
>r959.1 |SOURCES={KEY=d7264f85...,fw,3787609-3787684}|ERRORS={}|SOURCE_1="hcb" (d7264f85c64c494738c475b842be43584b20fbfb)
CTGGTCGCCTGTCTGCATCTCTGAAGCATCGCAACACCATCAACGAGAAGCACACCGAGACCATC
GTGAAGGACG
>r960.1 |SOURCES={KEY=d7264f85...,fw,4638056-4638131}|ERRORS={}|SOURCE_1="hcb" (d7264f85c64c494738c475b842be43584b20fbfb)
TGATCGCATCGTTTAAAATCTTCGGGCAGACTTATATCCTGACATCGGGCGGACCATTCAACACG
ACCCGGGTCA
>r961.1 |SOURCES={KEY=d7264f85...,fw,3156459-3156534}|ERRORS={}|SOURCE_1="hcb" (d7264f85c64c494738c475b842be43584b20fbfb)
GCAATCGATCCAGGCATCCATGTTGCCGCCGTAAAAAGCGGGAAATCCGAGGGCTTGCTTGCAGG
CCTGGTGAAA
>r962.1 |SOURCES={KEY=d7264f85...,fw,65788-65863}|ERRORS={}|SOURCE_1="hcb" (d7264f85c64c494738c475b842be43584b20fbfb)
GCGTGGTGCGTATGCTTTCCGCCGGAACATCTCCTGCGGAAGGCATGCCGCTGCTTACGCTGCAT
GAACATGCGG
>r963.1 |SOURCES={KEY=d7264f85...,bw,3891392-3891467}|ERRORS={}|SOURCE_1="hcb" (d7264f85c64c494738c475b842be43584b20fbfb)
GAAGGATGCCGTAGACCAGTGTCAGTCCAAGTGCAACGAGGCTATAGACGCCGCCCAGCGTCAGT
CCGTTAAGGA
>r964.1 |SOURCES={KEY=d7264f85...,bw,2016415-2016490}|ERRORS={}|SOURCE_1="hcb" (d7264f85c64c494738c475b842be43584b20fbfb)
GGTCAAGATTGTTGGTCTTGTCCGCCTTGGCGTTGATTTCGCTTTGCATGTTCGCGAGGCGGTTA
CGGATTTCGA
>r965.1 |SOURCES={KEY=d7264f85...,bw,4046298-4046373}|ERRORS={}|SOURCE_1="hcb" (d7264f85c64c494738c475b842be43584b20fbfb)
GTTTCGGCATCGTAGGGAATGCGCACCGCATCGAGGTCGAAATAATAGTCTTTCGCCTTGGCGAA
GAAACCGACC
>r966.1 |SOURCES={KEY=d7264f85...,fw,1775216-1775291}|ERRORS={}|SOURCE_1="hcb" (d7264f85c64c494738c475b842be43584b20fbfb)
GACTGGTTTTCACGCCCTCTTCGTCGAATGGCGACGAACCGACGCCGCCGATGAGATGCGGATCT
TCCAGCGCCT
>r967.1 |SOURCES={KEY=d7264f85...,bw,4274298-4274373}|ERRORS={}|SOURCE_1="hcb" (d7264f85c64c494738c475b842be43584b20fbfb)
TTGGAAAGTTGATTCTTCGCGCCAGTCTCGCAGTATTAATCCTTTTCCATGGCGTCGCCAAGATC
ATCAATGGCC
>r968.1 |SOURCES={KEY=d7264f85...,bw,3403764-3403839}|ERRORS={}|SOURCE_1="hcb" (d7264f85c64c494738c475b842be43584b20fbfb)
GAGCGCCTCGGCGAGCAGGCCGTGCGCTGCTACAACCTGCCGGATGCGGGCATCTGGGAATTGCG
GGGCGCCAAG
>r969.1 |SOURCES={KEY=d7264f85...,fw,1244866-1244941}|ERRORS={}|SOURCE_1="hcb" (d7264f85c64c494738c475b842be43584b20fbfb)
ATGTGACCTTGCTCGCACTCGGGATTCCCGCGTTGCTGCGCCACGTTCCGGGCGACGCACTGCAA
CAGGCGCATC
>r970.1 |SOURCES={KEY=d7264f85...,fw,1453653-1453728}|ERRORS={}|SOURCE_1="hcb" (d7264f85c64c494738c475b842be43584b20fbfb)
CGCCGGCATCGGACACGGCCAGCCAATCCTGCCGTCGGCTGATGCCAGCCTGCAGTCAGTCCATG
CACTGGTGAC
>r971.1 |SOURCES={KEY=d7264f85...,bw,3164904-3164979}|ERRORS={}|SOURCE_1="hcb" (d7264f85c64c494738c475b842be43584b20fbfb)
ACTCCTGCGGCAGGTCTTCCGGGGCCACGCGGAACTTGCGTGCCGTCGAATGGATGGCGTCCAGC
CTGGCCTCTA
>r972.1 |SOURCES={KEY=d7264f85...,fw,356261-356336}|ERRORS={}|SOURCE_1="hcb" (d7264f85c64c494738c475b842be43584b20fbfb)
CCATCTGCTGATCTTGCTTGCGGCAGGGGCGGTACTGGGGTGGTTTGGTTTTATTTAGCGTAGTG
CGTATTGTTA
>r973.1 |SOURCES={KEY=d7264f85...,fw,3842693-3842768}|ERRORS={}|SOURCE_1="hcb" (d7264f85c64c494738c475b842be43584b20fbfb)
AGCATCAGGCCTAATGTCAGGCCGCCGATGCCAGCCCCTGCAATCGTCACTTTCATGTCAGTCTC
CTCGATTGTT
>r974.1 |SOURCES={KEY=d7264f85...,bw,4348433-4348508}|ERRORS={}|SOURCE_1="hcb" (d7264f85c64c494738c475b842be43584b20fbfb)
CAGCCAGTGGCCCAAAGCGGACGAGGTGGCGGCCAGTATCGTGTTTCTCGCGTCGACCGCGAACC
AGCTCGGCAG
>r975.1 |SOURCES={KEY=d7264f85...,fw,699379-699454}|ERRORS={}|SOURCE_1="hcb" (d7264f85c64c494738c475b842be43584b20fbfb)
AGGGCATGGCGTGCGGCGGTGCCGTCGATGTCCAGCGCCAGGTAGTCGCCGCGCGTGAACAGCTC
CTGTTCGCGT
>r976.1 |SOURCES={KEY=d7264f85...,fw,1815229-1815304}|ERRORS={}|SOURCE_1="hcb" (d7264f85c64c494738c475b842be43584b20fbfb)
TTTTTGCATACTCGAGTCGCCAGATCAGTGACGAGGCCGCAAGGCGGGACAAGGGATGGGCGACC
AGCAATGCGG
>r977.1 |SOURCES={KEY=d7264f85...,fw,3574524-3574599}|ERRORS={}|SOURCE_1="hcb" (d7264f85c64c494738c475b842be43584b20fbfb)
TCCGCAGCGGTGCGCTGGTCACGATCCTCAATGATTTCGTCGGCGAGGAATCACCGCTCAACGCG
GTTTATCCAC
>r978.1 |SOURCES={KEY=d7264f85...,fw,3335150-3335225}|ERRORS={}|SOURCE_1="hcb" (d7264f85c64c494738c475b842be43584b20fbfb)
TCTGCGACAGCGGTGGCTGTGTCATGTGCAGCCGCGCAGCCGCTCGACCAAAGTGGTTTTCTTCG
GCCACGGCGA
>r979.1 |SOURCES={KEY=d7264f85...,fw,4824984-4825059}|ERRORS={}|SOURCE_1="hcb" (d7264f85c64c494738c475b842be43584b20fbfb)
CTGTCGCTGGCCTTCAACCCGTCCCACCTCGAGATCGTCAACCCGGTCGTCGAAGGATCGGTCAA
GGCACGCATG
>r980.1 |SOURCES={KEY=d7264f85...,fw,1090271-1090346}|ERRORS={}|SOURCE_1="hcb" (d7264f85c64c494738c475b842be43584b20fbfb)
ACCATGGTTGACAAGAAAGGCCGCGATGGGGCCTGCTTTATGTTGCAGGCTCAGGAGGTCTTGCG
TCGGTTCAGC
>r981.1 |SOURCES={KEY=d7264f85...,bw,3649160-3649235}|ERRORS={}|SOURCE_1="hcb" (d7264f85c64c494738c475b842be43584b20fbfb)
CACCGTCGCTTTGGAGGACTGAAACTTGCTGATGTCGGACAAGCCGCGTACCGCACCCTGAAAGG
TGGACAGGGC
>r982.1 |SOURCES={KEY=d7264f85...,fw,700052-700127}|ERRORS={}|SOURCE_1="hcb" (d7264f85c64c494738c475b842be43584b20fbfb)
GCACGGTAGCTGTCCATGCATCGGGCAGTTCGCTCAGCACCGCGATCCGGGTACGCACGTCTTCG
CCGCGCTTGT
>r983.1 |SOURCES={KEY=d7264f85...,bw,738725-738800}|ERRORS={}|SOURCE_1="hcb" (d7264f85c64c494738c475b842be43584b20fbfb)
AATCGTCGATCGCGACGCGGACGCCGGCTTTGGCAATCGCCTCAAGCTTTGCCTGCGCCTCCAGC
GGATGGGACA
>r984.1 |SOURCES={KEY=d7264f85...,fw,3491181-3491256}|ERRORS={}|SOURCE_1="hcb" (d7264f85c64c494738c475b842be43584b20fbfb)
GGGAATGCCAAGGTCAGTGCGAGAAAGAACGTTTTCATCCTGACATTATGCTGCGGTAGAGCACA
ATGTAAAACC
>r985.1 |SOURCES={KEY=d7264f85...,bw,1907291-1907366}|ERRORS={}|SOURCE_1="hcb" (d7264f85c64c494738c475b842be43584b20fbfb)
ATGCCGCACCGGGAGCGCTGGTGCTGAGCATGCAGAATGGCATTGGCAACGCGGACGTATTAAAG
GAACTGCTGC
>r986.1 |SOURCES={KEY=d7264f85...,bw,4732688-4732763}|ERRORS={}|SOURCE_1="hcb" (d7264f85c64c494738c475b842be43584b20fbfb)
GAATGGGGGCCTCGAGAAGAAGGCGGGTGCGGGGATCCAGCGAAGATTGCTCATTCATGTTCGGT
CTTCCGTCTT
>r987.1 |SOURCES={KEY=d7264f85...,bw,3767281-3767356}|ERRORS={}|SOURCE_1="hcb" (d7264f85c64c494738c475b842be43584b20fbfb)
TCAAGGAGTGCTTCCACTGTTTGTGGCTCGACAATGATTTTTTCAGTGCGAACCAGCGGTGTTGC
GAAGATGCCG
>r988.1 |SOURCES={KEY=d7264f85...,fw,986027-986102}|ERRORS={}|SOURCE_1="hcb" (d7264f85c64c494738c475b842be43584b20fbfb)
GCCCGGCGCCAAGTTCATCGCTTCGTCTTCCGAGACGATGACCTCGAGCAGGTCCTGGCCGACCA
GCAGTGTCAC
>r989.1 |SOURCES={KEY=d7264f85...,bw,3466146-3466221}|ERRORS={}|SOURCE_1="hcb" (d7264f85c64c494738c475b842be43584b20fbfb)
CCGCCGACGAAGGCATCCGTGCCGACACGACGCTCGAAGGCGTCTCCAAGATCCGCACCGCGCTG
CCGGGCGGCG
>r990.1 |SOURCES={KEY=d7264f85...,bw,3616336-3616411}|ERRORS={}|SOURCE_1="hcb" (d7264f85c64c494738c475b842be43584b20fbfb)
TGGCGTAAGTGCCTGCCAAGTCTTTGATAAACATCAATCGAGATATGTTTTATTCAATAAACGCG
ACGTACAAAC
>r991.1 |SOURCES={KEY=d7264f85...,fw,2298094-2298169}|ERRORS={}|SOURCE_1="hcb" (d7264f85c64c494738c475b842be43584b20fbfb)
GGTACCAGCCGGAGGCGCGAAATGACAGCACTCGACTACCAAAAGCTGTGCAAGGAAGCCGGGAT
CGACTGGGCC
>r992.1 |SOURCES={KEY=d7264f85...,bw,1082122-1082197}|ERRORS={}|SOURCE_1="hcb" (d7264f85c64c494738c475b842be43584b20fbfb)
AGCGTCTGCAGGCTTTTGGTTGACTTTATCAACGAGTTTTTTCATAATAGGTGACATTATCAACC
AATTGGACAA
>r993.1 |SOURCES={KEY=d7264f85...,fw,3180757-3180832}|ERRORS={}|SOURCE_1="hcb" (d7264f85c64c494738c475b842be43584b20fbfb)
CGGCCCCCGCGCGCAAATGTGCATGGGCGAACTCCGCGACCCCTGCATCCGCCTCGGTCAGCCGG
GTCGGCATGG
>r994.1 |SOURCES={KEY=d7264f85...,bw,3301703-3301778}|ERRORS={}|SOURCE_1="hcb" (d7264f85c64c494738c475b842be43584b20fbfb)
TGGTACATCGCCGGAGCGGTGACCCGAGCAGGGATTTCGACGATAGCCCTAATTGCTCCGCGCGG
CCCACACCGA
>r995.1 |SOURCES={KEY=d7264f85...,bw,4648184-4648259}|ERRORS={}|SOURCE_1="hcb" (d7264f85c64c494738c475b842be43584b20fbfb)
TGCGGTTTTCCAGCGACCGATGCGCTCCACCAAAAGCGTGTGTTCCGAAGCTGCAGGTGTTATCG
CACCCCCACG
>r996.1 |SOURCES={KEY=d7264f85...,bw,1356391-1356466}|ERRORS={}|SOURCE_1="hcb" (d7264f85c64c494738c475b842be43584b20fbfb)
CACCGCGCAGATAAACATTTCATTGACCGGCGTGTATAACTGCACCCAGGGAAAGCGCTCCGCGA
ACGCTCTCGC
>r997.1 |SOURCES={KEY=d7264f85...,fw,2947704-2947779}|ERRORS={}|SOURCE_1="hcb" (d7264f85c64c494738c475b842be43584b20fbfb)
CCTCGGCTGGGTATCCGCCCAGATCACCGCGCTCGGGCTGGTCTTCAACGTGCTGTCGCAGGGCG
CGGTTCCGCT
>r998.1 |SOURCES={KEY=d7264f85...,fw,1923044-1923119}|ERRORS={}|SOURCE_1="hcb" (d7264f85c64c494738c475b842be43584b20fbfb)
GTTCGCTTTCAAAGCGTGCGCAGGCGGTGGCGTCCGCGTGCAGGCGCTTTTCGGATGCAAGCTTT
TCTTCGATGG
>r999.1 |SOURCES={KEY=d7264f85...,fw,3526900-3526975}|ERRORS={}|SOURCE_1="hcb" (d7264f85c64c494738c475b842be43584b20fbfb)
AACGGCATTCCCGCCCTCGAGCGCACGCCATGCCGCTTCGTCTGCAACCGCGACCCCTGGCAGCA
GGCATGCCGC
>r1000.1 |SOURCES={KEY=d7264f85...,bw,2908133-2908208}|ERRORS={}|SOURCE_1="hcb" (d7264f85c64c494738c475b842be43584b20fbfb)
AAATCGTGGCTAGGCTTCTTCAAGCGGGATGCCGCGCCGGCACCGCAACCTGCAGAAGACGAACC
GGCGCCGGAA
