# Supplementary material for: Rapid phylogenetic and functional classification of short genomic fragments with signature peptides
Source: BMC Res Notes. 2012 Aug 28;5:460. doi: 10.1186/1756-0500-5-460 (PMC3772700; doi:10.1186/1756-0500-5-460)
Supplement: Additional file 4 — Synthetic data produced from draft genomes of four soil bacteria. This file contains a zip file of the 16 synthetic data sets used to compare sensitivity, specificity, and throughput of our method to three types of BLAST-based methods. (TAR 6400 kb) [file 1756-0500-5-460-S4.tar › syndat/mcg.150.fna]

>r1.1 |SOURCES={KEY=4440dff4...,bw,28232-28382}|ERRORS={}|SOURCE_1="mcg" (4440dff437a67938963f7ee3177b9a39f2c413a8)
CCGCCAACTCCGCGATCCTCGCGCAGCCCCCGCACTCTGTCGACGGCCGCTTCAAGCTCACCGAG
CAGGGCGAGGTCATCTTCGCCCGCTACGGCGACCCCGACATCGCGATGCGGCACATCGACCAGGT
CGCGGCGGCCGTGCTCACGG
>r2.1 |SOURCES={KEY=4440dff4...,fw,1178865-1179015}|ERRORS={}|SOURCE_1="mcg" (4440dff437a67938963f7ee3177b9a39f2c413a8)
GCACGTCGTGCGTCAGCCACCACCGGAACTGCTTCGCCTCCGGACGGTCTGAGCGGAGGACGACC
TGGTACATGCCCGGCTCGCTGACGATCGTCACGTTCGGGTTGCCGCGCTGATTACCCTCGGTCAG
CCGTAGGGTATTCCGCTCGT
>r3.1 |SOURCES={KEY=4440dff4...,fw,2524735-2524885}|ERRORS={}|SOURCE_1="mcg" (4440dff437a67938963f7ee3177b9a39f2c413a8)
CGCGTGCCGTGCCCCCGCTCGGGGTGTTGACGATCATGTCGATCTTGCCGTCGTTGATGAGGTCG
ACGACGTTCTGCTGACCGGAGCCCTGCGTCTCGGAGTACTTCTCGACGACCTGGACGCGGATGCC
GTTGCGGGCGAGGATCTCGG
>r4.1 |SOURCES={KEY=4440dff4...,fw,2809788-2809938}|ERRORS={}|SOURCE_1="mcg" (4440dff437a67938963f7ee3177b9a39f2c413a8)
CGAAGCTGAGGCGACGCAGCAGCTCGTGAAGGGCCCCTATCTAGAGGCGACACCGCCGTTCGTCA
AGGGCGCCGCCCCCGCCGACCTGATCGCCGAGGGCATCCTGTGTAAGAGCTTCGCCTCGCTCGCC
TCGTTATCGTTCCCCCTCGA
>r5.1 |SOURCES={KEY=4440dff4...,fw,1892099-1892249}|ERRORS={}|SOURCE_1="mcg" (4440dff437a67938963f7ee3177b9a39f2c413a8)
ATCCGCGGGGCGGTCCGCGGCGGCGGATTCCGGACCCCAGACGATGCGGCGCACCGGCTGGTTCA
GGAGCACGTCGTCGCCCAGACGCTCGGCGAGGAGCTCCGGAACCTGCTGCAGGCCGCCGACCACG
CGCTTGTCGAGGATGAAGTC
>r6.1 |SOURCES={KEY=4440dff4...,bw,3405938-3406088}|ERRORS={}|SOURCE_1="mcg" (4440dff437a67938963f7ee3177b9a39f2c413a8)
GGAGTGCTTCGAGCAGCGGCGTCGTCACGCTGTCGAGGTCGACGAGCGGCGCGCGCAGCCGCGCG
GCGATCGCCCGGCCCAGCGTGCTCTTGCCGCTTCCGGCGGGACCGGCGACGACGGCGGCGAGCGG
ATCGGGCATTTGACACGACG
>r7.1 |SOURCES={KEY=4440dff4...,fw,199005-199155}|ERRORS={}|SOURCE_1="mcg" (4440dff437a67938963f7ee3177b9a39f2c413a8)
GCGACGTCGCCCAGCCACCACGACAGCGCACCGGCGTCGGTGAAGGTGGCCGACAGCTCCACGCT
CGCGTGGTGCACGAGGGGCAGTTGGGCGCCCTCGCTGTTCCAGGGGCGGTCGGACCAGACGGACA
CGCGTGCGCTCGACCACTCC
>r8.1 |SOURCES={KEY=4440dff4...,bw,3387501-3387651}|ERRORS={}|SOURCE_1="mcg" (4440dff437a67938963f7ee3177b9a39f2c413a8)
GGGTGCTGATGGATGAGCGCGGCTGGACGGGCACGGTCACGGTCGTGCACGTTCCCGGCGATGTC
GCGGACGGCGCGGTCGTTGAGGCGCGCAACCTGTTCCCGGTCGGAGACATCACCGAGGATCCGGC
CACGGGTTCGGCGGCTGCCG
>r9.1 |SOURCES={KEY=4440dff4...,fw,2418362-2418512}|ERRORS={}|SOURCE_1="mcg" (4440dff437a67938963f7ee3177b9a39f2c413a8)
CGAGGGAGTCGGGGAGAGCGTCGTCGGCGGGCATGGGTCGATCCTCGCAGGTTCGCCGCCCCCGC
GGCGAGAGGGCTGCGATGTCGACGCCCCCGCGTAGCCTGCGGGGATGAGAACGATCGGCGTCGAC
CTGGCCGCCGGGGTGCCCGG
>r10.1 |SOURCES={KEY=4440dff4...,fw,701227-701377}|ERRORS={}|SOURCE_1="mcg" (4440dff437a67938963f7ee3177b9a39f2c413a8)
CCCTCGCCCGCCGCGTCGACTCCGCCGACCTGCTGCCACACGCCGCCGTCGCCCTCGAGCCCGAG
GAACTCGGTCGAGGGGACGGCCGCCGGGTGGCGGATCTCGTCGGGGACGACCTTCTGCACGCCCT
TCGTGGCGGCGAGCTTCGCG
>r11.1 |SOURCES={KEY=4440dff4...,fw,2806693-2806843}|ERRORS={}|SOURCE_1="mcg" (4440dff437a67938963f7ee3177b9a39f2c413a8)
TCATTCCGATACGGATTAAAGACCCTGGGGCTCTCGCGGTTTACGCTGCCGACGCGGCGGCACGT
CGGCGAGATACTCCTCCACGGCGGCATTCCGATCAAGAGCACCGGACCGTTCGCGAAGGTGCTCG
CCCGCTGGGATGCGCAGAAT
>r12.1 |SOURCES={KEY=4440dff4...,bw,2557038-2557188}|ERRORS={}|SOURCE_1="mcg" (4440dff437a67938963f7ee3177b9a39f2c413a8)
CGGCACGCGGCGAGCGCGGCGCCGAGGCGGGCGGGCTCGGGGCGGTGCATCGTGTCGCCGACCAT
GATCCGGCCGAGGTGCTCGGGGATCGCGGTGCCCGCGGTGGAGTAGGCGGTCTGCGCGGCGACGG
CCTCGCGTCCGGTCTGCTCG
>r13.1 |SOURCES={KEY=4440dff4...,fw,192152-192302}|ERRORS={}|SOURCE_1="mcg" (4440dff437a67938963f7ee3177b9a39f2c413a8)
CGCGAGCGTGTCATCGACCGTGTGATAGTTGCGATCCATGATGACCCCGGCCTCGCCGCCGAACA
CCGCGGCCTGCTCGGCGGTCTTCACGTCGTCGGCGCCCGAGAAGAGGCCGCCCGCGGGGATGCCG
TTGTCGATGAACGCCTGGTA
>r14.1 |SOURCES={KEY=4440dff4...,fw,3735109-3735259}|ERRORS={}|SOURCE_1="mcg" (4440dff437a67938963f7ee3177b9a39f2c413a8)
CGGTGTGTGCCTCAACGTCGGCTGCATCCCCTCCAAGGCGCTGCTGCGCAACGCCGACCTCGCGC
ACACGTTCCACGCGAAGGCCGACCTGTTCGGCATCTCCGGCGACGTGCACTTCGACTTCGGCACC
GCGTTCGACCGCTCGCGCTC
>r15.1 |SOURCES={KEY=4440dff4...,fw,2297171-2297321}|ERRORS={}|SOURCE_1="mcg" (4440dff437a67938963f7ee3177b9a39f2c413a8)
CTGCTGCTCACGCTGCTCTTCCGTTACATGCGCGGTCTCATCGAGGCCGGCTTCGTCTACCTCGC
GCAGCCGCCGCTCTACCGCCTCAAGTGGTCGAACCACCCGCACGAGTACGCGTACAGCGACCGTG
AGCGCGACGCGCTGCTCGTC
>r16.1 |SOURCES={KEY=4440dff4...,fw,2092170-2092320}|ERRORS={}|SOURCE_1="mcg" (4440dff437a67938963f7ee3177b9a39f2c413a8)
CCGCGGGTCGAATGCGTCGTCCTCCGGCGCGGCATCCGGCACCTCGGGGGGATCTTCGACATCAT
CGACCTCTGAGTCGACGAAGACCGCGTCCACCCCGGCATCCTGACTTCGCCGAATCCTGCGACGC
GGCGGAAAGGGAGCCACGTC
>r17.1 |SOURCES={KEY=4440dff4...,fw,2114273-2114423}|ERRORS={}|SOURCE_1="mcg" (4440dff437a67938963f7ee3177b9a39f2c413a8)
GACTTCGACGTGACGCAGGCCGACGTCTACTACTTCGCCCCGCAGAAGAACCTCGGTTCGGACGG
CGGTCTCTGGTACGCCGCAGTCTCACCGGCGGCGATCGAGCGCATCGAGCGCATCGCAGCATCCG
GTCGCTACATCCCGGAGTTC
>r18.1 |SOURCES={KEY=4440dff4...,fw,3095297-3095447}|ERRORS={}|SOURCE_1="mcg" (4440dff437a67938963f7ee3177b9a39f2c413a8)
AGCGGCTCGCCGCGCTGAACGCGCTGGTGCACCCCGCGGTGCGGGAGGAGTCGCAGCGGCGATTC
CGTGCGGCGCTCTCCGCCGATCCCGGCGCCCTGGTCGTCTACGACGTCCCGCTCCTCGCGGAATC
CCGCGGGACCGGCGAATGGG
>r19.1 |SOURCES={KEY=4440dff4...,fw,332538-332688}|ERRORS={}|SOURCE_1="mcg" (4440dff437a67938963f7ee3177b9a39f2c413a8)
CCGGCTGGTCGGCGGTGTCGGGGGTGCTCTGCGGTGTCGTGTCCATGGCATCCACTCGATCAACG
GGCTGCGCTGCGCGCACGACCCTTGCGCGAGAGCCTTCCCTGTGCAGGGCGCAAGCCCCCGATCC
GACGTGTGTCGCGCTGGCAC
>r20.1 |SOURCES={KEY=4440dff4...,fw,3171417-3171567}|ERRORS={}|SOURCE_1="mcg" (4440dff437a67938963f7ee3177b9a39f2c413a8)
TAGGCGGTCGCGGCACCCCCGCGGGAGACCTTCCCCTCGAACAGCTCGAAACCGGCGCGGGCGAA
GTCCTGCGCCTGCGCGGGCGTGACGACCGCGACGACGTCGGCGGCGACCCGGCGCGCGGCATCGG
CGAGAGCGGCATCCGTCTCG
>r21.1 |SOURCES={KEY=4440dff4...,fw,1117443-1117593}|ERRORS={}|SOURCE_1="mcg" (4440dff437a67938963f7ee3177b9a39f2c413a8)
TCGAGCACGTCGAGGATGCCGGCGATCGGGATCAGGACGTCGTCCTCGCCGATCTCGCCCTCGAA
CTCGTCACCGGTGGTGGGCTGACCGCGGCGCTTGTTGCGCTGGCGGTTCCGGCTGTTCGCCTGGT
TCTGCTGCTGGGCCTGCTGG
>r22.1 |SOURCES={KEY=4440dff4...,fw,460976-461126}|ERRORS={}|SOURCE_1="mcg" (4440dff437a67938963f7ee3177b9a39f2c413a8)
CCGTCGCTGATCTTCGCGGTCCCGTCGCTGGTCGGCGCCGTCGTGGGCTCCTGGCGGGTCGGTGA
CGAGGGGCCGGTCGATCGCCTCCGTGCGGCAATCGAGCGGATGCCGAGAGACTGGGCGCCCGTTC
CCGGGCTCGTCCTGCGGGGC
>r23.1 |SOURCES={KEY=4440dff4...,fw,1104901-1105051}|ERRORS={}|SOURCE_1="mcg" (4440dff437a67938963f7ee3177b9a39f2c413a8)
TGGAGCCCTTCTGGCCGATGGCGACGTAGATGCAGCGGACCTGCTTGTTGACGTCGCCCGACTCC
CAGTTGGCCTTCTGGTTGATGATCGTGTCGATCGCGATGGCCGTCTTACCGGTCTGGCGGTCGCC
GATGATGAGCTGGCGCTGGC
>r24.1 |SOURCES={KEY=4440dff4...,bw,1304383-1304533}|ERRORS={}|SOURCE_1="mcg" (4440dff437a67938963f7ee3177b9a39f2c413a8)
ACGAGCGGCGTGGACGGATCGATGACGATGTGCCCGTTCCACACGCGGAGGTCGTCGTTCGCGAC
CCGCGGCCAGACGTCGCGGAGGCTGTCGGGCCCGATGAGGACTCTCGAATCCAACAGGAGGACCA
TGTCTGCCCTCGCGGACTCG
>r25.1 |SOURCES={KEY=4440dff4...,fw,3253597-3253747}|ERRORS={}|SOURCE_1="mcg" (4440dff437a67938963f7ee3177b9a39f2c413a8)
GGAGGCTCGACGGAGAGATCGATGGACCCGTCGGTCAGCAGCCATTCCTCCAGCGGCACCCCTTC
CGCCTCGAAGGCCACCTGGAATGGCGGCAGCCACTGGGGGTTCTCATGGATCACGTACACACTGC
CCGACATGCCGCCAGGCTAA
>r26.1 |SOURCES={KEY=4440dff4...,fw,2091707-2091857}|ERRORS={}|SOURCE_1="mcg" (4440dff437a67938963f7ee3177b9a39f2c413a8)
AGCCCGTCGGCGACGTCCTCGGCCCGATCGCCGTCAACGACGTCGACCTCCTCGTCATCCCGGCG
GCCGCCGTCGACCGTCGCGGGATGCGTCTCGGCTGGGGCCGCGGTTACTTCGACAAGACCATCGG
GTCGATGGAGAAGTGCCCGC
>r27.1 |SOURCES={KEY=4440dff4...,fw,2050939-2051089}|ERRORS={}|SOURCE_1="mcg" (4440dff437a67938963f7ee3177b9a39f2c413a8)
GAACAGCCTGTTCCTGCTGCTCGTCATCCGCTCGGGGCTGCAGTTCCGTCGTCAGAAGCGACCGG
ATGCCTTCTGGTCGCCGCGGGGCAACAAGCGGCGCCGCATCAGCCTGGCGCTGTGGTTCCACCAG
GCGATCGACATGCTCTGGAT
>r28.1 |SOURCES={KEY=4440dff4...,fw,1267617-1267767}|ERRORS={}|SOURCE_1="mcg" (4440dff437a67938963f7ee3177b9a39f2c413a8)
CGCCACCACTCGCTTCGACGATGTGGCCCTCGTCTCGGTGGCCAGCGTGCTGCCCAGCCGCGTGA
CCACCTCCGACGACATCGAAGAGAGGCTGGCGCCGGCCCTGTCGCGACTGAAGCTCAAGCCCGGA
CTTCTGCGACGCGTCGCGGG
>r29.1 |SOURCES={KEY=4440dff4...,bw,219359-219509}|ERRORS={}|SOURCE_1="mcg" (4440dff437a67938963f7ee3177b9a39f2c413a8)
GCGTCGATCTTGCCCCCGCGGATCATGCCGAAACTCGTGGCCGAGTCGAAGAAGGCAGCCCCGGG
CAGCGTCGTCACCGTCTCCTTCCCGGCGTTGATGAGGTCGGCATCCACCGCATCCTCCGTCGGGT
ACGGGCCGACGCCCAGGATG
>r30.1 |SOURCES={KEY=4440dff4...,fw,1608235-1608385}|ERRORS={}|SOURCE_1="mcg" (4440dff437a67938963f7ee3177b9a39f2c413a8)
TCGCCGCGATCGGCGCCGGCGACCCCGCCCCGGGGCTCACGGCCGACGAGATCCTCGACGTCGAC
GGCAAGTTCGTCGCCCCCGGGTTCGTCTCCTCCCACAGCCACCTCTTCACCAGCGGCTCGCGCGG
CCTCGGCGTCGACCAGACGC
>r31.1 |SOURCES={KEY=4440dff4...,bw,759718-759868}|ERRORS={}|SOURCE_1="mcg" (4440dff437a67938963f7ee3177b9a39f2c413a8)
CGCGTCGGCCGCGCTCACGCTGAAGGCCGAACAGCCGGGCTGCGGGCTCGGCTGGAACACCCTCG
CGGGGATCGGCGCCATCGAATCCGCCCACGGCACGCACTCCGGTGGTCACCTCGACGACGCGGGG
TATCCGCAGCCGGCGATCCG
>r32.1 |SOURCES={KEY=4440dff4...,fw,1839339-1839489}|ERRORS={}|SOURCE_1="mcg" (4440dff437a67938963f7ee3177b9a39f2c413a8)
CGTCGTCGGCGGCGGCGTGTCGAAGCACTCCGAGGAGTTCCTCCCGCTGCTGAAGCTGCGCGCCC
CGATCGTGCCGGCCAAGCACCGCAACAACGCGGGCATCATCGGCGCGGCGTCGCTCGCGGTTCCG
GTGCCGGAGGCTCTGCCCGC
>r33.1 |SOURCES={KEY=4440dff4...,bw,2698290-2698440}|ERRORS={}|SOURCE_1="mcg" (4440dff437a67938963f7ee3177b9a39f2c413a8)
TCTCGCTGGCCATCGGGTCGTTCGTGGCGAGCGGGATCGCCGGCGCCCTGAGCGGTCGCGTCGCA
CCGGTGTGGATCGTTCGCGCGGGTCTCCTCGCGGAGATCATCGGAGTCGCCGGCGTCGCCTTCAC
GATCGGACCGGATGCCACGT
>r34.1 |SOURCES={KEY=4440dff4...,bw,1035030-1035180}|ERRORS={}|SOURCE_1="mcg" (4440dff437a67938963f7ee3177b9a39f2c413a8)
CACCCCGGTGACACCGGATCCCCCGAGGTGCAGGTCGCGATGCTGACGCAGCGCATCAAGGACCT
CACCGAGCACCTCAAGGCACACAAGCACGACCACCACTCGCGCCGTGGCCTGTTCCTGCTCGTCG
GTCAGCGCCGCCGCCTGCTG
>r35.1 |SOURCES={KEY=4440dff4...,fw,2295789-2295939}|ERRORS={}|SOURCE_1="mcg" (4440dff437a67938963f7ee3177b9a39f2c413a8)
ACGGCGCCGTCCGTGTGATCGACAACGGCCGTGGCATCCCGGTCGACATGCACCGCACCGAGGGC
AAGTCGACGGTCGAGGTCGTCCTGACCGTTCTGCACGCCGGTGGAAAGTTCGGCGGTGGCGGGTA
TGCCGTCTCCGGCGGTCTGC
>r36.1 |SOURCES={KEY=4440dff4...,bw,628798-628948}|ERRORS={}|SOURCE_1="mcg" (4440dff437a67938963f7ee3177b9a39f2c413a8)
CGGTCGCGCCCACCGTGTTCCGGCAGGCGTTCGACTCGCTGAACCGGGGCGGTCGGCTCGTGCTC
GTGTCGCTCCCGGCGGACGGCGAACTGACGATCCCCATCTTCGACACCGTGCTCAAGGGCATCAG
CGTCATCGGTTCCATCGTCG
>r37.1 |SOURCES={KEY=4440dff4...,fw,382265-382415}|ERRORS={}|SOURCE_1="mcg" (4440dff437a67938963f7ee3177b9a39f2c413a8)
TTGGTCAGCTGGAACGTGCGGACCATGCCCTTGCGCGACACCTTGAACGCGGGCACCCCGGCGAG
GTTGGACCCCTCGAAGCTCCAGCGGCCGGTGTTGGGCTTGTCGAACCCGGTGAGCAGGTTGAACA
GCGTGGTCTTTCCGGCGCCG
>r38.1 |SOURCES={KEY=4440dff4...,bw,3607442-3607592}|ERRORS={}|SOURCE_1="mcg" (4440dff437a67938963f7ee3177b9a39f2c413a8)
TCTCATCGCCACCTCGATCACCGACGTGTCGGCGCCGCCCCGCGTCGATCGCTTCATGTGCAGCG
AACCTCTCGGACCCTCAAGCGATCACCGTTCAGCGTCGGGCGACCGATTCCGACGACCCGCCGCC
GCCCGCCCCGGCGCTCGACG
>r39.1 |SOURCES={KEY=4440dff4...,fw,3159140-3159290}|ERRORS={}|SOURCE_1="mcg" (4440dff437a67938963f7ee3177b9a39f2c413a8)
CCGGAGCCGGGGTGTGAGCGCTCATCGCCGACCCCGCATGGCCGTGAGTCCGCACGCTCCACCGT
GTGCGAAACTGGAACGTCGGACCGACATCCCCCGACCCGCTGACGACGGGTCGACGGCGGCCGGT
CCGGAACGGGCGATCTCACT
>r40.1 |SOURCES={KEY=4440dff4...,bw,1340967-1341117}|ERRORS={}|SOURCE_1="mcg" (4440dff437a67938963f7ee3177b9a39f2c413a8)
CGGACGGTGTCGACGTAGAGGCGCTCGTGCAGGTCGTGGCGCACGGCGATGTAGACGACGTCGAC
ACGGGGGTCGGCCAGCAGCTCGTGGTGGTCGGTCGTGGTCAGCTGCACCGTGTCGATGCGCTCGA
AGAACGAAAGCGCCGCCGGG
>r41.1 |SOURCES={KEY=4440dff4...,fw,1619835-1619985}|ERRORS={}|SOURCE_1="mcg" (4440dff437a67938963f7ee3177b9a39f2c413a8)
CTGCTGGTGCAGGGCGAGCGGGACCGCGTGATCCCGCCGCGGCACGCGGAGCTGCTCGCGGAGGC
GCTCCCGAACGCGGCGCTGCAGACGCACCCCGGCGACGGCCACGTCTCGGTGCTGCGGCACCTCG
CGGCCGTGCTCTAGCCGATC
>r42.1 |SOURCES={KEY=4440dff4...,bw,1959049-1959199}|ERRORS={}|SOURCE_1="mcg" (4440dff437a67938963f7ee3177b9a39f2c413a8)
GCGGACGGCGGGCGAGTACGGGAGCGGCTCGTCGGTGTAGGTGCGACCGGTCGGACTGGTCCAGC
GGAGGAGACCGCGGGGGAGCTGGTCCACCCTCCAGCGGGTGAACTGCTTCTGCGTGTGGTGCCGT
TGGCAGAGGTGGGCGAGGTT
>r43.1 |SOURCES={KEY=4440dff4...,bw,3078597-3078747}|ERRORS={}|SOURCE_1="mcg" (4440dff437a67938963f7ee3177b9a39f2c413a8)
CGAGGAGGGCACGCTCCACCTCGACCCGTCGGGAGCGGTCGCCGCGCACTTCGAGGAGATCGACG
CGCACGCGGGTGCCTCGCGCATCCCGATCCTCTTCTGCGGTCCGCTGCTCCACCTGCTCGGCGAA
GCGCTGATCCCCGACCTCGG
>r44.1 |SOURCES={KEY=4440dff4...,fw,2808252-2808402}|ERRORS={}|SOURCE_1="mcg" (4440dff437a67938963f7ee3177b9a39f2c413a8)
GTGCCTCGCGGTACACGTCAGACACAGCTCGCCGCAGTCGCCGCCGAGCGACTCGTGCAGGCGGT
CGACTCGAGTCAGCAGACGGGTGAGTCGCGGGTCTTCTCGCTCGGCAAGTTGAGCGACACGCTCC
AGGCGCATCGTTTCGCACAG
>r45.1 |SOURCES={KEY=4440dff4...,fw,1920259-1920409}|ERRORS={}|SOURCE_1="mcg" (4440dff437a67938963f7ee3177b9a39f2c413a8)
CGTCAGCGCTTCGGGCCCGGTGAGGTCGTACGTCCGGTCGGCGTGGGCGGCGGGGTCCAGGAGCA
CCGCGACGGCCGTGGCGGCCACGTCCGACCGCGACACGAGCGAGCAGCGCCCCTCGCCCGCGGGA
CCGCGGATGACACCGTCGTC
>r46.1 |SOURCES={KEY=4440dff4...,fw,181160-181310}|ERRORS={}|SOURCE_1="mcg" (4440dff437a67938963f7ee3177b9a39f2c413a8)
CTGAGCCGAGGCCTTCGCGACGGGCACCCAGGAGCCGTCCGCGTCCGCCCGCGCCACGAGCTTGA
AGACGAGACCGGCGGTGGGCACACCCGAGCCGGTCACGACTGAGGTGCCGACGCCGTAGCTGTCG
ACGGGGGAGGCGGCGAGCGC
>r47.1 |SOURCES={KEY=4440dff4...,bw,2549072-2549222}|ERRORS={}|SOURCE_1="mcg" (4440dff437a67938963f7ee3177b9a39f2c413a8)
CCAGCGGGAGTCTCGTAGCATTGTGGACCAGGTCGCCGCTGTAGTGCTTCTGCAGCAGGCGCTCG
ACGTGGAGCGACAGTCCGGTGAGCCGGCCGGACCCGCCGTAGCACCGGGACAGGAGCCCGCCTGA
CATGCCCGAAAACGACCCGA
>r48.1 |SOURCES={KEY=4440dff4...,fw,2567131-2567281}|ERRORS={}|SOURCE_1="mcg" (4440dff437a67938963f7ee3177b9a39f2c413a8)
GTCGCCCCCATCATCCGGACCGAGTTCCACGCGCCCGGCTCGCAGGGCCTGAGCGCCACGGCGAT
GCAGGTCCTCGTCGAGCACCCCCACGGCCCGGTCGTCTCGTTCGAGCTCCCGGTCGTGCGTCACG
ACCGGTTCGAGTACCTCGGC
>r49.1 |SOURCES={KEY=4440dff4...,fw,993989-994139}|ERRORS={}|SOURCE_1="mcg" (4440dff437a67938963f7ee3177b9a39f2c413a8)
CTCCGCGAGATCGCGCGTGAGCTCGATGTGCTGCTTCTGGTCGTCGCCGACCGGCACCACGTCGG
TCTGGTACAGCAGGATGTCGGCGGCCATGAGCACCGGGTAGGTGAAGAGGCCGACGTTCGTGGCA
TCCGCCCCGTAACGGGCCGA
>r50.1 |SOURCES={KEY=4440dff4...,bw,1034367-1034517}|ERRORS={}|SOURCE_1="mcg" (4440dff437a67938963f7ee3177b9a39f2c413a8)
AGGGCCGGATTGAAGAAGAACGGCACCGAGATGCGCTCGTCGGGGAACCGGGGCGAGATCACGCG
GTGCTTGGTGGCCGTCAGGTATCCCTGCGTGGCGTACTCCAGCAGCTCGCCGATGTTGACGACGA
AGGCCCCGGACACCGGGGGA
>r51.1 |SOURCES={KEY=4440dff4...,fw,1827333-1827483}|ERRORS={}|SOURCE_1="mcg" (4440dff437a67938963f7ee3177b9a39f2c413a8)
TCTTCATGTTCAAAGATTCGTCCGAGGTGCTGAAGTTCATCCAGGACGAGGACGTCAAGTTCCTC
GACATCCGTTTCACGGATCTTCCTGGCGTGCAGCAGCACTTCAACATTCCCGCGTCGACCGTCGA
CGAGGAGTTCTTCACCGTCG
>r52.1 |SOURCES={KEY=4440dff4...,fw,2144967-2145117}|ERRORS={}|SOURCE_1="mcg" (4440dff437a67938963f7ee3177b9a39f2c413a8)
CGCGGGTTCGGGCACGCGCGGCCGCTGTTCGCGCTGTTCGTCGGTCTGACGATCAGCTCCCTCAC
CTACATCGCGTTCGACATGGGGCTGGGGCTTTCCCTGCCCTCCGGCATCCTGGGATGGGCTTTCT
GACATGGACGTTCTCGCTCT
>r53.1 |SOURCES={KEY=4440dff4...,bw,991483-991633}|ERRORS={}|SOURCE_1="mcg" (4440dff437a67938963f7ee3177b9a39f2c413a8)
TGCGCTCCTGCCCCGTCACGAGGGGAAGGACAGGGAAATGGCATCCGCCGCCGAAACATACGCCA
TGCGCCGCGCGCTGCGTCTCGCGCGGAACGGTCCCCGCGGCCTCAACCCGCAGGTCGGCGCCGTG
ATCCTCTCCCCCGCAGGCGA
>r54.1 |SOURCES={KEY=4440dff4...,fw,1470335-1470485}|ERRORS={}|SOURCE_1="mcg" (4440dff437a67938963f7ee3177b9a39f2c413a8)
CATGACGGATGCCACCCCCACCCTGCCCCCGCTCGCGTTCCTCGGCGCCGGTTCCATGGGGGGCG
CGATCCTGCGCGGACTCGTCGCCGCGGGCCTCACCGGCGGGGGAGTGACCGCCACCAACCGTTCG
GCGGCCAAGGCGGCCGAACT
>r55.1 |SOURCES={KEY=4440dff4...,bw,2902376-2902526}|ERRORS={}|SOURCE_1="mcg" (4440dff437a67938963f7ee3177b9a39f2c413a8)
CAGAGCCGCGCCGCGCTCGACCTCGGTCATCACGAGACGGCCGCCCCGCCGCAGCAGAAGCGGGG
CGCGGAACCCTCGGGGGCCTTCCAGCGTCAGGAAGAGTGTTCGAGGACCGCCCGGCACGGTGGAT
GCCACGGTGAGACGTGCGGA
>r56.1 |SOURCES={KEY=4440dff4...,bw,527540-527690}|ERRORS={}|SOURCE_1="mcg" (4440dff437a67938963f7ee3177b9a39f2c413a8)
GGCTCCCGGACGCCGAACGCGGCATGCTGCGCGCGGCGGCCGATGCGGCGGCCCACGGTGGTGCG
AGCGTCACGGTGCGCCTCGACCCCGATGCGCGTGACGGCATCGCCGTGCTCGACGAGCTCGCGGG
TGCGGGGCTGCCGACGGATC
>r57.1 |SOURCES={KEY=4440dff4...,fw,981257-981407}|ERRORS={}|SOURCE_1="mcg" (4440dff437a67938963f7ee3177b9a39f2c413a8)
CCGCCGGGGATGGATGCCGGTGGCAGGTAGATGCGTCCGTTCTCGAGGTCGGTGACCGACCGCGC
GGAATGCGGGAGGTCGGCGACGTAGATGAGCTCGAACCCCAGCTGCTCCGCCATGATGCTCACGG
TGCGGTGCGTGAGGGCGCCG
>r58.1 |SOURCES={KEY=4440dff4...,bw,1822165-1822315}|ERRORS={}|SOURCE_1="mcg" (4440dff437a67938963f7ee3177b9a39f2c413a8)
GAGGAGAAGCGCCGCCCGAGCTGGAACCCGATCCCGCGTTTGCGGAACGCGCGTTCCAGCGACTT
GCTGGAGGAGACGTCCTCCGCGGGCAGCAGATGGGGGAGCGCCTCGACGATCGTCACCTCGACGC
CGAACGATCGCCACACGCTC
>r59.1 |SOURCES={KEY=4440dff4...,fw,3138264-3138414}|ERRORS={}|SOURCE_1="mcg" (4440dff437a67938963f7ee3177b9a39f2c413a8)
GGTCCTAAGTTAGATATCCAGAGTGACCAGAGTGGTATTTCAACAATGACTCCACGAACACTGGC
GTGTCCGCTTCACAGTCTCCCACCTATCCTACACAAGCCACACCGAACACCAATACCAAGCTGTA
GTAAAGGTCACGGGGTCTTT
>r60.1 |SOURCES={KEY=4440dff4...,fw,517677-517827}|ERRORS={}|SOURCE_1="mcg" (4440dff437a67938963f7ee3177b9a39f2c413a8)
GCGACCTCGTCGAGGGTCGGATGCCACGTGGTCGTCGGCGTGAGCAGCGCCACGGTCCCGTCGAG
TCGGCGCAGCCCCTCCGCTCCGAGGCGGTCGAGACGCTCGCGGTCGCGGAAGTAGTCCGCGGCCC
GCGCCTCGGCACCGGCGAGC
>r61.1 |SOURCES={KEY=4440dff4...,fw,1489221-1489371}|ERRORS={}|SOURCE_1="mcg" (4440dff437a67938963f7ee3177b9a39f2c413a8)
AGCAGGCGTACCAGACGTTCGAGGGCCAGGACGTCTCGTTCCTCGGCGTCAACACGTACGACCAG
CCCGCGACCGCGCTGTCCTTCGCGCGTGACAACGGGGTGTCGTACTCGAGCCTGATGGCGGTGAG
CGACGCCGAACTGAAGTTGG
>r62.1 |SOURCES={KEY=4440dff4...,fw,1520313-1520463}|ERRORS={}|SOURCE_1="mcg" (4440dff437a67938963f7ee3177b9a39f2c413a8)
GCTCTTCCACACCGGAGACGTCGCCCGCCGCGACGAGACCGGGAGCATCACCTATATCGGGCGCA
CCGACGACGTGTTCAAGTCGTCGGACTACAAGATCAGCCCGTTTGAACTGGAGAGCGTCCTCATC
GAGCACCCCGCGGTGGTCGA
>r63.1 |SOURCES={KEY=4440dff4...,fw,906397-906547}|ERRORS={}|SOURCE_1="mcg" (4440dff437a67938963f7ee3177b9a39f2c413a8)
CCTGCGTCGCCGGCGGGAGGCCGAGGAGGTCGGCGGCTTCGTCGTTGTACAGCACGATGCGGCCG
TCGCTGTCGGTGACGACCAGGCCCTCGCGCAGCGAGTGCAGCACCGTCTCGTAGCTCTCCACCAG
TCGGGCGAGCTCGCGCGGGG
>r64.1 |SOURCES={KEY=4440dff4...,fw,3633950-3634100}|ERRORS={}|SOURCE_1="mcg" (4440dff437a67938963f7ee3177b9a39f2c413a8)
GCCGCGCACGGCCATCGGTGTGCGGGGCGACAACGATCTCGTGTTCGTCGTCGTCGACGGCCGTC
AGTCCGGCTACAGCGACGGCGTCACGCTCCCCGAGCTCGCCGACATCCTGATCTCCCTGGGGGCC
ACGACGGCCTACAACCTCGA
>r65.1 |SOURCES={KEY=4440dff4...,bw,653328-653478}|ERRORS={}|SOURCE_1="mcg" (4440dff437a67938963f7ee3177b9a39f2c413a8)
ACCGGTCAGACCGGCAGACAGGACGCCGCCGATGAGCAGGGAGGCCCCCGCGACGAGCGTCGCGA
CCACCAGGGCACGATGGAACGGGCGCCGCCACATCAGCAGCAGGAAGAACAGCATCAGCGCTCCG
ATGGTGAAGAGGGTCGTCAG
>r66.1 |SOURCES={KEY=4440dff4...,bw,3140211-3140361}|ERRORS={}|SOURCE_1="mcg" (4440dff437a67938963f7ee3177b9a39f2c413a8)
GTGGGACTTTTCTGATTGTTCTGCCGAGCAGTCGACGTGACAAGAGGGTATAGACGAACGGTTTT
GAATGGCCGGTCATAGAGGGTGCGAACCCCGTAGTCGAAATGCCTGTTCTTGGCGTGAAGAGTAT
CCCAAGTAGCACGGGGCCCG
>r67.1 |SOURCES={KEY=4440dff4...,fw,3066653-3066803}|ERRORS={}|SOURCE_1="mcg" (4440dff437a67938963f7ee3177b9a39f2c413a8)
GGGAGCCAGGAGGTTCGCGTCCTCCGTGGCGAGGGTCATCGGGGATGCCAGGTGGTAGATGCCCG
CGACCCCGGAGACCGCGGCATCCCATCCGGCATCCTCCGTCAAGGTGGCGAGGGAGAGTTCGAGG
CCCGCGTCGTCTGCCCCGGC
>r68.1 |SOURCES={KEY=4440dff4...,fw,2577277-2577427}|ERRORS={}|SOURCE_1="mcg" (4440dff437a67938963f7ee3177b9a39f2c413a8)
CACGGCTCGAGGGTGTCGTCGGTGAGGATCATCAGTTCCCATCTTGAGTGATCGGGCTTGGGACG
GACCAGGTCATGCACGGCGATCTGCACCAGGTGCCGGGCGCAGAAGAACAGTTCGCAGCCGCCGT
CGACGCCGTGAGCGGTGCAG
>r69.1 |SOURCES={KEY=4440dff4...,bw,1025872-1026022}|ERRORS={}|SOURCE_1="mcg" (4440dff437a67938963f7ee3177b9a39f2c413a8)
GCCCGCCGTTCCGGCGCGGACGCCGTCCACCCCGGATACGGATTCCTCGCCGAGAACGCCGACTT
CGCCCGCGCCGTCATCGACGCGGGCCTCGTCTGGATCGGCCCGTCGCCCGCGGCGATCGAAGCGC
TCGGCGACAAGGTCACCGCG
>r70.1 |SOURCES={KEY=4440dff4...,bw,20247-20397}|ERRORS={}|SOURCE_1="mcg" (4440dff437a67938963f7ee3177b9a39f2c413a8)
GGGGACGCGGCTGGGGCATCGCCGCGATCGTGCTGTCCGTCGTCGGAGGCGGAATCGTGTTCGTG
TTCTTCGTCGTCGGAGCCGGGATCGGCGCGGCGCCGTACGCGTCCTGACCGCAGCGGGATCCGTC
GCGTCGGCGCGGGATCCCCG
>r71.1 |SOURCES={KEY=4440dff4...,fw,815647-815797}|ERRORS={}|SOURCE_1="mcg" (4440dff437a67938963f7ee3177b9a39f2c413a8)
CTCTCCGCCGGTCTCGTCGCGGGCTCCGACGGCGACGGCGAGGATCCCGCGCAGAGTCGTCAGCG
GTTCGACGCGATCCTCCGCGTCGCCGAGGAGCAGGCGAACGTCCTCGTCCAGAATGCGGCGGCGC
AGGCGGATCGACTCCTGGCC
>r72.1 |SOURCES={KEY=4440dff4...,fw,3483050-3483200}|ERRORS={}|SOURCE_1="mcg" (4440dff437a67938963f7ee3177b9a39f2c413a8)
GGTGGACGCGGAACGAGACGCCGTTCACGCCGAGATCGTCCATGCCCTGGGCGAGGTCGATCGCC
TGCAGCATCGAGTCGCCGGCGGAGAGATGATGGCCGCCGCCGAGGGGGCCGTAGTGCCCGAAGGA
GAGAGTGCCGAAGGAGCGCA
>r73.1 |SOURCES={KEY=4440dff4...,fw,3126177-3126327}|ERRORS={}|SOURCE_1="mcg" (4440dff437a67938963f7ee3177b9a39f2c413a8)
GGGTGCGAGGGAGGAGCCCCCCATTCCGGCCAGGACGACGCGGGTCACGCCCTGCGCGACGAGCT
CGTCGCGCAGGGCGGTGATCTCGGGCACGAGCGGGCGCGAGACGGAGACCGCCTGCACCCACCCG
AGCCGACGGGATGCCTCTTC
>r74.1 |SOURCES={KEY=4440dff4...,bw,2960522-2960672}|ERRORS={}|SOURCE_1="mcg" (4440dff437a67938963f7ee3177b9a39f2c413a8)
GCAGGAGGGCACCGCCGCCGAGTACGGCATCACCCACCGCCTGTCGGTGAACGCCCGCGCCGCGG
GTCCGCGCCTGGGCAAGCAGGTGCAGCAGGCCATCAAGGCCGCGCGCGAGGGCGACTGGAGCGAG
GTCGACGGTCGGGTGGTCGC
>r75.1 |SOURCES={KEY=4440dff4...,bw,2510853-2511003}|ERRORS={}|SOURCE_1="mcg" (4440dff437a67938963f7ee3177b9a39f2c413a8)
CGAGAACTGGACCCTCCCGACCTCGGGATCCCAGCTCGTCTTCGATTCCCTCACCGTCGCCCCCG
GCGTGACGGTCACGGCCCCGGCCGGGACGGTGACCAAGAATCGATTCAACGCTCGGTGGACGATC
CGTGGTTCCCTCGTGATTCA
>r76.1 |SOURCES={KEY=4440dff4...,fw,458761-458911}|ERRORS={}|SOURCE_1="mcg" (4440dff437a67938963f7ee3177b9a39f2c413a8)
ACATCGCGAGCAGGAACAGGGCCCCGGTCACGACGTTCGCGAGTCCGGTCCGCGCGCCTTCACCG
ATGCCCGATCCCGACTCGATGAACACCGTGTTCGACGACGACGAGGTCGCGCCACCGGCGACCGC
ACCGATGCCCTCGATGATGA
>r77.1 |SOURCES={KEY=4440dff4...,fw,2359894-2360044}|ERRORS={}|SOURCE_1="mcg" (4440dff437a67938963f7ee3177b9a39f2c413a8)
CCAGCCCTCGGATTCCAGGCGTCCGAGGATGTGGCTGAGCGTGTGGGCGGCGTTCACGCGCTGCC
GGTCGCCCCAGAACCCGCCCGTGATCCGGACCTCGCCGAGGCCGAGCGGGCGCAGGGCCGAGCGC
GGCGGGACGACGGGGGCGAT
>r78.1 |SOURCES={KEY=4440dff4...,fw,332347-332497}|ERRORS={}|SOURCE_1="mcg" (4440dff437a67938963f7ee3177b9a39f2c413a8)
CGCCACCGCGGTGGCCCTGGTGGCATCCAAGGTCACCGGCGAGCGACCGCGCGGCGAGAACGAGA
AGTTCGACCTGCCCGCCTGACCGGGCGGACAGGCGCGGCGTCAGCCCCCGGACGGGTTGTCGACG
GGGGCGTCGTCGTCGTCGGT
>r79.1 |SOURCES={KEY=4440dff4...,bw,3354938-3355088}|ERRORS={}|SOURCE_1="mcg" (4440dff437a67938963f7ee3177b9a39f2c413a8)
CGATCGGGATCGGCGTGGCGCTGGCCGCGGCCGCGGCCGTGACGTTCCTCGCCACCGCGGGCCTC
ACGGTGGTGCGCGACTGGCTCGGCATCTCGGCGGACTCGTGGATCACCGGCATCCTGACCTGGCT
CATCTCCACCGTGGTCGTGC
>r80.1 |SOURCES={KEY=4440dff4...,fw,445399-445549}|ERRORS={}|SOURCE_1="mcg" (4440dff437a67938963f7ee3177b9a39f2c413a8)
CGCGACGGCGGCGATCACCATCCAGCGCTTCCACTTGCGGCCGGCGAAGAGCAGCGCGTACAGCA
TCCACAACGACGAGATCGTCATGAGGACGAGCCCGAGGACGAGCGTGTAGAAGTGGGTGATCTTG
GCGTAGACCATGATCAGGTA
>r81.1 |SOURCES={KEY=4440dff4...,fw,275673-275823}|ERRORS={}|SOURCE_1="mcg" (4440dff437a67938963f7ee3177b9a39f2c413a8)
CGATCGCCCAGACCGTGTCGCCGGCCTGCACGGTGTACGACACCGGGGGTGCTGCGCTCGCGCGG
ACGGGGGAGCCGAGCGTCGCGGGTGCGGGGGGTACGGCGGACAGGGCGGGCGCCGGCGGGGCGGC
GTGCGCCGCGTTCTCGCCGG
>r82.1 |SOURCES={KEY=4440dff4...,fw,508784-508934}|ERRORS={}|SOURCE_1="mcg" (4440dff437a67938963f7ee3177b9a39f2c413a8)
GAACGACCCGAGTAGTCCACGCGCTTGCCGAGCAGGTTCTGGCGGAAACGACCCTGCTTTCCCTT
GAGCATGTCGCTCAGGGACTTCAGGGCGCGGTTGCCGGTACCGGTGACGGGGCGACCGCGGCGGC
CGTTGTCGAACAGCGCGTCG
>r83.1 |SOURCES={KEY=4440dff4...,bw,888246-888396}|ERRORS={}|SOURCE_1="mcg" (4440dff437a67938963f7ee3177b9a39f2c413a8)
TTTCGGGTGATCAGAGGGATGCCACGGCGGCCGCCTCGACGGCGAGGCCTGCGCGGTAACGGTCG
AGGTAGGCCGAGAATCCGGCGACGTCCGCCGGATCGGGGTCGGCGGTGGTGATCGGCGCGTCGGC
GAAGACGGCCTCGGCGAGAT
>r84.1 |SOURCES={KEY=4440dff4...,fw,2981104-2981254}|ERRORS={}|SOURCE_1="mcg" (4440dff437a67938963f7ee3177b9a39f2c413a8)
TCCGCCGACGGTTCGCCCCTCGCCGATGCCGAGATCCGCGTGAGCAGTCGCGCGGGCCTCGCTCT
CGCGTCCGGGCGGACCGATGCGGCCGGTGCGTATGTCGTCGCGGGCCTGCCTGCCGGGGACGCCG
CCGTGGCCGTGGTCACCTCG
>r85.1 |SOURCES={KEY=4440dff4...,fw,145375-145525}|ERRORS={}|SOURCE_1="mcg" (4440dff437a67938963f7ee3177b9a39f2c413a8)
GGCGGCCGTGCGGGAGCAGTACCGGCACTTCACGGTGGACGAGTACCAGGACGTGTCGCCGCTGC
AGAACCGCCTGCTCGAACTCTGGCTCGGCGACCGGCGCGACCTCTGCGTTGTCGGCGACGCCAGC
CAGACGATCTACTCGTTCAC
>r86.1 |SOURCES={KEY=4440dff4...,fw,759445-759595}|ERRORS={}|SOURCE_1="mcg" (4440dff437a67938963f7ee3177b9a39f2c413a8)
AGGTGGTTGTACGAGAAGATCGCCCGCCGCCAGCCGGAGGCGCTCGTCATCTCGCCGGCGGCGCA
CAGGTAGCGGCCCGCGGCGAGCGCGGCGTCGTCGATCTGGTTCGGGTCGGCCACCCCGTCGCCGT
TGCCGTCGGCTCCCCACCGC
>r87.1 |SOURCES={KEY=4440dff4...,fw,3734166-3734316}|ERRORS={}|SOURCE_1="mcg" (4440dff437a67938963f7ee3177b9a39f2c413a8)
TTCGAGAACAACCAGGTCGCATTCCGCGGCATCCTCCGCGGCGACGGTCTGCTCGAGGACGCCTC
GGCGGTGAAGGCCTTCCTCGGCGGCGCGTCCTGATGTCGGGCGCACGGGGCAAGGCGGCGTCGGC
AACGCCCGACGCCGCCGAGC
>r88.1 |SOURCES={KEY=4440dff4...,fw,1480910-1481060}|ERRORS={}|SOURCE_1="mcg" (4440dff437a67938963f7ee3177b9a39f2c413a8)
GGTCGGCGGCGCACGCTTCGAAGTACTGCTTCTGCAGGCCCTGGTAGGGCTCGAAGTCGATGTTG
TTCCAGACGGTCAGGCTGACGCCGTCGAACCCGTCCGTTTGGGCAGGAGCGGCCTGACCGCCCGC
GCAGGCGGTGAGGGCGAGGG
>r89.1 |SOURCES={KEY=4440dff4...,bw,2280188-2280338}|ERRORS={}|SOURCE_1="mcg" (4440dff437a67938963f7ee3177b9a39f2c413a8)
GACGGGACGCACCTCACCGATCCCGACGCCGAACCGGCACTCGACCCCGTCGGGAAGGTTGAGGC
GGACCAGGAGGAGGGCGGCCGCCGCGGCGGCGATCGTGGGGTACTCCCCCTGCAGCTCGTCTCCG
ACGACGGCGGTGAGCGGCGC
>r90.1 |SOURCES={KEY=4440dff4...,fw,3062420-3062570}|ERRORS={}|SOURCE_1="mcg" (4440dff437a67938963f7ee3177b9a39f2c413a8)
GGAATCACCGACGAGTCCGCGGATGCCGGCGGCTCCGCTCGCGACGAGATCCGCCGCCGCGTTCC
GCACGTCCAGCGCACGGCCGAGCGCCGTGGTCTGGGCCGTGAGGGCATCCCGCTCGCGCTCGGCG
GCGTGCAGGCGTTCGCGCAG
>r91.1 |SOURCES={KEY=4440dff4...,fw,698330-698480}|ERRORS={}|SOURCE_1="mcg" (4440dff437a67938963f7ee3177b9a39f2c413a8)
CGGCGACGGTCACCGTCACCTCACCGGTCGCCGCGGGACCACCCGAGGGGCGGACCTTGACGGTC
AGGGTGTAGGTGTCGCTCGTGCGGCCGACCCACGGGTTCACCGTCACGGTCGTCCGCGACGAGGC
CACGACGGGCACGCCCGCGC
>r92.1 |SOURCES={KEY=4440dff4...,fw,3251421-3251571}|ERRORS={}|SOURCE_1="mcg" (4440dff437a67938963f7ee3177b9a39f2c413a8)
GGACACTCAACGCCGAAACGCCTGGCGCCCACACCGCCGGCGCCGCCGCGCGAGAACCCCGCGCG
CTACGCCGCCGCGCGGAGCGCCTGGTCGAGGTCGGCGATGAGGTCGGCGGCATCCTCGAGCCCGA
TCGACAGGCGGATGAGCCCG
>r93.1 |SOURCES={KEY=4440dff4...,fw,3187774-3187924}|ERRORS={}|SOURCE_1="mcg" (4440dff437a67938963f7ee3177b9a39f2c413a8)
AGGTCATGGCGATCGTCGCCGGGATGTCGATCCAGGACGTCCGCGAACGCCCCGAGGACCGCCGC
GACGAAGCCGACCGCTTCCACGCGCGCTTCACCGACCCGACCAGCGACTTCCTGTCGCTGCTGAA
CCTGTGGGAGTACCTGCAGG
>r94.1 |SOURCES={KEY=4440dff4...,fw,2982319-2982469}|ERRORS={}|SOURCE_1="mcg" (4440dff437a67938963f7ee3177b9a39f2c413a8)
GACGGGCGGTATGCGTTCCCATCGATGCTCGTCCCCGGACATTCGTATCGCGTCAGCGCGAGCGG
GCCCACCGGGATGGTCGATGCCCGCCTCGTGGCCCGCGCAGGTTCGCAGACCCAGGATCTGGTCT
TCGCGGCAGGCGCGCGCGTG
>r95.1 |SOURCES={KEY=4440dff4...,bw,2429133-2429283}|ERRORS={}|SOURCE_1="mcg" (4440dff437a67938963f7ee3177b9a39f2c413a8)
TACCCCGCTCTCGCCGGCAAGAAGTCGCTCCTGACCTACTTCGACCCGACGAACCTGTCGACCCT
CGGCTTCTACAGCACGCTCGACCCGCGTGTCGGCTACCTCGAGGAGCTCGGACTGACCCCGTCGT
CCTACGTCGCTTCGCAGTCG
>r96.1 |SOURCES={KEY=4440dff4...,fw,709906-710056}|ERRORS={}|SOURCE_1="mcg" (4440dff437a67938963f7ee3177b9a39f2c413a8)
GAGCATCCGCTTCGTGTCCGCGGCCGCGGAGATCGCGCGCACGTTCGCGCCCGCGCTCGTCGTGC
TCGAGGACATCGACCTCGTCGCCGCCGACCGCGCGTACTCGCCCGAGCCGGTCCTGTTCGACGTG
CTCGACGCGTTGGACGGCCT
>r97.1 |SOURCES={KEY=4440dff4...,fw,3121177-3121327}|ERRORS={}|SOURCE_1="mcg" (4440dff437a67938963f7ee3177b9a39f2c413a8)
GCCACATCCGTTCGCTCGGACTCACCGCGACGACCGCGGTGTCGTGTCGTCGGGCGATCTCCCTG
AGGAGGGCCGTCTTGCCCACCCCGGTGTCGCCGACGAACACGCACGCGGCCCCCTCCCGCATGCC
GATCATCGCCTCGGCGACCT
>r98.1 |SOURCES={KEY=4440dff4...,bw,342114-342264}|ERRORS={}|SOURCE_1="mcg" (4440dff437a67938963f7ee3177b9a39f2c413a8)
GCTCCGGCATCCCTCATCCTCGATTCGTGGGACGGCCGGTTCCCTTTCGACGCCGTGGCGAATCC
CGCCATCTCGTCGGAGCTCGCGGGCACCGACCTCACGGCGGCGCGCGCGGCGGGGGTGGTCGGCG
TCGTCGCGGTCTGGCGGGGT
>r99.1 |SOURCES={KEY=4440dff4...,bw,2184096-2184246}|ERRORS={}|SOURCE_1="mcg" (4440dff437a67938963f7ee3177b9a39f2c413a8)
GTCGTTCTGCAGCCCCGCCGCGACGGGGTCGTACTGGTCGACCACCTCGTCGAGGATCGCGTACA
GCACGGCTTCGGGGCCGCGCGCGAGCAGCTCCGGCTGACCCTCGAGGCGCCGACGCACCCGCGCG
AGGTCGGGCACCTCCGCCTG
>r100.1 |SOURCES={KEY=4440dff4...,fw,319745-319895}|ERRORS={}|SOURCE_1="mcg" (4440dff437a67938963f7ee3177b9a39f2c413a8)
GGGTGTACGTCGACGGCGACGTCGCCTGAGCCGTCAAGCCCGGCATCCGTGTCGGCGGCGGTGCG
TAGGCTCGCCGCTGGAACCCGATGAGAGGACACGCATGATCCCCGATGCGCTTCGTGACCTGCTC
GAGAATCCGAACTACGGCGC
>r101.1 |SOURCES={KEY=4440dff4...,bw,1645945-1646095}|ERRORS={}|SOURCE_1="mcg" (4440dff437a67938963f7ee3177b9a39f2c413a8)
GAAGACGATGCGATCGCGCCACGATTCCTCCAAATTGGATACAAGAATTAGTTTTCGGGATACTT
TCGTCCATGATGCGGCATCCGCGCGAATCGGTGACCCCATCGACCAAGACCGCACGAATCGTTCG
ATCGGAAGGAACCGAGCGCA
>r102.1 |SOURCES={KEY=4440dff4...,bw,2468807-2468957}|ERRORS={}|SOURCE_1="mcg" (4440dff437a67938963f7ee3177b9a39f2c413a8)
GTTCGCGTCGGGTGTCTCCGTCGCGCCCGCGGGGTCGCCTTCGCGGTGGCGGACACCGTCGGCGG
CCTTCTGGGCCTCCCGCACGCGCTTGCGGAGGTTCTTGTCGGTGATCTCGCGGTCGCCGACGGCG
CCGGGGGTCCACAGCTCGAC
>r103.1 |SOURCES={KEY=4440dff4...,bw,359443-359593}|ERRORS={}|SOURCE_1="mcg" (4440dff437a67938963f7ee3177b9a39f2c413a8)
GACCTCGGCGGGATCGATCCCCGCCGCGCGAAGGGCGTCGACGTCGTTGATCTTGATCGCGGTGA
CGTCCTGGAGGGTCAGCAGCCGTCGAGTCGTGCGCTCCCAGACCACCTCCGGGACGGCCACTCCC
CCTTCGCCGCCGAAGTCCTC
>r104.1 |SOURCES={KEY=4440dff4...,bw,3707794-3707944}|ERRORS={}|SOURCE_1="mcg" (4440dff437a67938963f7ee3177b9a39f2c413a8)
CTTCGGGTCGTCCATGCGGCCGACGTAGGGCGTGCCGTTCACGAGCACCGTGGGCGTCGCGGTCA
GCGCCTGGCCCTTGGTGTCGGGCAGACCCTTGATGGCGCGGTCGGTGGCGGCCTTCGCCCACGAG
GTGAAGGTCTCGTCCTCGAT
>r105.1 |SOURCES={KEY=4440dff4...,fw,2775919-2776069}|ERRORS={}|SOURCE_1="mcg" (4440dff437a67938963f7ee3177b9a39f2c413a8)
CCGCCCGCAAGGCCGCCGCTCCCCGCAAGGTCGAGTCCGCCGAGAAGGCTGCGAAGTAACGACGA
TGGCCGGCGAAACCGTCATCACCGTCGTGGGGAACCTCACGGCCGACCCTGAACTGCGGTACACG
CAGAACGGGCTGCCCGTGGC
>r106.1 |SOURCES={KEY=4440dff4...,fw,3139979-3140129}|ERRORS={}|SOURCE_1="mcg" (4440dff437a67938963f7ee3177b9a39f2c413a8)
CACACGGGTTAACCTCGCCACGTATCGCTAACTCGCAGGCTCATTCTTCAAAAGGCACGCTGTCA
CCCCTACTAAGGAGGCTCCAACGGTTTGTAAGCAAACGGTTTCAGGTACTATTTCACTCCCCTCC
CGGGGTACTTTTCACCTTTC
>r107.1 |SOURCES={KEY=4440dff4...,fw,26677-26827}|ERRORS={}|SOURCE_1="mcg" (4440dff437a67938963f7ee3177b9a39f2c413a8)
CGCGATCGAGCAGGGGCGGTATTCGCCGAGCCTGGAGCTGGCGTTCCAGATCGCCGGCGAGTTCG
GGGTCGGTCTCGACGCCGTCTTCGCCTACGACCGCGAGTGAGCGTGTCCTCGCCCCGGCTCGCGG
GACTACGCTGACGGGCACCG
>r108.1 |SOURCES={KEY=4440dff4...,bw,3573614-3573764}|ERRORS={}|SOURCE_1="mcg" (4440dff437a67938963f7ee3177b9a39f2c413a8)
GCCGGGAAGCAGCATCGGGATGCTGCCGCCCTGCAGACCCGTCGCGGGGATGCCGAACCAGGTCG
CGACCCCGGAGGTGAGGTTCGCGGCGAGAGCCACGTTGCCCGGGTTCGAGACGGTGTAGTGCAGC
TTCACGCTGCCGCTGAACGG
>r109.1 |SOURCES={KEY=4440dff4...,bw,3248017-3248167}|ERRORS={}|SOURCE_1="mcg" (4440dff437a67938963f7ee3177b9a39f2c413a8)
TGCGCGGCACCAGCCGCCGCGGGAGGTCGAGCGCCTCCACCTGCAGCATCGAGTCGACGAAATAC
ACCAAGCGGTGCTGCTCGAGCTCGGCGAGGTCGCGGGGCGTGCCCTCGCGCTCGAGGTACTCCCG
CGAGGCGTACATTCCGAGCG
>r110.1 |SOURCES={KEY=4440dff4...,fw,2689203-2689353}|ERRORS={}|SOURCE_1="mcg" (4440dff437a67938963f7ee3177b9a39f2c413a8)
AGGGCGCCGCGGCAGCGGAGCGTCTCCGTCAGGCGGACTGCGACCTCATCGTGCTCTTCCTGACG
ACGTATCTCACCAGCTCCATGGTGCTGCCGATCGCGCAACGGGCCGACGCGCCCATCCTCGTGAT
CGACCTCCAGCCGACCGAGC
>r111.1 |SOURCES={KEY=4440dff4...,fw,142480-142630}|ERRORS={}|SOURCE_1="mcg" (4440dff437a67938963f7ee3177b9a39f2c413a8)
GCGTCGAGGGTCTCGCCGGTCGATGCGGACCCGGCGTCTGCCGCGGGGTCGGCGGGTGCGGCGGC
GGACGTCTCGCTGGCGCTCGGGGAGACGCCGGCGGGCGTCCACCCCTCGAGGTCGATCGGCGCGG
TCGGTCCGGGCTCGTCCGGG
>r112.1 |SOURCES={KEY=4440dff4...,fw,3519202-3519352}|ERRORS={}|SOURCE_1="mcg" (4440dff437a67938963f7ee3177b9a39f2c413a8)
CGCACGATCGCCGCGACGATCGCGTCGTGCTCCCGCCCGGCGCGCGACTCCATGCGTCGGTGGCT
CTCGCGGTCGCCCCACGGGTGCGCGGGGGCGGAGAGGGAGAGGTGGCGCTCGTGGTCGAGGAGGA
TCTCGCGCAGTGCCGTGTTG
>r113.1 |SOURCES={KEY=4440dff4...,bw,2514507-2514657}|ERRORS={}|SOURCE_1="mcg" (4440dff437a67938963f7ee3177b9a39f2c413a8)
TTCGACCAGGGCGCCGACGAGATCACGTTCCTGGATGTCACCGCGACCGTCGACGAGCGCGCGAC
GACGTACGACGTGGTCCGCCGCACCGCCGAGCAGGTGTTCATCCCGCTCACCGTCGGCGGGGGAG
TCCGCTCCGCCGAGGACGTC
>r114.1 |SOURCES={KEY=4440dff4...,fw,2697119-2697269}|ERRORS={}|SOURCE_1="mcg" (4440dff437a67938963f7ee3177b9a39f2c413a8)
CGATCAGCTACGACGACCTCGACATCATCCGCGGCATGTGGCCGGGCAAGCTCGTCGTGAAGGGC
GTGCAGAACGTCACCGACGCGGCCCGCCTGGTCGACCTCGGTGTCGACGGCATCGTCCTCTCGAA
CCACGGCGGACGCCAGCTCG
>r115.1 |SOURCES={KEY=4440dff4...,fw,2482396-2482546}|ERRORS={}|SOURCE_1="mcg" (4440dff437a67938963f7ee3177b9a39f2c413a8)
CGATGAGCGCGTCGGCATCCAGGGCGGGTCCTACGGCGGGTACATGACGGCGTGGATCATCGCGC
ACGACCACCGGTTCGCCGGGGCGATCGTGGAGCGCGGATTCCTCGACCCGACGGCGTTCCCCGGC
TCGAGCGACATCGGCTCGTT
>r116.1 |SOURCES={KEY=4440dff4...,bw,3043121-3043271}|ERRORS={}|SOURCE_1="mcg" (4440dff437a67938963f7ee3177b9a39f2c413a8)
GTCGCCGACATCGCGGGCCACGACCGGCTCCGGGCAGAGGACGTGGGGCGCGCGCTCTTCCTCCG
GCAGGGGAGCGTCGCGTGAACGGCGGCGATATGGGACGGGCCGCAGCAGATGCCGCGATGGCCGG
GCTGGGCTTGGCGAGTGACG
>r117.1 |SOURCES={KEY=4440dff4...,fw,2626854-2627004}|ERRORS={}|SOURCE_1="mcg" (4440dff437a67938963f7ee3177b9a39f2c413a8)
CTGGATCGTGATCGTGCCCCTCGCCGCGGTGGGCGTGCCCTGGCTTCTCAGCAGCGGGGGAGAGC
AGCGCAAGCTCGATCGACTCGAGGGGCTCGAGACCTGGACCCGCGGTCTCGCCGGCCTCACCGTC
GCCGGATCCAGCCTCGAGCA
>r118.1 |SOURCES={KEY=4440dff4...,fw,3356478-3356628}|ERRORS={}|SOURCE_1="mcg" (4440dff437a67938963f7ee3177b9a39f2c413a8)
CGGGCGCCGCGTACGCCCGCGCCAGGGACGCGACGGTGTCGTGGGCGTTCAGCCCGCTGGGGTTG
GGCAGCACCCACGTCGGCACTCCCCCGATGCTCTCGTCCTGCCGGCCTGCGACGGCCGCGGCGCG
GTCGAAGCCCTGGCGGTAGG
>r119.1 |SOURCES={KEY=4440dff4...,fw,2409231-2409381}|ERRORS={}|SOURCE_1="mcg" (4440dff437a67938963f7ee3177b9a39f2c413a8)
AGGGCAAGGAACGCATCGCACGCGCGGCCGCCGAGACCGTCCGAGATGGCCAGGCCGTCATCCTC
GACGTCGGGACGACGACCCTGCAGCTCGCGCGTCTCCTGCGCGGGCGTGCGATCACCGTCATCAC
GAACAACCTCGCGATCTACG
>r120.1 |SOURCES={KEY=4440dff4...,fw,1830197-1830347}|ERRORS={}|SOURCE_1="mcg" (4440dff437a67938963f7ee3177b9a39f2c413a8)
GCTGATGGCACTCGCTCCCCTTGTCGTCGGAAACATGAATGGCGTCTCGGCTGCGCAGCGGAACA
GCTTCAACCTGAAGGGGCTGTCCGACGCGCTCGTGCGGGACGACCTCGATGCGGAGGTAGCTTCA
CGCCTTGCCGCTCTCAGGCG
>r121.1 |SOURCES={KEY=4440dff4...,fw,73621-73771}|ERRORS={}|SOURCE_1="mcg" (4440dff437a67938963f7ee3177b9a39f2c413a8)
GATCCGCCGGCACCGGTGTCGACGCCGCCCACGGGGATCTCGGTGAGCTGACCGCGAACGACACC
GGCCGGCGAGCCGACGGTGTGCGAGTCGCCCGTGAACCCGCTCGGGTTGGCCTCGATCTGCGCGA
GCGAGAACCCGTCGCCGGTG
>r122.1 |SOURCES={KEY=4440dff4...,bw,252965-253115}|ERRORS={}|SOURCE_1="mcg" (4440dff437a67938963f7ee3177b9a39f2c413a8)
ACCGCGGCCTCCTCCGGGTCGGGCGTGCTGAGGCCGAACCCGGCGCTCAGCCCGTTGGTGCCGAC
GAAAGCGATATCGGGGCGCAGCTCGCCGATCGACCGCACCGTGTGCGCGCCGACGGCCGCCGCGG
TGACCCCGCGGATCTTGCCG
>r123.1 |SOURCES={KEY=4440dff4...,fw,917510-917660}|ERRORS={}|SOURCE_1="mcg" (4440dff437a67938963f7ee3177b9a39f2c413a8)
CGCACGAGCCGTCGCGCGAGCTCGATCCCGACGACCCGCTGCCCCATGGTGAGCACCTGCGCGTT
GTTGGACAGCACCCCGCGCTCGACCGAGAAGGAGTCGTGCGCGGTGACCGCGCGGATGCCGGGGA
CCTTGTTGGCCGCGATCGCC
>r124.1 |SOURCES={KEY=4440dff4...,bw,1419484-1419634}|ERRORS={}|SOURCE_1="mcg" (4440dff437a67938963f7ee3177b9a39f2c413a8)
GGAGATGGGGGAGGGCCGACCCGCTGACTCGCGCGATGCCGGTGACGTTGATGCCCAGCACGCGC
GCCCACTCGGCCTCGTCCAGGTCTTCCACCGTCCCCTGAGCGCCGACACCCGCGTTGTTGACGAC
GATGTCGATGCCCCCGAAGT
>r125.1 |SOURCES={KEY=4440dff4...,bw,138887-139037}|ERRORS={}|SOURCE_1="mcg" (4440dff437a67938963f7ee3177b9a39f2c413a8)
GGTCACGACGCGCTCACCGCCGAGACCGTGTGGATGCGACACAGACCGAACGAGAACTCGTCGCG
GCAGTGCACCTCGTACGGAGCGGCGAAACGGTGCCCGCGCATCACCCCGACGGCGTGTTGCACCC
GCTCGACGAACTGCGTGCGG
>r126.1 |SOURCES={KEY=4440dff4...,bw,1995675-1995825}|ERRORS={}|SOURCE_1="mcg" (4440dff437a67938963f7ee3177b9a39f2c413a8)
GGCTATCCGTCCCGCTCGGGGCGAAGGTCGGCGAGCCGCCCGCCGGACGGATATTGAAACGCATC
AACACGCTGTCGGGATCGGCTAGCATCCGAAGCAGACGGTCGAGGCGGACGAAGGGGGCGCGGGT
GTCGAATGGGATGCGCACGC
>r127.1 |SOURCES={KEY=4440dff4...,bw,2519928-2520078}|ERRORS={}|SOURCE_1="mcg" (4440dff437a67938963f7ee3177b9a39f2c413a8)
TGGTGCTCAGCGCGACGAGGGAGGGGGAGTCGCGCCAGGCACGCGTCCCGTCCTCGGCGTTCGCG
GCGGCGCGCGAGGCGCTCGCCCAGGGGCCCGTCCTCGTGCAGGTCGCCCGCCCCGGCTATGCGCC
GTCGCTGGTCTGCGCCGACT
>r128.1 |SOURCES={KEY=4440dff4...,bw,3259211-3259361}|ERRORS={}|SOURCE_1="mcg" (4440dff437a67938963f7ee3177b9a39f2c413a8)
CCGCTCCACCGCCACCCGCACGGCATCCGCCCGATTCCGCCCGCCGGTCTTCCCGATCGCGCTGG
ACAGGTGATTCTTCACCGTCCCCTCGGACAGGTGCACCATGCGGGCGATGTCGGCGATCGACCCT
CCGGCGCGGGCGGCGGCGAG
>r129.1 |SOURCES={KEY=4440dff4...,bw,3105456-3105606}|ERRORS={}|SOURCE_1="mcg" (4440dff437a67938963f7ee3177b9a39f2c413a8)
CGGGTCGCTGAGCGAACCGCTCGCGAGGAACGCGCCGCGCCAGATGGCGCTGAGGTCGGGGCGCG
ACCCGGTGGTGAGCTTGTTGGGGAGGCCCCGCACCGGACGGCGACGCTGATCGAGAAGTCCGGTC
TGGCGCGCGAGGGTCTCGCC
>r130.1 |SOURCES={KEY=4440dff4...,bw,2597436-2597586}|ERRORS={}|SOURCE_1="mcg" (4440dff437a67938963f7ee3177b9a39f2c413a8)
GACGAGGACCTGGAGCCACGCGGCGGCGTGCGTGGGCTGGTCGTCGGGGTGGACCTGACGGGCGC
CCGGTCTGCACGAGAGGTGCGGGCGGAACTGAAGCGACAGGTGACCCGGTGGGCCGAAGCGGCGC
GCCGGTATCCCGGAGCGATC
>r131.1 |SOURCES={KEY=4440dff4...,bw,2299224-2299374}|ERRORS={}|SOURCE_1="mcg" (4440dff437a67938963f7ee3177b9a39f2c413a8)
TACGCCTTCGAGCGGTACACGCGGCCCTTGTTGGTGAAGAACAGCAGCCAGTGGTGGGTCGTGGT
GACGAAGAAGTGCTCGACCACGTCGTCCGCGCGCAGCTGCGCGCCCTTCACGCCCTTGCCGCCGC
GGTGCTGCTGGCGGTAGTTG
>r132.1 |SOURCES={KEY=4440dff4...,fw,3317273-3317423}|ERRORS={}|SOURCE_1="mcg" (4440dff437a67938963f7ee3177b9a39f2c413a8)
AGGGAATAGTGCCCGAGGCCACGGAGTTCTCACCGTTACGGTCACCCGTGCACCTCGCCGGATGA
CTACCAGCCGGTGAACGCGCCGCGGGTCAGATTGCGTACGGGCGGTAGTGCGCGTAATGTCGCGC
GCCGTGACTGACGAAAGTCG
>r133.1 |SOURCES={KEY=4440dff4...,bw,235975-236125}|ERRORS={}|SOURCE_1="mcg" (4440dff437a67938963f7ee3177b9a39f2c413a8)
CGTCCTTGTAGACGAACACGACGTTCATGCCGCCGAGCTCCTCGATGTTGCGGTCCTGGTCGAGG
AAGACGACCTGGTCGCACTCGTTCTCGTACGCCTCGGACTGGGGCAGGAGGCTCGCGGCGTAGTT
GCCGCCCGTCTTCGCCGCGC
>r134.1 |SOURCES={KEY=4440dff4...,fw,101204-101354}|ERRORS={}|SOURCE_1="mcg" (4440dff437a67938963f7ee3177b9a39f2c413a8)
CGATCATCAAGCCGGTCAACCCCGACGCCGAGGTGCTCAACTCGCAGATCTTCCTGCCGACGGAC
GGCGACCAGTACACCACGGCCGTCGCGGCCAGTGGCTACGACAAGTTCACCGAGCCCGACATCGA
GGGTGCCAAGGCGCTGCTCG
>r135.1 |SOURCES={KEY=4440dff4...,bw,3430021-3430171}|ERRORS={}|SOURCE_1="mcg" (4440dff437a67938963f7ee3177b9a39f2c413a8)
CACAACCCCTACTGGCTGAACTGCGGCGTGTACACCGAGCCTCAGCAGAACGAGAACGCGGTGCA
CTCGCTCGAGCACGGGGCCATCTGGATCACCTACGACCCGGAGCGGGTCGACGCCGACGGAATCG
CCGCGCTCGAGGCCGTCATG
>r136.1 |SOURCES={KEY=4440dff4...,bw,1099483-1099633}|ERRORS={}|SOURCE_1="mcg" (4440dff437a67938963f7ee3177b9a39f2c413a8)
CGCACACGATGACGAGCTCCCCGCGTCCGTCGCGGGGAGCTCGTCATCGTTTCCCCCGGGAACGC
CGCGCCCGTGGCATCCGTGGGCACCGTCCGGCGGTCGACTAGGATGACAGGGCCGCGCGGTTCCG
CCGGCGGAGATGTCGGCCAA
>r137.1 |SOURCES={KEY=4440dff4...,fw,992178-992328}|ERRORS={}|SOURCE_1="mcg" (4440dff437a67938963f7ee3177b9a39f2c413a8)
GCCGCGTGCAGGATCTCGTCGGAGTAGGCGTTGCCGACGCCCGCGATGATCGACTGGTCGCGCAG
GACGCCCTTGATCTGCGTGCGGCGCCCGGCGAGCAGCGCGGCGAACGCGTCGCGATCGAGCGTGT
CGTCGAGGGGGTCGGGGCCG
>r138.1 |SOURCES={KEY=4440dff4...,bw,808445-808595}|ERRORS={}|SOURCE_1="mcg" (4440dff437a67938963f7ee3177b9a39f2c413a8)
CGACGCCGGGCTGACGGGCGATCTCGCCGGCCACCCGGGCGTTCTCCTCGGAACTTCCGACGAGG
ACGACTCGCGCGGACAGTTCCCCCCGACGTCTGCGGGCGACGAGCCAGGCGCGGGCGGCCGAGCG
CGAGGCGAGGAGGGTGAGGG
>r139.1 |SOURCES={KEY=4440dff4...,bw,285445-285595}|ERRORS={}|SOURCE_1="mcg" (4440dff437a67938963f7ee3177b9a39f2c413a8)
GGAATGCGCGGTCGACCAGGATGCCGTCGACGACGCCGAGGTCGCTCGGACCCGGGACGCCGAGG
TCGAACCCGATGGCTCGCGCCCCTTCCACGACCTCGGCCTCCTCGACCATCTCGCGGGTGGCGAC
GTCGGCCTTGTTGTAGACGC
>r140.1 |SOURCES={KEY=4440dff4...,fw,1711268-1711418}|ERRORS={}|SOURCE_1="mcg" (4440dff437a67938963f7ee3177b9a39f2c413a8)
AGCGCCGGGGTGGCGAGGACGCCCGCGGCGGCGAGGACGGCGCCGATCGTCAGCGCGAACCACAT
GCCGTCGATGCCGACGGACACCGCACGACCCAGCTCGCCGGCACCGAACCGACGCGCCACGGCGG
GTGTGGTCGCGTACGCCAGG
>r141.1 |SOURCES={KEY=4440dff4...,fw,3460868-3461018}|ERRORS={}|SOURCE_1="mcg" (4440dff437a67938963f7ee3177b9a39f2c413a8)
GCGAACGTACGGCCGCGCGCCGTGCCCGCGACCCGCGGCCGCCGAGTTCCCCCATCACGCGCAGC
TGTTCGCGGGCGGTGAGCGCGGGGAGGAGCTGCGGCTGCTGGAAGACGATACCGATCCGCTCGCG
CCGGAGCGCGGTCGCTTCGG
>r142.1 |SOURCES={KEY=4440dff4...,fw,1917824-1917974}|ERRORS={}|SOURCE_1="mcg" (4440dff437a67938963f7ee3177b9a39f2c413a8)
TGGGTCATGGCATCCGGGTAGTTCACGAGCGACTCGACGCCGCCGAGCGACTCGGCGAGGGTGAA
CAGGCGCGTCGACTCGGCGAAGCGGCGCGCGGTCGCGCCGTCGGCGAGCTCGAGCGACACGATGC
CGCCGAAGGCGCTCATCTGC
>r143.1 |SOURCES={KEY=4440dff4...,fw,2815219-2815369}|ERRORS={}|SOURCE_1="mcg" (4440dff437a67938963f7ee3177b9a39f2c413a8)
CGCGGCTGCTCGACGGCGTGGAGCTGACGCTCGAGCTGATCGAGCGGCGGGAGTTCCGTTCGGGC
GTCACGGTGCAGCGGTACCGGCCGATTCAGACTCCCGGAATCAGCACCTCATCGAGGTAGGCGCG
CAGCCGGGGAACGTCGACGG
>r144.1 |SOURCES={KEY=4440dff4...,bw,1371418-1371568}|ERRORS={}|SOURCE_1="mcg" (4440dff437a67938963f7ee3177b9a39f2c413a8)
GCAGCCCGCCGACCGCAACCCGACCGGGCTCACCTGGCCGACCGACCCGCAGTGGGGCAACTTCG
CCACGGCGTTCGAGACCGGACACGTGTGGCAGCTCATGGGCTCGAGCCTCGTGATCGTGCTCGGC
GTCGTGCCCGTCAGCCTCGT
>r145.1 |SOURCES={KEY=4440dff4...,bw,1236142-1236292}|ERRORS={}|SOURCE_1="mcg" (4440dff437a67938963f7ee3177b9a39f2c413a8)
CTCGCGTCTCTCCTCCTCGGGGGCGTGCGTGCGACCGAGCTCGCCACGGCGGGACTCGTGCACGG
GGACGCCGCGCACCTCGGCGCGGTGGACGGCGCGTTCGCACCGGCCGCGGCGCCGCTCCTGGACA
TCTGGTACTGAGTGCCGTCC
>r146.1 |SOURCES={KEY=4440dff4...,bw,1031462-1031612}|ERRORS={}|SOURCE_1="mcg" (4440dff437a67938963f7ee3177b9a39f2c413a8)
AACGCCGACGGCGAGACCCCGGCGTGGCAGGACTGGGCACCGTCCACCCCGACCGAGCGGGCGAC
GTACGGCCAGACCCTGGTCGCCGACACGCAGGAGCTGTACGACTACGTTCACTCCGACGCCTTCG
AGCAGGCCCTCACCGACCAG
>r147.1 |SOURCES={KEY=4440dff4...,fw,1300340-1300490}|ERRORS={}|SOURCE_1="mcg" (4440dff437a67938963f7ee3177b9a39f2c413a8)
GGAGAAGTGTTCGGGGTGTCCCGGGCCGCGCGGTCGGTCGGCGCCGACCTCATCCACTCCCCCGC
GAACTTCGGGCCGCCGCGTCCCGGCGTGCCCCTCGTCCTCACCCTGCACGACATGCTGGCGTTCA
AGCGCCCCGAGTTCCTGCCC
>r148.1 |SOURCES={KEY=4440dff4...,bw,2643744-2643894}|ERRORS={}|SOURCE_1="mcg" (4440dff437a67938963f7ee3177b9a39f2c413a8)
TCGCCGGGGTTGAGGCCGATCGAGAACGTGCGCTGCAGGGCGGATCCGTTGAGGCCGATCTGTCC
GGTCGCGATGACTGAGGCGTCGATCGGCGGGGCTTCCCGCACGCCGCCGCGCTGTCCGCCGACCT
TGCGGCCTTCGCGGTCGAAG
>r149.1 |SOURCES={KEY=4440dff4...,bw,3253738-3253888}|ERRORS={}|SOURCE_1="mcg" (4440dff437a67938963f7ee3177b9a39f2c413a8)
CGGTGGTCATGGCATCCCTTCCGACGGCACAGCCTTGCGACGATACACACGTGGATGCCGGGTCG
CCAGGCTGCGCCTTCGGATCGAAAGGCCGCCGTGACCGTGCGTGACGCGGGCCTGTGCCGGTGTC
GGAGGGCCGGGTTAGCCTGG
>r150.1 |SOURCES={KEY=4440dff4...,fw,2324859-2325009}|ERRORS={}|SOURCE_1="mcg" (4440dff437a67938963f7ee3177b9a39f2c413a8)
GCTCTGCGCGTCCTCGCTCGAGGCCGTGATCCAGGGGTCGCGCGCGATCGAGTCCGGCGACGCCG
ACATCGTGCTGGCCGGCGGTGTCGAATCGATGAGCCGTGCGCCGTACGTCGTGGAGAAGGCCGCG
AAGCCCTTCCCGGCGGTCGG
>r151.1 |SOURCES={KEY=4440dff4...,fw,1135530-1135680}|ERRORS={}|SOURCE_1="mcg" (4440dff437a67938963f7ee3177b9a39f2c413a8)
ACGGCCAGTCCGGCTCCACGACCTTCGGCATACCACGGTCGACCTTCTCGATGCGGCCGGGGTGG
ACATGGACACGATCATGGACATCGTCGGTCACTCGACGCGGGCGATGTCTCGGGAGTACCGGTCG
AAGGCGAACCGGGAGCGCAT
>r152.1 |SOURCES={KEY=4440dff4...,bw,486274-486424}|ERRORS={}|SOURCE_1="mcg" (4440dff437a67938963f7ee3177b9a39f2c413a8)
TCAACCACAAGATCGGTGAGACGCACGACGGTGCCGCCACCACCGACTGGATGGAGCAGGAGCAG
GAGCGTGGCATCACGATCACCTCCGCCGCCGTCACCTGCTTCTGGGACAAGAACCAGATCAACAT
CATCGACACCCCCGGGCACG
>r153.1 |SOURCES={KEY=4440dff4...,bw,354315-354465}|ERRORS={}|SOURCE_1="mcg" (4440dff437a67938963f7ee3177b9a39f2c413a8)
GCGCGGGAGAGGAGCAGGACGTCCAGATCGGGCGGCACGGACGCGGCGATGTGCGCCGCGGGCAC
AGCATCCAGCGTGCCGAAGAGCATGAGCACGGCGGCGGCGCGGGCACCCTCCTCCACCGGAAGTG
CGCGCAGGTCGGCGAACATC
>r154.1 |SOURCES={KEY=4440dff4...,fw,297139-297289}|ERRORS={}|SOURCE_1="mcg" (4440dff437a67938963f7ee3177b9a39f2c413a8)
GGACCGCGAGCTGCTGCAGACGTACAGCAAGGGCCTCATCGCGACGACCGGGTGTCCCTCGGGCG
AGGTCCAGACGCGCCTGCGCCTGGGGCAGTACGACGCGGCCAAGGCGGCCGCGGCCGAGTTCCAG
GACATCTTCGGCAAAGACAA
>r155.1 |SOURCES={KEY=4440dff4...,fw,929209-929359}|ERRORS={}|SOURCE_1="mcg" (4440dff437a67938963f7ee3177b9a39f2c413a8)
CGAAGTCGGTCGAGCGGTGGATCGGGATGCCGGGCAGGTACTCGAACGTGGAGGTCGCGAGGTAC
CAGGTGTCGCCGACGCGCACCGCGGAGGGGTCGGGGTGGAAGCCGGGGACCAGGGGGTTCGGGTA
GTCGGTCATGCGCCTGTCCC
>r156.1 |SOURCES={KEY=4440dff4...,bw,883751-883901}|ERRORS={}|SOURCE_1="mcg" (4440dff437a67938963f7ee3177b9a39f2c413a8)
TCGCCGGCGGGGGGCTGCGGACGGAGGCCTTCGCGGGGGACGGTGGGCTGTACGACGTCTGCTCC
GCCGTGCATCCGATGGCCCTGGCATCCCGGTTCTTCACCTCGTTCGAGCTGGACCGACGGGTCGA
CTTCGTCACCCCCGACGTCT
>r157.1 |SOURCES={KEY=4440dff4...,fw,2388956-2389106}|ERRORS={}|SOURCE_1="mcg" (4440dff437a67938963f7ee3177b9a39f2c413a8)
CGCGCGAAGCGCACATCGCGGCCGCAGGCGGGGAGCCGCGCTCGCCGTGGGACCTCGTGGCAGGC
TTCCTCCGCGGGTTCGACGACGACGGCACCCCCGCCTCGGTCGTCCTGCAGATGTGGGCGGAAGC
CGCGGTCGACCCCGAGATGA
>r158.1 |SOURCES={KEY=4440dff4...,fw,307371-307521}|ERRORS={}|SOURCE_1="mcg" (4440dff437a67938963f7ee3177b9a39f2c413a8)
TCGATGACGGGACGCCTGCGACGAACCACACCGACATGGTCGCCGGTCTGTGGGTGAACTCGTGG
ATCGTGCTGCTCGCGGTCGGCGTCATCACATGGGGCCTGATGCTGTGGGCCGTCATCGCCTACCG
CCGTCGCAAGGGCCAGTCCG
>r159.1 |SOURCES={KEY=4440dff4...,bw,505565-505715}|ERRORS={}|SOURCE_1="mcg" (4440dff437a67938963f7ee3177b9a39f2c413a8)
CGCGGCGGCCGCCGGCACGCCCGTCGTCACCTGCCATTGGCGCGGCGAGTCGGGACGGTGGCTGG
AGACGAGCGTCGCCACGGTCTCGGCGGAGGGGGCTGCCGCCGTGGTGGCGACGCTGACCGGTCAG
GGCTTCGCGTGCACGACCGC
>r160.1 |SOURCES={KEY=4440dff4...,bw,2624109-2624259}|ERRORS={}|SOURCE_1="mcg" (4440dff437a67938963f7ee3177b9a39f2c413a8)
CAGGTAGACGACGGCCACGGTCACTCCCCCGAATCGAGTACGAGCGCGACGCGACCTGTCGCGGC
ACGGGCGGCGATGTCCGGCGCCTTCTCCGGCGAGACGAGCAGGTCCACGATCCACCGGCTGTTCT
GCGCGTCCTCGCGGACGGAG
>r161.1 |SOURCES={KEY=4440dff4...,bw,521219-521369}|ERRORS={}|SOURCE_1="mcg" (4440dff437a67938963f7ee3177b9a39f2c413a8)
CGGACACGCGGTCGAGGCCCGCATCTACGCCGAGGACCCCGACCGCGGCAACACCCCGTCCACCG
GACTCGTGACCGCCGTGAAGCTGCCCGAGGGCGATGGCATCCGGGTCGACGCCTGGGTCGAGGCC
GGCAGCGAGGTGTCGCCGTT
>r162.1 |SOURCES={KEY=4440dff4...,fw,1987070-1987220}|ERRORS={}|SOURCE_1="mcg" (4440dff437a67938963f7ee3177b9a39f2c413a8)
ACCCAATCCCACTTGGCGGTCGAGTGCGTCAGCGCCTTCGCGACGTGGCTGCCCGGGACGGTCAG
GACGCCGGTCCCGCGCGGCGCCGCGTCCAGGGCGGGTGCGTGCACGACGAGCGTCACGACCTCGA
CGACGGGCGCGATCGGATCG
>r163.1 |SOURCES={KEY=4440dff4...,fw,2912978-2913128}|ERRORS={}|SOURCE_1="mcg" (4440dff437a67938963f7ee3177b9a39f2c413a8)
TCGCGATATGCGCGGGCACCGACCCCTTCGGGAACGCCGGCGGATACTCCCCGGTCCAATCCAGA
GGGCGGTACGGGGCGGCGTTGCGGTGCGTGAACGGCTTCGGGGTCATCGATTCGATTCCAGGTGC
GAGAGGGAACGGATGCCGCG
>r164.1 |SOURCES={KEY=4440dff4...,bw,2958788-2958938}|ERRORS={}|SOURCE_1="mcg" (4440dff437a67938963f7ee3177b9a39f2c413a8)
AGCGAGCGCGCAGGCGACCCCGACCTCATCGCGGACGTGGCCGAGGCGGCCGACGTCCCCGTCAC
CGTGCACCCGACGCTCGAGGATGCGGCCGACGCGGCCCGTGCGTGGGCCGCCGAGTCCGACCGCC
GCGCCGTGATCATCGCCGGA
>r165.1 |SOURCES={KEY=4440dff4...,fw,3468078-3468228}|ERRORS={}|SOURCE_1="mcg" (4440dff437a67938963f7ee3177b9a39f2c413a8)
ATGGCGATGTTGTCCGCGCGCGTCTGACCCTCGAGGCGGATGACGCCGGGGTGCTCCCGGAAGAC
GCGGTCCGTCGCCGCGGTGAGGGCGGCGGCCCCGAGACCGAACCCCCGGTGCTGCTCGCCCAGTC
GCAGATCGACCATCGCCGTC
>r166.1 |SOURCES={KEY=4440dff4...,bw,1181969-1182119}|ERRORS={}|SOURCE_1="mcg" (4440dff437a67938963f7ee3177b9a39f2c413a8)
AAGTTCCAGCCGGAGTTCGCCCCGATGTGGATGGTGTACCCCGACCCCGCGCAGCTCCCGGCCGT
CGGACTCGCTCTGATGCGCTGCTACGCGCCCGGGCTGACCGTCGCCCGGGCGGCACGCCTGGCGG
CGGGACTGCGCGCGTCAGCG
>r167.1 |SOURCES={KEY=4440dff4...,bw,2341827-2341977}|ERRORS={}|SOURCE_1="mcg" (4440dff437a67938963f7ee3177b9a39f2c413a8)
CAGCAGGCGCTTGCGCTTGTGCAGTTGGGTGCGGCGGACGAGCCAGAAGATGCCCGCGCCGAGGG
CGAGGGTGCCGAGCGAGACGAACAGCGCGGGCTCGAGACCATGCCAGAGAGCGAGGTGGTAGACG
TGATCGGGCGCGGGGACGCC
>r168.1 |SOURCES={KEY=4440dff4...,fw,203260-203410}|ERRORS={}|SOURCE_1="mcg" (4440dff437a67938963f7ee3177b9a39f2c413a8)
TCAGCTGCGGCCTTCGCCTTCGACCACACACGGTTCCTCCAGTTAGAGAGCGACTCGACGTTGCC
GACGCTGTTGGGGAACGCGGGGGCGGTAGAGCGACGCTTGCCGAGCTGCGTTCTGAGATCTTCAA
TGAGATGGGGAGGAATCGGG
>r169.1 |SOURCES={KEY=4440dff4...,bw,2491094-2491244}|ERRORS={}|SOURCE_1="mcg" (4440dff437a67938963f7ee3177b9a39f2c413a8)
TCGTGAGGTGGGGACTGCCCGAATCGCCGCGCTGGCTCGCGAGCCGGGGGAGGGATGCCGAGGCC
TCGGCCATCGTCGGCGACTTCGAGGCCGCCGCCGGTCGGGTGTCGTTCACCGCCGCCGCCACGGA
GGTCGGCGAGGAGCACCGGG
>r170.1 |SOURCES={KEY=4440dff4...,bw,403356-403506}|ERRORS={}|SOURCE_1="mcg" (4440dff437a67938963f7ee3177b9a39f2c413a8)
GTCGAGGTCGCGCGTGGTGATCGTCTGCTCGGTCCGCAGCGCGGTCCCTCCGAGACCGAAGGCGA
TCAGCGTCCCCAGGGTCAGCGCCGCCACCAGCAGGTACGTCGTGGCGACCGAGAAGACCGGCCGC
GCCACGATCGCGCTCACACC
>r171.1 |SOURCES={KEY=4440dff4...,bw,2042586-2042736}|ERRORS={}|SOURCE_1="mcg" (4440dff437a67938963f7ee3177b9a39f2c413a8)
CGGGAGACGGAGTACCGGGATGCCACGGTCTCGGCGGTCGTGCCCATGTGCCGGCCGCTGAACGG
GTCGGTGAGGATCGCGAGCGTGCCGTCGAGGAGCGTCCGGTCGCCGAGCCGGGCGTTGCCGCGCG
CGCCGTAGTCGAGGAACGGC
>r172.1 |SOURCES={KEY=4440dff4...,fw,3300268-3300418}|ERRORS={}|SOURCE_1="mcg" (4440dff437a67938963f7ee3177b9a39f2c413a8)
CTGCGGTCGGTCGCGTCCTGGGCGGCCGGGTTCACCGACGCCGGCACGACCGACGACGCGCTCTC
GGACTGGGAGCGGGTGACCGGCGAGAGCGACTGGCTCGGCGAGGGGAGGTGGACGCGTACTCCTC
TGCGCGGCCCGGACTTCGTG
>r173.1 |SOURCES={KEY=4440dff4...,fw,292313-292463}|ERRORS={}|SOURCE_1="mcg" (4440dff437a67938963f7ee3177b9a39f2c413a8)
CGCACGCGTGCCCGACACGTCGTACGACTCCGGCTTCGCGGACGACGACCTGGACGTGCCCGACT
TCCTCAAGTGAGCACGAACGGCTGACGCAGCGGGTCCGGTCTCCACCGGGCCCGCTGCGTCGTCG
AAGGAGTATCCATGGACACC
>r174.1 |SOURCES={KEY=4440dff4...,bw,3394690-3394840}|ERRORS={}|SOURCE_1="mcg" (4440dff437a67938963f7ee3177b9a39f2c413a8)
ATCGACGCCATCGTCAGCGACCACTCGCCCGCGACGGTGGAGTTGAAGTCCAACCCCGACTTCGG
CCTGGCCTGGGGCGGGATCGCGGGCCTCCAGACCGGACTGTCGTCGGTCCATACCGCGGCGCGGG
GGCGTGGCATCCCGCTCGAA
>r175.1 |SOURCES={KEY=4440dff4...,fw,3118109-3118259}|ERRORS={}|SOURCE_1="mcg" (4440dff437a67938963f7ee3177b9a39f2c413a8)
GGCCAGGCGGCGCGCGCCGCAGACGCCGTCGCCATCGTGCCCGGCTTCGCGAGCCTGTATCGCAC
GGACGTGCTGGACCGGATCGACATCGACGCCCCCGGGCTGTCGATCGAGGACTTCAACATGACCT
TCGAGGTCCACGCCAAGCGC
>r176.1 |SOURCES={KEY=4440dff4...,bw,1704677-1704827}|ERRORS={}|SOURCE_1="mcg" (4440dff437a67938963f7ee3177b9a39f2c413a8)
TGAGCGCGATGAACATCGCCCCGATGACGAGCACTTTCACGCGGGTCACGGGGCGGGAGAGCACC
GTCAGCACCCAGATCGCCACGATCGCGAGGATGATGGTGGCCCCGGTCCGCAGCTGCTCGACGCT
CAGCCCCATCGCCATCGCGG
>r177.1 |SOURCES={KEY=4440dff4...,bw,1610513-1610663}|ERRORS={}|SOURCE_1="mcg" (4440dff437a67938963f7ee3177b9a39f2c413a8)
GGTCGCCGTCGAGCTCGCGACGATCTGCGGGTCGGACGTGCACACCGCCGAGGGCCATCGCGCTG
CGCCCGCGCCGCTCGTCCTCGGTCATGAGTACGTGGGCCGCGTGGTCGCCCTGGGCGACGGCCCC
GTGCGGACCGTCGATGACCG
>r178.1 |SOURCES={KEY=4440dff4...,fw,1929040-1929190}|ERRORS={}|SOURCE_1="mcg" (4440dff437a67938963f7ee3177b9a39f2c413a8)
CGCGCGGTTCATCCTGCACGTGCGTTTCCTGCTCCAGCGACTCGTCGATCGCACGATGCTCGCCA
GCGGCGACTCGTCGTTCTTCGAGTTCGCCAAGCAGCGCTATCCGCGTTCGTTCGGCATCGCCGAG
GCGGTGAAGGCGTACGTTCT
>r179.1 |SOURCES={KEY=4440dff4...,fw,3673549-3673699}|ERRORS={}|SOURCE_1="mcg" (4440dff437a67938963f7ee3177b9a39f2c413a8)
TGAAGCCGCTCGGTCCGGGCGAGTACCTCGACCCCGAGGCTGCCGCGGCCGGTGCCGCCGCCGTC
GCCGCGCAGGGCAACAAGAAGTAACCCGCCCCGCAACGAGAAGGGGGTGGATGCCACTGGCATCC
ACCCCCTTCGACGTTCGCGG
>r180.1 |SOURCES={KEY=4440dff4...,bw,579226-579376}|ERRORS={}|SOURCE_1="mcg" (4440dff437a67938963f7ee3177b9a39f2c413a8)
CCTCGACGTCCCAGTCGTCGCCGACGGCGTCGAAGTGATGCGGAGCCACATCGCCCGACTCGATC
GCGCGAAGGGCGGTCAGCGCCGTCTCCACGCCGAGGAGCCAGGAGACCGGGCGGCGGGGATCGGC
CGCCAGACGCTGGGGAAGCA
>r181.1 |SOURCES={KEY=4440dff4...,fw,2460912-2461062}|ERRORS={}|SOURCE_1="mcg" (4440dff437a67938963f7ee3177b9a39f2c413a8)
GAGAAGGCGAGCGGCCAGGAGCCGCCGAGCGTCGACGAGGGCGGACTGCCCCAGCCCCTGCACCG
CACGCTGAAAGAGCAGCGGCAGCTCCTCAACAGCCTCGTCGGGCTCTACGCGCGCCAGACCGGCG
AGGCGCACGGCCTCGTCCAC
>r182.1 |SOURCES={KEY=4440dff4...,fw,1250544-1250694}|ERRORS={}|SOURCE_1="mcg" (4440dff437a67938963f7ee3177b9a39f2c413a8)
CGCCCTCTCAGGGTCGCCAGGACGCCAGGAAGTTGCCCAGCCGCTCCACGGCATCCGAGATCACC
CGGGCCTCGGGGAGCGTGACGATGCGCACGTGGTCGGTGGCCGGCCAGTTGAAGCCCGATCCCTG
GACGATGAGCACGTGCTCGG
>r183.1 |SOURCES={KEY=4440dff4...,bw,1972692-1972842}|ERRORS={}|SOURCE_1="mcg" (4440dff437a67938963f7ee3177b9a39f2c413a8)
CCGCGTGGTGCATCGCGGCGAGGGCGCCACCGAGACCGAGCCCGCCACGATCGGCGAGGTCGCGC
ACGTCGAGCGGGCGGTAGGCGTGCACGTGGATGCCGGGGGCGGCCCGCTTCACGGCGCGCACGAG
GTCGAGATACCCGGCGGGGT
>r184.1 |SOURCES={KEY=4440dff4...,bw,2886344-2886494}|ERRORS={}|SOURCE_1="mcg" (4440dff437a67938963f7ee3177b9a39f2c413a8)
GTGGGTGCCGACGCGGGCCACCGAAACGGTGTGCGCGGCCGTGGCCGAGGCCGCACGCAATGTCG
CACGTCACGCCCCGGACTGCACGGTGGAGGCGAGCGTGCGCGCCGTTGAGGGAGCCCTCTCGGTA
TCGCTGACGGACACCGGCCC
>r185.1 |SOURCES={KEY=4440dff4...,fw,2228931-2229081}|ERRORS={}|SOURCE_1="mcg" (4440dff437a67938963f7ee3177b9a39f2c413a8)
GTACGTACGCGTCCCGCCCGTGCGGAGGCGCCGATCGCCGACGGAGACGTCTCCGGTCAGGTCGC
GGGCGTCACCAGCGCATGAGGACGCGCATCGCCGTCGCGATCATGACGGTGCTCCTCCTGCTGTA
CGTCGTTCTCGCGGGCCAGC
>r186.1 |SOURCES={KEY=4440dff4...,fw,2067493-2067643}|ERRORS={}|SOURCE_1="mcg" (4440dff437a67938963f7ee3177b9a39f2c413a8)
GGGATCGCGGCTGACGAGGAATCGGCGGGTCTCATCGGTCACCGCCGTCAATCGAGGATCCGCGC
GCAGATCGAGCGCCGGGGTGGCGCGGATGACCCGCAGGCGACGGCGGGTGACCTCGATCTGTTCG
TCGGGGAACGCCGAGGCGAC
>r187.1 |SOURCES={KEY=4440dff4...,bw,960365-960515}|ERRORS={}|SOURCE_1="mcg" (4440dff437a67938963f7ee3177b9a39f2c413a8)
CCGTCCGGCATCCGGACGTCCACGTCGCCGCCGACCTGCATCCGGGCGTAGTCCCGGGCGTTCAT
GGGGAAGGACGCTTCCAGGTGGAGGGTGTTCGAAATGCCCACGACGGCGATGATCGAGTTGCCCG
GGACGAACGATCCGATGTTG
>r188.1 |SOURCES={KEY=4440dff4...,bw,238721-238871}|ERRORS={}|SOURCE_1="mcg" (4440dff437a67938963f7ee3177b9a39f2c413a8)
TCGTCACTTGGCCGGATGCCGAGGGCTGCGCGCTCGCCCGGCTCACGGCATCCGGGATCATCGCC
TCCGGACGCGCCGGACGCGCACGCGTCGCGTTCCACGTCTTCAACGACGAGGACGACGTCGACCG
GGCGCTGTCGGCCCTGCAGG
>r189.1 |SOURCES={KEY=4440dff4...,bw,832935-833085}|ERRORS={}|SOURCE_1="mcg" (4440dff437a67938963f7ee3177b9a39f2c413a8)
AGCCGGTGGATCAGCTTCGAGGGTCCCGCCCGCGTGAGCGACGATCCCGAGGCCGTCGCCCGTGC
CGTGGACCTATACGCGGCGCGCTATCGTCAGCCCCGCGTGAACCCCGAGCGGGTGGTGTTGGAGC
TGACCGTGGAGCGGGTGCTC
>r190.1 |SOURCES={KEY=4440dff4...,bw,3159587-3159737}|ERRORS={}|SOURCE_1="mcg" (4440dff437a67938963f7ee3177b9a39f2c413a8)
ACGCTGTGCGCGGGCACCGGGTCTTCGCCGCGGGCCTTCAGGTAGACGGGGCCGAGGTCCGGATC
GCGGAGTGCGGCCAGGGCGACCTCGGCGTGCGCGGTGTCGACCACGATCTTGGGGCGGCGATTGG
CATCCCGGACCAGCATGACC
>r191.1 |SOURCES={KEY=4440dff4...,bw,3490990-3491140}|ERRORS={}|SOURCE_1="mcg" (4440dff437a67938963f7ee3177b9a39f2c413a8)
GTTCCCGCTGGACTGCACCACCGCCATAGTAGTTAACCCGGCGATCCCTCCGGCATCTTCCCATC
GCCGCCGATAGTTCACACACCCCCAGAAAGAGCCCCCGTGACCGACTCGCCCGTCATCCGCGACA
TCCACCCCGACGACGCCGGA
>r192.1 |SOURCES={KEY=4440dff4...,bw,2109314-2109464}|ERRORS={}|SOURCE_1="mcg" (4440dff437a67938963f7ee3177b9a39f2c413a8)
GCGAAGCCGTTCGACCTCCGCGGGCCGACGCACCCCTCGCGGTGTTCGAGAACAACACCGTCGTG
GCCTGCTCCGCGGCGGCGCGTGCCCAGGGCGTGCGCAGGGGCCAGCGGCGCCGTGACGCTCAGGC
ATTGTGTCCGTCCGTCATCG
>r193.1 |SOURCES={KEY=4440dff4...,fw,948335-948485}|ERRORS={}|SOURCE_1="mcg" (4440dff437a67938963f7ee3177b9a39f2c413a8)
GTCCCGAGAGACGCTTGCGGGCATTCTTCGTGGTGGGGATCGGGTTCACGGTGTTCGGGGGATTG
ATACTCGCCCACGGCGTCGAGAACGGCTGGCTCAGGGCCCTGACTGTATTCGCCTGCTTCGTGCC
TTCGCTGCTCGCGCAGGTGG
>r194.1 |SOURCES={KEY=4440dff4...,bw,3158481-3158631}|ERRORS={}|SOURCE_1="mcg" (4440dff437a67938963f7ee3177b9a39f2c413a8)
GTCCCCAACGATCACGGGCTGTCCACGCCGGTGGTCTACGGCGAACTCGACGCCCATCGCGAGCG
GCACGCGGTCGACATCGGACCGGCGCCCCGCGTTCCGGCGGTCGATCCCGACGTGCTGCACGCGA
TCCGCCAGGGCGATGCCCGG
>r195.1 |SOURCES={KEY=4440dff4...,fw,1327212-1327362}|ERRORS={}|SOURCE_1="mcg" (4440dff437a67938963f7ee3177b9a39f2c413a8)
CCATTGTGCTCCACACCGCCGCCGCACTTCCCGACCCCGGCGAGAGGCACGACGTCCGCGTCAGA
ACTCGACGGCGCCGGAGCCGTGCGCCTGCGAGTCGCGATGCGCGAGGATCTGGTTCACCTCGACC
TGGTCGACCAGCGTCTCGTG
>r196.1 |SOURCES={KEY=4440dff4...,bw,3432722-3432872}|ERRORS={}|SOURCE_1="mcg" (4440dff437a67938963f7ee3177b9a39f2c413a8)
GCGGAGGACGCGGCATCCGGAACCCGTCGGTTGCGTCGAAGCGTCGCCCGATCGTCGTCGCGGGC
CCGGAGACGGGAGAACACCACCGCGAGCACGAGGGCCGCGCCCGCGCCGACGAGCGCTCCCCCGA
CCGTGTCGGAGAGCCAGTGG
>r197.1 |SOURCES={KEY=4440dff4...,bw,95568-95718}|ERRORS={}|SOURCE_1="mcg" (4440dff437a67938963f7ee3177b9a39f2c413a8)
GGTGAGGAACTCGTCGTCGCGGTGCAGCCGCTCCGGAACGCCGCGCAGAGCCTCGCCCGCGGGCA
GGTCCTCCACGGGCAGCCCGAAGGATGCCACGATCGCGGCGACGTCGGCATCCGTCGTCGTCTCG
TCGACCGAGACGCCCACCGT
>r198.1 |SOURCES={KEY=4440dff4...,bw,2694006-2694156}|ERRORS={}|SOURCE_1="mcg" (4440dff437a67938963f7ee3177b9a39f2c413a8)
CGCGAGACGGGTGGCGATGGCCTTGCCGATCCCGGATGCCGCGCCCGTCACGAACGCGATGCGCC
CCTGGTGCGTTTTCGGCTTCGGCATCCGCTGGAGCTTGGCCTCTTCGAGCGCCCAGTACTCGATG
CGGAACTTCTCGGCATCCGA
>r199.1 |SOURCES={KEY=4440dff4...,fw,2925756-2925906}|ERRORS={}|SOURCE_1="mcg" (4440dff437a67938963f7ee3177b9a39f2c413a8)
GTCTCGGTCGCCCAGTTCGACACCTCGTACCAGTCGTAGCCGGCACCGCCGAGGAGGTCGTCGGC
GAGCTCGTACATGTCGGCCTGCAGGTCGTCATCCGGCATCGCCACGACGCCGGAGCGGATCTGGC
GCGCGAGCTTCGTGCCGTCC
>r200.1 |SOURCES={KEY=4440dff4...,fw,1246284-1246434}|ERRORS={}|SOURCE_1="mcg" (4440dff437a67938963f7ee3177b9a39f2c413a8)
CCCGTGTAGGACAGCACGTCACCGGTGGTGTCGGAGACCGTCAGGACGACGTTGCCGATGTTCTC
GCCGTAGTTGCCCGTCTGGATGACGGGGCGCGTGCGGCCGTCGGTGGCGCCGGGGACGGGGGCGT
CCCACGCGTAGGTCTTGTGC
>r201.1 |SOURCES={KEY=4440dff4...,bw,2824676-2824826}|ERRORS={}|SOURCE_1="mcg" (4440dff437a67938963f7ee3177b9a39f2c413a8)
CCGCGGGCGCCGACATCGTCTGGCACACCCGCCGCCTCACGGATCCCGACGCCCTCCGCGCCCTG
GCGGAGCACCTCGGTCTCGCGGATGCCGTTCGATTCCCGGATACCGCCGAACTCCCGGCCGCCCC
CACCGACGACCGCGTGGACA
>r202.1 |SOURCES={KEY=4440dff4...,fw,27283-27433}|ERRORS={}|SOURCE_1="mcg" (4440dff437a67938963f7ee3177b9a39f2c413a8)
CGCCCGACCGGCACGACGAGATCTGGGCCGCACAGAAGGAACTCGATTTCCCCGGATACGTCTTC
GGCCTCGACCGCGAGACGCCCGACCTCATGGTGCAGCTGACCGAACGCTACGGACGCAGCCTCGC
CCGGCACGCGCACGACCGGC
>r203.1 |SOURCES={KEY=4440dff4...,bw,643100-643250}|ERRORS={}|SOURCE_1="mcg" (4440dff437a67938963f7ee3177b9a39f2c413a8)
GTGCGGTACTCCACCCCCTTCGGCGGCATGAAGGCTTCGGGCCTCGGTCGGGAGCTGGGCCCGGA
TGCCGCCGAGCACTTCACCGAGACCAAGAACGTCTTCTACGCCACCGAGTGACCCCGCCCGCCGA
TTCTCGTCCCACTCATGACG
>r204.1 |SOURCES={KEY=4440dff4...,fw,1323270-1323420}|ERRORS={}|SOURCE_1="mcg" (4440dff437a67938963f7ee3177b9a39f2c413a8)
GACGCGCGCCTCGGGGACCCCCGCGGCGGACGCGAGCTCGACGACGGCCGGCTCCTCCCCCTCCG
GCACGTCCAGCACCACGACGTCGCCGTCCCACGCCGACGCAAGGGCCGCGAAGGCGTCCGCGAGG
CCGTCCGAGGCGGCGGAGCC
>r205.1 |SOURCES={KEY=4440dff4...,fw,1255028-1255178}|ERRORS={}|SOURCE_1="mcg" (4440dff437a67938963f7ee3177b9a39f2c413a8)
AGGCCACGGAAGACCTCGCGGCCGCCCTGGATTCGGTCAAGGTGCACCTCGCCGAGGCGTTCCAG
CTGCACCAGCTGAACCACGACGAGATCCCCGACACCAAAGAAGAGCTGCGGACGCGGAACGCGCG
CATCATCCAGCTCTCGAAGT
>r206.1 |SOURCES={KEY=4440dff4...,bw,2390799-2390949}|ERRORS={}|SOURCE_1="mcg" (4440dff437a67938963f7ee3177b9a39f2c413a8)
ACGCCGTGGGACGCCCTCGTCACGCAGGCGGGGCTCACCGAGACCGAGATCCGCGCGGCCGCCGA
CATCTACCTCGCGTCGGAGCGCACCGTGATCAGCTGGTGCCTCGGCGTCAGCCAGCACGAGCACG
GCGTCGACACGGTCCGCGAG
>r207.1 |SOURCES={KEY=4440dff4...,bw,2435053-2435203}|ERRORS={}|SOURCE_1="mcg" (4440dff437a67938963f7ee3177b9a39f2c413a8)
GGCAGCCGCGGTCGTCGACGTCCCGGGCAGCGTCCCGACCGACCCGATCCCGCTCTCAGACGACC
GTCGCCACGACATCCCCGTGACGGTGCTGTCGGGGCAGCTCGACGAGGACGGCGTCCGCGAGGTC
CTGACCCAGTGGGGCGCGTT
>r208.1 |SOURCES={KEY=4440dff4...,fw,1154413-1154563}|ERRORS={}|SOURCE_1="mcg" (4440dff437a67938963f7ee3177b9a39f2c413a8)
GTGTGGCCGGGTCGATGACGTCAGTCCAGAGTGCCATGTGTCAGCTCTCCTCTCTCGCTCAGACG
AAGACGATGGTCGTGGCGGCGCGCTTGGCCGCGGCGGCGGGTGCCGCGAAACCGCCCGAGTAGGG
CACCTTCGCGACGTTGACGC
>r209.1 |SOURCES={KEY=4440dff4...,bw,2595649-2595799}|ERRORS={}|SOURCE_1="mcg" (4440dff437a67938963f7ee3177b9a39f2c413a8)
GCTTCGCCAGGTCGCGGAGATAGCGACCCGGCCGCAGCACCGTCTCGGGCAACCATCGCATACCG
CGGTCTCGCGCCACCGGGGTCTCCTCATCAGATCAGACGACCCGAGGGTCGCCGCCGACCAGGCT
TCCCGGCACTCCGGCGACAA
>r210.1 |SOURCES={KEY=4440dff4...,bw,237969-238119}|ERRORS={}|SOURCE_1="mcg" (4440dff437a67938963f7ee3177b9a39f2c413a8)
CAGCGTCCGCACGGTCCCGCCTCTGCGCGAGGAGCAGCGGGTCGGGCCGCAGCACGAGGACGTAC
AGCGCGAGCGCGCACGCCTGGGCGGCGAAGGAGAACAGGTACGCGCCGGTGAGGCGCGGCATCCC
GATTCCCGCTCCGAGCACCT
>r211.1 |SOURCES={KEY=4440dff4...,bw,2243386-2243536}|ERRORS={}|SOURCE_1="mcg" (4440dff437a67938963f7ee3177b9a39f2c413a8)
GCAGCTGGTTGATGAAGATCGCGGTCGTCTTGGTGGTGTTCAACCCACCGGTGAGCTTTCGCAGG
GCCTGCGACATCAGGCGAGCCTGCAGACCCACGTGCGAGTCGCCCATCTCACCCTTGATCTCGGC
TTCGGGGACGAGCGCCGCCA
>r212.1 |SOURCES={KEY=4440dff4...,fw,3123490-3123640}|ERRORS={}|SOURCE_1="mcg" (4440dff437a67938963f7ee3177b9a39f2c413a8)
AGGCCTCGGGGCTGGCCTCGGTGAAGGCGTGGCCGTACCCGAAGTCCATCGTCACGTCGCGCACC
TGGGTGCCGTCGCCCGGGACCTTCGAACCGAAGCGGATGGTGACGCCCTCATCGGGCTGCACGCG
GATGACGAGCGCGTTCTGAC
>r213.1 |SOURCES={KEY=4440dff4...,bw,600661-600811}|ERRORS={}|SOURCE_1="mcg" (4440dff437a67938963f7ee3177b9a39f2c413a8)
CATTCGGTCGTTTCGCGACTGCGCCTGGACTACCCCGGCGAAGACCCCGTGCACATCGAGACGAT
CGTCCTGCGGGAGTGGGAGGCCTTCTCGGCCGGACGTCCGCTCGTCGTTCCCACCGCGGTCGAAG
AGGGCGCGCGCGAGATCCTC
>r214.1 |SOURCES={KEY=4440dff4...,bw,1767694-1767844}|ERRORS={}|SOURCE_1="mcg" (4440dff437a67938963f7ee3177b9a39f2c413a8)
GACGACGCTCAGACGCAGGCCGTCTCCTCGGCCCTCGCCGAAGGGTACGGGGTCCCGACGAGCGA
GGTCACGAACTCGTTCATCGGCCCGACCTGGGGCGCGGACGTCACCCGCCAGTCGCTGTGGGGTC
TGGCGATCTTCCTCGCGCTG
>r215.1 |SOURCES={KEY=4440dff4...,bw,987503-987653}|ERRORS={}|SOURCE_1="mcg" (4440dff437a67938963f7ee3177b9a39f2c413a8)
CCCGCCGCGCGCCCGGACACGCATACCTGCCGTGCCCGACTCCGCGCCACCGCCTGCGCCCCCAC
GACGGACGCGATCGCTCGATCTCTCGTCAGGCAGTCATGACCTCCTCCTCCCCCACCGTCCGCTC
CTCGTCGGCCCCCGCCAATC
>r216.1 |SOURCES={KEY=4440dff4...,bw,2641291-2641441}|ERRORS={}|SOURCE_1="mcg" (4440dff437a67938963f7ee3177b9a39f2c413a8)
GGTCGAGATCAGGGTCATGAGCGTCCGCCCTCGCGCGGTGCGCGAGAGGGGACGGAGCATGGCAC
TAGGCCGCGTTGATCGCAAAAAAGACGAAACTGCGCTAGCATGAAGACGCTCCTCCTCTCAAGGG
ATGCGCACACCGACCCGCCA
>r217.1 |SOURCES={KEY=4440dff4...,bw,1373058-1373208}|ERRORS={}|SOURCE_1="mcg" (4440dff437a67938963f7ee3177b9a39f2c413a8)
AGTGGGCGGATGCCGGGTACTTCCCGTCCGACATCAACGCGATCGACTACTTCACCTTCACGAGC
CGCTTCTCCGCGGGTGAGGGTCTGTTCACCTTCAACGGCAACTGGGAGGCCGCGAACTACCAGAA
GGCGCTCGGCGACAACGTCA
>r218.1 |SOURCES={KEY=4440dff4...,fw,211530-211680}|ERRORS={}|SOURCE_1="mcg" (4440dff437a67938963f7ee3177b9a39f2c413a8)
GTGCTGCGTTTCCGCCCGCGGGGCTGTGCCAGCTGCAACCTGAGAAATATTCGAGTTAGCTGCAA
CTACGAGCCAGGATGATTCCGTGCTGATTCTCTATCCAGATACCAACGCGCTTCACGCGGACTTG
CTGATGCTCAGATCCAACAG
>r219.1 |SOURCES={KEY=4440dff4...,fw,896326-896476}|ERRORS={}|SOURCE_1="mcg" (4440dff437a67938963f7ee3177b9a39f2c413a8)
CGCGGTGGCGACGGGGTGACGCACGGTGGTCATGTCGGTGTCCTCAGGAGCGTGCGGCGGCGGCG
TTGACGGCGTCGACGATGCCCTGCGGGCTGCCCTTGCCAGCGAACAGGTCGACGACCGCGACGTT
CAGCGCGTTGCCGACGTTCT
>r220.1 |SOURCES={KEY=4440dff4...,fw,2938470-2938620}|ERRORS={}|SOURCE_1="mcg" (4440dff437a67938963f7ee3177b9a39f2c413a8)
ATCGGATGGGTGTGGACGCGGCCCCCGCGCACCTCGAGGAACCTCTCGGGCGACGCGCTCACGAG
CGCCGTGTCGGCCTGCCGGACGAACCCGCCGTGGTGCGACGACGCCTGCCGTCGCAGGCGGCGGA
ACACGGCGAGGGCGTCGGCG
>r221.1 |SOURCES={KEY=4440dff4...,bw,1794869-1795019}|ERRORS={}|SOURCE_1="mcg" (4440dff437a67938963f7ee3177b9a39f2c413a8)
CTTGTCGACGCGTCCCTGATCGAGGTCGGTGATGACGACGGGCACCCGCAGCTTCCGCACGAACA
GGAGGGCGAACTGCGACGCCATGAGGCCCGCACCGATCACGCCGACCTTCGTCACCTTCTTCGCG
AGCGCCTTGTCGGGAGCCCC
>r222.1 |SOURCES={KEY=4440dff4...,bw,2907543-2907693}|ERRORS={}|SOURCE_1="mcg" (4440dff437a67938963f7ee3177b9a39f2c413a8)
GCGCCGTCGAACGCGCGGCGCGCGGTGCGGATCGGGCCGAGAAGCGCGACGCGCAGCGCGGGGGA
GCGGCTGAGGCTCCGGCCCCCGTGGCGGTGTCCGTGACGATGGCGCAGCTCCCCAACACCCGCGA
CGTCGCGCTCGAGCGCGGTG
>r223.1 |SOURCES={KEY=4440dff4...,bw,3538128-3538278}|ERRORS={}|SOURCE_1="mcg" (4440dff437a67938963f7ee3177b9a39f2c413a8)
CATGCTGCTGGCGATGCTGGATGCCGCCGTGTTCGGCGTGGTCGCGCCGGTGTACTGGACGGCGC
TGCTGCTCGCGGCGGCCGTGGGCCTGGCGATCTGGCGCCGACCGCGCCAGCGGCGCGTCCCGCGG
GTGCCCGCGCTGATGACGCT
>r224.1 |SOURCES={KEY=4440dff4...,fw,2542176-2542326}|ERRORS={}|SOURCE_1="mcg" (4440dff437a67938963f7ee3177b9a39f2c413a8)
GACCTCCTGCGACCCGACCTCTGGGTCGCCGACATCGTCTACCGGCCGCTCGACACCGAGCTGCT
GATCGCGGCGCGCGAACGCGGCTGCCGCACCCTGAGCGGCGGACGCATGGCGGTACACCAGGCCG
TCGACGCCTTCGCCCTCATC
>r225.1 |SOURCES={KEY=4440dff4...,bw,2989565-2989715}|ERRORS={}|SOURCE_1="mcg" (4440dff437a67938963f7ee3177b9a39f2c413a8)
GAAGCCCACGGCCATCGGGCTGCTGCTCATGGACCAGTCGGTGGTCAGCGGCATCGGCAACGTCT
ATCGCGCCGAGATCCTCTTCCGTGCCCGGCAGAACCCGCACACGCCCGGCCGCGACGTCCGCGAG
GAGACCGCGCGCGAGATGTG
>r226.1 |SOURCES={KEY=4440dff4...,fw,1386514-1386664}|ERRORS={}|SOURCE_1="mcg" (4440dff437a67938963f7ee3177b9a39f2c413a8)
CCCGAAGCTGCGCGGACAGGCCGACGAGATCGTCGCCCACGCCCCGAGCATCGTCGGTGTCGTCT
CGATGGTGCTGGCCGCCGGCGTCCTGGTGGGCGTGCTCAACGGCACCGGGATGGTCACGGCGATG
GCCGCCTGGATCACCCAGGT
>r227.1 |SOURCES={KEY=4440dff4...,bw,2790920-2791070}|ERRORS={}|SOURCE_1="mcg" (4440dff437a67938963f7ee3177b9a39f2c413a8)
CGTCTCGGCCGACGAAGGGAGTGGAACAGCCGGAGGCGCCGGGAGCCGCACGACCGGTAGGGCGG
AAAGCGAGGCGCTCGGCGGTGGAGGAAGGGGGCGACCGGTTGCCCCACCGCTGAGTGCCGACAGC
ACCGCCGGCTTGCGCGCCGC
>r228.1 |SOURCES={KEY=4440dff4...,fw,1951134-1951284}|ERRORS={}|SOURCE_1="mcg" (4440dff437a67938963f7ee3177b9a39f2c413a8)
CACAGTTGCCGACGGCCGGCGAGCGCGTGCTCGTCATCGGCTGCGGCACGTCGTACTACGTCGGC
GATGCCTACGCCTACCTCCGCAACGACGCGGGGATCGGGCGGACTCGCGCGGCCATCCCGTCGGA
GCTCACCTGGGTCGACGACG
>r229.1 |SOURCES={KEY=4440dff4...,bw,1128557-1128707}|ERRORS={}|SOURCE_1="mcg" (4440dff437a67938963f7ee3177b9a39f2c413a8)
CGATCGGCTACATCATGATGGGCGCGGGGGCCGTCGTCTTCATCATCGGACTGGTGCTCCTCGTC
CGCCGTCGGCAGACCGACACGGTGACGCGCACCGAGGGCGTCGGCGGCGCGCAGGTCACCCGTTC
GACCACCCGGTCGTCGAACG
>r230.1 |SOURCES={KEY=4440dff4...,bw,3640589-3640739}|ERRORS={}|SOURCE_1="mcg" (4440dff437a67938963f7ee3177b9a39f2c413a8)
ACGCACCTCGCCGACCGTCGACGTGCGCGTCGCGACGCCCTCGACCGGAGATGACCCCATGTTCG
GAATGAGCCTCGAGAAGCTCGTCCTCGTGATGCTGATCGCCGCCGTGCTGATCGGCCCGACCCGT
CTGCCCGACTACGCGCGTCG
>r231.1 |SOURCES={KEY=4440dff4...,bw,1014573-1014723}|ERRORS={}|SOURCE_1="mcg" (4440dff437a67938963f7ee3177b9a39f2c413a8)
CATCTGCGGCGAGGCCGCCGCCGACCCGCTTCTCGCGATCGTCCTCGTCGGACTCGGCGCGACCA
CGCTGTCGATGGCGCCCACCGCGCTCGCCGACGTCCGCGCCTCGCTCCTCACCCACTCTCTCGAC
GATGCCTGCCGCATCGCCGA
>r232.1 |SOURCES={KEY=4440dff4...,fw,1352129-1352279}|ERRORS={}|SOURCE_1="mcg" (4440dff437a67938963f7ee3177b9a39f2c413a8)
GGCCATGGCCGCCTCCCCGGGCACGTCGACGGTCGACGCGGTTCCTCGCCATGGTGCCGCCCCGG
GTGGAGGGAGGACGGGCGACCCGCCCCCGCCGGGCAGGGACGTGCGCCCCACCTTCACCCGAAGA
CTCACCCGCTGCGCTGCGCG
>r233.1 |SOURCES={KEY=4440dff4...,bw,880875-881025}|ERRORS={}|SOURCE_1="mcg" (4440dff437a67938963f7ee3177b9a39f2c413a8)
CGTCGTCGTGACCCAGGTGGGGCGCGACTCGCCGCGGTCGCGCGAGCTGGCCGAGGCCCTCGACG
CCGAGCTGGTCGACTGGCCCGACGGTCGTAGCCACGGGGAACAGGAGCGTCTGCTCCGCGACGTC
TACCGACGCTCCGCGATCGT
>r234.1 |SOURCES={KEY=4440dff4...,bw,2497613-2497763}|ERRORS={}|SOURCE_1="mcg" (4440dff437a67938963f7ee3177b9a39f2c413a8)
GGTGAGCGAGCGACCGAGGTGGATGGGCGTGCACACGCCGGTGACGATGCCGGAGGTGGCGGAGC
GCGTGTGTGTGGCGTTGATGTCGATTCCGACCGCAAGTTTGCCGGACCCGGCGTAGAGGTTCGCA
GCCATCGAGCCGAGGGATTC
>r235.1 |SOURCES={KEY=4440dff4...,fw,2651001-2651151}|ERRORS={}|SOURCE_1="mcg" (4440dff437a67938963f7ee3177b9a39f2c413a8)
GCGCGCTCGGAGAAGAGATCACTGACATCGAAGCTCGCATGAGAGCACGCGTGACCGCAGCCAAC
CCCGCCCTCATAGCCGTCAAAGGAGTCGGTCCCGTCGTTGGCGCGCAACTGCTGATCACCGCCGG
GGACAACCCCGACCGGCTCA
>r236.1 |SOURCES={KEY=4440dff4...,fw,626424-626574}|ERRORS={}|SOURCE_1="mcg" (4440dff437a67938963f7ee3177b9a39f2c413a8)
CCCGAGCTCATCCACGCGGCGGAGACGAGCCAGGCCCCGCGGAGGAACTCCGGACGGACGCGACG
GGGAACCGCGACGCGCGGGACGAGCGAGCGCCACGCGCCCGCGACCCTCGACGAGGACTCCGGCG
TGAGCAGGACCGCACCGAGG
>r237.1 |SOURCES={KEY=4440dff4...,fw,1576664-1576814}|ERRORS={}|SOURCE_1="mcg" (4440dff437a67938963f7ee3177b9a39f2c413a8)
CCGCGTGGAGGAGCCCTGCCACGCGCGAGGTGATGTCGTCGACGACCGCGCGATGCGGGGCCGGG
ACCTTGTCGATGTCGGTCGCGAGCGTGCCCTTGAGCGGACGGAAGGGGACGACGAAGGGGTACAC
GCCCATCTCGATGAGCTCGC
>r238.1 |SOURCES={KEY=4440dff4...,fw,1429717-1429867}|ERRORS={}|SOURCE_1="mcg" (4440dff437a67938963f7ee3177b9a39f2c413a8)
AGACATCATTTACCGTTAGTGCGGTATTGGCGGCCACCGCCCCTGTGAAGACGGCAGCATTTGCG
GGAGACGCAACCAGGCCCAGACTTACTACTACGTATACGATTGCCGTGAACGTGAATAACTTGAC
CTTCGAGAACCTCGATATTT
>r239.1 |SOURCES={KEY=4440dff4...,bw,1675480-1675630}|ERRORS={}|SOURCE_1="mcg" (4440dff437a67938963f7ee3177b9a39f2c413a8)
GACGGGAGGTCGACGTACGCGGTGTCGGTGGGGGCTCGGCGATGCATCCGAGGCGCGACGATCGT
CACGGTGTGGCCTGCGCGCTCGAGGAACCGCCGCTGCAACCGCATCGACACCTGCGCACCGCCCA
GCGACTCCACGTGCTGGTCG
>r240.1 |SOURCES={KEY=4440dff4...,fw,2708927-2709077}|ERRORS={}|SOURCE_1="mcg" (4440dff437a67938963f7ee3177b9a39f2c413a8)
GTGACGGTGACGGTCTCGCCCTGAGCGATTCCTGTGGTCTTCGACACGGTGACGGTGGGCGTGGA
TGCCGCGGGCGCTGCCGCATAGGCGACCGAGAGCGCGCTCGCGGGCTTGCGCGAGTCGGCGGACC
CGCCCGAGGAGTACCAGTAC
>r241.1 |SOURCES={KEY=4440dff4...,bw,2876637-2876787}|ERRORS={}|SOURCE_1="mcg" (4440dff437a67938963f7ee3177b9a39f2c413a8)
CTCACCACCTACTACACACGAAAGGACGGGTGAGAAATGAACAAGGCAGGTCAACGATGGGCAAG
GGTGACCGTGACCACGGTCCTTGCGGTTGCGATGACAGGGCTAGGTGTTAGCTCAGCTAACGCCT
CCGACGTCACACCCAACTCT
>r242.1 |SOURCES={KEY=4440dff4...,fw,2196856-2197006}|ERRORS={}|SOURCE_1="mcg" (4440dff437a67938963f7ee3177b9a39f2c413a8)
CGTGCGGGCCAGGCGCTCGAGGAGGTCGGGCCAGGCGTAGGTGTCGTGGGGGCTCGCGGTCGCCG
TCACGCCGAGGCCGAGGTACCGCACGCACAGGCTGTAGAAGATCTCGAACGCCCAGACGGCGCTC
TCCGTCGGGAGGTCAACGCC
>r243.1 |SOURCES={KEY=4440dff4...,fw,3492327-3492477}|ERRORS={}|SOURCE_1="mcg" (4440dff437a67938963f7ee3177b9a39f2c413a8)
CCGGTGGTGTCGCGATCGCCCATGATGCGCCTCTCTCGTGGTGACGGATCCGAGGCTAGACCGCG
AGCCTTCCGCGCGCCCGGACCTTGACACGCGCGTGCACCGGCGTGTGCCGTCTGTCAAGGGCGCG
GGCCGATTCCCGTAGACGGA
>r244.1 |SOURCES={KEY=4440dff4...,bw,3001444-3001594}|ERRORS={}|SOURCE_1="mcg" (4440dff437a67938963f7ee3177b9a39f2c413a8)
GTCAACAACACCTCGATGCTCAAGCTCCTCGAGGAGGCGCGTCTGCGCGCCTTCTGGCGCGGTGA
CGAAGAGGGCGAGGCCCTCCCGACCGCGGTCTTCGACATGAGCGTCCTGGAAAGCGGCGGCGAGC
GGGCGACCCTGATCGCCCGG
>r245.1 |SOURCES={KEY=4440dff4...,bw,613503-613653}|ERRORS={}|SOURCE_1="mcg" (4440dff437a67938963f7ee3177b9a39f2c413a8)
TCCCACCGACGAAGCCGTCGCGCTCCTGCGTGACGTGCACGGGCTCGACGCCGAACTCGGCAGCC
TCGGCAGCCAGCAGGACCAGAACTTCCTCGTCCGTCCCCGAGGCGCGGGCGAGCCGCTGGGCGTG
CTGAAGATCAGCAACCCCGT
>r246.1 |SOURCES={KEY=4440dff4...,fw,3100552-3100702}|ERRORS={}|SOURCE_1="mcg" (4440dff437a67938963f7ee3177b9a39f2c413a8)
TGCGCGAGGTGCCGTGCGCCGTGTGCGACGGCGACCGGCTGAAGCCCGAGGTGCTGGCCGTCCTC
GTCGACGGGACCTCGATCGCCGCGGCATCCCGCCTGAGTCTCGCGGACGCGCGCGAGTTCTTCAC
GAAGCTCACGCTCACCGACC
>r247.1 |SOURCES={KEY=4440dff4...,bw,2722052-2722202}|ERRORS={}|SOURCE_1="mcg" (4440dff437a67938963f7ee3177b9a39f2c413a8)
ATGTCCAGTCGCCGCGCACGGGCTCGGGCACGCGCCGACCGGCGTCGGCGAGCGTGGCACGCCAG
GCCCGCTCGCGCTCAGCCGCGGCGAAGGAACGCGCGGGACCCGCGACGTGGTGCACCGTGTCGTG
GCCGAGCCCGAGCAGGTGCT
>r248.1 |SOURCES={KEY=4440dff4...,fw,3499749-3499899}|ERRORS={}|SOURCE_1="mcg" (4440dff437a67938963f7ee3177b9a39f2c413a8)
ACCGCCAACGCCGCGGCCGCCGACCTGCTCGACGGGGGCTTCGACGTCGCGGCCTTCGACACGCT
CGTGCGGGATGTCTACGACCGCCGCCTGCGCGCCGAGATCCACCCGCAGTGGTGAGTCGCCCCTG
ACACGACGGATGCCGGACCC
>r249.1 |SOURCES={KEY=4440dff4...,fw,2142081-2142231}|ERRORS={}|SOURCE_1="mcg" (4440dff437a67938963f7ee3177b9a39f2c413a8)
AATCTCGGTGAGGATCTCGTACGCCTGATCGAACGCGGCCCGCGCGGCATCGTCACCGTTCCCGG
CCGCGTACGCGCCGAGGGTGACACCCAGCCGGATCTCCTCGTCGAACTGCTGCCGAGACTTCAGG
TTCTTCAGGTCCGGGGTCAC
>r250.1 |SOURCES={KEY=4440dff4...,fw,2478001-2478151}|ERRORS={}|SOURCE_1="mcg" (4440dff437a67938963f7ee3177b9a39f2c413a8)
GCCGCCAGCGCGACGCGGCGCCGATCGTCGGAGAAGCTCGTCACGAGGACGCGCGCGGCGTGCGG
GGCGATCAGCCGGCCGACGGGCTCGGCGGCGGCCTCCGCCTTGACGTCGAGGTTGAACCGGACAT
CGGGGAACGCCTCGAGGGCC
>r251.1 |SOURCES={KEY=4440dff4...,bw,2106088-2106238}|ERRORS={}|SOURCE_1="mcg" (4440dff437a67938963f7ee3177b9a39f2c413a8)
GCCGATCGAGCACGCCCGCATGGACAACCGCACCGTGATCCAGTGGGACAAGGACGACGCCGCCT
GGATGGGGCTGGTGAAGTTCGACCTGCTGGGGCTCGGCATGCTCGCGGCGCTGCAGTACTGCTTC
GACCTGATCCGGGATGCCAC
>r252.1 |SOURCES={KEY=4440dff4...,fw,1187620-1187770}|ERRORS={}|SOURCE_1="mcg" (4440dff437a67938963f7ee3177b9a39f2c413a8)
CCAGCACGACGCCGACGACGCGGCGGACACCGACGCCTCGCCCACGGGCGAGATCGGCTGACCCG
CCGGCGCGCGACCCCGCCGCGCGAGCACAGCCTCCGCTCGCGCCCGCCTAGGCGGGTGCGAGCTG
GTCGGGGCGCGGGGCGAGGT
>r253.1 |SOURCES={KEY=4440dff4...,fw,2108162-2108312}|ERRORS={}|SOURCE_1="mcg" (4440dff437a67938963f7ee3177b9a39f2c413a8)
CGTCGAGGACCGCCGGCGGGGCGCTCAGCGCGTCCCGCTCCCCCACGGTGACCGACGCCCCCGCG
ATGTCGGTGACCTCGACCAGTCGCGGCTCGGGATACACGGTGGCCGGCAGCGGGTCGGGGAGACT
TCCCGGCCAGGGCCGGGCAC
>r254.1 |SOURCES={KEY=4440dff4...,fw,2392925-2393075}|ERRORS={}|SOURCE_1="mcg" (4440dff437a67938963f7ee3177b9a39f2c413a8)
GGCGGCCCATGTCAGGACCGGCCGCGCGAGGAGGGGGACATGGGTCGAGCGTACGCCCGGCCGAC
GGGCGCGGGGCGGCACCGGGGACCGCCGCCGCGGGGCGCCATACAGCGCCGAGGTGTCCGACCCG
TGTGGTGGAATGGCAGCGAA
>r255.1 |SOURCES={KEY=4440dff4...,fw,2304200-2304350}|ERRORS={}|SOURCE_1="mcg" (4440dff437a67938963f7ee3177b9a39f2c413a8)
CCGCATCGTCAAGGAAGACCCGCGAAATGACCACACCCGTCCTGCTGGCCATCGGAGTCGGAGGC
ATCCTCCTCCTGCTCTTCCTCATCATCAAGCTCAAACTCAACGCCTTCCTCGCGCTCCTGATCGT
CAGCATCCTGGTCGGGCTGG
>r256.1 |SOURCES={KEY=4440dff4...,bw,2956761-2956911}|ERRORS={}|SOURCE_1="mcg" (4440dff437a67938963f7ee3177b9a39f2c413a8)
ACCAGAAGACTTCGGGCGATGACCGCCCTTCGCAGCACGAGCCGCAGGCCTGCTGCAGACCGAGT
GAGTTCGCGGCCCCGCCGGGTGCGGCGCCGCACGAGATTTCGCCGGGCGACGCGCGGTGTCGCCC
GCCAGGGAGTACGCCCGATA
>r257.1 |SOURCES={KEY=4440dff4...,bw,1162464-1162614}|ERRORS={}|SOURCE_1="mcg" (4440dff437a67938963f7ee3177b9a39f2c413a8)
GGTCGCGACATCCCAGACCGGCCACCGTCGACAGGTGCAGGTCCTGATTTACTCCGACCGCCAAG
AGCTCGCCGCCGCGCACGCCGCGCACAGGGGCATACCGGTCCAGGAGGACACAGCAGGCGGCGTC
GCTTTCCGTGGCGGGTGGTG
>r258.1 |SOURCES={KEY=4440dff4...,fw,3241093-3241243}|ERRORS={}|SOURCE_1="mcg" (4440dff437a67938963f7ee3177b9a39f2c413a8)
GACCCGGACTCGCCGACGATCGCGAGCACTTCGCCGGCGTGCGCCTCGAGCGAGATGCCGTTGAT
GGCCGCGACGGGCGCGCCGTCGGTGGCGAAGGTGACCCGCAGGTCGTCGATGCGGGCGACGGGCG
CGGTGGTGCCGGTCATGAGG
>r259.1 |SOURCES={KEY=4440dff4...,bw,518026-518176}|ERRORS={}|SOURCE_1="mcg" (4440dff437a67938963f7ee3177b9a39f2c413a8)
CCCGCGCCGCGGCCGAGCTCATGGCCGGCCCCGACGGGATCGATCCGCTCGGCCGCGAGGACCGC
CCCGCGCCGCCGCTCGACGCGCGCCCGCGCGTGGCCGTCCCGACGCCCGAGCACCTCGAGGGGCT
CGCCGACGGCTGGGCCGAAG
>r260.1 |SOURCES={KEY=4440dff4...,bw,1885231-1885381}|ERRORS={}|SOURCE_1="mcg" (4440dff437a67938963f7ee3177b9a39f2c413a8)
TCCGACTCGCCGAGGATCTTCCGCTCCGGCCAGCAGAAGTCCGACCGGAAGATGCGCCCCTCGAC
CCGGTGGTTGCGCTGGAGCTCGGGGGTGGGGAACCCGCACCATTCGATGACGGCTCGGCTGATGG
ACTCGCCAGGAGACTCTGCC
>r261.1 |SOURCES={KEY=4440dff4...,bw,1652899-1653049}|ERRORS={}|SOURCE_1="mcg" (4440dff437a67938963f7ee3177b9a39f2c413a8)
CCGGAGCCCACGACGGAGCCCGGCGAGACCACCGTCGCGTTCTACGGCGACTCCTACACCCGCGG
CACCGGCGCGAGTTCGTCCGACAGGCGCTGGTCCACGATCATCTGCGCGGAGCGCGGGTGGACCG
AGATCAACCGCAGCGAGAAC
>r262.1 |SOURCES={KEY=4440dff4...,fw,2636322-2636472}|ERRORS={}|SOURCE_1="mcg" (4440dff437a67938963f7ee3177b9a39f2c413a8)
GGTCGCCAGCCGCGCAGGCACGGGCGCTGCGGATGCTCGCCACCGGCGTCGAGGCCGAGGCGATC
GCGCAGCCGGCTGGCGATCGCGCATGAGCGAGATCCGCTTCGACACCTACCTCGAGCGGTTGCGG
AGCACCGGGAGCATCGCGCT
>r263.1 |SOURCES={KEY=4440dff4...,fw,2438504-2438654}|ERRORS={}|SOURCE_1="mcg" (4440dff437a67938963f7ee3177b9a39f2c413a8)
GCACTCCCATACGTGGTACGCGAACTTCGCCGGGCACCTGGCATCCCTTCTCCACGGCATCCCGC
ACGTCGTCACCGCCCACAGCCTCGAACCGCTGCGGCCGTGGAAGGCCGAGCAGCTCGGCGGCGGC
TACGCCGTGTCGAGCTACAT
>r264.1 |SOURCES={KEY=4440dff4...,fw,1635886-1636036}|ERRORS={}|SOURCE_1="mcg" (4440dff437a67938963f7ee3177b9a39f2c413a8)
CGTGTGGCGCGGGCCGAGGCGATCGTCGACGCGTCGGCGCAGCTCGCCCAGTGGCAGCTCGACGG
CGTCCGCGATGCGGACGCGAGCGGCCTGATGTTCCGCGTCGCGCAGATCACCTCGGTGCCCGCAT
GAGCGAGGTCGTCGACGTCC
>r265.1 |SOURCES={KEY=4440dff4...,bw,186680-186830}|ERRORS={}|SOURCE_1="mcg" (4440dff437a67938963f7ee3177b9a39f2c413a8)
GCGGGCGAGATCCCGCGCGGACAATACGGCGCGGGCACCATGACCGTCTGGGACACCGGCACGTA
CGAGCTCGAGAAATGGCGGGACGACGAGGTCATCGCGACCCTCACCGGCCGCTCGGACGGTCCGC
TCGGGCGCGTTCGGCTCGCC
>r266.1 |SOURCES={KEY=4440dff4...,fw,2346533-2346683}|ERRORS={}|SOURCE_1="mcg" (4440dff437a67938963f7ee3177b9a39f2c413a8)
CGCTGGCCTTCGGCATCCCGATCGTCCTCATCCAGTTCGCCACGGCGCCCCTCGCCGCGCACATG
GTCGGCCGCGCCGCGTACCGCAACCGCACGATGGACGAGCAGGGCCTCTACGTCGACGACCTGCA
GCACCGCACCGAAGAGGGCG
>r267.1 |SOURCES={KEY=4440dff4...,bw,1900368-1900518}|ERRORS={}|SOURCE_1="mcg" (4440dff437a67938963f7ee3177b9a39f2c413a8)
CATCCCGGTGACCATGGCCGTCGCCCTCGCGCTCGCGCTGGCGCTGAACTCCAGCGGCGGACGCA
TCGTGTCGGTCCTGCGCGTGGGTTTCTACGCCCCCGTCGTGACGAGCATCGTCGCGGTGGCGGTC
GTGTGGCGCTACATCCTGCA
>r268.1 |SOURCES={KEY=4440dff4...,fw,2443520-2443670}|ERRORS={}|SOURCE_1="mcg" (4440dff437a67938963f7ee3177b9a39f2c413a8)
CCGCAGAGCGGGATTGGAGGGGCGGAGCGGGGTCGGGGCCGCAGTGCCGGATTGGAGCGCCGGAG
CGGGCTGAGGGCCGTAGTGCGGGATCGGAGCGCTGAAGCGGGGTCGGGGCCGCAGTGCCGTATTG
GGTCAGCGGGCGGGAGGCGG
>r269.1 |SOURCES={KEY=4440dff4...,bw,1327023-1327173}|ERRORS={}|SOURCE_1="mcg" (4440dff437a67938963f7ee3177b9a39f2c413a8)
GGTCGGTGGAGGACAGCTGGCGCGGATGATGATCGCGCCGGCCGAGGAGCTCGGGATCGACATCC
GTGTCCTCGCCGAGACCGAGGGCATGTCGGCGGGGCTCGCCGCCACCGCCGTGGGCGACTACCGC
GACGCCGAGACCGTGCTCCG
>r270.1 |SOURCES={KEY=4440dff4...,fw,2309294-2309444}|ERRORS={}|SOURCE_1="mcg" (4440dff437a67938963f7ee3177b9a39f2c413a8)
TGCTGACGGCCGGCGTGGTCGTGCTCCTCTTCGTCGGCTGGCAACTGTGGATCGGCGATGCGATC
ATCGGCGCCCAGTTCAAGAGCGAAGCCGGCGCCTTGACCGAGGAGTGGGCGGCCGCTCCGGCGAC
CCCGAGCCCTTCGGCCTCGC
>r271.1 |SOURCES={KEY=4440dff4...,bw,1853112-1853262}|ERRORS={}|SOURCE_1="mcg" (4440dff437a67938963f7ee3177b9a39f2c413a8)
TGCCGACGTGGATGATCTGCCCCTGCGGGCTCTCCTTGTACGCCAGCAGCAGCTCGCGGTCGACC
GAGGTGTAGTGCTGACCCTTGGGGTTGTAGATCTTCGCCGTCGGGAAGTACGCGTCCATACCGAA
GGTGCGCGCCTCGTCGGGGA
>r272.1 |SOURCES={KEY=4440dff4...,fw,2025160-2025310}|ERRORS={}|SOURCE_1="mcg" (4440dff437a67938963f7ee3177b9a39f2c413a8)
GAAGCGCGCGTCGGCGATCGTCACCGACCGCGGCGGCCGGACGTGCCACGCAGCGATCATCGCGC
GCGAACTCGGCATCCCCGCCGTCGTCGGCACCGGCGTCGCCACGCACGCCCTCACCGACGGCCAG
GAGGTGACCGTCTCGTGCGC
>r273.1 |SOURCES={KEY=4440dff4...,bw,1902775-1902925}|ERRORS={}|SOURCE_1="mcg" (4440dff437a67938963f7ee3177b9a39f2c413a8)
AGGGGATGCCGCGCGCCCCGCGGGGGAGCTACCCGAAGGGGCTCCAGCGCCGCCAGCGGATCGTC
GACGAGGCCATGGTCGTCTTCGCGCGGTCGGGAGTGACGAGCGGATCGCTGCGCGAGGTCGCCAA
GCGCGTCGGGTTGACCCCCG
>r274.1 |SOURCES={KEY=4440dff4...,bw,1923487-1923637}|ERRORS={}|SOURCE_1="mcg" (4440dff437a67938963f7ee3177b9a39f2c413a8)
GTCTACTGAGCCAGATCTCGGCGCTCGAGCGGCTGTCCGAGCGTGAGCCGACGCTCCGCTGGGCC
CACTGGCTCATCGCGGCGCTGTTCTTCATGATCGAGCTGCTGCCGGTGCTCGTGAAGGTGCTCAC
CGGGTTCGGCGGCCCCTCGT
>r275.1 |SOURCES={KEY=4440dff4...,fw,2723122-2723272}|ERRORS={}|SOURCE_1="mcg" (4440dff437a67938963f7ee3177b9a39f2c413a8)
GAGGCGCCCGACGAACGTGCCGTCGACGTGCACCCACGCGAGGTCGCGGACCTCGCCGAACGCGA
GCACGGCGGGAGCGTTCGCGGGCAGGTCGACGTCGTACCGGAGGAGGGGCCCGAGGTGTCCGAGC
TCCTCGAACGTCGCGGGGTC
>r276.1 |SOURCES={KEY=4440dff4...,fw,1914815-1914965}|ERRORS={}|SOURCE_1="mcg" (4440dff437a67938963f7ee3177b9a39f2c413a8)
CTCGGGCATCAGGACAGCCGCACGCGCACCTGCGCCTTGCCGAGGACCGTCGTGCCCGCGTGCGT
CACGGTGAGGTCGATGCGGGCGGCCTCGTCGTCGACCGCGCCCACCTTGGCGCTGATGTGAAGAT
CGGCACCCTCGACCGGGTCG
>r277.1 |SOURCES={KEY=4440dff4...,fw,377467-377617}|ERRORS={}|SOURCE_1="mcg" (4440dff437a67938963f7ee3177b9a39f2c413a8)
GGGGTTCTGCTTTTGGCGCGGAATGCGCGGTGTCCGGCAGATCCGCGTCGGCGCCCGCGCCTAGG
CTGAGGCAGTGACCCCCGCTTCGCCGCCCGCCTCGGGATCCGTCCGCGGCGGCCTCTTCGCCTTC
GCCGCCTATCTGCTGTGGGG
>r278.1 |SOURCES={KEY=4440dff4...,fw,1839020-1839170}|ERRORS={}|SOURCE_1="mcg" (4440dff437a67938963f7ee3177b9a39f2c413a8)
TGTCCCGCGACATCCACTTCGCCAACGACGCCGACGTCGCCGGCATTGCCGAGGTCCGCTACGGG
GCAGCCAAGGGGATCAACGGCCTCGTGATCCTCACGACGCTCGGCACCGGCATCGGGTCGGCGAT
GATCTACGACGGCGTCCTCA
>r279.1 |SOURCES={KEY=4440dff4...,fw,886446-886596}|ERRORS={}|SOURCE_1="mcg" (4440dff437a67938963f7ee3177b9a39f2c413a8)
TACGGTGTCGCGTGGGCGGCGCGCGGCGAGGAGATCCCCTGCGTCATCACGGCGATGGCCGACGA
GTTCGGCGGCCCCATCCCCGTCGGCCCGTTCGCGATCATCGGCGACGACTCGATCGGTCGCGGGA
TCGTCGAGACCCTGCGCGGC
>r280.1 |SOURCES={KEY=4440dff4...,fw,763898-764048}|ERRORS={}|SOURCE_1="mcg" (4440dff437a67938963f7ee3177b9a39f2c413a8)
TGATGATGCAGGTGATCCCCTGGTCGCGCAGCTGGTCGATGAGGTCGAGCAGGTGCGCGGAGTCG
TCGTCGTTCAGGGCGGCGGTCGGCTCGTCGAGGATGAGGAGCTTGACCTCCTTGGCCAGCGCCTT
CGCGATCTCGACGAGCTGCT
>r281.1 |SOURCES={KEY=4440dff4...,fw,199358-199508}|ERRORS={}|SOURCE_1="mcg" (4440dff437a67938963f7ee3177b9a39f2c413a8)
AGGCCGGGAATGGCCCAGGGGCGCGATCCGTTGTAGTCTGTGATGCTCGGGTGCTTCGGCATCCG
AGGATGGCAATTCCACAGTGTGACGATGGTCGCTCCTACACGGAGTTCCCGGGGCTGATCGGTTT
CGACAGCGCCTGCGAACCTG
>r282.1 |SOURCES={KEY=4440dff4...,fw,550463-550613}|ERRORS={}|SOURCE_1="mcg" (4440dff437a67938963f7ee3177b9a39f2c413a8)
CCGAGGAGGGCGGGAAGGATGCCGGTGCCCTCGATGCCGTCGCGCAGCTGGGTCAGCAGCAGCTC
GGTGAGGGTGTCGACGTCGGCGGTCCGGACGTCATCGGGCATCGTGGGCTCGACGTAGAAACCCG
CACCGACCATGACGTGCACG
>r283.1 |SOURCES={KEY=4440dff4...,fw,977520-977670}|ERRORS={}|SOURCE_1="mcg" (4440dff437a67938963f7ee3177b9a39f2c413a8)
GGCGACAACCACCGCGTCCGGCAGACGCCCATCGAGGAGATCATCCGGAAGGCGAACGAGATCCT
GCACCCCTACGCGATCGATGTGAAGCAGGTCGCCTGGCACAGCGTCTACGAGGTCGGGCACCGGG
TGACCGATCAGTTCGTCGAC
>r284.1 |SOURCES={KEY=4440dff4...,bw,3181664-3181814}|ERRORS={}|SOURCE_1="mcg" (4440dff437a67938963f7ee3177b9a39f2c413a8)
GACGTCACCGGCGACCAGGGCGTCCTGCGGCACGATGTCGCCGCCGGACGGGACGACGTCGACCT
CGTCGAAGCCCTCCTCCTGGAAGTAGCCCTTGTCGAGGGCGACGTAGTACCCGGCGAACTGCGCC
TGCGGCAGCCACTGCAACTG
>r285.1 |SOURCES={KEY=4440dff4...,fw,2857126-2857276}|ERRORS={}|SOURCE_1="mcg" (4440dff437a67938963f7ee3177b9a39f2c413a8)
TCTGGCATCCGCTCAGGACAAGACGATCGCGACCCTCGAGGCGCAGTCCATCCCGGTCGCGAAGT
AACCTCCATCGCATGATCCATCACCTCCGCGCCGCGGGCGTCGACTTCATCCTCGACGCCCGCGG
CACGGCGGCACCGGTCGTGG
>r286.1 |SOURCES={KEY=4440dff4...,bw,1183925-1184075}|ERRORS={}|SOURCE_1="mcg" (4440dff437a67938963f7ee3177b9a39f2c413a8)
GAGGTGTTCACGGGAGCGCCTCCGATCGCGGCGCTCCTGGTCGTCGCGATGACCGCGAGCGGCTT
CGTCGGCGCGCTGTGGCGCCGGCGCGTGCGGTGGGCCAGCGCCGTGATCGCCCTCACCCTGTTCC
TGTACGCGGCGTCGGCGAGC
>r287.1 |SOURCES={KEY=4440dff4...,fw,1108909-1109059}|ERRORS={}|SOURCE_1="mcg" (4440dff437a67938963f7ee3177b9a39f2c413a8)
GTAGTCGCCGGGCCAGCTCTGCTGCGTGCCGATGTACATCAGGAGGAACGACAGGCTGACCACGG
CCGTCCAGGCGTAGAAGATGAGCACCGCGTCGCGGTCGCTGTGCCCCATGTCGAGCATGCGGTGG
TGCAGGTGCTTCCGGTCGGG
>r288.1 |SOURCES={KEY=4440dff4...,fw,1264962-1265112}|ERRORS={}|SOURCE_1="mcg" (4440dff437a67938963f7ee3177b9a39f2c413a8)
CCCGCACCGACCGCGAGCTCGTCGCGGCCAGCGACCGACTGCGCGATCTCGAGACGAGCGTCCGC
GCGACACTCCGAACGGAAAGGACCCCCCGATGACCGACAGTCCTCTCGGCTCCCCCGACCACGCC
GCTCCCGCACCCGCGTCGGA
>r289.1 |SOURCES={KEY=4440dff4...,fw,999815-999965}|ERRORS={}|SOURCE_1="mcg" (4440dff437a67938963f7ee3177b9a39f2c413a8)
TGTAGATCCATCCCCACTTCTCGAGGTTGGAGCCCTTCTTCCGCACGGCGGGCGTGCGGGGCGCG
GGGATCGTGCTTGCTTCCTGGGCGACGGACATCAGTGGCTCCCCGTGACGGCGCTGAAGACGTTG
ATGAGGTGACGCGGGGTGAA
>r290.1 |SOURCES={KEY=4440dff4...,fw,1562719-1562869}|ERRORS={}|SOURCE_1="mcg" (4440dff437a67938963f7ee3177b9a39f2c413a8)
CCGGTGCCCGCGCTGCGGATCACTCGACACCCGCGAGATCTCCCGCTTCGCCTCGACCTCGTGCA
AAGCGCTGTACGAGTGCGTCGAGTGCCGGGAACCCTTCGACCACTTCAAGGTGCACTGAGCATGA
CGATGACCGAGGTCCGCACG
>r291.1 |SOURCES={KEY=4440dff4...,fw,3249290-3249440}|ERRORS={}|SOURCE_1="mcg" (4440dff437a67938963f7ee3177b9a39f2c413a8)
TCGTACTGCTCGGTGAAGCCGTCGAAGTCCTTGCCGTTGGAGAAGTACCAATCGGCGTAGGCGCC
GCCGTTGAACCGTGCCGCCGTGGAGTTGCCGCCCTGGAAGATGTCGGGGTGCGCGCGTCCCGGCA
CCTCGTACGGGAACGGGCGG
>r292.1 |SOURCES={KEY=4440dff4...,fw,1408633-1408783}|ERRORS={}|SOURCE_1="mcg" (4440dff437a67938963f7ee3177b9a39f2c413a8)
CCGTCGGCGCGAGCGCATTCGCGCTGACCGGTTGCACCTCGAACTCGGCGCCGGCCGACGCAGGA
GCAGGGGAACCCGTGACCCTCTCGTTCCTCACGTACACGAGCCCGAACGTCACGAAGGAGTTCTG
GGAAGAGGCGGCCTCGACCA
>r293.1 |SOURCES={KEY=4440dff4...,bw,1347003-1347153}|ERRORS={}|SOURCE_1="mcg" (4440dff437a67938963f7ee3177b9a39f2c413a8)
CGGACCGTCCGACGCCCGCGCACCCACGCGCGCAGGCCGCGCGCCAGCCGCCGCAGGCGGGCGCG
GCGGGGGTCGTCGGTGGGGTCTCCGGCGCGGCGTGCCGAGGCGAGCGCGACGTCGTCGTCGGGCC
ACAGCAGACGCACGAGCGCC
>r294.1 |SOURCES={KEY=4440dff4...,fw,849214-849364}|ERRORS={}|SOURCE_1="mcg" (4440dff437a67938963f7ee3177b9a39f2c413a8)
ATGCGGATGCTCGTGACGGCCGCGCCGGGGATCGACGACAGGAGGCTGCGACGCAGCGCGTTGCC
GATCGTGTAACCGAAGCCGGGCTCGAGCGGCTCGATGACGAAACGGCTGCGGAACTCCCCGATCT
TCTCCTCGGTCAGAGTGGGA
>r295.1 |SOURCES={KEY=4440dff4...,bw,802702-802852}|ERRORS={}|SOURCE_1="mcg" (4440dff437a67938963f7ee3177b9a39f2c413a8)
GGGCACCGATGACGATGATCCGGTTGCGCATGGCATCCCCTTCTAGTTCAGGCGCTTCTGGTCGT
GCGCGAGCTTCGCGCGGAGACTCGAATGCACCGAGATGAACGTGCGGAACTGCTGACCGGTCAGG
GTCGCGAGATTCGTCACGAG
>r296.1 |SOURCES={KEY=4440dff4...,fw,2290903-2291053}|ERRORS={}|SOURCE_1="mcg" (4440dff437a67938963f7ee3177b9a39f2c413a8)
GCCCATCCTCGAGGCCCTGACGCAGGTGCAGGGCGTCGACCCCGAAGTGAGCAACTTCCGCGTGG
TCGTGAACCCCGAGCTCATCGAGTCGCACCGTTCCGCACCCGCCGTCGACGAACGACCGGTCGCG
AACTCGACACCGAACACCCA
>r297.1 |SOURCES={KEY=4440dff4...,bw,3725286-3725436}|ERRORS={}|SOURCE_1="mcg" (4440dff437a67938963f7ee3177b9a39f2c413a8)
AGATCACCCCGCGGCCGTTCGTGTTCAGCCACGTGTACCGGTCCCCCGCGCGCAGCAGGAACAGC
CCGAGGGCGCCCTGCACGGCGAGGAGACCGGATGCCGACAGATCCAGCAGCGCCGACGACTGCAC
GTCCGACACCGCCCCCAGGA
>r298.1 |SOURCES={KEY=4440dff4...,bw,3040755-3040905}|ERRORS={}|SOURCE_1="mcg" (4440dff437a67938963f7ee3177b9a39f2c413a8)
GCCGGTTGCGGTCTCACACCCCAGCCGGTCGTGACCCGGCTTCCGCCGGCGGCATCCGGAACCTC
CGCCGCCCCGAGCGCGAACCCGACTCCGAGCGGCACGCCCACCGACGCGACGCCCACGACTCCTG
CCCCCGGGACGACCGCATCC
>r299.1 |SOURCES={KEY=4440dff4...,fw,2696301-2696451}|ERRORS={}|SOURCE_1="mcg" (4440dff437a67938963f7ee3177b9a39f2c413a8)
TCGTCGCGGAACCGGCGTAGTCTGTGGTCAGACCACACGAAAGCGAGACTCCATGGTTCAGCGCC
AGCTGCCCAAGGTCGGCGAGCTCCTCGAGCTCATGCAGTTCAAGAAGCCCGAGCTCGACGCCCGC
AAGCGCCGTCTCGACGCGGC
>r300.1 |SOURCES={KEY=4440dff4...,bw,1388623-1388773}|ERRORS={}|SOURCE_1="mcg" (4440dff437a67938963f7ee3177b9a39f2c413a8)
ACGCTGAAGGCGGTCGAGATGAAGAGCCCGGTCCTGCCGGGTCTGTACGCCGACCCGAACATCGC
GGTGTTCGGTGACACGTACTACATCTACGCCACGACCGACGGGGTCCCCGGCTGGGGCGGCAACA
CGTTCTACGTGTGGAAGTCG
>r301.1 |SOURCES={KEY=4440dff4...,bw,3568145-3568295}|ERRORS={}|SOURCE_1="mcg" (4440dff437a67938963f7ee3177b9a39f2c413a8)
GAATTCCAGCTTCACCGACAGCGCGTGCTGCCAGGAGTCGGCGAACAGACCGGACTGGGTGATGT
TGGTGGAGCCGTTGTCCGAGGTCCCGCGCGGGAGGACGACGAGCCAGCAGGACGCGCCGACGGTG
ACACCCGAGGTCGTGACGGG
>r302.1 |SOURCES={KEY=4440dff4...,fw,2287026-2287176}|ERRORS={}|SOURCE_1="mcg" (4440dff437a67938963f7ee3177b9a39f2c413a8)
CGGCGCAAGCACGCGCGTGCGGTGCGGCATCAAGGCCCACCACGACCAACGGCTCCGCACCGACA
TGATCGCGACGACCGTTCCGCACGACGCGTCGCGCTTCCTCACCTGGAGCGTCGAGTGGGGCGGG
GGAGTGACCACCATCGGATG
>r303.1 |SOURCES={KEY=4440dff4...,fw,3716968-3717118}|ERRORS={}|SOURCE_1="mcg" (4440dff437a67938963f7ee3177b9a39f2c413a8)
CGGACTACCCGAAGTGCAAGGCATGCGGTCAGCCGGCGCTCGCGCTCGACGCCGCGGGCCTGTGC
TCGAAGGTGACCGAGTCGCACAAGACGTACCGGGTGCGGATGGGGCTGCCGCCCGTTCCGGCGCC
CGCGGGCCGAGGGGGTCGGC
>r304.1 |SOURCES={KEY=4440dff4...,fw,866175-866325}|ERRORS={}|SOURCE_1="mcg" (4440dff437a67938963f7ee3177b9a39f2c413a8)
CAGAAGAGCGCGGACCCGACGTCGACGGCGAGCGCTCCGACACCCTCGAGTCCGATCCCCTGCAG
CACCTGCTCCGGGAAGGCCATGGTCACGTAGGCCCGCGCGGGAAGCAGAGACGGCATCGCATCGC
GGTCCGACACGACGAGCGCC
>r305.1 |SOURCES={KEY=4440dff4...,fw,1116044-1116194}|ERRORS={}|SOURCE_1="mcg" (4440dff437a67938963f7ee3177b9a39f2c413a8)
CTCCGCCCACCGCTGCTCGAGCGCGGGCACCTCCTCGGCGAAGGCCTCGTCCTCGCGGGCGAGTT
CGCGCGCGGCATCCAGGTCGTCCGCCGCGGACTGCCACGCCTCGTAGGCGTGGACGATCCGGTTC
AGTTCGGCGTAGCGCCGGTT
>r306.1 |SOURCES={KEY=4440dff4...,fw,3649507-3649657}|ERRORS={}|SOURCE_1="mcg" (4440dff437a67938963f7ee3177b9a39f2c413a8)
GCCGTCCTCACCCTCGGCGAGGTCCCCGTGGCCGCGACGCGTGCGGAGAACAGTGGACTGGTGCC
GCAGTACCTGCGCGATGCCTTCGCCGCCGATGCGGCGCAGCTCGACGCGATGGCCGACATCGGGG
AGCGGACCGAACCCGACCTC
>r307.1 |SOURCES={KEY=4440dff4...,fw,3442950-3443100}|ERRORS={}|SOURCE_1="mcg" (4440dff437a67938963f7ee3177b9a39f2c413a8)
CCGTGCGCGGAGCGGTCGCGACGGGCGCCGGACTCGTCGTCACCACCGGTGGCACCGGCATCGCG
CCCACCGACCGCACGCCCGAGGGCACCGCGCGCGTCCTCGATCGGGAGCTCCCCGGCATCGCCGA
GGAACTCCGGCGCCGTGGCC
>r308.1 |SOURCES={KEY=4440dff4...,bw,2464327-2464477}|ERRORS={}|SOURCE_1="mcg" (4440dff437a67938963f7ee3177b9a39f2c413a8)
GCTGCTCCCCCGCGCGCAGCACGTCGGCCACGGCGGTGAGGATCATGGCATCCATGTCCTTCATG
TCGACCGCGCCGCGGCCCCACAGGATGCCGTCGCGGATCTCGCCCGCGAACGGGTCGACGCTCCA
GTCCTCGGCGACGGCCGGGA
>r309.1 |SOURCES={KEY=4440dff4...,fw,3251482-3251632}|ERRORS={}|SOURCE_1="mcg" (4440dff437a67938963f7ee3177b9a39f2c413a8)
CGCGCTACGCCGCCGCGCGGAGCGCCTGGTCGAGGTCGGCGATGAGGTCGGCGGCATCCTCGAGC
CCGATCGACAGGCGGATGAGCCCGTCGTGGATGCCGAGGCGGTCGCGCACCTCTTGCGTGAAGCC
GAGGTGGGTCGTGGTCGCGG
>r310.1 |SOURCES={KEY=4440dff4...,bw,3348382-3348532}|ERRORS={}|SOURCE_1="mcg" (4440dff437a67938963f7ee3177b9a39f2c413a8)
CCGCCAGCACGGCCGGGATCGTTCCGAGGGCGTTCCCGACCACGCTGAGCACGCCCGCGCGGCGA
CCGAGCGCGATGGACCGGCCGATGACGAACAGCACGCTCGGCCCCGGGATCACGATGATGACGAC
GGAGGCCAGCGCGAAGGCCA
>r311.1 |SOURCES={KEY=4440dff4...,bw,1983712-1983862}|ERRORS={}|SOURCE_1="mcg" (4440dff437a67938963f7ee3177b9a39f2c413a8)
TCGACGACGTCGACACCCGCGTCGCGATCACGGCGGAGCGCACGGTCCTCTCCGTCCTGGATGCC
GGATGCCACGCCCCCGTCGCCACGCACGCCGCCCTCCACGGCGGTGACCTGCGCCTGCGGGCCAT
CGTGTACGCGCTCGACGGCT
>r312.1 |SOURCES={KEY=4440dff4...,fw,852627-852777}|ERRORS={}|SOURCE_1="mcg" (4440dff437a67938963f7ee3177b9a39f2c413a8)
TCGAGCGCCGCGAAGATGCGCGCGGTGATCTCGTCGAGGTCGCCGACGCCGTCGATCTCATCGAC
GATGCCGCGGGTGCCGTACACGTCGAGGATCGGAGCGGTCTCGCGCTCGTAGATCCCGAGTCGCG
TGGCGATCGCGGCCTCGGTG
>r313.1 |SOURCES={KEY=4440dff4...,bw,3089746-3089896}|ERRORS={}|SOURCE_1="mcg" (4440dff437a67938963f7ee3177b9a39f2c413a8)
GGTGCCACGTCGAGAAGATCGTGGGCTCCGCGCTCGATCCACCGGGTGTCACCGGAGGAGATCAG
GTGACGCACCTCTTCGGCGGGAACGGTGAGCGACCCGGTGAGGTCCCACCCCGAGAGCGCGAAGA
CACCGGGCTGCCACGAGTTG
>r314.1 |SOURCES={KEY=4440dff4...,bw,404621-404771}|ERRORS={}|SOURCE_1="mcg" (4440dff437a67938963f7ee3177b9a39f2c413a8)
CCGCTCGCCGATCTGTCGGCCGGTGTCCCGCGCGCGCACGAGACCGAGGTGCTCGAGCGGGCCGG
GTGGGTCCGCGCGCTCAACGACGAGCACGACCCTTTCATGCGCGACAACCGCGTGAGCACGCTGC
GCTACGACCAGGTGCGCCCG
>r315.1 |SOURCES={KEY=4440dff4...,bw,3442361-3442511}|ERRORS={}|SOURCE_1="mcg" (4440dff437a67938963f7ee3177b9a39f2c413a8)
CGCACCGCCCGGGACCTTCATCTCGGCGCGGAGGCGCAGCAGGTGACCGGGCTCGATCGCCTCGA
CGCGCCAGAAGTCGAGCGCGTCGCCGACGGTGACGACACTGCGGCTCCGGCGCCCGCGCGCGAGT
CCGACGCCGCCGACGAGGCG
>r316.1 |SOURCES={KEY=4440dff4...,fw,833783-833933}|ERRORS={}|SOURCE_1="mcg" (4440dff437a67938963f7ee3177b9a39f2c413a8)
ATCCGCGTCGAAGACGAACTCGAGGCTGACGACATCGGTCATCGTCGGATCAGCGGGTCGACCAC
CACGCCGCGGCGACGAGCACGGGCTGGAAGAACAGGCGCGCGAAACGGCGGCGGTCGGTGTCGAG
TCCGAACGCCGAGCGCTTCT
>r317.1 |SOURCES={KEY=4440dff4...,bw,2368721-2368871}|ERRORS={}|SOURCE_1="mcg" (4440dff437a67938963f7ee3177b9a39f2c413a8)
CCTGGTCGTCGCGCGCCGTCACGTCGACGGCGACCGCCTGCGTGTACCAGCCCGAGCCGGGGGCC
GCGGGCGACACCTGGAACGCCACCGTGGGCGCCTTCGTGTCGTCGCCGCCCTCACCGACGGTCAC
CGCGGCCGACGCGGCCTTGG
>r318.1 |SOURCES={KEY=4440dff4...,fw,2487043-2487193}|ERRORS={}|SOURCE_1="mcg" (4440dff437a67938963f7ee3177b9a39f2c413a8)
GCTTGCCCGGGAAGATGGGGCACGCGTCGCCGCAACCCATCGTGATGACCACGTCGGACTCGCGG
ACGGCATCCACCGTGAGGATCTTCGGGGTGTTCCCCGCGATGTCGACCCCCTCCTCTGCCATGAC
CTCGATCGCGACGGGATTGA
>r319.1 |SOURCES={KEY=4440dff4...,fw,513654-513804}|ERRORS={}|SOURCE_1="mcg" (4440dff437a67938963f7ee3177b9a39f2c413a8)
GGTGGAGTGCGTTCCTGCCCCGATAACCTGCGAGTCGCACACCGCGGTGAAGCGGGGACGGGCAG
GCTCAGCCGACCACCATATGAGGGCAGGGGGAATCGAGGAGCGCAAAGTCCAAGCATACGCGGGA
GGACGCGCCGTGTCCAGTCG
>r320.1 |SOURCES={KEY=4440dff4...,bw,1192801-1192951}|ERRORS={}|SOURCE_1="mcg" (4440dff437a67938963f7ee3177b9a39f2c413a8)
GATCAGGGCATTTCCTGAATGTCAACCGTGAAGGCCGTTGGCATCCATCCGGTACGCTCTGGGCG
AATGCACTTGTCCGGGCCGGACACCGTCGTCAGCAGCCCACTTCCTCCCTGTGTGAAAGGTTCCG
AGTGAGCGCACCGCCGAGCG
>r321.1 |SOURCES={KEY=4440dff4...,bw,3078435-3078585}|ERRORS={}|SOURCE_1="mcg" (4440dff437a67938963f7ee3177b9a39f2c413a8)
CGGCGACCGCCCCATCAACTTCCATATGGATGCGCTCCGCGCCTTCGGTGCGGTGGTCGACAAGA
GCTACGAGGGCATCCGCATCACGGCCCCCAACGGTCTGCACGGGGCGAACATCACCCTGCCGTAC
CCGAGCGTCGGCGCGACCGA
>r322.1 |SOURCES={KEY=4440dff4...,fw,1502102-1502252}|ERRORS={}|SOURCE_1="mcg" (4440dff437a67938963f7ee3177b9a39f2c413a8)
GGGCGTCTGCACATCCTCGAGGTGCAGCGACTCATCCGCTTCATGCCCAAGGTCGTCATCGCGGT
GGTCCCGGGATGGGCGGCGGGCGGCGGTCACTCGCTCAACGTGGTGTGCGATCTGTCGATCGCGA
GCGCGGAACACGGTCGCTTC
>r323.1 |SOURCES={KEY=4440dff4...,fw,2794049-2794199}|ERRORS={}|SOURCE_1="mcg" (4440dff437a67938963f7ee3177b9a39f2c413a8)
GACGCGTCCTCGTTCTTCGGCCGCAAGAAGCGGCGGCGTGCGGTGCTGGCCCAGTTCGCGACCGA
CCTGCGCGTCGAGCAGACCGCGATCGACCTGCGCGGTCTCTCTGCGCTGACCGGTGCCATGACCG
AGACGGCCGCACAGGTCGAC
>r324.1 |SOURCES={KEY=4440dff4...,fw,1874034-1874184}|ERRORS={}|SOURCE_1="mcg" (4440dff437a67938963f7ee3177b9a39f2c413a8)
TCGATCCCCCGCACTTACCTGCGGCAGGTGTGGTGGCAGCAGCACGTCCTGGGCGCCGAGCGCAC
GCTGGTCGCGTGGGAACAGCACGACGGTTTCGTCCCGGTCGGCGACGAGCCCCGCTGCCAGTGGG
TGGATCGCGACGAGAAGGAG
>r325.1 |SOURCES={KEY=4440dff4...,fw,3090469-3090619}|ERRORS={}|SOURCE_1="mcg" (4440dff437a67938963f7ee3177b9a39f2c413a8)
GACCGCGGCGGAGTGGGTCGGCCGCCGTGACGGCGTCGCCGATGTCCTGCCCACGCCGTGTCTCC
TCTGCGGCTCACGGTTGGGTGTCCGCTGGCCGAGCGGCTGGCTGTGCGCCGTGTGCGAATGGCGG
CACGGCGAGCCCGTGGACGG
>r326.1 |SOURCES={KEY=4440dff4...,fw,1224680-1224830}|ERRORS={}|SOURCE_1="mcg" (4440dff437a67938963f7ee3177b9a39f2c413a8)
GTAGACCTCTCCCTCGGGGACGCGCACGCCGGCGCGGTCGAGGAGCTCGTCGGGGCGGAGGTCGC
CCGGGAAGGTGAGGGATGCCGCGGTGCGCACGACACCGGCGCGGGATCGATCATGCTCGTCGAGG
ACCTCGCCGACGATCTCTTC
>r327.1 |SOURCES={KEY=4440dff4...,bw,3495660-3495810}|ERRORS={}|SOURCE_1="mcg" (4440dff437a67938963f7ee3177b9a39f2c413a8)
TTCCGACCGCGGCGAGCGCCCCCGCGCCGGCGACGGCTCCCCCGAGGAGGAACCCCCGCCGGCCG
AGGCCGCGATCGCCCGGAGCGGATCGATCGCGGGACGCCATCAGTGGCCCGACTCCGAGGACCCC
ATGTCCATCTCGCCCATGTC
>r328.1 |SOURCES={KEY=4440dff4...,bw,3355472-3355622}|ERRORS={}|SOURCE_1="mcg" (4440dff437a67938963f7ee3177b9a39f2c413a8)
CTGAGCCCAGCTCCGGCCCATGCCGTTCCGCGATCCGCTACCCCCGGTCAACCCCGCACCGCGAA
TCCGCGGAGCCCGCATAGCCTGGTGAGATGGCTGACCTCCTCCGTCGCGTCACCGCGTGGGCGCT
GCAGCGGCGTCTCGTCCGCG
>r329.1 |SOURCES={KEY=4440dff4...,bw,891267-891417}|ERRORS={}|SOURCE_1="mcg" (4440dff437a67938963f7ee3177b9a39f2c413a8)
CCGCGGCCGAGATCGAGCGGATCGGCCCGCCCCGTGGCATCCGTCGCGCTCCGGACGGCGCGTAC
CGGGTGCACAAGTACTCCGTGTACGACATCGACGCCGACGATCTCGCCCACGCGCGGGAGGGGAT
GGATGCCGAGCCCCTCCGCC
>r330.1 |SOURCES={KEY=4440dff4...,fw,2659209-2659359}|ERRORS={}|SOURCE_1="mcg" (4440dff437a67938963f7ee3177b9a39f2c413a8)
TCGGTCGTGAGCGGGGGCCACCCCGAGGCCAGCGACCACGTGACCATGTTCTGCTTCTGGTAGAA
CCACGTGAAGAAGGTCTGGATGGCTGCCTTCTCGGCGTCGGTCGCTTGCGAGGTGATGCTGAGAT
CGACGGCCAATGCCGAGGCC
>r331.1 |SOURCES={KEY=4440dff4...,bw,2268148-2268298}|ERRORS={}|SOURCE_1="mcg" (4440dff437a67938963f7ee3177b9a39f2c413a8)
GTCGCGATAGCGGCGACTGCTCCCCCGCATGTGCGGAGCGGGCGGCCTTCAGGTCGGCCGTGGTC
GCGGCACCGGCGACCGCGGCGAGCGCGGCATCGACGGCGGAGGCGACGGCCTCGGGGGTGATCTC
AGGTGCGTCGGACACGAGAA
>r332.1 |SOURCES={KEY=4440dff4...,fw,3565464-3565614}|ERRORS={}|SOURCE_1="mcg" (4440dff437a67938963f7ee3177b9a39f2c413a8)
CCGTCCCCCCAAGGGGAAGCCCCCCGTCGATCTCGAGTGGCGCCTCGCCGAGCGCGCCCTCACCA
AACGAACCGCCCCACCCTCCGAGGAGAACCCGTCGTGAAATCCCGTCCCCGCTGGGCCCGCCTCG
CCGCGGTGCTCGCGGCCGTC
>r333.1 |SOURCES={KEY=4440dff4...,fw,3179282-3179432}|ERRORS={}|SOURCE_1="mcg" (4440dff437a67938963f7ee3177b9a39f2c413a8)
GGCGTGGTGGTCGGCGGCATCCTGGGGATCGCGATGCAGCGCTGGCGTCTCGTCGAGTGGGGCCT
ACTGCCCTGGATCGTCGTGAGCCAGATCGTGCCGCTCATCGCCTTCGCCCCCGTCGTCAACGCGC
TCGGCAACCAGATCGACCGG
>r334.1 |SOURCES={KEY=4440dff4...,bw,3077303-3077453}|ERRORS={}|SOURCE_1="mcg" (4440dff437a67938963f7ee3177b9a39f2c413a8)
GTCTCGGTGTGGCGCGCCGGTCGCGCACCGCGGTTCATGGCCAAGGAGAGCCTGTTCAAGGTCCC
CGTCCTCGGCGCGTCGCTGCGGGCGACCGGAATGGTCCCCGTTCCCCGGACGTCGACGAGCGCGA
ACCAGTCGATCACGGCGGCG
>r335.1 |SOURCES={KEY=4440dff4...,bw,376539-376689}|ERRORS={}|SOURCE_1="mcg" (4440dff437a67938963f7ee3177b9a39f2c413a8)
CGACCTCGGCTGCGGGATCGGCGGAGACGCCCTCGGCCTCGCGGGGCTCGGCATCCGCGTCGAAG
CGGTCGACGCCGACGAGGTCACGGCCGCGATCGCCGCGTACAACCTCGCGCCCTTCGGCGACGCC
GTGACCGTGGCGCACGGGCG
>r336.1 |SOURCES={KEY=4440dff4...,bw,1848193-1848343}|ERRORS={}|SOURCE_1="mcg" (4440dff437a67938963f7ee3177b9a39f2c413a8)
TGGCGCTGGGGATCGTGCTCCCGTGCCGCCGCATCGGGGCCCGGAACGACATCTCGTACGGGATC
TACATCTACGCCTTCCCCGTGCAGCAGATGCTCGCCCTCGTCCTCGCCGAGCGCGGGGCCCCGGT
CGTGGTGCCCCTCGTGCTCG
>r337.1 |SOURCES={KEY=4440dff4...,fw,1262061-1262211}|ERRORS={}|SOURCE_1="mcg" (4440dff437a67938963f7ee3177b9a39f2c413a8)
GGCGCTGCGCCACAACCCGCGCGTGCTGCTGGGCTTCGCCCTCGTCGTGCAGACCGTCGCCTACG
TCATCGTCACGGCGGCCATCGCCGGGGTGGCGGTCGCGAGCTTCTCGCGCCTGGACACCCTCGTC
GAGGGCAGCGACGCGTTCGA
>r338.1 |SOURCES={KEY=4440dff4...,bw,236355-236505}|ERRORS={}|SOURCE_1="mcg" (4440dff437a67938963f7ee3177b9a39f2c413a8)
ACGACGAAGGGGCCCCGATGTCGGGACCCCTCCGTGTTGGACGTGCGCTCAGGCGTCGAGGCGGT
ACAGCCAGTCGTGCTTGTCTTCGACCCGGCCGTACTGGATGTCGGTGAGCTCCTGGCGCAGCTCC
AGCGCGAGGGTGCCGGTCGG
>r339.1 |SOURCES={KEY=4440dff4...,fw,1692801-1692951}|ERRORS={}|SOURCE_1="mcg" (4440dff437a67938963f7ee3177b9a39f2c413a8)
CGCGTCGGAGGTACCGGGAGCCACGTATGTCAACGTGCTGTTCGATCAAGCGGGAGAGATCGTCT
ACCCCACAGACCGACGGGTTCAGGCTGTGGCTCGGGGACCGAGCGCCCCGAGCCATCCCCTAGGT
CAGGCCGTGCCGATGCGCGA
>r340.1 |SOURCES={KEY=4440dff4...,bw,1921061-1921211}|ERRORS={}|SOURCE_1="mcg" (4440dff437a67938963f7ee3177b9a39f2c413a8)
TGGCCGTGACCGCCGTCGCCGGCGTCCGCGAGTCATACTCGGCACGCCCCGTCGTGGCGCGTGCG
TACGAGCGGATGGCCGAGGTCGAGGGCTCCCTCGCGGCGGTCGACGAGACCACGGGCGCCCGCGC
GGTGACCGTCTGCATCGGCG
>r341.1 |SOURCES={KEY=4440dff4...,fw,799936-800086}|ERRORS={}|SOURCE_1="mcg" (4440dff437a67938963f7ee3177b9a39f2c413a8)
GCCTGGAGAAGCAGCCCGGCGGGTGGTACAGCCTGCTCAGCGCACCGATCTCCGCCCTGGCGGGT
CGCGCGACCTCGACGGCGACCCTGCCGGACCGGACGGTGAACGGCAGTGCGGTGCTCCCCTGGAC
GGGGCGGGCCTACGAACTCG
>r342.1 |SOURCES={KEY=4440dff4...,bw,1150896-1151046}|ERRORS={}|SOURCE_1="mcg" (4440dff437a67938963f7ee3177b9a39f2c413a8)
AGGAGATCCCCGACCTGTCGTACGTGGACTCCACGGACGCGTCGTCGGCTTCGGTCATCCTCACC
CCGGGCGACTGGATCTTCGTCGAGCGTCGCAACGTGCCGCAGACGACCCTGGCCGCCGCGGCGCA
GAAGGTCCGCGCCTACTCGG
>r343.1 |SOURCES={KEY=4440dff4...,fw,1197712-1197862}|ERRORS={}|SOURCE_1="mcg" (4440dff437a67938963f7ee3177b9a39f2c413a8)
CGGCCGACCCGGCATCCGCCCTCCAGGCCGCTCAGCGCGCCGCCGACCTCGCCGGCCAAGCCTCC
TCGCTCGCCCAGAACGACGTCGGAGCCTTCGGCGGGAACCGCGGCGGGGGCGGCGGGGGCGACAT
GATGGGCGCGATCCTCGGGG
>r344.1 |SOURCES={KEY=4440dff4...,bw,3470077-3470227}|ERRORS={}|SOURCE_1="mcg" (4440dff437a67938963f7ee3177b9a39f2c413a8)
TTCGTCGCGCCGCTGCTCGTCGAGGCGCGTTCACTCGGCCTCGACCTCACCGACATCCACCGCAT
CATCGATCAGGAAGGGGCATCCTCATGACGCAGCCCGCCGTCCGCCTGTCGGGGGTGTCGCGGCG
CTTCCGGCGCACGCGGGCCC
>r345.1 |SOURCES={KEY=4440dff4...,bw,1080976-1081126}|ERRORS={}|SOURCE_1="mcg" (4440dff437a67938963f7ee3177b9a39f2c413a8)
GAGACGCTCGAGGGTGCGCATGCCGTCGCGCGACAGGATCGACTCCAGGTGGCCCTGGACGCTGG
AGAAGCGCTCGCCGCGCAGGGCGTAGACGTCGCCGGTGACCGGATCCGCCGCGACCTCGACCGGA
ATGTCGCGGTCGCCCGCGGG
>r346.1 |SOURCES={KEY=4440dff4...,bw,1471572-1471722}|ERRORS={}|SOURCE_1="mcg" (4440dff437a67938963f7ee3177b9a39f2c413a8)
GGCCGCATGCTCGACTTCATCCGCTTCGACGACGACTTCGTGCTCGCGAAGATGTACCCGCCGAA
ACTCGTCCGCGGCGTCGGCCTGAACGAGTCGGGCGTGCGGACGAAGTACAACGTGACGGTCGTCG
GAGTGAAGAGCCCGGGCCGC
>r347.1 |SOURCES={KEY=4440dff4...,bw,2685850-2686000}|ERRORS={}|SOURCE_1="mcg" (4440dff437a67938963f7ee3177b9a39f2c413a8)
ATGTAACGGCCGATCCAGAACAGCGACTCGGCGATGCGACTCAGCACGAGGGCACCTCCCCGTCG
CTCTGCTGCTGTTGCTGCTCCGCCTGCGGGCCGTGCTGCACGCTCGCGTCGGCCTGCTGCTGCTG
CTCCTGCTGGTCGCGGTCGG
>r348.1 |SOURCES={KEY=4440dff4...,bw,2285518-2285668}|ERRORS={}|SOURCE_1="mcg" (4440dff437a67938963f7ee3177b9a39f2c413a8)
AGAAGGTGAGCGTAGCCATCCGGGCTGAACCGCGTGATGCCGTGGACCACCCAAGAAAGCGCATT
AGCTTGTGTGTTTGTGCCATCTCCGCGCGTGCCCGCTGATGGGGATGGGGTGCGTGGTCTTCCCC
CCACCCTGGTTCGGGCGGGC
>r349.1 |SOURCES={KEY=4440dff4...,fw,2493869-2494019}|ERRORS={}|SOURCE_1="mcg" (4440dff437a67938963f7ee3177b9a39f2c413a8)
GCTCTTCCACGCCCCAGTCGTACGTCTCATCGAGGTCGATCGTCGCACCCAGGAACTGCCGCGAG
TGCAGCGCGTACAGCTCGCGGCCCACTCCGTCCGTGTCTCCCGCGGCGGGCGCCAGCTCCGACGT
CAGGAACGAGGCCAGGGCGT
>r350.1 |SOURCES={KEY=4440dff4...,fw,1025015-1025165}|ERRORS={}|SOURCE_1="mcg" (4440dff437a67938963f7ee3177b9a39f2c413a8)
AGCGCGCGGCGCGAACGCTCCAGAGCCTCGGCGCGGTCGCGCCCGGTCACGATGATCTTCGCCAG
CAGCGAGTCGAAGGCGCCGGAGACGCTGTCGCCCGCCGTCACGCCGGAGTCGAGGCGCAGCCCCG
GGCCGCCGAAGGTCTTGAAG
>r351.1 |SOURCES={KEY=4440dff4...,fw,725669-725819}|ERRORS={}|SOURCE_1="mcg" (4440dff437a67938963f7ee3177b9a39f2c413a8)
GTTCCGCCTGATCAGCGGCCGCAAGCCGGTTTAACCCCCGAGAGGAGCGCTCGCGTTTCGGGTGC
ACGAGCCTCCTCATCCCCGCGGGTCCGCCCGCCCCGGATGCCACGTCCTCCCCCAGGACGTGGCA
TCCGTCGTTTCTGCGGGTCC
>r352.1 |SOURCES={KEY=4440dff4...,fw,3675072-3675222}|ERRORS={}|SOURCE_1="mcg" (4440dff437a67938963f7ee3177b9a39f2c413a8)
TCGAATCCGCCGCCGACGACCCCGCGCAGGTGCGGTACTTCTCCGGCCGCATGCAGGCCGAGATC
CAGCGGCTCTCCGCCCTGACCAACCGCATCCTGAGCCTCTCCCGTCTGCAGGCCTCCGACGAGCT
CCGCGACGTGCGCGACGTGT
>r353.1 |SOURCES={KEY=4440dff4...,fw,1607192-1607342}|ERRORS={}|SOURCE_1="mcg" (4440dff437a67938963f7ee3177b9a39f2c413a8)
CGAGTCGATCGACACCGCCGACGGCGACCTCGCCCTGCGGCTCTACCGGCCGAGGGCGGGGCACC
GCGGGACGCTCGTGTTCGCCCACGGCGGCGGCTGGGTCGCGGGCGACCTCGACAACAACGACGCC
CTGTGCCGCGCGCTCGCCGC
>r354.1 |SOURCES={KEY=4440dff4...,fw,1851889-1852039}|ERRORS={}|SOURCE_1="mcg" (4440dff437a67938963f7ee3177b9a39f2c413a8)
CGAAGTCGGCTTCAACCACTTCTTCCGCGGCCTCGACGACCCGTCCGGCGGCGACCAGATCTTCA
TCCAGGGCCACGCCTCGCCCGGCGCGTACGCGCGCGCCTTCCTCGAGGGGCGCCTCACCGAGGCG
CAGCTCGACGGCTTCCGCCA
>r355.1 |SOURCES={KEY=4440dff4...,fw,3278374-3278524}|ERRORS={}|SOURCE_1="mcg" (4440dff437a67938963f7ee3177b9a39f2c413a8)
TCGGGTCCTGCCGGCTACACGGCCGCCATCTACGCCGCCCGAGCCAACCTCGAACCCCTCGTCGT
CGCGAGCTCCGTCGAAGCCGGCGGCGACCTCATGACCACCACCGACGTCGAGAACTTCCCCGGTT
TCCCCGACGGAATCCTCGGA
>r356.1 |SOURCES={KEY=4440dff4...,bw,3107743-3107893}|ERRORS={}|SOURCE_1="mcg" (4440dff437a67938963f7ee3177b9a39f2c413a8)
TGTACTCGAGGATGCCGGCGAGGCGACCCTCGGCGGCGGCCTGCTTGTAGACCGCGTTGATCTGG
TCGACGGTCAGGCCCTCGGTGGGGGTGACGATCGTGAGGTCGACGATCGAGCCGGTGGGAACCGG
CACGCGGTACGACGAGCCGC
>r357.1 |SOURCES={KEY=4440dff4...,fw,2029893-2030043}|ERRORS={}|SOURCE_1="mcg" (4440dff437a67938963f7ee3177b9a39f2c413a8)
TCCTCGACGAGACGGGCGGAGTCGACCCCTTCGATGCTCCCGGCCGCCTCGAGGACGGCGTCGGC
GTCGGCCACCGGGGCCACGACCGTCGCGGGCGACGTCGCCCCCGCCGAGAACGCCTCCGCGAGCA
CCTCCTGGCCCTTCACGGCG
>r358.1 |SOURCES={KEY=4440dff4...,bw,1851244-1851394}|ERRORS={}|SOURCE_1="mcg" (4440dff437a67938963f7ee3177b9a39f2c413a8)
CGCGCGGCGCCACCTCCGCGGGGTCCGAAGGATGCCTCGGTGTCGAACCATCGGACCGATACGGC
GACCGGGTGAAGGTCCGGGCCAAATCTGCGAGACGCCCCGCCGTGGACCGGGCGGAAGCGCATGC
GAACATGCCCCTGTTCCCGC
>r359.1 |SOURCES={KEY=4440dff4...,fw,132142-132292}|ERRORS={}|SOURCE_1="mcg" (4440dff437a67938963f7ee3177b9a39f2c413a8)
GTCGCGGCTGGACCGCGCGCAGATCATGGCCGAGCGCATCTCGCGCGACTTCGACATCGACTGGG
ACGACATCGTCGCCCAGACCGAGGACGGCGCCACGGTCGGGCGCCCGCACATCGCCGATGCGCTG
ATCGCGCGGGGGATCGTCGC
>r360.1 |SOURCES={KEY=4440dff4...,fw,2310474-2310624}|ERRORS={}|SOURCE_1="mcg" (4440dff437a67938963f7ee3177b9a39f2c413a8)
TCGCGGACCTGCCCGACGGGTTCCGGGCCACGCGCTACCATTCGCTCGCCGTGGACCCCGCCACC
GTGCCGGATGATCTCGTCGTCACCGCCCGCAGCGAGACCGGCGTCATCATGGGTCTCGCCCACCG
GGACGCGCCACTGACCGGCG
>r361.1 |SOURCES={KEY=4440dff4...,bw,2439696-2439846}|ERRORS={}|SOURCE_1="mcg" (4440dff437a67938963f7ee3177b9a39f2c413a8)
CGCGCCAGCGACCGGTCACCGAGTACGCGGCGGTCAGGACGACGTCGAGCACCGTCTCCTCCGGC
GGCACGCGGCGCGCCATCGCCGAGGAGGCGAAACCGATGCGCGGGCGCAGCTCGAACACGTCGGT
ACGCCCCAGACGCTCGCCGA
>r362.1 |SOURCES={KEY=4440dff4...,fw,1734712-1734862}|ERRORS={}|SOURCE_1="mcg" (4440dff437a67938963f7ee3177b9a39f2c413a8)
CCGCTCGCTCTCGACGCCGAGGGCCGCCGCGTCGCCGGCGTTCTGCGCGGCGCCGGCGCGCAGCA
TGTGGAGCGTCGCCCGCGACCACGGGGGCGTCGACGTGATCTCGTCGTCCGTGACATCGACGTGC
CACGCGCGGCCGGCCGGTGA
>r363.1 |SOURCES={KEY=4440dff4...,fw,705996-706146}|ERRORS={}|SOURCE_1="mcg" (4440dff437a67938963f7ee3177b9a39f2c413a8)
TCGTCGATCGGGTCGTCGCGCTCGACGGCGCGGGGCGCGTGATCGCCGACGGTGACGTCGACGAG
GTTCTGCGCGGGCGGGCGCTCGAGCTGCACGGACTCGGGGTGTGGCTCCCGACCGCGACACTTGC
GGCGCTGCGGCTCCGCCGCG
>r364.1 |SOURCES={KEY=4440dff4...,bw,1499820-1499970}|ERRORS={}|SOURCE_1="mcg" (4440dff437a67938963f7ee3177b9a39f2c413a8)
GGTGCGACTGGTGGCTGCAGCGCCTGACGCGCTGCTACCGCCTCCTGGAGGCCGACCTCACTCGA
GGATGAGCGTCAGGATGTGCGAGAGCCGAGCGGCGAGCTCGGGCTGCGCCGCGCGCGGGTCGCGA
CCGGCGATGAGCGCGTGCTC
>r365.1 |SOURCES={KEY=4440dff4...,bw,1542370-1542520}|ERRORS={}|SOURCE_1="mcg" (4440dff437a67938963f7ee3177b9a39f2c413a8)
ATGGCCAAGGCCGTCGTCGCGGCCTTCCACGGCGCAGGGTTCAGGGATCTCACCGTCGTGGCCCG
TAATCCCGACGCGGGCCCCGCGCTCGCGGCCGCCTACGGCTTCCGTTGGGTGCCCGACGACCCGG
CGCCCGGAGCCGACATCGTC
>r366.1 |SOURCES={KEY=4440dff4...,fw,408463-408613}|ERRORS={}|SOURCE_1="mcg" (4440dff437a67938963f7ee3177b9a39f2c413a8)
GCTTTCCCTCCCCGCTCTCGGCGGCTTCCGGGTGGGCACGCGTGCCCGCCATGCCGTCCGAGGAC
TCGTCAGTGGCATGGCGGAGCCGATGATGCCTGAAGAGCAGCGTCTGCCCCTCCCCGGGGTCAGC
GCCCGGGGGCGGGTGCTCCT
>r367.1 |SOURCES={KEY=4440dff4...,fw,2808127-2808277}|ERRORS={}|SOURCE_1="mcg" (4440dff437a67938963f7ee3177b9a39f2c413a8)
TCGAGCTCACGGCCCGGCTCCCCTCGATGGCAGTCAGTGCCGTCGGTGGTGTATCGCGGGGGAAG
TCTGGAGGCCCGATCCCGCTCGACCTCGAGCTACTGCGCGATACCACACTGCGCGTCGATGTGCC
TCGCGGTACACGTCAGACAC
>r368.1 |SOURCES={KEY=4440dff4...,bw,2567567-2567717}|ERRORS={}|SOURCE_1="mcg" (4440dff437a67938963f7ee3177b9a39f2c413a8)
AAGGCGATGGACTTCTTGCTCACGGGGATCTCCTCGGTGTTCTCGGAGCCCATAGGTACGAAACC
TGGTGCCTGATCGGACATCGGCCCGGCTGCCGGTGGCGCTGGTGCGGGGAGTCGAGATCGGTGAT
GGACTCTTTTAGTTGACTTG
>r369.1 |SOURCES={KEY=4440dff4...,bw,293845-293995}|ERRORS={}|SOURCE_1="mcg" (4440dff437a67938963f7ee3177b9a39f2c413a8)
GAACAGCATAGCCGCCGCCCTTCTCCGGTGTCGAAGGGCGACGGCTGTGCAGGGGTCAGAGTGCC
GCGAGCGACCGCGTGACGCTGAGCAGCAGGAAGCACGCGAACATCGTGATCGCGAACGCGAAATC
GATCGCGATCCCGCCGATGC
>r370.1 |SOURCES={KEY=4440dff4...,bw,3142252-3142402}|ERRORS={}|SOURCE_1="mcg" (4440dff437a67938963f7ee3177b9a39f2c413a8)
CTGGGATGGGCTCGCGGCCTATCAGCTTGTTGGTGAGGTAATGGCTCACCAAGGCGTCGACGGGT
AGCCGGCCTGAGAGGGTGACCGGCCACACTGGGACTGAGACACGGCCCAGACTCCTACGGGAGGC
AGCAGTGGGGAATATTGCAC
>r371.1 |SOURCES={KEY=4440dff4...,fw,820300-820450}|ERRORS={}|SOURCE_1="mcg" (4440dff437a67938963f7ee3177b9a39f2c413a8)
GCGGGGCGGTGGTCGCGGGGACGATCGCCGTGACCGCGTTCGGGGTCGCGGTCGCCGCCCTGATC
ATCACGTCGGTCGGAGCGGCACCGACCTGGTGGCAGATCGCAGCGATCCCGGCGACGGTGGCCGG
CGGCATCCTGACGTTCGTCC
>r372.1 |SOURCES={KEY=4440dff4...,fw,3385384-3385534}|ERRORS={}|SOURCE_1="mcg" (4440dff437a67938963f7ee3177b9a39f2c413a8)
CCAGGACGACCGCGGGCGGCGTCGGCGCCGTCGTGGGAGCGAGCGCGCGGTCGATGGCATCCAAC
GCCCCGAGGAGTCGCTCGTCGTGGCACCGAGCGTCGGCGGCCGCGATCCAATCCAGCAGTTCGGT
AAGGGTCCAATCGAGGGAGA
>r373.1 |SOURCES={KEY=4440dff4...,bw,3020237-3020387}|ERRORS={}|SOURCE_1="mcg" (4440dff437a67938963f7ee3177b9a39f2c413a8)
TCGTCGGCACGCACGAGGGAGCGCACGCCTTCACCGTCGGCCAGCGCCGCGGACTGCAGTTGGGA
GTCCCCGCCGCCGACGGCAAGCCGCGCTTCGTGCTCGAAGTGCGTCCCGTGAACAACACGGTCGT
GGTGGGACCGAAAGAGGCCC
>r374.1 |SOURCES={KEY=4440dff4...,bw,585430-585580}|ERRORS={}|SOURCE_1="mcg" (4440dff437a67938963f7ee3177b9a39f2c413a8)
ACCGGCCCTCCATCTTGAGGTGCGAGTGGAGCGTGTAGGCGCCGATGCGTTCGAGCAGGTGCTTC
CCGCGCGCGACCACCTCGTGCACCGTCTCGCCGCGGAGGTCGGCGGTGGCGCTCCCCGGGACGCG
GATGTCGAACCTCGTCACCT
>r375.1 |SOURCES={KEY=4440dff4...,bw,1213240-1213390}|ERRORS={}|SOURCE_1="mcg" (4440dff437a67938963f7ee3177b9a39f2c413a8)
CGTACCCCGGAGGCGCCGGCTACAACGCCGCCAAGGCGGGCGAGTCGATGCTCGTGGCCGCCCTC
CGTCAGGAGCTGAACGGCGAGCCTCTGCGGGTCATCGAGATCGCGCCGGGCATGGTCCGCACCGA
GGAGTTCACCCTGAACCGTC
>r376.1 |SOURCES={KEY=4440dff4...,bw,2054172-2054322}|ERRORS={}|SOURCE_1="mcg" (4440dff437a67938963f7ee3177b9a39f2c413a8)
CGAACAGCGTCACCGCCGCGGCGAGCACGGCGACGACGACCACGCTCGCGAGCGGAGGAGCCGAC
ACGGCCGACAGCAGCGTGCCGAGCAGCATCGAGAGCACGAGGACGCCGCCCGCGGTGGCCTGCAT
CCGCACACGCGTCCGCGGCG
>r377.1 |SOURCES={KEY=4440dff4...,fw,538528-538678}|ERRORS={}|SOURCE_1="mcg" (4440dff437a67938963f7ee3177b9a39f2c413a8)
GGACGCAGCACCGCCGTGGCATCCACGATCAGGCCGGCGGTGTCGTCGACGAGCGCGCCGTCGGA
GACGGGGAGGAGGTTCGCCTCGCCGAGGAAGCTCGCCACGTAGGCGTTGACGGGCCGGCGGTAGA
GGTCTTCGGGCGTGGCGACC
>r378.1 |SOURCES={KEY=4440dff4...,fw,1295156-1295306}|ERRORS={}|SOURCE_1="mcg" (4440dff437a67938963f7ee3177b9a39f2c413a8)
TGTCTCCGCGGCCCTGTCGACGGGCTTCGGAGCTTTCCCCGCGCTCTTCTTCAACTGGGGGGTGC
TCTACCCGAATATCGTCGGCTATGCGATGCTCCCCGCCGCACTCGCCGCCATCGTCACCGCCCTC
TCGGATCGCACTCGGACCGA
>r379.1 |SOURCES={KEY=4440dff4...,bw,1650723-1650873}|ERRORS={}|SOURCE_1="mcg" (4440dff437a67938963f7ee3177b9a39f2c413a8)
CCTCGTCCGCGACGAGGACGCGCGGCTCCACGGCGAGGCCGCGCGCGATGGCGATGCGCTGACGC
TGACCCCCGGAGAACTCGTGGGGGTGACGCCCGACGGCGTCGCGCGGGATGCGCACGCGATCCAG
CAGTTCGTCGATCCGTGCGC
>r380.1 |SOURCES={KEY=4440dff4...,bw,383903-384053}|ERRORS={}|SOURCE_1="mcg" (4440dff437a67938963f7ee3177b9a39f2c413a8)
TCCGGTGACGATCACGCTCACGTCGCTGATCAGCATGGGCGTCAGCGTGGTCATGCTCGCCGCGG
TCGCCTACTTCCTGACCCGCACCCGCATCGGCAAGGCGACCCGCGCGGTCAGCGACAACGCCTCG
CTCGCGGCGGCATCCGGAAT
>r381.1 |SOURCES={KEY=4440dff4...,fw,3379754-3379904}|ERRORS={}|SOURCE_1="mcg" (4440dff437a67938963f7ee3177b9a39f2c413a8)
TCGCCGAGGCGATGGACGAACTGCGCGCCGCGGGGTACGACACCGACGACGACCGCCGCCTCCCC
GCCGGGTCGGCGCGCGACATCTGCCGCGGGTGGGTGCGCGTGGGCTGGTTGAGCCTGCAGATCGA
GGACGACGTCGAGGTGTACC
>r382.1 |SOURCES={KEY=4440dff4...,bw,2595159-2595309}|ERRORS={}|SOURCE_1="mcg" (4440dff437a67938963f7ee3177b9a39f2c413a8)
GAGGCCTACTTCACCCTCCGCGACCTCGAGGTCGGCTACGAGCCGTGGCATCTGCAGCTCAGTCT
GGGCGCGTGGGCCGCCGACGGGCTGCTGGCGATCTTCTTCTTCCTCATCGGCCTCGAGCTCAAAC
GCGAGTTCGTCGCCGGCGAC
>r383.1 |SOURCES={KEY=4440dff4...,fw,2856209-2856359}|ERRORS={}|SOURCE_1="mcg" (4440dff437a67938963f7ee3177b9a39f2c413a8)
CTGGCGAACCTCGGTGCGTGCGAGGACGTCGTCGCGGCCAAGGACCAGTTCGTCGACTGGACCTG
GAAGCAGGTCACGCTCGGCACCGAGAACGAGGTCTACGGCGTGCCGCAGGATGCCGGTCCCATGG
CGCTGTTCTACCGCAAGGAC
>r384.1 |SOURCES={KEY=4440dff4...,bw,1361536-1361686}|ERRORS={}|SOURCE_1="mcg" (4440dff437a67938963f7ee3177b9a39f2c413a8)
CCGGGTCGGCCGGGCGGGGACTGCTTCCCGCGGCCCCCGACCTCGTGGTGCACCTGGCGGGGGAG
CATCCCGAGGCCGCCGTGTTCGTGTGCGTGGATGCCGTGCTCGCGGCGTTCCCGCGCGCGACCGT
CGTCCTCGACGCGCCGCCGA
>r385.1 |SOURCES={KEY=4440dff4...,fw,1903243-1903393}|ERRORS={}|SOURCE_1="mcg" (4440dff437a67938963f7ee3177b9a39f2c413a8)
TGCCGCGGAGGTTCTTGAGCACGCCCGGGCGGTCGTACGGGAGGGCCAGGAAGGCCGCGTGCGGC
GTCACCACGCCGTCGCCGAAGGTCGGGTCGGGGTTGGTTCCGGTGGTGCAGCCGGGGCGGTCGAT
GTCGACGTCGGTCTTCTCGG
>r386.1 |SOURCES={KEY=4440dff4...,fw,2070819-2070969}|ERRORS={}|SOURCE_1="mcg" (4440dff437a67938963f7ee3177b9a39f2c413a8)
GCGGCGAGGCGTTCGGCACCCAGAAGTCCGCAATGACCATCGAGGGCAACTGGATCACCGGCGCC
CTCACCGCCGACTACCCCGAAGTGAAGTACACCGTCGCCGAACTCCCCGCCGGTCCCGGCGGCAA
GGGCACGCTGCAGTTCACCA
>r387.1 |SOURCES={KEY=4440dff4...,fw,1381723-1381873}|ERRORS={}|SOURCE_1="mcg" (4440dff437a67938963f7ee3177b9a39f2c413a8)
CGCGGAACCGGTGCACCGCCTCGAGCGCATCGAGCCGTGGCTCGACCACGTCATCGAGCTCGGTC
TGAACGGCCTGCTACTGGGGCCGATCTTCGCGTCGGAGACGCACGGGTACGACACCGTCGATCAC
TTCCGCGTCGACCCGAGGCT
>r388.1 |SOURCES={KEY=4440dff4...,fw,2507455-2507605}|ERRORS={}|SOURCE_1="mcg" (4440dff437a67938963f7ee3177b9a39f2c413a8)
CGAGGCTCCGCAGGGCGTCGACGCCGCCGTCGCGCAGGGCCTTCACGAGAGCGGTGCCGACGATC
GCGCCGTCCGCGTACTCGATCACGCCGGCGACCTGCTCGGCGTTGGAGATGCCGATCCCCACGCA
CGCGTGGGCGGCGCCGTGCG
>r389.1 |SOURCES={KEY=4440dff4...,fw,1893381-1893531}|ERRORS={}|SOURCE_1="mcg" (4440dff437a67938963f7ee3177b9a39f2c413a8)
CACGGCGGCCAGCGGAAGACCGCCGGCGATGCCCTTCGCGGTGGTCACCAGGTCGGGGACGATCC
CGAAGAGGTCGGAGGCGAACATCGCACCCGTACGGGCGAAGCCGGACTGCACCTCGTCGGCGATG
AAGACCACGCCGTTCGCGCG
>r390.1 |SOURCES={KEY=4440dff4...,bw,3506958-3507108}|ERRORS={}|SOURCE_1="mcg" (4440dff437a67938963f7ee3177b9a39f2c413a8)
CATCAAGTTGAGCGATAGAGACTCAACTTCGAAGAACCTTCCGGATGCCGCATCCGGACCGATCG
AAAAGGAGAATGACCATGGCCACCTACGACCCCTTCCGCGACCTCGACCGCCTCGCGTCGACGCT
CCTCGACGCCCGCCGCGGCG
>r391.1 |SOURCES={KEY=4440dff4...,fw,279479-279629}|ERRORS={}|SOURCE_1="mcg" (4440dff437a67938963f7ee3177b9a39f2c413a8)
GCGTCCTCGGCGTCGGGGGGCGCATCGTCGTGCTGTCCTACCAGTCGCTCGAGGACCGCCTGGTC
AAGCGGGTGTTCGCCGAGGCGTCGGCATCCACCGCTCCTCGCGGCCTGCCGGTCGAACTCCCCGA
GCACGCCCCCAAGTTCCGGC
>r392.1 |SOURCES={KEY=4440dff4...,fw,1695663-1695813}|ERRORS={}|SOURCE_1="mcg" (4440dff437a67938963f7ee3177b9a39f2c413a8)
GACACCCGCGCGGGAGCCACCCGCGCGCCGCGCCCCGCGCTGGTTCATCTACCCAGCGCCTCGGC
CTTCCGCCGCAGCAGCGCCGCCTCGCGGGCGTGGCGGGTCAGCGCCGCGGCTTCGAACAACTGCG
TGCGGGCCTCCTCGACGCGG
>r393.1 |SOURCES={KEY=4440dff4...,fw,2084734-2084884}|ERRORS={}|SOURCE_1="mcg" (4440dff437a67938963f7ee3177b9a39f2c413a8)
GCGCCGCAGTCGCAGTACGAGATGTGGGTGCCGCCCGAGCTGGCCGACCAGCTCGCGACGCTCGT
CACGCGCGACCTCACGGCGGCCCTCGGCGACGGCACTCAGGTGAATGTGAGCCGTCAGGACTGGG
CCACCTACGGCGACGACCCG
>r394.1 |SOURCES={KEY=4440dff4...,bw,3157465-3157615}|ERRORS={}|SOURCE_1="mcg" (4440dff437a67938963f7ee3177b9a39f2c413a8)
GCGGGCACGATCACGATCGACGGCGACGACATCGCGTCGCGGCCGCCGGTGCAGCTCCGGCGCAG
CATCGGCTACGTCATGCAGAACTCCGGCCTCCTCCCGCACTTCACGGTGGCCGACAACATCGCCA
CGGTGCCCGTGCTCCAGGGC
>r395.1 |SOURCES={KEY=4440dff4...,bw,2009765-2009915}|ERRORS={}|SOURCE_1="mcg" (4440dff437a67938963f7ee3177b9a39f2c413a8)
GAGATCGAGACGGCGAAGTCGCTCGTCGAGCTGCCGTCGCCCTTCGCCGGCACGGTCGGGGAACT
CCTCGCGACCGAGGGGGCCACGGTCGAGGTCGGTGCCCCGATCATCACGATCGGATCGGCGGATG
CCACGCCCCCGGCGCCCGCG
>r396.1 |SOURCES={KEY=4440dff4...,bw,2048977-2049127}|ERRORS={}|SOURCE_1="mcg" (4440dff437a67938963f7ee3177b9a39f2c413a8)
CGATGAGCCGCATGATCTCGTTCGTGCCCTCGAGGATCTGGTGCACGCGCAGGTCGCGCACGACC
TTCTCGATGCCGTACTCCTGCAGGTACCCGTAGCCGCCGTGCAGCTGCAGCGCCTCGTTCGCGAC
GCGGAAGCCGACGTCGGTCG
>r397.1 |SOURCES={KEY=4440dff4...,fw,1075066-1075216}|ERRORS={}|SOURCE_1="mcg" (4440dff437a67938963f7ee3177b9a39f2c413a8)
GCGTCCCCGCTGGATCGCGCTGTTGAGCGCGTCGACCGCCGTCCTCCTGGGCGTGCTGACGTGGG
TCGCCATCGGCGCCGGGGTGGGCGCCGGAAACGCTCTCGCGGGGGCCGGGCGGGAGAGCATCGAG
GCGTCCCCCGAGTTCACCAC
>r398.1 |SOURCES={KEY=4440dff4...,fw,3506943-3507093}|ERRORS={}|SOURCE_1="mcg" (4440dff437a67938963f7ee3177b9a39f2c413a8)
GCATGCGTCGCGGTCCGCCGCGGCGGGCGTCGAGGAGCGTCGACGCGAGGCGGTCGAGGTCGCGG
AAGGGGTCGTAGGTGGCCATGGTCATTCTCCTTTTCGATCGGTCCGGATGCGGCATCCGGAAGGT
TCTTCGAAGTTGAGTCTCTA
>r399.1 |SOURCES={KEY=4440dff4...,bw,1123321-1123471}|ERRORS={}|SOURCE_1="mcg" (4440dff437a67938963f7ee3177b9a39f2c413a8)
TGCCGTGCCCTAGACTGCAAGGACTGCCCGTCGCGTGACGCCCCGCGGGGGCAGGAGCCGTGATC
CGCGGCCGTCGCGTCGCCGCAAAACCCGATTGGTTCCTCCGTGTCCGCCTCGCACTCCGCGCTCG
TGCCCGAGTGGCTCACCGCC
>r400.1 |SOURCES={KEY=4440dff4...,fw,2496139-2496289}|ERRORS={}|SOURCE_1="mcg" (4440dff437a67938963f7ee3177b9a39f2c413a8)
CCCGCGAGGATCACGTCGTCCACGATCCCCCCGACCTCGACGCCGGAGCGTGCGAGCGCCTTCAG
TTGGGGCTTCGCCCCCGCGAAGGCCTTCGGAGCATCGGATGCCAGCCACCCCGCGAGCGCGTCGC
GCACGGCGTCCGACCACTCG
>r401.1 |SOURCES={KEY=4440dff4...,bw,1902439-1902589}|ERRORS={}|SOURCE_1="mcg" (4440dff437a67938963f7ee3177b9a39f2c413a8)
CCGAGGCGAGCGACCCCGATCATCCCTCGCACACCGCGTTCGCCTCCCGCTACCGCGACAGTGCC
CGGCGCGCCGCCGAGCTCCTGCGCGCGGGGCAGGCTGCGGGGGAGGTGCGGCCCGACATCGACCC
CGATCGCGCCGCCCGTCTCC
>r402.1 |SOURCES={KEY=4440dff4...,bw,3298747-3298897}|ERRORS={}|SOURCE_1="mcg" (4440dff437a67938963f7ee3177b9a39f2c413a8)
TCGCCCTGACATCCGACCAGGTGGCGCAGAGCTTCGCCGCCACCGCGGGCCCCGTCACGGCGGTG
GACCAGACGGCCTGGCAGGTGCCGACCACCGCCGGCCAGGCGCCCGTGCTGCCCGCTCGGGTCGG
CGTGACGCGCGAGTCCGGAC
>r403.1 |SOURCES={KEY=4440dff4...,fw,2808625-2808775}|ERRORS={}|SOURCE_1="mcg" (4440dff437a67938963f7ee3177b9a39f2c413a8)
TCCGTGAGGGCGCTGCGACGTTCGTGGTCTACGTCGCGAACCCGTGGGTGCCATTCGACGTGCCG
AATCTGCCTAACTGGTCGACGCGCAATGCGTTCATCGCCGAGTGGGGCGACGCGGTCGAGCCCAT
CGACGAGCCCGAGTCCGGGT
>r404.1 |SOURCES={KEY=4440dff4...,bw,871946-872096}|ERRORS={}|SOURCE_1="mcg" (4440dff437a67938963f7ee3177b9a39f2c413a8)
TCTTCACGGAGGGATTCCGCGACCCGCGCCAGCTCCCGCACCGTGAAGGTGCGTCGCGTCGCCGC
GGGCACCAGCTCGACGACCGCCCGCCGGTGCTCCCGGGCCATGGCGAGCACGAGGTCGGCTTCGC
GGACCAGCGCGGGGGTCAGC
>r405.1 |SOURCES={KEY=4440dff4...,fw,2985414-2985564}|ERRORS={}|SOURCE_1="mcg" (4440dff437a67938963f7ee3177b9a39f2c413a8)
AGACCGTCTGGTACGACGGCGTCGACGACGGAACCCGTCCGGACGAAACCGAGGACAACTTCGGC
CTGTTCCGCCAACCGACCGACACGGTCACGGCATTCCAGCCGAAGCAGAGCGCGGCCGCCGCCGG
CTACTTGATGCGGCAACTCC
>r406.1 |SOURCES={KEY=4440dff4...,fw,2583958-2584108}|ERRORS={}|SOURCE_1="mcg" (4440dff437a67938963f7ee3177b9a39f2c413a8)
TCGGCTGGCCGTCGGGCAGAGGACATCGCCCCCGCCTGGTTTCGATCGCGGTGTGGCCGCGATCA
GGCGAAGATCTCCGCGGCCACGTCGTGGACGGATCGGTCACGGACGTCCGCCCAGTCCAGCGAGA
GCGCGCCCCAGATATTGGGG
>r407.1 |SOURCES={KEY=4440dff4...,bw,12862-13012}|ERRORS={}|SOURCE_1="mcg" (4440dff437a67938963f7ee3177b9a39f2c413a8)
TCGAACCTGGCGCGCAACCTCGCCAGCCGCGAGGGCAACACCGTCGCGATCTTCAACCGCAGCCA
CGACAAGACCGAGCACGTGCTCGCCCAGCACCCCGAGGCGAACTTCGTCGCCTCCTTCTCGTACG
AGGACTTCGCCGCGTCGCTG
>r408.1 |SOURCES={KEY=4440dff4...,fw,326098-326248}|ERRORS={}|SOURCE_1="mcg" (4440dff437a67938963f7ee3177b9a39f2c413a8)
GGCGCTGGTCGTCTCGGTGCGCGGGTCGGTCGCGCTCGGCGGGCTCACCTCCGCGGCGGTCGGCA
TCGGCGTCGTCATCGCCGGGCCCGTGCTCGGCGATCTCGCCGACCGGTTCGGTCAGTCGCGGGTG
CTGGTGCCGACGGGGCTCGC
>r409.1 |SOURCES={KEY=4440dff4...,fw,1261060-1261210}|ERRORS={}|SOURCE_1="mcg" (4440dff437a67938963f7ee3177b9a39f2c413a8)
GCCAGTCGATGGGCCGCCTCACCCGGGAGATCGGGATCGTGCGCACCGCGCCCGTCATGAGGGTC
TCAAGCCACCGCGCCGGCGCGATAGCCCACCCCGCGCACGGTGGTCACGATGCGGGGGTTGTCGG
GGTCGGCCTCGACCTTGGCG
>r410.1 |SOURCES={KEY=4440dff4...,bw,904244-904394}|ERRORS={}|SOURCE_1="mcg" (4440dff437a67938963f7ee3177b9a39f2c413a8)
GGAACGTGGGGGCGTCGTGGGTGGTGGGCCGCGACCCCTCGAAGCATCCGCCCTGGTCGATCGCG
ATGTCCACGAGCACCGAGCCGGGCTTCATCGCCGCGACCATGTCGTCGGTGACGAGCTTGGGCGC
CGCGGCGCCGGGGATCAGCA
>r411.1 |SOURCES={KEY=4440dff4...,bw,3446606-3446756}|ERRORS={}|SOURCE_1="mcg" (4440dff437a67938963f7ee3177b9a39f2c413a8)
GGATGCCGCTGGTGTGGGGCGCCGTGCAGGAGTGGTCGGCCCAGGCCACCGTGTTCTGGTCGCGG
CCGCCCGAGGGGTACGCGCCGGTGACGCTCGGCGACGTGTTCCCGCCCGACTCGGTCGGGGAGCC
GCCGACGTGCGCGCAGGTGG
>r412.1 |SOURCES={KEY=4440dff4...,bw,1422432-1422582}|ERRORS={}|SOURCE_1="mcg" (4440dff437a67938963f7ee3177b9a39f2c413a8)
GCCAGAACTCGCCGTCGGTGAGGATGGTCACGTAGTTCTCGAGGCCGACGAACGGCCCCTTCGAC
GTCAGAAGGTTGAAGTCCAGGAGCGAGTACCGGATCGCGAGGAACAGCGGGATGAGGACCGCGAA
GAGGTAGAGCGCCAGGGCGG
>r413.1 |SOURCES={KEY=4440dff4...,fw,1306599-1306749}|ERRORS={}|SOURCE_1="mcg" (4440dff437a67938963f7ee3177b9a39f2c413a8)
GATGATCGTGAGGATCACGAGCGCGAACGCGATGCCGACCGGAACGATCATGCGTGGGGCCTCCG
GCGTAGGGCGCCTCGCATGAGCGCGAGCGAGATGGCGAACACGGAGCGCACGAGATACACCGTCG
ACCCCACGACGTTCTGACTC
>r414.1 |SOURCES={KEY=4440dff4...,fw,1190749-1190899}|ERRORS={}|SOURCE_1="mcg" (4440dff437a67938963f7ee3177b9a39f2c413a8)
GTTGTCGCGGAACCGCGGGTCTTCGCGCGCATCGGGTACGACCACGCGACCCGGGTCGACGAGCA
CCGCGGCGCACATCGAGTCCTCGACGGAACAGGATGCCGCCTGCACCCCCACGGCGGCGACCTGG
TGCTGGGCGCGGTCGTCGAT
>r415.1 |SOURCES={KEY=4440dff4...,fw,3349406-3349556}|ERRORS={}|SOURCE_1="mcg" (4440dff437a67938963f7ee3177b9a39f2c413a8)
ACCGGCAGTGCCGGTCACGGGCGCGGAGGTGCCGGTCGATCGCGGCGGTGCGCGCGTAGGTGTCG
GTGTGCAGCACAGCGCCCGAGACGGGGTGGGTGATGACGCGGTCCCACGGCACGCTCGTCGCGTC
CGCCAGATCTCTGGCCAGGG
>r416.1 |SOURCES={KEY=4440dff4...,fw,3604092-3604242}|ERRORS={}|SOURCE_1="mcg" (4440dff437a67938963f7ee3177b9a39f2c413a8)
ACCGTGTGATCGCGCAAAGAAAGATCGTGGATGCCAGGACCCCCGGCATCCACGATCCTTCAGCG
CGTCACTTCACCTGGGCGCTGATGACGCTCATGACCGCGGTGTCGGCGAGGGTGGTGGTGTCGCC
GACCTCGCGGCCCTCGGCGA
>r417.1 |SOURCES={KEY=4440dff4...,fw,1684069-1684219}|ERRORS={}|SOURCE_1="mcg" (4440dff437a67938963f7ee3177b9a39f2c413a8)
GGACTCGCGGGCGCGGACGGCCTCGTCGGCGGCATCCGGGTCTCCGAAGGCGCCGACGGCGATCA
CGGTCACGGGCGTGAAGCGGGCGTCGATGTCGAACGCGGCGCGCAGGTCGTCGGGGGAGAAGCCG
CCCATGGTGTGGGTGGCGAG
>r418.1 |SOURCES={KEY=4440dff4...,fw,2948946-2949096}|ERRORS={}|SOURCE_1="mcg" (4440dff437a67938963f7ee3177b9a39f2c413a8)
CCAGGTGACCATGATGGATGGGATCGAACGTCCCACCCATGACCCCGATGCGAGGGGCGCGTGTC
ACCGACATACAGTGGGCCTCAGTGGCCGTGCGCCTCGGGGGTGGGCGTGCCGTGCTTGGCGGTGT
AGGCCTCCGCCTTGTGCGCG
>r419.1 |SOURCES={KEY=4440dff4...,fw,3109049-3109199}|ERRORS={}|SOURCE_1="mcg" (4440dff437a67938963f7ee3177b9a39f2c413a8)
GAACGGCCCCATGGGCGTGTTCGAGATGGCCGCGTTCGCCGCGGGCACCAAGACCGTCGCGAAGG
CGCTCACCGAGGTCGACGGCCTCAGCGTCGTCGGCGGTGGCGATTCGGCGGCCGCCGTACGTCAG
CTCGGCTTCACGGACGACCA
>r420.1 |SOURCES={KEY=4440dff4...,fw,1508098-1508248}|ERRORS={}|SOURCE_1="mcg" (4440dff437a67938963f7ee3177b9a39f2c413a8)
GCCCTGTGGGATGAGTACATGGATGCCTACCAGGTGGCGCTCGAGCGCACCTCCACGCCGCTCGC
CCCGTGGCACGTCGTGCCCGCGGACCGCAAGTGGTACGCGCGGCTCGCCGTGCAGCGACTGCTCA
TCGACGCCCTCGCGGACATC
>r421.1 |SOURCES={KEY=4440dff4...,bw,2697820-2697970}|ERRORS={}|SOURCE_1="mcg" (4440dff437a67938963f7ee3177b9a39f2c413a8)
CAGGACCTCGCGGCGGACGCGCGGACGGCGTTCAGCGACGGAACGAAGGCCGCCGCCTTCACCGC
AGCCGGATTCCTGACGCTCGGACTCGTGTCGACGCTCACGCTCGGCGCCGCCGCGAGCGGGCGCG
GCAGCCGCCAGGAGGAAGAG
>r422.1 |SOURCES={KEY=4440dff4...,bw,2106714-2106864}|ERRORS={}|SOURCE_1="mcg" (4440dff437a67938963f7ee3177b9a39f2c413a8)
CTGGTGTGGGAGGCCGTACCGCGGAAGTATCCCCACCTCTCCGCCGACGATCGCGATCGCATCGA
GCGCGAACTCGCCGTCATCGAGATGAAGGACTTCCCCGGGTATTTCCTCATCGTCTACGGGATCG
TGGCCGAGGCACGGCGGCGC
>r423.1 |SOURCES={KEY=4440dff4...,fw,1223950-1224100}|ERRORS={}|SOURCE_1="mcg" (4440dff437a67938963f7ee3177b9a39f2c413a8)
GTGGAGGCCGCCTCGTCCTTCGGCTCGACGCGGAAGAGCCGCACGATGTGGTTCGCGGTCCAGTT
GAGCGCCACGATGACGGGGTAGAACGCCTTCGACACCGCCACGAGCGGCGGGGCGAGCATCAGCA
CGGCCCGGTCGGGCAGCGAG
>r424.1 |SOURCES={KEY=4440dff4...,bw,2347500-2347650}|ERRORS={}|SOURCE_1="mcg" (4440dff437a67938963f7ee3177b9a39f2c413a8)
GCCGCTGAACCTGCAGACGAACTTCCGCGACCAGGGCACGCTGACCGATGCGCTGGATGCCGCCC
TCGACCCGACCGTCGCGACCGCCCCGGCCAACGCGGGCATCATGTCGAAGGTCTACGACCCGTTC
GTCGCGCAGCTCACCGACGG
>r425.1 |SOURCES={KEY=4440dff4...,fw,3006644-3006794}|ERRORS={}|SOURCE_1="mcg" (4440dff437a67938963f7ee3177b9a39f2c413a8)
GAGTCCATGAGGCCAGAGTAACCAGATTGGCACGCTTGCATAGACCCAATCCGGTGATTGGCTTC
TTTCGTGACCACCCGGATCCTTCGCCTCTTCACCGGCCTGTGCCTCTACGGCTTCGGCTGCGCCC
TCACCATCGCGGCCGGTCTC
>r426.1 |SOURCES={KEY=4440dff4...,bw,996393-996543}|ERRORS={}|SOURCE_1="mcg" (4440dff437a67938963f7ee3177b9a39f2c413a8)
GCTCGCCCGCGCGGCGAAGCTCGCGCAGCTGTTCCCGGTGCGGGTGTGGCGTCATTTCCTCCGGC
ACAACGGATTCCTGCTCGCGGCCGGCATGAGCTATCAGGGCTTGTTCGCGGTATTCTCCGCGCTC
TACCTCGCCTTCGCCAGCGT
>r427.1 |SOURCES={KEY=4440dff4...,fw,3689795-3689945}|ERRORS={}|SOURCE_1="mcg" (4440dff437a67938963f7ee3177b9a39f2c413a8)
TGCGCTCGAGGCCCTCGACTCCGGCATCACGACGCTCGTCGACTGGTCGCACAACCTCGCCACCC
CCGCGCACGCGGACGCGGCGGTCGCAGCCCTCAAGGACACCGGGATGCGTGCGGTCTTCGCGCAC
GGCGGCGGTGCCGAGCAGTG
>r428.1 |SOURCES={KEY=4440dff4...,fw,1291167-1291317}|ERRORS={}|SOURCE_1="mcg" (4440dff437a67938963f7ee3177b9a39f2c413a8)
CTCAGCCGAGGCTGGGGGGCAGCTGCTCGGCGAGCGAGGGGGCGAGCGTCGTGGCGTAGGTGCGG
GAGAGGTGGTTGTCGTCGCGGTAGACGGCGACGTTCCCGACGACACCGGGGCAGAAGTCCTCGGG
ACAGATCCAGGGGGTGAGAT
>r429.1 |SOURCES={KEY=4440dff4...,fw,3606976-3607126}|ERRORS={}|SOURCE_1="mcg" (4440dff437a67938963f7ee3177b9a39f2c413a8)
CGCAGCTCGAGGAGATGGTGGATGAACGCTCGAACGTCCTCATCTCGGGAGCGACCGGGGCGGGC
AAGACGACGCTGCTGTCGGCGCTGCTCTCGCGCGTCCCCGCCGCGGAGCGCATCCTCACGATCGA
GGAGGTCTCCGAGCTCCGAC
>r430.1 |SOURCES={KEY=4440dff4...,fw,1312294-1312444}|ERRORS={}|SOURCE_1="mcg" (4440dff437a67938963f7ee3177b9a39f2c413a8)
ACCCGCTCGAATCGGGGGCGGTTCCCCCACCACGCATGCCCCAGCGTGCCGTGGCCGATATGGAT
CATCGGCGGGTAGGCAAGCCCGAGAGACTCGTCCCGTTGGAAGAGCGCCACCAGGTTGGCGACGT
ACCCGGCGTCCGGAAGCAGA
>r431.1 |SOURCES={KEY=4440dff4...,bw,2973420-2973570}|ERRORS={}|SOURCE_1="mcg" (4440dff437a67938963f7ee3177b9a39f2c413a8)
CCAGACGGTCGTGCTCGGCCAGGCGGCGTCCGCGGCATCCGTTCTGCTCGCGGCCGGTGCCCCCG
GCAAGCGCCTCGCCCTCCCGAACGCCCGCATCCTGATCCACCAGCCCGCCGTCGGCGAGTCCGGT
CACGGTCAGGCGTCGGACAT
>r432.1 |SOURCES={KEY=4440dff4...,fw,2385834-2385984}|ERRORS={}|SOURCE_1="mcg" (4440dff437a67938963f7ee3177b9a39f2c413a8)
CCGGGATGCCGAGTTCGAGGCATCCATCGGAGAGACCCTCGACAGCCTGGCTGAACTGCCACATG
ACCTCGGGGTTCTCGGGGCTGCCGAAGTTCAGGCAGTCGGTGACGGCCGTCGGCACGGCACCGGT
GACGGCGACGTTGCGGTACG
>r433.1 |SOURCES={KEY=4440dff4...,fw,2020807-2020957}|ERRORS={}|SOURCE_1="mcg" (4440dff437a67938963f7ee3177b9a39f2c413a8)
GGGGCGATCCCGCGTCTGCGGCCGCCGGGGAGAATGGATGCCGTGCGCGCGATGATCATGGATGC
CCTGGCCGAACCCCTCGAGGTGCGCGAGGTGCCCGCGCCGACGGCACCGGCGGGGGGCGTCGTGG
TCGAGGTGCACGCGACCGGA
>r434.1 |SOURCES={KEY=4440dff4...,fw,352783-352933}|ERRORS={}|SOURCE_1="mcg" (4440dff437a67938963f7ee3177b9a39f2c413a8)
CTGCTGAGCGCCGTGAGGGGCGTCCGCAGTTCATGGCTGGCATCCGAGACGAAGGCCCGCTGGCG
TCGGAGCGCTTCGTCGAGCGGTCGGACCGACCATCGGGATGCCGCCCACCCCACGACGCCGATCA
CGGCGACGCCGAGCAGCCCG
>r435.1 |SOURCES={KEY=4440dff4...,fw,1724274-1724424}|ERRORS={}|SOURCE_1="mcg" (4440dff437a67938963f7ee3177b9a39f2c413a8)
CGCGCGGCCCGCGCGGCAGGGGTGGGAGATCGAGCGGCACGAGCGCGGCTCGTTCAGCCACGCGA
TGCTCGCGCACGAGGGCGATCTCGTGCTGCTGTGGATGGACATGTTCCGCAACCGCTTCCCGTAT
CCGATCGCGCACGTCGTCGA
>r436.1 |SOURCES={KEY=4440dff4...,fw,2815255-2815405}|ERRORS={}|SOURCE_1="mcg" (4440dff437a67938963f7ee3177b9a39f2c413a8)
TGATCGAGCGGCGGGAGTTCCGTTCGGGCGTCACGGTGCAGCGGTACCGGCCGATTCAGACTCCC
GGAATCAGCACCTCATCGAGGTAGGCGCGCAGCCGGGGAACGTCGACGGTCAGCGTCCGCCAGAC
GCGGGGTCGAACGCCGTGTC
>r437.1 |SOURCES={KEY=4440dff4...,bw,2750540-2750690}|ERRORS={}|SOURCE_1="mcg" (4440dff437a67938963f7ee3177b9a39f2c413a8)
GAGGTTGAAGATGGGGCGCCCGGTGTCCTTCTCCCAGACCAGGGCGGATTCGCGCTGATTGGTGA
GGCCCACGGCGCTGAGCTGCGCCGGGGTGACCCCGGCCTGGTTCATCGCCTCGCGCATGACGTCG
AGCTGGGTGTGCAGAATCTG
>r438.1 |SOURCES={KEY=4440dff4...,bw,2216448-2216598}|ERRORS={}|SOURCE_1="mcg" (4440dff437a67938963f7ee3177b9a39f2c413a8)
TGGGTCCGCCGACCGATGAAGATGTCGCCCGTCCACCCCGGCGGCGGCGAGCCGAAGGCGGGCGC
GCCGGCGTCGTGGGTCGCGGCGAGCGCGGCGCCGAACTCTTCCGCCGCGGCCGCGGTGGGGCGAA
CGGTCTCCACCCGCTCGAGC
>r439.1 |SOURCES={KEY=4440dff4...,fw,2722871-2723021}|ERRORS={}|SOURCE_1="mcg" (4440dff437a67938963f7ee3177b9a39f2c413a8)
GCGTCGATCTCGAACGTGCCGCGGAGCAGCGCGCGGCCGAGGGTGCCGGCGCCCGCACCGGCGGC
GGCGGCGAGGTCGATAGGCGTCGCCGTCCAGCCGGTCAGCGGGGCGCCGTCGAGCGTCGCGTCGC
CGATCAGGCCTTTCTCCTCA
>r440.1 |SOURCES={KEY=4440dff4...,fw,1880698-1880848}|ERRORS={}|SOURCE_1="mcg" (4440dff437a67938963f7ee3177b9a39f2c413a8)
GCAGGAGGCGATCGAGGAACCGGCGGGTCCGCTCCTTCTTCGGCGCCGTGAACAGCGCCTCGGGC
GCGCCGCGTTCCACGATGACCCCTTCGTCGAAGAAGAGCACCTCGTCGGCGACCTCGCGCGCGAA
ACCGAGTTCGTGCGTCACGA
>r441.1 |SOURCES={KEY=4440dff4...,bw,370449-370599}|ERRORS={}|SOURCE_1="mcg" (4440dff437a67938963f7ee3177b9a39f2c413a8)
CCCTCGGCCTTGACGACCGCGATGACCTCGACGCCGGTCAGGCGACGCAGGTGCCGCACGTTCTC
GGCGATCGCGTCGACGTCGATCAGCGCTTCGCGCAGGACTCCGGATGCCATCCTCATGCGACGCC
CTCCCGGGTCGGTTCAGCGG
>r442.1 |SOURCES={KEY=4440dff4...,bw,684570-684720}|ERRORS={}|SOURCE_1="mcg" (4440dff437a67938963f7ee3177b9a39f2c413a8)
CTGCTCCGGGGTGAAGCGCCGGGCGGCGCCCTGACCCGTGACGATGCCCGCGACCACGGCGGCGA
CGAGTCCCGAGCCGCCGAGGTGTTCGGTCGGCAGGTAGGCGATGAACGGAACGGTGAAGCTCAGC
GCCGTGTTGGCCGCCGGATT
>r443.1 |SOURCES={KEY=4440dff4...,bw,531135-531285}|ERRORS={}|SOURCE_1="mcg" (4440dff437a67938963f7ee3177b9a39f2c413a8)
TCCAGACCGCGAGGAAGGCGCGCCACAGGGCCCGCAGGCCCCGGGGGCCCGGTGACGCTCCGGCG
CGCGGCAGCGCGCGGGGGACGCGGGGGAGCGCGAGGATGAGCAGCCCGGTGAGCAGTTCCAGCCC
GGCGCACATCAGGAACACGG
>r444.1 |SOURCES={KEY=4440dff4...,fw,3408560-3408710}|ERRORS={}|SOURCE_1="mcg" (4440dff437a67938963f7ee3177b9a39f2c413a8)
GGCGCCGTCGCCGCGCTCGCGGGCGGCGGTCGAGGCGCGCCGCACGACGATGCGCTGCCGCGGGG
TGAGCGTGATCGAGCGGCTCGGGCACACCGGTTCGCAGTACCCGCACTCCACGCACCGGTCGGCC
TCGGGCTCGATCGACACCGG
>r445.1 |SOURCES={KEY=4440dff4...,fw,2355740-2355890}|ERRORS={}|SOURCE_1="mcg" (4440dff437a67938963f7ee3177b9a39f2c413a8)
TCATCGGAGACGAGAAGTACGCGCTGCACCTGCTGCCCAGCGGCATCCTGTCTCCCGGGGTGACC
CCCGTCATCGGCAACGGCGTGGTCATCGACCTCGAGGTGCTCTTCTACGAGCTCGAGGCGCTCAA
CGCCCGCGGTCTCGACACGA
>r446.1 |SOURCES={KEY=4440dff4...,bw,197250-197400}|ERRORS={}|SOURCE_1="mcg" (4440dff437a67938963f7ee3177b9a39f2c413a8)
TCCAGTACGACTGCATCTTGCCGATCTGCATCTGCATGAGCATCGCGGCGCCGACGAACGTGAGC
GAGACGAACGTCACCAGGATCACCGAGATGACCATCGAGGCGTTGCGACGCAGACCGGAGAAGGC
CTCCGAGAGGATGAGACCGA
>r447.1 |SOURCES={KEY=4440dff4...,fw,455147-455297}|ERRORS={}|SOURCE_1="mcg" (4440dff437a67938963f7ee3177b9a39f2c413a8)
CCTGGCCCGACGTCGGGCTCTCTCGGTCGTCGCCGGCGCCCTCGTGGCCCTCCACGTGTTCGTCT
CGGTGCGCGGCCGGGGCGGTCGGAGGCCGCACCCGGTCGCGGACGGTTCCCTGCGTCTCCGGCTG
GTGACGGCCAACCTGCTCTG
>r448.1 |SOURCES={KEY=4440dff4...,fw,2220618-2220768}|ERRORS={}|SOURCE_1="mcg" (4440dff437a67938963f7ee3177b9a39f2c413a8)
AGCTCGGCCTGGGTCGCTGCGACCGTGGCCGCCTCGGCATCCGCGTCGGTCTGTGCCTGGGCGGC
AGTGGCCGCCGCCTCGGTGGCGAGGCGGGCCGCCTCCGCGCGCGCCTCCTCGGCTTGCGTGCGGA
GCGATGTCGCGAGGTCCGCG
>r449.1 |SOURCES={KEY=4440dff4...,fw,3642183-3642333}|ERRORS={}|SOURCE_1="mcg" (4440dff437a67938963f7ee3177b9a39f2c413a8)
CACACGTACACCGCGGCGCCCGCGTACGCGGCGTTGCCGTTCGCCAGGTCGCTGAGCGTGAAGGT
GAACGTCAGGGGCACGCCCTCGGCGGTCGCTCCGCCGTCGAGGCTCGAGCGGATGTCGCTGCGGA
CGATGCCGGACTGGTTCAGC
>r450.1 |SOURCES={KEY=4440dff4...,bw,2089249-2089399}|ERRORS={}|SOURCE_1="mcg" (4440dff437a67938963f7ee3177b9a39f2c413a8)
TGAAGGAGCAGCGCGCGGCCGCTCTCGAGTTGGCCCGCGCCGAGCGCGCAGCCGCCGTCGAGGTC
GCGAAGGCCGAGCGTGCCGCCGCCCTCGAGAAGACGCGTGCCGAGCAGGCCGCCGCCGTGGAACG
CGCACACGCCGAACGTGCGG
>r451.1 |SOURCES={KEY=4440dff4...,fw,992941-993091}|ERRORS={}|SOURCE_1="mcg" (4440dff437a67938963f7ee3177b9a39f2c413a8)
CCAGAGGTCGGCGCGCCCGAGGCTGTTGACGTGGGCCTGCCGCAGCAGACCCTCGTACCGGAAGC
CGAGGCGCCGCGCGATCCGGGCCGAGCCGAGGTTGCCGACCACGGCACGCCACTCGATGCGCTCG
ACCGCGGGCCGGTCATCGGC
>r452.1 |SOURCES={KEY=4440dff4...,fw,121487-121637}|ERRORS={}|SOURCE_1="mcg" (4440dff437a67938963f7ee3177b9a39f2c413a8)
GCACGCGGTCGGCGACCGCCGCACTCACGGGGTGGCCGTCTTCGGTTCGACGCTGTCGTTGTCCT
CGAGGCGCTCGAGCGCGGCCTTCAGCTCGGCGCGCAGACTCTCCTTCGTGATCACCTCGTCAGTG
AGGTCCCGCACCGCCATGCG
>r453.1 |SOURCES={KEY=4440dff4...,fw,1341818-1341968}|ERRORS={}|SOURCE_1="mcg" (4440dff437a67938963f7ee3177b9a39f2c413a8)
CGGATGCCATCCTGCAGATGTGGGCGGCGTTCCTCGCCGAGTACGTGGGCGAGCTCGGCGACGGC
TTCGGGTGCGTGCACCCCGAGGAGGCGGCGCTCACCCACCGCCTGTTCGCGGCCGCGATCGCCTC
GCACGAGACGGGTGCGCTGG
>r454.1 |SOURCES={KEY=4440dff4...,bw,3386028-3386178}|ERRORS={}|SOURCE_1="mcg" (4440dff437a67938963f7ee3177b9a39f2c413a8)
ATGGCCGACATCGTCGAGGCGAGCGGGCTGTCGAAGGGATCGGTCTACTTCCACTTCGACAGCAA
GGAGGCGCTCGCGGTCGCGGTCCTCGCCGCGCGCCACGAGCGGTGGGTCACCGACGTGCGGGTCG
CGCTCGACTCGGTCGAGCCC
>r455.1 |SOURCES={KEY=4440dff4...,bw,2601722-2601872}|ERRORS={}|SOURCE_1="mcg" (4440dff437a67938963f7ee3177b9a39f2c413a8)
ATCTACCCGGAGCAGGACATGGGGCGCCGGGTCGCACACCTGGTGCGCGGCAGCATGCAGGACTA
CATCGAAGTCGACAACGACTTCGCCCTCGTGCGCACCACCCCGCACCGCGCGATCACCGGCATCC
CGCTCGGCCAGACCGACCTG
>r456.1 |SOURCES={KEY=4440dff4...,fw,1734130-1734280}|ERRORS={}|SOURCE_1="mcg" (4440dff437a67938963f7ee3177b9a39f2c413a8)
TTCGCGCGCGACGTCGGGGCGGCCCGACGCGGCGCTCCATCCGGCGACGGCGACGAGGACGGCCG
CGACGATCGGGTGGTCGTGCGACCGGACCGCGAGGGGCAGCGCTTCCCGGAGGGCGGCGCGGGAC
TCATCGAGGCGGTCGAGGAG
>r457.1 |SOURCES={KEY=4440dff4...,fw,1683557-1683707}|ERRORS={}|SOURCE_1="mcg" (4440dff437a67938963f7ee3177b9a39f2c413a8)
TCTGCGCGTGGTGATCTTCGCGGCGCTCGCGGTCACGGTGCTGCGGGCGATCCCGGTCGGCATCG
CCCTGCTGCGCTCGCCGATCTCGTGGCGCGACCGGGCGCTGATCGGGTTCGTCGGTCCGCGCGGG
ACGGCGACCATCGTGTTCGG
>r458.1 |SOURCES={KEY=4440dff4...,bw,2884929-2885079}|ERRORS={}|SOURCE_1="mcg" (4440dff437a67938963f7ee3177b9a39f2c413a8)
CGCCCAGAATCCGCCGAGCCTCACGGCGTCGCCGAAGAAGAGGGCGACGAGCTCCAGGACGACGA
ACTTGCTTCCGGGAAGCAGGAGGACGAGCGTGGCGATGTTGACCGCGCGCGTCGCTCCCGTGCGC
GCACCGCGCAGTCTCGCGAC
>r459.1 |SOURCES={KEY=4440dff4...,fw,1265201-1265351}|ERRORS={}|SOURCE_1="mcg" (4440dff437a67938963f7ee3177b9a39f2c413a8)
ACGGCACGATCACCGGACTGCTCATCGCTCTCCTCTCGCGCGGCCATGTGCTCCTCGAGGGCGTG
CCGGGCGTCGCCAAGACCCTGCTCGTGCGGTCCTTCAGCCGGGCGCTCGGCCTCGACACGCGACG
CGTGCAGTTCACCCCCGACC
>r460.1 |SOURCES={KEY=4440dff4...,bw,2568472-2568622}|ERRORS={}|SOURCE_1="mcg" (4440dff437a67938963f7ee3177b9a39f2c413a8)
CGCCGCCGACCGGCAGGCCTGAACGGTACGGCTTGTAGGAGCCGGCCGCCTTGTCGGTGAGCTCG
CCGTCGACGAGGGGCAGATACCAGTAGCCGATCCTGTTGTCGCCGGTGAGCCGGCGGCCAATGTA
GACGACCTTCTCGACCGTGA
>r461.1 |SOURCES={KEY=4440dff4...,fw,997880-998030}|ERRORS={}|SOURCE_1="mcg" (4440dff437a67938963f7ee3177b9a39f2c413a8)
TCGTCGACGTGGACGTTCTTGTAGCGCTCGCGCAGGTCGGCGATGATGTCGAGCACCTCGGCGAG
GGAGTCGTGGGTGCGGAACACCTGGGCGCCCTTGTCCATCTCGTCCTGCAGCGTCTTGCGCAGGA
CCGCGATGCGCTCGGTGCCC
>r462.1 |SOURCES={KEY=4440dff4...,fw,1488296-1488446}|ERRORS={}|SOURCE_1="mcg" (4440dff437a67938963f7ee3177b9a39f2c413a8)
CCTCCATCTCGTGCGCCACGGGGAAGTCCACAACCCCCGCCGCGTGCTGTACGGTCGGCTCCCCG
GATTCGGGTTGAGCGTCGACGGCCGTCGCATGGCACGGCAGGCCGCCGAGTACGTGCACGCGCTC
GAGCGCCCGATCGGCGCCCT
>r463.1 |SOURCES={KEY=4440dff4...,bw,3377292-3377442}|ERRORS={}|SOURCE_1="mcg" (4440dff437a67938963f7ee3177b9a39f2c413a8)
CGGTGCCAGCAACGCGCAGAAGTTCTCGGATGCCGAGGTCGACCGCCTGCTCGACGCCGGTCGCG
TCGAAACCGACACGGCGACGCGCAAGGATCTCTACGCCCAGGCGGCGACGATCATCGCCGACAAG
GCCAGCTACATCTACCTCTA
>r464.1 |SOURCES={KEY=4440dff4...,bw,3263644-3263794}|ERRORS={}|SOURCE_1="mcg" (4440dff437a67938963f7ee3177b9a39f2c413a8)
CTCCCGCGTGGACGTGACGGATGCCGCGGCCGCGCTGCTACGCGACCTGACGGCGAAGCACGGCC
CGCTGATGTTCCACCAGTCGGGCGGCTGCTGCGACGGCAGCTCCCCCATGTGCTACCCGGTGGGG
ATGTTCCTCACCGGCCCCAG
>r465.1 |SOURCES={KEY=4440dff4...,bw,3471286-3471436}|ERRORS={}|SOURCE_1="mcg" (4440dff437a67938963f7ee3177b9a39f2c413a8)
CGGACGCTGTTCGCGAGGCGCGCCTCGTCGAGCGGCATACACGGCACGGCCGCACCGTCGAGGCT
GCGACGGCGTGGGCCCGGGATGTCGACGGAGCCAACGCCGCACTGATCGAGGCGACGCGCGTCCG
GGCGGATCTCGTCGTGTCGG
>r466.1 |SOURCES={KEY=4440dff4...,bw,383723-383873}|ERRORS={}|SOURCE_1="mcg" (4440dff437a67938963f7ee3177b9a39f2c413a8)
GGTCCTCGCGGGCGCACTCACCGGCCTCTCGGGCGTGCTCTACGGCCTGTACCGCGGTGTCACGT
GGGACATGGGCTTCGCGATCCTCCTGCTGCTGTTCGCGGCGGTGACCCTCGGTGGTCTGGGCAGT
GCCTTCGGCGCCCTCGTCGG
>r467.1 |SOURCES={KEY=4440dff4...,bw,2877791-2877941}|ERRORS={}|SOURCE_1="mcg" (4440dff437a67938963f7ee3177b9a39f2c413a8)
TCGGCGTCTCGAACCGGCCCTGGTCAGGCGGATCGTCACCGAATACGAAGCGGACGCAACGACGC
CGAGTCTCTGCGACACCTATGGACTCTCCAAGACCGGCATCCTCCGCTTGCTCCGAGACGAAGGC
GTAACGGTGCGCCGCCGGCC
>r468.1 |SOURCES={KEY=4440dff4...,bw,995374-995524}|ERRORS={}|SOURCE_1="mcg" (4440dff437a67938963f7ee3177b9a39f2c413a8)
CGCACCTGGCACGGGTGGAGGCGGAGCTTCCCGCTCCGCGTCGGCAGACGCTGCTGCTGGACTGA
GCGTCCGGGTCGCCGCGGGCGGGCCCGGCGGCCGCCGCCGGGTCCCGTGTCGGAGGCCCGGGCTA
CGCTCGACGGGTGGCTCGTT
>r469.1 |SOURCES={KEY=4440dff4...,bw,2601015-2601165}|ERRORS={}|SOURCE_1="mcg" (4440dff437a67938963f7ee3177b9a39f2c413a8)
CCGTGCGCACCCGTACGCGCTGGTCGACATGGCCGCCGATGCGACCGCGGCGCTCGACGCGCTGC
GTGTCGAGCGGGCGCACGTCATCGGGCTCTCCCTCGGCGGATTCGTCGCCCAGGAGATCGCGATC
GGCCATCCCGGCCGCGTGGC
>r470.1 |SOURCES={KEY=4440dff4...,fw,3600342-3600492}|ERRORS={}|SOURCE_1="mcg" (4440dff437a67938963f7ee3177b9a39f2c413a8)
CAGCACCATCGACACCGCGAACGCGCGGGCGACGACCTCGTCGGCCTCCTCGCCGAAGGTCATCC
AGAGGAAGTTGCGCGCGTAGTCGAGATCGGCGCGGGGCTCGACGAGCGCCTCGCCGCGCCGGCGA
CGCTGGTCGTAGGCGACGAT
>r471.1 |SOURCES={KEY=4440dff4...,fw,1270335-1270485}|ERRORS={}|SOURCE_1="mcg" (4440dff437a67938963f7ee3177b9a39f2c413a8)
TCCGCGCCGCGCACGCTCACGGCATCCGCGGTCGCCGCCGCCGTCCGAGCCTCGGACGCGGGCAT
CGTCTTCCTCTCCCCCGCCGCCGTCCGCAACGTCGTCGCGACCGCCGACGCGCTGGGGTCGGACG
AACGGGCGGCGCTCGACCGC
>r472.1 |SOURCES={KEY=4440dff4...,bw,549875-550025}|ERRORS={}|SOURCE_1="mcg" (4440dff437a67938963f7ee3177b9a39f2c413a8)
CGCCCGCATCGGCCCCGCGATCGCGAAGATCGCCGGCGACCCGGCGGCCGCCGACCAGATCCTCA
TCCACACTCCGCGGCGGTTGCTCGACCGCCCGACGCTCTAGGAGACACCCGTGACCGACATCGCA
CCCATCGGCCCCGCCCACCT
>r473.1 |SOURCES={KEY=4440dff4...,bw,2898767-2898917}|ERRORS={}|SOURCE_1="mcg" (4440dff437a67938963f7ee3177b9a39f2c413a8)
CCCCCGGAGGCCCAAGAAGTCGCCGCCGCTGTGCGACAAGACGCCCGACCTGCCGCCCGGCGCAG
CGTTCGTCTCGTCGTGCGCGCCGCGTCCGGCATCCGCGGTGGAGGACCGCCTGCGCGCCGATCTG
TTCGCGCGGCTCGCCCTCAC
>r474.1 |SOURCES={KEY=4440dff4...,fw,2871308-2871458}|ERRORS={}|SOURCE_1="mcg" (4440dff437a67938963f7ee3177b9a39f2c413a8)
CGCCATGGCCGCGTTCTGCCCTCCGATGCCGCTCACGGCACCACCGCGTCGTGCCGATGAACCGC
AGATCAAGACGCGACGGTGCTCGGTGTCGACGCCCCACCGTTCCGCGGCGCCGAGCTGATCCCCG
CCGCCACCCGCAGCCCCGCT
>r475.1 |SOURCES={KEY=4440dff4...,fw,2789331-2789481}|ERRORS={}|SOURCE_1="mcg" (4440dff437a67938963f7ee3177b9a39f2c413a8)
AAGCACCCTCCAACTCACCTCCTCTGGCCATCAGGTTCGCCAAGCGACGTTTGGCGTCCATTCAC
TCAGGCGGCGGTAGGGATGCGTCGGCCTTGATCGGCTGTCGGCGCAACGTCAGGTCAATGGGTGT
CGAGGGGCCGGTGCTGCTCG
>r476.1 |SOURCES={KEY=4440dff4...,bw,3136189-3136339}|ERRORS={}|SOURCE_1="mcg" (4440dff437a67938963f7ee3177b9a39f2c413a8)
TGCGTGATGAGCAGCACGCCGAGATCGGTGGTCTCCTTGGCGCGGTTGACGCCCTCCGACACGAT
CTTCAGCGCGTCGACGTCCAGCCCCGAGTCGGTCTCGTCGAGCACGGCGATCTTCGGCTTGAGCA
GCTCGAGCTGGAGGATCTCG
>r477.1 |SOURCES={KEY=4440dff4...,bw,1175281-1175431}|ERRORS={}|SOURCE_1="mcg" (4440dff437a67938963f7ee3177b9a39f2c413a8)
CGGCGGAGTACAAGGCGCGGACCGGTGAGGGCGCGCTCGACTTCGGCGACATGGAGGACGAGGAC
TGATGGGCGAGGCAACGCAGGACATGCTCGACGAGCTCGACGGCCGCGCCTCGGCGGCGACGATC
GCCGGTGTCAGCGCTGGACG
>r478.1 |SOURCES={KEY=4440dff4...,fw,2160232-2160382}|ERRORS={}|SOURCE_1="mcg" (4440dff437a67938963f7ee3177b9a39f2c413a8)
GACAGCCTCGCCATCGGTATCGAGGCATCCCTCAAGTCGGCCGGCTACACCGCCGGTGCCGACTA
CCCGATCATCACGGGTCAGGATGCCGACAAGGCCAACGTCAAGGCGATCCTCGAGGGTCTGCAGG
CCATGACGGTCTGGAAGGAC
>r479.1 |SOURCES={KEY=4440dff4...,bw,2731355-2731505}|ERRORS={}|SOURCE_1="mcg" (4440dff437a67938963f7ee3177b9a39f2c413a8)
TGCCAGTAGTTCGTGTTCGGCTCGTTGAACGGGTCGATCGTGTCGAAGGTGATGCCGTGCGCCTT
CTCGAGCTCGTCGACGACGTTCACGAGGTAGCCGGCGAACTTGTCCATGTCGGCGGGAGCGAGCT
GCTCGCTCGTGGCGTTGTTG
>r480.1 |SOURCES={KEY=4440dff4...,bw,2332876-2333026}|ERRORS={}|SOURCE_1="mcg" (4440dff437a67938963f7ee3177b9a39f2c413a8)
CTGGCCGCCCTCATCGGGCGCGATGAAGCCGAAGCCCTTCTCCGAGTTGAACCACTTGACCGTGC
CCTGCGTGCTCATCGACGTGCCGTTTCCCACTCCTGCCGGCGCCGAGCGCGCCGATCTGTGCCCA
CGGTAACGGCACGGACCGGG
>r481.1 |SOURCES={KEY=4440dff4...,bw,2844286-2844436}|ERRORS={}|SOURCE_1="mcg" (4440dff437a67938963f7ee3177b9a39f2c413a8)
GCCGCCCGTGCACGAGGCCGATCCCGGCCACCACTCCCCCCGCCGGGCAGTCGCCGTCGTACATG
TCGAACGCCGCCAGTGGCGCGACCTCGAGGAAGGGGCTCCCCCGATCGAGCAGCGCGTCGATGCG
GTCGCGAGCGAGCATCTTGC
>r482.1 |SOURCES={KEY=4440dff4...,fw,929090-929240}|ERRORS={}|SOURCE_1="mcg" (4440dff437a67938963f7ee3177b9a39f2c413a8)
GAACACTCCGTCGCGGTGCCGCCGCAGGGTCGGCGCCCACGCGCCGCCCGCGGTGCGGACGTCCT
CGACGCCGAGCTGCCCCGGACGCGTGGCGACGTGGCCGATGAGCTCCCACGTCACGAAGTCGGTC
GAGCGGTGGATCGGGATGCC
>r483.1 |SOURCES={KEY=4440dff4...,bw,808470-808620}|ERRORS={}|SOURCE_1="mcg" (4440dff437a67938963f7ee3177b9a39f2c413a8)
GTGTGCACGCCCACGATCGTGAGGCCGACGCCGGGCTGACGGGCGATCTCGCCGGCCACCCGGGC
GTTCTCCTCGGAACTTCCGACGAGGACGACTCGCGCGGACAGTTCCCCCCGACGTCTGCGGGCGA
CGAGCCAGGCGCGGGCGGCC
>r484.1 |SOURCES={KEY=4440dff4...,fw,2179027-2179177}|ERRORS={}|SOURCE_1="mcg" (4440dff437a67938963f7ee3177b9a39f2c413a8)
GAGGGTGCCCCCGACCGGCACCGCGTGCTGGAGGAGCACGTGGCCGAACTCGACCGCCGCGCCGC
CGACATCGCGCAGGCGCGGGCGATGACCGAGCACGCCCTGCGCTGCCGAGCGCACGACATCACCC
AGTGCCCCCGCTTCCGTAGC
>r485.1 |SOURCES={KEY=4440dff4...,fw,2723913-2724063}|ERRORS={}|SOURCE_1="mcg" (4440dff437a67938963f7ee3177b9a39f2c413a8)
TGCCGCCGCGGTCGATCTGCCGCGGGACGACGATCTCGTACACGCGCTCGAGGTACTCCGTGACG
GCGGCGAGGTACTGCGGCTCCGACCGGCGCAGGCCGATGCCCGGAGTGGACGTCAGCCAGACGGG
GAGCCCGCCGTTGTGCCACT
>r486.1 |SOURCES={KEY=4440dff4...,bw,1051223-1051373}|ERRORS={}|SOURCE_1="mcg" (4440dff437a67938963f7ee3177b9a39f2c413a8)
TGTCGGGCGGGGTCGCTAGGGTCGGGGCATGCCCCTGGATGCCTCCGCACTGCTCGACGGCCCGC
GCGGGCGGCGGCTGTGCCTGGAGATCCTTCTGGAGGGGGCGCGTCGCGCCGACACGCCCGAGGCG
CGGGACGCCGTGCAGGCGGT
>r487.1 |SOURCES={KEY=4440dff4...,fw,628241-628391}|ERRORS={}|SOURCE_1="mcg" (4440dff437a67938963f7ee3177b9a39f2c413a8)
CCGGCGACCGGCGAAACGCCCGACACCGCCCCTGACCCCGACGGCCAGGCGGCTCACGCGGCGAC
CGACGAGACGCCCGCACCACGGGAGTACTGGCGACACTCGACGAGTCTCGGGCCCCGCTACTTCG
CTTTCTCCGCCGGGCACGAC
>r488.1 |SOURCES={KEY=4440dff4...,bw,1314998-1315148}|ERRORS={}|SOURCE_1="mcg" (4440dff437a67938963f7ee3177b9a39f2c413a8)
TTCCGAGGGGCGTGACGGCGTCGTCCGGCTCAGTGCATACTGGCTCGCCGCGCGTCGCCGGGTCC
GGCAGTCCCAGGCGTGGAAGCAATTCTGGTCATCGCTGCCGGCCCGACCAGACCAGGACTGGCGC
GTGCGCGAGATCGAGAACCG
>r489.1 |SOURCES={KEY=4440dff4...,bw,2019168-2019318}|ERRORS={}|SOURCE_1="mcg" (4440dff437a67938963f7ee3177b9a39f2c413a8)
TCGAGTCGAACGTGCGGGTCACGCCCCAGTCGAAGGCGAGCCAGCTGTCGCGCGGGTAGCCGTTG
CCGGTCCAGTCGTCCCAGCCCTTGCCGGTGGGGTTGCCGTCGACGACGGTGCCGACGAGGTTGCT
GCGGCTGGACGCCGAGACCG
>r490.1 |SOURCES={KEY=4440dff4...,bw,1207817-1207967}|ERRORS={}|SOURCE_1="mcg" (4440dff437a67938963f7ee3177b9a39f2c413a8)
GGACGACCCCGATGTCGTGCGAGACGAGCACGAGGGTGAGCTGCTGCTCGGCGCGGAGGTCGGCG
AGGAGCCGCAGGATCTGCGCGCGCACCGTGACGTCGAGGGCCGACAGCGGCTCGTCGCCGACGAG
GATGCGGGGGCGGTGCACGA
>r491.1 |SOURCES={KEY=4440dff4...,fw,2948957-2949107}|ERRORS={}|SOURCE_1="mcg" (4440dff437a67938963f7ee3177b9a39f2c413a8)
TGATGGATGGGATCGAACGTCCCACCCATGACCCCGATGCGAGGGGCGCGTGTCACCGACATACA
GTGGGCCTCAGTGGCCGTGCGCCTCGGGGGTGGGCGTGCCGTGCTTGGCGGTGTAGGCCTCCGCC
TTGTGCGCGTGCCGGTTCGA
>r492.1 |SOURCES={KEY=4440dff4...,bw,3727750-3727900}|ERRORS={}|SOURCE_1="mcg" (4440dff437a67938963f7ee3177b9a39f2c413a8)
GGGTCGGCGAGCGTCGCCGATGTGCATGCGCCAGACGTCCGTTGTTCCGACCATCGTCGTCTGAA
TGACCCCGATCCGGTACTGCGTGCAGGCCGCTGACGGCGTGTAGCTCATCGTCTGCTGCGTCCAC
GAGAACGACGTCGACAGGGT
>r493.1 |SOURCES={KEY=4440dff4...,fw,1841566-1841716}|ERRORS={}|SOURCE_1="mcg" (4440dff437a67938963f7ee3177b9a39f2c413a8)
TCGCGCGAGCGGGCGACGGAGCCGTCGGCATCCAGGTCGGTCAACGAGATGGTGCCGGATGCCGT
GCGCCCGACGACGACCTCAGTCGAGGACGCCAGGGCGGGTCACCGTGATTCTTCGGTGCGGACGA
GGATCGCGCCGCACTCGGGG
>r494.1 |SOURCES={KEY=4440dff4...,bw,1821280-1821430}|ERRORS={}|SOURCE_1="mcg" (4440dff437a67938963f7ee3177b9a39f2c413a8)
GGCCGGCGAACAGGGACCCGCCCGCCGGGTCGCCGATCTTGGCGTTCTGCAGGTCGGCGATGGGG
GAGTCCAGCTCGTCGACCATGTGCGCGGGGAGGGGGAGCTGCCAGGCGAGCTCGGCCACGCGGCC
CGCGGCGGCGAGATACTCGG
>r495.1 |SOURCES={KEY=4440dff4...,bw,427074-427224}|ERRORS={}|SOURCE_1="mcg" (4440dff437a67938963f7ee3177b9a39f2c413a8)
GCCGTGCGGCAGCCTCCGCGCTCCACCGGCTCGCGCTGTCACCGGCACCCGCCATCCCCTGCTGC
AGCGCCCCGCCGGTGATCTGCGCGGCCGTCAGAGGGATGTCGGCATCCCACGATCGAAGTGCCAC
GGCAGCGTCGAATGCCGCGT
>r496.1 |SOURCES={KEY=4440dff4...,fw,2255119-2255269}|ERRORS={}|SOURCE_1="mcg" (4440dff437a67938963f7ee3177b9a39f2c413a8)
ACACCTCCACAGTATCGAAGATAGATTCGGAATACAGATTCGCACCACCGCCCTCCCGGCCGAGG
GTGGGGTGCGAATCTCTCCCCACCGAGGAGCACACCATGAGCAGCATCGCCGTCACCGCCCCCAC
CACCCGCCTGCGTCTGACCG
>r497.1 |SOURCES={KEY=4440dff4...,bw,511145-511295}|ERRORS={}|SOURCE_1="mcg" (4440dff437a67938963f7ee3177b9a39f2c413a8)
TGAAGGACCTCGACGAGCGCGGCATCGTCCGCATCGGCGCCGAGGTGCGTCCCGGCGACATCCTC
GTCGGCAAGGTCACGCCCAAGGGCGAGACCGAGCTGTCGGCCGAGGAGCGCCTGCTCCGCGCGAT
CTTCAACGAGAAGAGCCGCG
>r498.1 |SOURCES={KEY=4440dff4...,bw,2134324-2134474}|ERRORS={}|SOURCE_1="mcg" (4440dff437a67938963f7ee3177b9a39f2c413a8)
CGGTTCGTTCGACCTGGCATCCTCGGGCACGATCGGGCCGGGCGGCACGGGCGAGATCGCTCTAC
CCGCGGGGCTCCGCGAGGCGCTCCGCACGGGCGCCGCGCGCGGGCTCGTCGCCGTGGGATCCACG
TACGGCGGGTTTGGCGGCAC
>r499.1 |SOURCES={KEY=4440dff4...,bw,3604446-3604596}|ERRORS={}|SOURCE_1="mcg" (4440dff437a67938963f7ee3177b9a39f2c413a8)
GCCTCGACGACGACGGCGACGTATGGCTGCTCGGCCGCGTCGACGACGTCATGAACGTCTCCGGC
CACCGCCTCTCCACCGCCGAGATCGAATCGGCTCTCGTCGGACACGAGGGCGTCGCCGAGGCCGC
GGTGGTCGGAGCGTCGGACG
>r500.1 |SOURCES={KEY=4440dff4...,fw,302992-303142}|ERRORS={}|SOURCE_1="mcg" (4440dff437a67938963f7ee3177b9a39f2c413a8)
CCCATGCATTGCCCGTTCTGTCGCAACCCCGATTCCCGCGTCATCGACTCCCGCACGAGCGATGA
CGGGCTCAGCATTCGTCGGCGCCGGCAGTGTCCGAAATGCGGCGGCCGATTCTCCACCGTCGAGA
CCGCGAGCCTGAACGTGATC
>r501.1 |SOURCES={KEY=4440dff4...,fw,1203362-1203512}|ERRORS={}|SOURCE_1="mcg" (4440dff437a67938963f7ee3177b9a39f2c413a8)
GGCGCCGCCCTCGAGCAGGCGCTCATCGACAACGTCTACCAGGGCCTCGTGACCCGCAACGGCGA
CGACGGAAACGCCATCGTCCCCGAACTCGCCACCGACTGGACCATCTCCCCCGACGGGCTCACCT
ACACCTTCACGCTCCGCCAG
>r502.1 |SOURCES={KEY=4440dff4...,fw,2189414-2189564}|ERRORS={}|SOURCE_1="mcg" (4440dff437a67938963f7ee3177b9a39f2c413a8)
ACGGTCGGCCCGTTCTTCGCGTACGGCCTGGAATTCCCGAAGCAGCACGAGGTCGTCTTCCCGCA
CTCGCCCGGCGCGATCGTGCTCGGCGGCACCGTGTACGACGGCGCGGGGGCCCCGATCCCCGACG
CCCTCGTCGAGATCTTCGGG
>r503.1 |SOURCES={KEY=4440dff4...,bw,890142-890292}|ERRORS={}|SOURCE_1="mcg" (4440dff437a67938963f7ee3177b9a39f2c413a8)
CGGGACATGCCCCGCCAGAAGTGGGACGAGGTCGGGGATGCCACGGCATCCATGTCCCGCTTCGT
GCGAAGCCGCGCCCCCAAAGCCGCACAAAGTGGGACACGCCCCGCCCACCGCCGCCGCCTCGGCA
TCCATGTCCCACTTCGTGCT
>r504.1 |SOURCES={KEY=4440dff4...,bw,2204577-2204727}|ERRORS={}|SOURCE_1="mcg" (4440dff437a67938963f7ee3177b9a39f2c413a8)
ACCGGTGGATGCCGGGTGTCCTGGCATCCATTCGGGGTGCGCCCTAGCCCTTGAGGCCGCCGGCG
AAACCTTGGATGAAACGCTTCTGAGCGAAGAGGTAGAAGGCGAGGATCGGCACCATCGAGACGAT
GACGATCGCGAAGATCTGGT
>r505.1 |SOURCES={KEY=4440dff4...,bw,1697825-1697975}|ERRORS={}|SOURCE_1="mcg" (4440dff437a67938963f7ee3177b9a39f2c413a8)
CTCGGCTCGACGGCGTTCGCCGACGCCGTGCAGGGCGCCGAGATCCACCGCAACGAGCGCAAGGG
CGAGGCGCCCAGCGACCATGTGCCCGTCGTCGCCGACCTCGACTTCTCCCACGGCGAGGACGACG
ACGACCTCCCGATGATCTTC
>r506.1 |SOURCES={KEY=4440dff4...,bw,2553171-2553321}|ERRORS={}|SOURCE_1="mcg" (4440dff437a67938963f7ee3177b9a39f2c413a8)
CGGGGGAGGGTGAGACCCTCGAAGCCGGTAACCGCCTGAGTGGTGATGTCAGTCATGATGTCCTC
CCTAGAACGTCGAATAGTTGACTTGACGCTTACGAATATAGGGGGAGCCTCCGACATTGGGAGAC
TCCCCCGTTTTCTAGGGAGA
>r507.1 |SOURCES={KEY=4440dff4...,fw,1065516-1065666}|ERRORS={}|SOURCE_1="mcg" (4440dff437a67938963f7ee3177b9a39f2c413a8)
AGCTCTCGTCGGCACGAACGGCGCCGACAACCCTCCTACGATACCCGGATGCCGGCTCCCCCGCG
ACCTGGCCCGGCCATGCGCTCCAGCGGGTTCGCCGCCAGCTTGTCGAGCACTCCCCCGTCGACCA
GGCGTCGCGCCGCGGTGTCG
>r508.1 |SOURCES={KEY=4440dff4...,fw,1760240-1760390}|ERRORS={}|SOURCE_1="mcg" (4440dff437a67938963f7ee3177b9a39f2c413a8)
TCGTAGACGACGAAGAGCGCGTGCAGGATGCCGAGGCTCAGCACCGCGTTGCCGAGACCGGAGAG
GGTCAGCACGAGCGTCTGGATGATGTCGTACCAAAGTGGAACCGGGGAGTCCGCCGTCCTATGGC
TGAAGTTGAGCTCGGTGATG
>r509.1 |SOURCES={KEY=4440dff4...,fw,2535285-2535435}|ERRORS={}|SOURCE_1="mcg" (4440dff437a67938963f7ee3177b9a39f2c413a8)
TCACGAACTGCGCTTCGTCGAGCACGACCCCGGCCCACGCCGGAACGGCGAACTCCGCCTCGTCG
GTGCGCACGACGCCGTACGGCGCGACGATGATGTCGGCGCCGTCGGCCAGCTGCGCGATCGTCCG
CGTGCGCCGCACGGAGGTCG
>r510.1 |SOURCES={KEY=4440dff4...,fw,3294890-3295040}|ERRORS={}|SOURCE_1="mcg" (4440dff437a67938963f7ee3177b9a39f2c413a8)
CCTCGATGAGGTGCACTGGCGCCGCTGCCCGAACGGCCGCGTGCTCGGCGGCGAAGGTCTTGCCC
TCCGCACCGACGAGATGGCGCGCCTGGGCCTGCTGATCCGCGACCGCGGGCTCTGGAACGGTCGC
CGCCTCGTCTCGGCGAAGAC
>r511.1 |SOURCES={KEY=4440dff4...,bw,2201268-2201418}|ERRORS={}|SOURCE_1="mcg" (4440dff437a67938963f7ee3177b9a39f2c413a8)
AGTCTCGTAGATAGAGCACATAAGGCCCGCCCGGGCGTATGGCATCCACCCCCGCGATAACTCAC
GTGCGGCACATAGACCCCGTGGATACACTGGCGTCACGCATATCCGAGCGAAGGATCACATCGTG
GTGACCGATCATGCGACGCT
>r512.1 |SOURCES={KEY=4440dff4...,fw,3442036-3442186}|ERRORS={}|SOURCE_1="mcg" (4440dff437a67938963f7ee3177b9a39f2c413a8)
CGTCGTGAAGGACCGCGCGATCGACGACCTCGTGCCGCGCCCCGAGGGCGGGTTGATGCCGTACC
GCGAGGCCGTCCGGCGCGCGCTCGGCCGCGTGAACGACGACGCGATCGAGACCAGCTGGCAGGAC
TCCGAGGTCTCCGGCGCCCC
>r513.1 |SOURCES={KEY=4440dff4...,bw,2660932-2661082}|ERRORS={}|SOURCE_1="mcg" (4440dff437a67938963f7ee3177b9a39f2c413a8)
GCGAGGAAGACGATCATGTAGAACGGGAAGTTCTTCCACACGGCGATGAGCACCACCGCCGGCAT
CGCGAGCGTCGGATCTTGGAGGACATCGCCGATGCGGATGCCGAACGACTGCAGCCAGAAGTTGA
GGAGTCCCACCTGCGGATCG
>r514.1 |SOURCES={KEY=4440dff4...,bw,872985-873135}|ERRORS={}|SOURCE_1="mcg" (4440dff437a67938963f7ee3177b9a39f2c413a8)
CGAGCTTGATGCGGGCCACGGCGTGGGTGATCTTCCGCGTCACGAACTCGACGCCGCGACGCTCG
CCCTCGTGGTTGAACAGGATGCCGCAGGACACGAACATCCCGTAGCTCTCGCGGTAGTTCTTCGC
GATCCAGTGGCCGTACAGCT
>r515.1 |SOURCES={KEY=4440dff4...,bw,461590-461740}|ERRORS={}|SOURCE_1="mcg" (4440dff437a67938963f7ee3177b9a39f2c413a8)
GCGCGGTGCGGGAGCGACGTCCGCGGGGCGAGGAGCAGGATCGCGAGGCCGACGAGCATCTCGAG
CCCGAGGGCGAGCGCGAGGGGACCCGGCTGCGGTCCGGTCTCGGCCAGGCGCCCCGGTCCGATCG
CGCCGCTGGAGAAGACCGCG
>r516.1 |SOURCES={KEY=4440dff4...,bw,993966-994116}|ERRORS={}|SOURCE_1="mcg" (4440dff437a67938963f7ee3177b9a39f2c413a8)
CACGAACGTCGGCCTCTTCACCTACCCGGTGCTCATGGCCGCCGACATCCTGCTGTACCAGACCG
ACGTGGTGCCGGTCGGCGACGACCAGAAGCAGCACATCGAGCTCACGCGCGATCTCGCGGAGCGC
TTCAACAAGAACTTCGGTGA
>r517.1 |SOURCES={KEY=4440dff4...,bw,1078215-1078365}|ERRORS={}|SOURCE_1="mcg" (4440dff437a67938963f7ee3177b9a39f2c413a8)
TGATGGTGAAGGCGTACCGCCTGCTCGCCGAGCGGGGCGACTGGCCCCTGCACCTCGGTGTGACC
GAGGCGGGGCCGGCGTTCCAGGGCACCATCAAGAGCGCGACGGCGTTCGGCATCCTGCTCTCCGA
GGGCATCGGCGACACCATCC
>r518.1 |SOURCES={KEY=4440dff4...,bw,970660-970810}|ERRORS={}|SOURCE_1="mcg" (4440dff437a67938963f7ee3177b9a39f2c413a8)
ACGATTTCGAATACGACGCAAGGGAGCCTCATGACCACCACCGACCCCCGCTTCGCCGTCCTCGG
CGCCCGGCCGGGAAAGATCGTCGCGGTCCACCTCTCGTACACCTCGCGGGCCGATCAGCGCGGCC
GCCGGCCCGCCGCCCCCTCG
>r519.1 |SOURCES={KEY=4440dff4...,fw,1068310-1068460}|ERRORS={}|SOURCE_1="mcg" (4440dff437a67938963f7ee3177b9a39f2c413a8)
CCCGCGAACGAGATGGTCTGCGCGGCCTCGGGGTGCGGGAAGTCCCACGGCGAGCCGAGCCGCAG
CCACGCGTCCGGCTGCTCGACCTGCTGCCCGTCGGCGAAGGCCTGACGGAAGATCCCGTACTCGT
AGCGGATGCCGTAGCCGATC
>r520.1 |SOURCES={KEY=4440dff4...,fw,3067437-3067587}|ERRORS={}|SOURCE_1="mcg" (4440dff437a67938963f7ee3177b9a39f2c413a8)
CCAGCTCAGCACACCTCAGGCACTTGAGGTCAAGCAGTGCTCAGCGCACGCGCTGGCACCGCGGG
CAGAAGTGGCTCGAGCGGTTCATGAAGCTCACCCGCACGATCGGGCGACCGCAGCGCGGGCACGG
CTGACCGGTGCGACCGTACG
>r521.1 |SOURCES={KEY=4440dff4...,fw,1158230-1158380}|ERRORS={}|SOURCE_1="mcg" (4440dff437a67938963f7ee3177b9a39f2c413a8)
AGCTGCGCCTCCGACGCGCGGATCGCGTCCGCCGAGGGCGGGTTGTCGCCCTTGAACAGCAGGTA
GTCCGCGGGGATACCGAGTTGCATCGCGACGATCTGCATGAGCAGCTTGATGGACTCGTGGAAGT
TAGACAGCGAAGCCTCGGGG
>r522.1 |SOURCES={KEY=4440dff4...,fw,1838269-1838419}|ERRORS={}|SOURCE_1="mcg" (4440dff437a67938963f7ee3177b9a39f2c413a8)
GCGCGATCGCCACCGACTTCAGGGTTCCGACGACGTCGGTGAACCACAGGCGCACGAACTTCACG
CCGCGTTCCTCGATCGTCCGCAGGACGAAATCGCGCTGCTTGTCCATCGTTCTCCTCGTTCTCGG
TCGGCGGGATCAGCGGCCGG
>r523.1 |SOURCES={KEY=4440dff4...,fw,2600949-2601099}|ERRORS={}|SOURCE_1="mcg" (4440dff437a67938963f7ee3177b9a39f2c413a8)
CCGAACCGCGGCCCGGGGAGGCTCGTGTCGGTGGGGTCGGCGGCCGTCGACATCAGGGTGAGGGA
CGCCACGCGGCCGGGATGGCCGATCGCGATCTCCTGGGCGACGAATCCGCCGAGGGAGAGCCCGA
TGACGTGCGCCCGCTCGACA
>r524.1 |SOURCES={KEY=4440dff4...,fw,2344087-2344237}|ERRORS={}|SOURCE_1="mcg" (4440dff437a67938963f7ee3177b9a39f2c413a8)
GCCATCGCCGGGTGGCAGATCCCGCTCGGCATCGTCCTGTACGTCGACGTGCTCGCGGCGCTGCT
CGTGGTGGTCACGGCGATCGTGCTGCTGGCGGTCCTGCTCTTCTCGATCGGCCAGGGGGCCGCCG
ACAACGACGAGGACACCCCC
>r525.1 |SOURCES={KEY=4440dff4...,bw,3605460-3605610}|ERRORS={}|SOURCE_1="mcg" (4440dff437a67938963f7ee3177b9a39f2c413a8)
GCTCCCGCATCGACGACGCCGGCGCGAAGCTCGTCATCACGGCCGACGGCGGCTGGCGCAAGGGC
AAGGTCTCGCCGCTCAAGCCCGCGGTCGACCAGGCCCTCGCTGACCGCAACGGAGCCGGCATCCA
GGAGACCGTCGAGCACGTGC
>r526.1 |SOURCES={KEY=4440dff4...,bw,967700-967850}|ERRORS={}|SOURCE_1="mcg" (4440dff437a67938963f7ee3177b9a39f2c413a8)
GCGAGAGCTCGACCGGGCAGCTGATCTTCGCCAACGCGGCACCCTTCCTGAAGGGCCTGTCGATG
GAGCTCGGCGGCAAGAGCCCGGCGATCGTCTTCGCGGATGCCGACCTGGATGCCGCCATCGACGC
GACGATCTTCGGCGTCTTCT
>r527.1 |SOURCES={KEY=4440dff4...,fw,3185075-3185225}|ERRORS={}|SOURCE_1="mcg" (4440dff437a67938963f7ee3177b9a39f2c413a8)
GATGCGACGACCGTCGCCGCGGTGCGCGACGACCACGTGGGCGGGATCTTCCTGCACGGACGATC
GGATGCCGGGGTGCAGGCCACGGCCGAGCTCGTGGGCGGGTTCACCTCACTCGTCGCGGCCGGCG
CCCCCGAGCTGTGGGTGTCG
>r528.1 |SOURCES={KEY=4440dff4...,fw,392700-392850}|ERRORS={}|SOURCE_1="mcg" (4440dff437a67938963f7ee3177b9a39f2c413a8)
ACGGCCAGCGGGTCATCGAGAACTTCCTGCACAAGGCGGCCGGGCTCCCGGCGGACTGGAACAGC
GGCAACGTGATCGCTGAGCAGGTCGCCCGCATCCGCGAGCAGGTCGGCACCGGCCGCGTGCTGTC
CGCGCTGTCGGGCGGCGTCG
>r529.1 |SOURCES={KEY=4440dff4...,fw,1947547-1947697}|ERRORS={}|SOURCE_1="mcg" (4440dff437a67938963f7ee3177b9a39f2c413a8)
GGGCGCGGGCGAGGAGCTCGGGCTCGGGCGCGACGCCGGAGGAACCCATGGGGAAGCGGTGGATG
CGCACCTCGGGCAACCGCCGTGCGAGCTCGTCGAACCAGGCATCGGGCAGGTCGAGCGTGGAGAG
GTAGACGAGGCTCATCGGAT
>r530.1 |SOURCES={KEY=4440dff4...,bw,2259333-2259483}|ERRORS={}|SOURCE_1="mcg" (4440dff437a67938963f7ee3177b9a39f2c413a8)
ATGCAGTTTGACCGTCAGCGAGTCCACGAGGACCGCGACACGGTCGTCGGCGGCCCAGCGACGCG
CGAGACGGGCGAGCACGGCATCCAACTCGTCCTGCTCCAGGCCCGACATCAGCTGGAGGTGGACC
ACCAGCTCCGGGCCCCGCAA
>r531.1 |SOURCES={KEY=4440dff4...,bw,2510038-2510188}|ERRORS={}|SOURCE_1="mcg" (4440dff437a67938963f7ee3177b9a39f2c413a8)
CGCCCCGGCCGAACGGGTGAAGATCATCGCCGAGGTCAAGCGCGCGAGCCCTTCGCGCGGCGACC
TCGCGGCGATCCCGGACCCCGCACGCCAGGCGCGCCTGTACGAAGAGGGCGGCGCGTCGGCCATC
TCGGTGCTGACCGAGGGCCG
>r532.1 |SOURCES={KEY=4440dff4...,bw,795327-795477}|ERRORS={}|SOURCE_1="mcg" (4440dff437a67938963f7ee3177b9a39f2c413a8)
TGGCACTGGCGTAGCCGTAGTCGGTGTGGACGAACGCCGTCTTGTACATGTAGGTGGTCAGCAGC
TCCGACGCCTGACCCGGTCCGCCGTTGGTCAGCAGGTACGGGATGTCGAAGCCGCGGAGCGCGAA
GGTCGTGGCCATCACGGTCG
>r533.1 |SOURCES={KEY=4440dff4...,fw,198999-199149}|ERRORS={}|SOURCE_1="mcg" (4440dff437a67938963f7ee3177b9a39f2c413a8)
GACTCGGCGACGTCGCCCAGCCACCACGACAGCGCACCGGCGTCGGTGAAGGTGGCCGACAGCTC
CACGCTCGCGTGGTGCACGAGGGGCAGTTGGGCGCCCTCGCTGTTCCAGGGGCGGTCGGACCAGA
CGGACACGCGTGCGCTCGAC
>r534.1 |SOURCES={KEY=4440dff4...,fw,3275187-3275337}|ERRORS={}|SOURCE_1="mcg" (4440dff437a67938963f7ee3177b9a39f2c413a8)
CGACTGCGCGACCCCGCCGGGCGCGAGGTGCGCACCGACGGAGGAGATCACCGAGGCGACGAGCG
CATCGCCCTCGAGCCCGCCGTCGCGGTACTCGTAAGCCGGGACGCCCGCGACACGCGGCGTGATC
ACGAACGGGGGATTGGATGC
>r535.1 |SOURCES={KEY=4440dff4...,fw,3032997-3033147}|ERRORS={}|SOURCE_1="mcg" (4440dff437a67938963f7ee3177b9a39f2c413a8)
CCCATGCGGCCACCTCGTCGGCCGTCGCCCGGTGCAGGGGCGGGGAGAGCAGGATGACGCCCTCG
ATGTCGTGATCGCGACCGTACTTCAGCGCGAGCTCCGTGCCGAACGACCATCCCAGAAGCCACGG
CCGCGGCAGCCCGCGCTCGC
>r536.1 |SOURCES={KEY=4440dff4...,fw,3476500-3476650}|ERRORS={}|SOURCE_1="mcg" (4440dff437a67938963f7ee3177b9a39f2c413a8)
CGATTCCATAGCGGCGTTGTCGCCCGCGGCACCGACTCTGCCCATCGACCCGACCATGCGGTGAC
GGGCCAGGGCATGAATCGCTTTCCGAGATCGAAATTGCGACCCGCGGTCGGAATGTACGACGCAG
CCGGCGACGTCTCCGCGCAG
>r537.1 |SOURCES={KEY=4440dff4...,bw,225264-225414}|ERRORS={}|SOURCE_1="mcg" (4440dff437a67938963f7ee3177b9a39f2c413a8)
CTTGGCCAGAACGCCACGGGTATAGCGCGGGGGAAGCGGTTCCCAGCCTTCGCGGCGGGAACTCA
GCTCGGCGTCATCGACGATCAAGTCGAGAGTGCGAGCGGCGATATCGACCCGTATCAGATCACCA
TCGCGCACGAAGGCGATAGG
>r538.1 |SOURCES={KEY=4440dff4...,bw,1246847-1246997}|ERRORS={}|SOURCE_1="mcg" (4440dff437a67938963f7ee3177b9a39f2c413a8)
TCCAGCGGTGACAACATCGGCGCCTCGCCGTTCGCGTCGGCGTCGCAGAACGACCAGCCCACGAT
CGACGTGCTCAACGCGCTCGACCTGAAGGCGTCGGCCATCGGAAACCACGAGCTCGACAAGGGCT
TCGACGACCTCGTGAACCGC
>r539.1 |SOURCES={KEY=4440dff4...,fw,1253084-1253234}|ERRORS={}|SOURCE_1="mcg" (4440dff437a67938963f7ee3177b9a39f2c413a8)
TGTCGCGGACGGCCTGGTAGACCGAGTCCCACTCGGACTCGTAGGCGTCGGGCGTCTCGACGGGG
TCGAGGCCCTTCGCCTTCATCTCGGACACGGCGAGGAACTCGGCGTTCCCGCCGAGCATGATGTC
GGTACCGCGACCGGCCATGT
>r540.1 |SOURCES={KEY=4440dff4...,fw,1792128-1792278}|ERRORS={}|SOURCE_1="mcg" (4440dff437a67938963f7ee3177b9a39f2c413a8)
GCTCGTCGCCGCCGTCCTCGCCGACCCGCAGACCAAGCAGGCGCTCGCGGGCGTCAAAGAGTTCA
ACGGCCGCGCGAGCCGGACCCAGCTCGACCGCTGGTGGAACGCGATCGTGGCCGGGCGCGAGGCC
ACCGACCTGCCGCCGGACCG
>r541.1 |SOURCES={KEY=4440dff4...,bw,1673251-1673401}|ERRORS={}|SOURCE_1="mcg" (4440dff437a67938963f7ee3177b9a39f2c413a8)
TCGTAGAACCGCATGATGAGATTCACGAGCGTGGTCTTGCCCGCGCCGGTCGGCCCGACGATCGC
CACCGTCTGGCCGGGCTCGACGCGGAACGACAGGTCGCGGATGAGCGGCCGGTCGGGCGTGTACG
AGAACCGCACCGACTGGAAC
>r542.1 |SOURCES={KEY=4440dff4...,bw,3574176-3574326}|ERRORS={}|SOURCE_1="mcg" (4440dff437a67938963f7ee3177b9a39f2c413a8)
CCCGACGACCCCCCGACGGACGACCCGGTGCCCGATGACCCCGAGCCCGAGGTCGAACCGGTGGG
TCCCGTCGACGTGCTCGCCGTCGGCGTCGGCGTGGATCCGTCGGTGATCGTCACGGAGAGCGGGG
TCCCGGCATCCTGATCGTCG
>r543.1 |SOURCES={KEY=4440dff4...,bw,464859-465009}|ERRORS={}|SOURCE_1="mcg" (4440dff437a67938963f7ee3177b9a39f2c413a8)
GCGACGGCCCGGGCCGTCGACCGGGACTTCCGGCCCGCGATCCGCGCCCGGTACGACGAGATCGC
CGCGCTCCGCGCGCGGGAGTAGGCCGCGGCAAGGCCCGGCCTTCCTGGCGCCGACACTTCATCCG
CCTGACATCCCCACCGCCGC
>r544.1 |SOURCES={KEY=4440dff4...,fw,1122743-1122893}|ERRORS={}|SOURCE_1="mcg" (4440dff437a67938963f7ee3177b9a39f2c413a8)
GAGAAGCCGAACTTCTGGTCCTCGTGGGCGGTGGCCAGGAACGCGTGGGTCTCGGCGTGCACTCC
GGTGCGCACGCGCACGAGCACCGACTGCACCGCACCGCGGCGCGCGGCGATCGCGGCGAGGCGCT
CGATCTCGACGGGGCTGTCG
>r545.1 |SOURCES={KEY=4440dff4...,bw,1984922-1985072}|ERRORS={}|SOURCE_1="mcg" (4440dff437a67938963f7ee3177b9a39f2c413a8)
GATCGAGGCGGACGGCGTGACCGTCCGCGGGTTCTACGACGTGAGCGGACTGCGCGCCGACGCCG
ACCTCATGGTCTGGCTGCACGGCGCCGACCCCCAGGCCCTGCAGCGCGACCTGCGGCGCCTGCGC
CGCACCGAGCTGCTGAAGAA
>r546.1 |SOURCES={KEY=4440dff4...,bw,1724419-1724569}|ERRORS={}|SOURCE_1="mcg" (4440dff437a67938963f7ee3177b9a39f2c413a8)
TCCCGCCACGCCGGGCCCGCCGTCTCGGGCGTCGTCGCGCTCGCGGATCCAGTTCTGCAGATAGG
GCATCGCGACGTTCGTAGCGTGGGCGGCCAGGGTGGCGCGGGCGGCGTCCGAGAGGGAGCCGAGC
GCCGGCGCTGCGGGGTCGAC
>r547.1 |SOURCES={KEY=4440dff4...,fw,2259331-2259481}|ERRORS={}|SOURCE_1="mcg" (4440dff437a67938963f7ee3177b9a39f2c413a8)
GCTTGCGGGGCCCGGAGCTGGTGGTCCACCTCCAGCTGATGTCGGGCCTGGAGCAGGACGAGTTG
GATGCCGTGCTCGCCCGTCTCGCGCGTCGCTGGGCCGCCGACGACCGTGTCGCGGTCCTCGTGGA
CTCGCTGACGGTCAAACTGC
>r548.1 |SOURCES={KEY=4440dff4...,fw,1279732-1279882}|ERRORS={}|SOURCE_1="mcg" (4440dff437a67938963f7ee3177b9a39f2c413a8)
CGAGGTCGGCGGCGAGGGCTGCCAGCTCCTCGTCGGCGGGTCGCGCCTGCGTGCGCGTGGCATCG
AGGGTGCTCTGGCCGCCGAGCGTCGCACTCCCACCCCACACGACGTCGACGCGGAGGCCGTCCGC
GCGGGGGTCGAGCACGATCG
>r549.1 |SOURCES={KEY=4440dff4...,bw,742738-742888}|ERRORS={}|SOURCE_1="mcg" (4440dff437a67938963f7ee3177b9a39f2c413a8)
TCGACTCATTCGTCGACCAGACTTCCCGACACGCCTCATCCAGTTTACCGGGACGGCCTGGGTGA
TCGGTGCGGGGCGGCGGTGCCGCGGTGGCCCATTTCACGTGATCCGGCCGAGCGCACGGCTCCTG
GCCGCGTCACGTCGTGTACG
>r550.1 |SOURCES={KEY=4440dff4...,bw,3710131-3710281}|ERRORS={}|SOURCE_1="mcg" (4440dff437a67938963f7ee3177b9a39f2c413a8)
GTCCGCTTGCCACTTGGCAACCAACCTGCCAAAGTTGGCACATGCCCTCCGGTACTCGCCCACTG
CCCGGCCCGCTCAGCATCGAAGTCGCCCGCATACTCGCCGCATCCGTCCGCGCGAACGACGTCGC
GCAGGCCGATGTCGCCGCAG
>r551.1 |SOURCES={KEY=4440dff4...,fw,1579532-1579682}|ERRORS={}|SOURCE_1="mcg" (4440dff437a67938963f7ee3177b9a39f2c413a8)
ATGGCGCCCGCGGTCAGACAACGAGCGGGGATACGGCAATGTGTCGTTTGACATCCACGCGATGC
TGGCGGGGCGAAGACTTCGGATGAGCCCGGATCAGCCCGACCGCCCACTTCGTCCCGCGGCAGGA
ACCCACCGACGACAAGAGGC
>r552.1 |SOURCES={KEY=4440dff4...,fw,2060654-2060804}|ERRORS={}|SOURCE_1="mcg" (4440dff437a67938963f7ee3177b9a39f2c413a8)
GGAGCCTCGGTCTCCGACAGGACAGCGCTCATGAGAACCCTCTGAGCCCGTCGGGGATCAGGCCA
GGCGCGAAGCCAGCTCGTCGATCTTGTCGGGACGGAAGCCCGACCAGTGGTCCTCGTCGGTGATG
ACGACGGGGGCCTGCAGGTA
>r553.1 |SOURCES={KEY=4440dff4...,fw,3227889-3228039}|ERRORS={}|SOURCE_1="mcg" (4440dff437a67938963f7ee3177b9a39f2c413a8)
GGACTCGTGCGCATCGGCACGTTCGCGGGATTGCGGGTCATCGACCTCCCCGAGATCCTCGGGCG
CCTCCGCCGTTCGCACCCGCTCGTCGATGTGCGCGTGACGGTCTCGGCCACGGGATCGCGCGGGT
TGTTCGTCGACCTCGACCGC
>r554.1 |SOURCES={KEY=4440dff4...,bw,892596-892746}|ERRORS={}|SOURCE_1="mcg" (4440dff437a67938963f7ee3177b9a39f2c413a8)
GCGCTGGCCGCGCTCCTGGCCGGGGATGCCACGCCCTCGGGGCGTCTCCCCGTCTCGCTCCCCCG
CTCCGCCGGCGCGCAGCCGTACTCGTACCTGCATCCCATCCTCGGCGGCGCCACCGAGATCACCA
GCGCCGATCCGACGCCCGTG
>r555.1 |SOURCES={KEY=4440dff4...,bw,2583087-2583237}|ERRORS={}|SOURCE_1="mcg" (4440dff437a67938963f7ee3177b9a39f2c413a8)
TACCGCCACCGTCGAGGTGCCCCCAACGGCCAAGCAGCGCGAAGACGCGGAAGGCGATCACAGGA
TCGGTGGCACGGACGACAGAATCACTGTCATCGGACAGTCCGATCTAGAGGGGTTGGCGATACCT
ATGCATCTATGAGGCGCCAT
>r556.1 |SOURCES={KEY=4440dff4...,bw,2986886-2987036}|ERRORS={}|SOURCE_1="mcg" (4440dff437a67938963f7ee3177b9a39f2c413a8)
GCGAGGTGCGCGAAGAGGAACCAGCGGTCCTTGTCGAGGCCGCGCTTGATCTCGATCGCGACGTC
CTGGCTCGACAGGTCGGTCTCGTCGAGGCCGTCGATGGCGGTCTGGATGTCGACGAGGACGGCGT
CGATGTCGGCGATCACCGCG
>r557.1 |SOURCES={KEY=4440dff4...,fw,473789-473939}|ERRORS={}|SOURCE_1="mcg" (4440dff437a67938963f7ee3177b9a39f2c413a8)
GTCGCGGCGAGGCGCTTGCCGTTCTGATAGAGGATCGCCGTCTTCCCGTCGGCGGCGATCTCGAC
GTCGGCCCCCGTGTGCATCGACCACAGGATCGACGTGGTCCGCGACGTCTGGATCTCGTCCTGGA
TGCGCACACTGGTCCGCTGG
>r558.1 |SOURCES={KEY=4440dff4...,bw,2557416-2557566}|ERRORS={}|SOURCE_1="mcg" (4440dff437a67938963f7ee3177b9a39f2c413a8)
CTGGCACATGTCTCGTGCTCCTCTCTTTAGTTGACTTGACACTTACCAATATAGGGCAGGGGTCG
GACATTGTCAACCCGGTTGGATCAAGTTGTGAGCTGCGGCGAGCGCGGCCCGCTCGAGGAGGGTG
CCGGGGGAGGGCCCCTGAGC
>r559.1 |SOURCES={KEY=4440dff4...,fw,1086912-1087062}|ERRORS={}|SOURCE_1="mcg" (4440dff437a67938963f7ee3177b9a39f2c413a8)
CCGGCGCCCCGGTCGTCCCCGTCGGCCTGATCGGCACCGACAAGGTCATGCCGGTCGGAGCCAAG
GTCCCCTCCACGAAGGAACGGATCACCGTCCGCTTCGGCGAGGCGCTCGACCTGTCCCCCCATGG
CGCGGCCTCCTCCGGCCGGG
>r560.1 |SOURCES={KEY=4440dff4...,bw,1748231-1748381}|ERRORS={}|SOURCE_1="mcg" (4440dff437a67938963f7ee3177b9a39f2c413a8)
CGAACTCCTGGCCCGCGCCGCGACCGTCGGCCTCCCCCTCATCGGCATCTCCTTCGCCGCGATCG
GGGCTCCCGATCTGGCGCGGCGGGCCACGGCATCCCCCCAACCCGAACCGCTCGCTCTGCTCATC
GGGCCCGTCGGCATCCGCGC
>r561.1 |SOURCES={KEY=4440dff4...,bw,164697-164847}|ERRORS={}|SOURCE_1="mcg" (4440dff437a67938963f7ee3177b9a39f2c413a8)
GGGGCTCGTATTTCACGGTCGTGGATGCCGCTCCCCTCGGCGCCACGGACGCCGATGCGTTCTGC
CGCGAGCTGCCCGCGCGGGCGGGCGTCGTCGGCATCCCGCTCACGGCTTTCGCGTCGCCGGACCA
CCGAGCCGACTACGCCACGC
>r562.1 |SOURCES={KEY=4440dff4...,fw,2868260-2868410}|ERRORS={}|SOURCE_1="mcg" (4440dff437a67938963f7ee3177b9a39f2c413a8)
TCGAGGCGGTTCCGCTTCCGGTGACCGTCGAGGGCGGTCTCGACCTGGATGTCGTGGAACGGCAT
GGCGATCTGGACGCCGTCGTCGCGACGCCCCACCACCACTACCCGCTCGGCAGCCGGATGGATGC
CACGGCGCGAGCCCGTCTGA
>r563.1 |SOURCES={KEY=4440dff4...,bw,3362616-3362766}|ERRORS={}|SOURCE_1="mcg" (4440dff437a67938963f7ee3177b9a39f2c413a8)
TCCGTCGTGCCGGTGGAGGCGCGCGGCATCCGCTGGGCGACGCTGGTGGCGCTCGCCGGCCCCGG
GCATCCCGCCGGACGACGGGCGGTGCTCGAACAGGGAGCCACGGCGCTCGCCCTCGGGCGCCTGG
CCGACCCCGAAGGAGAGGAC
>r564.1 |SOURCES={KEY=4440dff4...,bw,1277548-1277698}|ERRORS={}|SOURCE_1="mcg" (4440dff437a67938963f7ee3177b9a39f2c413a8)
CGCAGATCGCTCCAGGCCGAGCGCAGGAACTCTGCAGCGGTGCTCACCGCGATGTCGAAGCGCTC
GATGCGCGTGTCCAGCGGCGGGAGCGGCGGTCGGACCACGGGACTGCGGTTCTCTCGGCCGTGAC
GGCCGTGGCGCGAGGGGCGC
>r565.1 |SOURCES={KEY=4440dff4...,bw,1037597-1037747}|ERRORS={}|SOURCE_1="mcg" (4440dff437a67938963f7ee3177b9a39f2c413a8)
CGCGGGTCGGCCCCCACGCGCGCAGCGTGTTCTGGTTCCAGACATAGGCCAGGCCGGTGCCGAGA
ACGCCGAGCGCGACGATGCTCGCGACGACGGCGGGCGTGAGGCGCATCGGCTCGGCGAGGATCAG
CGGCGACAGCAGCAGCATGA
>r566.1 |SOURCES={KEY=4440dff4...,fw,1197759-1197909}|ERRORS={}|SOURCE_1="mcg" (4440dff437a67938963f7ee3177b9a39f2c413a8)
CTCGCCGGCCAAGCCTCCTCGCTCGCCCAGAACGACGTCGGAGCCTTCGGCGGGAACCGCGGCGG
GGGCGGCGGGGGCGACATGATGGGCGCGATCCTCGGGGGCATCGCCGTCAACGCGATCCTCGGCG
GCGGCTCACGCTCGCGCGGA
>r567.1 |SOURCES={KEY=4440dff4...,bw,2881009-2881159}|ERRORS={}|SOURCE_1="mcg" (4440dff437a67938963f7ee3177b9a39f2c413a8)
CAGGCCCCCACATCGCCCGCGAGCTGCTTCGGAGCGGACGAGAGGAGCGTGTTGAACACGAGGGC
GACGATCGCTCCCTGACCGAGGCCGAGGAGGACGAGCCCCACGACGATGAACGCCTGACCCCAGT
CGCCCCGGATCGTGAACGCG
>r568.1 |SOURCES={KEY=4440dff4...,bw,2319861-2320011}|ERRORS={}|SOURCE_1="mcg" (4440dff437a67938963f7ee3177b9a39f2c413a8)
CGCCACGCTCGGTCTGCGGCATCCTCTGCCCGACGCACCCTGACCCTCGCCAGCCCTCCCGCTCC
CACAGACAACGAAGAAGGCCCCGGATGAATCCGGGGCCTTCTTCGTTCTGTGCGCGAGGGGGGAC
TTGAACCCCCACGCCCTTGC
>r569.1 |SOURCES={KEY=4440dff4...,bw,1518982-1519132}|ERRORS={}|SOURCE_1="mcg" (4440dff437a67938963f7ee3177b9a39f2c413a8)
CGCGGGATCGGTGCGGGCGGCGAGGAGGAGGTCGCGTGCGGCGCGGTACAGCTCCGTGGGGGTCG
TCGAGGTCATGGGGCTCCTTGGTCGACCTCTACGCTAACCACCCCGACCACCGCTCGAGCGCGGA
GTACGCGGCATCCCGGGCGT
>r570.1 |SOURCES={KEY=4440dff4...,bw,2092834-2092984}|ERRORS={}|SOURCE_1="mcg" (4440dff437a67938963f7ee3177b9a39f2c413a8)
CGCCCCGCCGCGCCCGCGGCATCCGGTCCCAACGACGCGCAGCTGCTGCGCGACGTCCCGCCGCA
CTACTGACACCGGCGCCGGCGGGGACCACGCCTACGGACGCCGCCGCCGGGGCGTGCCGGCTACG
GTCGCCGCCGCCGCCCGCGC
>r571.1 |SOURCES={KEY=4440dff4...,fw,2294038-2294188}|ERRORS={}|SOURCE_1="mcg" (4440dff437a67938963f7ee3177b9a39f2c413a8)
GCAGCTGAACCGCCAAGGATCGAACAAGGCGCGGGTCAACGGCGTGAACGTCCGAACGGCCGAAC
TGCCCCGCTACGCGCAGGTGGTGCTGTTCGCCCCCGAGGATCTGCAGATCGTGCGGGGCGACCCG
TCGGCGCGTCGGCGGTTCGC
>r572.1 |SOURCES={KEY=4440dff4...,fw,3199559-3199709}|ERRORS={}|SOURCE_1="mcg" (4440dff437a67938963f7ee3177b9a39f2c413a8)
GCCGAGCTGACGGTACTCGGTGGGGAACGGCGTGATCTGGGTGTTGCCGAGCGTCATCTGCGTGA
GGCCGCGGAACAGCAGCATGCCGGCCAGGGTCACGATGAACGCCGGGATGCCGACGTACGCCACC
CAGAAGCCCTGCCACATCCC
>r573.1 |SOURCES={KEY=4440dff4...,bw,2125527-2125677}|ERRORS={}|SOURCE_1="mcg" (4440dff437a67938963f7ee3177b9a39f2c413a8)
TAGCGTGAGGTCGTGCCTCTCTCCGACCGTGACCGCGCGTTCCTCGCGTTCGAAGGTGAGTGGCG
TCGCCACGGCGGCGCGAAGGAGGAGGCGATCCGCGCGGAGTTCGACCTCGCGCCCGCCCGGTACT
ACCAGCTGCTCGGGCGTCTG
>r574.1 |SOURCES={KEY=4440dff4...,fw,907599-907749}|ERRORS={}|SOURCE_1="mcg" (4440dff437a67938963f7ee3177b9a39f2c413a8)
GCTGGGCATCGGCCTGCTGGTGGGCAACATCATCCACCCCGGCGAGGGCCTCAACATCGCCAGCG
CGTCGTACGACGCCGTGCCCGAGGCGACCACCACGCAGGACTTCATCCTGGGCATCATCCCCACG
ACGTTCTTCTCGGCGTTCAC
>r575.1 |SOURCES={KEY=4440dff4...,bw,2618911-2619061}|ERRORS={}|SOURCE_1="mcg" (4440dff437a67938963f7ee3177b9a39f2c413a8)
GCCGCGCCGGTACTTCCAGGTGCCGATCGTCGTCACCGACGTCGGCATGCGCCCGGTGGGCCTGC
CCGTTCCGGTCTCGGCACCGACGTCGACCGGCACCGTGCAGCTGGCCTACGCCAAGCCGCTGCCG
TCCGCCGACCCGGCCGCGCA
>r576.1 |SOURCES={KEY=4440dff4...,bw,1490428-1490578}|ERRORS={}|SOURCE_1="mcg" (4440dff437a67938963f7ee3177b9a39f2c413a8)
AACAGGCTGAGCTTGTCGAACACCGGCGCGAGGTCGGGGTTGTCGGTGAAGTACTGCGTGACGCC
GTTGGGGTCGGCGCTGCGCTGCGGGACGAGCGATCCCGGGACCGCGGCGATCGCGAGCAGCAGCA
GCAGCACGAGCGCGGTGCGC
>r577.1 |SOURCES={KEY=4440dff4...,fw,1137177-1137327}|ERRORS={}|SOURCE_1="mcg" (4440dff437a67938963f7ee3177b9a39f2c413a8)
TGCGCCTCACTGACGCACGAAACGCCCCTCCCAGCACACGCAGTGCGGGAGGGGCAGTGATCGTG
CCGGAGGGGGCGTCTACGGTTCGGGTTCATGGGTTCGACGAAGGTCACGGACGAGAAGCTCGAGC
GGACGCTCACGCGGGTGGCG
>r578.1 |SOURCES={KEY=4440dff4...,bw,2005511-2005661}|ERRORS={}|SOURCE_1="mcg" (4440dff437a67938963f7ee3177b9a39f2c413a8)
CGGTCACGTTCTTCCCCGTCCTCGTCTCGACCATCGGCGTCGGCTTGACCTTCAAGGTCCTGCTC
GACCCCTTCGACGGTCTGGTCAACGGAGCCCTGTCGGTGTTCGGCATCCAGGGTCCGGGGTGGCT
GACCGACCCGAACCTGGCCC
>r579.1 |SOURCES={KEY=4440dff4...,fw,2524504-2524654}|ERRORS={}|SOURCE_1="mcg" (4440dff437a67938963f7ee3177b9a39f2c413a8)
TCGATGCCGACGCACAGGGCGCCGTGGGTCTGGAGGGCTGTCGCCAGCCGCTGCCCGAACGTCTC
GCTCACAGGCGACCCGCGCGGTCGACGGCGTACTCCTGGAGGCTGCGGACCTCGAAGCCGTCCTT
CATCGCGCCGAGGGCGCTCA
>r580.1 |SOURCES={KEY=4440dff4...,fw,836882-837032}|ERRORS={}|SOURCE_1="mcg" (4440dff437a67938963f7ee3177b9a39f2c413a8)
CGTGCGCGGAGTCGCCCTGAACGTCTCCAATTACCAGGACACCGCGAACGAGTTCGCCTACGCCC
ACCAGCTCTCCGAGCTGCTCGGCGGAACGCACGCCATCATCGACACCTCCCGTAACGGCGCGGGT
CCGGCCGGGGCGGAGTGGTG
>r581.1 |SOURCES={KEY=4440dff4...,bw,3207958-3208108}|ERRORS={}|SOURCE_1="mcg" (4440dff437a67938963f7ee3177b9a39f2c413a8)
CGGCGAACGGTCGGCCGGTCCGATCGCGCTGCACCTCGCCGCGGTGATGGGTGCCGTCGTCGACC
GGCTCGCGATCGTCGGCGTGGAGAGCCCGACCAATCCTCTGAGCCGTGACCTGCACACGCCTCTG
CTCGACGACGTCGTCGCCGA
>r582.1 |SOURCES={KEY=4440dff4...,fw,3217553-3217703}|ERRORS={}|SOURCE_1="mcg" (4440dff437a67938963f7ee3177b9a39f2c413a8)
CGCTGAGCGACGGCAACGACCCGGCCGTGATCCCCTCCACCGTGACCGCGACGGCCAGGAGCAGC
GTCGCCGCGAGGATCGTCAGGCGCACGTACCGGTAGGTGCGCTGCGTCGAGGTGGTGCGGATGCG
CATGCGCACATCTTGACAGC
>r583.1 |SOURCES={KEY=4440dff4...,bw,470105-470255}|ERRORS={}|SOURCE_1="mcg" (4440dff437a67938963f7ee3177b9a39f2c413a8)
CGGAGCCGGCGGCGGCATCGGCGGGGCGACCGTGCGTCACCTCGTCGCGGCCGGAGCAACGGTTC
TCGCGGCCGGGCGCACCGCCGACAGCGTCGAGGCGATCGCCGCCGAGACCGGCGCCGAGCCCGTC
GTCTTCGACCTCGAGTCCGA
>r584.1 |SOURCES={KEY=4440dff4...,bw,57002-57152}|ERRORS={}|SOURCE_1="mcg" (4440dff437a67938963f7ee3177b9a39f2c413a8)
CGTCGCGCCGTTACCGCTCCAGCAAGACCTTCCGCAACCTCGTCGCCGCGCTCCTCGTCACCGTG
GCCGTCGTCCTCGTCGTGGTCGCGGCGGTTCCGCGCGGCGAGCCCGCCCCCCGTCCGGAGCCCGA
CGTCGTGGCCCTCGCCGCCG
>r585.1 |SOURCES={KEY=4440dff4...,fw,1431840-1431990}|ERRORS={}|SOURCE_1="mcg" (4440dff437a67938963f7ee3177b9a39f2c413a8)
CTCCAAACTGACGGGACGCCAGTGGGACATCGGGACGATGTGGAACCAGGTCGTCCGCAGCGCCC
AGGAGGGGCGCATCTACGCGTGGTTCGACGACTCGAGCCTCGAGGGTCTCGCCCACCAGTACGGC
CTCGACGGCACCCTGCAGGA
>r586.1 |SOURCES={KEY=4440dff4...,bw,352843-352993}|ERRORS={}|SOURCE_1="mcg" (4440dff437a67938963f7ee3177b9a39f2c413a8)
CCTCCCGGGCGATCGCGTCGTGGTCGATTTCGACGACGTCCTGCCGTGGGTGCTCGGCCTCGGGC
TGCTCGGCGTCGCCGTGATCGGCGTCGTGGGGTGGGCGGCATCCCGATGGTCGGTCCGACCGCTC
GACGAAGCGCTCCGACGCCA
>r587.1 |SOURCES={KEY=4440dff4...,fw,2355324-2355474}|ERRORS={}|SOURCE_1="mcg" (4440dff437a67938963f7ee3177b9a39f2c413a8)
TTGGAGAGAATCGTGAAGAAGCTGAAGAAGTTCGTCACGGTGGTGAGCACGTCGACGGCGCCGGC
GACGGTGGAGACGAACTGAGCGATGATCGCGGCGGCGATGAGCGCCGCCATCGCGAGGCGGAGAG
CCGTCCAGACGGTGGCCCAG
>r588.1 |SOURCES={KEY=4440dff4...,fw,965878-966028}|ERRORS={}|SOURCE_1="mcg" (4440dff437a67938963f7ee3177b9a39f2c413a8)
AAATACTGGCGACTCACGCGAGGGGGGGTTACAGCTGGTTGCCGAGTTTGAACTCGGCGGGGGCG
GGGGCCGCGTCGGGCGCGCGCGTGTAGGAGAAGCCGTCAGCGCCGATCGTCACGGCCATCTCGCT
CGAGTCCGTGCGCGCACGCA
>r589.1 |SOURCES={KEY=4440dff4...,bw,930027-930177}|ERRORS={}|SOURCE_1="mcg" (4440dff437a67938963f7ee3177b9a39f2c413a8)
GCAAGGCCACCGTGACGGTGCGTCAGCTGCTGTCGCACCAGGCGGGCCTCCCCCAGGCGACGCCG
GCCCTGGACTTCCTCGACATGCTCGACCAGCCCGCGGCCGCCGCGAGCCTGGCCGCGAGCGTGCC
GTTCTGGCATCCGGGGAGCG
>r590.1 |SOURCES={KEY=4440dff4...,bw,2016409-2016559}|ERRORS={}|SOURCE_1="mcg" (4440dff437a67938963f7ee3177b9a39f2c413a8)
GTGCGCGTCAGCTCGGGCCAGTCGACGTCGGGCTCGGCGGCGACGTGCGCCGACCAGGTGCCGGT
CGCACCCGAGAACTTCGCGAGGTACTCGCCGGCATCCAGCTGGCGGATCACGCGCTCGAGGCGCC
ACGCGAAGACGCCGATCTCC
>r591.1 |SOURCES={KEY=4440dff4...,fw,265175-265325}|ERRORS={}|SOURCE_1="mcg" (4440dff437a67938963f7ee3177b9a39f2c413a8)
TGGAGACGGCAGTGACCCCCGACCGCACCGACGAGACCCCCGACGACGGCGCCGAACACGGTGTC
CTCGACGACAGCGGAAACCTCGACACCACCAGCATCAGCATCCTCGGCGAGCACATCGCGCAGGT
CAACGTCGACCTGCCGGTGT
>r592.1 |SOURCES={KEY=4440dff4...,bw,946463-946613}|ERRORS={}|SOURCE_1="mcg" (4440dff437a67938963f7ee3177b9a39f2c413a8)
ACCGGCATCCAGGTGCTCCGCGGCTCCGGTGATCAGGTCGAGCTCGACCTCGATCCCCGCCGACA
CCGCACCGGCGGCGGCGAAGACGAAGTAGTGCGCGTACCCGAACGTGAACGCCCGACGCCCGGCA
CCGAGCCCGTCGCCCTGCTC
>r593.1 |SOURCES={KEY=4440dff4...,fw,1521265-1521415}|ERRORS={}|SOURCE_1="mcg" (4440dff437a67938963f7ee3177b9a39f2c413a8)
CGGGCACGTGGGTAGCCCGTCGGGTGTCCTCACCGCTCGAACGTCACGTGCACGACACCGCTCTC
GGCGACCTCAGACGTGACACGGTAGTCGGCGTGGAGGTGCTCCAGGCCGTCCCACAGCCGCGTGC
CGCGCCCGAGGATCACTGGG
>r594.1 |SOURCES={KEY=4440dff4...,bw,500958-501108}|ERRORS={}|SOURCE_1="mcg" (4440dff437a67938963f7ee3177b9a39f2c413a8)
CCGCGTCCTGCCGTGGGTGCTCGCCGGGGCCACCCTGGTCGCCTCCGCCGCGGTCGTCGTCGTGG
CACTGCTGGCCACCGGGGTCATCCGATGAAGCGTCGGACCATCGCGGGGCTCACCTCGACCCTCG
TCGCGGCGGCGCTCGTCGTC
>r595.1 |SOURCES={KEY=4440dff4...,bw,3213962-3214112}|ERRORS={}|SOURCE_1="mcg" (4440dff437a67938963f7ee3177b9a39f2c413a8)
TTCGTCCGGCCTGACGCCGGTGCGCAGGAGGTGTGGCGGATGCCGTGGCATCCCTCCCGCATGTC
GGTGGGGCACGGCAGAGTAGGGGCATGAGTCGTATCGGCACGATCTTCAGCCCCTACCCGCACCC
GCCCGAGGAACTGCGCGAGG
>r596.1 |SOURCES={KEY=4440dff4...,bw,2162549-2162699}|ERRORS={}|SOURCE_1="mcg" (4440dff437a67938963f7ee3177b9a39f2c413a8)
CACGCGGGCGTCGGGGACATCGGCACCGACCGCGACGATGACCCCGGATGCCTCGTGCCCGAGCA
CGAGCGGAGCCTCGACGCGCGTGGACCCGATGCGCCCGTCGCGGTACCAATGCACGTCCGAGCCG
CACACGCCCACGGCGCGGAT
>r597.1 |SOURCES={KEY=4440dff4...,bw,328208-328358}|ERRORS={}|SOURCE_1="mcg" (4440dff437a67938963f7ee3177b9a39f2c413a8)
GACCCGCTGGTAGCGTGAGGGCTCGACCGAGGAGAGGGGGCACGGGATGATCGCGTCGTTCCTGA
CCGCCCTGAACCTTCTGCTCGTCGCCGCAGAGGTCGCGCTCACCCCCGACGGAGGCGCCTCCCCC
GCGCCGCTGCTGGCCCTGGC
>r598.1 |SOURCES={KEY=4440dff4...,fw,2041387-2041537}|ERRORS={}|SOURCE_1="mcg" (4440dff437a67938963f7ee3177b9a39f2c413a8)
CGTCGCGGCGTTCGACCTCGTGCGCGCCGGGGAGCACGGGGAGGTCGCCGCCGGGGTCGGCGAAC
GAGACCTGGGTGCGGGTGAGATGCCGGAGGTCGTCGAGGGTGCCGTCGTCGACGATGCGGCCGGC
GCGGATGATGCTCACGCGGT
>r599.1 |SOURCES={KEY=4440dff4...,fw,1279819-1279969}|ERRORS={}|SOURCE_1="mcg" (4440dff437a67938963f7ee3177b9a39f2c413a8)
TCGCACTCCCACCCCACACGACGTCGACGCGGAGGCCGTCCGCGCGGGGGTCGAGCACGATCGTC
GCGACGGACGTCGAACCCCGCCCCTCCGCGGCGACGAAGGCGGGAAGGGTCGACACGGGGCCGTT
GGTGAGCACGGCGCGCGAGG
>r600.1 |SOURCES={KEY=4440dff4...,bw,2255324-2255474}|ERRORS={}|SOURCE_1="mcg" (4440dff437a67938963f7ee3177b9a39f2c413a8)
ACGTCGCGCGGATCGGACGCGGGGGCGACGTCTTCGGCGATCGACCACAGGGTCTCGCCGCTCAT
GACGGTGATCTCGGTGAAGGCGCCGGTGGGAGCGCCCGTCTCGTTCGAGGCGAGGGCCGCTCCGC
CGCCGACGACGGCGATCGCG
>r601.1 |SOURCES={KEY=4440dff4...,fw,313360-313510}|ERRORS={}|SOURCE_1="mcg" (4440dff437a67938963f7ee3177b9a39f2c413a8)
AGGAACGTTCCCGACAGCAGGACGACGACGAAGCTCCACAGAGCGATCTCACCGAGCATGAACGA
CCAGTGGTCGGGGAAGATCTTGCGACCGAGCTCCTTGACGATGCCCGAGATGCTGGTGCGCTCGT
CGAGGTAGTTCGCCGCGGCG
>r602.1 |SOURCES={KEY=4440dff4...,fw,1064857-1065007}|ERRORS={}|SOURCE_1="mcg" (4440dff437a67938963f7ee3177b9a39f2c413a8)
TTCGGTGGCCGGCCTCGCGGGCGAGCGAGACGATCTCGACCAGGCCGCCGGCGATCTCGGGGACC
TCGAGGGCGAAGAGCTTGCGGACGAGCCCGGGGTGGGTGCGCGAGACGGTGATCTGCGGGCCCTT
GGTGCCCTTCGACACGCTGG
>r603.1 |SOURCES={KEY=4440dff4...,bw,3434514-3434664}|ERRORS={}|SOURCE_1="mcg" (4440dff437a67938963f7ee3177b9a39f2c413a8)
GAGCAGCCGGTCGTACTCGCGCTGCGCCTTCTTCTGAGCCTCGGCGTGCGCCTTGTCGATCGCCG
CCTGCTGCTTCGCGTACTCGGCCTCGGTCGCCGCCGCCTGTTTCGCGCGCTCCGCCGCCTCGCGC
GCCTCGGTCGCCGCCTGCAT
>r604.1 |SOURCES={KEY=4440dff4...,bw,569508-569658}|ERRORS={}|SOURCE_1="mcg" (4440dff437a67938963f7ee3177b9a39f2c413a8)
CGCGCAGCTCGCCGGGGGAACCCTGTCGGCGCAGCCCGAAGCGGACGCGTTCGTCGTCCGTGCGA
CGCTTCCGGTCGGCGCCCCCGCGCCGGGAAAGGAGTCGACCTCATGACCTCCCCGATCCGCCTCG
TGCTCGTGGACGACCAGGCG
>r605.1 |SOURCES={KEY=4440dff4...,bw,22702-22852}|ERRORS={}|SOURCE_1="mcg" (4440dff437a67938963f7ee3177b9a39f2c413a8)
GTGTGCGACGCCCGGCTCGGGCGGGGTGTGCACGTCGTCGACCTTGCGGGCGGCGATCCCCCGTT
CGGCGAGGACGTCACGCGCACGGTCGACGAGCCCGGGACCGGATGCCGTGACCACGACGGCCCAG
CCTTCCGCGAGAAGTGCCCC
>r606.1 |SOURCES={KEY=4440dff4...,fw,497157-497307}|ERRORS={}|SOURCE_1="mcg" (4440dff437a67938963f7ee3177b9a39f2c413a8)
CTCCTCCGTGCCCGCGACGCGCACCGGCACCTGGCACGCGTCGGTCCACGGCGAACCGCTGCCCG
CGTCGTAGCGGACGACGGTGCCGGTGACGCTGCAGCGTCCGTCCGGGCGCACGCCGGTCGTCGTG
ACGGCGGGACCGACTTCCAG
>r607.1 |SOURCES={KEY=4440dff4...,fw,2961981-2962131}|ERRORS={}|SOURCE_1="mcg" (4440dff437a67938963f7ee3177b9a39f2c413a8)
TGACGTTCTCGGGCACCCAGGTGATCTGCTGGTTGTTCTCCAACAGACGGTCCTTGACCTCGGTC
ACGCGCACGAACCAGCTCGACACGGCCTTGTAGATCAGGGGGTTCCGGCAGCGCCAGCAGTGCGG
GTACGAGTGCTCGTAGGACG
>r608.1 |SOURCES={KEY=4440dff4...,fw,641651-641801}|ERRORS={}|SOURCE_1="mcg" (4440dff437a67938963f7ee3177b9a39f2c413a8)
TCGAGCCACGCGTTCACGCGCGCGCGGTTGTCGGCGACGAGCGGGACGAGAGAGGGGATGCCGGC
GAGTTCCGCGATCGTCAGGTGCAGCAGCGTGTCGAGCCGGCGGTAGTCCTCGCCGCCGGCGACGG
CCGCGGCCTCGTGCCGCGCC
>r609.1 |SOURCES={KEY=4440dff4...,bw,1098070-1098220}|ERRORS={}|SOURCE_1="mcg" (4440dff437a67938963f7ee3177b9a39f2c413a8)
GCATTCATCGCCGCCATGACCTGGGTGAGCTACCGCGGCGTGGAGATCGGCGAGCGCATCCAGAA
CATCCTTTTGGGCGTGCAGTACCTCGTGCTGGCGCTGTTCGTCATCGTCGCGCTGTGGAAGTTCT
TCGACGGAACGGCCCCGAAC
>r610.1 |SOURCES={KEY=4440dff4...,bw,992890-993040}|ERRORS={}|SOURCE_1="mcg" (4440dff437a67938963f7ee3177b9a39f2c413a8)
AACCTCGGCTCGGCCCGGATCGCGCGGCGCCTCGGCTTCCGGTACGAGGGTCTGCTGCGGCAGGC
CCACGTCAACAGCCTCGGGCGCGCCGACCTCTGGATCGGCGGTCTGCTCCGACACGACGAGCGAA
CCCCGCAGGACTGGCCGCTC
>r611.1 |SOURCES={KEY=4440dff4...,fw,248559-248709}|ERRORS={}|SOURCE_1="mcg" (4440dff437a67938963f7ee3177b9a39f2c413a8)
GCCGACGTCACGATCGCCGAGTTCTCGGCGGGCGGATCCGACGAGGGGGCGACCTTCCGCCCCGG
CTTCGTCGCGAGGGGGATCGGATCGACGACGGCGACACTCACCGCTCCGGACGGTCGAGAGATCC
GCTTCACTGTCGACGTCGTC
>r612.1 |SOURCES={KEY=4440dff4...,bw,641127-641277}|ERRORS={}|SOURCE_1="mcg" (4440dff437a67938963f7ee3177b9a39f2c413a8)
CGCTGCAGACGCAGGACATGGCCGCGATCGCCTTCGCGCTGCGGCACGGACCCACGGTCGTGCCG
CTGATGCGTGCGGGCGATGCCGACAACCCGCTCGACGTCGGCGAGGTGTGGACGTACCGCGACCC
GAACACGGCGCAGATCGCGT
>r613.1 |SOURCES={KEY=4440dff4...,fw,1938471-1938621}|ERRORS={}|SOURCE_1="mcg" (4440dff437a67938963f7ee3177b9a39f2c413a8)
ATGGCGGTACACGTGCGAGTCGCGGACGAGAGCTCGACGATCGTGCACGGCACACGCTCCGCGCG
CAGCAGATCGCGCACCCACCTTCCACTGTGCCCGCCGAGCGCGGCGACCGCGTGCACCGAACCGC
CCAGGGCATGCGCGACCCGC
>r614.1 |SOURCES={KEY=4440dff4...,fw,1083868-1084018}|ERRORS={}|SOURCE_1="mcg" (4440dff437a67938963f7ee3177b9a39f2c413a8)
CACCGACCATCACCCCCGGCACGAGAATCCGGATGCCATCCGGGAGGTGCTCGTCGAAGGGGCGC
GCCGCGCGCAGCCCGACGCCGAGATCCACGAGTTCACCCCGCCCGAGCGCGCCATCCTCGAGGCC
GTCGCACTCGTCGGGGAGGG
>r615.1 |SOURCES={KEY=4440dff4...,fw,1768804-1768954}|ERRORS={}|SOURCE_1="mcg" (4440dff437a67938963f7ee3177b9a39f2c413a8)
TAGACGGCGACCAGCCCGAGTCCGATAAGGCCCGCGATGAGGCCGACCTGCAGCTGCTGAGAGCC
GAGGGTGGCCGAGACGGTGTCCGAGCTGACGACGGTGAAGCTCAGCGGCAGCGCGCCGTACTTCA
GCTGGTCGGCGAGGGCCTTG
>r616.1 |SOURCES={KEY=4440dff4...,fw,2966950-2967100}|ERRORS={}|SOURCE_1="mcg" (4440dff437a67938963f7ee3177b9a39f2c413a8)
GTTCACGCACCCGGTGAAGTTCTTCGAGAAGGGCGACCGCCCGCTCGAGATCGTGTCGACGCGCC
AGTGGTACATCCGCAACGGCGCGCGTGATGCCGAGCTGCGCGAACGCCTCATCTCGCTCGGGCGC
GAGATGTCGTGGCATCCGGA
>r617.1 |SOURCES={KEY=4440dff4...,fw,1047574-1047724}|ERRORS={}|SOURCE_1="mcg" (4440dff437a67938963f7ee3177b9a39f2c413a8)
ACACCCGCGTGCTGTACGTCGAGCCCGCCAAGTGGGTGCAGCGCCTGCGCGAGGTGGGCGCCGAC
GCGCTGCTGAAGTGCGAGATGGTCGCCGGGCACGGGGGCGTCAGCGGGCGCTACAACGCCTGGCG
CGAGCGCGCGTTCGAGCTGG
>r618.1 |SOURCES={KEY=4440dff4...,fw,3567245-3567395}|ERRORS={}|SOURCE_1="mcg" (4440dff437a67938963f7ee3177b9a39f2c413a8)
GCACGTTCATCCGGACGTCACCCGCGCGCTTTTAGCTCGACGAGGGTGTCCAGCCACCCGCAGAA
CCAAAGGACTTCACCCGTGTCTGACTTCCGTGAGCGCAGCGATGCCGAGGCCCCCGCGACCCCGT
CGCGCCGCCGCCTCCGGATC
>r619.1 |SOURCES={KEY=4440dff4...,bw,1979156-1979306}|ERRORS={}|SOURCE_1="mcg" (4440dff437a67938963f7ee3177b9a39f2c413a8)
CTCGATCACGTACGCGCTCGCCGGAGTCAATGACACCGTTCGCGGCTGGGGTCGCGCGGGCGACA
CCGAGCGGGTGAACGAAGAGCTGCAGGCGTGGGGCGCCGGGTGGCCGTGGTTCACGCTCGGCGAC
CTCGACCTCGGGACGCACCT
>r620.1 |SOURCES={KEY=4440dff4...,fw,180847-180997}|ERRORS={}|SOURCE_1="mcg" (4440dff437a67938963f7ee3177b9a39f2c413a8)
GGAAGTGCGCTCACACCTCCACGTACTCGGTCGGCAGGGCAGGGTCGGAGCGACTGAGCGCAAGA
GCGCGCACGGGCAGCTCCTCGCGCACACGGGCATGGTGGGCCCGGGCGGCTCCCACTCCGTCAGG
GCCGAGCGCGGCGGCATCCG
>r621.1 |SOURCES={KEY=4440dff4...,bw,1974852-1975002}|ERRORS={}|SOURCE_1="mcg" (4440dff437a67938963f7ee3177b9a39f2c413a8)
GGCCTTGTATCCGAAACGCAAGGGAATGGTCATTTCTCTCCTCCGACCTCGCAACCGCGCACGGG
GGTGTGCGCGGGTTCGAACTCCGACCCGTCGGTGGCGACGAGTCGCTCATGGAACGCCTGCACCG
TGCCGGGCCACAACAGCGTC
>r622.1 |SOURCES={KEY=4440dff4...,fw,755487-755637}|ERRORS={}|SOURCE_1="mcg" (4440dff437a67938963f7ee3177b9a39f2c413a8)
GCCTCGGCATCCCCGACATCGCGCGGGCGCGGAACGTGTCGGTGAACACCGTGAAGTCACAGGTC
CGGTCGATCTACGGCAAGCTGGGGGTGTCGAGCCGAGAGGATGCCGTCGCGTTGCTGCAGCGTCC
GGACGAGTGACCGGGGAGCT
>r623.1 |SOURCES={KEY=4440dff4...,fw,145567-145717}|ERRORS={}|SOURCE_1="mcg" (4440dff437a67938963f7ee3177b9a39f2c413a8)
CGAGGACGCGCGCGTCGTGCGGCTCGAGCGCAACTACCGATCCACGGCCGCCGTGCTCGCCGTTG
CGAACGACCTCATGCGCGGCCGCCCGGGCGCCCTGGAACTCGTCGCCGCGGAACCGCAGGACGCG
CCGGTGCCCACGGTGCGCGC
>r624.1 |SOURCES={KEY=4440dff4...,bw,3103877-3104027}|ERRORS={}|SOURCE_1="mcg" (4440dff437a67938963f7ee3177b9a39f2c413a8)
AGCACGCTCGAGATGTCGCGCTTGCGACGCTTGCGCTGGTGCGTGATCGCGAACCGGTGGGCTTC
GTCGCGGAGCCGCTGCAGCAGGTACAGCGCCTCCGACGTGCGCGGGAGGATGACCGGGTAATCCT
CCCCCGGCAGCCACACCTCC
>r625.1 |SOURCES={KEY=4440dff4...,bw,309320-309470}|ERRORS={}|SOURCE_1="mcg" (4440dff437a67938963f7ee3177b9a39f2c413a8)
TGCCGAGACGCTCGTTGAGCATCTTCCCGGTCCACTTCGGCCACCAGAAGTAGAAGCCGGCGAAC
ATCGCGAACACGACCGTGCCGAAGACGACGTAGTGGAAGTGCGCCACGACGAAGTACGAATCCGA
CAGGTGGAAGTCCAGGGGCG
>r626.1 |SOURCES={KEY=4440dff4...,bw,619153-619303}|ERRORS={}|SOURCE_1="mcg" (4440dff437a67938963f7ee3177b9a39f2c413a8)
GGGCATACGGCCGTGGCCACCACGATCGCGGTGACGCTCGGGCTCATCCTCCGACGCCGCTGGGT
GTGGGCGGTCGGCGCGACCTGGGTCGTGCTCATGATGTGGAGCCGGACCTACCTGCACGCCCACT
GGCTGTCGGATGTGACGGCG
>r627.1 |SOURCES={KEY=4440dff4...,bw,2306556-2306706}|ERRORS={}|SOURCE_1="mcg" (4440dff437a67938963f7ee3177b9a39f2c413a8)
CTGTGGGTGGCCGACGACCCCCTGCGCGCTCCCGACGCGTGAGCGATCCCACCATCAGGGTCCGA
GAGGCCGCGCACCAGCGCGGCCTCTCTGTCGATGTGCGGGAGCGACCGGCGGCCCGTTCCCTCGA
CGAGGCGGCGGAACTCCTCG
>r628.1 |SOURCES={KEY=4440dff4...,fw,3118176-3118326}|ERRORS={}|SOURCE_1="mcg" (4440dff437a67938963f7ee3177b9a39f2c413a8)
ACGTGCTGGACCGGATCGACATCGACGCCCCCGGGCTGTCGATCGAGGACTTCAACATGACCTTC
GAGGTCCACGCCAAGCGCCTCGGCCGGATCGCCTTCCACCCGGAGTGCGCGATCGCCGAGACGCA
GGATCCGGCCGTCCTCCGCG
>r629.1 |SOURCES={KEY=4440dff4...,bw,3604635-3604785}|ERRORS={}|SOURCE_1="mcg" (4440dff437a67938963f7ee3177b9a39f2c413a8)
CCGGCATCTCGATCGACGTCGTCGACGACGCCGGCGAGCCGGTCGGCCACGGCAACGGCGGGCTG
CTCGTCATCACCGAGCCCTGGCCGTCGATGCTGCGCGGCATCTGGGGCGACCCCGACCGCTTCGT
CGAGACGTACTGGCAGAAGT
>r630.1 |SOURCES={KEY=4440dff4...,bw,3685085-3685235}|ERRORS={}|SOURCE_1="mcg" (4440dff437a67938963f7ee3177b9a39f2c413a8)
CCCCACGCCGTGACGTCGAGCAGGGTGGCGGCGGGCACGCGGACGAACTCCGCGAGCCCGCCGTC
GATCTGCAGCCCCGCCGTCCGGTAGCGGCGGCACAGGTTCGTGCGCCCGGTGCGGCACGGCTTGC
ACTCCCCGCACGAGATGCCC
>r631.1 |SOURCES={KEY=4440dff4...,fw,1768671-1768821}|ERRORS={}|SOURCE_1="mcg" (4440dff437a67938963f7ee3177b9a39f2c413a8)
CGCGACGCCCGCCAACGACAGGCGGAAGCCCATCCGCCAGGCCAGGATGCAGAGCAGGACGTAGG
TCAGGACCGCCATGACGCCGAGGGACGCGATGATCACCGTTCCGAGCGCGCGGTAGACGATCAGC
GAGTAGACGGCGACCAGCCC
>r632.1 |SOURCES={KEY=4440dff4...,bw,2250017-2250167}|ERRORS={}|SOURCE_1="mcg" (4440dff437a67938963f7ee3177b9a39f2c413a8)
TGACGCGACATCGAGTCACCCCAACCGCGCAGGCGCGGAAGCAGGTATTCGAGCTGCGCGAGTTC
GACCTGCGCCTTACCCTCGCGGCTCTTGGCGTGCTGGCTGAAGATGTCGAGGATCACGGTCGTCC
GGTCGATGACCTTGACCTTC
>r633.1 |SOURCES={KEY=4440dff4...,bw,544454-544604}|ERRORS={}|SOURCE_1="mcg" (4440dff437a67938963f7ee3177b9a39f2c413a8)
CCTGCCCGCGGGATGGCGCGACCTCGACGAGGCGGAGATGCTCGCACGTTTCCGCGCCGCGCTCA
CCGACGCGGTGCCCGGGACCTCGTATCGCGCCGGTCTCCTCGGCCTCCTCGGCACGAGCGCCGAG
ATCACCGCGGCCGAGGGACG
>r634.1 |SOURCES={KEY=4440dff4...,bw,921237-921387}|ERRORS={}|SOURCE_1="mcg" (4440dff437a67938963f7ee3177b9a39f2c413a8)
AGTGAGCTCGCGGTGCCGCGCAGGTAGGTGCCCGAGCCGGGACGGACGTCGACGATGCCGAGGAT
CTCGAGCGCCGCGAGCGCCTCGCGGACGGCCGAGCGCCCGACGCCGAGCGTCGTGGAGAGCGCAC
GCTCGGCGGGCAAGCGCGTG
>r635.1 |SOURCES={KEY=4440dff4...,bw,1211974-1212124}|ERRORS={}|SOURCE_1="mcg" (4440dff437a67938963f7ee3177b9a39f2c413a8)
AACCAGATCACGACGCACACCAGGGTGACCGCGATCGCGGGGACCGTGAGGGCCAGACGCAGATC
GCCACCGGTGGCGGCGAACAGGCGCCCGGCGGCGAGGGCGCCCGCGATGGCGCCGACCTGGAGGC
CGACGACGAGCAGCCCCGCC
>r636.1 |SOURCES={KEY=4440dff4...,fw,991337-991487}|ERRORS={}|SOURCE_1="mcg" (4440dff437a67938963f7ee3177b9a39f2c413a8)
ACGGACCGGTGCGTCCGGTGTGGTTGCAGGGCTCGAGCGTGACGACCGCGGTCGCACCGCGGGCT
TCGCCGGGCGTGAGCTTCGAGAGCGCGTCGACCTCCGCGTGGGCGGTGCCCGCACCGCGGTGGTA
ACCCTCGGCGAGCACGTCGC
>r637.1 |SOURCES={KEY=4440dff4...,bw,2516534-2516684}|ERRORS={}|SOURCE_1="mcg" (4440dff437a67938963f7ee3177b9a39f2c413a8)
AGGGTGCGGCGGACCGGGCGCCGATAATGGAGGTGTGCCCCGCATCAATCCGAGCATCCTCGCCG
CCGACTTCGTGAACATGCAGGCGGAGCTCGCCCGCATCTCGGGGGCGGACTTCGTGCACGTCGAC
GTCATGGACAATCACTTCGT
>r638.1 |SOURCES={KEY=4440dff4...,fw,1613977-1614127}|ERRORS={}|SOURCE_1="mcg" (4440dff437a67938963f7ee3177b9a39f2c413a8)
GGCGATCGGGATGGACACGAGGAAGGCGAGGAACGTTCCGCAGATGACGATGCCGAGGGTCATCA
CGATCGATGACGCGAACTCACCGACGGGTTCCCAGCCCTCCCACACCAGCGCGTCGCTCGCGCGG
TCCCATCGCCAGCCCGGCCA
>r639.1 |SOURCES={KEY=4440dff4...,fw,1645871-1646021}|ERRORS={}|SOURCE_1="mcg" (4440dff437a67938963f7ee3177b9a39f2c413a8)
CCACGAGGCGCGCGGGTGCAGCTGGAGCGCGTTAACAATGCGGTAATCCAGCGCGTCGAGCTCGG
GGATATCCATGCGCTCGGTTCCTTCCGATCGAACGATTCGTGCGGTCTTGGTCGATGGGGTCACC
GATTCGCGCGGATGCCGCAT
>r640.1 |SOURCES={KEY=4440dff4...,bw,1436422-1436572}|ERRORS={}|SOURCE_1="mcg" (4440dff437a67938963f7ee3177b9a39f2c413a8)
CCGGCTCGCGCGTTCGTCGTCGTCCCCTCCCCGAGGAGCTTCGCCACCGCATGTCTGCACGCATC
CCCGCATCACCCCCGAGAGCGACACGGCGCGTCAGCGCCGCGATCGCCGCGGCCCTGGCACTGTT
CGCGCCGTTGGCGGCCGCCA
>r641.1 |SOURCES={KEY=4440dff4...,bw,3527462-3527612}|ERRORS={}|SOURCE_1="mcg" (4440dff437a67938963f7ee3177b9a39f2c413a8)
GCCTGGACGGCCGAGCGGACGGCGCGTTCCCCGCCAGCGCGTCGACCCTGCGGCGCACGGGAGCT
TCCGTGCGGCTCCGCTACGAAGTGCGCGGTGCGGTGCGCGGCATCCATCCGGTCGGTCCGCTGCG
GGTGTCGACGACGGATCCGT
>r642.1 |SOURCES={KEY=4440dff4...,bw,3424987-3425137}|ERRORS={}|SOURCE_1="mcg" (4440dff437a67938963f7ee3177b9a39f2c413a8)
GAACCGGGGATGCACGGCGGCATCCACGCCCCCGCCGGAATGTGCAGCGCCTTCGGGGTCCGTCC
CCGGCGGAACGTCGTCGTGCGGGCCGTGACCCGAGAGGTCGTCCGGGGTCCCGCTGTGGAGATCG
TCGCCGGGGCCGGCGCCGAT
>r643.1 |SOURCES={KEY=4440dff4...,bw,1169068-1169218}|ERRORS={}|SOURCE_1="mcg" (4440dff437a67938963f7ee3177b9a39f2c413a8)
CGAGGTGTGCGGGATCCGCGGGGGAACGTCGCGCTCCATTGCGTGAACGTCATGGACCTGACCAC
GGCATCCGACCTCGGCCGGGTGCACAAGTGGATGGACGAGGCGCAGCCCGACCTCCTCGTGCTCG
GACCGCTCTACCGCATGGCG
>r644.1 |SOURCES={KEY=4440dff4...,bw,654493-654643}|ERRORS={}|SOURCE_1="mcg" (4440dff437a67938963f7ee3177b9a39f2c413a8)
AACCTCGCGCGCCTCACCTCGGCGCTGCAGTGACCTTCCGGAGGCACAGATGACCCGCCGTTCCC
TCGTCGCACTCCTGAGCGTCGGCATCCTGTCGATGGGCGCGCTGGTCGGATGCGCGACGGGCGCC
GCCTCGTCCCCGACGTCGGA
>r645.1 |SOURCES={KEY=4440dff4...,bw,2274030-2274180}|ERRORS={}|SOURCE_1="mcg" (4440dff437a67938963f7ee3177b9a39f2c413a8)
AGCACACGCGCACCCCGTTCATCCACACGTCGACGTCGTACGGGTCGAACGCGGCCTGCGTGGTG
CCGATGGCGGCGAGCACGCGGCCCCAGTTCGGGTCGTTGCCGAAGATCGCGGCCTTGAAGAGGTT
GTTCCGGGCGATCGAGCGGC
>r646.1 |SOURCES={KEY=4440dff4...,bw,3325053-3325203}|ERRORS={}|SOURCE_1="mcg" (4440dff437a67938963f7ee3177b9a39f2c413a8)
AGGGCGTCGTCCTGGCCGTCCTCTCGCGTCGGCCGGCGTACGGGTACGAGATCACCGCCGATCTC
CGCGAGCGGGGGTTCACCGACCTCGCCGAGGGCACGGTCTACGCGATCCTCGTCCGCATCGAGCA
GCGGGATCTCGTCGACGTCG
>r647.1 |SOURCES={KEY=4440dff4...,bw,3438852-3439002}|ERRORS={}|SOURCE_1="mcg" (4440dff437a67938963f7ee3177b9a39f2c413a8)
CGCGCGCGTCGAGGTACGTCTCACGGCGACAGCGGCCGGTCCGCGTCTCCGCGTGCGAGTGATCT
CGCCGGGCACCCCGGTCGCGGGGGCGCGCCTGAGGCCGGGCTCGCGGGCCGGCCGCCTGGGCGCC
CGTCTGGCGGCGCGCGGCGG
>r648.1 |SOURCES={KEY=4440dff4...,bw,2549515-2549665}|ERRORS={}|SOURCE_1="mcg" (4440dff437a67938963f7ee3177b9a39f2c413a8)
AGGCGGTCGTCCCGACGTCGCCCAGGGCGGTGGCACGGATGCCTCGGCCCTGCCGCAGGCGCTCG
AGGGCATCGTCGCGGACGTGCGGGCGATCACGGCGTGACGGAGTTCCGCCGCGGCATCCGGCTCG
GCATCGACGTGGGACGCGCG
>r649.1 |SOURCES={KEY=4440dff4...,fw,1334919-1335069}|ERRORS={}|SOURCE_1="mcg" (4440dff437a67938963f7ee3177b9a39f2c413a8)
AGGGCCCCGGCGAGGCCCGGGCGGCGGATCTCCCGCCCCAGGTACATGTTCTGCACCGGGTCCAG
GTGCGGAGCGAGCGCGAGGTCCTGATAGACGGTCTCGATCCCGAGCGAGGAGGCGACCTGCGGGT
TGGTCATCTCGATCGGCTCG
>r650.1 |SOURCES={KEY=4440dff4...,bw,1828184-1828334}|ERRORS={}|SOURCE_1="mcg" (4440dff437a67938963f7ee3177b9a39f2c413a8)
AGCCTCGAAGCCCTTCACCAGACGGTGGTAGCTGTTGAGGGTCGGGTTCGTGAAGGCGAGCACGG
CGGGGGCGTGGGCCAGGATGCCACCGATGTACCAGCGCGCGAGGTCGGAGAGCCCGCCGTAGCCG
GTCTCGTCGTAGAACAGCGG
>r651.1 |SOURCES={KEY=4440dff4...,bw,1635843-1635993}|ERRORS={}|SOURCE_1="mcg" (4440dff437a67938963f7ee3177b9a39f2c413a8)
GCGACGCGGAACATCAGGCCGCTCGCGTCCGCATCGCGGACGCCGTCGAGCTGCCACTGGGCGAG
CTGCGCCGACGCGTCGACGATCGCCTCGGCCCGCGCCACACGACGCTCGTGGAAGGCGTCCCACA
GCGTCTGGTCGACGGCATCC
>r652.1 |SOURCES={KEY=4440dff4...,fw,2931251-2931401}|ERRORS={}|SOURCE_1="mcg" (4440dff437a67938963f7ee3177b9a39f2c413a8)
AGGCGCGGTTCGCCGAACAGCGAGGGGGACGTGACGCCCAGCAGGGTTCCGGCGGTGTAGTCGTC
GGCGCGGACGTCGGTGACTTCGAGGCTCGGGTCTTCGCTCTTGAGGAACTCGCGAACGCCCGCGA
TCGCGCGCTCGGCGCACACC
>r653.1 |SOURCES={KEY=4440dff4...,bw,1809488-1809638}|ERRORS={}|SOURCE_1="mcg" (4440dff437a67938963f7ee3177b9a39f2c413a8)
CAAGCGCGACGACAAGGCGCAGACGGCGCTGCTGCTCGAGAAGGTCGTCTCCGAGATGAAGGCGC
GCATCTCCGCGCGCACCCACAAAGAGACGCAGCGCCGCAAGAACGCGCTCGAGTCGTCCTCGCTG
CCGTCGAAGCTCGTCGACTG
>r654.1 |SOURCES={KEY=4440dff4...,fw,727733-727883}|ERRORS={}|SOURCE_1="mcg" (4440dff437a67938963f7ee3177b9a39f2c413a8)
AGGAACTCGCGCAGCGACTCCCCCAGCCCGCGTTTGCGGGTGCCGACGACGAGGAGCGACGCGTC
CAGCTCGTCCGCGAGGTGGATCAGCGCGAGCGCGGGGTCGCCGATCGCCTGCCGCACCGACCACG
TCACCTGCGCGTCGGCCAGC
>r655.1 |SOURCES={KEY=4440dff4...,fw,2150345-2150495}|ERRORS={}|SOURCE_1="mcg" (4440dff437a67938963f7ee3177b9a39f2c413a8)
AGGTCGACCTGCGTCTTGACCGAGTAGTCGGCCACGCCCTGCGTGTAGGTCCAGCCCGTGTCGTA
CTCCTCGACGAGCTTCAGGATGAGGTCGTTGGCGGCCTTCGGGTCCTGGTAGTACGCCACGCCCG
CCTTCTGCAGGAGGGGGACG
>r656.1 |SOURCES={KEY=4440dff4...,bw,3642547-3642697}|ERRORS={}|SOURCE_1="mcg" (4440dff437a67938963f7ee3177b9a39f2c413a8)
CCCGCATCCCCGAACCCGACCAGACCCCCCTCGGCCCCGCCTACGAGGGCCGGCTTCTCGACCGA
CCCGACGACGAGGTCGTCGACCAGGGCGCGTCCTTCGACATGCGCACCCTCGTCAGCCGCCGGAA
CGTCCTCGGCATCGTCGGAC
>r657.1 |SOURCES={KEY=4440dff4...,fw,3657691-3657841}|ERRORS={}|SOURCE_1="mcg" (4440dff437a67938963f7ee3177b9a39f2c413a8)
GTTCGGATCCGAGAGATGTTTACTTGATCGCCTCGAGCGTCTTCGCGGCGTCCGCGAGGACCGAC
TCGGGGAGCGGTGCCGAACCGGCGTTCTTCGCGGCGACCTGCTGGCCGAGCGAGCTGGTGATGAA
GCCGAGGTACGACTTCACGA
>r658.1 |SOURCES={KEY=4440dff4...,fw,1337076-1337226}|ERRORS={}|SOURCE_1="mcg" (4440dff437a67938963f7ee3177b9a39f2c413a8)
GGTCGAGGTCGTCACCGACCACTCGAGCAGGATCGAGAAGTCGGTGGGCTCCTGCACCTCGGCGA
CGAAGATGCCCCCGTCGATCGCGTGCACCGTGCCGGCGGGCACGAGAACGCCCATGCCGGGGCGC
ACCACGACGCGGTTCATGCG
>r659.1 |SOURCES={KEY=4440dff4...,bw,360236-360386}|ERRORS={}|SOURCE_1="mcg" (4440dff437a67938963f7ee3177b9a39f2c413a8)
CCTGCTCGGCCTGCAGCAGGATGCCGCCCACGAGGAGCCCCGTGAAGAGCACCGCCGAGACGACC
CGACGGATCATGCGCTCGAGGTCGCGCAGACGGCGCTCCACCCGCGGGACCTGAGCGGACACGCC
GCCCTCCTCGACCCGGGAGA
>r660.1 |SOURCES={KEY=4440dff4...,fw,776357-776507}|ERRORS={}|SOURCE_1="mcg" (4440dff437a67938963f7ee3177b9a39f2c413a8)
GGGGATGCCGACCGCGGGCGCGGACCTTCGCACCAGCGAGCCGACGCACGAGTGATCGGGGTGGT
CGCCGCGGGCGAAAGCGCTCTCGTGCGGGACGTTCGTGCTCACGCGTTCGGGCTGCGCCGCCGCC
AGGAGCTCGGCGAGCGTCGC
>r661.1 |SOURCES={KEY=4440dff4...,fw,3578899-3579049}|ERRORS={}|SOURCE_1="mcg" (4440dff437a67938963f7ee3177b9a39f2c413a8)
TGATCGTCGCCCTCGCCGGCCTCCTGCTGATCCTGGTGGCCTCCCTGGGCGTGATCGCGGAGACG
GTCGCGCGGGCCGAGGTCCAGCGGATCGGCGTCGAGGAGGTCCGCGCCCGGCTGGACGCCCCCGC
GAGCGAGCGCATCCAGGTCG
>r662.1 |SOURCES={KEY=4440dff4...,bw,273570-273720}|ERRORS={}|SOURCE_1="mcg" (4440dff437a67938963f7ee3177b9a39f2c413a8)
TGAGCTTCGCCCAGGCCGAGGCCCTGCTGACGCAGGAGCAGCTCGGCGCCCAGGCGCAGGAGGTC
AACGATCGGGAGATCCCGGCGGGCACCACGGTCGGGTCCGACCCCGAGGTCGACGTCCGACTCGA
CAAAGGCACCGTGGTCACGG
>r663.1 |SOURCES={KEY=4440dff4...,bw,1777568-1777718}|ERRORS={}|SOURCE_1="mcg" (4440dff437a67938963f7ee3177b9a39f2c413a8)
GAGCAGCAGCTGCCCCTCGACGGCACGCCGCTGGCGGTCACCCCGGCGCAGAAGCAGTTCATCGA
AGACCAGAAGTCCTACGTCGAGGAGCAGGGGTTCGAGTGGACCGCCGATGACGAGAGCCTCTCGC
TCGCCCTCGTCTCCGACGCG
>r664.1 |SOURCES={KEY=4440dff4...,fw,3281325-3281475}|ERRORS={}|SOURCE_1="mcg" (4440dff437a67938963f7ee3177b9a39f2c413a8)
ATTCCGCGGCCCAGTCCGGTTCTCTTGGCCATCAGTCTTCCTTCGTGGTGGTGTCGCGTGCGACG
ATTTCGACCGCGGCTTCGCGGTAGGCGATCGCGCCCGCCGAGTGGCCATCGTAGGCGATGACCGT
TTGTCCGAAGCTCGGCGCCT
>r665.1 |SOURCES={KEY=4440dff4...,fw,2168054-2168204}|ERRORS={}|SOURCE_1="mcg" (4440dff437a67938963f7ee3177b9a39f2c413a8)
AGTACGGGGCGATCCTCGAGCTCGTGCAGAACTCCGTCTACGCGGGCGCGGTGCTCGGGCTCGTC
GGCGGACTCATCGGCGTCTTCGTCATGCAGCGCGACATGGCGTTCGCCGTCCACGGCATCAGCGA
GCTGTCGTTCGCGGGGGCGG
>r666.1 |SOURCES={KEY=4440dff4...,fw,499485-499635}|ERRORS={}|SOURCE_1="mcg" (4440dff437a67938963f7ee3177b9a39f2c413a8)
CTGGAGGCACTTCTCGACACCGCACCAGACCGGGGCGGCGTTGGAATCGTCGGGGGCGACCGACA
GGGTCACCGTCGTCGACGGGGAGGTGAGACCGTCGGCGGTGGTGCCGTCGGTCACCGCGTACGAG
AACGTCGCCGAGCCGGCGGC
>r667.1 |SOURCES={KEY=4440dff4...,bw,3122601-3122751}|ERRORS={}|SOURCE_1="mcg" (4440dff437a67938963f7ee3177b9a39f2c413a8)
TGGCGCGAGCAGCTCGCGGCCGTGCTCGACCAGCCGCCGTACGAGCCGGTGACCTCCATCGAGGT
CGCGGGTTCGAGCGACTCCCCCTCCACCGCTCTTCTCGCGGCGTGGCTGGGTCTCAAGCTCGAGG
TCCCGGTCGCATACACGTAC
>r668.1 |SOURCES={KEY=4440dff4...,fw,2504209-2504359}|ERRORS={}|SOURCE_1="mcg" (4440dff437a67938963f7ee3177b9a39f2c413a8)
TCGGGCGTGACGCCCGTGATGAAACCGGCGCGCACGAGGTATTCGACGGTCTCCATGGCCAGGTA
CGGGTTCACCGCCGAGGCGCCGTACCCGATCAGGGTCGCGATGTGGTGCACCTCGCGCACGTCAC
CGGCCTCGACCACGAGACCG
>r669.1 |SOURCES={KEY=4440dff4...,bw,3047983-3048133}|ERRORS={}|SOURCE_1="mcg" (4440dff437a67938963f7ee3177b9a39f2c413a8)
CGCTTCTTCCTCCGCTGGCTCTTCCCGGCCGCCTTCCTGTTGCCCCTGTGGCTGTTCGTCGGGTG
GATCGTGTTCGGCGGCGGCAGCGGGTGGGCTCTGCTGTGGCTCTTCATCGCGGCCCCCGCGGTCT
TCGTGACGCAGACCCTCGTG
>r670.1 |SOURCES={KEY=4440dff4...,bw,1702022-1702172}|ERRORS={}|SOURCE_1="mcg" (4440dff437a67938963f7ee3177b9a39f2c413a8)
TCAGCCGTCGGTCCGCCTCGAGCGCGAGCATCGTGGTCGCGGCCTTGGACTGCACGTAGGCGCGC
CACGGCGTGTACCCCTCGACGAGCTCGGGGTCGGTGGGGACGTGCTTCCAGAGCGAGGTCGACAT
GCTGCCCACCCAGACCATCC
>r671.1 |SOURCES={KEY=4440dff4...,fw,717540-717690}|ERRORS={}|SOURCE_1="mcg" (4440dff437a67938963f7ee3177b9a39f2c413a8)
CGCCCTTCCTGCTGCACCGCCTGCCGAAGCGCCTGGTCATCTCCACATCGGTCGTGTTCGTGTTC
CTCTTCGCCGGCGCCTGGATGTTCGTGACGGCGACGATCAACCTCGCCCTGTTCGAGGTCATCGC
GTTCAGCGCCATGTTCGCCT
>r672.1 |SOURCES={KEY=4440dff4...,fw,3529458-3529608}|ERRORS={}|SOURCE_1="mcg" (4440dff437a67938963f7ee3177b9a39f2c413a8)
GCGGGTCTCGCGATCGACGAGGTGCTCGGCGGACTCGTGGAGGGACCGATCTCGCTCGCCTTGGA
CGGCACGTGCATCGCGCTCGCCGAGCACTGGCGCGGTGCGCTGGTGGGCACCGAGAACGCGATGG
CGATCGTCGTGTCGACCGGT
>r673.1 |SOURCES={KEY=4440dff4...,bw,172990-173140}|ERRORS={}|SOURCE_1="mcg" (4440dff437a67938963f7ee3177b9a39f2c413a8)
ATCTCGGAGCGCCGCAGCCCCGACCTCGCCGTGCGCGACGTCGCCGGCATGCTGCGCTCGTTCGA
CTACGTCTCGGGCGCCGTGGCCGACGACGACGGCGCGGCCGTGCGCGCCTGGGTCATCGCGGCGC
AGCAGGCGTTCCTGTCCGGC
>r674.1 |SOURCES={KEY=4440dff4...,fw,754577-754727}|ERRORS={}|SOURCE_1="mcg" (4440dff437a67938963f7ee3177b9a39f2c413a8)
GAGACCCCGGCGCAGCGCTACCGCGCGTTGAGCGTGCAGGCGTTGAATCTCGGGCTGAACGCCGA
ATACCCCGGCGCGGCAAGGGCGATCGACGACGCGCGCCGGCTGTACGGCGACTGCGGGTGGGCCG
CCGAGGACGTCTCGCACTGC
>r675.1 |SOURCES={KEY=4440dff4...,bw,1752829-1752979}|ERRORS={}|SOURCE_1="mcg" (4440dff437a67938963f7ee3177b9a39f2c413a8)
GCGAGAACAGGTCATCGAGGGAAAGCTCGTTCCGGTCTCGGTCTTCCGCCGCAGGATGGATGCAG
AGGGTCCCGTCGACGAGCGTCTCCTCGACGTGGATTCCTGGACGGAGGACAAGTTCCGCACGGTC
GAAAAGGCCATCCGCTTCCC
>r676.1 |SOURCES={KEY=4440dff4...,fw,2985141-2985291}|ERRORS={}|SOURCE_1="mcg" (4440dff437a67938963f7ee3177b9a39f2c413a8)
ACGCCGGCGGGCTGCGGTACAGCGACATGCTGTCCACGCACGGCTACGCCCGCGACCTCGACACG
ACGATGGCCGACGTCACCGCCCTGGACGCCCTCGTCAAGAAGCGCAACGGCGGTGTCTCCAAGCC
GATCATCGTGAGCGAGATCG
>r677.1 |SOURCES={KEY=4440dff4...,bw,931113-931263}|ERRORS={}|SOURCE_1="mcg" (4440dff437a67938963f7ee3177b9a39f2c413a8)
ATCGCCCGCGCGGCCGCCGCCGCCGCCCGAGCCGATGTCGCGGTGGTCGTGGTCGGCACGAACTC
CAAGGTCGAGTCCGAGGGCTACGACCGCGAGAACCTCGACCTCCCCGGGCGTCAGGACGACCTCG
TCCGCGCGGTCGTGGCCGCC
>r678.1 |SOURCES={KEY=4440dff4...,bw,2447120-2447270}|ERRORS={}|SOURCE_1="mcg" (4440dff437a67938963f7ee3177b9a39f2c413a8)
GGCGTCTCGCCGAAGCCGGGCAGGTCGGGAGAGATGACCCGGATGCCGGGCAGATGCGCCACCAC
GGGCTCGAGTCCGTGGTGCTCGCCGCGGAACCCGTGCACGGCGACGATCGTGATCGGATCGGCGG
CGTCGCCGTAGGTCCAGTAG
>r679.1 |SOURCES={KEY=4440dff4...,bw,987783-987933}|ERRORS={}|SOURCE_1="mcg" (4440dff437a67938963f7ee3177b9a39f2c413a8)
TGGCCGCACCGTGGGGACTCGAACACGACCTCAACTACGCGAAGATCGGCGTCAAGCTCGTCGTG
CTCATCGTCATCGGTGCGCTGCTGGGCATCGGTTCGGCCCGGCAGAAGCGCACCGGCGCGGTGCC
CCCGGTCCTGTTCTGGCTCG
>r680.1 |SOURCES={KEY=4440dff4...,fw,2934873-2935023}|ERRORS={}|SOURCE_1="mcg" (4440dff437a67938963f7ee3177b9a39f2c413a8)
CCGGCGGTCTTCGCCGATGCCCTGAAAGCCGCACCCCGTGCCGCACGCCCGACCGGCGTCGACCG
GTTCTTCACCGACGGCCGCCTCACGGACTACCCCTCACGGGCCGGCGACCGACGCGAGGTCCTCG
CCGCCGTGGCGTCCCGGGTC
>r681.1 |SOURCES={KEY=4440dff4...,bw,3401808-3401958}|ERRORS={}|SOURCE_1="mcg" (4440dff437a67938963f7ee3177b9a39f2c413a8)
ACGCAGAACATCGACGCCCCCGAGGACGTCGGGCCCACGCGGCACGTCTCCGTGCCGCTGCGGCG
CGGCGGGACCGCGGACGCGTGGGAGATCGGAGACCCCGCGGCGTCCGACGGGCGGTGGACGATCC
ATGTGCACGGCCTGCGGTCC
>r682.1 |SOURCES={KEY=4440dff4...,fw,3363583-3363733}|ERRORS={}|SOURCE_1="mcg" (4440dff437a67938963f7ee3177b9a39f2c413a8)
CCACCACATCAACGGCGAAGCCCGCGGTGCCGCGGAGCGGACGGGCGACGTGTTCGACCCCGCCA
CCGGACGCGTGCAGGCGCAGGTCGCGTTCGCCACCACCGCCGAGGTCGACGAGGCGATCGCCGTC
GCCAAGGCCGCCCTCCCCGC
>r683.1 |SOURCES={KEY=4440dff4...,fw,2291282-2291432}|ERRORS={}|SOURCE_1="mcg" (4440dff437a67938963f7ee3177b9a39f2c413a8)
TACGCCGCGAGCATGTACGCCGGCATCCGCGTGCGCTACGTCTCGAGCGAGGAGTTCACGAACGA
CTTCATCAACTCGATCGCGAACAACCGCGGCTCGGCCTTCCAGGCCCGCTACCGCGATGTCGACA
TCCTGCTCATCGACGACATC
>r684.1 |SOURCES={KEY=4440dff4...,fw,784177-784327}|ERRORS={}|SOURCE_1="mcg" (4440dff437a67938963f7ee3177b9a39f2c413a8)
GGCGTCATAGCCCACCGTGACCTCCCCTCGCTCGGACGAGCCCAGTCGGAGCCGCACCTCGCCGC
CGTCGGGAGCGGACACGGTCGCCCGCAGGCGATAGGCGGCCCCGGTGCTCTGCACCGGCAACGCG
GTGATGTTCCCCGGGACCAC
>r685.1 |SOURCES={KEY=4440dff4...,fw,814143-814293}|ERRORS={}|SOURCE_1="mcg" (4440dff437a67938963f7ee3177b9a39f2c413a8)
CAGACCCGCGCCATGGAGGACCGTCAGCACGACGACGACGCTCGCGATCGGCACCACGAGTCCGA
TCACACGGCGCAGTCGACGTCGGGTCATGGGTAAACGGTAGCCGGTGCGTCGGCGCGGGTGACGC
GTTCGTCCGCGGCGACCTGC
>r686.1 |SOURCES={KEY=4440dff4...,fw,3732411-3732561}|ERRORS={}|SOURCE_1="mcg" (4440dff437a67938963f7ee3177b9a39f2c413a8)
CTCGCCGGGGATCCTCACGGGCCGCGCGATCGCGTTCAACTCGTCGTCGCGGACGCTCTACGACT
GGTGGTACGGCGACTTCACCGAGCAGATCGACCCGCGCGCGCTGGGCGAGCCGACCGCGGACGGC
GGGGTGGATCTCACCGAACA
>r687.1 |SOURCES={KEY=4440dff4...,bw,3712561-3712711}|ERRORS={}|SOURCE_1="mcg" (4440dff437a67938963f7ee3177b9a39f2c413a8)
TTCGTTGACCGTCCCGCGTAGGCGAACCTCGGCGAGAGCGGCGGCGACGGGGTTGTGCTCGGCGG
CCACTTCGAGCCACTGCGCCAGGTCTTCCTGGTTTTCGGGCATGCCGTCCGATCCCGATACGCAC
CATCCGGCGGCACAGCACGG
>r688.1 |SOURCES={KEY=4440dff4...,bw,1895701-1895851}|ERRORS={}|SOURCE_1="mcg" (4440dff437a67938963f7ee3177b9a39f2c413a8)
AGCAGTCGCTCGGCCAGGGCCAGGCGTGTGCGGACGGTGTGCCGGTGGACGCCGAGGGCCTGCGC
CGTGATCTCGTGCGAGCAGTCGTGGTCGAGCCAGCCGCGCAGGGTCTCGACGAGTCGCGACCCCT
CGGCGGTGTCGTGCGCGGTC
>r689.1 |SOURCES={KEY=4440dff4...,bw,3733315-3733465}|ERRORS={}|SOURCE_1="mcg" (4440dff437a67938963f7ee3177b9a39f2c413a8)
GCTCGGCGAGCCGATCGAGGAAGGTCGTGGGGATCGTGTTGCCACCGGCCGTCGCGGTCCCCGAG
GCCAGCGCTCGCTGGAACTCCTGCTGCGTGAATCCGACGCTCGCGCGGCGCTGCTGCCCGTCGGT
GCTGAGCACCGACCGGAGCT
>r690.1 |SOURCES={KEY=4440dff4...,fw,2266557-2266707}|ERRORS={}|SOURCE_1="mcg" (4440dff437a67938963f7ee3177b9a39f2c413a8)
GGCGCAGGCGCTGTGGGGAACCGTCGTCCTCTTCCTGGGCGGAGGGGCGATCGCCATCGTGCTCG
GGTTCGTCGTCGCGGCCATGCGCGTCTCGCCGGTACCGATCGCTCGTGCGGTCGGCGCGGTCTAC
GTGAACTGGATCCGCAACAC
>r691.1 |SOURCES={KEY=4440dff4...,fw,2068568-2068718}|ERRORS={}|SOURCE_1="mcg" (4440dff437a67938963f7ee3177b9a39f2c413a8)
CGAGGCGCCGATGCGCAGCGCCTACGCCGGATCCCGGATCGGGCCGATCCTCCAGACGATCGTGC
CTCCCGTAGCGCAGGCCGAGCAGCTCGCCGCCGCGATCACCTGGCTGCTGAGCGACGATTCCACG
AACGTCAACGGCGCGATCCT
>r692.1 |SOURCES={KEY=4440dff4...,bw,3648477-3648627}|ERRORS={}|SOURCE_1="mcg" (4440dff437a67938963f7ee3177b9a39f2c413a8)
CACGCTCGCCGACGACGACACGTTCGACTCGTTCCGCTTCTGGGCCGTGGGGTCGTTCGAGCGCC
GCGATCCCGGCGTCGCGCTGCAGCTCCTCCCCCTCGCGGTCGTCGGCCTCGTGCTGGCGGTCGCC
GTCGCGCGCGGTCTCGACCA
>r693.1 |SOURCES={KEY=4440dff4...,bw,1779176-1779326}|ERRORS={}|SOURCE_1="mcg" (4440dff437a67938963f7ee3177b9a39f2c413a8)
AGGGCGAGCTGACCCACAGCCTCGACTTCGTGCTGCAGACGCTGCGCGACTACGGCCTGCACGAC
TTCTACCTCGAGCTGTCGACGAAGGAGGAGGGCAACCCCAAGTTCATCGGCGACGACACGCTGTG
GACCGAGGCGACCGAGACCC
>r694.1 |SOURCES={KEY=4440dff4...,fw,2842380-2842530}|ERRORS={}|SOURCE_1="mcg" (4440dff437a67938963f7ee3177b9a39f2c413a8)
AGCTCTACACGCTCGTCGACGCGTTCTACCACCAGCTCTGCCCCGACTGCGCGGCGATGAGCCAC
GCCAAGCGCGACGCGCGCACCGACCTCACCGGCAAACGCGCACTCCTCACCGGTGGCCGCGCGAA
GATCGGCATGTACATCGCGC
>r695.1 |SOURCES={KEY=4440dff4...,fw,2952059-2952209}|ERRORS={}|SOURCE_1="mcg" (4440dff437a67938963f7ee3177b9a39f2c413a8)
GCGCCTCGGGCACGTCGATCTTGTTCAGCACGACGATCTGCGGGCGCTCGAGCAGCGGAAGCTGA
CCCTCGGGGACCGGATAGGCGGCGAGTTCGCCGAGGATGACGTCGAGATCGCTCAGCGGGTCGCG
GCCCGGGTCGAGGGTGGCGC
>r696.1 |SOURCES={KEY=4440dff4...,fw,737515-737665}|ERRORS={}|SOURCE_1="mcg" (4440dff437a67938963f7ee3177b9a39f2c413a8)
GCCAGGCGAGTTCGGCGTCGAGGAGGACGGCCTGCCGTTCGACCTCGACCATGAATTGATGCGGC
ACCGCGCGCTCGCGCGCACGGGAGAGCCCGTCGCGGTGCACTTCGCGCGAGGCGACGAGGAGCTC
CCGCCGCCGGTCGAGGAGCG
>r697.1 |SOURCES={KEY=4440dff4...,fw,3724440-3724590}|ERRORS={}|SOURCE_1="mcg" (4440dff437a67938963f7ee3177b9a39f2c413a8)
GATCCATCACGAGGTGCATTTCAACAACGGGTCGAGCGTGAAGGATTCCGCGATCCGTACCGAGC
TCGCCGTGCGCGAGCTCAAGGAGACCGCGGGCCGCCTCGAGGTGGGTGTCGCGGGCCTGTACACG
CGCGTCGATGAGCTCGCGGC
>r698.1 |SOURCES={KEY=4440dff4...,fw,2634312-2634462}|ERRORS={}|SOURCE_1="mcg" (4440dff437a67938963f7ee3177b9a39f2c413a8)
GCTCTGGCCGGGCAAGCTCGCCACCGGCAAGCAGGCCCAGCAGAACCGCAACGGCCTGGCCTCCA
AGGCACGCAAGTGGATCGGTGTCTCGGCCGACGAGGAGGAGTGGTTCCCGAAGGTCGGCGCCCAG
GGCTACCGCCTCCACGAGCT
>r699.1 |SOURCES={KEY=4440dff4...,bw,2294271-2294421}|ERRORS={}|SOURCE_1="mcg" (4440dff437a67938963f7ee3177b9a39f2c413a8)
ACGCCTCGGCCACGGGAGCGGAGAGATCGGATGCCAATGCCAGACGCGCCTCGATCACCTCGGTA
CCGAGGGCGACGAGCTTGTCGTCCCACACGTCGAGCGTTCCGAGGGCATCGCCGCGGATGCCGCG
CGCACGTGCCGACTTCAGCA
>r700.1 |SOURCES={KEY=4440dff4...,bw,2505421-2505571}|ERRORS={}|SOURCE_1="mcg" (4440dff437a67938963f7ee3177b9a39f2c413a8)
CACGGTCAAGGGCAACCGCAACTGGATGCGCGCGCGGCAGTCGCAGCTGGAGTCCGAGCTGATCG
GCGACGTGCGCCCGCTGCTGCCCATCTGCACCGACGGCGCGAGCGACTCGGCATCCTTCGACGAG
GTTCTCGAGCTCCTGACCCT
>r701.1 |SOURCES={KEY=4440dff4...,fw,369659-369809}|ERRORS={}|SOURCE_1="mcg" (4440dff437a67938963f7ee3177b9a39f2c413a8)
CGGAGCGGCCGAAAGGCCCCGCGTCCTCTCAAGCGGTGAACGAATCCCAAAGCTCGCGCCGGATG
GTGTAGAGTTTTGGTTCTGGTCTTCGACCGGCTTCCACGACGTTGATCCCTTGGTGGGTCCCACT
GTGTGAGGTTGGGTTGGGGG
>r702.1 |SOURCES={KEY=4440dff4...,bw,2289896-2290046}|ERRORS={}|SOURCE_1="mcg" (4440dff437a67938963f7ee3177b9a39f2c413a8)
CTCGTCCGCGGGGGCGCCTCGGTCGTCATCCGCGCGCTCCCGTCGGCCGCCACCGTCGACTACGC
CGATCTCCGCGCCGACGTCGTCCGGTGCCTGCAGCGCAAGGCCGCCGCATGAGTACGTCGACGCT
GCCCACCTCGTCCACCGGCG
>r703.1 |SOURCES={KEY=4440dff4...,bw,30761-30911}|ERRORS={}|SOURCE_1="mcg" (4440dff437a67938963f7ee3177b9a39f2c413a8)
GAGCACCTTCTGCGCCAGGGCGAGCGAGGGCATGTGGGCCGAGACCCCGTCCAGCACGCTCGTGC
GCTCGCGCTTCTCGGCCGCCTTCGCCGCGTTCCAGTGCACGAGCACCTCCTCGGGGGTGGATGCC
ACGGCGTCGCCGAACACGTG
>r704.1 |SOURCES={KEY=4440dff4...,fw,3001628-3001778}|ERRORS={}|SOURCE_1="mcg" (4440dff437a67938963f7ee3177b9a39f2c413a8)
TGGATGGGGACGTGCAGCCGCGCGGGCCCGGCCGCAGCCGGACCCGCGGGCGCCGTCGACTCAGT
CACGCGTGAGCTTGCGGTAGGTCGAACGCGACGGGTTGGCCGCGTCGGCACCGAGGCGCTCGATC
TTGTTCGCCTCGTAGGCCTC
>r705.1 |SOURCES={KEY=4440dff4...,fw,431718-431868}|ERRORS={}|SOURCE_1="mcg" (4440dff437a67938963f7ee3177b9a39f2c413a8)
GTAGCCCGGGGTGTCCTGCTCGACCAGGAAGCAGCGGACCTTGTCGTGGTCGTCGTCGCCCTCGG
CATCCACGCGCGCCCAGACGAACGTGATGCCGCCGGAGGCGCCGTTGCCGATCCACTTCTTGGTG
CCCGACAGCGACCAGCCGTC
>r706.1 |SOURCES={KEY=4440dff4...,bw,2662493-2662643}|ERRORS={}|SOURCE_1="mcg" (4440dff437a67938963f7ee3177b9a39f2c413a8)
GAGGACGTCGCGGCGGAACCCCTGCTCGTCGGCCTCGGGGTGGCCGGGTTCGTAGATGCCGTCGT
AGACATGGCGTCCGAGGTGCTCGACGAAGCCGCCGAAGAGGCGGCGCCGCACGGCCCCGATGGGG
AAGCGGGGGTCGACGGTCAG
>r707.1 |SOURCES={KEY=4440dff4...,bw,2432536-2432686}|ERRORS={}|SOURCE_1="mcg" (4440dff437a67938963f7ee3177b9a39f2c413a8)
CGAGCCGCGCGGAGCCCTCTGCGCGTCCGCGGCGCCCGCCCCGGGGCCGCCCCGCGCGGAGCGTC
GTCGTGAGCGCGCGCGAGATGCCCACCGCCGCGCGGTGGAGCATGTACGTCGGGATCGCGATCCT
GTTCGCGATCGCGTGCGGCT
>r708.1 |SOURCES={KEY=4440dff4...,bw,588980-589130}|ERRORS={}|SOURCE_1="mcg" (4440dff437a67938963f7ee3177b9a39f2c413a8)
TCGTGGTGCACCAGGTCGCCGTCGGTGACGCCGAGCCCGTCGCGGAAGGACGCCCATTCGGCGAC
GGCCGCCTCGCGCTGCGGACGCGCGCAGACGTAGAGGAGTCGACCGGTCACCCAGGGATTCTATG
CGTGTCGCGCGCACGACCCC
>r709.1 |SOURCES={KEY=4440dff4...,fw,1191032-1191182}|ERRORS={}|SOURCE_1="mcg" (4440dff437a67938963f7ee3177b9a39f2c413a8)
GTGGACACGGCATCCCCTTGCGATCGGCTCCCCGAACGAGCCTATCCCGGCCGCTACACCCTGGC
GCCGCGGATCGGTAGGCCCTCGCGGGACACGCGCACACCGCGAACCCTGGTCCCATGTCTCTCCC
CACGCCTGAACCCATGGACC
>r710.1 |SOURCES={KEY=4440dff4...,fw,449300-449450}|ERRORS={}|SOURCE_1="mcg" (4440dff437a67938963f7ee3177b9a39f2c413a8)
GCTCACGCGGGCGCTGCTGCGCGCCGACATCGTCGCGCTGACGATCCCCCGCTACGTCGAGTTCC
TCCGCGACAGCTACGGAGCCGCGAACGCCCTGCTCGCGCCCCACGGCAGCTTCGAGGAGATCGCC
AAGCCGTCGTTCGGCATCCC
>r711.1 |SOURCES={KEY=4440dff4...,bw,376456-376606}|ERRORS={}|SOURCE_1="mcg" (4440dff437a67938963f7ee3177b9a39f2c413a8)
TCACGGCCGCGATCGCCGCGTACAACCTCGCGCCCTTCGGCGACGCCGTGACCGTGGCGCACGGG
CGCGCGGAAGACGCCGACCTCGGCGGAGTGGATGCCGTGTGGCTCGACCCCGCGCGACGCACCGC
CGGGCACGGCGAGACGCGGC
>r712.1 |SOURCES={KEY=4440dff4...,bw,1902193-1902343}|ERRORS={}|SOURCE_1="mcg" (4440dff437a67938963f7ee3177b9a39f2c413a8)
AGCCGCCTGCCTGAGGCCCCCCGCATCCCGGTCTCGTCTGTCCTCGTCGCCGAGCGCTCACGATC
CGGCCGAGCGCACACGATCCGGCCGAGCGCACACGTTCTGGTCGACCACAGCGTGTGCGTTCGAC
CGGATCGCGTGATCTGGACG
>r713.1 |SOURCES={KEY=4440dff4...,fw,585173-585323}|ERRORS={}|SOURCE_1="mcg" (4440dff437a67938963f7ee3177b9a39f2c413a8)
GCGGCCGCCCGCGACCTGGCCGAGACCTCGCGCCGACGCCGACTCGACACCCTGACGGTCGAGCA
GGTCAACGGCGAGTTCGTGTACGGCACGGCCGTCGGCCGGGCCCTCCGCGAGGCGGGGTTCGTCG
AGTCGCCGCGCGGGCTCACG
>r714.1 |SOURCES={KEY=4440dff4...,bw,1296028-1296178}|ERRORS={}|SOURCE_1="mcg" (4440dff437a67938963f7ee3177b9a39f2c413a8)
AACCGAACACGTGCTTCTGCATCACCGTGCGGTCGGCGAGGGCGAGAGCCAGCGATGTGCCGGTC
CGTGGGCTGCCGGCGATCACCGCATCGGGCGGGGTTTCGTCGTCGAGCCGGTCCAGGAGGGCACG
TTCGTCGGAGGAGAGGATGA
>r715.1 |SOURCES={KEY=4440dff4...,bw,3560645-3560795}|ERRORS={}|SOURCE_1="mcg" (4440dff437a67938963f7ee3177b9a39f2c413a8)
GAGCGTCTCGCTCACGGGCACCCCTGTCTGACGGCCGCAGAGCTCGTGGGTCGGGCACCCGTGCT
GCAGTCCGTAGGCAAGAAAATGGCCGCGCCCGGTTTCCGTAGGTCCATCGGGGGATGAACAGGCG
GTACACGGGGGTTCAACGCT
>r716.1 |SOURCES={KEY=4440dff4...,bw,922114-922264}|ERRORS={}|SOURCE_1="mcg" (4440dff437a67938963f7ee3177b9a39f2c413a8)
ATGCCGTGAGGTTCTCGATCTGCGACGAGGACGCGGCCTCCGAACGAAGGAGAACCGGGGCGAAC
CCGGCGACCCGGCTCCCGAGTTCCGCGTCGAATCGCGCGAGCTCAGCCGCCGCCTCATCGGCGTC
GGCGGCGACCTCGGGGAGCA
>r717.1 |SOURCES={KEY=4440dff4...,bw,3225689-3225839}|ERRORS={}|SOURCE_1="mcg" (4440dff437a67938963f7ee3177b9a39f2c413a8)
CGTCGCCGCCCGCGCGATGCGCCTCATCGCCGACGGCGTCGTCGATCGCGAGGGCGTGCCCGGCC
TCGCGCGGCGCCTCGGGTACTCCTCCCGCCACCTCGGCCGCCTGCTCACCGCCGAGCTCGGCGCG
GGGCCCCTCGCCCTGGCGCG
>r718.1 |SOURCES={KEY=4440dff4...,bw,2297017-2297167}|ERRORS={}|SOURCE_1="mcg" (4440dff437a67938963f7ee3177b9a39f2c413a8)
GTGATGTGCTGCCCGTCGACGTCGGCATCCGCCATGAGGACGATCTTGTGGTACCGGGCCTTGGC
CATGTCGAAGTCTTCGCCGATGCCCGTGCCGAAGGCCTGGATCATCGCCTGGACTTCCTTGTTGC
CCAGCGCTCGGTCGAGGCGC
>r719.1 |SOURCES={KEY=4440dff4...,bw,2963110-2963260}|ERRORS={}|SOURCE_1="mcg" (4440dff437a67938963f7ee3177b9a39f2c413a8)
GCCAACGGCCTGCCGCACTACGGGCACCTGCTCACCGGCTACGCCAAGGACGTCTTCCCGCGCTT
CCAGACGATGCGCGGCAAGAAGGTCGACCGCGTCTTCGGCTGGGACACGCACGGCCTCCCCGCCG
AGCTCGAGGCCATGAAGCAG
>r720.1 |SOURCES={KEY=4440dff4...,fw,542847-542997}|ERRORS={}|SOURCE_1="mcg" (4440dff437a67938963f7ee3177b9a39f2c413a8)
CGCCGGAACACCTCCGTGCGCGTCCGCAGCGCATCGGCGAGCTCGGTCGCCGTGATCCGCTCGCC
CTGGCGCACGTTGCGCAGCAGATCCGGGCGCATGAGCTCCGGGTGCGCGGCCGCCTCGCCCCGGT
AGGAGGCGAAGAAGTTGTAC
>r721.1 |SOURCES={KEY=4440dff4...,fw,2654869-2655019}|ERRORS={}|SOURCE_1="mcg" (4440dff437a67938963f7ee3177b9a39f2c413a8)
CAGCGCTCCGTCTTCGAGGCTACGAGGAGGCTCTGGAGACCGCGGGTATCGACGTTGATCGGGCG
CTCGTGAGAGCGACCACCCTGTGGCATCGAGCGAACGGTGCGGACGCCACCCGCGAGATGATCGA
CGAGGGAGTGGTGTTCGATG
>r722.1 |SOURCES={KEY=4440dff4...,fw,700737-700887}|ERRORS={}|SOURCE_1="mcg" (4440dff437a67938963f7ee3177b9a39f2c413a8)
GGCGTTGATGGCGCCGAGCAGATCGCTCAGCGCGCAGACGTCGTCGGTGGTGACGAGCGGGTCAG
GACCGGAGTAGCAGGCCTTGTACGCGGCGACCTTCGCGGCCGGGGCCACGCCCGAGATGGCACCG
AAGTCGATGCCCTCGACGCT
>r723.1 |SOURCES={KEY=4440dff4...,bw,2687023-2687173}|ERRORS={}|SOURCE_1="mcg" (4440dff437a67938963f7ee3177b9a39f2c413a8)
CTCGTCCCACGTGATGTCGGCGTGCTCGATCGGACGCGGGCGCACCTCCACGAGCGAGCGCGCCG
TGATGGTGAGCGCCGCGTGGGGCGAAAGCACGTCGAAGGCGGCGACCCGGGTGCCGAAGTAGTCG
ACGTACTGGTTGACCGAGGT
>r724.1 |SOURCES={KEY=4440dff4...,bw,497215-497365}|ERRORS={}|SOURCE_1="mcg" (4440dff437a67938963f7ee3177b9a39f2c413a8)
GCTGGCATCCGTGGAGTTCGACATGGCGGCCCTCGTCGCCGTCCCGCGGAGGGCGACCCTGGAAG
TCGGTCCCGCCGTCACGACGACCGGCGTGCGCCCGGACGGACGCTGCAGCGTCACCGGCACCGTC
GTCCGCTACGACGCGGGCAG
>r725.1 |SOURCES={KEY=4440dff4...,fw,2750970-2751120}|ERRORS={}|SOURCE_1="mcg" (4440dff437a67938963f7ee3177b9a39f2c413a8)
TCGAGACCTGCGACTGGGACGACGACCTCCTCCGCGGCATGCGCATCCCGCGTCGCATGCTCGCC
GAGATCCTGCCGTCCGACGCGCACTTCGGCACCATCGAGGCCACGTTCGGCGCGCCTGTGCCGAT
CGCCGCGAACCTGGGCGACC
>r726.1 |SOURCES={KEY=4440dff4...,fw,192489-192639}|ERRORS={}|SOURCE_1="mcg" (4440dff437a67938963f7ee3177b9a39f2c413a8)
TACGCCGAGATGCGGCCGAGTTCGGCCGGATCGTTGGCCGCGAGGTCCTCGACGTAGCGGGTCGA
ACCCACGAGCCCGACCTCTTCGGCGCTCCAGAGCGCGAGGCGGATGCGCTTGTCGTTCGGGACGT
CGGATGCCGCGATCTTCTCG
>r727.1 |SOURCES={KEY=4440dff4...,bw,3431994-3432144}|ERRORS={}|SOURCE_1="mcg" (4440dff437a67938963f7ee3177b9a39f2c413a8)
CATCACCGGGACGGGCGGTTCGCCCTCTGCTACTGTTCGGCCCTTACGGAGCGAGCCGCTCGACG
GTGCGCGGACGCACCAGGAACCACAGCGCCAGCACCCCGAGGACCGCACAGCCCACCATCACCGA
TGCCATGGTCGTGGCGGTGA
>r728.1 |SOURCES={KEY=4440dff4...,bw,2160109-2160259}|ERRORS={}|SOURCE_1="mcg" (4440dff437a67938963f7ee3177b9a39f2c413a8)
TGCCTCGATACCGATGGCGAGGCTGTCGTTGGGCGAGAGGACGACGTTGACCTTCTTGCCGTCGC
CGTAGAACGACGAGAGGCGGTTGTCCATCTCGGCCTGCGCCTTGTCGGACGCCCAGCCCTGGATG
CCGATGCTGGCCCACGCGTC
>r729.1 |SOURCES={KEY=4440dff4...,bw,2158524-2158674}|ERRORS={}|SOURCE_1="mcg" (4440dff437a67938963f7ee3177b9a39f2c413a8)
GGAGGGCCCGCCGACGGGGGGCGCGGACGGCTCGGCGGGCATGGTCACGACAGCGTAGCGTGCGC
GAAACACGGCGCGGATACGGTCGCCCACATGCTCGAACTGGCCGCCGACCTGCTGCCCCTGCTGG
AGGCGGGGGTGCCCGTGGCC
>r730.1 |SOURCES={KEY=4440dff4...,bw,1356071-1356221}|ERRORS={}|SOURCE_1="mcg" (4440dff437a67938963f7ee3177b9a39f2c413a8)
GCGCCGGGGTCGAGGGGCCGCGCGGTGTTCTGATCGATGAAGGTCTCGGCATCCGGTTCGGAGAT
CGCCCCGTCGTTCACCCACGAGAGCATGAGGGCGCGGCGCTCCTCGTCCATCGGCTCAGGGCGCG
GCGGCGACGGCGCGAGCAGC
>r731.1 |SOURCES={KEY=4440dff4...,bw,900810-900960}|ERRORS={}|SOURCE_1="mcg" (4440dff437a67938963f7ee3177b9a39f2c413a8)
AGCTCGGTCATCGCGGCATCCACGCGTTCGATGCCCTCGGGCGTGATCGCGACGAGGATCGCACG
GCCGTCCGACGGGTTGGGGCGGCGGTTCACGAGCCCGCGGTCGGCGAGCTTGTCGAGACGGTTGG
TCATCGCCGCGCTGCCGATC
>r732.1 |SOURCES={KEY=4440dff4...,fw,2902659-2902809}|ERRORS={}|SOURCE_1="mcg" (4440dff437a67938963f7ee3177b9a39f2c413a8)
ACGGCGAGGAGCTGCCCGTCTCGCTGGTGTGACGCCTCAGTACAGGCCGCGCGTCTGCAGTTCCT
GCTGGAGGATCGGCGCGAGGCGCTCGGCGAACGCCGGAGTCAGGTGCGTCTCGTCGTAGCGCACC
GGTGTGTCGCCCGCGAAGGC
>r733.1 |SOURCES={KEY=4440dff4...,fw,3135461-3135611}|ERRORS={}|SOURCE_1="mcg" (4440dff437a67938963f7ee3177b9a39f2c413a8)
CCATCGGCGACGTCTGCACGCACGGCGACATCTCGCTCTCCGACGGTTTCGTCGAGGGCGACACG
CTCGAGTGCTGGGCGCACGGATCCGCGTTCTCGCTGAAGACCGGCCACCCCCTGAACCTGCCGGC
CTTCGAGCCGGTCCCCGTGT
>r734.1 |SOURCES={KEY=4440dff4...,fw,3322309-3322459}|ERRORS={}|SOURCE_1="mcg" (4440dff437a67938963f7ee3177b9a39f2c413a8)
GGCGCTGTTTGGCCTGCAGGCGACGCTCCTGAGAACCACGGGTCGGGCGAGTCGCCCGACGCGGG
GTCGCGGGTGCGCGCACGGCCTCGCCCACGAGCGCGGCGAGTCGGGCGCGCGCGGCGTCGCGGTT
GCGCAGCTGGGCCCGATGCT
>r735.1 |SOURCES={KEY=4440dff4...,fw,1073560-1073710}|ERRORS={}|SOURCE_1="mcg" (4440dff437a67938963f7ee3177b9a39f2c413a8)
ACCACGATCATCGAGTCTAGAGCGGTGGATGCCGGGGCTCAGCCGAGCGCGGCGATCACGGCCGC
ACCGACCTGCCTCATCTCCTCCTCGGTCATGCTCTGGGTTCCCACCGTGAGGGTGTTCGGTCCCG
ACTGGACCACCAGCAGCGAT
>r736.1 |SOURCES={KEY=4440dff4...,fw,2805732-2805882}|ERRORS={}|SOURCE_1="mcg" (4440dff437a67938963f7ee3177b9a39f2c413a8)
GTAGTGCAACCCATCCCGGATTTGCTGACTTGCTATCGGCGGTCCATTGCCTACACCCACTTACC
CGAGTCGGAATGACGCCGTGTAGTGGACGCTGGATCCAATCTGAAGATCACAACGCGGGCACTCC
GTGATGAGCTGAAACCCTTT
>r737.1 |SOURCES={KEY=4440dff4...,fw,911031-911181}|ERRORS={}|SOURCE_1="mcg" (4440dff437a67938963f7ee3177b9a39f2c413a8)
CCACGCGGGCGGTCTCGGCATCCGCCTGGGTTTGGGATCCGTACGTGAGGGTGATGACCCAGCGC
ACGGTGCCGGTGAGGCGCCCGATCGGGTCCTCGCGGTAGCGCGACCAGTCGTGGACCCCCGCGAG
CGCCCCGGGGTGCAGCGCCT
>r738.1 |SOURCES={KEY=4440dff4...,bw,1062558-1062708}|ERRORS={}|SOURCE_1="mcg" (4440dff437a67938963f7ee3177b9a39f2c413a8)
GGTCTGGACCGAGCACGAGGGCATCGAGCGCGCCATCACCTTCATCGACACCCCGGGTCACGAGG
CGTTCACCGCCATGCGTGCCCGCGGTGCGCAGGTGACCGACATCGCGATCCTCGTGGTCGCGGCC
GACGACGGCATCATGCCGCA
>r739.1 |SOURCES={KEY=4440dff4...,bw,2316190-2316340}|ERRORS={}|SOURCE_1="mcg" (4440dff437a67938963f7ee3177b9a39f2c413a8)
GCGATGCTCTACGTCGCCACCGGCAAGACCAGCTGGGTCCTGATCGGTGTCGTCCTGGCCGCGAC
CGGGGCGTTCCTGGCATCCCGCGTCCTGCCGTACGTCAACGGCCGCTTCACGAACTGGCTCGACG
CCTTCAACCCCGAGGTCATC
>r740.1 |SOURCES={KEY=4440dff4...,fw,58028-58178}|ERRORS={}|SOURCE_1="mcg" (4440dff437a67938963f7ee3177b9a39f2c413a8)
TGGATGCCGCGGCCACCGCGCGCACGAGTCGCTCATCGCTGAAGCCGAGGAGCGTCTGCGGATCC
CCGCCGCCGCGGGCGATCACGATGACGTCGACGTCGGGGTCGGCATCCAGCGCCTTCAGTGCCGC
CAGCGTCTCGGGGACGCAGC
>r741.1 |SOURCES={KEY=4440dff4...,bw,1850886-1851036}|ERRORS={}|SOURCE_1="mcg" (4440dff437a67938963f7ee3177b9a39f2c413a8)
CCGGTCCCGTCGACGTCATCACGGTCGAGGGCGCCATCCCCGGCATCCCGTACCGCACCCGCACC
GCGATCCTGGACGTCGCCGAATACTCGCGGCGAGCGCAGGTCAACAGCGACGCCTTCACGAACGC
CTGGAAGCGCGCTCTCCAGC
>r742.1 |SOURCES={KEY=4440dff4...,bw,979313-979463}|ERRORS={}|SOURCE_1="mcg" (4440dff437a67938963f7ee3177b9a39f2c413a8)
CCTGCAGGATCTGCGCGAAGAACAGCGTCGTGAGCGGCGTGAGGGTCGCCGGCTTGATGACGACG
GTGCAGCCGGCGGCGAGCGCGGGCGCGATCTTGCGCGTCGCCATGGCGAGCGGGAAGTTCCACGG
GGTGATGAGGTAGCAGGGAC
>r743.1 |SOURCES={KEY=4440dff4...,bw,1285736-1285886}|ERRORS={}|SOURCE_1="mcg" (4440dff437a67938963f7ee3177b9a39f2c413a8)
CTGCACGGGGCCGAGCTCGGCGATGTCGCCCTGGATGCCGAGGAACGGGATGGGGGTGTCCCACA
GGATGCCGCTGAGCACCTCGAGCACCAGGGATGCCGCGAGCAGCCAGCGCAGCACGTCGCCCAGC
GCCCGCACGCTCTGGTGCGC
>r744.1 |SOURCES={KEY=4440dff4...,fw,648008-648158}|ERRORS={}|SOURCE_1="mcg" (4440dff437a67938963f7ee3177b9a39f2c413a8)
AGCCCGTGGGGTCTGTTCGGCGCGTACTCGGCGGCGATCATCGCGGCGATCGTGTTCTTCGGCCT
GCTGCTGAACCCCGCCTACCTGCTCGCGATCGTCGCGATCATCGCCGTGTACGCGGTGATCTTCA
TCGGCTTCGCGGTCTATGGG
>r745.1 |SOURCES={KEY=4440dff4...,fw,1860518-1860668}|ERRORS={}|SOURCE_1="mcg" (4440dff437a67938963f7ee3177b9a39f2c413a8)
CGAGGAATCGCTGGATCTCGTCGGCATCCATCGCGTTGCCGTCGTAGAAGTCGGCGTCGTCGATC
AGGAATCCCGGGTCGAAGCCGGTGAGGTCGATGGAGGCCTTACGGGTCTCGGCGTTCCAGGCGGA
GACGAGGTGCACGAGCGGGA
>r746.1 |SOURCES={KEY=4440dff4...,fw,1713350-1713500}|ERRORS={}|SOURCE_1="mcg" (4440dff437a67938963f7ee3177b9a39f2c413a8)
GACCTCGGGGGCCTGGGCATCGCGCTCCGCGCCTACCGGCTGTCGCTCGGTGCGGACGAGCCCGC
CGACGGTCCCGAGGTCGACGGGTACAGCGGCATCCAGAGGCTCCTGCTCAGCTGGGCGCAGATCT
GGCAGCAGAAGGGCCGGGAT
>r747.1 |SOURCES={KEY=4440dff4...,fw,1916711-1916861}|ERRORS={}|SOURCE_1="mcg" (4440dff437a67938963f7ee3177b9a39f2c413a8)
GGGTGCGACAGGAGAGAAGTTACCCGGCTCGGACCGAACCCGCTGCCTCTTGACACTGATATCTA
ATACTGCTAACTAACTATCTCGATGCGTCTATCGGCGGGAATGCGCTCGCCGTCCCGTTCGTTCG
GGTCCGGTATGACCACCGTA
>r748.1 |SOURCES={KEY=4440dff4...,fw,655723-655873}|ERRORS={}|SOURCE_1="mcg" (4440dff437a67938963f7ee3177b9a39f2c413a8)
GTCACCCGCGATGGGCATGGCGCCGAGGTTGCGGTTCAGCCGGACGAGCGCACGGAACCAGTCGG
GCGCGTTCGGTCGCAGCGTGCCGAACTCGAGGGATTCGCTCGTGTCGTGGATGTACCGGTTGATG
TCGGCCTGCTTGCGGCGGCG
>r749.1 |SOURCES={KEY=4440dff4...,bw,1806851-1807001}|ERRORS={}|SOURCE_1="mcg" (4440dff437a67938963f7ee3177b9a39f2c413a8)
CGCGGCCCTGGGTGTACGCGTCCTTGATGCCGTCCAGTCCCACGATGATGCCGCCCGAGGGGAGG
TCGGGACCCGGGACGAACTCCATGAGCTCCTCGACCGTGGCATCCGGGTTCTGGAGGAGGTGGAC
GGCGGCTGCCACGACCTCGA
>r750.1 |SOURCES={KEY=4440dff4...,fw,3228903-3229053}|ERRORS={}|SOURCE_1="mcg" (4440dff437a67938963f7ee3177b9a39f2c413a8)
GAACCGCGGTGGTCAGCGCGTGCGGCAGCAGCGCGCCGGGCGTCGGCGAGATGCCCTGGGCGGGA
CCGGTGACCTTCAGCACGCCGTTGCCGCGCCAGCGCGACAGCGACTGCTCCCCCGGCTGCGAGAA
CACGACCGGCTCGACCCACC
>r751.1 |SOURCES={KEY=4440dff4...,bw,3272967-3273117}|ERRORS={}|SOURCE_1="mcg" (4440dff437a67938963f7ee3177b9a39f2c413a8)
GATCGACTCGATCCGTCCCGAGCTCGACGGCAACCGCATCCAGGAAGTCCTGGGCCTGAAGCCCG
GCCGCGAGGTCGGTGAGGCATACCGCTTCCTGCTCGACCTGCGCCTCGACGAGGGCGTGCTCGGC
GAGGACGAGGCCGAGAAGCG
>r752.1 |SOURCES={KEY=4440dff4...,bw,3459944-3460094}|ERRORS={}|SOURCE_1="mcg" (4440dff437a67938963f7ee3177b9a39f2c413a8)
ACCGGCGAGTCGCGGAAACATGTCGACCTCCTGGTCCTTCGACACTGCGTCAGCGCGAGTCCATG
GCCGAGGGGGTTGACTCTCCCGGAGACGGTGCTACCCGCGGGACGTCAGCGACCGGCGCGTCGGA
GAACGGTGTCGACGGCCGCG
>r753.1 |SOURCES={KEY=4440dff4...,fw,2603159-2603309}|ERRORS={}|SOURCE_1="mcg" (4440dff437a67938963f7ee3177b9a39f2c413a8)
TCGCGAACTGCGCCGTGAGGATGATCGCCGCCGCGGCCTCGATCGTCAGTGAGATCAGCACGACG
CCGCGAACGAGCGATCCGACACCTTCCAGGCCGAGACTCTTCACCTCCGCCGCCGCGACCAGGCG
GGAGCGGAGCGAGAACCGGC
>r754.1 |SOURCES={KEY=4440dff4...,bw,2486408-2486558}|ERRORS={}|SOURCE_1="mcg" (4440dff437a67938963f7ee3177b9a39f2c413a8)
CATCGGTCTGCACACCGCCGTCGGCCTCGCGCAGGCCGGCCTCTCCGTCGTCGCGACCGTCCGCG
ACACCTCCCGCGCCGACGCCCTGCGCGACGCCGCCGACGCGGCCGGGGTGACGCTCGACGTCCGC
GCGCTCGAGGTCACCGACGC
>r755.1 |SOURCES={KEY=4440dff4...,bw,1694523-1694673}|ERRORS={}|SOURCE_1="mcg" (4440dff437a67938963f7ee3177b9a39f2c413a8)
GCCGTCCATCGTGGCCGTGATCGTGTCGGTGGCGTACTTCTTGGCCGTGACGCTCCGGGTCCCCG
AGGTCTACGCGGGCAACATCGCCATGTTCATCGCCATCTACACGGTCGGGGCGTGGTCGACGAAC
CGGCGCCGGGCCACGATCGT
>r756.1 |SOURCES={KEY=4440dff4...,bw,776568-776718}|ERRORS={}|SOURCE_1="mcg" (4440dff437a67938963f7ee3177b9a39f2c413a8)
CACCCTCCTCAGCGGTGCCACCGTGACGCGGTTCGTGCCGTCCGACGAACCACGCCTGTCCATCA
CCGTCCTTCGGCTCCCCGACGGCGGGCTCAACGGCAAGGGCTTCCCCGCCACGGGGAACGCCGGG
CTCACGCAGCTCGTCAACGG
>r757.1 |SOURCES={KEY=4440dff4...,fw,3651530-3651680}|ERRORS={}|SOURCE_1="mcg" (4440dff437a67938963f7ee3177b9a39f2c413a8)
GGAAGTGCTCCAGGAGGTGTTTCTGGAAATCTGGCAATCCGCCGCGCGCTTCACTCCGAACAAAG
GTCAAGGACGTTCGTGGGTTCTCACGATCGCTCATCGACGGGCTGTCGACCGCGTGCGGTCGTCG
CAGTCGAGTGTCGATCGGGA
>r758.1 |SOURCES={KEY=4440dff4...,bw,3175472-3175622}|ERRORS={}|SOURCE_1="mcg" (4440dff437a67938963f7ee3177b9a39f2c413a8)
TCGCCGGTCCAGGTGGTCTGCGTGATCGCTGCGCGCACCGTCGTCATCGGGATCCCTCGTTCCTC
CGGCTCTGCGCCGGTTCTGTTACTGTCGCGCCTGAACATTTCTCGACGATTTCCACGAGTGACGC
CCCCGTAAATTGGAGGTCCG
>r759.1 |SOURCES={KEY=4440dff4...,fw,2788688-2788838}|ERRORS={}|SOURCE_1="mcg" (4440dff437a67938963f7ee3177b9a39f2c413a8)
ACTGTCGCAGTGGCTTGGGCGGCCCCCGAGGAGATCGCCGCAAGTGTGCCATTGCTGCCCTGCGA
GGGCACGTCGATCGCTGGTAGATTCACGCGGCCGCTGCTGTCGCTGACCTGCGTGTTCGTGGTCG
TTCCGTCGGCGAACGTGTAC
>r760.1 |SOURCES={KEY=4440dff4...,fw,128393-128543}|ERRORS={}|SOURCE_1="mcg" (4440dff437a67938963f7ee3177b9a39f2c413a8)
GTCCACACGCCGGCCTTGAAGACACGCCATCCGCGGAACGTCGCCGAGACCGCCGGCTCGAACGA
CGCGCTCCACCCCGCGAGATCGGCGTCGTCGAGCACACCGGGATGATCGCCGCCGTCCGAGTGTC
GATGGGGGAGGCGCGCGAAC
>r761.1 |SOURCES={KEY=4440dff4...,bw,2079393-2079543}|ERRORS={}|SOURCE_1="mcg" (4440dff437a67938963f7ee3177b9a39f2c413a8)
AAGGTCGCCGGCTCGAGCCCCGAGAGGAACTGCAGCAGGGGCTGCGTGAGGCCCGAAGCGGCCTC
GGTCGGCTCGCTCGCGGGGACGAACGGCTGGTAGTTCGCGGGGTTGATGAACATCAGACCGGCGA
TGATCACGAACAGGACGATG
>r762.1 |SOURCES={KEY=4440dff4...,bw,288391-288541}|ERRORS={}|SOURCE_1="mcg" (4440dff437a67938963f7ee3177b9a39f2c413a8)
GGCATCCCGCCGGTCGCCGTCGCGGAGGAGCGGGACGATCTCGGCCCGGACACGGTCGGCGGTGA
ACTCCGCGTCGGGGATGAGGCGTGCGGCGCCCGCGCGCACGGCGGCCGCGGCGTTCAGGCTCTGC
TCGCCGTTGCCGACCGCGTA
>r763.1 |SOURCES={KEY=4440dff4...,bw,3039053-3039203}|ERRORS={}|SOURCE_1="mcg" (4440dff437a67938963f7ee3177b9a39f2c413a8)
GCGCTGGCTCGGTGGCCTCCTCACCAACTTCTCGACCGTCTCCAAGCGCCTCGCTCGCATGAAGG
AGCTCGAGGAGCTCGACTACGAGAACCCGGCCGAGAGCGGCTTCACCAAGAAGGAGCTCCTGCTC
AAGAAGCGCGAGCTCGACAA
>r764.1 |SOURCES={KEY=4440dff4...,bw,1574623-1574773}|ERRORS={}|SOURCE_1="mcg" (4440dff437a67938963f7ee3177b9a39f2c413a8)
CCGGCGAACTGAACATGAACAACTCGCTCGAGACGTTCATCAAGGAGGGCGGCACGGTCTACTGC
TGCCGCTTCGGTCTCGCGCTCCACGGCATCCGGGAAGAGGACCTCATCGAGGGCGTCATCCCCGC
GCACCCGCTCGACGTGCAGG
>r765.1 |SOURCES={KEY=4440dff4...,bw,1928789-1928939}|ERRORS={}|SOURCE_1="mcg" (4440dff437a67938963f7ee3177b9a39f2c413a8)
TTCGTCGCGCGTCGCGTTGAGCAGGTGCATCGTGAGGAACACGCCCTCCTCGGGCGGCAGTTCCC
GATTCAGGGATGCCGCGATCGAGGCGGCCATGTGCTCGGCCACGCGCGACTCGTCGGGGTGGAGG
ATGCGCAGCTCGGGCATGGA
>r766.1 |SOURCES={KEY=4440dff4...,bw,1468971-1469121}|ERRORS={}|SOURCE_1="mcg" (4440dff437a67938963f7ee3177b9a39f2c413a8)
GGTCCCCGTGGAGTACTGCCTCTTCACCGAGCCCCAGCAGGGGTTCTCCTACGACGATCAGCTCG
CGTTCGCGCGATCGGCCGAGACCCACGGCCTCGACGGATTCTTCCGCTCCGACCACTACCTGCGG
ATGGGCGAGGGTGACCCGCT
>r767.1 |SOURCES={KEY=4440dff4...,fw,822380-822530}|ERRORS={}|SOURCE_1="mcg" (4440dff437a67938963f7ee3177b9a39f2c413a8)
CCGGCGCCCGCACGTCGTCGTCGTCCACGTGGTGCACGGCTCGCACCTGACCGACGACGGCGCGG
CCCTGCGCCCGTCGCGGGCAGAGGTCTTCGCGCGGCTGGGAGCGTTCGATGCGGTCGTGTTCTGC
ACCGCCCGGCAGGCGCGCGA
>r768.1 |SOURCES={KEY=4440dff4...,fw,3322224-3322374}|ERRORS={}|SOURCE_1="mcg" (4440dff437a67938963f7ee3177b9a39f2c413a8)
CCCCCGCCGCACGGCCGAGCCCGCGGCATCCGGGGCGCTCGGCCTCAGTCGGTGGGGCGCCGCCG
CATCCTCTTCACATCGGTACGGCGCTGTTTGGCCTGCAGGCGACGCTCCTGAGAACCACGGGTCG
GGCGAGTCGCCCGACGCGGG
>r769.1 |SOURCES={KEY=4440dff4...,fw,615814-615964}|ERRORS={}|SOURCE_1="mcg" (4440dff437a67938963f7ee3177b9a39f2c413a8)
TCGCGTGCAGGTGGACGTCGAACCCGGCGGCGTCGCACGCGGCGACCGCATCGACCAGCTGGCCC
GGCTGCCAGTTGGGGACGCCCCGGGTCTGGGCGTCGTGGTAGCACTCGAGCAGGTGGGCGGTGTG
ATTCTCCAGGATGCCGTCGA
>r770.1 |SOURCES={KEY=4440dff4...,bw,2467201-2467351}|ERRORS={}|SOURCE_1="mcg" (4440dff437a67938963f7ee3177b9a39f2c413a8)
AGCGCTCCACGAGGGGGGTCTCCGCCGCCATCCAGAAAGGTTCGGTGTCGACCAGGGTGCCGTCC
ATGTCCCACAGGACGGCGGCGGGGGCGGGGGAAGTCATCGTTCCATCGTATCGAGCGCCCGGCGG
CCGCCTCGCGCTCCCCCGGG
>r771.1 |SOURCES={KEY=4440dff4...,fw,1132760-1132910}|ERRORS={}|SOURCE_1="mcg" (4440dff437a67938963f7ee3177b9a39f2c413a8)
TTCACGCTCAGCGACACGAGAGTTCTCATTCGTGAGAGCGCCCCGACCAGAGCGCTCCGACAGGC
CATCGTGGACAACAACACCGGGGCCGCACGCGCCACCATCGCGGCGCGCCTGGAGCAGCGGGATC
TGACGCCGACCGCGGTGGGC
>r772.1 |SOURCES={KEY=4440dff4...,bw,3594561-3594711}|ERRORS={}|SOURCE_1="mcg" (4440dff437a67938963f7ee3177b9a39f2c413a8)
CCGCGGCCGACGGGTACAGCGAGACGAAGGGGCGTCAGCTGTACGTCCTCAGCCGCATGGAGGAC
GACGGCAAGATCACGCACGAGCAGTTCGTCCAGTACGCGCTCGAGCCGATCACCCCGAACCTCAC
GTCGACCTCGCAGGGGTGCG
>r773.1 |SOURCES={KEY=4440dff4...,bw,3580209-3580359}|ERRORS={}|SOURCE_1="mcg" (4440dff437a67938963f7ee3177b9a39f2c413a8)
CGGTGATCGTGGCATCCGGGATCGTCCTGATGCTCGCCGGACTCACCGTGGTCGGGGCGGCCCAG
GATGCCATCGACGGCTTCGCCCTCACCGCCACGGGGCGCATCCTCGAGCTCACGACGCAGACGCT
CGGCGTGGTGCTCGGGATCC
>r774.1 |SOURCES={KEY=4440dff4...,fw,341399-341549}|ERRORS={}|SOURCE_1="mcg" (4440dff437a67938963f7ee3177b9a39f2c413a8)
GCGAGACGGGGCCGGTCACGAGGGCGATGGCGGGGATGCCGTTCTCCCACAGCGGTTCGCCCTCG
CCGAGGTGCACGACCGCACCCGGCCGCACCGGCCGCACCGCCGGGTTCCGCCACTCGGTGCGGAC
GAGCGCGTCGAACTCGCGGG
>r775.1 |SOURCES={KEY=4440dff4...,bw,891715-891865}|ERRORS={}|SOURCE_1="mcg" (4440dff437a67938963f7ee3177b9a39f2c413a8)
GCCGACCCGTGGTCGATCGACCTGGAGCGGATCCAGTTCTCGCCGTACTTCTCCCGGCTCTCGGC
CGTGACGCAGGTGGTGTCGCCCTCGATCTCAGGCGCTCCGGTGCACAACCGCCTCACGCACTCGC
TCAAGGTCAGCGCGATCGCC
>r776.1 |SOURCES={KEY=4440dff4...,bw,2520813-2520963}|ERRORS={}|SOURCE_1="mcg" (4440dff437a67938963f7ee3177b9a39f2c413a8)
CCGGCGTGCGCGTCAAGGTGCCGCTGCGGTCCGCCGGACGGATGATGGATGCCTTCGTGATCGAG
GTCGTGTCCGACGACGGCAGCGAACGACCGCTGTCGTCGGTCGAGAGTGTCGTCTCGACGATGCC
GGTGCTCCCGGAGCGGCTCT
>r777.1 |SOURCES={KEY=4440dff4...,bw,1587011-1587161}|ERRORS={}|SOURCE_1="mcg" (4440dff437a67938963f7ee3177b9a39f2c413a8)
CTCCTCGCCCGCGGACTCATCACCGAGGTGTTCACCGACCCGGACACGGGCGCGATCCACTACGG
AACGACCGACCAGCTGCTGGTCAACCTGGGCATCAACTCGCTCGACGAGCTGCCCCACATCTCGC
CGTTGCTCGACGACGGCGCG
>r778.1 |SOURCES={KEY=4440dff4...,bw,3684191-3684341}|ERRORS={}|SOURCE_1="mcg" (4440dff437a67938963f7ee3177b9a39f2c413a8)
GCGCGAGCGGCAGACCGATGCGCTTCCCCTGATACTTCACGACCTTGCCGTCGACGACGACGGTG
TGCACGTCGGCCGTCCCGGCCTGGTAGACCACATGGGCGTAGGGGTGCAGGATCGGGGTCATCGC
CGGGGACTCGTCGTTCTTGA
>r779.1 |SOURCES={KEY=4440dff4...,bw,78918-79068}|ERRORS={}|SOURCE_1="mcg" (4440dff437a67938963f7ee3177b9a39f2c413a8)
CTCACGCAGGAACCGCGTGAGCGCCTCGACCTCGGGTGCCTCGGGCACGGTCCGTTCCCGTCAGG
CGCCGGGCTCGGACGCCGTCGGCGCCGACGTCGCCGCCGCGACCGTCTCCGGCTCGGCGGGGCGC
CGCGACGCGTCGGCGAACGC
>r780.1 |SOURCES={KEY=4440dff4...,fw,168584-168734}|ERRORS={}|SOURCE_1="mcg" (4440dff437a67938963f7ee3177b9a39f2c413a8)
GTCGCCGACGTCACTCCGCTGCTGCCGGCTTTCGCCGCCCTCGTCACCGACTTCTCCTCGCTCGC
CTTCGACGCCGGACTCGTTCCGCTCCCGGTGGTGTTCTTCGCCCCCGACGTCGAGGCGTACACCG
CGCGCCGGGGTGTCTACGGC
>r781.1 |SOURCES={KEY=4440dff4...,bw,3532209-3532359}|ERRORS={}|SOURCE_1="mcg" (4440dff437a67938963f7ee3177b9a39f2c413a8)
ATGGCCAGCTTGCTGGAGGGCAGCCAGTCGGCGGTCACGCTGGTGAAGATGTTGGGGTCGAGCGC
CTGCTGCAGGGACGGGCCGAGGCCGCCCTGGTAGACGTCGCTGACGAACTGCAGCGAGTCCTTGA
AGCCCTGGCTGCCGACGACC
>r782.1 |SOURCES={KEY=4440dff4...,bw,2828969-2829119}|ERRORS={}|SOURCE_1="mcg" (4440dff437a67938963f7ee3177b9a39f2c413a8)
TGGGTGTCCGCTAGCGGGGGCGGATGCGTCGAAGCGCTTCGATAATGGGCGAACGACGCAGGCTG
TGGAGATGGGAGGGTCAGTCGGAGGGAGCCGCGGCGACGGAGCCGCGCTCGAGATAGGTCGGTGG
GATGAGATGGAGACCGGATG
>r783.1 |SOURCES={KEY=4440dff4...,fw,745840-745990}|ERRORS={}|SOURCE_1="mcg" (4440dff437a67938963f7ee3177b9a39f2c413a8)
GCCGACGGAGAGACGGCGGTCGAGCCGTTGACGACCCGGGACACGGTGGAGCGGGAGACACCCGC
TCGAGCGGCGACTTCTTCGATGGTGGCGGCACCGCGCACGGGGGTCAGTGACATCGGGCTCCTCC
CGGGATCAGCGACGCGACGG
>r784.1 |SOURCES={KEY=4440dff4...,fw,163295-163445}|ERRORS={}|SOURCE_1="mcg" (4440dff437a67938963f7ee3177b9a39f2c413a8)
GACGGCCGCCCCGAGAGTGCGGCGCAGCGCGCCGACCGCAACTGGGCGGACGTCCTGCAGGAACT
CCGGGTGCTGCAGACCGGCACCCAGATCCTCACGGGGTTCCTCCTGGCGCTGGCGTTCCAGCCGG
CCTTCGCCGGCCTCAGTGGA
>r785.1 |SOURCES={KEY=4440dff4...,bw,3022646-3022796}|ERRORS={}|SOURCE_1="mcg" (4440dff437a67938963f7ee3177b9a39f2c413a8)
GGGGGGCGGAACCACCGGATGCCGCTTGGTGAGCCCCTTGACATGCCCCTCGTAGATCACGGTGC
GGTCCATCGGGACGCGGGGCTTGGCCACACCGCCCCAGTCGAACCCGCCCTCGACGACGACGCCG
CGCCAGTCGCCGTAGCCCCC
>r786.1 |SOURCES={KEY=4440dff4...,fw,3521241-3521391}|ERRORS={}|SOURCE_1="mcg" (4440dff437a67938963f7ee3177b9a39f2c413a8)
CGGGATCTTCCCCGACGTCCCGCAGTGGATCTGGGCGGTCTCGTTCGTGATCATCAACACCGTCA
TCAACGTGCTCGGCATCGGTTCGATCAAGCTCGCGAACCGCGTGATGCTCGGCATCCAGCTCGCC
TTCGTCGTGATCTTCGTCGT
>r787.1 |SOURCES={KEY=4440dff4...,fw,1669057-1669207}|ERRORS={}|SOURCE_1="mcg" (4440dff437a67938963f7ee3177b9a39f2c413a8)
GTTCGTGCCGATCCTCCGGCCGGTGCGGCTGCTCGGTGCCCTGACCCGGCTGACGAGCTTCACCC
GCACGGCCGGCAGTTCGGTACGCGCGCAGCTGATCATCTACGGTCTCGGTAGCGTGCTGCTGCTC
ATCTGGCAGGTCGCCCTCGT
>r788.1 |SOURCES={KEY=4440dff4...,bw,1990985-1991135}|ERRORS={}|SOURCE_1="mcg" (4440dff437a67938963f7ee3177b9a39f2c413a8)
CGCGGGTCACGCGCGCGGAGCGATCCACTTCTCGGCGAACGACACCGCGGCGAGATAGTGCAGAT
CGTCGGTCACCTCGGTGAGCTGCCGCTCGAAGTCCTCGACGCTACCGGGCTTCAGACGCGTCACG
ACCGACCCGTCGACCCTCCG
>r789.1 |SOURCES={KEY=4440dff4...,bw,1245094-1245244}|ERRORS={}|SOURCE_1="mcg" (4440dff437a67938963f7ee3177b9a39f2c413a8)
CGGTCGCGGTCGATCACGACGCTCCCCGCGTCAGCCTCTCGGTGAGCGGCCGCACCGTCACCGTC
TCGGCGACCGACGCCGGTGCGGGTGTCGCCTCGGTCGAATACCGCCTGGACGGGGGTGCCTGGAC
GGCCTACTCCGCCGCCCTGG
>r790.1 |SOURCES={KEY=4440dff4...,bw,1104311-1104461}|ERRORS={}|SOURCE_1="mcg" (4440dff437a67938963f7ee3177b9a39f2c413a8)
GCCAACCAGCGTCCCGCGGTCGACGTGGGTATCTCGGTCTCGCGCGTCGGCGGCGACGCCCAGGT
CAAGTCGATCAAGAAGGTCTCGGGAACGCTGAAGCTCGAGCTGGCGCAGTACCGCTCGCTCGAGG
CGTTCGCGATGTTCGCGAGC
>r791.1 |SOURCES={KEY=4440dff4...,fw,708278-708428}|ERRORS={}|SOURCE_1="mcg" (4440dff437a67938963f7ee3177b9a39f2c413a8)
TCGGCCGCGGTTCGGCGCAGGCCCGATTCCTTGAGGGCGCGCACATCGTCGGGCATCACGAGGTC
GCCGGGCCGGTAGTCGGCGGGGTCGAACGGACGCTTCTTGTTCACCACGACCCATTCGCGGTTCG
GGTCCGACAGCGAGATGCAC
>r792.1 |SOURCES={KEY=4440dff4...,fw,1180374-1180524}|ERRORS={}|SOURCE_1="mcg" (4440dff437a67938963f7ee3177b9a39f2c413a8)
AGGAACTCGGGGTGAGCGAAAAGCTCCTCTGCGTGTTCGTCGAGACGCAGGTGACACGGATCCGG
GGCGCCGCGTATTCGACGTCACGGATGGGTCAGGGGCAGTTTCGGCATGCCGCGTGGTGGGCGGT
CTGATCGGGATGGTTGCACC
>r793.1 |SOURCES={KEY=4440dff4...,bw,2608619-2608769}|ERRORS={}|SOURCE_1="mcg" (4440dff437a67938963f7ee3177b9a39f2c413a8)
CCGACCACACGACGGGCTCACCGACCCATTGCTCCCCGGCCGCTTCCTCACGCCCAACGAGATGT
TCCGTGCGTACCGCCGGGTGGCGCCGGAGATCCACGTGCCCTTCGAGCTCGCCGACTTCATCGGA
CTGTTGCCATCGAAGACCTG
>r794.1 |SOURCES={KEY=4440dff4...,fw,2069752-2069902}|ERRORS={}|SOURCE_1="mcg" (4440dff437a67938963f7ee3177b9a39f2c413a8)
CGGTAACCCAGTTCGGCGATGGCCGCCTCCACGCGGATCCGCGTGGCTTCGCGCACGATCGCCGG
CGTGTTCACGACGTTCGACACCGTCTGCCGCGAGACCCCCGCGACCCGCGCGACGTCTTCGACGG
TGGGGGCTTTCGTCATCCCG
>r795.1 |SOURCES={KEY=4440dff4...,bw,3052362-3052512}|ERRORS={}|SOURCE_1="mcg" (4440dff437a67938963f7ee3177b9a39f2c413a8)
GAGGTGCTCGCGCAGAGTCGGGCCTCCGCGGAACTCGCGGACGAGATGCTGCACGACTTCGCGCA
GATCACCGTCCGCCGCCTCGGCCACGGCGATCTGCCGGGCGGAGCTCCCGCCGGTCGCCAGGATC
GTCTCGAGGCCCGCGAACTC
>r796.1 |SOURCES={KEY=4440dff4...,bw,2994366-2994516}|ERRORS={}|SOURCE_1="mcg" (4440dff437a67938963f7ee3177b9a39f2c413a8)
GTCGGAGCGGTCGATGAGCGAGCTCCACGCCTCCTGCTTCGCTTCGTGGGTGGGCAGCGCCGCCT
TGGCCTGCGCTGCGAACTCCCCGCCCTTGGCGGTGTTGTCGGCCTCGCGGGCCGCGTCGATGTCG
GCCGCGGTGACCGCGCCGCC
>r797.1 |SOURCES={KEY=4440dff4...,fw,1004439-1004589}|ERRORS={}|SOURCE_1="mcg" (4440dff437a67938963f7ee3177b9a39f2c413a8)
CTCGATCGAATTCATCCACAAGCGCGTCATCGAGACCCGCGACAGCGGTGTGCCCGTGATCGTCG
TCTCCACCGAGCTCGACGAGGTCACCGCCCTCGCCGACCGCATCATGGTCATGTACCGGGGCCGC
GTCGTCGGCATCGTCCCGGG
>r798.1 |SOURCES={KEY=4440dff4...,bw,1823370-1823520}|ERRORS={}|SOURCE_1="mcg" (4440dff437a67938963f7ee3177b9a39f2c413a8)
GCGACGTCGTCGCCCACGGCCTTGAGCCACCGGGTGATCGTGCCCTCGGTGACGCTCTCGCCGAG
CTCGGGGAGCTTGACCTCGGTCGCGTCGGACGACGCGGCGGGGGCGGACTGCTCGGCGGGGGCCG
AGTCGGAGGGGGCCGACTCC
>r799.1 |SOURCES={KEY=4440dff4...,fw,2370754-2370904}|ERRORS={}|SOURCE_1="mcg" (4440dff437a67938963f7ee3177b9a39f2c413a8)
CGGCGCCGCTCGGCCTGACATCCCGGGGCCGGGGGCGTCTCGCCCCCGGCCCCTCCCGCTCGTCC
CGTCGGTCGAAGGAGACCACCGTGATCCGTCCTGCCCCTCGCCGCTTCTGGGCGGCCGCGACCGT
CGTCGGCCTGATGGGAGGGC
>r800.1 |SOURCES={KEY=4440dff4...,fw,957702-957852}|ERRORS={}|SOURCE_1="mcg" (4440dff437a67938963f7ee3177b9a39f2c413a8)
GAGGAGTCTCGACCGGCCCTTTCCCTGCACCAGAGTGTCCTGCAATCACATGTCGGTAGCTGCCA
CAGCAAAACAACTACCGTGCGATGACTCTATAACGGTGAGGTAACGCCAGGGAAGAGGATGCCGT
TACCTTTTCGTGATTCATAG
>r801.1 |SOURCES={KEY=4440dff4...,fw,2771734-2771884}|ERRORS={}|SOURCE_1="mcg" (4440dff437a67938963f7ee3177b9a39f2c413a8)
CCGTGGCCTCGGCAGCGAGGCGGGGGGACATGACGAAGGAGAATCCCTCCGCCGCCGCTGCGTCC
CGCGGGAAACAGGCTCGGGATGCTGCCGCAGTTGTGCGGGGCGCACACGGAAGAGGGGCGGATGC
CGATGGCATCCGCCCCTCCC
>r802.1 |SOURCES={KEY=4440dff4...,bw,116481-116631}|ERRORS={}|SOURCE_1="mcg" (4440dff437a67938963f7ee3177b9a39f2c413a8)
GGGCATGCGTCCGATCCTACCCAGGGCGCCCCGCTAGCCTGTCGGAGTGACGAACGAACGACTGA
TCACCGGTACCGGCCTCTCGACCATCTCCGCCGACGGGACGGTGCTGGACGCCTGGTTCCCCGCG
CCCGCGCTCGGCACCACCGA
>r803.1 |SOURCES={KEY=4440dff4...,fw,2900040-2900190}|ERRORS={}|SOURCE_1="mcg" (4440dff437a67938963f7ee3177b9a39f2c413a8)
GGTGGTGACGGGTCAGCTGGATGACGCCCCACGTGGCGATCGCGCCGGCGATGACGAAGCCGATC
AGCGCCCAGGCGGGAGCCGTCGAGGCTTCGCCCAGCACCGAGAGTCCGATGAGCACGGCGACGAT
CGGATCGATGACGGTGAGCC
>r804.1 |SOURCES={KEY=4440dff4...,bw,1086090-1086240}|ERRORS={}|SOURCE_1="mcg" (4440dff437a67938963f7ee3177b9a39f2c413a8)
AGTGGTTCCGCCGACGCGGGAACCTGCCAGAGCGCCCTGTCCCAGGGTGAGGTGTCGAGCGACGT
CCAGGTGACGGGCGATTTCCAGGGCAAGGTCGCCGTCACGATCCCGGACGGGTACACGCCCGCAG
GACTCGAGCGCACCACGCTC
>r805.1 |SOURCES={KEY=4440dff4...,bw,2600532-2600682}|ERRORS={}|SOURCE_1="mcg" (4440dff437a67938963f7ee3177b9a39f2c413a8)
CCTGGTCATCCACGGCACCGCTGACGACTTCCTCCCGATCGAGCATGCACGAAAGCTCGTCGAGC
TGATCCCCGGCGCCCGGTCCCTCTGGCTCAAAGGGGTGGGGCACCTGTTCCCGTACCCCGATATG
CCTGCGGTCACGCAGACGAT
>r806.1 |SOURCES={KEY=4440dff4...,fw,167692-167842}|ERRORS={}|SOURCE_1="mcg" (4440dff437a67938963f7ee3177b9a39f2c413a8)
ATAGGCTCGCGGGGTGGCGTCTTTCTCGTTCGGTGCGGGGAATGCGCGAAAACTCCGGCGCATTC
CGCTGTATCTCGCGGGGCGACTGCTGACCGCGGTGGTCCCGCGTTCGCGGGAGCGCTGGGTGTTC
GGCTGCGCGGTCGGCGTGGC
>r807.1 |SOURCES={KEY=4440dff4...,bw,1827536-1827686}|ERRORS={}|SOURCE_1="mcg" (4440dff437a67938963f7ee3177b9a39f2c413a8)
CTTCTCGGCCTTCTTGGCGACCTGACGCGGGTCCTTCGAGTAGATCTCGCCGTTGCGCGGGTTGT
AGATGTCGAAGACCATGATGAGCGTCTTCGCCTCGCGGAACGGGTCGAGGTACGCCGTCGTCACG
TCGGGGATGAGCTGCATGTC
>r808.1 |SOURCES={KEY=4440dff4...,bw,932339-932489}|ERRORS={}|SOURCE_1="mcg" (4440dff437a67938963f7ee3177b9a39f2c413a8)
CCGCCGAGCTCGGCGCCGCGTACGTCCGCGGACTGCAGGACAACGGCGTCGCCGCCACCCCGAAG
CACTACGTCGCGAACGATTCCGAGACGGACCGCTTCACCGTCGACGTGCAGGTGGACGAGCGCGC
GCTGCGCGAGCTCTACCTCG
>r809.1 |SOURCES={KEY=4440dff4...,fw,1164314-1164464}|ERRORS={}|SOURCE_1="mcg" (4440dff437a67938963f7ee3177b9a39f2c413a8)
GCATTCGCGTGGGCGGACCCCGCAGACGCAGACGACAGCCGTGTGAGCCTGGCAGCCGCACCACT
CGTGCGAGCAATCCCAGACGCAGGTGCATCGCGTACTCATCGTCACGACGTACCCCCAGACGACG
GAACACTCGATTCGGTCGTG
>r810.1 |SOURCES={KEY=4440dff4...,bw,1036072-1036222}|ERRORS={}|SOURCE_1="mcg" (4440dff437a67938963f7ee3177b9a39f2c413a8)
GCCCTCGGGGCGGAGTCGGGGGAGCGACCACAGACCCAGGAACAGCGACGTCATCAGCAGGACGT
CGAGGGAGTACGTCCAGGCGTAGCCGGCGAACGCGACGAGCACGCCGGCGAGCGCCGGGCCCGCC
ATCACCATGATCCCGACCGT
>r811.1 |SOURCES={KEY=4440dff4...,bw,3166638-3166788}|ERRORS={}|SOURCE_1="mcg" (4440dff437a67938963f7ee3177b9a39f2c413a8)
GTGGGTCGACAAGCTCGTCAGCGAGTCGTGGTTCCCGCTGCTGAAGACCCTCGACGTCGCCAACG
ACGACTTCATCCGCACGAGCCAGCCGCGCCACGAGGAGCGCGTCGAGAAGTTCGTGCAGGCGCTC
TACGACCGCGGCTACATCTA
>r812.1 |SOURCES={KEY=4440dff4...,fw,189379-189529}|ERRORS={}|SOURCE_1="mcg" (4440dff437a67938963f7ee3177b9a39f2c413a8)
ATCGACGGTCCGGCCTTGTGGCCGATGAAGTAGCCGACCTCGCCGCCGATGAACGCGGACACGCC
GATCGCCAAGGCGACCCACCAGGCGTTGATCCCGAACACGCCGTTCGGTGCCGCGGGAGTCGAGT
GCGACAGGAGCCCCGCCATG
>r813.1 |SOURCES={KEY=4440dff4...,fw,499555-499705}|ERRORS={}|SOURCE_1="mcg" (4440dff437a67938963f7ee3177b9a39f2c413a8)
ACCGTCGTCGACGGGGAGGTGAGACCGTCGGCGGTGGTGCCGTCGGTCACCGCGTACGAGAACGT
CGCCGAGCCGGCGGCATCCGGGGCCACCCGGACCGCGAGCCGCTGACCGTCGTCGGTGACGGAGA
GACTGCCGAACCCGGGGTCG
>r814.1 |SOURCES={KEY=4440dff4...,fw,3031419-3031569}|ERRORS={}|SOURCE_1="mcg" (4440dff437a67938963f7ee3177b9a39f2c413a8)
AGGACCTTGGAAGACGGTGCGCTGGGCGATGCCCGCGCCGATCATGACGGCGGCGATGACGAACG
CCACCACGGCCCAGACGAATCTCACGCTACACACCATCCCCACCGGCGACTCGGGCGGCCACCGA
AGAATCGACGTTTCAGACTA
>r815.1 |SOURCES={KEY=4440dff4...,bw,674180-674330}|ERRORS={}|SOURCE_1="mcg" (4440dff437a67938963f7ee3177b9a39f2c413a8)
CACACCGTGTTCTCGGGCGCGGCGCCCCTGGACGGCGAGACGGCCGAGACGGCCGGTCGTCGCAT
CCACGCGCGGTTCTTCCAGGGTTACGGGATGAGTGAGCTCAGCCCGGTGTCGCACGCGATCCCGC
CGGAGCGCGACGACATGCCC
>r816.1 |SOURCES={KEY=4440dff4...,bw,396186-396336}|ERRORS={}|SOURCE_1="mcg" (4440dff437a67938963f7ee3177b9a39f2c413a8)
CGTCGAAGCGGGAAGCCGCCGCCAGCCATCTCTCCCAGAGCGCGTTGACCGGCGCGTCGGCGGTG
AAGGGCGGCTCGAGGTGGATCGTGTGGACGGTGTGGAGGATCCGCACGTCGGGGTCGACCCAGTC
GACGATCAGCTCGCCGAGCT
>r817.1 |SOURCES={KEY=4440dff4...,bw,1750758-1750908}|ERRORS={}|SOURCE_1="mcg" (4440dff437a67938963f7ee3177b9a39f2c413a8)
CTCCGGGCGCGGTTATCAGCGCCGAAGACGTGGAGTCTGAGGCGCTCTACAACGGACACTGGATT
CCGCTCGTATCCACGTGGAGAGACGGCTCGACGAGAATTCGAGCGCCCCTCCCCTCGTCGGAGAG
CAGACACTTCGCGGTCCTCT
>r818.1 |SOURCES={KEY=4440dff4...,bw,2653364-2653514}|ERRORS={}|SOURCE_1="mcg" (4440dff437a67938963f7ee3177b9a39f2c413a8)
TCGCGCGCCGCGCAGGGCCGCGAGCTCGCTGTCGCGCTCCGCGTCGAACTGCTCGATGAGCACGG
AGAAGCCGTGCGCGCGCGCCGCGCGCATGACGTCGTCCGCCAATTCGGCGAAGTAGGGGTTCCGC
AGATCCGGGACGATGAGCCC
>r819.1 |SOURCES={KEY=4440dff4...,fw,2793501-2793651}|ERRORS={}|SOURCE_1="mcg" (4440dff437a67938963f7ee3177b9a39f2c413a8)
GCGGCGCGCTGTCGCGCTACGCGCAGCGAGTACACGAACCGAACGCGGCAGGTCTGTCCCTGTAC
TCGGCGCGATCGCAGCTGCTGGCATCGGCGACGGACATCCCGCCGCTGGACGTGCCCCATTCTCT
GGTCGCCTCGGGAGATCACA
>r820.1 |SOURCES={KEY=4440dff4...,bw,1380916-1381066}|ERRORS={}|SOURCE_1="mcg" (4440dff437a67938963f7ee3177b9a39f2c413a8)
GCACCGCGGCGCGAGGCCGTACGCGCTGCCGACGCCCTCGACCCGGTCGAAGGCGACCGTCTCTC
CGGCTCCGCCGTGCGCGCCGCGGAGGAGGCGCCCGTCGAGCCACAGCCCGGCACCGAACCGCTCG
CCCGCGAGGAGGGCGACGAA
>r821.1 |SOURCES={KEY=4440dff4...,fw,1764300-1764450}|ERRORS={}|SOURCE_1="mcg" (4440dff437a67938963f7ee3177b9a39f2c413a8)
CTTTTCTGTACTTCCCCGGCGAACGGCTGTCACTGGCGGAGCTGACCGCGGCCTGCCTGGACGGT
CTGCTCACGCCCATCGGTGAGGGGTTCATGCCCGCCGACGCCGTCGAGACCTCCTGGATGCGGGC
GCGGAGTCTGGCACCCCTGG
>r822.1 |SOURCES={KEY=4440dff4...,fw,3543345-3543495}|ERRORS={}|SOURCE_1="mcg" (4440dff437a67938963f7ee3177b9a39f2c413a8)
CCGCGATCACGGCGGGCGTGTCGGCCGTCGCACTGGTGGCTGCCCTCGTGGCGTTCCTCGTGGTC
GGATCCGATCGGATCGGCGCGGTGTGCGTCGCCGTCATCGCGGTGGCGGCGGTCGGCTTCGTGGT
CGTCGCGGGGCGGCGGCTCG
>r823.1 |SOURCES={KEY=4440dff4...,fw,1443365-1443515}|ERRORS={}|SOURCE_1="mcg" (4440dff437a67938963f7ee3177b9a39f2c413a8)
TCGACGAGACCTTCGACGTCAACGGGTGGGACCTGGCCAAAGCGGTCCGACTCATCGTGAAGGGC
AACGCCACAGCCATCGAGTGGCTGCGGTCACCGATCGTCTACACCGGCGACGGAGCGTTCCGCGA
GGGACTGCTCGCGCTCGCCG
>r824.1 |SOURCES={KEY=4440dff4...,fw,2985760-2985910}|ERRORS={}|SOURCE_1="mcg" (4440dff437a67938963f7ee3177b9a39f2c413a8)
GATGGATTCGCAACTGGCGCCGGGGACGTCGCGGATCTCGGTCGGCACCGAGCCGGTTTACCTCG
ATGAGGCGGCCCCGGCGTCCTGAGGGGTCAGGTCGCGGAGCGAGGTCGAGCGCTCAGTCGCCGCG
CACGGCGCTCGCGTGCCGTT
>r825.1 |SOURCES={KEY=4440dff4...,bw,3510981-3511131}|ERRORS={}|SOURCE_1="mcg" (4440dff437a67938963f7ee3177b9a39f2c413a8)
CGCGTGCTCGCCGTCGCCGACGGGACGGCGGAGGCTCATGGCTGACGTGCTCGTGGTGGGGGCGG
GTCCGGTCGGGCTGGCGCTCGCCGCCGACCTTCGCGTGCGCGGCGTCGATGTCGCCATCGTGGAG
CGACGCACCGGGTCGGATGC
>r826.1 |SOURCES={KEY=4440dff4...,fw,2236167-2236317}|ERRORS={}|SOURCE_1="mcg" (4440dff437a67938963f7ee3177b9a39f2c413a8)
TCCGGCCGTACACGCTCACGGTGAAGGAGGGGCAGCGCGAGCAGGTGGGTCCCTTCGACCTCGAG
TTCGTCGCGGTGAACCACTCGATCCCGGATGCCTTGGCCGTGGCGATTCGCACGCCCGCCGGTCT
CGTGCTGGCCACCGGCGACT
>r827.1 |SOURCES={KEY=4440dff4...,fw,348247-348397}|ERRORS={}|SOURCE_1="mcg" (4440dff437a67938963f7ee3177b9a39f2c413a8)
TGCGTGACGGCGAACTGGCGGTCGGTGAGGCGGCCCAGCGCCTCCGACGTCTTGCGGTACTCCGT
GGTCACGGTGTGGTCCTTTCGCCTGCGATGCCGGTTCGGGCATCACTGAGGAGAACGCGCGGCCC
TGCGGTTTTGGTCCCGCGGG
>r828.1 |SOURCES={KEY=4440dff4...,bw,2766561-2766711}|ERRORS={}|SOURCE_1="mcg" (4440dff437a67938963f7ee3177b9a39f2c413a8)
GGGTCCCGGCATCCGGTCGCGCACCCGTCCTCCGGGGCGTCCGGCCCAGGCATAAACACGATTCC
CGCTCATAAACACGAGGTGAGCGCGTTTATGCGAGTGAAAAGCGTTTATGCGTGAGGGACCGACC
CCGCGCGAGCCCGATCAACA
>r829.1 |SOURCES={KEY=4440dff4...,bw,755355-755505}|ERRORS={}|SOURCE_1="mcg" (4440dff437a67938963f7ee3177b9a39f2c413a8)
TGTCGGGGATGCCGAGGCTCGAGGTGAGGAGGTACGCGAGCTCCCGCTCGGTGGTGGTCAGCACG
GCGAAGGCATCGTCGCGGGCGGAAGGGGCGGCGATCTTCGGCAGCATCTGTCGCGTCGTCGCTGC
CGCGGACGCGAGGTCGGGAG
>r830.1 |SOURCES={KEY=4440dff4...,fw,2301465-2301615}|ERRORS={}|SOURCE_1="mcg" (4440dff437a67938963f7ee3177b9a39f2c413a8)
CCTCGCCGTCCTTCTCGCGCCCCTCACCGAAGTGATGGCCGAGCGGCGGAAGCAGACGTCCCAGG
TGCCGCAGATCCAGGAGCACGCGATCGCGGAGCACCGGGCCATCGTCGCCGCCCTGCGGACGGGC
TCGAGCGCGGCCGCGCGGGC
>r831.1 |SOURCES={KEY=4440dff4...,fw,3190252-3190402}|ERRORS={}|SOURCE_1="mcg" (4440dff437a67938963f7ee3177b9a39f2c413a8)
AGACCCGGTGGTTGCTGGAGGAGTTCCGCGTGAGCCTGTTCGCTCAGCGTCTCGGCACCGCCGAG
CCGGTCTCCCCCCAGCGCCTCGCGAAGGCGCTGAAGGGCGCGTGAGTCGCCAGGATTTGTCGCCC
GGACGCGACCGGAAGCGACA
>r832.1 |SOURCES={KEY=4440dff4...,bw,1485241-1485391}|ERRORS={}|SOURCE_1="mcg" (4440dff437a67938963f7ee3177b9a39f2c413a8)
CGCATCTCGACGCGCTGCGCGACGGAGCGGTCGTCGCGGTCGGCGGCGGCGTGGGCCAGGAGATC
GCCCTGGATGCCGCTCGCGCGGCGGGGGCCGTCGAGATCGCCCGCACGGGAGCCGTCTCGGTCCT
CCGGATGCCGAGCGGCGCCG
>r833.1 |SOURCES={KEY=4440dff4...,fw,3274906-3275056}|ERRORS={}|SOURCE_1="mcg" (4440dff437a67938963f7ee3177b9a39f2c413a8)
CGGGACAGTGTCGGTGCGCCGGCCAGCGGGCGCCGGAGCAGCACGTAGCCGAAGCCGATTCCGGT
GACGCCGCGGCTCGCGAAATCGTCGAGCCACGCGCCGATGAGCCGCGCGTACTCGGGCGTGCCCG
GGATGGTGCCCCCGTCCCGC
>r834.1 |SOURCES={KEY=4440dff4...,fw,3258397-3258547}|ERRORS={}|SOURCE_1="mcg" (4440dff437a67938963f7ee3177b9a39f2c413a8)
TGCGGCGCTGGAGAGCGCCGGGGTCGCGCCCGAGCTGCCCGGGTCGACGGATCAGGTGCCGTCCG
ACCGGCGCGAGCTCGCGGGGTGGGTGGTGCGCGAGGCCGTGACGAACGTGGTGCGGCACGCCGAG
GCATCCGTGTGCCGGGTGTC
>r835.1 |SOURCES={KEY=4440dff4...,bw,2642098-2642248}|ERRORS={}|SOURCE_1="mcg" (4440dff437a67938963f7ee3177b9a39f2c413a8)
GGTGGCGCCGACTCCGCCGAGCAGCTTGTGCAGCTCGGCGGCCCGGGAGTAGCCGGCGACGTCGC
GGTCAGCGACCACGGCGACGTCGGCGCCCTGGAAGATCTCGGCGAGCTCGCGGGGGAAGGATCCG
GAGCCCTGCGCGTTCGTGGT
>r836.1 |SOURCES={KEY=4440dff4...,bw,1800516-1800666}|ERRORS={}|SOURCE_1="mcg" (4440dff437a67938963f7ee3177b9a39f2c413a8)
CGAGATCGAGTACGAGCGCAACGGTGAGCGCTACCAGTTCCTCCGCTGGGGCCAGACCGCCTTCG
ACGACTTCAAGGTCGTCCCCCCGGGCACCGGCATCGTCCACCAGGTGAACATCGAGCACCTGGCC
AAGGTCGTCTACGACCGCTC
>r837.1 |SOURCES={KEY=4440dff4...,bw,2955688-2955838}|ERRORS={}|SOURCE_1="mcg" (4440dff437a67938963f7ee3177b9a39f2c413a8)
CTCGGTCGCGTGCAGAACGTGCTGCCGAGCATGGAAGCCGCGTTCGTCGACATCGGCCGCGGCCG
CAACGCCGTGCTGTACTCCGGCGAGGTCGACTGGGACGGCGTCGAGACCGGCAACCAGCCCCGCC
GCATCGAGCTGGCGCTGAAG
>r838.1 |SOURCES={KEY=4440dff4...,fw,1827150-1827300}|ERRORS={}|SOURCE_1="mcg" (4440dff437a67938963f7ee3177b9a39f2c413a8)
TCGCGGGGAAGGCCGAGCCGCTGGCCCGGATACTCGTTCTCGACGGGGACGGTCACGGCATCCAG
CGTAATCGGGCCTCCGTAACATGCCGGAAACATCCGAGATATGACCGAGACACCGGTTCTGGATA
GGGTCGAGGAGGTCGGCTCA
>r839.1 |SOURCES={KEY=4440dff4...,bw,336200-336350}|ERRORS={}|SOURCE_1="mcg" (4440dff437a67938963f7ee3177b9a39f2c413a8)
GGGACCGCGCCACGGTGTGAACGCGATCCCGCCGGCGTCGGATCAGACGCGTCCCGCGACGTCCC
GACCGACGAGGTCGCCGTCGGGGTTGGGCTCGCTGAGCTGCTCACCGGGGGCCGTCGAGTCCTCG
AGCGGCGGGAGGCCGGCCTC
>r840.1 |SOURCES={KEY=4440dff4...,fw,3423345-3423495}|ERRORS={}|SOURCE_1="mcg" (4440dff437a67938963f7ee3177b9a39f2c413a8)
CTTCCTTACAAACCCTCCAACCCGACAACAAGAACGGTGATCACAATGAAGTGGAACAAGAAGGC
GACCGCACTGGCGGTCTTCGGCATGGCAGCGACCCTGACCCTCGCGGGATGTTCCGGCGGGACCG
CCTCGGGCGGTGCGTCCGGC
>r841.1 |SOURCES={KEY=4440dff4...,fw,2577968-2578118}|ERRORS={}|SOURCE_1="mcg" (4440dff437a67938963f7ee3177b9a39f2c413a8)
AGTGAGGTACTCGTCGACGTCCGGGCTGATCGTGTACTCGTGCTTCGTCGCGCCGGGGCGATCGC
CGATCGTGAGTCGGATCCCGGCAGCGGTGCGGGTGGTGTAGCCGAGCGGCACGACGCGCACCGGC
TCCGTGAACGTGGTCATCAG
>r842.1 |SOURCES={KEY=4440dff4...,bw,3535580-3535730}|ERRORS={}|SOURCE_1="mcg" (4440dff437a67938963f7ee3177b9a39f2c413a8)
CCCCTCGGCGACGCGTTCCTTCAGACGCTCCCACAGCGCCGGGTAGTGCTCCTTCATCCAGGCGA
ACTGCTGCGCCGACGAGCTGGCGAAGACGAACCCGGGGTCCTCGTCCATGAGCGAGAGCACGTTG
CTGAACGTGCGCGAGACCTT
>r843.1 |SOURCES={KEY=4440dff4...,fw,78641-78791}|ERRORS={}|SOURCE_1="mcg" (4440dff437a67938963f7ee3177b9a39f2c413a8)
GGCGCGCGCCGAGGCGATCCGCGCCGAGGCGGAGGCTCTCTCGCACAACCAGGAGGCCCTGCTCG
CGCAGCGTGCGCTCGAGGCCCTAGTGCCGATGATGGCCGAGTTCGCCAAGGGGTACGACCGTGTC
GGCAACGTCACCGTCCTCGG
>r844.1 |SOURCES={KEY=4440dff4...,fw,2117915-2118065}|ERRORS={}|SOURCE_1="mcg" (4440dff437a67938963f7ee3177b9a39f2c413a8)
GGCGGCGAGGACTCGGATGCCGCGTGGCTCGAGCGCGAACTCGATCAGGCGGTGCGCGCTCGCGC
CGTGATCGACGTCACCGTGCGGCTGCCGGACGGATCCGCGCGCGTGTTCCGACTCGAGGCCACGG
GACTCGGCGGCGGGCGCTTG
>r845.1 |SOURCES={KEY=4440dff4...,bw,741145-741295}|ERRORS={}|SOURCE_1="mcg" (4440dff437a67938963f7ee3177b9a39f2c413a8)
CACGGGGACGAGGAACGTCGCCCCGAACATCGCGATCACGTGCTGGAGCCCGATCGCGACCGTGG
CGCCCCAGTTCAGGCGTTCACCCGGTGCGACGACCGCTCCGGCCTCGACGGTGCGCCCGTTGCCG
TGCAGCTTCCACTGGAACAT
>r846.1 |SOURCES={KEY=4440dff4...,bw,1624381-1624531}|ERRORS={}|SOURCE_1="mcg" (4440dff437a67938963f7ee3177b9a39f2c413a8)
CACGACGAAGTGCGGGATGCTGAAGTCCACCTCCACGCGCCGCACGTCGCCGAGGGCCCCCGACC
CGATCGTGGCGAGGAGGTCCGCGATGAACGGATGCGAGCGGTAATGGAAGCCGACGAACGCGCGT
CGGGCGTTGGCATCCGCCGT
>r847.1 |SOURCES={KEY=4440dff4...,fw,2582570-2582720}|ERRORS={}|SOURCE_1="mcg" (4440dff437a67938963f7ee3177b9a39f2c413a8)
CTCGAGGGTGACGACGCACGTCTTCGAGTTGTTCTTCTTGATCCGGTACGGGATGCCCATCCGGT
TCGTGACCTGGCCGACCAGCGACTCGAGGAACTTCGGGTCGGCGTCGACGACGTCGGCGGGGTAG
GTCACTTTGATCCGGGTCGG
>r848.1 |SOURCES={KEY=4440dff4...,fw,1431603-1431753}|ERRORS={}|SOURCE_1="mcg" (4440dff437a67938963f7ee3177b9a39f2c413a8)
ACTGTTCCAGAAGACGCGCGAGTGGACCGACAAACCGAAATTCGACGGCGCGTTCTCGATCGATC
CGATCGTCTTGGCGCACCTGCTGGAGGCGACCGGCCCGATCACGCTCGCCTCGGGCGAGACCGTC
GACGCCCAGAACGCAGGCTC
>r849.1 |SOURCES={KEY=4440dff4...,fw,2655525-2655675}|ERRORS={}|SOURCE_1="mcg" (4440dff437a67938963f7ee3177b9a39f2c413a8)
GATTCCACCTCTGCGTTGCATTGCCGGTCGGTCCCCACTGGACCGCATCGGTGCCGTCGGCCAGA
GAGGCGCTGGGGATCTCCAACAGCTTGCCGCTGTTCTTGTTGATCAGTGAGAAGGTCCCTCCCGC
AGCCGTCGTGACCTGCCAGA
>r850.1 |SOURCES={KEY=4440dff4...,fw,151696-151846}|ERRORS={}|SOURCE_1="mcg" (4440dff437a67938963f7ee3177b9a39f2c413a8)
CCGACGGTGGTCGACGGGCGGGTCAAGTGGGTCATCGACGGCTACACCACGAGCGCGAACTACCC
GTACTCCTCGGGCGTCTCGCTGTCGCGGGCGATCGCCGACTCGAACACCCCGTCGCCGACGTACT
CGCTCGACAACATCAACTAC
>r851.1 |SOURCES={KEY=4440dff4...,bw,3608533-3608683}|ERRORS={}|SOURCE_1="mcg" (4440dff437a67938963f7ee3177b9a39f2c413a8)
TCATTGCACCGTCAGGGCACGCCGGACGAGGTCGGTGAGGATGCCGCGCACCTCGTCGGACCGCA
TGATGACGACGAGCAGCCCAGCGAAGGCGACCGCCGCCATCGTGGCGATCGCGTACTCGGCCGTG
GCGGCGCCGCGATCGTCGAG
>r852.1 |SOURCES={KEY=4440dff4...,bw,1984596-1984746}|ERRORS={}|SOURCE_1="mcg" (4440dff437a67938963f7ee3177b9a39f2c413a8)
AGCACGGGAAGAAGGGCTCGGAGTACAAGGGCGTGATCGCCAACACCGTGGCATCCTTCGCTCTG
GGCGACTACGAGTGGCTGCTCCCGATGGAGGCGGACGACCTCACCGACCTCGTCGACATGATGCG
CGACCTCCGCTACACCGAGG
>r853.1 |SOURCES={KEY=4440dff4...,fw,1566980-1567130}|ERRORS={}|SOURCE_1="mcg" (4440dff437a67938963f7ee3177b9a39f2c413a8)
GACCGTCGTCGGCCGCGGCGATGCCGTGGTCGCGCACGCGTTCGGCGAACGCCTCGACGTCGTCG
CGGGTGGGCACGAGGATGCGCACGTCGCCGAGCCCCAGGGTCGCGGCGCGGGGCCCGGCGCCGGC
GCTGTGCCACGTGTTCATGC
>r854.1 |SOURCES={KEY=4440dff4...,bw,129678-129828}|ERRORS={}|SOURCE_1="mcg" (4440dff437a67938963f7ee3177b9a39f2c413a8)
GTGCCGGGCGACCTGATCCTCATCGACGCCGGTGTCGAGGTCGACAGCCTGTACACCGCCGACAT
CACGCGCACGCTCCCCGTCTCGGGGCGCTTCACCGAGGTGCAGCGCCGCGTCTACGAGGCCGTCC
GTGAGGCCGCGGATGCCGCC
>r855.1 |SOURCES={KEY=4440dff4...,fw,3171545-3171695}|ERRORS={}|SOURCE_1="mcg" (4440dff437a67938963f7ee3177b9a39f2c413a8)
GGCGAGAGCGGCATCCGTCTCGCCCACCACGACCACCTGCCGCGGGGGCGTCGCCAGGCCCAGTG
CGACGTCGAGGATCGCGCCGTATGCGAGCGGTGCCGCGAGGGCGGCCGGCGCGGCCGCGCGGACG
AGCGTCTCGGCCGCCTCTCG
>r856.1 |SOURCES={KEY=4440dff4...,bw,2384419-2384569}|ERRORS={}|SOURCE_1="mcg" (4440dff437a67938963f7ee3177b9a39f2c413a8)
GCTCGCTGATCGCTTTCGCCCAGATCGAACGCACGCCCATCCGCTTGAGGAGGGACGTCGTGAGG
ATGCTGGCCTGGATGTCGCTGCCGATCCCCACCACGACACGATCGAAGTCCACGACCCCCAGTTG
CTCCAGGGCGCCCTGCTTGG
>r857.1 |SOURCES={KEY=4440dff4...,fw,1690468-1690618}|ERRORS={}|SOURCE_1="mcg" (4440dff437a67938963f7ee3177b9a39f2c413a8)
TCTGCTTCTCCTCCACGACGCTCTGGGCGATGGTTCCGCCGAACGTGCTCGCGGCGATCAGGAAC
ACGATGCCGAAGCCCAGGGCGATGAAGTAGCGGAGCGCATCGGCCGCCCCGGCGCCGGGCTCGAT
GGTCTCGACCTCCGGGGTCT
>r858.1 |SOURCES={KEY=4440dff4...,fw,331784-331934}|ERRORS={}|SOURCE_1="mcg" (4440dff437a67938963f7ee3177b9a39f2c413a8)
CGTCGATGAAGCAGGTCCCAGAACGAATACTCAACGGTACCACGGAAGGATCGGCGCGCACAGAC
CCGGCGAGATCAGACTCTCGACACGGCGTCAACCGGTGGCGGGCGGTGGTCCGAGCGAGTGGGCT
GAACCCCTCCCCACGAGAAG
>r859.1 |SOURCES={KEY=4440dff4...,bw,1004460-1004610}|ERRORS={}|SOURCE_1="mcg" (4440dff437a67938963f7ee3177b9a39f2c413a8)
AGCACATCGCGCGAGGTGTCGCCCGGGACGATGCCGACGACGCGGCCCCGGTACATGACCATGAT
GCGGTCGGCGAGGGCGGTGACCTCGTCGAGCTCGGTGGAGACGACGATCACGGGCACACCGCTGT
CGCGGGTCTCGATGACGCGC
>r860.1 |SOURCES={KEY=4440dff4...,fw,1954066-1954216}|ERRORS={}|SOURCE_1="mcg" (4440dff437a67938963f7ee3177b9a39f2c413a8)
TGGCGGACGACGTCGGCGTCGTGCGTGACGGCCACGACCGTCCGTCCGCGCGCGATCTCCCGTTG
CAGCAGGGAGACCAGCTCGCTCCAGCCGCGGCGATCCTGACCGAAGGTCGGCTCGTCGAGCACGA
TCACGGCGGGCGCGGATGCC
>r861.1 |SOURCES={KEY=4440dff4...,bw,2910475-2910625}|ERRORS={}|SOURCE_1="mcg" (4440dff437a67938963f7ee3177b9a39f2c413a8)
GTGGAGTTCTTCGAGGACGAGGGGCGTGGATGCCGCGACATCCGCAAGCACGTCGCCTGGTACTT
CAAGGGCTACCCCGTCGGCGGTGAGCTGCGCGCGAGCCTCGCGACCGCGTCGACGCTGGACGAGA
TCGACGAGCTGCTGGCCACG
>r862.1 |SOURCES={KEY=4440dff4...,fw,1674761-1674911}|ERRORS={}|SOURCE_1="mcg" (4440dff437a67938963f7ee3177b9a39f2c413a8)
AGCGCACGTTCGCCCTCACCCGCGCGGTGACCACCCCCACGCGCCGTGCGGCGGACTTCCTCGAG
TCGACGATCGACATCCACGGCGTCATCCCGGTCTCGTGCGGCATCGACCGGTCGAACTACACCGC
CGACCTCGAGCCGCGCGACG
>r863.1 |SOURCES={KEY=4440dff4...,bw,165937-166087}|ERRORS={}|SOURCE_1="mcg" (4440dff437a67938963f7ee3177b9a39f2c413a8)
GGGGACCGCGCCCTGCGCGGCGGCGTCGCTGGTGGGGCGGTTGTCCTCGGGACGGTCGTCCGTGG
TGTCGCTCATGTGATGCTCCTTCTTCCAGGCGAGATCAACCATGACCCCGGATGCTGTGCGGTTC
CTATGACGCGGGTGAGTCCG
>r864.1 |SOURCES={KEY=4440dff4...,fw,3460612-3460762}|ERRORS={}|SOURCE_1="mcg" (4440dff437a67938963f7ee3177b9a39f2c413a8)
TCGCTGTGGACGAGGTCATGGGTGACGAGCAGCGTCGCGGTGTCCCGCTCGCGGGTCAGCCGCGA
CAGGAGCTCCATGATCGCCGCGCCGCGCTCCCGGTCCAGGGCGCTCGTGGGCTCGTCGACCAGCA
GCACGCGAGGCTCGTGCACG
>r865.1 |SOURCES={KEY=4440dff4...,fw,1775944-1776094}|ERRORS={}|SOURCE_1="mcg" (4440dff437a67938963f7ee3177b9a39f2c413a8)
GCGGTGGGCCCGCATCCGCTCGGTGTCGAAGTTCCTCGGACCGGACATGTGCCTCGCGGTCGTGG
CATCCGACGACGAGACCGCCGACCGACTCGCGCTGCGTCTCACCCCGGGCACGACCTGGGTGAGC
CACATCCTCCAGCGGCTCAC
>r866.1 |SOURCES={KEY=4440dff4...,fw,1471839-1471989}|ERRORS={}|SOURCE_1="mcg" (4440dff437a67938963f7ee3177b9a39f2c413a8)
GGGCACCTTCAGGTCGACCAGGTTCGCCGTGATGAGCACGGACGCTTCGATCAGGGACCCGACCG
CGACGACCGCGACCTGGAAATCCTGCGCACCGATCTGGCGCAGTGCGTCGATGTTGCGCGCGTCG
GCCTGGACGGCGTGCGTGAC
>r867.1 |SOURCES={KEY=4440dff4...,bw,0-26;KEY=4440dff4...,bw,3736342-3736466}|ERRORS={}|SOURCE_1="mcg" (4440dff437a67938963f7ee3177b9a39f2c413a8)
AACCCGCGCAGCCTGCGGGGGGGGGGTGGTCCTGCGACTCGTGCCACTCCTTCGTGACCGTGCGG
TACTGCTCCGGCGCCGCAGCGCTCGACGACCCCGTTGTCGACGAGCCCCACGAACCCTGATACGT
CGGCATCGCGGTCGCTCCGC
>r868.1 |SOURCES={KEY=4440dff4...,bw,2819175-2819325}|ERRORS={}|SOURCE_1="mcg" (4440dff437a67938963f7ee3177b9a39f2c413a8)
CCGTCGCGCCGTGGATGCCGGATTCGACGGCGTCGAGCTGCACTCCGCGAACGGCTACCTGCTGC
ACGAGTTCCTCTCCCCCGCGTCGAACCAGCGCACCGACGGCTACGGCGGATCGCCCGCGGCCCGC
GCCCGCTTCGTCATCGACGT
>r869.1 |SOURCES={KEY=4440dff4...,bw,174875-175025}|ERRORS={}|SOURCE_1="mcg" (4440dff437a67938963f7ee3177b9a39f2c413a8)
CCCGCGGTGCTGGCCCACCTGCGGAGCATCCGACTGCGGCATCCGGATGCCTCCCCGCAGGAGAT
CCTCCGGATCCTCGAGCGGCGTTACCTCGCGGCCGTGACCACGGGCGGCGCGGCCGTCGGCGCGA
CCGCCGTCGTGCCGGGCATC
>r870.1 |SOURCES={KEY=4440dff4...,fw,2248377-2248527}|ERRORS={}|SOURCE_1="mcg" (4440dff437a67938963f7ee3177b9a39f2c413a8)
CTCGACAGCGCGGAGCTGGCGTATCAACCGGTGCTGGACCCGGCGCCCCGGCACGGGGCGAACGT
CGAGTTCGTCGTTCCGGCCGACCCGCTCGTGCGCGACGGCGTGGGCGCGATCAGCATGCGCGTGT
TCGAGCGCGGCGTCGGCGAG
>r871.1 |SOURCES={KEY=4440dff4...,fw,2796624-2796774}|ERRORS={}|SOURCE_1="mcg" (4440dff437a67938963f7ee3177b9a39f2c413a8)
CGGAAGCATTCGGACTGTCTCGTGTGTCGGGGAGCCGGGCAACGGCCATCCTCGGGCTCATCCCG
GATGCTCACACCCGCCAGGGTGACGAGCAGTTCGTCTGGCCGGTGGACGTTGACGTCGCCACCTG
GCGAGATGTCCGCACGAGTG
>r872.1 |SOURCES={KEY=4440dff4...,fw,3604200-3604350}|ERRORS={}|SOURCE_1="mcg" (4440dff437a67938963f7ee3177b9a39f2c413a8)
CGGCGAGGGTGGTGGTGTCGCCGACCTCGCGGCCCTCGGCGACGTCGCGGAGGAGACGCCGCATG
ATCTTGCCGGATCGGGTCTTGGGCAGCTCGCCCACGATGTAGACGTCGCGCGGGCGGGCGATCGG
GCCGATCTGCTCTCCGACCC
>r873.1 |SOURCES={KEY=4440dff4...,bw,3132533-3132683}|ERRORS={}|SOURCE_1="mcg" (4440dff437a67938963f7ee3177b9a39f2c413a8)
GACGGACTCCGGTCGGAGTCACAGGAACGTCGCTGGTGGGCCCGCTCGAAGGCGCTGGCTGCGCG
CCTAGACTGTCAGAGGTGCGAGACGCGCGAGCGCTGCACCGGAAGACCCTTCGATTCTACAGGCA
ACGCCCGCTCCCGGCACGGC
>r874.1 |SOURCES={KEY=4440dff4...,fw,3133124-3133274}|ERRORS={}|SOURCE_1="mcg" (4440dff437a67938963f7ee3177b9a39f2c413a8)
TACGAGTCCGAGGTGGTCTACCACCAGATCCGCGAGGACCTCGAGCAGCAGGGTGTCATCTTCAT
GGACACCGACACGGCGCTGCGCGAGCACCCCGAGTTCTTCGAGGAGTACTTCGGCACGGTCATCC
CGGCCGGTGACAACAAGTTC
>r875.1 |SOURCES={KEY=4440dff4...,bw,661037-661187}|ERRORS={}|SOURCE_1="mcg" (4440dff437a67938963f7ee3177b9a39f2c413a8)
CGGGTTCTGCACATCCTCGCTCCGGCGCTGCCGTCGGAGGAGTGGAGCTTCGTGTTCCGTGACGG
CATCCTCGGCCCGGTGGACGATGACCCGTACGTCGTCACCCCGCGGCGCGTGCGGCTGCTCCGAC
CCCTTTCGTGGCGACGCAAC
>r876.1 |SOURCES={KEY=4440dff4...,fw,752257-752407}|ERRORS={}|SOURCE_1="mcg" (4440dff437a67938963f7ee3177b9a39f2c413a8)
CCGACGGTCGGAGAGCCCGGCGGCACGGTCGCGGCGGACCCGACATCGCCCGATCCACACCATTC
GTTGCGCGTCGTACCGCAGCGATCGCCGACGCTCACCCGCACCGACGGACGGGGAGTCCGGTGCA
CGTCGACGCGTGCGCGGGCG
>r877.1 |SOURCES={KEY=4440dff4...,bw,2693181-2693331}|ERRORS={}|SOURCE_1="mcg" (4440dff437a67938963f7ee3177b9a39f2c413a8)
GATGTCGAGACCGAGCTGGAAGCCGGGGCGACGCCACGGCACCCACACGACCTTGTCGCCGAAGA
TCTTCGTCGTCAGCTCCTCGCCGTCGGCCGCCGTCGCGATCGCGATGCCGGCGTCGGGGTGCAGG
TGGTCGACGTGTGCGGCATC
>r878.1 |SOURCES={KEY=4440dff4...,fw,977796-977946}|ERRORS={}|SOURCE_1="mcg" (4440dff437a67938963f7ee3177b9a39f2c413a8)
CTCACGGGACTGGCATCCCGCGATCTGCTGCGCACCTACGACGCCGAGCGTCGCCCGGTCGCCCA
ACAGCTCATCGACTTCGACCGCAAGTGGTCCTCGCTCATGGCCCGCAAGCCCGGTGAGATCACCG
ACCCTGCCGAGCTGGCGACG
>r879.1 |SOURCES={KEY=4440dff4...,fw,1457944-1458094}|ERRORS={}|SOURCE_1="mcg" (4440dff437a67938963f7ee3177b9a39f2c413a8)
TGCCCGCCACGGGTCGCAGACGCCGTAGCGGTGGCCGCCGGGTGTGCCCCGGAAGCGCCGGTCAC
ACGTTGTAGAGCTCGCGGATCCTCGCGCGCAGCTCGTGGCTGCACCGCTCGACGACGTCGTCCCA
CAGCTCGGTCGCGCCGTCCT
>r880.1 |SOURCES={KEY=4440dff4...,bw,3348354-3348504}|ERRORS={}|SOURCE_1="mcg" (4440dff437a67938963f7ee3177b9a39f2c413a8)
GGCGTTCCCGACCACGCTGAGCACGCCCGCGCGGCGACCGAGCGCGATGGACCGGCCGATGACGA
ACAGCACGCTCGGCCCCGGGATCACGATGATGACGACGGAGGCCAGCGCGAAGGCCACCAGGTTC
TCCCACGGGATCATGCGCTC
>r881.1 |SOURCES={KEY=4440dff4...,bw,262187-262337}|ERRORS={}|SOURCE_1="mcg" (4440dff437a67938963f7ee3177b9a39f2c413a8)
GGCCTGCTCGAGGAACATCCGCGGGTCGCCGAACGCGCTCTGCGCCTCGCGCATCGCCTCGGCCA
GGGCCGGAGCGAGTTCGCCGAGGGACTCCACGCGGCGCATGCCGCGCCCGCCGCCGCCGGCCACG
GCTTTCGCGAAGAGCGGGAA
>r882.1 |SOURCES={KEY=4440dff4...,bw,3391978-3392128}|ERRORS={}|SOURCE_1="mcg" (4440dff437a67938963f7ee3177b9a39f2c413a8)
TCGTGGGCGCCCTCCCCGGCGGTTCGTCGAGCGGACCGGCATCCGCCGTCGCCCTCGGGCATGCC
GACATCGGTCTCGCGACCGACACGGCCGGGTCCATCCGCGTGCCCGCGTCGTACCAGGGCCTCTG
GGGCCTCCGCACGACGCACG
>r883.1 |SOURCES={KEY=4440dff4...,bw,2116510-2116660}|ERRORS={}|SOURCE_1="mcg" (4440dff437a67938963f7ee3177b9a39f2c413a8)
CCGATTGCCGGGATGCCGTCGTCCACCGCGGCGACGAGCGCTTCGGCTTCCACGCGCGCGAGCAA
CGGCAGCGCGCGGGCGATCGAGGCGGGGTCGAGCAGCGCGTCGGCGGCGTCGAACATGTCGCGCC
ACGTCGCGGAGGTCGACACG
>r884.1 |SOURCES={KEY=4440dff4...,bw,3644263-3644413}|ERRORS={}|SOURCE_1="mcg" (4440dff437a67938963f7ee3177b9a39f2c413a8)
CATTCGGGATCCTCATGTCCTCACCGCGACCGTGCGCGCCGAACTCGACGGTCTCGACCCCGAGT
ACGTCGAGATCGTGGATGCCGACAGCCTCGACCCGATCGACGAGGTCGAGCGGCCCGCGCTTCTC
GCGCTGGCGGTGCGCGTGGG
>r885.1 |SOURCES={KEY=4440dff4...,fw,350102-350252}|ERRORS={}|SOURCE_1="mcg" (4440dff437a67938963f7ee3177b9a39f2c413a8)
GTCTTCCGCGTCGGTCTGCCTCTGCTCCGCTCGCTGCGGCACGGGCTCCGCGTCTCGACGGTCCA
CCGGGACGGCGACCGCGGTGTCGCCGTCACGATGACCGGGCGGGGTCTGCACCGGATGCCGGTGC
GCGCGGGTCAGTTCTTCGTG
>r886.1 |SOURCES={KEY=4440dff4...,fw,3202906-3203056}|ERRORS={}|SOURCE_1="mcg" (4440dff437a67938963f7ee3177b9a39f2c413a8)
GGATGTCACGGTCTCTCCGCACGGAGCCCACCGCTTCAGCGCGGACGGCACGCCGACACGCGTCC
GACGGGGCGAAACGAGGCCGGTCGGCGGCGCGCGGCTACGCGTCGTTCGAAACGTCTTCGTCTCG
ACGGAGTCGCTCCGCAGCGA
>r887.1 |SOURCES={KEY=4440dff4...,fw,3146574-3146724}|ERRORS={}|SOURCE_1="mcg" (4440dff437a67938963f7ee3177b9a39f2c413a8)
AGCCCCGGGCGGCCCCGCCGCGCGGCCCCGAATCGACACGGAAAGGGGCCGGCCGCGCGTCATGC
CGTGGGACCCATGTCCCACCGCGTCGCGGTGACCCCGCGTCGCGTTCCTCGCGCGAGCGCTCTTT
CGCTACTGTCGATTCGCCCC
>r888.1 |SOURCES={KEY=4440dff4...,fw,1235230-1235380}|ERRORS={}|SOURCE_1="mcg" (4440dff437a67938963f7ee3177b9a39f2c413a8)
CATGAGGAGCGCCAGCTGCTCGTCGCACACGGACGAGGACACCCGGGCGCATCGCGCCAGCAGCT
CGTCGTCGTACTGCGTGTACGCGTCGACCACGAGCGACAGAGGACCGCGTCCCCCGCCGCTGATG
AGCGCGACGAGCGGCCCGCT
>r889.1 |SOURCES={KEY=4440dff4...,bw,3232237-3232387}|ERRORS={}|SOURCE_1="mcg" (4440dff437a67938963f7ee3177b9a39f2c413a8)
GGAGTGCTCGCCGGGTACGCGCTGGCGGTGCTGAAGTGGCGCGGCCGGTCGGCGACCTTCGCGCT
CGTGCTGCTGGTGCAGGTGATCCCGTTCCAGCTGCTGATGATCCCGCTGTACGTGATGATCGCCC
GCGACTACGGGCTGAGCGAC
>r890.1 |SOURCES={KEY=4440dff4...,fw,735468-735618}|ERRORS={}|SOURCE_1="mcg" (4440dff437a67938963f7ee3177b9a39f2c413a8)
CGCGGCAAGGTGTTCGCCTTCGTCGCGCACGAGGGGTCTCTCGTCGTGAAGCTGCCGGAGCAGCG
CATCGGCGAGCTCACCGCCGACGGCGTCGCTGCCCCGATGATCATGCGGGGGCGCCCGCTCCGGG
AATGGGCCGAGGTCTCACCC
>r891.1 |SOURCES={KEY=4440dff4...,bw,3401694-3401844}|ERRORS={}|SOURCE_1="mcg" (4440dff437a67938963f7ee3177b9a39f2c413a8)
GGGCGGTGGACGATCCATGTGCACGGCCTGCGGTCCAGTCGCCACGGCGCACTGCGATCGGCGCC
CGCGACGACCGATTCCGGGTGGATGTCGCTGGTGGTGTCGTACGCCGGTGACGACGAGTGCGCGC
CCGCAGACAGCCTGCCCTCG
>r892.1 |SOURCES={KEY=4440dff4...,fw,622004-622154}|ERRORS={}|SOURCE_1="mcg" (4440dff437a67938963f7ee3177b9a39f2c413a8)
GAACGCTCCGAAGGCGAAGGTGATCAGCAGCACCTGGATGCGTTGGTCGGTGGAGATGCCCGAGA
TCGAGGCCCGGATGACGTCGAATCGCCCGCTCTCGACCGCCAACCGGTACAGCCAGACGGCCATG
ACGATGATGTAGGCGATCGG
>r893.1 |SOURCES={KEY=4440dff4...,bw,2656458-2656608}|ERRORS={}|SOURCE_1="mcg" (4440dff437a67938963f7ee3177b9a39f2c413a8)
ACGCGTTCGCCAATGCCTCCCCCGTCTTCTACAAGAAGTCGCCGGACGGGTTGAACTGGGGCACG
ACGACGTCGTTGGGTACGCCGGTCGAGTTGGCCGACGGGCGCGGGATCGGGTCTTCCCCCACCGT
GACCTGGGTCCCCACGGGCG
>r894.1 |SOURCES={KEY=4440dff4...,bw,3104186-3104336}|ERRORS={}|SOURCE_1="mcg" (4440dff437a67938963f7ee3177b9a39f2c413a8)
GGGAGATTGTCGACGACGTACCAGTCGAGATCCTCCAGGGCGTTGGCGACCGTGGAACGACCGGC
CCCCGACATCCCGGTGACGATGAGCACCTCGCCGGGCGCACCCCGTGCCGCCTGCATGATTCGCC
CTTTCGTCGGGGTTCCAGCC
>r895.1 |SOURCES={KEY=4440dff4...,fw,187228-187378}|ERRORS={}|SOURCE_1="mcg" (4440dff437a67938963f7ee3177b9a39f2c413a8)
CGCGCAGCGAGTACGGCGCGATCGTCGTCTTCGAGCCGTTGTTCTGGCTCCAGTCGATGAACACC
TTGCCGGGGCGCGCGGCCTTGGACATCTGGCTCACGACGAGGTCGGGGTGGTCGGCCTCGATCGC
GCGCGCCAGTTCCTTCGCGA
>r896.1 |SOURCES={KEY=4440dff4...,fw,900365-900515}|ERRORS={}|SOURCE_1="mcg" (4440dff437a67938963f7ee3177b9a39f2c413a8)
GGCGCTCGGCGACCCCACGCGATGGCTGACCGTGGCCGGCGCGGAGCTCGCCCGGCGCCTGGGCT
GAGTGTCGCCGCGGGCACGGCGGGGCGCGCGGACGACGCTCCGGAGCGCCCCGTACCCGCAGCCC
CGCCGCCGCAACCCGCCGCC
>r897.1 |SOURCES={KEY=4440dff4...,fw,3709685-3709835}|ERRORS={}|SOURCE_1="mcg" (4440dff437a67938963f7ee3177b9a39f2c413a8)
AGCTCGTGTGCGAGCACGGAGCGATGGTGGCGCGCTGACATCCCGCGGCGAAGGCGGATGCGCCG
GGCGTCGTGGTCATAGATGCCGTCGTGCTCGGAAGGCATGCGCGTGTACTCGATCGTCACGCCGA
TGGTGTCGGCGAAGTCGAGG
>r898.1 |SOURCES={KEY=4440dff4...,bw,1086684-1086834}|ERRORS={}|SOURCE_1="mcg" (4440dff437a67938963f7ee3177b9a39f2c413a8)
GCGCCACCGCGCGCCCGTCCTCGAGCAGCGCACGCTGCTGGTCGAGGGCGTCGAGAGCAGCCTGT
CCGGCGCCGCGCTCGACCGGGATCGCGCCGATGGCGGTGAAGAACTGACGCGATGCCCACTTCTC
GAAGTACGCCGACTTCGCGA
>r899.1 |SOURCES={KEY=4440dff4...,fw,2380016-2380166}|ERRORS={}|SOURCE_1="mcg" (4440dff437a67938963f7ee3177b9a39f2c413a8)
TCGCGATCCCGCGGGCGGCCGTGAAGCGGGTGCGGAAGCCCGGGTGTCCGGCGGGCATCGCGAGC
ACCGAGTCGGGGGTGCGTCCGCGCAGCCGCGGGAAACCGGCATCCGCGACGAGGTCGTCGTCGAG
CGTCTCGAGCTCCGCCCGCA
>r900.1 |SOURCES={KEY=4440dff4...,bw,444451-444601}|ERRORS={}|SOURCE_1="mcg" (4440dff437a67938963f7ee3177b9a39f2c413a8)
TTCATCGATGTCGTGAGCGGTCGGTGGCTCGCTCCGCGTCGGCGGCGGGCGCCCCGGGCGAAGGC
GGCCCCGGTTCCGAAGCAGGCGAAGCCGAAGAACCCCGCGCGGGTGCGCGCTCGCAGCGAACTCC
TCGTCTCGCTCCTGGCGACG
>r901.1 |SOURCES={KEY=4440dff4...,fw,1023729-1023879}|ERRORS={}|SOURCE_1="mcg" (4440dff437a67938963f7ee3177b9a39f2c413a8)
GCGGGCGACTGCACGAACTTCTTCCCGCTGGCGTCCGTGGCATCCATGCAGGGTCGTCAGGCCGT
GTTCCACGCGCTGGGCGACGTCGTGATCCCGCTGGAGACCCGCCGGATCACCGCGAACATCTTCA
CCGCGCCCGAGATCGCCACC
>r902.1 |SOURCES={KEY=4440dff4...,fw,2356031-2356181}|ERRORS={}|SOURCE_1="mcg" (4440dff437a67938963f7ee3177b9a39f2c413a8)
ACCGCGTCGGCATCCGCGTGCAAGATCTGTTCGACGAGAACATCCTGCGGCAGAAGGTCGAGGGC
GCTCTCGACCAGAAGAACCACCTGCTGGTGAAGGTCTTCAACCGCCGCTCGATCACGGTCGACGA
GATCGTTGAAGACCTCCTCT
>r903.1 |SOURCES={KEY=4440dff4...,bw,2191238-2191388}|ERRORS={}|SOURCE_1="mcg" (4440dff437a67938963f7ee3177b9a39f2c413a8)
GCCGTGGCCGGGGAGGTCCCACGCCGCGACGCGGTAGTCGTCGGCGAGGAGCGGCACGACGTCCT
CCCACAGGATGGTCGAGGTGCCGAGCGACGGCCCCAGCACGACGAGCGGGGCGTCGGCGGGGCCG
ACGGGGGCGGTGAGCGCGAT
>r904.1 |SOURCES={KEY=4440dff4...,fw,2829469-2829619}|ERRORS={}|SOURCE_1="mcg" (4440dff437a67938963f7ee3177b9a39f2c413a8)
CGAGTTCAACAAGGGCAACGCCACCGCGGGTTTCCTCGCGAGCACCGGGCTCATCGCCGACATCA
GCGACGCCGTCACGCAGTACGGGTGGGATGCCAAGCTCGCCCCGTCGCTGCAGACCACCGCGAAG
TACACCTCCGACGGCGTCAT
>r905.1 |SOURCES={KEY=4440dff4...,bw,804312-804462}|ERRORS={}|SOURCE_1="mcg" (4440dff437a67938963f7ee3177b9a39f2c413a8)
CGGTGCCGTCGACGAGTTCCATGGTGAGCACGCGTGTGCTCGAGGCCTCGGGGAACGCCCCGGGG
ATGGTGACGAGCCCGCGGCGTCCGGGCTCGGCGGCGTCGATGCGCTCGATCGTGGCGCGGATCAT
CTCCGTGTTCTGCGCCTCGA
>r906.1 |SOURCES={KEY=4440dff4...,fw,710941-711091}|ERRORS={}|SOURCE_1="mcg" (4440dff437a67938963f7ee3177b9a39f2c413a8)
GACCGAGGGTGGAAGTTCGTCTCCGGCGCGATGCAGGGGTCGAATCAGCGCCCCTATCTGACGAC
GTCGAACCGTCTGCAGGGGTTCGGTCTGGGCGCCCCGATCGCTCATCCAGTCGAGAGCGAAGACC
GCAAGCAGGGGTATGTCACC
>r907.1 |SOURCES={KEY=4440dff4...,bw,869373-869523}|ERRORS={}|SOURCE_1="mcg" (4440dff437a67938963f7ee3177b9a39f2c413a8)
CTTCGAGCGACCTTCTCACGGCGGTGATCGAGGATGCTCAGGCGGTGTCGCAGTCGGCGGCAGGC
GTGTTGCCTTCCCTACGGGGGCGCGTCGAGGACGCGCCGCTGGACGCGGCGGATTCCGCTCGCAC
GACGCTCGATTCGACAGTCG
>r908.1 |SOURCES={KEY=4440dff4...,fw,1668351-1668501}|ERRORS={}|SOURCE_1="mcg" (4440dff437a67938963f7ee3177b9a39f2c413a8)
CAGCTCGCTGCCCGGGATGATCACCGTGTCGAGCGGCCCGCTGTCCGCGGCCGCGCCATCGACGC
CCAGGCGCAGCCCCATGAACGCCTCGACGCCTTCGCCGGTGGGCGAGAAGAACAGGATCTCGTAC
GCGTCGGTCGCGAGATTCGC
>r909.1 |SOURCES={KEY=4440dff4...,bw,3591260-3591410}|ERRORS={}|SOURCE_1="mcg" (4440dff437a67938963f7ee3177b9a39f2c413a8)
CGGTACCTCGCCGAAGCGGCGACGATCCGGGTCCCGCGCGTGGGCGGAGCCCTCCTGCTGACGGT
CGACGACGACGATCCGACGCGCGGAACCGTCACCGCGGACGTCGACCCGGATGCCACCGGCGGTG
TCCACCTCGACGGAGCGGTC
>r910.1 |SOURCES={KEY=4440dff4...,bw,1278004-1278154}|ERRORS={}|SOURCE_1="mcg" (4440dff437a67938963f7ee3177b9a39f2c413a8)
CGGCGGCGACCCGGTGACCGTCTCGGTGCCTGCGGGCGGGTCCGCGGCTGTCCCGGTCGACGCGG
GCGTCTACGAGCTGAGCCCGGATCGCCCCGTCACCGCCGCGGTCTCCTACTCGGCGCCGGGAGCG
CTCGCCGGTTACCCGCTGTG
>r911.1 |SOURCES={KEY=4440dff4...,fw,1219733-1219883}|ERRORS={}|SOURCE_1="mcg" (4440dff437a67938963f7ee3177b9a39f2c413a8)
AGGCGCTCGATCTTGCCGTCGATCTCGCCCGTGCGGCCGGGGCGGATGTCGGCCTTCAGCACCAG
CGAGACGCGCGAGCCGTACGGCAGCACGGCATCCGTCGCCCGCTTGACGACGTCGAAGACCTCGT
CCCACTCCCCCTCGATCTCG
>r912.1 |SOURCES={KEY=4440dff4...,bw,876554-876704}|ERRORS={}|SOURCE_1="mcg" (4440dff437a67938963f7ee3177b9a39f2c413a8)
GCTGCGGCGCCGGAGGCGAGCCGGCGACGGAGGGCGAGGTCCTCGACGAGGGAACGGATGGCCGA
GGCGAGCGCGTCCGCATCCCGGGGGGTGAAGACGAGACCGTTCTCGCCGTCCGTGACCCACTCGG
ACGGTCCGCCTTCGCCCGAG
>r913.1 |SOURCES={KEY=4440dff4...,bw,378356-378506}|ERRORS={}|SOURCE_1="mcg" (4440dff437a67938963f7ee3177b9a39f2c413a8)
GCCGAGGTCACGGCGTCATAACGCCCTCTAGACGGGTTCGCTGACATCCGATATTGCGGTCCGGC
GCCGACGCGCCGCCACGAGCGAGTCGATGCTGAGAATCGTCAGCGCGACCCAGACCAGCCCGAAT
CCGATCCACCGCTCGAGCGT
>r914.1 |SOURCES={KEY=4440dff4...,fw,2183385-2183535}|ERRORS={}|SOURCE_1="mcg" (4440dff437a67938963f7ee3177b9a39f2c413a8)
CTGCAGGCCGGTTCCGCGCTCCTCCAGCCCGGCATCCTGGCGCTGGGCGCGGCGGTCGCCCTGCT
GTCGTCGACGGTGCCGTACGCGCTCGAACTCATCGCGTTGCGCCGCCTCCCGGCATCCGCCTTCG
CGATCATGATGAGCCTCGGT
>r915.1 |SOURCES={KEY=4440dff4...,fw,380276-380426}|ERRORS={}|SOURCE_1="mcg" (4440dff437a67938963f7ee3177b9a39f2c413a8)
CCTCCCCTCCGGCGAAATGCAGCAGCGGGGTGCCCCGCAGCGCCTCGAGCTCGATCGGCGCGCCG
TCTCCGCCCGTCGGCGTGATCGAGATCGTCAGGTCGGCCGTCCCGTCTCCGCGGGGCGAAGCGGC
CGTGGCCGCGACCTCCGCCA
>r916.1 |SOURCES={KEY=4440dff4...,fw,964402-964552}|ERRORS={}|SOURCE_1="mcg" (4440dff437a67938963f7ee3177b9a39f2c413a8)
ACTCTTCCTCAGCTCGGGGTACACGATCCAGCAGGCCGGGCCACTGGGGGCCGTGCTCGCCTATC
TGCTCGGCGCGTTCGTGGTGTGGCTCGTGATGGTGTGCCTCGGCGAGCTCGCGGTGGTGTATCCC
GTGTCGGGGTCGCTGCACGT
>r917.1 |SOURCES={KEY=4440dff4...,fw,1490746-1490896}|ERRORS={}|SOURCE_1="mcg" (4440dff437a67938963f7ee3177b9a39f2c413a8)
GCCCGTGCCGCCGGGGCAGGATGCCGCGACCGTCGCGGCCGCGGCCGTCGACTCCGCCGCGGCGC
AGCTGCGCAAGAGCGGCTACCGCGTCGCCCGGTACGACGGGCGCGGCGCCTTCTCGGTCTCGGCC
GAGCGGGGGTACCTGCGCGA
>r918.1 |SOURCES={KEY=4440dff4...,fw,1595587-1595737}|ERRORS={}|SOURCE_1="mcg" (4440dff437a67938963f7ee3177b9a39f2c413a8)
GCTTGATCAGCAGGACGATGTCGGCGCCCGGCGCCGACGTCTCCGCGACAGCCGGCAGCACGTGG
TGCAGGGAGATGAACGAGAGGTCGCCCGACACGATCGACGGACGCTCGTCGACCCCGGTCGCGGC
GGCGAGGGTCGCGGCAGTCA
>r919.1 |SOURCES={KEY=4440dff4...,fw,150869-151019}|ERRORS={}|SOURCE_1="mcg" (4440dff437a67938963f7ee3177b9a39f2c413a8)
CGGCGATCCCGTGGGCGGTCACGACCTTCCAGGTGCGCCCGAACCAGCTCGCCCTCGAGAGCCAG
TACTACCAGCGCAACATCGACAGCACGAAGGCCGCGTACGGCATCGACGGCATCGAGAAGGAGAA
CTTCGCCGCCGCCACGACCG
>r920.1 |SOURCES={KEY=4440dff4...,fw,60682-60832}|ERRORS={}|SOURCE_1="mcg" (4440dff437a67938963f7ee3177b9a39f2c413a8)
TTCACCGTCGCCCGCAACATCGTCATCGACGAGGCGCGCAGTGCGCGGCGGCGCCATGAGCAGCC
GGTCGACGAACTGCCCGAGACCGCGGGCGGGGATCACACGGATGCCATGTTCGACGCGCTGCTCG
TCGAGGAGGCCCTGGCCACC
>r921.1 |SOURCES={KEY=4440dff4...,fw,3391051-3391201}|ERRORS={}|SOURCE_1="mcg" (4440dff437a67938963f7ee3177b9a39f2c413a8)
GCCGGGAAGGTGGGTCATCTTGGCTCCGTGGTGCGGGGGTGTGACGTGGGGATACGTGGGGTGGC
GTGCCGGGCTCCGGAGATTCGGGCCCTTCGAGGCTGTGGGTGGCTGGGGATTCGCGCGGGGCGGC
GTTCTGTCCGGAGCGCGGCA
>r922.1 |SOURCES={KEY=4440dff4...,fw,2008615-2008765}|ERRORS={}|SOURCE_1="mcg" (4440dff437a67938963f7ee3177b9a39f2c413a8)
CCGCGGGCGGATCGAGCCCGAGCGGCGGGTCTTCTCCCCCGCGCTGCGGGTGCGGGCCACGAGCA
GCCCGCCTCCCGTCGCCGCGCGGTGACGGGCCGCGTCAGTCCAGCAGCAGCGCCGGCTCCTCCAG
AACGGATGCCACGTCGGCGA
>r923.1 |SOURCES={KEY=4440dff4...,bw,3670717-3670867}|ERRORS={}|SOURCE_1="mcg" (4440dff437a67938963f7ee3177b9a39f2c413a8)
GGGGACGACCGTCTCGACCGCCGCGGCGATCGGACCGTCCGCCGTGTCGACGACGTAGGCGACGT
CGGCCGGGGCCGTGCGTTTGACGAGGGCGAGGGCGATGGGCCCCTCCTCGAAGTGCACCGCGACC
GAGGTCACGGCGCCGATGGC
>r924.1 |SOURCES={KEY=4440dff4...,bw,2689543-2689693}|ERRORS={}|SOURCE_1="mcg" (4440dff437a67938963f7ee3177b9a39f2c413a8)
TCCGTGACCTCGTCCACGCGCACACGCAGATCGTCGAACTCCAGAACCTCGACGTGGGAGCCGAA
GGTCGCAGGGAGCAGGGTCAGATCTGTCGAGACGTCCAGCATGCCCGGGTAGAGGTGCCCCATGA
GTCCGTGGCGGGCGTGCCGG
>r925.1 |SOURCES={KEY=4440dff4...,fw,1321164-1321314}|ERRORS={}|SOURCE_1="mcg" (4440dff437a67938963f7ee3177b9a39f2c413a8)
CGCTCCGGCAGTTCGGCACCTGCTTCTGCAGGAAGGCCTGGATGTCCGACGCGCTCAGCGCCGAG
CCGTCGTAGAACAACGCGTCGTCGATGATGTTGCCGGGGTTCCAGTCGGCCGCATTCGCCGCGGA
GGCGGATGCCACCGGCGCCA
>r926.1 |SOURCES={KEY=4440dff4...,bw,2959369-2959519}|ERRORS={}|SOURCE_1="mcg" (4440dff437a67938963f7ee3177b9a39f2c413a8)
ACACGATCGCGGAGATCGCGACCGTGAAGGCCGGGATCATCAAGCAGGGCGCGGCCGTCGTCTCG
GCGGCTCAGCCCGCGGAGGCGCGCCGGGCGATCCTCGCCCGCGCCGAGAGGATGGATGCCACCGT
CGCGTTCGCCGGCGAGGGGT
>r927.1 |SOURCES={KEY=4440dff4...,fw,1108551-1108701}|ERRORS={}|SOURCE_1="mcg" (4440dff437a67938963f7ee3177b9a39f2c413a8)
CCGAACCAGCGGTTGGCGATGAGGATGCTCGCGGCCGTCACCGCGAGGAAGACGGCGCTCACGCC
GACGCCGGACACCGCGCTCCCCACTCCTCCGGGGCCGGCCACGGCGAAACCGATCACGGCGCCGG
CCACGAGGAGGACCGCGGTG
>r928.1 |SOURCES={KEY=4440dff4...,bw,1676358-1676508}|ERRORS={}|SOURCE_1="mcg" (4440dff437a67938963f7ee3177b9a39f2c413a8)
CGCCGAGCTCCGCGGCGATGTCGGGGTCGCTGACCACGGCGGGAGTCCCGAGCGATGCGGCCTCG
AACACCGTCATGCCCTGCGTCTCGAAGCCGATCGAGGTCTGCACGACGGCGTCCGCCGCGGCGAG
ACGCGCGAGCGTCCGGGCGT
>r929.1 |SOURCES={KEY=4440dff4...,bw,1889558-1889708}|ERRORS={}|SOURCE_1="mcg" (4440dff437a67938963f7ee3177b9a39f2c413a8)
CGTCACGATCGTCTCCCTGTACCTGCTGCTGGCGGTGTCGATGATCATGTTCGCCGGCATCGGCG
ACGGCGAGTTCGGCCTCGGCAACGCCGACATCCAGGACAACGCCTTCTTCGCGCTCGCCGGACCC
ATCCTGGGGCCCTTCGCCGC
>r930.1 |SOURCES={KEY=4440dff4...,bw,2552354-2552504}|ERRORS={}|SOURCE_1="mcg" (4440dff437a67938963f7ee3177b9a39f2c413a8)
GACAGGTACTAATATAGAGATAGCCCCAGACACTGTCAACAGGGTTGGAAACGGCCCGCCTCCCG
GGCGCAGCCCGGACAGAACCCGCCCCGGAACCCCAACCACGAGGAACCGCCCCGCAGAACGGCCC
AGGAAGCCCGCCACAGGCCG
>r931.1 |SOURCES={KEY=4440dff4...,bw,1119193-1119343}|ERRORS={}|SOURCE_1="mcg" (4440dff437a67938963f7ee3177b9a39f2c413a8)
ACGCGTCGCATCTCGTGGTGCGCGCGCTCGCGCACACGTACGCCTCGGTCGGGCGGGAGCTCCCG
GGGCTGCGTCTCGTCGCGCACAACGTCATCCCGCACGGGCGGGGGATGGGCTCCTCCGGTGCCGC
GGTGGTCGCCGGCATCCTGG
>r932.1 |SOURCES={KEY=4440dff4...,bw,2448015-2448165}|ERRORS={}|SOURCE_1="mcg" (4440dff437a67938963f7ee3177b9a39f2c413a8)
CGGACGCCCTCGCTCAGCGCATGCTCGTCGAGGCGGCGATGGCGTTCGTCGACGTGATCCGCGCC
GACGAGTACGCCCGCGTCCGCGTGTGCGACGCCGACGACTGCAGCGGCGTCTACGTCGACTTCTC
GAAGAACGGCTCGAAGCGCT
>r933.1 |SOURCES={KEY=4440dff4...,fw,103789-103939}|ERRORS={}|SOURCE_1="mcg" (4440dff437a67938963f7ee3177b9a39f2c413a8)
CCTCGCTCAACCCGCAGAACGACGGGGGAGCGCCGACCCTCACGCTGTGGCCCTTCTCGTTCGGC
GAGCACCCGTTCGGTCAGGACCGCATCGGCATCGACTACTTCGCGATGACGATGCGCGGCATCCA
GAACTCGATCCTGGTGATGA
>r934.1 |SOURCES={KEY=4440dff4...,fw,3341638-3341788}|ERRORS={}|SOURCE_1="mcg" (4440dff437a67938963f7ee3177b9a39f2c413a8)
TAGGTGACGCCCTGGAGCTTCGGGCTCTGGACGTAGATGCGCTGCACGATCTGGGTGATCGGCAC
GAACAGCCCCTGCTGGAGCACGTACGTCTGCAGCTCGTCGACGGCCGCGGCGCGGTCGTCCTTGT
CCGTTGCGCGGGCGATGCGG
>r935.1 |SOURCES={KEY=4440dff4...,fw,3196278-3196428}|ERRORS={}|SOURCE_1="mcg" (4440dff437a67938963f7ee3177b9a39f2c413a8)
ATGCCGTCATGGGTGATGCGCACCCCGCGTGCGGCCGCGTCCGCGCTGACGTCGATGACCGCGTC
GGACACGAGGTCCAACAGCGACACCGTCTGCGGATGAAGGGCGAGAGTCCCCCCGTCGATCTTGG
ACAGTTCGAACAGGTCGTCC
>r936.1 |SOURCES={KEY=4440dff4...,fw,2548179-2548329}|ERRORS={}|SOURCE_1="mcg" (4440dff437a67938963f7ee3177b9a39f2c413a8)
GGGATCGCCCAGTGCCGCGAGCACGGCCGCGGACGACATCTGCTGCTGCAGCTTGTACACCCCCG
GCTGGAACGTGAACGCCACGGCGTTCTTCACCATGTACGTGTAGAGCGAGTCCGACTGCTTCGTG
ATCCCGGCCTCGAACAGCTT
>r937.1 |SOURCES={KEY=4440dff4...,bw,199008-199158}|ERRORS={}|SOURCE_1="mcg" (4440dff437a67938963f7ee3177b9a39f2c413a8)
CTCGGAGTGGTCGAGCGCACGCGTGTCCGTCTGGTCCGACCGCCCCTGGAACAGCGAGGGCGCCC
AACTGCCCCTCGTGCACCACGCGAGCGTGGAGCTGTCGGCCACCTTCACCGACGCCGGTGCGCTG
TCGTGGTGGCTGGGCGACGT
>r938.1 |SOURCES={KEY=4440dff4...,bw,314466-314616}|ERRORS={}|SOURCE_1="mcg" (4440dff437a67938963f7ee3177b9a39f2c413a8)
GCTCGCCGTCGCGGTTCCCGACCCCGTGCAGAACCCCGGTCTCCCGGGGCACCGCCAGCGCATGA
CCGATCAGGACCCGCAGGCGATGAAGCGTGCGGTACGCACGGTCTACACGCTGTTCTACTTCTCC
GTCGCGGCGAGCATCTGGGC
>r939.1 |SOURCES={KEY=4440dff4...,bw,785705-785855}|ERRORS={}|SOURCE_1="mcg" (4440dff437a67938963f7ee3177b9a39f2c413a8)
CGCTCCCGGATGCGCCCTCGACCGAGATCTCCAACGCGGCGACCTTCGAGGCGCGCCGCACCCAG
CCGGGTGAGCCGGTACGCGCGGTCGGCTGGGAGTCCCTCCTCGTCGAGCAGCCCCCGGTCCCGCC
GACCGCACCGCCGACGCCGG
>r940.1 |SOURCES={KEY=4440dff4...,bw,745619-745769}|ERRORS={}|SOURCE_1="mcg" (4440dff437a67938963f7ee3177b9a39f2c413a8)
GCCGGCAGACGCGCGCGATCGCCCTGGTCATCCCCGAAGACACCGACCGCTTCTTCGGCGACCCG
TTCTTCGGATCGATCGTCGCCGGGATCTCGCAGGTCATCGGCGAGTCCGACTACGTGATGAACAT
GCTCATCGCCACCGACGACG
>r941.1 |SOURCES={KEY=4440dff4...,fw,3653248-3653398}|ERRORS={}|SOURCE_1="mcg" (4440dff437a67938963f7ee3177b9a39f2c413a8)
TCGCTCTCGAGCGGGCAGCGGCGTTCTGCCGCGTGCAGGCGGCGGGCGCCACCCACCTCGCCGAC
GACTACGAGAACACCGAGTCCGAGCGCGCGACGGCGCTGACCACGCGGGCGTTGCGTCTGTCGAC
GTACGCCGACGATCTCGCGG
>r942.1 |SOURCES={KEY=4440dff4...,fw,1643028-1643178}|ERRORS={}|SOURCE_1="mcg" (4440dff437a67938963f7ee3177b9a39f2c413a8)
GGGTCCCGAATCGGCGGTCCGGGATGCCATCGACCGCATCCGTCGTGACCCCCGTCACCGCGACG
TGCGGATCCTGGTGTCCGAGCCCGTCGAGGAACGCCGGTTCCCCGACTGGACGATGGGCTACGAA
CCGCTCGGAACGTCGGCGTC
>r943.1 |SOURCES={KEY=4440dff4...,fw,523560-523710}|ERRORS={}|SOURCE_1="mcg" (4440dff437a67938963f7ee3177b9a39f2c413a8)
GAGCAGCGGGTGGCCCTCGCCGAGGTACGCCTGCCACGGGATCTTCTGCGTGTCCGCGACGTTGA
GTCGCTCGCCGGCTTCGACGGCGTTGAAGAGGAGCACGGTCGCGCACGCGTCGCCGGTGGGATCC
GTGAAGCGCAGGCGCGTGCC
>r944.1 |SOURCES={KEY=4440dff4...,bw,998466-998616}|ERRORS={}|SOURCE_1="mcg" (4440dff437a67938963f7ee3177b9a39f2c413a8)
GCATCCTGCTGACCGAGGGCGCGCGAGGCGAGGGCGCGATCCTCCGCAACGCCAGCGGCGAACGG
TTCATGGAGCGCTACGCGCCGACCATCAAGGACCTGGCGCCGCGCGACATCGTCGCCCGCTGCAT
GGTGCAGGAGGTCGCGGAGG
>r945.1 |SOURCES={KEY=4440dff4...,fw,210865-211015}|ERRORS={}|SOURCE_1="mcg" (4440dff437a67938963f7ee3177b9a39f2c413a8)
AGTTCCATGCTCCAGCGCCAGCCGTCGATCTGGGAGCGGAGCCAGTGGCTCCCGACCCATCGGGA
CCGAAGGGCATCGAGAGCGTCCCAGAGGTCCACGAGGGGCGTCGTGGGGGTGCTGGCCAGGCTGA
GGGTCAGAGTCATGATCTCG
>r946.1 |SOURCES={KEY=4440dff4...,fw,2436320-2436470}|ERRORS={}|SOURCE_1="mcg" (4440dff437a67938963f7ee3177b9a39f2c413a8)
CCCACGCGGCGCCGGTCGGAGCGGCCGCGCGTAGTCTCGGAGGACACGTGCCCGCCGTTGAAAGG
ATCACCCGATGGCCGACGTCGAGAGCTTCACGCTCGACCACACCGCCGTTCTCGCCCCCTACATC
CGCCTGATCGGCACGGAGTC
>r947.1 |SOURCES={KEY=4440dff4...,fw,2401493-2401643}|ERRORS={}|SOURCE_1="mcg" (4440dff437a67938963f7ee3177b9a39f2c413a8)
GTGCAGCCGCAGGCCGTCGCCGTCGAGCGCCCACGTGAAGGTGGTCTCGATGCCCTGTGCGCTGT
GCGCCGCCATGGACCGGACACGCTGCACGAGTCCCTGGTCGGTGCGGTCGACCGACAGCACACGG
TGTTGGAGACGGTCGAGCCC
>r948.1 |SOURCES={KEY=4440dff4...,bw,2795508-2795658}|ERRORS={}|SOURCE_1="mcg" (4440dff437a67938963f7ee3177b9a39f2c413a8)
GTTCATCCGAGGCGTCGCGCAGCATGTTGTCGATGAGGTCGCGCTGCTGAACGTTGAACGTGATG
ATGCCGATTGACGGAGCGGTGTCGCCGGCGGCGGCGAACCGTCGGATCACCTCGTCGACGATCGT
CTGCGCTTCGACGCGATTCG
>r949.1 |SOURCES={KEY=4440dff4...,fw,1473014-1473164}|ERRORS={}|SOURCE_1="mcg" (4440dff437a67938963f7ee3177b9a39f2c413a8)
CCGATGACCAGCGAGGGGTAGATCAGCACCGTGAGACCGGCCTCGATCACGAGGGTGGACAGCGC
GACGGTGCGCAGCAGCTGGCCGACCTCGCCCAGGCGGATGGTCTGCCCCTCGTTGACCGGCCCGC
CGTGGGCGCGGAGCGGGTTG
>r950.1 |SOURCES={KEY=4440dff4...,fw,968501-968651}|ERRORS={}|SOURCE_1="mcg" (4440dff437a67938963f7ee3177b9a39f2c413a8)
CGCCGATGTAGTGCCGGATGCGCGCGGGCAGGTCTGCCGGGGTGCGGCGGGTCATGGGTGCTCCT
TCGATGGAGGGGAGGGATGCCGGTGGCATCCGGTTCAGAAAGCGGGAAGCCCGAGCGACTCGTCG
GGGTGCTCGTGGATGAGGTA
>r951.1 |SOURCES={KEY=4440dff4...,fw,929018-929168}|ERRORS={}|SOURCE_1="mcg" (4440dff437a67938963f7ee3177b9a39f2c413a8)
CCAGGGCCCCGCGGGGTCGGTCGCGGTGAAGTGCAGCATGCCCCGGCCCATGGCATCCGTCACGA
CGAGGTGGAACACTCCGTCGCGGTGCCGCCGCAGGGTCGGCGCCCACGCGCCGCCCGCGGTGCGG
ACGTCCTCGACGCCGAGCTG
>r952.1 |SOURCES={KEY=4440dff4...,fw,2679863-2680013}|ERRORS={}|SOURCE_1="mcg" (4440dff437a67938963f7ee3177b9a39f2c413a8)
CGATGCGTCGCTGCGGTCGGGGCCGGAGCGGAGCCTCGGCTACCGGTGGTTCAGCGACCCCGGCG
CGCGGGCGCTCTACGCGCCCGAGGAGCACGGGTTCCTCAGTCGGCTCTTCGCTGCGGGCCTGCGC
GAACTCGCGGGCCGCCGCGG
>r953.1 |SOURCES={KEY=4440dff4...,bw,2776606-2776756}|ERRORS={}|SOURCE_1="mcg" (4440dff437a67938963f7ee3177b9a39f2c413a8)
GGTGATACGACGGGCGCGGATCTTGCCGCGCTCCGAGATGAACTTGCGGAGGGTGGGGACGTCCT
TGTAGTCGATGACGCCGACGCGGATCGCCTTCGCGGGGGCTGCGTTCTTCGCGCCCTTCCGCGGC
TTGCGGCGGTCGCCAGTGGC
>r954.1 |SOURCES={KEY=4440dff4...,bw,1712728-1712878}|ERRORS={}|SOURCE_1="mcg" (4440dff437a67938963f7ee3177b9a39f2c413a8)
CACTTCACCGGGTAACCGATCTTGGGCGTGAACGCGTCGAGCTTGACGAGCGCGCGCTCCCGGGT
CTCGGGCGTCATCCACTCCAGCGCGGTGATCGACTCGCGGTAGGCCTCGATCAGGTTCTTCACGA
GGACGTCCATGGCATCCTTC
>r955.1 |SOURCES={KEY=4440dff4...,fw,513469-513619}|ERRORS={}|SOURCE_1="mcg" (4440dff437a67938963f7ee3177b9a39f2c413a8)
CAGTCGAACGACTCGGTCTGCAGTGCGAGCAGATCGGGAACGGTCAGCTTGTCGGAGATCTTCGC
GAACGAGAGGCGGGATGCGCCGCGTCCGCTCTTCGGGGTGGTGGTGGATGCGTTGCTCGCAGCAG
CCAAGGGAAAAACCTCCAGA
>r956.1 |SOURCES={KEY=4440dff4...,fw,1767068-1767218}|ERRORS={}|SOURCE_1="mcg" (4440dff437a67938963f7ee3177b9a39f2c413a8)
GCGGCGCGGGGGACGTGGTCTCGGTCATCGATCCCCTCCCCCGGGTGCTGCGATCAGTCTTCCCA
TCCTACGCCGCGCGGGGCCGGTGCCCGCCGTCAGGCGGGGACACCGGCCTTCGCGCGCGCGGCCA
CGACGCGGGCGTCGCGCTGC
>r957.1 |SOURCES={KEY=4440dff4...,fw,3028099-3028249}|ERRORS={}|SOURCE_1="mcg" (4440dff437a67938963f7ee3177b9a39f2c413a8)
CTGCCGATCAGCCACGACGAGGTCGTCCACGGCAAGGGCAGTCTCTTCGGCCGCATGCCCGGTGA
CCACTGGCAGAAGCTCGCGAACATGCGCGCGTTCCTGGCGTACATGTGGGGTCACCCGGGCAAGC
AGCTGCTGTTCATGGGTCAG
>r958.1 |SOURCES={KEY=4440dff4...,fw,2479035-2479185}|ERRORS={}|SOURCE_1="mcg" (4440dff437a67938963f7ee3177b9a39f2c413a8)
CTGGTGAGGGCCTCTTCCAGGTTCAGGCCGCCCACGACGTTGCGTAGGGTCGTCGTCGTCAGCTG
CTCGACGGCGCCGAGGTAGTTGGCGATCTCGTACGTCGCCGCGCGGGCGTCGGTGACCTGGAAGT
AGACCACCGTGTCGATCGAG
>r959.1 |SOURCES={KEY=4440dff4...,bw,684193-684343}|ERRORS={}|SOURCE_1="mcg" (4440dff437a67938963f7ee3177b9a39f2c413a8)
TGGAGGTGGCCACGGCATCCGTCGGGCTCAGGATCGCGCCCAGCGCCACGCCGAGCGCGAGCCCC
ATGCCGGGGATGACCGCTGAGAAGAACAGGCCGAGTCCGAGCGCGCTCAGCACGACCAGCAGCAC
CGACAGTCCGGCGATGGGTG
>r960.1 |SOURCES={KEY=4440dff4...,fw,849264-849414}|ERRORS={}|SOURCE_1="mcg" (4440dff437a67938963f7ee3177b9a39f2c413a8)
ACGCAGCGCGTTGCCGATCGTGTAACCGAAGCCGGGCTCGAGCGGCTCGATGACGAAACGGCTGC
GGAACTCCCCGATCTTCTCCTCGGTCAGAGTGGGACGCTGTGCGATGAGCACTATGTGTTCCTTT
CGATCACGTGCCCGCTATAT
>r961.1 |SOURCES={KEY=4440dff4...,bw,3728248-3728398}|ERRORS={}|SOURCE_1="mcg" (4440dff437a67938963f7ee3177b9a39f2c413a8)
AGTGCGCCGGCCTCAGGTTCGACGGATCCCACGTTCCCCCCTTCGACGCGGGCAGCACGTGATCC
AGCGACGGACCCCACGGATGCCAGCGCCTCAGCCCGTAGATGACCGGGCGTCGACACAGCCAGCA
GATCGAACCGGGCGGGCACA
>r962.1 |SOURCES={KEY=4440dff4...,fw,3680136-3680286}|ERRORS={}|SOURCE_1="mcg" (4440dff437a67938963f7ee3177b9a39f2c413a8)
CCGCGATGTCGCGGCGCTACCTCGGCCCTGAGTTCGACATCCACGGCGGCGGACTCGACCTGCGC
TTCCCGCACCACGAGAACGAGATCGCGCAGTCCACCGCCGCGGGCGATGCGTTCGCGCGCTACTG
GGTGCACAACGGCCTGGTCA
>r963.1 |SOURCES={KEY=4440dff4...,bw,305108-305258}|ERRORS={}|SOURCE_1="mcg" (4440dff437a67938963f7ee3177b9a39f2c413a8)
GCGGGTAATCTTAAATCTCCGATCCAGTGAGCTCTCGAGGTTATCCGTGGCCAAGTCCCCCGCCC
CCGTCCCCAACGACACCCCCGTCGCGTCGGATGCCACCGCCGCGGGCAAGGGGCGCGCGACACCG
TCTCGGGCCGAGCAGGAGGC
>r964.1 |SOURCES={KEY=4440dff4...,fw,1091380-1091530}|ERRORS={}|SOURCE_1="mcg" (4440dff437a67938963f7ee3177b9a39f2c413a8)
CTCGGCCGTCGGTGCCGACGAGAACGGCGTCCGGGTGCGCGACGAGGTCTCCGGCGAGGAGTTCA
GCGTCAAGGCCAAGGTGATCCTCAACACCTCCGGCCCGTGGACCGACCTGACCAACGGCGCACTG
GGTCTCACCACGCAGTTCAT
>r965.1 |SOURCES={KEY=4440dff4...,bw,2765067-2765217}|ERRORS={}|SOURCE_1="mcg" (4440dff437a67938963f7ee3177b9a39f2c413a8)
CGCACCGACCTCGAGGCCGTGGGCGTCGGCGTCTTCGCCGACGCGATCATCGTGGTCTTCGCCGG
GGCGACGTCGTTCCCCGACGCGCTCGTGCACGTGCAGCTCACGCCCGAGCTCGAGGTCGAGGACA
TCGAGATCGTCGGTGAGGAC
>r966.1 |SOURCES={KEY=4440dff4...,fw,2972216-2972366}|ERRORS={}|SOURCE_1="mcg" (4440dff437a67938963f7ee3177b9a39f2c413a8)
TGCTTGCGGCCGCCCTGCGGCGGAACGGAGGCGACCGTGCCCTCGAGGATCTTCAGCAGTGCCTG
CTGCACGCCCTCACCCGAGACGTCGCGCGTGATCGAGGGGTTCTCGGCCTTGCGGGCGATCTTGT
CGACCTCGTCGATGTAGATG
>r967.1 |SOURCES={KEY=4440dff4...,fw,925734-925884}|ERRORS={}|SOURCE_1="mcg" (4440dff437a67938963f7ee3177b9a39f2c413a8)
GTCGCTCAGCGCGTCGGCGACGAGCGGTGTGCCGACGAAACCCGTGCCGATGCGGTACCCGCCCT
CGCGGACGAGGGCCGCGAGGCGGCCGGCCAGGGCGTGCCGGGTCTCGGGGTCCTCGACGAGGTCG
AACGTGAGCGCGAGCGCGTA
>r968.1 |SOURCES={KEY=4440dff4...,bw,184100-184250}|ERRORS={}|SOURCE_1="mcg" (4440dff437a67938963f7ee3177b9a39f2c413a8)
TGGTCCAGGAGCAGCTCGAGGTTGGCCGCGGCATCCTTCTTGTGACCTGCCCAGTAGGCGGAGAA
CACGCCCGGCGATCCGCCCAGGACGTCGACCGCGACACCGGAGTCGTCGGCCAACGCGGGCAGCC
CCGTGTGCGCGGCGGCCGCG
>r969.1 |SOURCES={KEY=4440dff4...,bw,20806-20956}|ERRORS={}|SOURCE_1="mcg" (4440dff437a67938963f7ee3177b9a39f2c413a8)
GCCGCGGGAGCGGGCGGGCTCGCCGGCACCGTCGTCTGACGCCCTAGCGGGTCGGGCCCGGGCTC
GTCCACCCCGAGCAGCGCATCCCCGGCCGGTCCATAGCCTTGTCCGGACGAGGGTGCCGCATGCC
CTCGACGATCACAGGAGGAC
>r970.1 |SOURCES={KEY=4440dff4...,bw,3119194-3119344}|ERRORS={}|SOURCE_1="mcg" (4440dff437a67938963f7ee3177b9a39f2c413a8)
CGGCGCTGATGCGGACCGACGCCGACCTGATCGAAGCGCTGTGGCTGAGCGATCGGGTCGTCGAG
GCCCGTTCCGAGACGGCGCGGTTGGAGATCGCGCTCGCGGCGCGCCCCCGCCGGTGGACGACGCT
GGCGGTGGCCCGGTCCCGCG
>r971.1 |SOURCES={KEY=4440dff4...,bw,2920952-2921102}|ERRORS={}|SOURCE_1="mcg" (4440dff437a67938963f7ee3177b9a39f2c413a8)
CACGCGGGTGCTCGGCGACATCGACGACATCCACTTCTCGTATCTCACGAGCGCCGACGTCGTGC
GTCACACGCTCGTCGGCCGTATCGTCGATGCGTACAGCGAATACGACGAGAAGCGTCTCGTGGCC
CGCCGCGAACGCGACGAGGC
>r972.1 |SOURCES={KEY=4440dff4...,fw,720074-720224}|ERRORS={}|SOURCE_1="mcg" (4440dff437a67938963f7ee3177b9a39f2c413a8)
CGATCGACTGCTCCACGAACGGCGCCTGATCGAACACGACCGTGAACGTCGCGCCGTTGAGCGAG
GACTCGAGGCCGGGGATCGCCGCCAGCACGGCGCGCGAGACGTCGACGGTGTTGGCCGCGGGGAG
CTTCGTGACCGCGATCGTGA
>r973.1 |SOURCES={KEY=4440dff4...,bw,917639-917789}|ERRORS={}|SOURCE_1="mcg" (4440dff437a67938963f7ee3177b9a39f2c413a8)
GGTCACCGATGTGGGCGTGGACGCCGACGGCCACACGCCCTACCCGACGGTCGCGATCGAGGCGG
CCTCGCGCGTCGCCGACGGCGAAGCCGACCGGGCGCTTCTGATCTGCGGAACCGGACTGGGCGTG
GCGATCGCGGCCAACAAGGT
>r974.1 |SOURCES={KEY=4440dff4...,bw,107596-107746}|ERRORS={}|SOURCE_1="mcg" (4440dff437a67938963f7ee3177b9a39f2c413a8)
CGTCGACGTCGAGGTCGGGCACGTCGTCGACGAGGTCGGACGCGAGACCCAGCAGCAGGTCGTGG
GCCTCCTCCTCGACCTCGGCGATGCGCGCGTCCGGGCGGTCGGTCTTGTTGACCAGCAGGATGAC
GGGGAGCTTCGCCTCGAGCG
>r975.1 |SOURCES={KEY=4440dff4...,fw,1431433-1431583}|ERRORS={}|SOURCE_1="mcg" (4440dff437a67938963f7ee3177b9a39f2c413a8)
CTCGACACCGGCACCGACCTGATGTACACCGACCTGCCGTCCCGGGGCTTCGACACCGTGAACGG
GTCGCTCCTCCGCCTCCCCACCGAGACGCGGCAGCTCTACCCGCCCGAGATGACGAACTGGTCGT
CGAACTTCAACATGTCCCCG
>r976.1 |SOURCES={KEY=4440dff4...,bw,3157138-3157288}|ERRORS={}|SOURCE_1="mcg" (4440dff437a67938963f7ee3177b9a39f2c413a8)
GCGGTCGACCCCATCGTGCGCGACGAACTCCAGCAGGAGCTCATCCGGCTGCAGAACGATATCGG
CAAGACGATCGTGTTCGTGACGCACGACATCGACGAGGCCTTCCTGCTCGGCGACCAGGTGGTCC
TGCTCGAGAAGGGCGCGCGC
>r977.1 |SOURCES={KEY=4440dff4...,bw,2713322-2713472}|ERRORS={}|SOURCE_1="mcg" (4440dff437a67938963f7ee3177b9a39f2c413a8)
ATCACCATGCTCACCGACCACGACCCGTCCGCGCCGAGGACGCCGTTCGCGGCGCTCTCGGTCTG
ACCGCCCGGGAACGCCAAAAAGCGCTGATACCCGTTGTTCTCGGCCGACTCCGCGTCGGGCACGT
ACCGGTAGTCCTCGCCGACG
>r978.1 |SOURCES={KEY=4440dff4...,bw,2149890-2150040}|ERRORS={}|SOURCE_1="mcg" (4440dff437a67938963f7ee3177b9a39f2c413a8)
TGAGCGACACCGCCACCCGCGTCCTCTCCCTCGAGGACGACCTGCTCGACCTGCTCGGTCCCGCC
GCCGTCAGCACCGAACCGCGCGTGCGGGAGCGCGCGAGCGTGGACGGGTCGCCGATGTCGCCGAT
CATCGCCGCCAAGCTCCCCC
>r979.1 |SOURCES={KEY=4440dff4...,fw,2898709-2898859}|ERRORS={}|SOURCE_1="mcg" (4440dff437a67938963f7ee3177b9a39f2c413a8)
CCAGATCTCCCGGTGCTGGAAGAACGGCCGGGTGACGCGGACGGCGTTGAGCCCTTCGGTGAGGG
CGAGCCGCGCGAACAGATCGGCGCGCAGGCGGTCCTCCACCGCGGATGCCGGACGCGGCGCGCAC
GACGAGACGAACGCTGCGCC
>r980.1 |SOURCES={KEY=4440dff4...,bw,1839335-1839485}|ERRORS={}|SOURCE_1="mcg" (4440dff437a67938963f7ee3177b9a39f2c413a8)
GCAGAGCCTCCGGCACCGGAACCGCGAGCGACGCCGCGCCGATGATGCCCGCGTTGTTGCGGTGC
TTGGCCGGCACGATCGGGGCGCGCAGCTTCAGCAGCGGGAGGAACTCCTCGGAGTGCTTCGACAC
GCCGCCGCCGACGACGATGA
>r981.1 |SOURCES={KEY=4440dff4...,bw,2822331-2822481}|ERRORS={}|SOURCE_1="mcg" (4440dff437a67938963f7ee3177b9a39f2c413a8)
GCGTACCAGGGGAACAGCACCGACACCGCCGGATTCCCGGCGAGCGCCCGCCCCTTCCGCGACTG
CCGGTTCGTGAAGAACCACAGCGCGCCGTCGTCGTCGATCCCGCGCAGCAACACGGTGCGCGAGG
TCGGTGCGCCGGTGGCATCC
>r982.1 |SOURCES={KEY=4440dff4...,fw,859689-859839}|ERRORS={}|SOURCE_1="mcg" (4440dff437a67938963f7ee3177b9a39f2c413a8)
CTCGATCTGACGGTTGGTCACGTAGGCGGGGGTCAGAGCCTGGATGCCGAACTCGCCGAACGACA
CCTGGGTGCCGCCGGTGGCCTGGCCCGAGCGACCGGGGTGGTGCTGCTTGCGGTACTTGACCTTG
CGGGGGATGAGCATTACGCC
>r983.1 |SOURCES={KEY=4440dff4...,fw,2106057-2106207}|ERRORS={}|SOURCE_1="mcg" (4440dff437a67938963f7ee3177b9a39f2c413a8)
CGGCAGCGTCGACAGCTCCCAGTGCTCGCCCGTGGCATCCCGGATCAGGTCGAAGCAGTACTGCA
GCGCCGCGAGCATGCCGAGCCCCAGCAGGTCGAACTTCACCAGCCCCATCCAGGCGGCGTCGTCC
TTGTCCCACTGGATCACGGT
>r984.1 |SOURCES={KEY=4440dff4...,bw,3715687-3715837}|ERRORS={}|SOURCE_1="mcg" (4440dff437a67938963f7ee3177b9a39f2c413a8)
GTACGCGCGCGGCTGCACACGGCCCCGACTGGCTCGCTTCACGCCGCCCTGTCCGCGGTCCTCCC
TGTGGTGAATGGACCAGCCGCCCGGACCGCGGCCCCGACGCTCCCACACCTGGAACGCACCGCAC
AGCGCGCAGCGGCCTCGGTC
>r985.1 |SOURCES={KEY=4440dff4...,fw,3478301-3478451}|ERRORS={}|SOURCE_1="mcg" (4440dff437a67938963f7ee3177b9a39f2c413a8)
TCCGCTGCACCGACCGCCGTGATTACGCGCGGCTCCAGGTATCCGCCCTCCGCGTAGCGCAGTCC
GAGGATCATTGCTCGGGTCGGGGCGAAGCGGTCCTTGACCTCCATCCACCGGGGGAGTAACTCGC
TGAACGGCACGTCGGCGAGC
>r986.1 |SOURCES={KEY=4440dff4...,bw,2142671-2142821}|ERRORS={}|SOURCE_1="mcg" (4440dff437a67938963f7ee3177b9a39f2c413a8)
CTGACGGGGAGGTGTGTGCCGCCGCGCATACACCTCCCCGTCTGCATGAGAGGGGAGTCAGCGAT
GACGCAGGGTTGGCCGATCACGGCTGCGGTACTCGGGAAGGCGCTGGGGTGGGGCGACACGCAGA
TCGCCGACGAACAGGCCGAG
>r987.1 |SOURCES={KEY=4440dff4...,fw,2140557-2140707}|ERRORS={}|SOURCE_1="mcg" (4440dff437a67938963f7ee3177b9a39f2c413a8)
CCGGATCAGGGACGGCGCCCGTCACCTGCTCGGTCACAGCGCCGAGTCGAGAGTCCGGTACACGA
CGTAGATCGGCTGCGCCGACACCCCGTCGTCGAACGCCTCGAAATCGATCGACTGCTTGATCGCG
TTCCCACCGTCCGACGCGGG
>r988.1 |SOURCES={KEY=4440dff4...,fw,2487696-2487846}|ERRORS={}|SOURCE_1="mcg" (4440dff437a67938963f7ee3177b9a39f2c413a8)
CGCGGTGCAGACAAACACGACGCGCGGGACGACGAGTTCGACGTCGCCCGTCTCGGTGCGCATCG
CGTCCGTGACGAGACGCACGTAGCTGCGGCGCCCGTCCCCCTCGGATCGGCGACGCTCGATGAGG
CCGGCGTTCTCGAGCGCTTT
>r989.1 |SOURCES={KEY=4440dff4...,fw,1036593-1036743}|ERRORS={}|SOURCE_1="mcg" (4440dff437a67938963f7ee3177b9a39f2c413a8)
CGGCGCCGTCGTGCTCATCGTGCTCGCGGCGATCGTCCTGGCGGTCTCCGGCGCCGCGGACAACG
TCAGCGCGATCTACCGGTCGACGATGATGCAGGCGGCGGTCCCGGATGCCATGCGCGGGCGCCTC
CAGGGCATCTTCATCGTCGT
>r990.1 |SOURCES={KEY=4440dff4...,fw,779602-779752}|ERRORS={}|SOURCE_1="mcg" (4440dff437a67938963f7ee3177b9a39f2c413a8)
ATCTGGGGAAACTTCGGGTGACTACTGCGCACGCTCAGGAAACAATCCGTTCATACAGGGGTGAT
TCACGGGGTGAGTTGAGGCTGTTATCGTTCCGAGAAGAACCACGATCCGGGGTTACCGGGGAAAG
GGGCCTACGCACTGTGACGT
>r991.1 |SOURCES={KEY=4440dff4...,bw,3394593-3394743}|ERRORS={}|SOURCE_1="mcg" (4440dff437a67938963f7ee3177b9a39f2c413a8)
CCGGACTGTCGTCGGTCCATACCGCGGCGCGGGGGCGTGGCATCCCGCTCGAAGACTTTCTGCCG
CTCCTGACCACCGGACCCGCGCGGATCGCCGGACTCGGGGGCCTCGGCGTCATCGCCACCGGCGC
ACCGGCGCATCTGGTGGCGT
>r992.1 |SOURCES={KEY=4440dff4...,bw,795297-795447}|ERRORS={}|SOURCE_1="mcg" (4440dff437a67938963f7ee3177b9a39f2c413a8)
CGAACGCCGTCTTGTACATGTAGGTGGTCAGCAGCTCCGACGCCTGACCCGGTCCGCCGTTGGTC
AGCAGGTACGGGATGTCGAAGCCGCGGAGCGCGAAGGTCGTGGCCATCACGGTCGTGGTGATCCA
GACGGGACGGATGTAGGGGA
>r993.1 |SOURCES={KEY=4440dff4...,bw,1040416-1040566}|ERRORS={}|SOURCE_1="mcg" (4440dff437a67938963f7ee3177b9a39f2c413a8)
CGGCGAAGAATTCATCGACGAACGCGAACTCCTCGCCGTGGACGCTGATGAGGCGAGGGGCATCG
GCCGCCTCCGGGGAACGGACGTGGGCGAAACGCATGCCTCCACGCTACCGGGCCGCTCGGCGCGA
GAAGCCGTCCGCCGACCCCG
>r994.1 |SOURCES={KEY=4440dff4...,fw,2050296-2050446}|ERRORS={}|SOURCE_1="mcg" (4440dff437a67938963f7ee3177b9a39f2c413a8)
GGAGTCGCGCGATGGCGCTGGCCATCGGCATCCGTCCCTCCCGGGTGAAGGCCAGGAGCCGGAGC
ATTTCGAAGCGCGAGAACGACAGGTCCAGCGGCTTGAGAGCGTGCTCGATGGATGCCGTGAGCAA
CTGGTGGGCGCGGATCACCG
>r995.1 |SOURCES={KEY=4440dff4...,fw,2100009-2100159}|ERRORS={}|SOURCE_1="mcg" (4440dff437a67938963f7ee3177b9a39f2c413a8)
CACGCACTTCCCCGTCGCCTTCGGCGGTCTCGAGCACGACGGCGCCGTCCACGTCTCCACGATCG
TCGGGGCGCGCACGCGCAGCATCGAGGGGCTCGTCGTCCACGCCGAGCGCGGCCTCGGTGGTCGG
GCGCTCGTCGAACGGCGCCC
>r996.1 |SOURCES={KEY=4440dff4...,fw,2652001-2652151}|ERRORS={}|SOURCE_1="mcg" (4440dff437a67938963f7ee3177b9a39f2c413a8)
ATCAGCGTCGAGCTCGACGTCATCCGCACCTGCCGCAGCTGCGGATGCACGGACGACAGCGCTTG
CTTCCTCGGCTGCACATGGGTCAGCGAGACCGAGGACCTCTGCTCGAGCTGCGCGCCCGCCTCGA
GCACGCCGGCGGCCGACCAT
>r997.1 |SOURCES={KEY=4440dff4...,bw,1512611-1512761}|ERRORS={}|SOURCE_1="mcg" (4440dff437a67938963f7ee3177b9a39f2c413a8)
ACTTCACCTGCGCGGGGCCACGACGACCGAACACGTGCACGTCGGTGACGGGCGAGGCCTTGAGC
CCCTGGTACACGTTGTCGGGCACCTCGGTGGGCAGCAGGTCGTCGGCGTGCTTGGCGAGCATGCG
CGTGACGTCGAGGGCGACGT
>r998.1 |SOURCES={KEY=4440dff4...,fw,2935661-2935811}|ERRORS={}|SOURCE_1="mcg" (4440dff437a67938963f7ee3177b9a39f2c413a8)
AACTTCGTCTGCTCGATGAGGTTCGGCGCCTCGGCCAGCAGGCGATGCGTGACACGGCGGAGAGC
CTGATCGCCCTCGGCCCACACCACGTCGGTCTCGCTGTCGACGTCGTGCGCGATGCGCAGGGCGC
GCGCGAGGAACTTCGCCGCC
>r999.1 |SOURCES={KEY=4440dff4...,bw,2392187-2392337}|ERRORS={}|SOURCE_1="mcg" (4440dff437a67938963f7ee3177b9a39f2c413a8)
GCTGGGCCCTGCTCAACGACCGGCTGCCGCTGCGCGGCACCGTGCTGCAGGTGTCGGGCCGCGTG
AGCTTCGAGCTGGTGCAGAAGGCCGTGATGGCCGGCATCCCGATCCTGTCCGCCGTGTCCGCGCC
GTCGTCTCTCGCGATCGAGC
>r1000.1 |SOURCES={KEY=4440dff4...,fw,2096423-2096573}|ERRORS={}|SOURCE_1="mcg" (4440dff437a67938963f7ee3177b9a39f2c413a8)
TGTGGCGGCGGATGGCGAGCGGCCGCAGCAGCACGGGGGCCGACCACTCCACTCCCCCGATCTTC
CACGCGGCGAGCCCCACGGCCAGGTGCACCGGCTCGAGACCGCGCGCGGTGCGCAGTTCGACGTT
CTTCGCCGTGATGCGCTCGG
