# Supplementary material for: Rapid phylogenetic and functional classification of short genomic fragments with signature peptides
Source: BMC Res Notes. 2012 Aug 28;5:460. doi: 10.1186/1756-0500-5-460 (PMC3772700; doi:10.1186/1756-0500-5-460)
Supplement: Additional file 4 — Synthetic data produced from draft genomes of four soil bacteria. This file contains a zip file of the 16 synthetic data sets used to compare sensitivity, specificity, and throughput of our method to three types of BLAST-based methods. (TAR 6400 kb) [file 1756-0500-5-460-S4.tar › syndat/mcg.300.fna]

>r1.1 |SOURCES={KEY=4440dff4...,fw,3496624-3496924}|ERRORS={}|SOURCE_1="mcg" (4440dff437a67938963f7ee3177b9a39f2c413a8)
CGGCTTCCCCGTCATCCCGGAGTTCTCGCACGTGCGACGGTCCCGGTCCGACGACCCCGCGGAGC
GCATCTTCCGGCGCGGCTACAACTACGACGACGCGCCGCCGACGGACGCGGTCTCGGACGCGGGA
CTGCTGTTCGTCTCGTTCCAGGCCGACGTCGATCGGCAGTTCGTCCCCCTGCAGCGTCGACTCGA
CGAGCTCGACCTGCTCAACGAATGGACGACCCCCATCGGGTCGGCCGTGTTCGCCCTTCCGCCCG
GCTGCGCCGAGGGCGGTTTCATCGGAGAAGGAATCCTGAC
>r2.1 |SOURCES={KEY=4440dff4...,fw,2215895-2216195}|ERRORS={}|SOURCE_1="mcg" (4440dff437a67938963f7ee3177b9a39f2c413a8)
AGCCGGCTGCCTGGGGAGCGGCGTTGGTGTAGAAGAACGTGGCGGCGGTGGCATCGCGAGCGTCG
TCGGGAGACCCCCACCCCGGATCGCGGCGCCGGACGAGGTGGCCGCGGTCGAGATCGTTGCGGCT
GTAGACCTCGGGACCGGCCTGCGCCGACTCCGGCGCCCGGGGATCGAGCCGCCACTCGCCGGAGC
GGGGGAGGTCGAGAAGGGTCGCTCCGTCGATGACCACCCCCGTCACGGCGGCGAAGCGGCGCTCC
GGGTCGAGCAGCACGGAGAACCGCGGGTAGTCGAGCCGGA
>r3.1 |SOURCES={KEY=4440dff4...,fw,1801584-1801884}|ERRORS={}|SOURCE_1="mcg" (4440dff437a67938963f7ee3177b9a39f2c413a8)
GTGAACAGCGTCAGCAGCGCCGCGGCGGCCGTCGCGACCAATCCCCCGATCGCCGCGCTCGGAGG
CGACTTGGCCAGCAGGCGGGCGATGGTGAAGACCAGTGCCAGCCCCACGGAGACCCCGAGGCTCA
GGGGGAGGTTCCCCTGGCGCGTCTCGGGATCGATCGTGACGGTGAACAGCACCACGAACGCCAGC
GACGGCAGGACGGACTCCAGGATGCCGCGCCACCCGCCCATGGCCGCCCAGACGGCCGCGCCGGT
CGAGGAATGCTTCGACGGATCGAGCCCCGCGCGTCGCGCC
>r4.1 |SOURCES={KEY=4440dff4...,fw,288857-289157}|ERRORS={}|SOURCE_1="mcg" (4440dff437a67938963f7ee3177b9a39f2c413a8)
CTCCGACCGCGCCGACAGTGCGGCGTTGCGCGATCTCGCCGCCCGCGGCGCGACGGTCCACGTCG
GGCACGACGCCGCCCACCTCGGCGACGCCGACACGGTCGTGCACACCGGTGCCATCTGGCCCGAG
AACCCCGAGTTCGTCACGGCGAAGCAGCGCGGACTCCACGTCATCCACCGCTCGCAGGCGTTGCA
CTGGCTCATCGGCGGGCGCCGCCTCGTCTCGGTGGCGGGCGCGCACGGCAAGACCACCTCGACCG
GCATGATCGTGACCGCCCTGCGCGCGCTCGACGTCGACCC
>r5.1 |SOURCES={KEY=4440dff4...,fw,281961-282261}|ERRORS={}|SOURCE_1="mcg" (4440dff437a67938963f7ee3177b9a39f2c413a8)
CACCACCATGATCGGCTTCGCGCCCGCCGACGACCCGCAGTACATCGTCTCGGTCAACCTCGACG
AACCGCGGACGGTAAAGTCGTCTGCGGCCACGGCCCCCGCCTTCCAGAAGGCACTCACCCAGGTG
CTCAAGAACTACCGGGTGATCCCGTCCGGAACCACTTCCCCCGAACTGCCCAAGTTCGGCTGACA
CGCCGGATGCCGGTCTCCTCCCGACACGGAAAGGGCGTCCGTACACAGCAATGATCTCCACCAGC
CTCTCCCACATCGCCTCCGTGCTCGGCGGCCGCCTCGTGC
>r6.1 |SOURCES={KEY=4440dff4...,bw,559595-559895}|ERRORS={}|SOURCE_1="mcg" (4440dff437a67938963f7ee3177b9a39f2c413a8)
ACGGGGCCGGCCCCCTCACGGCATCCCTCGAACTCGGATGCGACTGCCTCGGCGAGATCCACTAC
TTCGACGCGCACGTGCTCGACGGCGTCGGCGAGGCCCAGACCATCACCAACGGCGTGTGCCTGCA
CGAGGAGGACTCCTCCATCCTGTGGAAGCACGTCAACACCCGCACCGGCGAGGCCGACGTCCGCC
GCTCGCGCCGCCTCGTGATCTCGTTCTTCGCCACCGTCGCGAACTACGACTACGGGTTCTACTGG
TCGCTTTACCAGGACGGCTCGATCGAGCTGGAGATCAAGC
>r7.1 |SOURCES={KEY=4440dff4...,fw,2970409-2970709}|ERRORS={}|SOURCE_1="mcg" (4440dff437a67938963f7ee3177b9a39f2c413a8)
GGTGCTCGCCGACCAGACCGCCGGTTCTCCCGAAGCGGTTCACGATCTGCTGCGTCGCCTCGCGG
TGCCCGCGGCCGCCAACGCCCGGGCCGAGCAGGCCGCGCTCCAGCGCATCGCTGATGGCGACGGC
ATCCGGATCGAGGCGCACGACTGGGCGTTCTACACCGAGAAGGTCCGCGCCGAGCAGTACGACCT
CGACCGCGCCGCGCTGCGCCCCTGGTTCGAGGCCGAACGCGTGCTGCGCGACGGCGTGTTCTCCG
CCGCCGAGCAGCTGTACGGCCTCCGCATCTCCGAGCGCCA
>r8.1 |SOURCES={KEY=4440dff4...,bw,72190-72490}|ERRORS={}|SOURCE_1="mcg" (4440dff437a67938963f7ee3177b9a39f2c413a8)
ACGGTGCGTGGGCCACCTCCGGAGGCAATGACCCGCGTCCGATCGCGAGCGTCGCCAAACTCATC
ACCGCGCTCGTCGTCCTGGACCGGCATCCCCTCGACGGGCCTGACGATCCGGGCCCGACCGTGGC
GTTCACGGAGGCGGACACCGACCTCTACGACCAGTTCTACGTGCTCGGCGCGACGATCGCGAAGA
TGCCCGATCGCACGACGCTGTCCCTCCACGACGCGCTGGCCACGATGCTGCTCCCCTCGGCGAGC
AACTACGCGGTCGCCCTGGCGCGCTGGGGGTACGGCTCCG
>r9.1 |SOURCES={KEY=4440dff4...,bw,42463-42763}|ERRORS={}|SOURCE_1="mcg" (4440dff437a67938963f7ee3177b9a39f2c413a8)
ACTCCTCGAACGTGGCGCGCGGGTTCTGCACGGCCTCCAGCGACACCGTCTCGCGGCCGTGGAAG
AAGTTCTGCACCCAGTCGCCGACGACGCGGAACTTGCGCTCCCACGTCGGCATGGCCAGGCCGTG
GTAGCCACGGTGGGCGAACCACGCGAGGAGACCCGTGAGCGCGATCTTCCCGGACTGGAACGCAC
CGTTGTACAGACCGAGCCCGGCGACCGCGCCGAGGTTCTTGTGGAAGTACTGCTTGGGCTCCTCG
CCGCGGAGGACCGCGACGATGTTCTTCGCCATGAGCTTGC
>r10.1 |SOURCES={KEY=4440dff4...,bw,2862625-2862925}|ERRORS={}|SOURCE_1="mcg" (4440dff437a67938963f7ee3177b9a39f2c413a8)
CCACACGCGGGAGCAGCGCGCCCTTCTGGAACGTCGGACGCTGGGGCGGGATGCCATCCGCCTCG
CCGTCGCGCACGGCGATCCGGCCACCTCGCTCGCCGACCTGCGCGACCGGGCGTGGGTGATGGAA
CCGGAGGGGACCGCCGCCCGTCAGTGGGCGACGCAGCAGTGCCGGGCCGCCGGTTTTGAACCCGA
CGTCCGGTTCGCGCTCGCCGACCTCACCGCACACGTGCGGCTCGTGGCATCCGGGCACGCGGTGG
GGATGATCCCCGCGCTCGTCTTCGGCGGGGACGAGCCCGT
>r11.1 |SOURCES={KEY=4440dff4...,bw,3530206-3530506}|ERRORS={}|SOURCE_1="mcg" (4440dff437a67938963f7ee3177b9a39f2c413a8)
CCTCGTGCGCCACGACCGACCCGGCCATGTCGACCACGACGACCGTGTCGACGACGGGGTCCAGG
TGCACCCCGACGGCGAAGCGCGAGCGCGGCTCGAGCTTCAGCAGAGTCCGGGGCTTGCCCGGCCC
GGAAATGACCTTGCCGGCTTCGGCGATCAGCCCCTCCTCCGCCAGACGCCGGGTGACGTTGCTGA
GGGTCTGCGCGGAGAGACCCGTCCGCGCCGATAGCTCGACGCGGCTCAGCCCCTCGGGCGAGCGA
CGGATGAGATCGAGCACGAGCGTCTGGTTGTACTCGCCCA
>r12.1 |SOURCES={KEY=4440dff4...,bw,565579-565879}|ERRORS={}|SOURCE_1="mcg" (4440dff437a67938963f7ee3177b9a39f2c413a8)
CAGCGGCTGTCCCGGCATCCGGAGTCTGTCGATGACCGCGCCCATGCGCGCGACGTACTCGAAGT
GCAAGTGCGTGGGGTCTTCCAGGTCGACGTGCGACTGCGGGGTGCCGTCGACGACGAGCTCCGAC
CCCGACACGTAGGTGGACGCGGTCACCCGCGCGATCGCCCCGTCGGACAGTCGCGCCGTCGGCGC
ATCGTCCGGTTCCACCCGCATCCGTGCCATGTCTCCACGCTATCCCGCGCTCCTCGCGCCCCACG
CGCGTGAGTCGCCAGGAAGTGTCGCCTCCACCACCACCGG
>r13.1 |SOURCES={KEY=4440dff4...,bw,1529615-1529915}|ERRORS={}|SOURCE_1="mcg" (4440dff437a67938963f7ee3177b9a39f2c413a8)
GCCACGACGACAGACTCATCACCCAGGCCGACGTCGTCGTGCGGCTGGACTCGGGCCGTCTCGTC
GCCGGAAAGTCCGCCGGGGAAAGCGAAAAGCCCCGGTCTCCCGGGGCTTTCGCTGATGTTCTCGG
TGGCGAGTGAGGGATTCGAACCCCCGAATGCAATGCAGTCTGATTTACAGTCAGATCCCTTTGGC
CGCTTGGGTAACTCGCCAGGTGCGCACCCGCCCGGCTTTCGCAGTCGACCAGAGGCGCGATCACC
TACCTTACCCTCTGCGAGGGGGTGCTTCCAACACGGGGCA
>r14.1 |SOURCES={KEY=4440dff4...,fw,3456106-3456406}|ERRORS={}|SOURCE_1="mcg" (4440dff437a67938963f7ee3177b9a39f2c413a8)
TGACCGACAGCGACGCGGCGTTGCGGCGACCGAGCCACCCCGGACCCAGGGTCGTGACCGCGGCC
ACCAGGCGCTCGCGCAGCTGCAGGGACGCGGCCGCCGCTCCCCGGGCGGACACGCGTTCGGATGC
CGCGATGAGGAGGCCCCGAACGACGACCAGCGCCGCCGCGGCCGTCACGAAGCCGGTCAGCTCGC
CGATCGGCCGCCCGTCGATCGCGCCGACGAGCGCGGAGGTGAGAGCCCAGGCGAACCCCACGACG
ACCCCCGTCTGGGCCAGGACCACCGCCGCGCTCACCGCGA
>r15.1 |SOURCES={KEY=4440dff4...,fw,2639796-2640096}|ERRORS={}|SOURCE_1="mcg" (4440dff437a67938963f7ee3177b9a39f2c413a8)
GGCGGGGAGGCCTTCGTCGATCATGAAGGCGCTCAGGATCTCCTGTCCGATGCGCGCTGCACTCT
CCGGCGTATGGTCGTCGTCCTCCCACGAGCTGAAGAAGTCGGAGTCGGCAGCCCGGTGATCATCG
ACCCACCGGCCGATTGCAGTCGCCAGCTCGAGACGCGCGTCCCGCCCGCGATCCATCGCTTCCCA
CCGGTGGTAGGGCACATCGGTTTGCAGATTGACCTCGAGGAACGGCTCGGCGAGGTTTCCGGGGA
GAGGAGCGTCTCCGGTGATGACTACCAGCCGGATCCGGTC
>r16.1 |SOURCES={KEY=4440dff4...,bw,368434-368734}|ERRORS={}|SOURCE_1="mcg" (4440dff437a67938963f7ee3177b9a39f2c413a8)
AGGCCCTCGATGCCGTCGGCCACGCGGACGAACGCACCGAAGGGAACGAGCTTGGTGACCTTGCC
CGGAGCGATCTGACCGATCGCGTGGGTACGGGCGAAGACCTGCCACGGGTCTTCCTGCGTCGCCT
TGAGCGAGAGCGACACGCGCTCGCGGTCGAGGTCGACCTCGAGGATCTCGACGGTGACCTCCTGG
CCCACCTCGACGACCTCGGACGCGTGCTCGATGTGCTTCCACGACAGCTCGGAGACGTGGACGAG
ACCGTCGACGCCACCCAGGTCGACGAACGCACCGAAGTTG
>r17.1 |SOURCES={KEY=4440dff4...,bw,2071130-2071430}|ERRORS={}|SOURCE_1="mcg" (4440dff437a67938963f7ee3177b9a39f2c413a8)
GAACACGCCGAGGATGATCAGCACCGGGGCGGTGAAGAGCCAGCCGGCGGCGGCCTCGCCGCGCC
GGATCCCCGTGGAGGAGGACCCGGCGCGGCGGGGCGCGGTGGTGAGAGCGGTCATGGGCGGTCGC
GCCTACTTGGCGATCGCCTCGAGGTTGCCCTGCACCGTGGTGAGGATCGACTGCGGGTCACCGGT
CTTCAGCGACTCCAGCTGGGCGTTGAAGTCGGTGATGACGTCGGCCGCGCCCGCGATGTTCGGCG
GGAACTGGGCGTACTCGGCCCCGGCGAGGAACGCCGTCAG
>r18.1 |SOURCES={KEY=4440dff4...,bw,1052759-1053059}|ERRORS={}|SOURCE_1="mcg" (4440dff437a67938963f7ee3177b9a39f2c413a8)
CCCCGCGCGCCACCGGTGACGCCCCCCGACGCCGCCTCGACGGCTGGGAGCTCATGGGTCCGCTG
TACAAGGCGTTCGAGACCGGCGCCGGAGGTTCGGCCGCCAGCATGGATCTGCCGCCCGTCCCCGA
GTTCGATCGGCTCTCGCCGCGCGGCCTCGAGGTCATGCCCCACCAGTCCCGCTTCCTCGAGGCCG
TCCGTCAGGGGCACCGCTCGTTCCTGCTGGCCGACGAGCCGGGCCTCGGCAAGACGGCCGAATCG
GTGCTCGCGGCGTCGGTCGCCGAGGCCTACCCGCTGCTGG
>r19.1 |SOURCES={KEY=4440dff4...,bw,1741442-1741742}|ERRORS={}|SOURCE_1="mcg" (4440dff437a67938963f7ee3177b9a39f2c413a8)
CTGGCGCGCCGCGGCGAGCGTCCGACCCTCGTGCAGGTGGCGAACTTCGTTGCCGGCGAGGGTGA
TGGCGCGGGTGCTTCGACGGTGGGCGCGCCGGCGGAGGCGGAGCCCGTGGCGGATGCCGACGCGA
CCGGGGCCGTGGACGAGACGACGCGCGAGGTGGCACCTTCGGGCGCTGCTTCCGCACCGGCTGCC
GCCACGCCGTCGAGTGACGACGTCGACGAGGCGACCCGCGAGGTGGTCGCCGCGCGGGGTCCCGC
GACAGCATCCGGCGGCGAGGACCAGCCGCTGACCCGACGG
>r20.1 |SOURCES={KEY=4440dff4...,bw,3340524-3340824}|ERRORS={}|SOURCE_1="mcg" (4440dff437a67938963f7ee3177b9a39f2c413a8)
CCTCATCACCGAGACGGTCTTCGGTCGGGCGGGGATCGGCAGCGTCGTCCAGACGGCGGTGGCGA
CCCAGGACCTCCCCGTCCTGCAGGCGATCGTCGCGCTGGCCGCGGTCGTGTTCGTCGCCGTGAAC
CTCGTCGCCGACCTGCTCTACCCCGTCCTGGATCCGCGCGTGTCGCTGCTGCAGCCGCGCCGGAC
CGCCGTGCCGGCCCCGATCGCGGACACGGCGCTTCCCGAGAAAGCGAGCGTCCGATGACCGCTGT
CCTGACCCCCGCGCTGTCCGGTTCGGACGCGCTCGGCGCT
>r21.1 |SOURCES={KEY=4440dff4...,bw,2312168-2312468}|ERRORS={}|SOURCE_1="mcg" (4440dff437a67938963f7ee3177b9a39f2c413a8)
CCACCACGCCAGGAGTTCCCCCGTGACCACTGAGACGCGCGTCCTCTCCGGACGCTACCGCGTCG
ACGACCTCATCGGTCGTGGCGGTATGGCCAGCGTCTACCGCGGCTACGACCAGACGCTCGGGCGC
ACGGTGGCGATCAAGATCCTCAAGGCCGACCTCGCCGGCGACGCCGCGTTCCGCACGCGGTTCCG
TCTCGAGGCCCAGGCTGCGTCGCGCATGGCGCACCCGACGATCGTGCGGGTGTTCGATGCGGGCG
AGGACGTCGAGGTGGGAGCCGACGGGCACGAACGTCCCGT
>r22.1 |SOURCES={KEY=4440dff4...,bw,3144070-3144370}|ERRORS={}|SOURCE_1="mcg" (4440dff437a67938963f7ee3177b9a39f2c413a8)
CCGCCGAACGGTTCCTCGAATGGCGCCCCAGCCTGCCCCTGCAGGCGCTGACGGCCGGCCGCAAC
GCGGTGGTCGTCGCCCCGTCGGCCGACCTCGACCGCGCCGTCGCCGACATCGTGGCCGGGGCCTT
CGCCCGAGCGGGGCAGGCCGCGACCGCATCGTCACTGGTGATCCTCGTCGGCGCTGCGGCGCGGT
CGACACGCTTCCTGGAACAGCTGAAGGATGCCGTGGCGTCGCTGCGCGTGGGTCCCGCCGACGAC
CCGCTCTCCGACGTCGGACCGCTCGTCGAGGAGCCGCAGG
>r23.1 |SOURCES={KEY=4440dff4...,fw,392539-392839}|ERRORS={}|SOURCE_1="mcg" (4440dff437a67938963f7ee3177b9a39f2c413a8)
CGAGCAGAACGTCTGGATGAGCCACGGCGATCAGGTCTCGCGCGCCCCCGAGGGGTTCGAGGTCC
TCGCGCGCACCGCGCACACGCCCGTCGCGGCGTTCGCGAACGACGCCCGCCGCATGTACGGCGTG
CAGTGGCATCCCGAGGTGAAGCACACCGACCACGGCCAGCGGGTCATCGAGAACTTCCTGCACAA
GGCGGCCGGGCTCCCGGCGGACTGGAACAGCGGCAACGTGATCGCTGAGCAGGTCGCCCGCATCC
GCGAGCAGGTCGGCACCGGCCGCGTGCTGTCCGCGCTGTC
>r24.1 |SOURCES={KEY=4440dff4...,bw,1508360-1508660}|ERRORS={}|SOURCE_1="mcg" (4440dff437a67938963f7ee3177b9a39f2c413a8)
TCGAGGGCGAGCTGTCGGAGGCGGCATCCTCGCTCGATCTCGTCGCCGTGCTCCACCCCACCGCC
GCGGTCGCCGGAACCCCCACCGCGGTGGCGATGGACGTCATCCGCCGCCTCGAGCCCTTCGACCG
CGGGCGCTACGCCGGGGCCGTCGGCTGGATCGGCGCGTCGGGCGACGGCGAGTGGGCCATCGCCC
TGCGCTGCGCGCAGATCGACCCCGCCGCCCCCGCATCCCCCACCGCGACGATCACCGCATACGCG
GGCGCCGGGATCGTCGCCGAGAGCGTGCCCGAATCGGAGC
>r25.1 |SOURCES={KEY=4440dff4...,fw,1140159-1140459}|ERRORS={}|SOURCE_1="mcg" (4440dff437a67938963f7ee3177b9a39f2c413a8)
CGCACGAGTCCGCGATGCACTCGATGAACCACACGTTGTCGGAGTAGTCGATGCCGAACCCGGTC
GCGTGGGTGTTGAACACCTTCACGCGACGGAAGTACGTGTCACGGAAGTTGTGCATGATGAAGCC
CTTGAGGCCCGCCACGTACGACGATCCGATCGGCTGCGCGGTCCCGTCGATCGTGAAGTCCTCGA
AGAACATGTCCGACCACTGGAAGTCCGGGTCGCCCACGTTGAACTGGTTCATGCCCAGCCACGAG
TTCGACGCGGACGTGAGGAACCGGGTGCGCCCCATGCCCT
>r26.1 |SOURCES={KEY=4440dff4...,fw,333424-333724}|ERRORS={}|SOURCE_1="mcg" (4440dff437a67938963f7ee3177b9a39f2c413a8)
GCCCGCGCACGACGACATCACCGCCGCGGTCATCGCCGAGGTCGACGAACGCTTCCCCGACCATC
CCGGCGCAGCCACGGAGTTCTGGCTCCCCGTCACCCCCGAGGAGTCGCACGCCTGGCTCGAGGTC
TTCGTCGCCGAACGCCTGCACGACTTCGGTCGGTACGAGGACGCCATGAAGGCCGACGAGCCCTT
CCTCTTCCATGCGGTCGTCTCCCCGCTGCTGAACATCGGGTTGCTCACCGTCGACGACGTGATCG
CCGCCGTCACGCGGACCGATGCGCCGCTGGCATCCGTCGA
>r27.1 |SOURCES={KEY=4440dff4...,bw,1680232-1680532}|ERRORS={}|SOURCE_1="mcg" (4440dff437a67938963f7ee3177b9a39f2c413a8)
GGTTGAGCGACGCGCGCTCGCGCTCCCATCGGGCCTGCAGCTCGTCGAGCTTCGCCTGCTCGGCC
GCGAGGGTCTCGCGGAGGGTCGCCAGGCGCTCCTTCGAGGCGGCGTCCTTCTCTTTCTTCAGCGC
GAGCTCTTCGAGCTTGAGGCGGTCGACGTGGCGACGCAGCTCGTCGATCTCGAGCGGGGCCGAGT
CGATCTCCATGCGCAGGCGCGACGCGGCTTCGTCGATGAGGTCGATGGCCTTGTCGGGCAGCTGC
CGCGACGGGATGTAGCGGTTGGACAGGGATGCCGCGGCCA
>r28.1 |SOURCES={KEY=4440dff4...,bw,3298076-3298376}|ERRORS={}|SOURCE_1="mcg" (4440dff437a67938963f7ee3177b9a39f2c413a8)
TACACCCAGGACTACTACCCGGACTGGCCCTACAACCAGGGCGTTCGCCCCGGCGACGACCGCAC
GTACGTGCGCGACGCGGACGGAAAGCTCACGTCGGAGTGGACGCCCGGAGGCGACGGGGTGTGGG
ACTACCTCGAAGTGCTGGAGATCGTGACCGAGGCGGTCGCGACCGGGGCCGACGACCCCGAGAAG
TACACGTTCATCCCCTTCAACGAGCTCGACCTGCAGTGGCTCAATACCGACGACAAGTACAACCG
CTACCTGCAGCAGGGCGGCCAGCCCGACAGCTACACCCCC
>r29.1 |SOURCES={KEY=4440dff4...,bw,2821202-2821502}|ERRORS={}|SOURCE_1="mcg" (4440dff437a67938963f7ee3177b9a39f2c413a8)
ATCGAGTTTCGGAACTTGTCGAGTTCGGACGCGATTTCCATGTTCACGACCTCCTATCCCGGATC
ATAGCCGCAACCGTCATGGCGATGCTGTTAGCAGCGCGGTATGCGATTTCGACGTCGTCCACCGT
GTCGAGCCGATGGATGAGCTTGTGCTCATCGGGACTCTCCGGCGGGTGGATGTGACAGCGACCTC
CAGCGCAGTCTACTCGGGCGACCTGTTCCCATGAGCCGTCTTGACTCCAGTCACCGACCTGAACC
AGCAGGACGAAGTCCACCATTCGACCTTCGTGCCGCCACA
>r30.1 |SOURCES={KEY=4440dff4...,bw,1963747-1964047}|ERRORS={}|SOURCE_1="mcg" (4440dff437a67938963f7ee3177b9a39f2c413a8)
GCCGAGAACCTCGCCCGAGCCGAACGCGAGCAGGCGGTCCTCGTGCAGCGCGCCGAGAACCGCCA
GGCCGAACTCGACGCCGACGTCAAGCGCGTCGCGGATGCCGAGAAGTACCGCAAGCAGACCGAGG
CGGATGCCGAGTCCTACGCGCGGCAGAAGAAGGCCGAGACCGACCGTCAGGTCGCGCAGCAGGAG
TCGGACGCCGAGGCCTACGCCGTGCAGCGTCAGGCCGAGGCGCGGCAGGCGTCCGCCGCCGCGGA
AGCCGCCGCCGTGCGCGCACGTGCCGAGGCCGAAGCGGAA
>r31.1 |SOURCES={KEY=4440dff4...,fw,882877-883177}|ERRORS={}|SOURCE_1="mcg" (4440dff437a67938963f7ee3177b9a39f2c413a8)
AAGGTCTCGATGCGGCGCAGGATGGACTCCGTCGCGTCGCTGCTCGATCCGTTCGGGACGTGAGC
GTACGCCCAGACGATCTCCCGATCGGACGCGGCCGGAAGGCGGGAGCGATCGAGGCGCGTCGGCT
GGGAGAGCAGGACGAAGGGCGCGGAAGGATGCCGACCTGCTCGGGCCTGCTTCTCCGCGCGCGAC
ACGTCCCGCTCCCACCCGCCCAGGTGAACCGTACCGGCCTGGCGTAAACGGGCGTCGGTCCACGG
CACGGGCTCGGAGAGGATCATGTCGACCTTCGCCGCGGCG
>r32.1 |SOURCES={KEY=4440dff4...,fw,2165410-2165710}|ERRORS={}|SOURCE_1="mcg" (4440dff437a67938963f7ee3177b9a39f2c413a8)
GGACTTCTCTCCAGCGATGCCCAGACCGCGTACGCCCTGGCCATCGAGTTCGAGCTGTACGGCGA
CGTGGCGGAACGCGACGTCTGGGGTGCCCGCTTGGCAGAGCTCGTCCGCGCCGGCGGCAACCGCA
TCGCGACGGGATTCGCGGGGACACCGCTCATCACCGATGCGCTCACGCGCTCCGGGCACGTCGAC
ACCGCGTACGACCTGCTGCTCGAGAAGGAGTGCCCGTCGTGGATGTACACGGTGCTCTCGGGCGG
CACGACGACGTGGGAGCGCTGGGACAGCCTGCTGCCCGAC
>r33.1 |SOURCES={KEY=4440dff4...,fw,2985998-2986298}|ERRORS={}|SOURCE_1="mcg" (4440dff437a67938963f7ee3177b9a39f2c413a8)
GGCGACGAGCGATCCCTCCGGGACCACCGTGCCCTCGAGGACGACCGCTCCCCCGGCGACGAGGC
ATCCGGGTCCGATCTCGGCGCCCGAGAGCACGACGCTCCCCATGCCGATGAGCGAACCGTCGCCG
ATCGTGCAGCCGTGGACGACGGCGTTGTGGCCCACCGACACGTCGGCTCCGATCGTCACCGGACG
CCCGCGATCGACGTGCACCGAGACGTTGTCCTGCAGGTTGCTCCGCGGTCCGAGCGAGATCGCGG
CGCTGTCGCCGCGCACGACGGCGTTGTACCAGACGCTCGA
>r34.1 |SOURCES={KEY=4440dff4...,fw,1144986-1145286}|ERRORS={}|SOURCE_1="mcg" (4440dff437a67938963f7ee3177b9a39f2c413a8)
TCGTACTGCATCCGCAGCAGCGTCGTGTCCGACGACCGGCCCGCTGACGCCCACGACACAGAACC
CATCCGGGTCGGGTCGAGCTGCACGCCCACACCGGTCACGTCGTTCGGTTCCCACGTCAACGGGG
CCTCACCCTGCAGACGGGGCTGTTCCTCCGTCCCGGACTCGTACACCCAGCCGAACGAGTCGGAG
CTGGTGCGTTCGAGCCGGATCCGAATGTCGGGCCCGTTTTCCTGGTTCGACAGGTCCGTGAGTGC
CGCGCCGATCTTCTTCCGCTCCACGGCGGTGTACGACTGC
>r35.1 |SOURCES={KEY=4440dff4...,bw,2790790-2791090}|ERRORS={}|SOURCE_1="mcg" (4440dff437a67938963f7ee3177b9a39f2c413a8)
GATTGCGGGGTGGTGGACTCCGTCTCGGCCGACGAAGGGAGTGGAACAGCCGGAGGCGCCGGGAG
CCGCACGACCGGTAGGGCGGAAAGCGAGGCGCTCGGCGGTGGAGGAAGGGGGCGACCGGTTGCCC
CACCGCTGAGTGCCGACAGCACCGCCGGCTTGCGCGCCGCGATCCGCTGCGCTTCGTCGGCCGCG
CCGACTTCGCGAAGGAGCAACTCCGCCGAGTCGAGAGCCCGATAGGTTTCGGCGGGGCTGAACTC
GACCTGGTGCGCATGCTTGTTGCGCACCTCGCGCATCTCG
>r36.1 |SOURCES={KEY=4440dff4...,bw,3513901-3514201}|ERRORS={}|SOURCE_1="mcg" (4440dff437a67938963f7ee3177b9a39f2c413a8)
GTCGCAGGGCTGCATGCCGACGGCGGCCAGGAGCACCGGGTCCTCTCGCTGACGTCCGCCGCCCG
TCGCGACGCATCGCTGCAGCACGCTCACGACGACACCCGGTTCCGGACGCTCCGCGCCGCGGGTG
TGCGCATCGACACGTTCGACCGCGTCGCCGGCGACCAGCCGATGACCCCGGACTCCTTCAGCCCC
GCCGAGCTCGCGCACGCGGCGTCCCTCATCGCGGATGCCGACATGGTGCTGTCCCTCAAGGAGCA
GCCGTTGAGCCTGATCGTCGCGCTCGAACGGGCGGGCATG
>r37.1 |SOURCES={KEY=4440dff4...,bw,507469-507769}|ERRORS={}|SOURCE_1="mcg" (4440dff437a67938963f7ee3177b9a39f2c413a8)
GCCGTCCAGAAGGCGATGCGCGACAACTTCCCGGCCGACAACACCATCAACCGCATGGTCTCGTC
GGGCGCCCGTGGTAACTGGCTGCAGATCCGCAACATCGCGGGTATGCGTGGTCTGGTGAACAACC
CGAAGGGTGAGATCATCCCGCGTCCGATCATCTCCTCGTACCGCGAGGGTCTGTCGGTCGCCGAG
TACTTCATCGCGACGCACGGTGCCCGTAAGGGTCTGGCCGACACGGCTCTCCGTACGGCCGATTC
GGGTTACCTCACGCGTCGTCTGGTGGACGTCTCGCAGGAC
>r38.1 |SOURCES={KEY=4440dff4...,bw,2854151-2854451}|ERRORS={}|SOURCE_1="mcg" (4440dff437a67938963f7ee3177b9a39f2c413a8)
TGACGGCGGGGAACGGCGACAGGTTGGGCGAGTACAGGAAGCCCCACATGATCGCGGCGATCACG
CCCGGCACGGCGTACGGCACGAAGAACGCCAGGCGGAAGAAGCGCTTGCCGCGCAGCAGCGGCGA
GTCCAGCAGCAGGGCGAACAGCAGCGCGAGGCCGAGCATCACCGGCACCTGCACGACGCCGAACA
GCAGCACGCGGCCGACCGAGGTCCAGAACGCGGTGTTCTGGAACACCAGCGCGTACTGCGCGAGT
CCGCCGAACACCTCCCGGGCCTGACCGAACGTGCCCTCGC
>r39.1 |SOURCES={KEY=4440dff4...,bw,3553449-3553749}|ERRORS={}|SOURCE_1="mcg" (4440dff437a67938963f7ee3177b9a39f2c413a8)
AGACTCGCGACGCCGTCATAGCGCTTCTTGCCGTCGACGTGGTCGAAGTAGTCGCGGTCGGTGTA
CGGCGGCTGGATGTCCCACGCTGCGAACAGCTCGTCGAACATCTCTTTCCACGCCCGCATGTGGA
CTTCGGCGGTGGGGGTGAGCACGCCGTCGAGGTCGAACAGTACGGCGTCGAAGGAGGTGAGGTCG
GGCAGGTCGCGGCTGTCGGTCACGGTGGCTCCAGATGGCAGGACGGGACTCACGGTCGCGACGGT
GCGCCGCCCTCCCAGCGTAGTGGCGGGCGACCCCGTCGCG
>r40.1 |SOURCES={KEY=4440dff4...,bw,3028563-3028863}|ERRORS={}|SOURCE_1="mcg" (4440dff437a67938963f7ee3177b9a39f2c413a8)
AGCGCGCCCCGGTGCGGGAGCGTCTCCTGGAGCTCTTCGGGCTGATCGGCGACGAGGACCCCCGC
GTGATCCGGGCGCGGTCGCGACTGGCATCCCTGCTGTTCTGACGACGACACGAGAAAGGCCCCGT
CCGCGGACGGGGCCTTTCTCGTCGTCGGGACTCAGCCCGCGCGGTGGTGAAGCCAGAGGACGCCG
AGCGGGGGGAGCGTCAGCACGGCGCTGCCGCGACCGTCGGTCGTGATCGCGCCGAGGTTCCCCTG
GCCCGAGCCTCCGAACGCCTCCGCGTCGCTGTTGAGCACC
>r41.1 |SOURCES={KEY=4440dff4...,bw,881364-881664}|ERRORS={}|SOURCE_1="mcg" (4440dff437a67938963f7ee3177b9a39f2c413a8)
GATAGAGAAACACCGCATGACAACGATCTTCGTTCTGGGTTCCGGACAGGAGGACAACATCGGCG
ATGTGGTCCTGCGCCGCACCATGTTCGACCAGCTCCGCACCCGCGGACCGCTGCACATCTTCCTC
GGGGCCGCCTCGGAGGAGTTCGTGACGGCCCTGGAGCTGTCCGATTCCGACGTCGTCTATCACGA
CAAGGGGGCCTGGCGTTCTGCGCTGTGGGCGTCGATCCGCCGCGGCCGCGGGACCTGGTTCGTCG
ACAAGCCGGGCGAGCTCATCCTCGGACGCCGGTACCTGCT
>r42.1 |SOURCES={KEY=4440dff4...,bw,1306530-1306830}|ERRORS={}|SOURCE_1="mcg" (4440dff437a67938963f7ee3177b9a39f2c413a8)
CTCACTCGTGGAGGCTCTGCACTCCGGTCTGACGGTGACGCAGGTCCCGGTGGCGATGCGGCCGC
GCATGCACGGCAAGCCGAGTCAGAACGTCGTGGGGTCGACGGTGTATCTCGTGCGCTCCGTGTTC
GCCATCTCGCTCGCGCTCATGCGAGGCGCCCTACGCCGGAGGCCCCACGCATGATCGTTCCGGTC
GGCATCGCGTTCGCGCTCGTGATCCTCACGATCATCGTCGTGCTGCTCATGCGTCGCCATCTGCG
AGAGAAGTACGCCGTCATGTGGCTGCTCATCGGAGCGGCG
>r43.1 |SOURCES={KEY=4440dff4...,fw,2500110-2500410}|ERRORS={}|SOURCE_1="mcg" (4440dff437a67938963f7ee3177b9a39f2c413a8)
CGTTGGCGAAGTTGGCGTCGTGCACGGAGTAGTCTCCGTGGCTCAGGTTCAGTCGGGCGACGTCC
ACCCCGGCATCGATGATGGCGCGAACCATCTCATACGACGACGTGGCGGGGCCGAGGGTTGCGAC
GATCTTGGCGCGTCTCATCCGTTTTCAAGCTCCGTGAGGATATTCGGGAAGTGGCCGATCGGCCC
TTGCCAGCTTAGGCGGGCAAGAGGCCGATGGCGACATCGGTCGGGCGTACGGGTGCCGGGAGCAC
CGTCTCGCCCATGAGGAACGTGTCGACCTCGGCGGCCGCG
>r44.1 |SOURCES={KEY=4440dff4...,bw,1900666-1900966}|ERRORS={}|SOURCE_1="mcg" (4440dff437a67938963f7ee3177b9a39f2c413a8)
CACCACGTGGGTGCAGGTCGCCGCGGCCGGTGACGCGATGCTGGAGAAGATCCGCCTCGGACAGC
AGAGCCCGGCCGACGGTCTCAAGGAGCTCCAGGCCACCGCCGACCAGCTGGGCCTGGGCTGAGAT
CATGACGCACGCAGTCGTGGGCGCGACCGGACGGGTTCCGGCCCCCGGTCGCGCCCGCGCCGGCG
GGGCATCGAGCCGCCGCCGGCGCCAGGGATGGGTCGCCTGGGGCTTCGCCCTGCCGTTCGTCGCG
GTCTTCGCGGTGTTCATGGTCGTGCCGATCGTGGGCTCCT
>r45.1 |SOURCES={KEY=4440dff4...,bw,2435358-2435658}|ERRORS={}|SOURCE_1="mcg" (4440dff437a67938963f7ee3177b9a39f2c413a8)
CCACGCTGACGTCCCCTCCGCGATGTCGGTGGCCCGGCCTACAGTGACGTCATGGACGTGATTCT
GGTTCCGGGCCTCTGGCTCGATGCATCGTCGTGGGATGCCGTGACCCCCGCGCTCACCGAGGCGG
GGCACCGCGTGCACCCGCTGACCCTTCCGACCGATCCCGGCGCCGGCATCCAGCACTGGGTCGAC
GCGGTCGTCGCTCAGGTCGACGCCGCCACCGACCCCGTGGTGCTCGTCGGGCACTCCGGCGGAGG
CAACGTCGTGTGGGGCGCCGCCGACGCCCGTCCCGAGCGG
>r46.1 |SOURCES={KEY=4440dff4...,bw,3506767-3507067}|ERRORS={}|SOURCE_1="mcg" (4440dff437a67938963f7ee3177b9a39f2c413a8)
CGGATGCCGCATCCGGACCGATCGAAAAGGAGAATGACCATGGCCACCTACGACCCCTTCCGCGA
CCTCGACCGCCTCGCGTCGACGCTCCTCGACGCCCGCCGCGGCGGACCGCGACGCATGCCGATGG
ACCTGTACCGCGACGGCGACCACTACGTCCTGTCCGCCGACCTTCCGGGCGTCGACCCGGGCTCG
GTCGACATCGACGTCGACGGTCAGCTGCTCACGATCCGCGCCGAGCGCACCCTCGCCGCGGGCGA
CGACGTCAAGTGGATCACGCGCGAGCGCGAGACCGCGTCG
>r47.1 |SOURCES={KEY=4440dff4...,fw,3393380-3393680}|ERRORS={}|SOURCE_1="mcg" (4440dff437a67938963f7ee3177b9a39f2c413a8)
CTGCGAGATGTCGAAGTCGGTCGCGGCGCTGAGGTACGCGTACGCGAGGTGCTCGTCCATGCCCC
AGCGGCCCCCGATCAGCGACAGCGACGCGCGGACGCAGGCGCGCATCGCTGCATCCAGGTCGGGG
TCCATGCCGGTCGGCACGAGGTACTCGGGCGTCCGGACGAGCGGGCCGGTGACGTGTCCGAACGC
TGCGCGGGCGGCATCCGCGGGGATCACCTCGAAGCGCAGCGTCGCCCGGAGCGAGGCCTCGAGCG
CGGTGAGCGCGACCTCGCCGTCGCCCTGCGCGAAGTGCGG
>r48.1 |SOURCES={KEY=4440dff4...,fw,1878372-1878672}|ERRORS={}|SOURCE_1="mcg" (4440dff437a67938963f7ee3177b9a39f2c413a8)
TCGCCGTCAGCGCATCGTGCTCGAGGAGGGCGAGCTGGCGCGCCAGCCGGATCACCGCGTCCCCC
GCCGCCGTCGCGCGCACCGGCTTCGAGCGGACCAGAACGACTCGACCCAGCTGATCCTCGAGTGC
TCTGAGACGCTGGCTGACGGCCGACGGGGTCAGGCGAAGGCGGCGGGCGGCGGCATCCAGGGTTC
CCTCGTCCACGACGGTCGCGAGCGTGCGGGCAAGGTCGAGCGGGATGGGCATGAAGCGATGCTAA
TGGTTCGTCAGAATCATGAACTGTACTTGACCTCTCCGCG
>r49.1 |SOURCES={KEY=4440dff4...,bw,2743584-2743884}|ERRORS={}|SOURCE_1="mcg" (4440dff437a67938963f7ee3177b9a39f2c413a8)
CGCCGCCGGCCCCTGGGTCGACGAGCTCGGCCAGAAGCTCGGGATGCCGCGGCAGATCGGCGGCA
CGACGGGGACGCACTTCGTGGTCGACGCCTTCCCCGGCGCACCCGACGCCTGCATCTACTTCGAG
GCGCGGTCGGACAACCGCGCGATCCTCGTGATCCCGTGGAACGGCCGGTACCTCATCGGCACCAC
CGACGACCGGTTCGACGGCGACCCGGGCGCCGTCCGCGGCACCGACGACGAGGTCGCCTACCTCC
TCGCCGAGACCAACCTGCTCATCCCGACGGCGAACCTCAC
>r50.1 |SOURCES={KEY=4440dff4...,bw,1273841-1274141}|ERRORS={}|SOURCE_1="mcg" (4440dff437a67938963f7ee3177b9a39f2c413a8)
GACGCGCCGACGTCTGGGAGCCGGACGACGACGTGTACTGGGGTCCCGAGACCACCTGGCTCGGC
GACGAGCGCTACGCGGGTGACCGCGACCTCGAGAAGCCTCTCGCCGCCGTGCAGATGGGTCTCAT
CTACGTCAACCCCGAAGGCCCCAACGGCACCCCCGACCCGCAGCTCTCGGCGCACGACATCCGCG
AGACGTTCGGCCGCATGGCCATGAACGACGAAGAGACGGTCGCCCTCATCGCCGGCGGACACACC
TTCGGCAAGACGCACGGTGCGGCCAGCGACAGCCACGTCG
>r51.1 |SOURCES={KEY=4440dff4...,bw,3663676-3663976}|ERRORS={}|SOURCE_1="mcg" (4440dff437a67938963f7ee3177b9a39f2c413a8)
CGATCAGCAGCAGATCCTGCGGCTTCGCGGCCAGACGCGCGTAGTGACCGCGCGCGCAATCGTCG
GCCGAACGGCCACCGGATGCCTCGGACCACAGCCACTCGGAGTAACAGGCGAAGCCCTCGTTCAG
CCAGATGTCGCTCCAGCGGGCGATCCCGACGCTGTTGCCGAACCACTGGTGAGCGAGCTCGTGCG
CGATGAGGCGCTGCGCCGCGGGCACGAGGTGGTTCATGCCGAACACGGCGAGTCCCTGCGCCTCG
AGGGGGATCTCCAGCTCATCGGCCGTGACGACGAGCGCGC
>r52.1 |SOURCES={KEY=4440dff4...,bw,3279578-3279878}|ERRORS={}|SOURCE_1="mcg" (4440dff437a67938963f7ee3177b9a39f2c413a8)
GGCGGCTCTGGTGCCGCGGCCACCCCGGAAGCGCCTCGGTGGCCAGGCGGCCGCAGGGCGGCCCG
GATCGAGCGAGTCTGCTCCCGGCATCCCGTCACCCACGAGAAAGCCCCCGACACCACAAGGGTGC
CGGGGGCTTATCGCTGCGAGCGGGCTCAGCCGAGGTAGGCCGCGAGGTCCTTCTCGAGAGCGAAC
TTCGGCTTGGCGCCGATGATGGTCGTCTTGACCTCGCCGCCTTCGAAGACCTTCATCGCGGGGAT
CGAGGTGATCTGGTACTTCATCGCGAGGTCGGGGTTCTCA
>r53.1 |SOURCES={KEY=4440dff4...,bw,466095-466395}|ERRORS={}|SOURCE_1="mcg" (4440dff437a67938963f7ee3177b9a39f2c413a8)
GCATCGCTCGCACGTGAGACGGCGTGTCTTGGACACTGAACGGGATGCCGCACCGCTGCGGCGCG
AACAGAGGGAGTGAGCATGGCGCTCGTCATGGGAGTCGATTCGTCGACGCAGTCGTGCAAGGTCG
TCGTGGTCGACGCCGCGACCGGTCGTGCGGTGCGGGAGGGGCGCGCGTCGCACCCGGCCGGAACG
TCGGTCGATCCCGAGGCGTGGTGGATCGCGCTCCAGGATGCCATCGCGCAGGCCGGCGGCCTCGA
CGACGTCGCCGCGGTCTCGATCGCGGGTCAGCAGCACGGC
>r54.1 |SOURCES={KEY=4440dff4...,bw,647322-647622}|ERRORS={}|SOURCE_1="mcg" (4440dff437a67938963f7ee3177b9a39f2c413a8)
GTTCGAGCGAGCTGCCGGTGGCCTCGGCGCCGAGGACGCCGGTGTTGAGGAACAGCACGATGAGG
CCCGTGGCGATGAGCGTCCCGCGGGCCCAGAGTCCGGCGCGGGGGATGTCGCGGGCGGGGTTGTG
CGACTCCTCGGCCGCGAGGGGGAGTTCCTCGATGCCGAGGAAGAACCACATCGCGAAGGGGAGGG
CGAGCAGGATCGAACCCACGCCGAAGGGCAGGAACTCGGACTGGCCGGGGTCGGGGACGATGTTC
CACAGCGACCCCCAGTCGAAGGCCCCGGATGCCAGTGCCA
>r55.1 |SOURCES={KEY=4440dff4...,fw,3584860-3585160}|ERRORS={}|SOURCE_1="mcg" (4440dff437a67938963f7ee3177b9a39f2c413a8)
ACCCCGCACATGACGTTCGTGCGGGGCGAGAAGGACGTCGCGTACCTCCGCAAGCGCTACGAGGT
GCTGAAGCAGCAGCCGCTGTTCGCCGGAATCGAGTACAGCGAGGACTCCCGCGTCATCAACCAGT
GGGCGCCGCTGCTGATGCAGAAGCGTCGCAAGGGCGAGCCGTTCGCCGCCACGCGCGTGCCCGCG
GGCACCGACGTCGACTTCGGGTCGCTCACGCGCCAGCTCTTCGCGGGGCTCCGCGAGAAGGGCGT
CGAGGTCGTCACCAACCACGAGGTCAAGAAGCTGAAGAAG
>r56.1 |SOURCES={KEY=4440dff4...,fw,798278-798578}|ERRORS={}|SOURCE_1="mcg" (4440dff437a67938963f7ee3177b9a39f2c413a8)
CCGACCGCTCCCTGGCGCGGCGCGATGTCGCTGCCGCGCACGTTGGGGCTGCGCCGCATCGCGGG
TGCGCTGCGGCTCGTGCAGCACCCGGTCCTCCCCGCGGCCCCGGACGCGACGCCCCTGCCGGTGG
CCGGTATCGATCCCCACGCGCTCATAGAGATCCGTCGCGACCCCGCGGACACCGGCATCCTGCGC
ATCCGGCTCGACGGCGAAGCGGATGCCGCGGTCGAGATCGTGCACGACCCGACCGCTCGCACCCT
CACCGTGTCGCGCACCGGCGAAGCCGCGCAGACGTTGCAC
>r57.1 |SOURCES={KEY=4440dff4...,fw,852609-852909}|ERRORS={}|SOURCE_1="mcg" (4440dff437a67938963f7ee3177b9a39f2c413a8)
GGTCGCAGACCGCGCGCCTCGAGCGCCGCGAAGATGCGCGCGGTGATCTCGTCGAGGTCGCCGAC
GCCGTCGATCTCATCGACGATGCCGCGGGTGCCGTACACGTCGAGGATCGGAGCGGTCTCGCGCT
CGTAGATCCCGAGTCGCGTGGCGATCGCGGCCTCGGTGTCGTCGGCACGGCCCTGCTCGGCCGCA
CGGGACGTGAGCCGGGCCAGCGATTCCTCCCGCGGGACGACGAGGGCGATCACGGCGTCCAGCTT
CTCGTCGCGTCCCTCGAGGAACTCGTCGAGGTGCAGGACC
>r58.1 |SOURCES={KEY=4440dff4...,fw,1869628-1869928}|ERRORS={}|SOURCE_1="mcg" (4440dff437a67938963f7ee3177b9a39f2c413a8)
GTGTCGTAGTTGTTCGTGACGGTGAACTCACCCGTCGGCGCGAGGAGCATCCCCTCGAACGACTC
GCGGTCCTCTTCCGTCGCCGGCCACGCGATCGCGGCGGGCTGGACCGCCGCGGCCACCTCATCGA
GCACGCGCACGCCGTCCGCGGGCGCGGAGATCTCCGTGAGGAACTTGTACTCGGACACGACGCCG
GTGACCTCGACGAAGTCACCCTTCTGCACCTTCGCCGTCGCGGCGGACCCGAAGACGAAGACCGC
GTCCGACGCGGTGTGCGCGGCGACGTCAATGGCGCCGCCG
>r59.1 |SOURCES={KEY=4440dff4...,fw,3042721-3043021}|ERRORS={}|SOURCE_1="mcg" (4440dff437a67938963f7ee3177b9a39f2c413a8)
AGGTCGGCCGCCACGGCCTCCCCGTACGGAGTCGCCGCGCGCGCACCGACGATCGCCACCGTCGA
AGCATCGATGAGCCGCCCGGGGTCGCCTTTGACCCACAGGCCGTGCGGCGCATGGACGCCGAGGT
CGTCGAACCGTTGGGGCCAGCGGGGGTCGGACGGAACGAGGAACGCAGCCCCCGTCCGGCGCCCC
GCCTCCAGCGCACCGCGAACGGCAGCGCGGTCGGCCCGCGGACGCCATCGCGCTCGGCCCGCACT
CCACTCGTCATCGTCGTCGGCGTGCGCGATCCGGAGAGCG
>r60.1 |SOURCES={KEY=4440dff4...,fw,2458832-2459132}|ERRORS={}|SOURCE_1="mcg" (4440dff437a67938963f7ee3177b9a39f2c413a8)
GGGAGGCCAGCACCTCGGCGACACGATCGGCCCAGCCGCGGTGCCCGCCGTCGGGCAGCGGGTCG
CCGATCCCCTCGGTGAACGAATCGCCGAGGGCGACGAATCGGCGCCAGGGGTGCGGGCCGGGGTT
GTCGAACGGAGACGGGGCGGGCGAGTGCGGATCGAGTGTCATCGAAACCTCCGCTTCCAGGCTAA
CCCCGGGCTGCGACACGGCAAGGGGTGCGGCGCGGGCCCCTCTCGGCGACGGTGCCGTGCGCTGC
GCTGCGCTGCGGTCTGCGCGCCCCCCTGTGCCGATAAACG
>r61.1 |SOURCES={KEY=4440dff4...,fw,2529627-2529927}|ERRORS={}|SOURCE_1="mcg" (4440dff437a67938963f7ee3177b9a39f2c413a8)
AGTTCTTGCTGCGCCCGCGGAGGTCGCCGAGCCCGAAGGTCCGCGCGGGCCGGGGGTCGTAGAGC
GTGAAGCTCGCGGGCCGACCCTCCGTGAGCGGAGTGCCGTGCCCGTCGAGGCGGCCGATGCGGGC
GGGCGTGCGCGACATCACGCGGGCGACGTCGCTCCACTCGAGGAGGCCGGTCGAGACCATGGCCT
CGTGGACGACGCGCAGCGCGCTCTCGAGGCCCACCATGCCGTTCGCCGCGGCCGCCCACTCGCAC
GACTTCGCCTCGGCGGGGTGCGGCGCGTGGTCGGTCGCGA
>r62.1 |SOURCES={KEY=4440dff4...,bw,2497030-2497330}|ERRORS={}|SOURCE_1="mcg" (4440dff437a67938963f7ee3177b9a39f2c413a8)
CGTCGACGGCCACTCGCTGGCGTACCGGGCGTTCTACGCCCTTCCCGTCGACAACTTCTCCACGA
AGGACGGCCAGCACACCAACGGCATCTACGGCTTCCTGTCGATGTTCGTCAATCTCGTGAAGGCC
GAGAAGCCGACCCACCTGGCCGTGGCGTTCGACACGTCGCGGCAGTCCTTCCGCACGAAGGAGTA
CAGCGAGTACAAGGCCAACCGCAGCGAATCCCCGGCCGAGTTCAAGGGACAGATCCCGCTCCTGC
AGGACTGCCTCCGAGCCCTGAACGTCGCGGTCCTGACCAA
>r63.1 |SOURCES={KEY=4440dff4...,bw,3457295-3457595}|ERRORS={}|SOURCE_1="mcg" (4440dff437a67938963f7ee3177b9a39f2c413a8)
GGCCCGGATCCGCTGCCCGACCCGAACGCGCCGCGCGAGCCCGACACCGTCGAGAACACCCCGAC
GACCGTCTACTAGGAGCACAGTCATGGACCTCGCATACCTCTGGTTCTGGATCGTCGGATTCCTC
TTCATCGGCTACTTCGTCCTGGACGGGTTCGACTTCGGCGTCGGCATGTCGCTCCCCTTCCTCGG
AAAGGACGACATCGCCCGCCGGCAGATCATCAACACCATCGGCCCCGTGTGGGACCTCAACGAGA
CGTGGGTGATCGTCGCCGGAGCGGCGCTGTTCGCCTCGTT
>r64.1 |SOURCES={KEY=4440dff4...,fw,2103134-2103434}|ERRORS={}|SOURCE_1="mcg" (4440dff437a67938963f7ee3177b9a39f2c413a8)
GTGGCGGGGCTCGTGGCCACACGCCGACCCGGCCAGACGATCGTGGCGTTCGCCGCCGAGACCGT
CGACAGCGAGCAGGAGCTCCTCGAGCGCGCCCGCGCCAAAGCTGCACGCAAGGGCGTCGACCTCC
TCGCCGCGAACGCCGTGGGGTGGACGCAGGGCTTCGAGTCCGCCGACAACGCCCTCACGATCGTG
GGGCGCGACGGTGACGTCGTGTCGGTGGCATCCGGGACGAAGGACGACACCGCTCACGCGCTCCT
CGACGCCGTTCTGACGGCGCGGACGCGCTGATCCGGAGCG
>r65.1 |SOURCES={KEY=4440dff4...,fw,1487703-1488003}|ERRORS={}|SOURCE_1="mcg" (4440dff437a67938963f7ee3177b9a39f2c413a8)
GGACTCACCGCCAGCCGCGGCTCGTTCACGCTCTTCGAAGCACTGCTGTGGACCACCCTCGGCTC
GGTCGTGGGCGCGTTCGCGCTGTACGGACTCGGACGCTGGCTCGGAGCGGCCCGGCTCCGCGCGA
TCGCGGCGAAGGTCCCCCTGCTGCACCCCGAGGACGTCGACCGCACCGTCGCGTGGTTCGAGCGG
CACGGGGGCAAGGCCGTGTTCTTCGGGCGGATGGTTCCGATCTTCCGCAGCCTCATCTCCATCCC
CGCCGGCGTCGCGAAGATGCCGCTGTGGCGCTTCGGCCTG
>r66.1 |SOURCES={KEY=4440dff4...,bw,1887403-1887703}|ERRORS={}|SOURCE_1="mcg" (4440dff437a67938963f7ee3177b9a39f2c413a8)
TCGAGGCCGGAATGGTCTACGTGAACCTCGTGCTCGCCGACTCGCCCGAGCTGCCGTTCGGCGGC
GTGAAGCGCAGCGGCACCGCCCGCGAGATGGGCCTCCTCGCGGCGGACGAGTTCGTGAACAAGAA
GCTCATCCGCACGGCCTGAGTCGTGTCCGTCCCCCGGCGCGGTTCGCCACGCCGGGGGACATGGC
ATAGACTGGGACGTGCAGGAGAAATCTGCATTCTTTCGCCGTGCCTAGCGCACAGGCGGCATCCC
TCCCCGAGAGATTCCTGGCGAAAGCATGTCGGTTTCGCAT
>r67.1 |SOURCES={KEY=4440dff4...,bw,2812713-2813013}|ERRORS={}|SOURCE_1="mcg" (4440dff437a67938963f7ee3177b9a39f2c413a8)
TGGAGCTGGGTGTCCGGAAACTCGACGAACTCGGCGAATAGGTCAGCGCCCGTCGGCTGACCGGC
TGGGCTGTCGAAGAAGCTGCCCACCGTTCGATACACCGTCCCCGCAGCCGCCAGCTGCTCCCGGA
AGAACCGCGCGAGGGCGATCGAATAGATATGCCGCTCGGCGATCCGGTCATTCTCGATAGGCACC
ACCGGCGGCCGCACTGCGCCGCTGATCATCTGCTCGGGGCGCGCGAACGCGGCGAGATCATGCGG
CCGCCGTTGCGCATAGGTCAGAGCGAGTGCGGCGTTGTCT
>r68.1 |SOURCES={KEY=4440dff4...,bw,2542253-2542553}|ERRORS={}|SOURCE_1="mcg" (4440dff437a67938963f7ee3177b9a39f2c413a8)
AGAACACCGTGGGGAAGATCAGCGCGGCCGCCGAGCCGAACAGGAAGAAGTCGTAGTACTCCACG
GCGCTGCCCATGAAGCTCGCGGCTGCGGCCTTCACGGGAGTCTTCCGCGTCGTTGCGGTGGTGGT
CATGGACGGATGCTCCTTAGCGGGCGAGGACGTCGCCGGCGGCGACGAGGTCGAGGAAGTGCGCG
GACATGCGGTCGGGGTCGGGTCGCGTCCCCGTGATGAGGGCGAAGGCGTCGACGGCCTGGTGTAC
CGCCATGCGTCCGCCGCTCAGGGTGCGGCAGCCGCGTTCG
>r69.1 |SOURCES={KEY=4440dff4...,bw,3081391-3081691}|ERRORS={}|SOURCE_1="mcg" (4440dff437a67938963f7ee3177b9a39f2c413a8)
GGTCGCCGGCATCCAGGAGTCCGAGGAGCGCGACCGTGACCGCCGCCTGCCCGCTGGAGACGAGG
ATCGCCTGGTCGCCTCCCTCGAGGGACGCGAGGCGCTCTTCGACCGCCTGCACCGTCGGGTTCCC
GGTCCGGGTGTACCCGAAGCCGCTCCCGGTGGCGAAGTGCGCGGCGGACTCGTCGAGGTCGGAGA
AGGTGAACCCGGCGGTCAGGTAGATGGGCGTCGCCCGGGGCGAGGCGGGGGCGACCGACGCTCCC
ACGTGCACCTGACGGGTCGAGAACCCGGTGTCTTCCTGCG
>r70.1 |SOURCES={KEY=4440dff4...,bw,3193276-3193576}|ERRORS={}|SOURCE_1="mcg" (4440dff437a67938963f7ee3177b9a39f2c413a8)
CCGGGTCGACGTGCGGGTGCGCGACGACGGTTCGCTGTGGGCCCGCGTCGAGGACGACGGTCTCG
GCGGGGCGCGCGTCGTGCCCGGCGGCGGACTCGACGGCATCGTCAACCGCGTCACCGCGGCCGGG
GGAACGGCCCGCATCGACAGCCCGCAGGGCGGTCCGACGTCGGTGGAGGTGACGGTTCCGTGCGC
ATCCTGATCTGCGAGGACTCCGTCCTGCTGCGCGAGGGGCTCGTGCGCCTCCTCGCCGACGACGG
CCACGAGGTCGTCGCCGCCCTCCCCGACGCGTCGGGTCTC
>r71.1 |SOURCES={KEY=4440dff4...,fw,1388859-1389159}|ERRORS={}|SOURCE_1="mcg" (4440dff437a67938963f7ee3177b9a39f2c413a8)
CGGTCGTGCCGGAAGCGGTCGTGAACGTCGGGCGCAGCTTCGTCAGGTCGGTGCCCGGCACGACG
GGGAACAGCACTGTGCGGTTCTCGGCGTCGACGATCGGGGCGACCTTGAGCGCTGCGGCATCCTG
AAGGCTGACCTCGGTGAGCAGCCCGGGGTTCTGGGCCGCGACCTCGTCCGGGCTCAACGCGCGGT
TGTACAGCGCGAACTCGCGCATCTGACCGCGGAAGAGGTTGTCGTCGTTGTAGACGGACTTGCCG
AGGTAGTTCGCCAGGGTCGTGCCCTTTCCGATGTCCCCCG
>r72.1 |SOURCES={KEY=4440dff4...,bw,727702-728002}|ERRORS={}|SOURCE_1="mcg" (4440dff437a67938963f7ee3177b9a39f2c413a8)
ACGACCCGTTTCGTCGCCTTCGAGGACCCTGACGGTTACGTGAGCCCCTCGACGGTCGACGTCGC
GGGAGCGGCGGCCAAGGCGGCCCTCTCCGAGGTGCAGGCCGCGGCGGACGCCGCGCTGGCCGACG
CGCAGGTGACGTGGTCGGTGCGGCAGGCGATCGGCGACCCCGCGCTCGCGCTGATCCACCTCGCG
GACGAGCTGGACGCGTCGCTCCTCGTCGTCGGCACCCGCAAACGCGGGCTGGGGGAGTCGCTGCG
CGAGTTCCTCACCGGGTCTGTCGCCGCGCGACTCACCCAC
>r73.1 |SOURCES={KEY=4440dff4...,bw,3491018-3491318}|ERRORS={}|SOURCE_1="mcg" (4440dff437a67938963f7ee3177b9a39f2c413a8)
ACGACAGGTGACGCAACGAGAAGGCGTCGTCACCGACGGCGCGCTCGGCGAACGAGCCCACCTCC
ACCTGCATGTCGACACGGCCGTACTGTGCCCGCAGCCACTCCAGGGTTTCCGCCGCCTCCGCCGT
GCGCACGCATGTGTCGTAATAGTCGCTGCTCACGGCCTGCGGCACCTCGTTCCCGCTGGACTGCA
CCACCGCCATAGTAGTTAACCCGGCGATCCCTCCGGCATCTTCCCATCGCCGCCGATAGTTCACA
CACCCCCAGAAAGAGCCCCCGTGACCGACTCGCCCGTCAT
>r74.1 |SOURCES={KEY=4440dff4...,bw,2408339-2408639}|ERRORS={}|SOURCE_1="mcg" (4440dff437a67938963f7ee3177b9a39f2c413a8)
CGACGAGGGCATCGCCGCCGACCTGCACGAGCGCGCCGACTGGAACCTCCCCGTCACCACCGCCC
TCGGCTACGGCGGCGACCGCGCGCTCGTCACCGGCGGGCGTCCCGCTGCCCCCCTGGCATCCGTC
CTTGCCACCGCCCCGGTCACCCCGGTCGCCGCCGTCCACATCGACGCGTCGGTCTCCGACTGGGT
GCGCGAGCGTGCTGCTCGAGGCACGAAGGTCTTCGCCGACATCGGCTGGGACGCCGACGAGAACT
GGGACCCCGACGTCCTCTCGGTCCTCGACGGATGCCACGC
>r75.1 |SOURCES={KEY=4440dff4...,bw,1435256-1435556}|ERRORS={}|SOURCE_1="mcg" (4440dff437a67938963f7ee3177b9a39f2c413a8)
CCGTCCTGGCAGAGAACATCGGTGAGTCCTCGAGCGACGCCGGCTGGGCGCAGACCTCGGCCCTC
GACCTCGACGAGGACGGGACCATCACGGCATCCGACCTGGCCCTGCTCTCGGAGCGCATCGTCTA
CGACGACGGCCCGTTCGAGATCGTCGAGGCGGATGCCGTGGCCATGCAGGCCGCGATGAACGCCG
GCGTGCTGACCTCGGTGGAGCTGACGCAGCAGTACCTCGACCGCATCGCCGCGTACGACAAGGTC
GTGCGCCAGGACGGCGGTCGTCCGCTGAACTCGATCATCA
>r76.1 |SOURCES={KEY=4440dff4...,fw,2268724-2269024}|ERRORS={}|SOURCE_1="mcg" (4440dff437a67938963f7ee3177b9a39f2c413a8)
AACGCGACCTCCCGATCTACGTCCTGTGCCCGGGCCGGGTCTACCGCACCGACGAGTTCGACGCG
ACGCACCTCCCCGTCTTCACGCAGTTCGAAGGACTCGTGGTCGACAAGGGCATCACGATGGCCCA
CCTCAAGGGCACCCTCGACCACGCCGCCCGCGTGCTCTTCGGGCCCGAGGCGAAGACCCGGTTCC
GCGCCAACTTCTTCCCGTTCACCGAGCCGAGCGCCGAGCTCGACCTGTGGCACCCCACCTTCAAG
GGCGGTGCGCGATGGATCGAGTGGGGCGGCTGCGGAATGG
>r77.1 |SOURCES={KEY=4440dff4...,bw,2228701-2229001}|ERRORS={}|SOURCE_1="mcg" (4440dff437a67938963f7ee3177b9a39f2c413a8)
CGCCCGCGACCTGACCGGAGACGTCTCCGTCGGCGATCGGCGCCTCCGCACGGGCGGGACGCGTA
CGTACGCCGATGTCGATGAAGCTGTCGAGCCCGACGACCACCCCGCGCGCCTCGCGCGCAGCGGC
CATCGCGATGCGGATGCCGGGAGCGTAGGCCGTGGCCGGGTCGATGGTGTCGTGGACGATCGTGA
GCGACTCTCCCGCGCCGGAGAGCACGGTCTCCTGGCGGGCGACGACACCGGGGCGTCGCAACGAA
TGGATCGGCACGGAGGCGACCTGCTGGCCCCGCGCGCGCT
>r78.1 |SOURCES={KEY=4440dff4...,bw,2001670-2001970}|ERRORS={}|SOURCE_1="mcg" (4440dff437a67938963f7ee3177b9a39f2c413a8)
TTCGCCGACGGCGGGTGCGCCGTCGGATTCTCAAAGAAGAGGAGAGAAGTGTCCATCAAGAGAAA
CGCGACCGTCGGTGCCATGATCGGCGCCCTTCTGCTAGCGGGGGCGTCGGCGCCTCCCGCGGTCG
CCGCCAGCTCGGTGACGTTCAGCGCGACTTACGGCACGGATTCGGGGCTCCAGCTCGACGACAGC
CGGCTGCTCAACGGTTCGCAGGGCGGTTATGCCGTGACGAAGAACCTCCACCTCCTGCCCGAGAC
GCTGGGTGAGGTGAACTCCACCGGCGTTCGCTCGGTCCGC
>r79.1 |SOURCES={KEY=4440dff4...,bw,426429-426729}|ERRORS={}|SOURCE_1="mcg" (4440dff437a67938963f7ee3177b9a39f2c413a8)
GCGCGATCCCCGGTACCCCCGCGACCACTCCCGCCTGCAGCAGGAGGTTGTGCGGGGAGTCCAGC
ACATGATCCGGCGTGACCGTCGAATACCAAGTGTCGTCGAAGTGGGCGGGGATGGCATCCATGTA
TCCGTTCATGCCCACCCCCGTCCACGGATGCGCCTGCACCAGTTCGAGGGCGTCTCGCCAGATCA
CGAGCCGGTCTCCGACGGTCTTGCGAGCGAAGCCGTCGACCCCGAACACGCGTTCCCGTGTGAAG
GGGAGCGCGACGACGAGCCCGGCCACCGCGGCGACGCCGA
>r80.1 |SOURCES={KEY=4440dff4...,fw,348524-348824}|ERRORS={}|SOURCE_1="mcg" (4440dff437a67938963f7ee3177b9a39f2c413a8)
ACCGGAGCCAGCGACGGAATCGGAGCGGCCGCCGCTCGGCAGCTGCACGAGATCGGCGAGGAGGT
CGTGGTCGTCGGACGCAACCCCGACAAGACCCGTCGTGTCGCCGACGCGCTCGGGGTGCGCTCCT
TCACCGCGGACTTCTCCGACCTCGCGCAGGTGCGCGAACTCGCCGAGACGCTGCGTGCCGAGTAT
CCCCGCATCGACGTCCTCGCCAACAACGCCGGCGGGATCTTCGGCGAGCGCACGCTCACGGGCGA
CGGGTACGAGGTCACGTTCCAGGTGAACCACCTCGCGCCG
>r81.1 |SOURCES={KEY=4440dff4...,fw,3360858-3361158}|ERRORS={}|SOURCE_1="mcg" (4440dff437a67938963f7ee3177b9a39f2c413a8)
GGCATCCCACAGCGCCGGCAGGTTCGCGGGGTACCCGGGAGCCGTGAACCACTTCTGCGCGTACA
CCGAGGCCGGGTAGTCGTGGGGCGAGTAGACGACGCGGTTCTTCACCGACAGCGTGACCGGGGCG
GAGCGGACATCCTTCAGACCGCCGCCCCACCAGGTGCTGGTGCCGTCGTTCTGCCGCTCCACACC
CTCGACGATGATGAGCAGCCGGGGGTTGACCGCCAGCACGGCGTTGCCCGCGCGCGTCGCCGCGG
CTCGCCAGTCGCGAGCGGGATCACCGCAGTTCCAGCAGGC
>r82.1 |SOURCES={KEY=4440dff4...,fw,231074-231374}|ERRORS={}|SOURCE_1="mcg" (4440dff437a67938963f7ee3177b9a39f2c413a8)
CTTCAGCGGACTCGCCGACAGCGCACTGTCGAGCCTCGACATCGAGGTGCGCGGCGAGCTCGCCG
AGTACGACGTGAGCGTGTACCGCCTCGCCGCGCTGAAGGGCATCTTCAGCCGCATCGTCAGCGAG
ACGGTCTCGTATGTCAACGCGCCGCTGTTCGCGGAGCAGCGCGGGGTCGAGACCCGTCTCGTCGT
CGAGTCGGAGAGCCCGCTCTACCGCAACATCACGATCCTGCGGGGCACGCTCGCGGACGGGTCGA
CCCTCGAGGTCGCCGGTACGCTCGCGGGGACGCGCATGGT
>r83.1 |SOURCES={KEY=4440dff4...,fw,1296463-1296763}|ERRORS={}|SOURCE_1="mcg" (4440dff437a67938963f7ee3177b9a39f2c413a8)
CCTGTTCCCGTACTCCACCGGGGGCGGGGAGCGGCAGTACCGCGCGTTCGCCGACGAGATCGGGG
CGCGGGGGCTCGACGTCGACTACCTCACGTCCGTCCAGTGGGACGGGGCGGTGCCGTCGGAGGAC
AACTTCCGGATCGTCCCGGTCAGCGGACGCTTGTCCCTGTACTCCGCCGACGGAGTCCGCCGCAT
CCCCGCCGCCCTCGCGTACGCCGCCGGCCTGTTCCGGGCGTTGCGGCGCAGCCGCGGGCGGTACG
ACGCCCTCATCGTCAGCGGTCTGCCGATCTTCAACGTCTT
>r84.1 |SOURCES={KEY=4440dff4...,fw,227102-227402}|ERRORS={}|SOURCE_1="mcg" (4440dff437a67938963f7ee3177b9a39f2c413a8)
ACGGATGCCTCGCGATCCGGGTCGAGAAGGAGGACGAGATCGACGCGGCGATCGAGTTGGCCCTC
GCCACGAACGACCGCCCGGTCGTGATCGACTTCGTCGTGAGCGCCGACGCGATGGTGTGGCCGAT
GGTTCCCCAGGGCGTCAGCAACAGCTACGTCCAGTACGCCCGCGATCACTCGCCGGCCTTCGCCG
AGCAGGAGGACTGACATGTCGAGGCACGTTCTCAGCCTCCTCGTGGAGGACAAGCCGGGTCTGCT
GACCCGCGTCGCCGGCCTTTTCGCCCGTCGCGGCTTCAAC
>r85.1 |SOURCES={KEY=4440dff4...,bw,3201307-3201607}|ERRORS={}|SOURCE_1="mcg" (4440dff437a67938963f7ee3177b9a39f2c413a8)
GGAATTCCCCGGCGTCATCGCCCTGGCGGACGTGTCACTGACCGTCGAGCGCGGAACCGTGCACG
CCATCTGCGGCGAGAACGGCGCGGGGAAGTCCACCCTCATGAAGGTGCTCAGCGGTGTCTACCCC
GCGGGCGACTATCGCGGCGAGATCGTCTTCGACGGCAAGACCGTGGAATTCAAGGACATCCGCGA
CAGCGAAGCGGCCGGGATCGTCATCATCCACCAGGAGCTGGCACTCAGCCCCTACCTCTCGATCG
CGGAGAACATCTTCCTCGGCAACGAGATCACCCATCGCGG
>r86.1 |SOURCES={KEY=4440dff4...,fw,2900903-2901203}|ERRORS={}|SOURCE_1="mcg" (4440dff437a67938963f7ee3177b9a39f2c413a8)
ACTCCGACGAGCTGATCGATACCGTCGGTGAGGGAGACATCGAGCGGAATCACCCTCCGACGATA
GCCGCCGCGTCGCCGCATAGGCTGGTGACGTGGCCGTTCTCCCTATTCGCATCATGGGCGATCCC
GTCCTGCACTCCCCCGCCTCCCGCGTCGACGAGATCACCGACGAGATCCGTACGTTGGTCGCCGA
CATGTTCGAGACGATGGATGCCGCTCCCGGCGTCGGTCTCGCCGCCCCCCAGGTGGGCGTGGGTC
TCCGCATCTTCACGTACACGTACGAGGACGACGAGGGCCA
>r87.1 |SOURCES={KEY=4440dff4...,bw,872865-873165}|ERRORS={}|SOURCE_1="mcg" (4440dff437a67938963f7ee3177b9a39f2c413a8)
GGTCGCCGAGCTCGATGTTCGGCTGCAGGCCGAGCTTGATGCGGGCCACGGCGTGGGTGATCTTC
CGCGTCACGAACTCGACGCCGCGACGCTCGCCCTCGTGGTTGAACAGGATGCCGCAGGACACGAA
CATCCCGTAGCTCTCGCGGTAGTTCTTCGCGATCCAGTGGCCGTACAGCTTCGCGACACCGTAGG
GGCTGCGCGGGTGGAACAGCGAGTTCTCGTTGTAGCCGGCGCCGGGACGGTTGTAGTCGAGCCCG
CCGAACATCTCGGAGGTCGACGCCTGGTAGACCTTGGTGC
>r88.1 |SOURCES={KEY=4440dff4...,bw,305048-305348}|ERRORS={}|SOURCE_1="mcg" (4440dff437a67938963f7ee3177b9a39f2c413a8)
CACCAGCGCACCGAGGTCGGCGAGGGCTGCGGGGATGCCGTCGGACGCGGTGGCGCGTACGGCAT
CCTGCCGGGACAGGTCAGGGGTCATGCGGGTAATCTTAAATCTCCGATCCAGTGAGCTCTCGAGG
TTATCCGTGGCCAAGTCCCCCGCCCCCGTCCCCAACGACACCCCCGTCGCGTCGGATGCCACCGC
CGCGGGCAAGGGGCGCGCGACACCGTCTCGGGCCGAGCAGGAGGCCGCGCGCAAGCGTCCCCTCG
TGGCCGACACCAAGGAGGCGAAGGCCCGCGCCCGCGCCGA
>r89.1 |SOURCES={KEY=4440dff4...,bw,1185090-1185390}|ERRORS={}|SOURCE_1="mcg" (4440dff437a67938963f7ee3177b9a39f2c413a8)
GCGCGGTGGAGCCGGTCTCATCGGACGAGGACGAACCCGTGGACTGGGACTTCGACCAGCCCACG
CAGGCCTGACGCACGCCGCGAACGGTCCCCGACGCTCCCCGTAGGGTGGAGGGCATGGGGAAGCG
GAGCGCGTCGTGGCGCGTCGGGGGAATCCTGCTCGGGGTGTGCGGTGTCCTGCGCCTCGGGGGCG
CGCAGATGGCCGGCTCGCCGGTGCTGACCCAGACCCTGATCGATGTCGCGTGGGCCCTCGGCATC
CTGGTGTTCGCCTTCGGGTTCCGCAGGGCCGGGAGCGTCG
>r90.1 |SOURCES={KEY=4440dff4...,fw,681125-681425}|ERRORS={}|SOURCE_1="mcg" (4440dff437a67938963f7ee3177b9a39f2c413a8)
GTCGGCAACTTCCTCGCCCTGGAATACCTCGTGTTCGCCGACATGCGCGCCGAGTCCGGGCTGAT
GCGCCACCGGTTCCTGAAGTCGTTCACCTTCAACGGCATCGAAGCGCTCGTGCGCATCCCGCTGC
TGTGGCTGCTGGTCAGCGCCGCGCACCTGCACGTCGTCATCGCCACCGCCCTCACGCTGATCGCG
GCGTTCGTGGTCCGGTTCGTGTACCACGCGCTGGTCGTCTACGCCCCCAAGCGCAGCCGCCTCGC
GCAGATGCCCCTCCCCGAGACCCTCGAAGACGAACTCGCC
>r91.1 |SOURCES={KEY=4440dff4...,fw,2233328-2233628}|ERRORS={}|SOURCE_1="mcg" (4440dff437a67938963f7ee3177b9a39f2c413a8)
CGTCCCGGCGGACCGCCCATGACACGCACCGCGCTCATCACCGGCGCCAGCTCCGGCCTCGGCGC
CGAGTTTGCGCGTCAGCTCGCCGTCCACGGCGCGGACGTCGTCCTCGTCGCGCGCGACCGCGAGG
CGCTCGCCGCGGTGGCCGACGGCATCAGCGCGGTCTCCCGGAGCCGGGTCGAGATCCTTCCCGCC
GATCTTCTCGACGACGACGACCGCGCGGCGGTCGAAGCGCGTCTCGCCGTCGGCGTCGACGTCCT
CGTCAACAACGCCGGATTCGGTCTCGACCTGGCGTTCGAG
>r92.1 |SOURCES={KEY=4440dff4...,fw,1875256-1875556}|ERRORS={}|SOURCE_1="mcg" (4440dff437a67938963f7ee3177b9a39f2c413a8)
CGGGTCTGGCCATGTTCGGCACCTCGGTGTTCCTCAGCCAGTACATGCAGATGGCCCGAGGCGCC
ACGCCCACCGAGGCCGGCGTCATGACCATCCCCATGATCGCGGGACTCCTGCTGGCATCCGTCAT
CGTCGGTGCCCTCATCACGCGCTTCGGACACTGGAAGCCGTTCCTCATCGTCGGCGGCGTGCTGC
TGATCGCCGGCACGTACCTGCTGTCCACGATCCACTACGACACCAACTTCGCCCTGGTGTCGGTG
TACATGTTCCTGCTCGGCGCGGGCGTCGGCATGACGATGC
>r93.1 |SOURCES={KEY=4440dff4...,fw,212106-212406}|ERRORS={}|SOURCE_1="mcg" (4440dff437a67938963f7ee3177b9a39f2c413a8)
CTTCATGACAGCGGATTCCGGTTTTGTGAAGGGTGACGCACTTGCGCCCGATCTCCTTCAGGAAA
TTGAAGACGGGGGCTTCGACACAGACCGTCTGGAGGTCGTGACGCAGTTCGCAACGGCCCTCATC
AGAGTCAATGAGCGCAGAGATCTGCTGACCGAGCAGGACGGGTTGATCCGTCAGGCGGTAATCGA
CCACCTCGCCGCCTTCGACGGGCAGACCTGGGCCGGTGTGGATGTCGCGGGCGAGGCCCACTTGC
CATACGGAATCGAGGAGGGGGTGGTGGTGGCCGTGGACTC
>r94.1 |SOURCES={KEY=4440dff4...,fw,3240533-3240833}|ERRORS={}|SOURCE_1="mcg" (4440dff437a67938963f7ee3177b9a39f2c413a8)
TCACGACGACGCGGTCAGCGAGGTCGGCGACCACGCCCATGTTGTGGGTGATGAGCACGATGGTC
GCGCCGAACTCGTCGCGGCAGGTGCGGAGCAGATCGAGGATCTCGGCCTGCACGGTGACGTCGAG
GGCCGTGGTCGGCTCGTCGGCGATGATGAGGCCCGCGTTGAGCACGAGCGCCATGGCGATCACGA
CGCGCTGCTTCTGGCCGCCCGAGAACTGGTGCGGGTAGTCGTCGACCCGCTTCTCGGGGTCGGGG
ATGCCGACCCGGCGCAGGATGTCGACGGCCTGCGTCTTCG
>r95.1 |SOURCES={KEY=4440dff4...,bw,2970747-2971047}|ERRORS={}|SOURCE_1="mcg" (4440dff437a67938963f7ee3177b9a39f2c413a8)
CCACGAAGTCGCGGTGCACCGCGGTGCCCGCAAAGTGCGGGTACGTCACCGTGGCGAACAGGCCG
TGCAGCGCGTGACCGAACTCGTGGAACAGGGTCGTGACCTCGTCGAGCGTCAGCAGCGTCGGCGT
GCCGGGCGCGGGCTTGTTGACGTTCAGGTTGTTGACGACCACCGGCGCGGTGCCGCGCAGGCGCG
ACTGCGTGACGATGGAGTTCATCCACGCGCCGCCGCGCTTGGAGTCGCGCGTGTAGAGGTCGAGC
AGGAACAGTCCGAGCTCGCTGCCGTCGTCGTTGTGCACCT
>r96.1 |SOURCES={KEY=4440dff4...,fw,636283-636583}|ERRORS={}|SOURCE_1="mcg" (4440dff437a67938963f7ee3177b9a39f2c413a8)
GCATGGTCGTGATCGGCTCCCACGGGCGCGGCCTCGTCAGCGGTGCTCTGCTCGGCTCCGTGGGA
CTGGATCTCATCGGGAGTCTGGACCGACCGATCGGCGTGGTGCCCGTTTCCTCCCGCGGCGTCTG
AGCCCGTCACCGACGGGCGGATCCCGGCTCACGCGCCTTTCGCCGGGAAGCCCGCCGAGGGCACC
ACCGCGATGGGGCATCCGGCACGCCGCAGAAGGTCGCGGTCGACCGAGCCGACGTACGCCCCCGA
CAGGACGCCCTCGCGATGGGTGCCGACCACGATCATCGCC
>r97.1 |SOURCES={KEY=4440dff4...,bw,2660017-2660317}|ERRORS={}|SOURCE_1="mcg" (4440dff437a67938963f7ee3177b9a39f2c413a8)
CCCGGAATGACGGCGTTTCTGCCGTTCCATCGACAGTGGAGTCGACTCGTGGAGGTCCAGCACCA
ATGAAGAAAGCAATCACCGCCGTCGTCGTCGGCGCTCTCGCGCTCGCGACATCCGGATGCGCCGC
GACGGCGTCCGCCCCCGACGGTCCCGTCAAGATCGATTTCTGGCACGGCTACACCGAAGCCGATG
GCAAGGTCCTCGACGACCTCGTCGCCCAGTTCAACGCGTCCCAGGACGACATCGAGATCACTCCG
TCCGTGAAGCCGTGGGCCACTCTGCTGGACACCGCGCTCC
>r98.1 |SOURCES={KEY=4440dff4...,bw,496918-497218}|ERRORS={}|SOURCE_1="mcg" (4440dff437a67938963f7ee3177b9a39f2c413a8)
CAGCGGTTCGCCGTGGACCGACGCGTGCCAGGTGCCGGTGCGCGTCGCGGGCACGGAGGAGTGGA
CGGTGCTGTCCGTGCCGATCGGCGTCGTGGCGCGCGAGCCCCAGCCGGAGCTGCGTCCCGGCTCG
CTCACGGTGGGACCGGGCGAGACGGCGACGTTCGACCTGCGCAACATGACCGGCTGGCAACTGGG
TCGCGAGGACTGGGCCGGCATCCGGTACGCGCTCGAATACTCGGGGTCCGCGTTCTCGTCCGTGA
CGCTCGACGGCTCGATCGTGACCGTCACCGGCGCCGACCG
>r99.1 |SOURCES={KEY=4440dff4...,bw,1357657-1357957}|ERRORS={}|SOURCE_1="mcg" (4440dff437a67938963f7ee3177b9a39f2c413a8)
CCGCCGGCCGCGAGCACGAGCGACCGGCACCGCTGGCGGACGTCCACGCCGTCCTGCCGGTACAC
GACCGCGGCGACGTGCCCCCGTGCGTCGAGCTCGATGTCGTGGACCATCGCGCCGGTGCGGATCT
CCGCCCCGGCGGCGACGGCGGCCGGGAGGTAGGTGTTGGCGGTGGTGGCCTTGGCATCCACCCGG
CATCCCTGGTGGCAGGCGCCGCAGTTGATGCACGCGCGGCGTTCACCGTGATGCTCCTGCAGGCG
CGCGCGGGTGAGCACCGCGGCCGGAGCGTCGGCGTACCGG
>r100.1 |SOURCES={KEY=4440dff4...,fw,250198-250498}|ERRORS={}|SOURCE_1="mcg" (4440dff437a67938963f7ee3177b9a39f2c413a8)
AGGTACCGACGAACTGGCCGACCTGGCGTCGTCGTTCAACGAGATGGCGTCCGGGCTGCGCCTCA
AGCAGGAGCTCATCGACCACCAGCGTGACGAGAACGAGCGTCTGCTGCGCAGCATCATGCCCGAG
AGTCTCGCCGAGAAGTATCGCGAGGGCGCCGAGACGCTCGCCGAGCGGCACGACGACGTCGCCGT
CGTCTTCGCCGAGCTCCTCGGGTTCGACGACTTCTCACGCGACCTCGATGGAGCGCAGGAGACGT
CGGCGCTGAACGACCTCATGCGCGGTTTCGACGAGGTGGC
>r101.1 |SOURCES={KEY=4440dff4...,bw,836512-836812}|ERRORS={}|SOURCE_1="mcg" (4440dff437a67938963f7ee3177b9a39f2c413a8)
CGTCCAGGTAGATCCACGTGTCGACGCCGCGGATGTTGTCCACGGCGGTGCGCAGGTATCCCGCC
CGGTCCTCGAGTGACCCGCAGGACGGAGCGAGGGCGATGCTGTCGGGTTCGAGGACGACGATCTT
CCGTACGTCGGAGGCATTGCGCAGCGCATCGCCGATCCGCGCCGTCCATTCGCGGTAGGCGTCCG
GATCCAGCCCGCCGGCGGAGTGATTGCCGCAGTCGCGGTCGGGGAGCCCGTAGACGGCGATGGAG
ACGGTGGCATCCTGGTCGCGCGCCTCGGCCGCCAGGTGTG
>r102.1 |SOURCES={KEY=4440dff4...,bw,2322240-2322540}|ERRORS={}|SOURCE_1="mcg" (4440dff437a67938963f7ee3177b9a39f2c413a8)
TCGGTGAGGACCGAGCGCGTCACCCGCGAGGACATCAGCGCCTCACCTCGGTGCGCGGCGCGGAT
GGCATCGACGAGCTGCGAGCTGTCGTGGGTCTTGAGCAGGTATCCCGACGCCCCACTGCTCAGAG
CGCTCATCACCAGATGGTCCTCGCCGTGGCTGGTCAGCGCGATGACGCGGGTGCTGCCCCCCGAC
TCCTCGACGACCGTGCGTGTGGCGTCGATGCCGTTCATCTCGGGCATCTCCAGGTCCATCAGCAC
GACGTCCGCGTGCTCGGCGAGCGCACCTTTCACGGCGTCG
>r103.1 |SOURCES={KEY=4440dff4...,bw,2636043-2636343}|ERRORS={}|SOURCE_1="mcg" (4440dff437a67938963f7ee3177b9a39f2c413a8)
GTGCCTGCGCGGCTGGCGACCAGGGCGATTCGACGCCGGTCACGTTCGCGATGCGCATCGTGATC
TCCCCGTCCGCTGCGCGCAGGAACGTCGCCACGGCGAGCAGCTCGCTGCCCTCGTGGACGTCGAC
GGGGATCTCCGCGATCATGAGCTCACGCCGCGTCGCTGTAGTAGCCGGGGACCTCGCGCGTGACC
GTCGCGACCATCTTGGCGACATCGACGTCGGGGAACTCGTTCTCGTTGACCGAGAGAGGCAGGCC
CGAGGAGATCTTCTTGAGACCGGGCCGCGGCACCTCGAGG
>r104.1 |SOURCES={KEY=4440dff4...,bw,3234231-3234531}|ERRORS={}|SOURCE_1="mcg" (4440dff437a67938963f7ee3177b9a39f2c413a8)
GCGAGCAGTACATCACCGAGCGCAGCGGCGACCTCGCCGACCAGTACCGCTCCGACGACGGCGGC
TTCTACCAGCTGCCGTGGAAGAGCAACCCCGTGATGATCTTCTACAACAAGGACCTGTTCGCCCA
GGCCGGCCTCGACCCGGAGAAGCCGCAGCTGTCGACGTACGACGAGTTCCTCGCGACATCGCAGG
AGCTGAAGGCGGCCGGCGTCTCGGACTACGCCATCAACCCGGCGCCCACGAGCGAGTTCTTCCAG
TCATGGTTCGACTTCTACCCGCTGTACGCCGCGCAGACCG
>r105.1 |SOURCES={KEY=4440dff4...,fw,2257024-2257324}|ERRORS={}|SOURCE_1="mcg" (4440dff437a67938963f7ee3177b9a39f2c413a8)
CGACATCAGCGGCCGGCCGTACCTGGTCCACACCGGCGAGCCCGCGGGCTTCGAGCACCACCTCA
TCGGGGGACACTTCACCGGGTCGCTCGTGCGTCACTCGTTCGAGGCGATCTCGATCCACGCCGGA
CTCACCGTGCACGTGCGCGTGCAGGGCGGGCGCGATCCGCACCACATCGCCGAGGCCGAGTACAA
GGCGCTGGCTCGCGCGTTCCGCCAGGCGAAGGCGCTCGACCCGCTCGTCGACGGCATCCCCAGCA
CCAAGGGAGCCCTGTGAGCAAGCCCGTCGTCGCGGTCCTC
>r106.1 |SOURCES={KEY=4440dff4...,bw,1021167-1021467}|ERRORS={}|SOURCE_1="mcg" (4440dff437a67938963f7ee3177b9a39f2c413a8)
CCCACGCCCGTGCTCGCGTTCGCGGTGCGGCACCTCGGCGCCGACGCGGGTGTCATGGTCACCGC
GAGCCACAACCCGCCGGACGACAACGGGTACAAGGTCTACCTCGGCGGCGCCGACGACGGCGCGC
AGATCGTCTCGCCGGCGGATGCCGAGATCGCCGCGCACATCCAGCGCGTGGCCGATGCGGGTGAC
GTCACCGTCCTCCCCCGCTCCGTCGGGTTCGAGAACGCCCCGGAGGCGCTCGTCGAGGCGTACGT
CGCCGCGACCGCCGCCGTGGCCCCCGCGCCTGCCGGCGCC
>r107.1 |SOURCES={KEY=4440dff4...,bw,1555616-1555916}|ERRORS={}|SOURCE_1="mcg" (4440dff437a67938963f7ee3177b9a39f2c413a8)
CCCCCGTCCGCGGGGCCGGTGGTCCCGTCGGCACGGCGCACCGGCGGGTCCTCGAGCGATCCGAC
GACGAGGTGGCCGCCGGCATCCACCAGGGCGCGGACGCTCCGGCGCACCTCGTCGCGCTGCTCCG
TCGAGACGAGGGGACCCATCGTCACCCCCTCGGCTCGGGGATCGCCGATCACCACGCGCGTGGAG
ATCGTCTGCGTCAGCGCCTCCACGATCGCGGGACGGACCTCTTCCGGCACGATCGCCCGGCGGAT
CGCGGTGCACTTCTGCCCGGCCTTGGTCACCATCTCGGCG
>r108.1 |SOURCES={KEY=4440dff4...,bw,695082-695382}|ERRORS={}|SOURCE_1="mcg" (4440dff437a67938963f7ee3177b9a39f2c413a8)
CCACCGGTGGTGGCAAGAGCGTCACCTACCAGGTCCCGGCGCTCGTGCGCCCGGGCACCGGTCTG
GTGGTGAGCCCCCTCATCGCCCTCATGCACGATCAGGTCGACGCGCTCGTGGCCAATGGCGTGCG
AGCGGCCTACCTCAACTCGACCCAGGCGCCCGCGGAACGCCAGGCCGTCGAGCAGGCGTACCTCG
CCGGCGACCTCGACCTGCTGTACGTCGCTCCGGAGCGGCTCAACGGAGCGCAGACCCTGGCGCTC
CTGTCGCGCGGACAGCTCAGCGTCATCGCGATCGACGAAG
>r109.1 |SOURCES={KEY=4440dff4...,fw,2980803-2981103}|ERRORS={}|SOURCE_1="mcg" (4440dff437a67938963f7ee3177b9a39f2c413a8)
CGCCGCGGGCGCGGCGGTCGCGGACGCGCAGGTGAGTCTCTACGCGCGTTCCGGCACGGTCTGGG
AGTGGCAGGCGTCTGTCATCGCGGACAGCACCGGAGCCTACGTGTTCACGGGGCTGGGCCCGGCG
ACGTACACCCTCGAGTTCACTCCGCCGGCGGGCTCGGCCGTGCTCCCGGAGTGGTGGAACGACTC
ACCCGATCAGGGCACCGCGACCGGCATCGGTCTGACCGCGGGTCAGGTGCGGGGCTCCCTCGTGG
CCACGCTGGCGACGGGCGGAACGGTCACGGGCGCGGTGCG
>r110.1 |SOURCES={KEY=4440dff4...,fw,2447043-2447343}|ERRORS={}|SOURCE_1="mcg" (4440dff437a67938963f7ee3177b9a39f2c413a8)
CCGAACCCCTACGCCCCGCTCCTGGCCGAGATCCCGGTCGAGCGCGGAACGGCCGACGTGCTCGG
CGGGGCGACGGCCTACTGGACCTACGGCGACGCCGCCGATCCGATCACGATCGTCGCCGTGCACG
GGTTCCGCGGCGAGCACCACGGACTCGAGCCCGTGGTGGCGCATCTGCCCGGCATCCGGGTCATC
TCTCCCGACCTGCCCGGCTTCGGCGAGACGCCCCCGCTCCCCGGGCGCACGCACGACCTCGACGC
GTACGCCGCGTGGCTGCGGGCGTTCGTCGAGTCGGTCGCA
>r111.1 |SOURCES={KEY=4440dff4...,bw,176799-177099}|ERRORS={}|SOURCE_1="mcg" (4440dff437a67938963f7ee3177b9a39f2c413a8)
TCTCCACGGACACCGGCTCCGCGAGCGTCGGCGTCTCGACGGACACTGGCTCCGCGACCGTCACC
GGCTCCTCAGACACCGGCTCCGCGGCGTCCGCCGTCTCGTCGTCGACCGCAGGCTCGACGGCCGC
AGGTTCGTCGGCCGCGGGCTCCTCGACCGCCACCGGCTCCTCGACGACGGCCTCAACCGGGGTCG
CATTCTCATCCGATGGGATGAGGGCCGGAGAGGAGGATGCCTCGACCGCGATGTCGTCGCCGCCC
GCAGCCTCCTCGGACACCGGCTCGGCGACAGCCACCGGCT
>r112.1 |SOURCES={KEY=4440dff4...,fw,967645-967945}|ERRORS={}|SOURCE_1="mcg" (4440dff437a67938963f7ee3177b9a39f2c413a8)
ATGTCCCGCTGGACGAGGATGCGGCTGCCGGCGGTGCAGCGCTCGCCGTTGAGCGAGAAGACGCC
GAAGATCGTCGCGTCGATGGCGGCATCCAGGTCGGCATCCGCGAAGACGATCGCCGGGCTCTTGC
CGCCGAGCTCCATCGACAGGCCCTTCAGGAAGGGTGCCGCGTTGGCGAAGATCAGCTGCCCGGTC
GAGCTCTCGCCGGTGAACGAGATGAGCGGCACGTCGGGGTGCTTCACGAGCGCGTCGCCGGCGTC
CTCGCCGAGGCCGTTGACGAGGTTGAACACGCCCTCGGGG
>r113.1 |SOURCES={KEY=4440dff4...,fw,1624554-1624854}|ERRORS={}|SOURCE_1="mcg" (4440dff437a67938963f7ee3177b9a39f2c413a8)
CGGCGACCTCGCCGGCGGCGCCGTGATGGACGTCGGCTGCTACGCGGTCGATCTGCTCCGGGCGG
CGTGGGGCGAGCCCGAGGTCGTCTCGGCGTCGGCGCGGACGTACGACGTCGACCCCCGCATCGAC
CTGCAGACCGACGCCGAACTGCTGTTGCCCGGTGGCATCCCGGCCGCGGTCCGGGCGTCGTTCCT
CGGCGACGACGCCGGGGCGATGGAGGTGCGGGTCTTCGGGGGCGCGGCCACGCTGCGTGCGACGA
GCGTCATCGTGCCGCAGTGGGGCGCGACCCTCCGCGTGAC
>r114.1 |SOURCES={KEY=4440dff4...,bw,1937627-1937927}|ERRORS={}|SOURCE_1="mcg" (4440dff437a67938963f7ee3177b9a39f2c413a8)
CGGGATGCGGCCGAGCGCAACTCCCGTGTGCCCGGGCAGGGCATCCTCGCGGGCGCATGAGGGAC
GACGTCGGGTGCCTCGAAACGGGTGTCGGGAATGCTCACAGCACCCGCTCGAAGCACAGGGAGTC
GGGCATCGTCGCGACGTAGGGCTCGTACACGGGGATCGGTGTGAAGCCCGCTCCCGCATACAGTG
CGAGCGACTCCGGTTGCATCCGCCCGCTCTGGAGGATGACCCGCCGAGCGCCGCCCTCCCGCGCC
CGCGCCACGACCGCTCCGGTGAGCGCGCGGCCCACACCCC
>r115.1 |SOURCES={KEY=4440dff4...,bw,1582563-1582863}|ERRORS={}|SOURCE_1="mcg" (4440dff437a67938963f7ee3177b9a39f2c413a8)
CGCGAGATCTACGGTTTCGAGGGCACCCCGATCGTGCTGAACATGCGCATCCGCGAGAAGCGCCA
GCGCTGAGTCGCCCCCACGAACGCCCCGGTTCCGGCCGGGGCGTTCGTGTTGTCCGGGGGTCTCG
GCATCCCCGGGTTTCCGTCCGCCGGGTGTCCGGGCCGTCACAGTCTGAGAAATTCCTGGGCGCGG
AGGCGGTCGGTCGGTAGTGTCCGTGAGGCGGGCGTTCGGCCCGCAGACGCGCATCCGTGGGGGAT
GCCGAAGGGGGAAGCATCATGTCCAGTTCCGTCAGCGCGC
>r116.1 |SOURCES={KEY=4440dff4...,bw,2785320-2785620}|ERRORS={}|SOURCE_1="mcg" (4440dff437a67938963f7ee3177b9a39f2c413a8)
ATCCGGGTCAGGGAGGCGTCGAACGTGTTGCCGTCCGTGTTGTAGAAGAACCCGAGGTTTCCCCA
GGGCGTGTAGGAGAACAGATCCCCCACCTGGGGGTTCACACCTGCCGCGTCGGTGAAGTCCCACT
CGCCGGTGGGAGTTGCGACCTTCTCCTTGCCGCCGAAGTCGGAGAATTCCAGCGTCATCGGCAGC
ATCGCCAGGAATGACCGGGTCGTGGGGGTGTCCTCATCGATGATCACCTCGATGTCGACGTCGCC
GGTGGTGAATCGCACCGACGTTCCCACGACCTCGTCGCCC
>r117.1 |SOURCES={KEY=4440dff4...,fw,285198-285498}|ERRORS={}|SOURCE_1="mcg" (4440dff437a67938963f7ee3177b9a39f2c413a8)
GTCCCGGTCGGCAACATCGGCACGCCCGTCCTCGACGCGATCCGCGACCCCGCGGGGTTCGACGT
GCTCGTCGTGGAGCTCTCGAGTCATCAGCTCTGGTACCTCAACCTCCAGTCCGGGCCCGAGGCGC
TGTCGCCGCACGCCGCGGTCTGCCTCAACCTCGCCGACGATCACCTCGAGTGGCACGGGAGCTTC
GCGGCGTACCGCGACGCCAAGGCCGGTGTGTACGCCCGCACGCGCGTCGCCTGCGTCTACAACAA
GGCCGACGTCGCCACCCGCGAGATGGTCGAGGAGGCCGAG
>r118.1 |SOURCES={KEY=4440dff4...,fw,2098369-2098669}|ERRORS={}|SOURCE_1="mcg" (4440dff437a67938963f7ee3177b9a39f2c413a8)
ACCCGCCACCACCGCCAGGATCGTCGCGAACGCCACCGCCGAAATGAACCCGAGCAGGATCGGGC
CGCCCAGCGCGAGCGCGAGCAGCGGCGCCGCCGCATTCACGCCGCCGGGAGCCGCCAGGATCGCC
TCCGGGCCGACCAGGGCACCGGCGCCGTAGCCGAGCACCAGAGTCAGGAGGTAGAACAGGCCGAT
CAGCCAGATCGCCCACACGACGGATCGGCGCGCCTCCTTGGCGGTCGGCACCGTGTAGAACCGCA
TGAGCACGTGCGGGAGACCCGCCGTTCCGAGCACGAGCGC
>r119.1 |SOURCES={KEY=4440dff4...,bw,2447993-2448293}|ERRORS={}|SOURCE_1="mcg" (4440dff437a67938963f7ee3177b9a39f2c413a8)
CGAACTGTGGACGGTCGACCGCGACGAGGCCGTGCCGCTGGTAAATGCGATGCTCCGCGACGGGA
AGGCGCTGCCCCAGCTGGTGCGGCACGACGACTTCGACTGGCACATCCACGCCTCCGACCCCGCG
GACGCCCTCGCTCAGCGCATGCTCGTCGAGGCGGCGATGGCGTTCGTCGACGTGATCCGCGCCGA
CGAGTACGCCCGCGTCCGCGTGTGCGACGCCGACGACTGCAGCGGCGTCTACGTCGACTTCTCGA
AGAACGGCTCGAAGCGCTACTGCGACGCCGGCAACTGCGG
>r120.1 |SOURCES={KEY=4440dff4...,fw,2852525-2852825}|ERRORS={}|SOURCE_1="mcg" (4440dff437a67938963f7ee3177b9a39f2c413a8)
GCCGAACTGAACCGGGCGTGGGGCACCGCGTTCTGGAGCCAGACCTATCACGACTGGGAGGAGAT
CCTCCCGCCGCGAGCCGCCCTGTCGGCCCGCAACCCCGGGCAGCTGCTGGACTTCCACCGCTTCA
GCTCGGACGCGGTCTTCTCCCAGTACCGCGCCGAGGCCGACGTCCTCCGTCGCCTCAGCGACCGC
CCCGTGACGACGAACTTCATGGTCACCGCCCACATCGAGAACATGGACTACTGGTCGTGGGCCGA
CGAGATGGACGTCGTCGCCAACGACCACTACCTCGACCAC
>r121.1 |SOURCES={KEY=4440dff4...,bw,56650-56950}|ERRORS={}|SOURCE_1="mcg" (4440dff437a67938963f7ee3177b9a39f2c413a8)
CTGGCGCGTGAACCAGGCGACGACCGAGGGTCAGGGCGGCACCGAGGCGTGGACGATGGTCTACG
TCCGCTCCGGCGAGTCCGGGTTCGTGCGCGTCGCGCAGGGCCTGGACACCGGCGAGGAGTGGGTC
GCCCAGATCCTGGGCGGAGCGCGCAGCACCGAGACCGTGGCGATCGACGGCATCGACTGGAACGT
CTACCGGCCCAGCGACCCCGAACGTGCCGGCAACATCACCTACGCGCTGTCGACCCCCGCCGGGC
CCGATCAGGTACTGATCTACGGCGACGCCAGCCCCGAGAC
>r122.1 |SOURCES={KEY=4440dff4...,fw,826177-826477}|ERRORS={}|SOURCE_1="mcg" (4440dff437a67938963f7ee3177b9a39f2c413a8)
GACGCGCCCTGCATCCCCCTCTCGGCGGCGCGCTGATGCACGCGCGGGGCGACCGAGGGCACGTG
CGGAGGCGGGACGGGTGCTCCGTACTCCGCGGGGGTCGGCGGCGGGCCGACGGGGTGCGCCGCGG
GGGGCGGGGACGTCTGCCACGGAGCCGGCGGCAGCGCCGCGGTCCCGGGGGCGATGTGCGGCGAG
AACCCCGCCGCGGGGAGTCGTTCGGCCGGGGGCGGAGGTGCCGGCGCCGGCACCTCCGTTCCGGA
GGTCATCCACGGCGCGGGCGGAAGCTCCCCACCCCAGATC
>r123.1 |SOURCES={KEY=4440dff4...,bw,1436136-1436436}|ERRORS={}|SOURCE_1="mcg" (4440dff437a67938963f7ee3177b9a39f2c413a8)
GTTGGCGGCCGCCACCGCCGCCCACGCGGCCGAACCCGCCGCCACCTTCACCCTCGAGCTGTCGT
CCTCGAGCGCCACCGAGGGCGACACCGTCCTCGCCACGGTCTCCGGCGCCGACGTGAGCGACCTG
TACGCCTACGACCTGGTGTTCACGGTCACCGAGGGGGCGCTCGAGTCCGCCGACGCCCCGGTCGG
CCCCGACGGAGGATTCACCTCGGCCGTCGACGCCCCCGGCGCCATCACCGTCTCGCACACGCGAC
TCGGAACCTCGCCGGGCCTCTCCGGCACCGTCGTGCTCGC
>r124.1 |SOURCES={KEY=4440dff4...,fw,1957409-1957709}|ERRORS={}|SOURCE_1="mcg" (4440dff437a67938963f7ee3177b9a39f2c413a8)
CGGCCCCGACGAGCGCGATCAGGCCAGCCGCGACCTGTACACGCGCCTGGCCGAAGAGGTGCAGC
TGCGCACCTCGGTTCCGGCGGGGACCGTCGTGGGCAAGGTCTCGACGCTGTGGGGCGAGGACGTC
TCGCTCGTCACGGCGGCGGACGCGCAGAACATCCTGTGGAACGGCGCGAGCGCGACGCCCGGCAC
GTCGTTCACGCTCGGCGACGCGCGCGACGAGGGCGAGACCGTCGGAGAGCTCATCACGACCGGAC
CCCTGGATGCCGCCACCGTCGACGTGCAATTGCAGACCGA
>r125.1 |SOURCES={KEY=4440dff4...,fw,3556316-3556616}|ERRORS={}|SOURCE_1="mcg" (4440dff437a67938963f7ee3177b9a39f2c413a8)
CGAGGTCGGCTATCAGGATCTCGCTCTGGAGTACTTCCGCCAGGCGGCGTTCGTCGACCTCGGCG
ACCTCCACCACAACGCCGCCGACGGAGTGCACGTGGCCTCGGCGGGCGGGGTGTGGACGGCGCTG
GTCAGCGGCTTCGGAGGCATGCGCGACCACTTCGGCCGGTTGACGTTCGACCCCCGTCTGCCCGC
GGACTGGCCCGAGCTGGCGTACGTGCTGCACTGGCACGGCACGCGCCTGAACGTCACGCTCACGG
CCACCGCGCTGACCCTCCACGCCGGCGACGAGGGCGGTCC
>r126.1 |SOURCES={KEY=4440dff4...,bw,1584407-1584707}|ERRORS={}|SOURCE_1="mcg" (4440dff437a67938963f7ee3177b9a39f2c413a8)
CGTGACCGATGCCGTGAGCGGCGTGGCCCGCGTCCCCGCCGTGCGCCAGGCCGTGAACGACCTGT
TCCGTCGGCTCGTGGCATCCTCGGGCCTGCGGGGTGTCGTGGTCGAGGGCCGCGACATCACCACG
GTCGTGTACCCCGATGCGCCCGTGCGCATCCTTCTGACCGCGGCGCCCGAGGTGCGCGCCGCCCG
CCGCAGCGCCGAGCTGACCTCGCAGGACGCCGCCGCGGTCGCGGCAGCGCTGCACAAGCGCGATG
CGGCTGATTCCACGGTCGTCGACTTCCTCACCGCCGCCCC
>r127.1 |SOURCES={KEY=4440dff4...,fw,2977582-2977882}|ERRORS={}|SOURCE_1="mcg" (4440dff437a67938963f7ee3177b9a39f2c413a8)
TTTTCGACGGACATGGTTCCTCCAGAACGATCCTGTTGACTCCGTACGAATCGGACACTAGCGGT
CGGAACCCGATCCTGGGTGTCTCCTATGAGCGAGTCTTCGTTCGAGTCGGGCGTCCTCCGCGGTC
GTGCGATCAGGGAGCCGGCTGTCCGGGAGACGAGTGGTCACGGCGCCCGAGAGGCGGCTCAGCCC
CTGCCCAGCGCGGCGCGGAACGACTCCGGCAGCACCACGTTCTCCCCCGCTCCCGCGAAGAAACC
CGCCACCTGCTCCGGCCGGTATCCGGCGATCCCGCAGCCG
>r128.1 |SOURCES={KEY=4440dff4...,bw,1957044-1957344}|ERRORS={}|SOURCE_1="mcg" (4440dff437a67938963f7ee3177b9a39f2c413a8)
CAGCAGGTTCCAGGCATCCAGGGTGCCGGTCTTGATCCCGACGACCCCGGGGTCGGCGAGGAGGG
GGTTGCCGTTCTTGAACGTTCCGGCGCCCGGCAGCGACATCTCGGTGGTGCGCACGATGTCGGCG
ATCACGGGATTCTGCAGCGCCTTCTCGGCGAGGGCGATGAGGGCCGCGGGCGTCGCGGTGTTGCC
GGCCTCGATCCCGGTGGGGTTGACGATCGTCACGCCCGAGATGCCCCGGTCGCTCAGGTACCGGT
TCGCCGCCGCGGCGAAATCGGCGTTCGAGGGCCAGAGATC
>r129.1 |SOURCES={KEY=4440dff4...,fw,1112530-1112830}|ERRORS={}|SOURCE_1="mcg" (4440dff437a67938963f7ee3177b9a39f2c413a8)
TCTGGGCCGCTCTCGAGATCGCACGTCGCCCCGAGGCCGAGGGCAAGAACATCGTGGTCATCATC
CCCTCGTACGGCGAGCGTTACCTCTCCACCGCCCTGTACGAAGACCTGCGCGACAACTGACGTGG
GGGCCCTCTCCCGCGTTCGCGAGGATGTCGCCGCGGCGAAGTTCCGCGACCCGGCCGCCCGTGGC
GGCCTCGAGATCGCTCTGCTCTACCCCGGCCTGCACGCCGTCTGGTCGTACCGCGTGTCGCACCG
CCTGTGGCTGCGGGGCTTGCGGTTCCCGGCTCGGGCGATC
>r130.1 |SOURCES={KEY=4440dff4...,bw,274410-274710}|ERRORS={}|SOURCE_1="mcg" (4440dff437a67938963f7ee3177b9a39f2c413a8)
AGGTCATGCACGGCCATCTCAGCGACGACACCGTGTTCCAGAGCCGCTTCATTCAGGAGGCGCGG
TCGGCTGCGCGACTGTCCGACCCGCACGTCGTCAACGTCTTCGACCAGGGCCAGGACGGCGACAT
GGCGTACCTCGTCATGGAGTACCTGCCCGGGATCACGCTGCGCGAGCTCCTACGCGAGCACAAGC
GCCTCACGGTCGATCAGACCCTGACGATCATGGATGCCATCCTCTCCGGCCTCGCGGCCGCCCAT
CGCGCCGGCATCGTCCACCGCGACGTCAAGCCCGAGAACG
>r131.1 |SOURCES={KEY=4440dff4...,fw,3096154-3096454}|ERRORS={}|SOURCE_1="mcg" (4440dff437a67938963f7ee3177b9a39f2c413a8)
AAGGACTCCTCGATCAACGCGGAGGTCGAGCGTCTTCGCCACTCGACGACGAACTCCCTGCTGTC
GCGTCGCGACGTCGTCGTGGTGTCCACGGTGTCCTGCATCTACGGCCTCGGCGCGCCCGAGGAGT
ACCTGCGGGCCATGGTCGCGCTGCAGGTGGGGGAGCGGTACGACCGCGACGCTCTGATCCGCAAG
TTCATCGCGATGCAGTACAACCGCAACGACGTCGATTTCTCGCGCGGCAACTTCCGCGTCCGCGG
CGACACGATCGAGATCATCCCGGTGTACGAGGAGTACGCG
>r132.1 |SOURCES={KEY=4440dff4...,bw,838049-838349}|ERRORS={}|SOURCE_1="mcg" (4440dff437a67938963f7ee3177b9a39f2c413a8)
TCGAGGCATCCGTGATGTCCGGGGTCGGTCAGGGGGCCGCCAACAGCTCCGACGTGAGGCGATAG
CCCACGCCGCGCACGGTCTCGATGTACCGCGGATTCGCGGGGTTGTCGCCGAGCTTGCGACGGAG
GTTCGTCATGTGCGCTTCGATGGCGCGCTTGTCGGCCTCGCCGACGAAGTAGCTGGTGACGTAGG
ACTCGCCGCGGAGCACCAGTGTGAGGTCGGCCTTGCTGCGCACGCGCCGCTTGGATTCCATGAGC
GTCGCGAGGAGATCGAATTCCGTGCGGGTCAGGTCGAGTT
>r133.1 |SOURCES={KEY=4440dff4...,fw,1234755-1235055}|ERRORS={}|SOURCE_1="mcg" (4440dff437a67938963f7ee3177b9a39f2c413a8)
CCCCCGCGGGGTTGGTGTAAGCCGGTGGCAGGAACCGCCGGAGAGTGAGGAGAACGAGATCGCCC
ACCGAGGGGTCGCGTTCGAAGGATCGGCGGCCCAACGCCTCGACGGCGAAGAACGTGGTCGCGCA
CGCGACGAAGGCCACACCGATGACGACGGCCACGGTGCGGGCCGCGCGTCGTGTCGCCCGCACCG
GGAAACGCCCCCGTGCGGCCACGAGGACCGCGGCGAGCACAAGCGGGATGACCACCGTCGCCACC
GCCCACAGCACGTACTCGGCGCCGCTGCCGTCGACCCAGG
>r134.1 |SOURCES={KEY=4440dff4...,fw,282273-282573}|ERRORS={}|SOURCE_1="mcg" (4440dff437a67938963f7ee3177b9a39f2c413a8)
ACACCCCCGAGACCACCGTCAGCGGACTGGTCGACACCGATTCGCGGCTCATCGAACCCGGCGGG
ATCTTCGTCGCCAAGCCCGGCGAGACCACCGACGGCCACCTCTTCGTCCCCGCCGCGATCGAGCG
GGGCGCGGTGCTGGCCCTGGTCGAACGCGAGCTCGACCAGCCGGTCAGTCAGGTCGTCGTGCCGG
ATGTCGTCGAGGCCCTGGGCGAGCTCGCCCGCGACGTCGTCGCGCGCGTGCGCGCCACCGGGAAC
CTCCGCATCGTCGGCATCACCGGCTCCAACGGCAAGACGA
>r135.1 |SOURCES={KEY=4440dff4...,fw,3145867-3146167}|ERRORS={}|SOURCE_1="mcg" (4440dff437a67938963f7ee3177b9a39f2c413a8)
CGGTGAGGTCGAGGTCGTCGCGCCCCTCGGCGACGAGCGTGACGCGCGTGCCCGCGCCGGCGGCA
TCCCGGAACAGCGGCAGCAGCCGCTCCGCGGCGTGCTCAACATCCGCCTCGAACGCCCACCGCGA
GAGCCCGGTGACGACCTCGCGCACCGCGACCGAGACCCGGGCGACGTCGTCGCGGGCGGCCAGGG
CACGGATGCCGTCGAGCCGGTGCCGTGCGGCCGACTCGCCCCGGACGGTCGGTGCCGTGAGCCGC
AGGTCGGCGACGGCATCGGCGCCGAGCGCGACGAGCGCGG
>r136.1 |SOURCES={KEY=4440dff4...,fw,2431930-2432230}|ERRORS={}|SOURCE_1="mcg" (4440dff437a67938963f7ee3177b9a39f2c413a8)
CGAACCCCATCACGGCGAACAGGATCCACTGCACCGCGTAGGACAGATACGGGCCCGGGTCGTTG
CTCGGCGGGTCGACGGGAGTGGGGGCGGTCGCCGGTGCGGGCGATTCCGACATGAGCAGGCCGTA
CGCACCCTGTTCGATGGGTCCGGTCTGCTCGGCGACGAGACCGAGATTGATCGTCGGCACCTGTC
CGGGCTCGGCGGTGCGACCCGAGGTCGGTGCAGCCTCCTCGGGCCGGAGCCGGACCTCGATGACG
ACGTCGCCGGACGGGGGCGCCGGGATCTCGTCGGGATCGG
>r137.1 |SOURCES={KEY=4440dff4...,bw,281360-281660}|ERRORS={}|SOURCE_1="mcg" (4440dff437a67938963f7ee3177b9a39f2c413a8)
TCACGGCGAGGCCCTGACCGAACGCGGTGTTGTAGAACGTCTGGTCACCCCAGTCGCCCACGGGA
TGCAGGATGCCGGCGGACTCGCCCGGGAAGTCGATCGCCGTGGTCGAGCCGATGCCGAACTTCTG
CAGGTAGTCGAAGCGCGTCTGGGCGGGGATCATCTCGGCGAACTTGGAGATGCCGACGTTCGAGG
AGTCGATGAGCACGCCGGTCAAGGTGTAGTTGTTCGCGCCGTGAGCGAAGGCGTCGGTGACCCGG
GCGCCGCCGCGGAGCGTCTCGCTCGAGGATGCCGTGACGG
>r138.1 |SOURCES={KEY=4440dff4...,bw,2625702-2626002}|ERRORS={}|SOURCE_1="mcg" (4440dff437a67938963f7ee3177b9a39f2c413a8)
TGACGATCTTCTCGAGCGGGTCCATCACGTTCGCCAGTGCGCGCAGCAGGGTCGTCTTGCCGGCG
CCGGGGTTGCCGACCACGACGAGCGAGCGGCCGGCGGTGATCGCGCCGGAGAGGAAGTCGGCGGC
GTCCTGGGTGAGCGTGCCCTGTTCCACCAGGTGCTCGAGGAGGATGTCGACGAAGCGGTGCAGAC
GGATCACGGCCTTGGGTCGCGGGCTGATCGGCGTGTGCACCGCGGCGAGACGGGCCCCTCCCGGG
AGGTCCATGTCGAGGATCGGGCTGGTCGTGGTGAACGAGC
>r139.1 |SOURCES={KEY=4440dff4...,bw,1006006-1006306}|ERRORS={}|SOURCE_1="mcg" (4440dff437a67938963f7ee3177b9a39f2c413a8)
TGCGCGCGCACCATCAGCACGCTCGCGACCGTGACGAGCGCCAGCAGGATCGTGCAGACCGCGCC
GGTCACGGCGCCGCCCAGCACGACCTCGGGCAACTGGATGAACTCACCCGGGCTCGAGATCCGGA
AGACGGCGTCGCCGTCCTGGCGCGCCACGACGAAGAGCACGGCGGCGAGCACCGTGATGACGCCG
TAGACGATCGGGGCCTTCCAGCTCACGACGACGGCCTTGTCGAGGGCCTCGACGGCGGGCGCGGC
CTCGGGGTGTGCGGCGGTGGTGCTCACCGGGCCGCCTCCT
>r140.1 |SOURCES={KEY=4440dff4...,bw,2339103-2339403}|ERRORS={}|SOURCE_1="mcg" (4440dff437a67938963f7ee3177b9a39f2c413a8)
CGGAGCGACGCGGCTCGGGGGTCGGGACCGGTGTAACCGAGCTTCTCCGCGGCGGCGATCACGCG
CGCCCGGGTCGCCTCGGACGTCGGCGTCTTTCCGCTGAAGACGACGGATGCCGTCGAGGCGGAGA
CGCCCGCCTCTCGGGCGACGTCGCTGATGGTCGCGCGGCGCGTGCTCACCGCCCGATCGTACCCC
GCGTGGAATCGATCCCTCGAATCGATTCGATACCGACCGCGATCCTGGCTACTGTTGCCGCATGG
ACTCCACGCTCACCCGTTCGCGCCTCGTGCGCTGGTACAT
>r141.1 |SOURCES={KEY=4440dff4...,bw,956784-957084}|ERRORS={}|SOURCE_1="mcg" (4440dff437a67938963f7ee3177b9a39f2c413a8)
CGGTGAGCGAGCTCGGGTTCGAGCACGGCTCCGAGGTCATCACGCAGTGGAACCACGTCCGCGGG
CGCTGACCCGGCCGTGACCTCCGGCGCGGGCGGAGGACCGACGCCCGTCGCGCGAATCGCCCATT
AGGCTCTGGCCACGGGGACTCGCCGCCGCACCCTACGACGACGCGGAGAACCGTTCCGGGGGGAG
GGGGACGCATGGCCGACGTCCGCGGCGACCGTGAGCTCCTCGCCGCCGTTCGAAGCGGTGAGACC
GCAGCCTTCGAAGAGCTGTGGACCCGCCACCGCGAGGCCG
>r142.1 |SOURCES={KEY=4440dff4...,fw,883607-883907}|ERRORS={}|SOURCE_1="mcg" (4440dff437a67938963f7ee3177b9a39f2c413a8)
TCAGGGCCCGGACCGCTCCGATGTTGTCGACGAGAGGACGCATCACCGCACCCCAGGCGCGTCCC
GACCCGCCGAGCTCCTCGACGGTGCGATCGAGGTCGCGGTAGGCGACGGCCGAACGACCGTGCAG
CGCGTGCCCGAACGAGACGTCGGGGGTGACGAAGTCGACCCGTCGGTCCAGCTCGAACGAGGTGA
AGAACCGGGATGCCAGGGCCATCGGATGCACGGCGGAGCAGACGTCGTACAGCCCACCGTCCCCC
GCGAAGGCCTCCGTCCGCAGCCCCCCGCCGGCGACGGCAT
>r143.1 |SOURCES={KEY=4440dff4...,bw,2096840-2097140}|ERRORS={}|SOURCE_1="mcg" (4440dff437a67938963f7ee3177b9a39f2c413a8)
CGCGTCGTCGACGAAGGTCAGCAGGATCGGGGCGAACGGGCCGTCGTAGACGGTGCTGGTGGCTG
TGCTCATTCCCTCATCCTCATCACGCGCCCGAGACCGCGCCGGGCTCCGAGTCAGATCGGTGGAC
GGTCCGCCGATTTCTCCGTCGGGGGAGGAACCGCCGATCCGCGCGGCGTGTCGCGCAATCCCGCG
AAACTCGGGCCCGCTGCGCGCCTTCTGCGGGTGCCCGGCTTAGTCTGGCAGGTGTGTGGCGAGCT
GAGGACGGCGTCGTGACGGGCGCCGAAGGCGACGTTCCGA
>r144.1 |SOURCES={KEY=4440dff4...,fw,2488118-2488418}|ERRORS={}|SOURCE_1="mcg" (4440dff437a67938963f7ee3177b9a39f2c413a8)
GTGACGTCGCGTCCGATCGTCGCCACCGCGGTGGCCGTCGTGCTCGACTGACCCGCCGCACCGCT
TTTCGGACTGCTCGCGTAACGCGCCCACCTCGACCGGACATCACAGAGCATGGGGAACCTCGACA
GCGACGCCGACCTGTGGCGCGACGCGCTCGCGGGAGACGGCGACGCGTTCGGCGCGGTGTTCGAT
CGGCATCGCGACCGCGTCTTCCGACACTCCTACCGGCTGGTCCCGCACATCGCGGACGCGGAAGA
CGTCCTGGCGGCGGCATTCCTGGAGCTCTGGCGCCGCCGA
>r145.1 |SOURCES={KEY=4440dff4...,bw,1771554-1771854}|ERRORS={}|SOURCE_1="mcg" (4440dff437a67938963f7ee3177b9a39f2c413a8)
CCGAAGTCCGCGATGGGGGTGCTCTCGTCGCTGACGGTGCCGCAGATCGCACAGGCGGTCACCGA
TGACGACGATGCGCCCTTCAAGCGCGTATCGGGAATCGGCCCGAAGACCGCGAAGCTCATCGTGG
TGCAGCTCGCCGGGAAGCTCGCCGTCCCCGCGACGCAAGCCCCGGCCGCGGTCGCCCCGCACGGT
CAGGTACCCCTGCAGGTCACCCAGGCCCTCATCGGACTCGGGTGGAGCGAACGCGTCGCGGCCGA
GGCCGTGGCATCCGTCGCCGAGAACGCCGCCGACGCCGAC
>r146.1 |SOURCES={KEY=4440dff4...,fw,931678-931978}|ERRORS={}|SOURCE_1="mcg" (4440dff437a67938963f7ee3177b9a39f2c413a8)
GGTCCGCCGGTCACCGGGTTGCGCAGCTGCGCGAGCGGGATCTCGGCCACGCCCTCCTGCACGAC
GGCGCCGAGCTCATAGGTGACGCGGTCGGGTCCGTAGGCGCGACGCAGACCCTCGAGCGGCGAGA
CGATCCGCTCGGGGACGACCGTCGCGCTGCCGCCGCCCTGCGTGCGGGCGTCCCGCGCGTTCTGC
CCGATGACCGCGAGGGATGCCACGGCGGCGGGTTCGAGGGGCAGGATGCCGTCGTTCGCCAGCAG
GACCGTGCCGGCGACCGCCGACTCACGCGCGAAGGCCGTG
>r147.1 |SOURCES={KEY=4440dff4...,fw,3285674-3285974}|ERRORS={}|SOURCE_1="mcg" (4440dff437a67938963f7ee3177b9a39f2c413a8)
GAGAAGCGGCACGGCCCCGAGCACCACGGCCGCGATCACGACGATCGACATCACGAGGCTCGTCT
CGCGCTGGTGCTTCTGCTCCTGCGGCGTCAACCCTTGCGGGCTCGGTGACGGCCGATCCGACGTC
CGCTGCGAGGACACATAACTCGCCGCGGGCGGCCGCGGCGCCGTGGGATCGGCGGCATCCTGCTC
GCTGGCCGAGGGGGTGGCATCCGTCGGTTCTGTCATTCGGCCACGGTAGCCGCCCTGTCACGCGC
GGGCCCGAGTGTCCAAGACACGCCGCATCGGGGCCCGGCG
>r148.1 |SOURCES={KEY=4440dff4...,bw,1780225-1780525}|ERRORS={}|SOURCE_1="mcg" (4440dff437a67938963f7ee3177b9a39f2c413a8)
CGGCTTCGCCCTCTTCCCCGACCGTTCGGTCGTCGCCCTGCGCGTGAACGGTGAGCTGAAAGACC
TCGCGACGACCGTCCACGCGCACGACCGGATCGAGCCGGTGACGATCGACAGCCCCGAGGGGCTG
TCGATCCTGCGGCACTCGACGGCGCACGTGCTCGCCCAGGCCGTGCAGCGCGTGAAGCCCCAGGC
GAACCTCGGCATCGGACCGCCCGTCACCGACGGCTTCTACTACGACTTCCAGGTCGACGAGCCCT
TCACTCCGGAAGACCTCAAGGTCATCAAGAAGGAGATGGA
>r149.1 |SOURCES={KEY=4440dff4...,fw,2839235-2839535}|ERRORS={}|SOURCE_1="mcg" (4440dff437a67938963f7ee3177b9a39f2c413a8)
CATCGGTGTCACGCCGAGACTGTCGGCCACGGCGCGCATGCTCGCGGCGGCGAGTCCGCGGGCGT
CGGCCAGCTCGATCGCAGCCTCCACGACGCGTTCCCGGTCGAGGCGAGGACGGGGAGTTGACACG
TATACACCGTACACCTATGCTCGGCGCTGCGTCGGTGTACGGCGTATACCGAAAGGATTCCCATG
CTCTCCCCATCGCGAACCCGAGCGCTCAGCGCCGGCATCCTGTACCTCGTCACCCACGTCACGTC
GATCGGCGCGGTCGCCGCATACGCGACGGGCGGCGTCGCG
>r150.1 |SOURCES={KEY=4440dff4...,fw,2045504-2045804}|ERRORS={}|SOURCE_1="mcg" (4440dff437a67938963f7ee3177b9a39f2c413a8)
TGACGTACGTCGCGTTGGTCGGGTCGGTGATGTCGTAGACCATCACGCCGCCGGCCCGCTCGAGG
CCGATGAAGGCGTAGGTGCGGCCGTCGACCACGCCGATGGCCACGCCCTCGGGCTCGGGGCCCTT
GTCATCGCTGCGGTCGTCGACGGTGTTGTTGTCGTTCGAGACGTTGAACAGCTCGGGGGCGACCT
CCTTGAGCTTCTACTCGAAGTCGTCGCCGGAGTCGAAGACGAGCGCGCCCTTGGTGTCCCAGATC
GAGAACGAGCGGCCGCCGTAGGCATAGAGCTCGCTGTAGC
>r151.1 |SOURCES={KEY=4440dff4...,bw,1813541-1813841}|ERRORS={}|SOURCE_1="mcg" (4440dff437a67938963f7ee3177b9a39f2c413a8)
ACACCGCCTACATCGACTACTACGAGGCGGACTTCGCGCTGCTGAACCGTCGCGAGCGCAAGACG
TTCATGACCTCCCTCATCCAGCACCACCTCGCCACCGCGGTGAACGACCGCGAGGTCGCCAAGAC
GCTGGAGAACAAGCTCAACTTCAACCGCGCGTTCGAGGAGTTCCTGGGGCGCGAGTGGATGCAGC
TGGACACCACGGACACCGCCGCGCTCAAGGACTTCGCCGAGCGCCACCCCGTGATCATCGCGAAG
GTGCCGGTGAGCCGCGAAGGGAAGGGCGTCTTCCGCTACG
>r152.1 |SOURCES={KEY=4440dff4...,bw,1239261-1239561}|ERRORS={}|SOURCE_1="mcg" (4440dff437a67938963f7ee3177b9a39f2c413a8)
GCCTCGCCGCCGATCCCGCGCAGGTTGCCGACGAGGGCTGCGATCCGATCGGTCTCGTGCCCGCG
GATGTGCCCGATGCCGTGGAGCGTCGTCGGGCCGTCGGCGAAGGCCGCGAGGCCGAAGATCGTCG
GGGCCAGTTCTCCGGCGGCCGAGAGGTCGAGTTCGGCGCCCAGGATGGTGTCGCCCGCCGTCACG
GTGAGCGTGCCACCGCGGCGGCTGACGCGTGCGCCCATCTCGCTCAGGATCTCGGGGAGCAGCGC
GCCCGGCTGGGTGCTGTGGGCGGGCCACCCCGTCACGGAC
>r153.1 |SOURCES={KEY=4440dff4...,bw,1312885-1313185}|ERRORS={}|SOURCE_1="mcg" (4440dff437a67938963f7ee3177b9a39f2c413a8)
CGAGCTGCCCCTCCTGGATGACTGGACGGAGGCCGTCACGCGGCACGAGGTGACCTTCACCGAGC
ACTTCGCCGAACGAGGGTTCACGCATCGCGTCGGATTCGCTCACGACCGTTACGACACCGAGAAC
CCCTCCGTCTTCAATGCTTCGCAGATGCTCGACGACGGATGCCCCATCGTCAAGCGGAAGCCCTT
CTACTTCTGGCCCGTGACGATGGACCACGAGGCGTCGATCGGCAAATGGCTGCTCGAGAAGGTCG
AATCCTACGGGTACAGCGCCGATCTGATCTGGAGCCATCT
>r154.1 |SOURCES={KEY=4440dff4...,fw,3293121-3293421}|ERRORS={}|SOURCE_1="mcg" (4440dff437a67938963f7ee3177b9a39f2c413a8)
CCGTCGTCCTCCACGGCCGCGGCGGACACGGCTCGCGCCCCCACTCCACGATCGACCCGGTCGTC
ATGGCCGCCGCCACCGTCATGCGCCTGCAGACGGTCGTCTCGCGCGAGGTCGACCCGCGCGATGT
CGCGGTCGTCACGGTCGGCTCGATCCACGCGGGCCTGAAGAACAACATCATCCCGGCCGAGGCGA
AGCTCGAGCTCAGCCTCCGCTACCCCGACGACGCGGCCCGCGCGCGGGTCATGAGCAAGGTCGAG
CGGATCATCCGCGCCGAGGCCGAGGCATCCGGAGCCGAGA
>r155.1 |SOURCES={KEY=4440dff4...,fw,352581-352881}|ERRORS={}|SOURCE_1="mcg" (4440dff437a67938963f7ee3177b9a39f2c413a8)
GGCGAGCGGTGCCACCACCGCCTCCGCGGACCGGAGGCCGTCGGCCACGGCCGCGGTCCCGTCCG
CGGACGCCGCCCCCTCCGCCGACAGCAGCATGTCGGTGAGGACGTCGTCCATGAGGTCGGCGTCG
CGCCGCAGCCGGTCGAGGGTGTCGTCGAGCGGTTCGCCGCGCGCGAGACGCCGCTGCGCGATCTG
CACGCGGCTGCTGAGCGCCGTGAGGGGCGTCCGCAGTTCATGGCTGGCATCCGAGACGAAGGCCC
GCTGGCGTCGGAGCGCTTCGTCGAGCGGTCGGACCGACCA
>r156.1 |SOURCES={KEY=4440dff4...,bw,293257-293557}|ERRORS={}|SOURCE_1="mcg" (4440dff437a67938963f7ee3177b9a39f2c413a8)
CGGGCGAGAGCAGGAAGACCTTGCTCGTGACCCGCTCGATGCGTCCGTACAGACCGAGCGACAGG
CCGCTCGCGAAATCGATCAGGCGGCGCGCGTCGGCGTCGCTCATCTGCGACAGGTTGATGATGAC
CGGGATCCCCTCGCGGAAGTTCTCGGCGATCGTCTGCGCGTCGCGGTACTGCTTGGGGTGCACGG
TGAGGATCTCGCTCACCGGGCCGGCGGCGGGCTGACGCACCACGGCAGGGCGGTGGAGCGGCGTC
ACCGGAGCGGCCTTCTCGACAGCAGCGGGCTGCTTGCGCG
>r157.1 |SOURCES={KEY=4440dff4...,bw,1007193-1007493}|ERRORS={}|SOURCE_1="mcg" (4440dff437a67938963f7ee3177b9a39f2c413a8)
GCACCCCGAGACGATGCGTCCGTCGGCGACGAGCGCCGCGGCGCCCACCTTGAAGCGGGAGTACG
GGGCGTAGGCGCGATGCATGGCCTCGGTGGCGGCGGAACGGAGTTCGTCCCAGTCGATGTCGGTC
ATCGTGGAGCGGAGGGTCCTCTCGTGAAGGGGGAAGCGGGCCGGGTCAGCCCTTGACGTACGGTT
TGCCGGCGGCCGCGGGGCCGCGGACCTTCCCGACGAGACCGGCGACGGCGAAGATCGTCACGACG
TACGGCAGCATGAGCATGAACTCGCTCGGCACGGGCGAGC
>r158.1 |SOURCES={KEY=4440dff4...,fw,1741522-1741822}|ERRORS={}|SOURCE_1="mcg" (4440dff437a67938963f7ee3177b9a39f2c413a8)
CGACGTCGTCACTCGACGGCGTGGCGGCAGCCGGTGCGGAAGCAGCGCCCGAAGGTGCCACCTCG
CGCGTCGTCTCGTCCACGGCCCCGGTCGCGTCGGCATCCGCCACGGGCTCCGCCTCCGCCGGCGC
GCCCACCGTCGAAGCACCCGCGCCATCACCCTCGCCGGCAACGAAGTTCGCCACCTGCACGAGGG
TCGGACGCTCGCCGCGGCGCGCCAGTCGGCCGCGGCCCGCGATCATCGGCTCGGCGTAGAGCTTG
GGCAGCAGCGCGCCCTCGGAGCGGTCGCCCGACATGATCA
>r159.1 |SOURCES={KEY=4440dff4...,bw,428237-428537}|ERRORS={}|SOURCE_1="mcg" (4440dff437a67938963f7ee3177b9a39f2c413a8)
CGAGCAACGTGTCGATACGGCCGGGCGCGGCGCCGAAGTCCTTCCACGGATCGCCGATGGATGCC
AGCCGCTCCGGCACCGAGCGGACCGTGAAGGCCGCGGGGTCGACGGCATCCAGTTCGTCCCAGGT
CACCGGCGTCGACACCGTCGCGGTGGGGAGCGCCCGCGGCGAGTAGGCCCCCGCCATCGTCCGGT
CGCGGTTGGCCTGGTTGAAGTCGACGAAGATCCGCTCGCCGCGCTCCTCTTTCCACCAGTTCGTG
GTGACGGCATCCGGCATCCGTCGCTCCAACTCGCGAGCTG
>r160.1 |SOURCES={KEY=4440dff4...,fw,2693113-2693413}|ERRORS={}|SOURCE_1="mcg" (4440dff437a67938963f7ee3177b9a39f2c413a8)
TCGATTACTGCCTGCACGGCAAGGGGGGTGCTGCCCCGTCGATCGACACCGCCATGCACGGACTC
GTGGATGCCGCACACGTCGACCACCTGCACCCCGACGCCGGCATCGCGATCGCGACGGCGGCCGA
CGGCGAGGAGCTGACGACGAAGATCTTCGGCGACAAGGTCGTGTGGGTGCCGTGGCGTCGCCCCG
GCTTCCAGCTCGGTCTCGACATCGCCGCGATCAAGGCCGCGAACCCGCAGGCGATCGGCACGATC
CTCGGCGGACACGGCATCACCGCGTGGGGTGACACGTCCG
>r161.1 |SOURCES={KEY=4440dff4...,bw,1186059-1186359}|ERRORS={}|SOURCE_1="mcg" (4440dff437a67938963f7ee3177b9a39f2c413a8)
CGAGGCGCTGCGCGTCTACCGGGCGGCGGAACTCGCGATGCGTCGGCGCACGCGCGAGTCGATGT
CGATGGGTGAGAACGAACTCCTCGTCCTGCGCTATCTGCTGCGAGAGCCCGGCCGCCGGGTGCGT
CCCGGCGAACTCACTCGCTACCTCGGCCTCTCCACCGCGTCGACGACGGCGATCCTCGACCGCCT
CGAGCGATCGGGTCACATCACGCGGACGGCCAATCCCGACGACCGTCGCAGCATCTTCATCCAGG
CGACCGACCGCGCCCATGCCGAGGTGCGTCAGACCCTCGG
>r162.1 |SOURCES={KEY=4440dff4...,fw,2137384-2137684}|ERRORS={}|SOURCE_1="mcg" (4440dff437a67938963f7ee3177b9a39f2c413a8)
ACGACGGCGAGCATCGGCCCCATAGTCACACCACCGGTCGCGAGGTACGGGATCTGCGGGATGCC
CAGACTGAACGTCTGCCCACCCACGATCGGCACCCACGACGGGATCGACACCGAGATCGAGTTGA
GCCCCCGGATCGCGGAGTTGACCAGGCCGATGATGCCGTTCACCGGGCCGCGGATCGCGCCGAGC
GCCGCCTGAAACCCGGCCGACATGAACCCCGCGATCGCGCCGAAGACGTCGCGCACCGTGTTACC
GATCCACGTCACCGCCCCGACGATCGCGCCGATTGTCGGC
>r163.1 |SOURCES={KEY=4440dff4...,fw,3691232-3691532}|ERRORS={}|SOURCE_1="mcg" (4440dff437a67938963f7ee3177b9a39f2c413a8)
CTGTTCGGCCTCCCGCCCCTCGTCGTCACGATCGCGGTGAACGCCCTGATGATCGGCACGGTCCA
GGCCCTGTCCGGGGGATTCGCGACGCAGAGCCCCGACGCGCTCAACCAGTTCGCGCTCAGCCGGT
GGGGTGGCATCCCGGTGCTGGTGTTCTTCGCCCTCGCTCTGACCCTCGCCGTCCACGTCGTCCTG
AAGCTGACGCGTCTCGGTCGGCGGTTCGAGCTCGTCGGGGAGAACCCCCGCAGCGCCGCCAACCT
CGGCATCGGGACGCGCGGATACACGATCGTGGCGTACGTC
>r164.1 |SOURCES={KEY=4440dff4...,fw,2603673-2603973}|ERRORS={}|SOURCE_1="mcg" (4440dff437a67938963f7ee3177b9a39f2c413a8)
CACCGTGGGCGAGTCGCTCACCGCGATTGTTAGTTGCTAACATAATGGGCGTGACGGAGCAGCCG
ACGAAGCGGAACCGGACGCGGCAGCGCATCCTCGAGACAGCGTTCGAGCTGTTCGAGACGCACGG
CTACGACCGGACGACGACGGCGCAGATCGCCGCAACGGCGGGGGTGAGCGAGATGACCCTGTTCC
GTCACTTCGCGTCGAAGGATCGCCTGCTCCTGGACGACCCCTACGATCCGCTCATCGCGGAGGCC
GTCGCCGCGCAGCCGCCAGCAATGCCCGCCCTTGCGCGGG
>r165.1 |SOURCES={KEY=4440dff4...,fw,3608753-3609053}|ERRORS={}|SOURCE_1="mcg" (4440dff437a67938963f7ee3177b9a39f2c413a8)
CGTGTTGGCACTCGGCCTCGGCGCCCTGTCCGCGGGCGCGGCGGCGGTACGCCTGCAGCACGCCG
CCGCCGAGTCGGCGCGGTTGTTCGGGCGCGGAGACGACGCCGGTGCCCGCGCCGTCGTCGCGGGC
GTGGGCGCGACCGTCGACGTCCGTCGCGCGGATGCGCTGGTGTGCGTCGACGTGGCTGCGCCGGT
TCCGGTGCCCTTGCCCGTCGGCCCCCTCTCGGCGCGGTCGTGTGCACTCGACGGGGGCGGGTGAT
GGCCGGCAGTGCGGCGACGGTCGGCGTGGTCGCGGCCGTC
>r166.1 |SOURCES={KEY=4440dff4...,fw,1855994-1856294}|ERRORS={}|SOURCE_1="mcg" (4440dff437a67938963f7ee3177b9a39f2c413a8)
CCGTCGTCGGTGGCGACGAGCAGACGGTGCTCGACCGCCTCGACGCGCTCGGCCTCACGCCCGCC
AACTACAACGGCGGCGGGCAGATCGTCGCGGCGGGTGAGCTCGCGGCCCTCGCCGAACTGGCGGC
CGAGGCGCCCCGCGGGTCGCGCGTCATCCCGCTGCAGGTGGCCGGTGCCTTCCACACCCGCTTCA
TGGAGCCCGCCGTCGAGACGCTGCGCGCCGCTGCGGCCGACGTGGCGGCATCCACCCCCGAAACG
ACCCTGTGGACCAACTCCGACGGCTCGGTCGTCGACGACG
>r167.1 |SOURCES={KEY=4440dff4...,bw,3546953-3547253}|ERRORS={}|SOURCE_1="mcg" (4440dff437a67938963f7ee3177b9a39f2c413a8)
ACGAGCGCCCCGCGCGACAGGTCGTTGATGGGCTTGTTGAGGCCCTGCAGCACCGGACCGATGGC
GACGGCACCGGCCGAGCGCTGCACGGCCTTGTAGGTGTTGTTGCCGGTGTTCAGGTCGGGGAAGA
CGAACACCGTCGCGCGCCCCGCCACCTCGGACCCGGGCATCTTGGCCGCGGCGACCGCGGCGTCG
GCCGCGGCGTCGTACTGGATCGGCCCCTCGACGAGCAGCTCGGGCGCCCGCTCGCGCACGAGGGC
GGTCGCGGTGCGCACCTTCTCGACGTCGGCGCCGGTGCCC
>r168.1 |SOURCES={KEY=4440dff4...,bw,1691880-1692180}|ERRORS={}|SOURCE_1="mcg" (4440dff437a67938963f7ee3177b9a39f2c413a8)
TCTCCTGTTCGACCTCGGCGGATGCCGCCATGGAAAATCTCCCTACTGACTCAGGACACGGTTGA
CGTTTTCACACTCAGTCTGGCTCGACCACCACAGGTAGCACAGCCCCCCTCGGCATCGTCGGCAT
TGCCCTCGACCGAGACAGCGGCGGTCGGGGTCAGTACGTCCAGGCCCTCCCCCGCGCGGCGGAGT
CCCCGAACCCTCCCCCGGACGGATGCCGCGCCCCCACCCGTGTCCGTAGCGTGGATGCCATCACC
AGAAAGGGGTGGAGCGTGCTCGAACTGAACGGCATCACCA
>r169.1 |SOURCES={KEY=4440dff4...,fw,2778899-2779199}|ERRORS={}|SOURCE_1="mcg" (4440dff437a67938963f7ee3177b9a39f2c413a8)
TTCATCGACGGCGAGGTGCGCTTCGCATCCCCCGCTTTCACCCGAGAGACCGGAGTGTCCCGTGA
CTGACGACCGCCCCACCACCGCCCGGCTGCTCGACCTCGAGCAGCACCCCGAGGGCGGATGGTTC
CGCCGCATGTGGACCGGCACGTACGCGGTCGACACCCCCGCGGGTGCGCGTCCCGCGGCGACGCT
GATCCACTACCTGCTGACCCCGGGCGAGCACAGCGCGTGGCACGTCGTGACGAGCGACGAGGTGT
GGCTGTGGCACGGACCGGGGCGGCTCGAACTGTCGTTCGG
>r170.1 |SOURCES={KEY=4440dff4...,bw,1792081-1792381}|ERRORS={}|SOURCE_1="mcg" (4440dff437a67938963f7ee3177b9a39f2c413a8)
CGCGCGCGCCTCGACGGCGGGCCGGGCCGCCTTGAGGCGACGGTCCGCCTCGGGGTTGCGGTCGA
CCCAGGCGCGCGGCGGGGGGAGGGTGTCGCTGGGCACGCGGTCCGGCGGCAGGTCGGTGGCCTCG
CGCCCGGCCACGATCGCGTTCCACCAGCGGTCGAGCTGGGTCCGGCTCGCGCGGCCGTTGAACTC
TTTGACGCCCGCGAGCGCCTGCTTGGTCTGCGGGTCGGCGAGGACGGCGGCGACGAGCGCGCGGT
CGGGCACGAGACGACCGGGGGCGACGTCCTGCTCGCGGGC
>r171.1 |SOURCES={KEY=4440dff4...,fw,1841481-1841781}|ERRORS={}|SOURCE_1="mcg" (4440dff437a67938963f7ee3177b9a39f2c413a8)
GGTGGGGGTGTCGCTCCACACCCACCGCACGTCACCGGCCGTCTCGCGGTCGCGGATCGCGGCGG
GCAGCTCGTCACGCGCGACCTCGCGCGAGCGGGCGACGGAGCCGTCGGCATCCAGGTCGGTCAAC
GAGATGGTGCCGGATGCCGTGCGCCCGACGACGACCTCAGTCGAGGACGCCAGGGCGGGTCACCG
TGATTCTTCGGTGCGGACGAGGATCGCGCCGCACTCGGGGCAGAACACGACCTCGTCGGTCTGCG
CGCGGCGGACCACGGCGATGTCGCTCGGCGGCAGCACCAT
>r172.1 |SOURCES={KEY=4440dff4...,bw,3378886-3379186}|ERRORS={}|SOURCE_1="mcg" (4440dff437a67938963f7ee3177b9a39f2c413a8)
CCGTGATGTCCGCACCCGAGCGTGCGGCGCCCGCACCCGACCACCCGAGCGCGGCGACCTGACGG
AGCGCATGCCCGTCATCCCATCCCGGAGTGGCAGCCACCGCGTCGGCAGCCGAGCGTCCCTCGCG
CATCGCGGCGAGCAACAGCCCGCGCAGCGCGCGATTCGTCCACGCCTGGCTGGCGACGACCCCGG
CGCCGGGGTCGACCGCGATCACCCCGGCGCCGACGGCGAGGGATCGGCTCGCGGTGGCCGCGCCG
ATCAGTCCGTCGCGGGGGTCGCGGGCCAGCACGGTAAAGG
>r173.1 |SOURCES={KEY=4440dff4...,fw,3731437-3731737}|ERRORS={}|SOURCE_1="mcg" (4440dff437a67938963f7ee3177b9a39f2c413a8)
CAACGCGTATGGCTATGTCGTGTCGAACGGTGCGCGCGTCCTCGGTGTGGGCTGGCTGCATCCCG
ACAGCGTCGAGCCGATCAAGACCGGCGACGGTCCTCGCTACCGGATCGCCGGGCAGGGCGAGCTC
GAGCGGCCGTACTCGCAGGGTGGCCGGATCATCCACGTGCGCGAGTTCATCGAGCCGGGGTCGAT
CAAGGGGCTGTCTCCGATCCGGCAGTTCGCGCGCGACTTCGAGCTCGGGCACTACGCGGCCGAGT
TCGGACGCCGCTACTTCGAATCGGGGGCGACGCCGACGGC
>r174.1 |SOURCES={KEY=4440dff4...,bw,2298994-2299294}|ERRORS={}|SOURCE_1="mcg" (4440dff437a67938963f7ee3177b9a39f2c413a8)
GACCACGTCGTCCGCGCGCAGCTGCGCGCCCTTCACGCCCTTGCCGCCGCGGTGCTGCTGGCGGT
AGTTGTCGCTGCGCGTGCGCTTGATGTAGCCGTCGCGGGTGACCGTGACGACCATCTCCTCCTCG
GCGATGAGGTCTTCGATCGACACGTCGCCGTCGAAGCCGTGGAGGATCTCGGTCCGGCGGTCGTC
ACCGAATCGGTCGACGATCGCGGTGAGCTCGTCACGGATGATCGTGCGCTGGCGACCGGGGGTGG
CGAGGATGTCGTTGTAGTCGGCGATGCGCGCCTCGAGCTC
>r175.1 |SOURCES={KEY=4440dff4...,fw,2241090-2241390}|ERRORS={}|SOURCE_1="mcg" (4440dff437a67938963f7ee3177b9a39f2c413a8)
GGCGAGCTGGACTGGTGGGTGACGATCGTCGTTCTGGTCCGCGAGATCGGCATCACCGTCTACCG
CTTCATGGTCGTCAGCGACCACGTGCTCGCCGCCGCCTGGATGGGCAAGCTCAAGACCGTGGCGC
AAGCCGTGGCGCTCTCGATCGCGCTCCTGCCGCTGGCATCCCTGTCGGATGCCGCCGTCTGGCAG
TCGACCGTGTGGTGGGCCGGGGTGGTGACGATGACCATCGCGGTGGCCCTCACCATCGCGTCGGG
CATCGACTACGTCGTCTCGGAGGTTCGCGGGGCGCGCGCA
>r176.1 |SOURCES={KEY=4440dff4...,fw,2759521-2759821}|ERRORS={}|SOURCE_1="mcg" (4440dff437a67938963f7ee3177b9a39f2c413a8)
GCGGGACGCATCCTCGCGAGCCCGCTCGCGCGTCGGGTGGCGGCGGACAAGGGCGTCGACCTGTC
CGGCGTCACGGGGTCGGGACCGCGCGGCCGGATCGTCCGCGCCGACGTCGAGGCGGCCGCCGCGG
CTCCCGCTCCGGCTGCCGCGCCGGTGGCGACACCCGCCCCCGCGGCCGCTCCCGCGGCGGTGCCG
GCCGGGGGGACGGCGACGCCGCACACCAAGCTGCGCCGCCTCATCGCGAATCGGTTGCAGGAGAG
CAAGCGCACCGCGCCGCACTTCTACCTCACGCGTCACCTG
>r177.1 |SOURCES={KEY=4440dff4...,fw,3182432-3182732}|ERRORS={}|SOURCE_1="mcg" (4440dff437a67938963f7ee3177b9a39f2c413a8)
TGGCAGATGAACGAGGTCAACAAGCTCATCTGGACCGGCGGCGACTTCGGTCTCGTCGACTCCGC
GGCGTGGGACAAGACCGTCACGGGCGCCCTGGCGGCGAAGAACCAGGACGGGCTCAACCTCATCA
CCACCGAGCCCGCGGCCTCGGCGTACTCGAACGACTACATCGAGGCGGCGCTGAAAGCCCTGAAG
GACGAGGGCGTCACCGTGGACGGCGAGTACACGCCGATCGACGTCACCCTCACCGAGGGCGGCCA
GTAATCCCCCGCGGGGCGGTCGGACGCCCGGCCGCCCCGC
>r178.1 |SOURCES={KEY=4440dff4...,bw,1293550-1293850}|ERRORS={}|SOURCE_1="mcg" (4440dff437a67938963f7ee3177b9a39f2c413a8)
GCCCGCCGAGGTCATCTCCCGCCTGCCCGTCCGCTACACCTACGACAACCGGTACTTCAACGACA
CGTGGGAGGGCCTGCCCGTCGACGGATACACGGCGTGGCTGGAGCGGATGGCCGACCACCCGAAC
ATCCAGGTGAAGCTGTCGACCGACTACTTCGACGAGTCGCAGCCGCTGAACCGGAAGTCGACCGT
CGGACAGGTGCCGGTCGTCTACACCGGCCCGGTCGACCGCTACTTCGACTACGCCGAGGGCGAAC
TGTCCTGGCGCACGCTCGACTTCGAGCAGGAGGTCCTGCC
>r179.1 |SOURCES={KEY=4440dff4...,bw,3644253-3644553}|ERRORS={}|SOURCE_1="mcg" (4440dff437a67938963f7ee3177b9a39f2c413a8)
ATCGTCACGCGGCCCACCTCCCGCGATGCCGACGGGCTCGCGCGCTCCAGCCGCAACACGCGTCT
CTCACCCGACGACCGCGCGATCGCGGCGGCGATTCCGCGGGCGCTCCGGGCGGCACAGGATGCCT
TCGCCGACGGCATTCGGGATCCTCATGTCCTCACCGCGACCGTGCGCGCCGAACTCGACGGTCTC
GACCCCGAGTACGTCGAGATCGTGGATGCCGACAGCCTCGACCCGATCGACGAGGTCGAGCGGCC
CGCGCTTCTCGCGCTGGCGGTGCGCGTGGGGCCGGTGCGG
>r180.1 |SOURCES={KEY=4440dff4...,fw,2859442-2859742}|ERRORS={}|SOURCE_1="mcg" (4440dff437a67938963f7ee3177b9a39f2c413a8)
GGGGAGGCGTTCCACCGGAACTGCTCCTGCGCGGGGAAGCGACGGGCGTGCGCCTCGAGCCCGAG
CGGCAGCAGGCGCATGCGGCGGTCGACCCACTCGGCATCCCACGGTCCCTCGGCCTGGATCTGCT
CGGCCGCGCGGAATTCGTAGTAGATCGTGCGGCGGAGCCGGTTTCCGGTCACGGCTTCGGATCCG
TGCACCACCATCACGTCGTGGACGAGCACGTCGCCGGGCTCGAGCTCGACCTGCACCACACCGGG
CGCGTCCCAGCCGTACTCGTCCTGCAGCTGGCACACGTCC
>r181.1 |SOURCES={KEY=4440dff4...,fw,1366886-1367186}|ERRORS={}|SOURCE_1="mcg" (4440dff437a67938963f7ee3177b9a39f2c413a8)
CCCACCTGCGCGAGAAGGTGCGCGCGTTCTCGTCGCTGCCCCGCCCGAACGGACTCGGCGACGAC
GTCGAATGGATCGTCCTCCCCCACGACGCCGACGCGATCGAGTACGAGGACGGCACGGTGTTCGA
CCCCGGCACGGCCGACCCCACCGTCCGGGGCGCCCTGCACTGGGCGCCGCACGACCATCCCGGGC
ACCGCGCACGCCTCACGCTCCTCGCGCGGAGCGCCGCCGACCTCCGGGCGATCGTCGTCGACGTC
AGCGCCGAGGTCGTCGCCTTCGCGCGGCTGCTGGGACTGC
>r182.1 |SOURCES={KEY=4440dff4...,bw,3616389-3616689}|ERRORS={}|SOURCE_1="mcg" (4440dff437a67938963f7ee3177b9a39f2c413a8)
CGGGGGCTCCTGCGGGCGGGGCGATGATCTCCGCGCCGAGGCGCGACGGTGGAGCTTCAGCCTAT
CGGGCCGTCGGCGCCCGCCCCGCGACGCGGTTCGGGGCGGGAACGCGAAAGGCCCGGGTGGGAAA
CCCGGGCCTTTCGGTTGTGCTGGAGCCGCCTAAGGGAATCGAACCCTTGACCTATTCATTACGAG
TGAATCGCTCTGCCGTCTGAGCTAAGGCGGCGCGCGCCGCTGACGCGTGCACGATCATCGATCTT
ACATGCTCAGCGGCTCGCCCGACGAATCGGGGCCGGCTCA
>r183.1 |SOURCES={KEY=4440dff4...,bw,2024282-2024582}|ERRORS={}|SOURCE_1="mcg" (4440dff437a67938963f7ee3177b9a39f2c413a8)
GCCCGACTCGGTGTCGAGGGTGAACATGACGCCCGAGGCTCCCACGTCGGAGCGCACCATCCGCT
GCACGCCGGCGGAGAGGGCGACCTCGTGGTGGTCGAAGCCGTGATGCGCGCGGTACGCGATCGCG
CGGTCGTTGTAGAGCGAGGCGAAGACCCGCCGGATCGCCTGCAGGATGTTCTCGATCCCGCCGAT
GTTGAGGAAGGTCTCCTGCTGCCCGGCGAACGAGGCGTCCGGGAGGTCTTCGGCGGTGGCGCTGG
AGCGCACGGCCCAAGTGACCGCCTCGGGGTCGGCTTCGCC
>r184.1 |SOURCES={KEY=4440dff4...,bw,886143-886443}|ERRORS={}|SOURCE_1="mcg" (4440dff437a67938963f7ee3177b9a39f2c413a8)
GGAGTGCGTGTGCACGACGCCGCCGACCTCGGGCATGTGGCGGTACACGTAGGCGTGCGCCGCGG
TGTCGCTGGAGGGGCTGCGCTCGGAGCCGGGGGTGCCGGGGATCGCGGTCCCGTCGAGGTCGCAG
AGGATCATGTTCTCGGGGGCGAGGTCGTCGTACGAGACGCCCGAGGGCTTGATGACGAACAGGTC
GGCCCCGGGGACACGACCCGAGACGTTGCCGCCGGTCCAGACGATGAGGTTGTAGCGCACGAGCT
CGGCGTGCAGTTTCGCGACGTCGGCGCGGACGGCGTCGAT
>r185.1 |SOURCES={KEY=4440dff4...,bw,3612849-3613149}|ERRORS={}|SOURCE_1="mcg" (4440dff437a67938963f7ee3177b9a39f2c413a8)
GCGATGAGCGCGGCGGCGAAGGCGTACGCAAGGGTGGAGCGCCCGGAGCCGGGAGGGCCGGTGAT
CAGCCACGCGTGGGCCAGCGCCGCGGGATCGGCGGCGGCGGAGCGGAGCGTCTCGACCGCGTCGT
CCTGACCCCAGACCGCGTCCCACGGGAAGGGCGCGACGGCGGTCTGCGAGGGGGACTCCACGGCG
GCCGGCATGGGTTCCACCCTAACCGCGGCCGCCGACATCGCCGCCGTCGATCGGCTGGGGGTCGG
CAGGGTGATTCCGCCGCCGAGGCCGTCCGCTCCCCCGCGA
>r186.1 |SOURCES={KEY=4440dff4...,fw,3170117-3170417}|ERRORS={}|SOURCE_1="mcg" (4440dff437a67938963f7ee3177b9a39f2c413a8)
GGGCATCCGCGAGACGACGTGGGACGACCTGGAGGTCGTGCGCCTGCACCGCGGGTTCCTCGACT
CACCGGGGCGGTATCTGCGACACCTGCTGGACTGAGCGTCAGTCGTCGACCTCGACGGCGGTGAG
CGCGACGATCTCCTGCTCCTGCGGGGGCTGCGGGGAACGCGTGACAATGTCGTGGATGAAGGCGA
GCTTGCGGACGACTCCGGGCACGATCTCGAACGGGTAGAGGTCGCCCATGCCCATCGACCGGTTC
ACGCGGTTGAAGGCGTGCGACATCCACCGCCAGTCGCCCA
>r187.1 |SOURCES={KEY=4440dff4...,bw,1106523-1106823}|ERRORS={}|SOURCE_1="mcg" (4440dff437a67938963f7ee3177b9a39f2c413a8)
CCTGCCCCGCATGGCGAAGCTCCTCGACGAGCGTGGTGCCGCCATCGAGGGCAACATCGCCAAGG
CGGATGAGGCGCAGCGTCAGGCCGAGGCCGCGCTGGAGCAGTACACCGCTCAGCTCGCCGAGGCC
CGCAAGGAAGCCGGCGAGATCCGCGAGGCCGCCCGCGAGGACGGCAAGAAGATCGTCGCCGAGGC
GAAGGAAGCCGCTTCCTCCGAGGCTGCACGCCTGACAGCCGCGGCGCACGCGCAGATCGAGGCCG
AGCGTCAGTCGACGCTGGTGTCGCTCCGCGCCGAGGTCGG
>r188.1 |SOURCES={KEY=4440dff4...,bw,3474759-3475059}|ERRORS={}|SOURCE_1="mcg" (4440dff437a67938963f7ee3177b9a39f2c413a8)
CTACTTCAGTGACTATCAGACGCTGCCTTCTCGCATCGACCTGCGATCCATCACCGCGGAGGACG
AAACCCCCGGGGCCTCTGCGAATCAGACAGCACGTGCGCTCATTCGACTGGCAGGCGCGGACACC
TCGAATGTGCAGGCAGACGACTTCGACGCTCGCAAGAGCGAATTGGAGGCAGCTAGTAACGAGCT
GACCCAGCAAGTCTTCGAGTACTGGACGCAGAATCAGAACTTGTCGGTCGAGATCGACGCTGATA
AAGAAGTGGTGGGCAACGGAGGCTATCAGTCAACGGTTGT
>r189.1 |SOURCES={KEY=4440dff4...,bw,2646848-2647148}|ERRORS={}|SOURCE_1="mcg" (4440dff437a67938963f7ee3177b9a39f2c413a8)
TGGCCGCGAACAGCTCGTGCGCCGGGTCTGCGGTGACGGTGGTCATTCGTGGATCCTCTCTACTC
TGTAAGTTCGGAAGTTCGGGGGTCAGCGGGAGGCGCGGGGGTCGCTGCGGTCGTCGCCGGCGTCG
ATGCCGTTCATGCTCATCCCGGAGATCTTGCCGATCTTCCAGTCGTCGACGTACTTCTCGCTGAG
GACGGCCTCAAGGTACTCGCGGGCGGCGACGTCGCCGCCCATCGCCCAGGCGCTGCGGAAGTTCT
CGTACTCCTCCGGCGTGAGCTTCTGCTGGATGGTGCGATC
>r190.1 |SOURCES={KEY=4440dff4...,bw,2817300-2817600}|ERRORS={}|SOURCE_1="mcg" (4440dff437a67938963f7ee3177b9a39f2c413a8)
TTCGCCATGCAAAGCGGCCACAAGTTCGCTGAGCACATCGGCGGTATCTACTTGCGGTCGCACTG
AAGTCACGGAGACCGCATCTGCGCTGGGCAAGCTGAACACAAGAGGGCCATGGCCTAACTTGTCT
TCGATCGACCGAACGAGCGTGACCGTGGGCAGAGAACCCACTTCGTTGAGGTGAACTGTCCGAGC
GGGGATTGTGTAGACGGCACCGGCCTCAACTCGTCGACGCTGGAGGGTCTCTAGATTAAAGCGCC
CGATGGGCTCGGACGAGTTAAGGTCCCCGTAGATAATCCT
>r191.1 |SOURCES={KEY=4440dff4...,fw,107942-108242}|ERRORS={}|SOURCE_1="mcg" (4440dff437a67938963f7ee3177b9a39f2c413a8)
CTTCCTCGGCCGCCTCGCCCTGCTGCGCGTCTTCAACGGCACGCTCAAGAAGGGTCAGACCGTGG
CCTGGGTACGCTCGGACGGCACGACGAGCAACGCCCGCATCACCGAGCTGCTCAAGACCCGCGCG
CTCGAGCGCTACCCCGCCGACGACGCCGGCCCCGGCGACATCGTCGCCATCGCGGGTTTCCCCGA
CATCACGATCGGTGAGACCATCGCCGACCCCGAGGACGTCCGGCCGCTGCCGGCGATCACGGTCG
ACGACCCCGCCATCTCGATGACCATCGGCACGAACACCTC
>r192.1 |SOURCES={KEY=4440dff4...,fw,338656-338956}|ERRORS={}|SOURCE_1="mcg" (4440dff437a67938963f7ee3177b9a39f2c413a8)
GCGCGGGACGATCCTGCTCGCGGAGGAGGGCATGAACCTGTTCCTCGCGGGTGAGCCGGATGCCG
TGCGGGGCTTCGTCGACGGGCTGCGCGTCGACTTTCCGGCTCTTGAGACGAAGGAGAGCTGGTCG
GATGCCGTGCCCTTCGGCCGCCTCCTCGTGAAGGTCAAGCGCGAGATCATCCGCATGGATCGCCC
CGAGGTGCGCCCGCAGGACGGTCGCGCGCCCGCGGTGACTCCCGCGACGCTCCGCCGCTGGCTCG
ACCGCGGAGCCGACGACGACGGTCGCGAGGTCGTGCTCGT
>r193.1 |SOURCES={KEY=4440dff4...,fw,2144615-2144915}|ERRORS={}|SOURCE_1="mcg" (4440dff437a67938963f7ee3177b9a39f2c413a8)
GACGATGAGGGTGCCCGCCTCTGCGGCGTTCCCCGGGCCGCAGTTCTTCCCCGGGATCATCGCCG
CGGGCCTGTACGTCTTCGCCGTGATCCTCGGGATCGCCGCCGTGCGGTCGCTGAGCGAGAACCCG
ACGGCGGATGCCACGACCCCAGCCGCCAGCGAGGCCCCCGCCACCGCCGCCACCGCCGCCTCCGT
GGAGGTCCCTGCGGGGGCCGACGCCACAGCCGAGCGCGCGGTCGGCGTCGACTGGCGGTCCTTCG
CGTGGGTCGTGGGGCCGTTCCTGGTCTTCGCGTTCCTCCT
>r194.1 |SOURCES={KEY=4440dff4...,fw,946372-946672}|ERRORS={}|SOURCE_1="mcg" (4440dff437a67938963f7ee3177b9a39f2c413a8)
CAACGCCGAAGGGCACTCCGGCGATCTCGCCGCCCTCGCTATCGCGGGCGTCGTGCTGGCGGCGG
GGATGTGGTGGACCTACTTCTCGCGCGAGCAGGGCGACGGGCTCGGTGCCGGGCGTCGGGCGTTC
ACGTTCGGGTACGCGCACTACTTCGTCTTCGCCGCCGCCGGTGCGGTGTCGGCGGGGATCGAGGT
CGAGCTCGACCTGATCACCGGAGCCGCGGAGCACCTGGATGCCGGTACCGCCTCGCTCGCGCTGA
CGATCCCGGTCGCGGTGTTCCTGGTGGCCACGTGGGCGGT
>r195.1 |SOURCES={KEY=4440dff4...,bw,778359-778659}|ERRORS={}|SOURCE_1="mcg" (4440dff437a67938963f7ee3177b9a39f2c413a8)
CGCTCACGCACGTTCCGCGCGGCAGTTCGTATGCGCCGGGAGACCATCCCGACCACTCCACGGTG
GGCACGCTCGTGCGCGACTCGATCGGACAAAACCCGGCGGCGGCCCCCGGCATCCTGTACTTCGT
CGGCTACCCGTCGATCGACCTTCCCCGCACCCTGGACGGTGCCGTCCTGGATGCCAAGGTCGAGA
CGTACCGCATCTACGCGCAGCAGGACTCGGTGGTGCGATGCGCCGACCGCGACGCGTGTCTGAAG
ACCCGCAAGTTCGGCGAGTGGCTGCGGAGGTCGTACCCCC
>r196.1 |SOURCES={KEY=4440dff4...,bw,2914845-2915145}|ERRORS={}|SOURCE_1="mcg" (4440dff437a67938963f7ee3177b9a39f2c413a8)
TCTTCACCGACGAGTACCTGCCGACGACCGAGGACGACCAGCGCTGGGGACGGTTCGAGCTGCTC
TCGACCCGGTCCTCGAGCGACATGTCCGGCGACGTCTCGCTCGAGGTGACGCTGCGCGACGGCGA
GTCGACGCATCCCGCGTCGGCGGTCGGCAACGGCCCCGTCGCCGCGTTCCTCGAGATCGTGCGCG
CGCAGGGCTTCGACGTGACGCTGTACGACTACGTGGAGCACGCGCTCAGCTCGGGCGGTGACGCG
CAGGCTGCGGCGTACATCGAGCTGCAGGTCGATGACCAGC
>r197.1 |SOURCES={KEY=4440dff4...,bw,1895117-1895417}|ERRORS={}|SOURCE_1="mcg" (4440dff437a67938963f7ee3177b9a39f2c413a8)
ACGCTCGTCCGCGCGCAGCTCCAGGAGTTCGGCCAGCCCGCTGTTGCGGGCGGCGGTCGCGTCGG
TGAGCGCGACGACGATGGGGGCGGCCGGCAGTGGTCCCCACGCGTCGCGCGCGATGCGACGGGCC
AAGGTCGGATCGTCGGTGAGCAGCGACTGCACGAGGCCCGCGCGGAGAGCGCCGCGGGCGCGGCC
GAGGCCCTGGTGCTGCTCGAAGGCGAGCCCGGCCATCGCGATGACGGCGGTGACGACACCGCGGC
CCTCCTGGTCGAGCTCTCCGGCCGCGATCGCGATGAGACC
>r198.1 |SOURCES={KEY=4440dff4...,bw,522981-523281}|ERRORS={}|SOURCE_1="mcg" (4440dff437a67938963f7ee3177b9a39f2c413a8)
GTCGAGCTCGTCGCGGAACTGCCGTTGATCGTGCTGATCGCCGACGTCCCGCACCCGCTCGACCC
GCGCGAGGACTACATCGTCGGTCCGCTGCAGGTCACGGCGTGGGCGTCCGAGCCGACCGGCGAGA
GGGATGCCGTGTTCTCCCTCACCCCCGAGCGCGAACGCGCCTACCGCAACAGCATCACGTACGCC
GCCCTGGCCGGGCTCTGAGCAGGAGTCGTCATGATCACCACCGTTCCCGAACGTCCCGTCCACGC
CGACGGCGTGCCCCTCGACTGGTCCGAGCCGCTCGTGCCC
>r199.1 |SOURCES={KEY=4440dff4...,fw,30755-31055}|ERRORS={}|SOURCE_1="mcg" (4440dff437a67938963f7ee3177b9a39f2c413a8)
CACCCGCACGTGTTCGGCGACGCCGTGGCATCCACCCCCGAGGAGGTGCTCGTGCACTGGAACGC
GGCGAAGGCGGCCGAGAAGCGCGAGCGCACGAGCGTGCTGGACGGGGTCTCGGCCCACATGCCCT
CGCTCGCCCTGGCGCAGAAGGTGCTCGGCAAGGCCGCGCAGGTCGGCGTCGTCGCCGGCCGCCCG
CCGCTCGCCCCCGCCGACGAGTCCGAGCTCGGCGACGCGCTCCTCGCCCTCGTGCAGCTGGCCCG
CGAGCACGGCTGGGACGCCGACCGCGCCCTCCGGTCCCGC
>r200.1 |SOURCES={KEY=4440dff4...,fw,611425-611725}|ERRORS={}|SOURCE_1="mcg" (4440dff437a67938963f7ee3177b9a39f2c413a8)
AACCGACCTGCACCTCGTCGGCGATCGCGAGTCCGCCGAGGTCGCGGACGGCGGCGTAGACCTCG
CGCAGGTAGCCGTCGGGGAGGGCCACGCCGCCGGCGTTGCCGTAGAAGGTCTCGCTGAGGAACGC
CGCGGGGGCGTGGCCGTCGGCGGCGAGCGCGCGGATGCGTTCGACCGCTTCGGGCGCGTAGCGCG
CGGCATCCGGCCCGCGATGACGGCCCCGGTACGAGTTCGCGGCCTCGACCGTGTGCACCCAGTCG
GGGCGGGTCTCGAGCGCGTAGGGGTTGTCGGCGATCGAGG
>r201.1 |SOURCES={KEY=4440dff4...,bw,2838071-2838371}|ERRORS={}|SOURCE_1="mcg" (4440dff437a67938963f7ee3177b9a39f2c413a8)
GGTGAAGTAGTCCTTGCCGACGCCGCTGTCGACCTCGAGCGCGGCGGCGACGAGCGTGGAGTAGA
GCTGCACGAAGCCCGGCACCTCGACGTTGGCGGTCGCCGCGGCGATCATCTCCTCGACGCCCCGT
TCGACCGGGCGCGCCGCCTCGTCCTCGCCCTGCTTGGCGGCGGCGTGGTCGTAGACGGCGACGAG
GAGCTGCTCGCGCGAGTCGAAGTAGTGCAGCAGCGCGGCGTGCGAGACGCCGATCGACTCGGCGA
TGCGCCGGAGCGATGTGCCGTCGGCCCCGCGTCGGCGGAA
>r202.1 |SOURCES={KEY=4440dff4...,fw,1801249-1801549}|ERRORS={}|SOURCE_1="mcg" (4440dff437a67938963f7ee3177b9a39f2c413a8)
GAGCGCGCACGGCGAGCCACGTCACGGCCACCATCGGAGCGAACAGCGGCAGACCCATGATGATC
TTCAGCGTCCCGAGAGCGGTGACGTCGCCCGCGAAGTACAGCGGGAGCTGCACCGCCAGGCGAGC
GAAGAACAGCGCCGCCCACCCGAGGGACAGCCAGGTGAACACGCGGCGGCGACGCTTGTCGGCGC
GCCACGACGTGCCCTCGCCCAGCAGGTACCCGGCGATGAGACCGATCAACGGCCAGCCCACGAGC
ACCGAGACGAGGAACGCGGCGCCGTACGCGCCGTTGGTGA
>r203.1 |SOURCES={KEY=4440dff4...,fw,1640258-1640558}|ERRORS={}|SOURCE_1="mcg" (4440dff437a67938963f7ee3177b9a39f2c413a8)
GCCGTTGCCGTGATCTACCATGACACCTTCGCTCCGGTGTTCGCCGGTCTCGCGCTCGTCTACGC
CTGCGGCATCGTCTTCGCGCTGCTGCTCCCCGGCGGGCGTCTGTCCGACGAGGCGCCCGCACCCC
TCGATGCCGTGACCGACGCCGAACGCCAGCCCGTCTGATCTCTCAGCCCGCCTGATCTCGAAGGA
GAGACCATGTCCGACACCCCCACGATCGCCGTCGTCGGCAGCGGACCCATCGGCGCCGCCTACGC
GCGGGTGCTGCTGGAGTCGCTTCCGCAGGCGCGCGTGATC
>r204.1 |SOURCES={KEY=4440dff4...,bw,1079334-1079634}|ERRORS={}|SOURCE_1="mcg" (4440dff437a67938963f7ee3177b9a39f2c413a8)
AGGGCGGCCTCGCGCGGATCGGCGTCGACCCCGGCGACGAAATCGCGACGGATGACGAAGTTCGC
CCCCTCGCCGCGCCCGATCTCGTCGGCGATCACCCGGCGGACGATGTCGGCGTACGCTTCGTCGT
CGATGTCGAACCCGGCCCCCTCCAGGGCGACCGGGGTGGCGGGCAGGGATGCCAAAACCTCGGCG
CGGGGGAGCGGCATCCGCTCGTCGATCACGAGGCAGCGCAGCGGTGCGCCGTCGTCGTGACAGAC
GAGGCCGCGCTCGCGCACCTGCCGGAAGGGGACGAGCGCG
>r205.1 |SOURCES={KEY=4440dff4...,bw,234231-234531}|ERRORS={}|SOURCE_1="mcg" (4440dff437a67938963f7ee3177b9a39f2c413a8)
GAGCTTCAGCAGCAGGCCGCGCTCGATGTTCGCGTCCTTGAGCCGCGGGTCGCCGGGCACTCCCC
CCACGGCGCCGAGGAGGATGGCGTCGTGCTCGCCGATCGCGGCGAGGTCGGCATCGGTGAGGGTG
TCGCCGGTCTCGAGATACCGAGCGGCGCCGAGGGAGAACGGCGTCTTCTCGAACTCCACTCCCGA
TCCGGCGGTGACCGCGTCGAGGACCTTCACGGCCTCGGTGACGACCTCGGGACCGATGCCGTCAC
CGGGGATGACGGCCAGTTTGACGACGCGCGACATCGCACT
>r206.1 |SOURCES={KEY=4440dff4...,bw,3182566-3182866}|ERRORS={}|SOURCE_1="mcg" (4440dff437a67938963f7ee3177b9a39f2c413a8)
CCGCGACGGTCAGCGCGATCGCGAGGACCTTGGCTCCGCGGCGCCAGCCCGACTCGGGCTTACGG
CGCGCGTGTTGCGCGGGAGGCTGCGTCATCCGGGTAGTCAACCATGCCGTTCCGGGAAATCGGTG
GGACGCGGGGCGGCCGGGCGTCCGACCGCCCCGCGGGGGATTACTGGCCGCCCTCGGTGAGGGTG
ACGTCGATCGGCGTGTACTCGCCGTCCACGGTGACGCCCTCGTCCTTCAGGGCTTTCAGCGCCGC
CTCGATGTAGTCGTTCGAGTACGCCGAGGCCGCGGGCTCG
>r207.1 |SOURCES={KEY=4440dff4...,fw,1639085-1639385}|ERRORS={}|SOURCE_1="mcg" (4440dff437a67938963f7ee3177b9a39f2c413a8)
ACCCTCGCCGCCACCGTGATGCTGCCCGTGCTCGGCAAGCTCGGCGACGTCGTCGGGCCGCGCAG
CGTCTTCCTCGTGTCGCTCGGCCTGTTCCTCGTCGCCTCGCTCGCGTGCGGCTTCGCCCCCGACC
TCGGCTGGCTGATCGCCGCCCGCGTCGTCCAGGGCCTCGGCTCCGCGGGGCTCCAGCTGATGTCG
CAGACGATCATCGCCCGCGTCACGAGCCCCCGCCAGCGTCCCCGCTACATGGCCGTGATCGGCAC
GGCCTTCCCGGTCGCGATCGTCGTCGGACCCGTCGTCGGC
>r208.1 |SOURCES={KEY=4440dff4...,fw,3575640-3575940}|ERRORS={}|SOURCE_1="mcg" (4440dff437a67938963f7ee3177b9a39f2c413a8)
GTCACCACGGTGTGGGCGCTGGTCTTCGCCCTCCAGTTCCTCGTCGTCGCCGAGCTCCTGGCCGT
CTGGGCGTACCGCCGCGTCGGGTGGCAGAAGACGTGGATCGTCTTCGCCCCCGTCCTGCTGCTGG
CGAGCGTGTTCGTCTCGGACCAGCTGATCCGACTCCTCCCGAACCTCCTCTGACCCGAAAGCCGA
ACATGACCGACCGCCGCGATCCCGATCTCGAGGGCGCTGCCGCTCCCTCGGGCGATGACACCGCC
GACCCGTTCATGACCGACGTGCTGAGCGCCGACGACGTCG
>r209.1 |SOURCES={KEY=4440dff4...,fw,1218950-1219250}|ERRORS={}|SOURCE_1="mcg" (4440dff437a67938963f7ee3177b9a39f2c413a8)
TCGCGATGGTGAGCCCGGTGAGGACGAACGCGACGCCCTTCGCGCGATTGCCGGGGCCGAGCGCG
TCGGCGGCGACGAGCGCACCGATGCCGAAGTACGCGCCGTGCGGGAGACCCGCGAGGAACCGGGA
GGCCGCGACCAGCTCGAACGTCGGCGCGATCACGGTCAGCAGGGTGAAGAACGCGAGGGCCGCGG
CGAGCACGATCATCACCCGGTGCCGAGGGAACCGGGCCACCGATCCCGCGATCGTCGGCGCACCG
ACGACGACGCCGAGGGCGTAGAGCGAGACGAGCCAGCCCG
>r210.1 |SOURCES={KEY=4440dff4...,fw,1880138-1880438}|ERRORS={}|SOURCE_1="mcg" (4440dff437a67938963f7ee3177b9a39f2c413a8)
GGTGGCCCGCCGCCTCCATCCCGGTGGCGACCACGGCGTCCACCCCCGCGTCCTCGAGCGCGACC
GCCTCGGCGACCGAGGTGGCGGTGCCGACCAGACGGATGCCGTGCTCCCGGGCGCGCGCCACGGT
CGCGGCATCCGGAGCTCCGAACACCACGCTCACAACGTCGGGCCGGGCGGCGAACACGGCGTCCA
GCTGGTCGGGGAGGGCCGGGAGGAACGCGGCGGGCAGTTCCGGACGCGCGGCCCCGGTGGCCTCG
AACAGCGGGGCCGTGGCATCCAGGACCGGGTCGAGATCGA
>r211.1 |SOURCES={KEY=4440dff4...,fw,2847850-2848150}|ERRORS={}|SOURCE_1="mcg" (4440dff437a67938963f7ee3177b9a39f2c413a8)
GCACGGGGCTGTTCTTCCCCGAGAGCGGCGACGCCGTCCTCCTCGACACCGAGGCGCTCTCGAAG
GGCCGCATCGTGGAGACGTTCCGCCTCGCACGCGAGCCGGGTGCGGGCCTCGTCGTCCCGGTCGG
GTCGTTCGCGGCAGTGGCCGCCGCCGACGTCCTGGCTCTGCACACCGCCGACGGCACGCCGACCG
GCGACTCCGCCGACTGCGTCGATCCCGCCGGGACGATCACCACCCGCGTGGGAGCGGTCATCGGA
TGCCGGGACGCGGCGCTTCTCATCCACGTCGAGGACGAGC
>r212.1 |SOURCES={KEY=4440dff4...,bw,3645618-3645918}|ERRORS={}|SOURCE_1="mcg" (4440dff437a67938963f7ee3177b9a39f2c413a8)
GCTGAGCCCCTCGGCGCCTCACCGCCGCCTCCCCACCCCCGCCGCGATACGCTGGAATCCGGCGC
AGCCGCCCGTGCGGGCACCGCCCCACACTATGAAGACCTCCTCGCTCTCCGCCCTGCGTCACGAC
GCACCGGTGCTCGTCGTCGGCGACGGCCGCATGGGTCGCGCACTCGCGACCGCACTCTCGAACGC
GGGCGTGCCCGTGGTCGGCCCCGCGGGCCGCGGCGAGAACGGCGCGGATGCCGGTGTCGTGCTCC
TCGCGGTCCCGGATGCCGCGATCGCCGAGGCGGCGCGAGC
>r213.1 |SOURCES={KEY=4440dff4...,fw,996092-996392}|ERRORS={}|SOURCE_1="mcg" (4440dff437a67938963f7ee3177b9a39f2c413a8)
CAACAGCGACGCGACGAAATCCCGGGCCTTCAGCAGCACGTAGTTCCGCAGGTCGAACGGCAGCC
CGAAGGTGTCGCGCACCGCGCGCCGGGTGAAGGTGACGAACCCGATGGTGGTCCAGATGACGACC
ACGCCGGCGAAGCCGCCGGTGACACCGAGAAGCCTGCCGCTGTCCTGCGCGACGGCCTCGACCTG
CTCGGGCTTGATCAGGCCGGTGTCGCTGATGATCCCGGGAATGTAGCTGTTGACGATGCGGATGA
GTCCGTCGATTGCCTCCTTGCTTCCGCCCAGCCAGATGCC
>r214.1 |SOURCES={KEY=4440dff4...,fw,2362363-2362663}|ERRORS={}|SOURCE_1="mcg" (4440dff437a67938963f7ee3177b9a39f2c413a8)
CCGCGACGCCGGCGTCGAAGGTCAGGCCCGGCAGCAGGGTGGCGGGGAACGGCATGATGCCGACG
TTGCCCTCCTGGAAGCCGGCGACCCAGGTGGCGCCGGTCTCGTCGGTCGAGCCGGGGGCGACGGC
GCCCGAGGCCTGGAGGTCCTTCCACGTGGAGTAGACGTCCTTGGCCGCACTGTTGTTCAGCAGCG
ACTCGGTGCCGTCGGCGTTGAGCACGTCCTCGCCCGAGGCCCAGATCGAGGGGAACCAGGTGAAC
AGGAGGCAGCCGCCGCAGTTCAGGCCCGTCGAGGTGCCGG
>r215.1 |SOURCES={KEY=4440dff4...,fw,1689848-1690148}|ERRORS={}|SOURCE_1="mcg" (4440dff437a67938963f7ee3177b9a39f2c413a8)
CGGGATGGATGCCAGAAGCCGTGGCATCCATCCCGCCGGTGACCGGGCCCGAGCCGGTCAGCCCC
GCAGCGCTTCTGCCAGCTTGACGCGGGCCCCCATGCGCAGCAGGGAGTTCTGGTAGATCCGGGCG
GCGATCGCGATGGCGGCGACGCAGGATGCCATGAGGATCACGAGCGAGAGCACGGGCTCCCACCA
CTGGGCGTCACCGAGGTAGAGGCGCAGCGGCATCCCGACCGGTGCCGAGAACGGCACGTACGACA
TGATCGTCAGCACGACGGGGTTGTCGTTGAAGAAGATCAC
>r216.1 |SOURCES={KEY=4440dff4...,bw,1869265-1869565}|ERRORS={}|SOURCE_1="mcg" (4440dff437a67938963f7ee3177b9a39f2c413a8)
CGCCCGGCCCGGCACGACGCAGTACGACGACGCCGTGGCCGACAACGACGCGCGCGGTGTGATCC
TCGACGACGGCGCGTCGGCGAACTACCTCACCACGGGCAAGAACGACCCGCTGCCGTACGTGTCG
CTCGAGAACCCCGTGCGCGTGGGCGCGGCCGTGACGTTCGAGACCCCGGTGATCCTCGACTTCCG
CAACGACGTGTGGACGTTCCAGCCCACCGAGCAGCTCACGGTCGCCAACGCTGCCACCGTGCAGC
CGGCATCCTTCGAGAACACGCGGAAGAGCGCTCCCGAGCC
>r217.1 |SOURCES={KEY=4440dff4...,fw,959804-960104}|ERRORS={}|SOURCE_1="mcg" (4440dff437a67938963f7ee3177b9a39f2c413a8)
CCCTCGTCGGCGTCTGGAAGTTCGACTGGACGGGTCAACTGTCCGTCGCCCTCTTCTGGAACGTC
GTGAACACCGTCGCCCTGGGCGGTCTCATCATCGTGGCGTTCCGCGAGCAGCAGCAGGACCGCCG
CCGCGCCCGCAACCGTCGCCAGCTGCAGACCGCGCCGCGGCGTCGAACCTTCGACCCCCTGGAGG
TGGTCTCGTGAAGTTCCTCCGCATCGGCGGCTTCATCCTGTCGTCCGTGATCGTGCTGGCCGTCG
CCCTCGGCGGACTGATGTACGCCAACCAGCGGGCACTCAG
>r218.1 |SOURCES={KEY=4440dff4...,bw,46388-46688}|ERRORS={}|SOURCE_1="mcg" (4440dff437a67938963f7ee3177b9a39f2c413a8)
ATCAGCACCGCGCCCGTGCGTTCGGCGAACTCGGCCGCGAGGCGGAGAGGCGTCTCGACGGTCGC
CCCCTCCAGGATCACCTCGGCGCCGTACCCGCGGGTCGCGAGGAGCTTGGGCACCGGCACGCCGA
GCGGCATGAAGATCGTGGCCGTGATGCCGAGCTGCTGCGCCGCGAGGGCGACGCCCTGCGCGTGG
TTGCCCGCGGATGCCGCGACGACGCCGCGAGCCCGTTCCTCGGCGGTGAGGCGCGACAGGCGGTA
CGTCGCTCCGCGGATCTTGAACGATCCGGTCCTCTGCAGA
>r219.1 |SOURCES={KEY=4440dff4...,fw,744318-744618}|ERRORS={}|SOURCE_1="mcg" (4440dff437a67938963f7ee3177b9a39f2c413a8)
GGTAGATCCAGACGTCGTCACGCGCGACGACGACGTCTTCGCTCGTGGCCGCGTCGCCGGGGCGC
ATGCAGTACTGCGCCCCGAAGTCCTGTGCCGCCTGGCACTGGTACCCCTCGGATGCCAGCTGCTG
GAGGCCGGTCGAGACGTCGGCGTCGCTCGCGGTGCTGACGATGATCAGGACCGCCGCGGCTTCTT
CCTGGATCCAGTTGCACGACAGCTTCGTGGTGGCGTTGGGGGGCGAGGGGCGGACGAACCCGTCG
GCGTGCTGCGCGGTGAGGTTGCCGACGGTTTCGGCCCGGC
>r220.1 |SOURCES={KEY=4440dff4...,fw,2751898-2752198}|ERRORS={}|SOURCE_1="mcg" (4440dff437a67938963f7ee3177b9a39f2c413a8)
ATCCCCGACTTCGCGTCGTACGTCTTCGACCTCGACGGCACCATCTACCTGGGCGAGGCGCTCCT
GCCCGGTGCGCAGCGGCTCATCGAGGGGCTGCGCGAGCGCGGCAAGCGCGTCATCTTCTGCAGCA
ACAACCCCACGAAGCGGCCGGACGATTACGCCCGCAAGCTGACCCGGCTCGGGCTCCCGACCGAG
GTGTCGGACGTCTACACGAGTCTCGCGGCCACGGTGTCGTGGATCCGCCGCACGATGCCCGACGC
GGCGGTCTTCCCCATCGGGGAGACCCCGCTGGTGGAGGCG
>r221.1 |SOURCES={KEY=4440dff4...,fw,2540073-2540373}|ERRORS={}|SOURCE_1="mcg" (4440dff437a67938963f7ee3177b9a39f2c413a8)
CCGCCCTCACCGGGGAAGAGCCGGTGGTGCCGGCTCCACGACAGCACGTCCATCGAGAGCAGCGG
CGCGTCGGCGAGCTGCACGAAGAAGATGCGGTCCCCCGGGATATCGGCGATCGCGGCGGGATCGT
GCCCGCGCGAGAGCAGGTGGAACGAGTCGAGGCAGATCCCCACGGCGGGGTGATCGGCGAGCTCG
ACGATCCGCCACGCGCGGCGGTAGTCGTCGACGTAGCGTCCCCAGGCGAGGGCTTCGAAGGCGAT
CCGGATGCCATAGCCCTCCGCCAGCTCGCCGAGGCGCCGC
>r222.1 |SOURCES={KEY=4440dff4...,bw,24029-24329}|ERRORS={}|SOURCE_1="mcg" (4440dff437a67938963f7ee3177b9a39f2c413a8)
CGCGACCCACGCGACCGCGGAGCTGGTGCAGCTGCGACAGGCCGTACTTGTCGGCGCGGTCGATG
ATGATCGTGTTCGCGTTCGAGATGTCGAGGCCGGTCTCGATGATGGTGGTCGACACGAGCACATC
GGCGCGGCGCTCCCAGAAGTCGTCGACGACCTGTTCCAGAGCGTGCTCCCCCATCTGGCCGTGGG
CGACCACGATGCGCGCCTCGGGCACGAGCTCGGCGAGGTGCGCGGCGACCCGCTGGATCGAGGAG
ACGCGGTTGTGCACGTAGAACACCTGTCCCTCGCGCAGCA
>r223.1 |SOURCES={KEY=4440dff4...,fw,3581875-3582175}|ERRORS={}|SOURCE_1="mcg" (4440dff437a67938963f7ee3177b9a39f2c413a8)
CGCGGTCGAATACGCGCGCCGCCACGGGGTGCTCATCCACGCCCGGTCCACGTTCAGCTCGGGCG
AGGGCACCTGGGTGCTCGACGCCTCGAAGAAGTCCCCGCTCGTCCCCGAGGGAGCCACCATGGAA
GAGCCCATCGTCGCCGGCGTCGCCACCGACCTCAGCCAGGCGAAGATCACCGTCATCGGCGTGCC
CGACGTCCCCGGCAAGGCCGCCGACATCTTCAAGATCGTCGCGAAGTCCGGCGCGAACGTCGACA
TGATCGTGCAGAACGTCTCCGCCGCCGCCACCGGCCGCAC
>r224.1 |SOURCES={KEY=4440dff4...,bw,3363976-3364276}|ERRORS={}|SOURCE_1="mcg" (4440dff437a67938963f7ee3177b9a39f2c413a8)
GCGCGCGAGTAAATGGACTTCGCGATCGGCGTCGAGCCGACGAAGCTCACCGCGCGGACGTCGGG
GGAGTCGAGCAGCGCGTCGACCGCGACCTTGTCGCCGTGCACGACGTTCAGCACACCGGCGGGGA
GCCCGGCCTCCTCGAACAGCTTCGCGAGGAAGAGCGACGCCGACGGGTCCTTCTCGCTCGGCTTC
AGCACGACGGTGTTGCCGCACGCGATCGCCGAGGCGGTCATCCACAGCGGCACCATGACGGGGAA
GTTGAACGGTGTGATCGCCGCGACCACGCCGACCGGCTGC
>r225.1 |SOURCES={KEY=4440dff4...,fw,2462308-2462608}|ERRORS={}|SOURCE_1="mcg" (4440dff437a67938963f7ee3177b9a39f2c413a8)
CAAGCGCGGCCTGCGCCAGCTCGCGATCGGTTTCGGCGCCGCCGCGGTGACGTACGTCCTCGGCC
TGCTGTTCGGGGTCTCCGCGGCCTGACGCCCCGGCATCCGCTCGCGCCCGACGTTCTGTCGGCCA
TAAACGCGATCCACGACGAGAAACGCGCTGACAACGCGTTTATGCGCGCGGATCGCGTTTATGAC
GGATGCCGAGCGGTGCGGGCCCACGGATCGTCCCGGCGGCCGCGGCCTCGCGCGGCACCTCGGGC
GCCCTGACGACCCACCCGCCCGACTAGCCGCGGTCCGCGC
>r226.1 |SOURCES={KEY=4440dff4...,bw,2925127-2925427}|ERRORS={}|SOURCE_1="mcg" (4440dff437a67938963f7ee3177b9a39f2c413a8)
TCGTGCTCACGCGTCGAGGCCGACTGCTCGCCGACGCCGTCGTCCGCGCCCTCACCGCCTGAGCG
CGCTTCCGACTCCACGGCGGGCGCGTGCTCTAGAATTGGCACTCAGGTGACCGGAGTGCCAGGAG
GAGGGAGCCGGCCATGGTGTCCGAACGCGGCTTGCAAGTGCTCCGCGCGATCGTCCAGGACTACG
TCGACACGCGCGAACCCGTCGGCAGCAAGGCGATCGTCGAGCGGCACGCCTTCGGGGTGTCGGCG
GCGACCATCCGCAACGACATGGCGCTGCTGGAGGACGAAG
>r227.1 |SOURCES={KEY=4440dff4...,bw,1176545-1176845}|ERRORS={}|SOURCE_1="mcg" (4440dff437a67938963f7ee3177b9a39f2c413a8)
GCCGCGTTCGATGCGGGCTATGACGCCGCTTGGGAGGCCCGGTCGTGAGCGCCGAGAGCGACGCC
CGCACCCTCGCGGAACTGCGCGAACGTGGCGTCCGGAACCAGGCCGCTCGGTCTTCTCTCGTATG
CGTAACCGCCGACGAGTTCGACCTGCTGCTCCGTATCGCGGATGAACGGGACCAGCTCGCTCGTG
ACATGTGTGAGGAGCAGCAGGGACGCGGACGCCGCCCCATCGGGGAGGTGCGGCCGTGAGCGGGG
TGTTCTTCGTTGCGGGTGTCCCGCAGCCGCAGGGGTCGAA
>r228.1 |SOURCES={KEY=4440dff4...,bw,2011405-2011705}|ERRORS={}|SOURCE_1="mcg" (4440dff437a67938963f7ee3177b9a39f2c413a8)
CGAGCGCGACGAAGCCGTGATCGTCTACTACGGCGACGGCGCGTCCAGCCAGGGCGACGTGCACG
AGTCGATGGTGTTCGCCGCGAGCTTCCAGACCCCCGAGGTGTTCTTCCTGCAGAACAACCAGTGG
GCCATCTCCGTCCCGGTCGCCACCCAGTCGCGCACCCCGCTCCACCAGCGGGCGGCGGGGTACGG
CATCCCGAGCGTCCAGGTCGACGGCAACGACGTGCTCGCGAGCTACGCGGTGTCGAAGCTCGCGC
TCGACGAGGCCCGCGCGGGCGGTGGCCCCCGCGCGATCGA
>r229.1 |SOURCES={KEY=4440dff4...,bw,1659691-1659991}|ERRORS={}|SOURCE_1="mcg" (4440dff437a67938963f7ee3177b9a39f2c413a8)
TGAGCTTCTGGAGGATGCGCGCGGAGATCTCCTGCGGCGTCCACTTCTTGCCGTCGACGTCGAAC
GTCCAGTTCGTGCCCATGTGGCGCTTGACGGACGAGACCGTGCGGTCGACGTTGGTGACGGCCTG
GCGCTTGGCGGTCTCGCCGACGAGCACCTCGCCGTCCTTGGTGAAAGCGACGACCGAGGGGGTCG
TGCGGAAGCCTTCGGCGTTGGCGATGACCTTCGGCTCGCCGCCCTCGAGCACGCTCACGACGGAG
TTGGTCGTCCCGAGGTCGATTCCCACTGCACGTGGCATAT
>r230.1 |SOURCES={KEY=4440dff4...,bw,2305186-2305486}|ERRORS={}|SOURCE_1="mcg" (4440dff437a67938963f7ee3177b9a39f2c413a8)
GGCGCCGAACGCGATCGCCAGCGTGATCGCGACGATCTGCAGCGGCGCGTAGCCGCCGTCGGCGA
CCGTGCTGGCCAGCAGCCCGGCCGTGGTGAGGATCGCGACGGTGGCCGATCCCTGAGCCGCTCGC
AGCGCCAGGGACACCACGAACGCGAGCACGAGGATCGGAAGTCCGGTGGCGAGGAGCGTCGACGA
CAGTGCCGAACCGATCCCGCTCTCGGTGAGGACCCGCGCGAAGGCGCCGCCCGCCCCGCTGACGA
GGATGATCGCCGCCGTGGGGGGCAGAGCCGACTCGAGGAC
>r231.1 |SOURCES={KEY=4440dff4...,bw,1368357-1368657}|ERRORS={}|SOURCE_1="mcg" (4440dff437a67938963f7ee3177b9a39f2c413a8)
CCCGAAGCGACAATTCTTGGCACCTCACGCGCCCGGGAGACGCACCCACAGCTCGCCGCGGCGTT
CGATCGCGCCGGCGGCGGCGAACGCCTCCAGCCACCCGCCCATCGGCCAGACGCCCCAGCGGCGA
TGGAACGCGGCGCCGTTGCGGAGGATGTCGTCGAGGTGCCGCCACGGCGGCGAGGACACCGGATG
CCACTGGTGGTACGCGTCCGCCCCGCCCGTCCACACGAGCGGAATGTCTGAGGCCCGCGCCGTCC
ACGCGAGGTCGGTGTCCTCGGCGCCGTAGCCCTCGTACGC
>r232.1 |SOURCES={KEY=4440dff4...,fw,1487801-1488101}|ERRORS={}|SOURCE_1="mcg" (4440dff437a67938963f7ee3177b9a39f2c413a8)
ACGCTGGCTCGGAGCGGCCCGGCTCCGCGCGATCGCGGCGAAGGTCCCCCTGCTGCACCCCGAGG
ACGTCGACCGCACCGTCGCGTGGTTCGAGCGGCACGGGGGCAAGGCCGTGTTCTTCGGGCGGATG
GTTCCGATCTTCCGCAGCCTCATCTCCATCCCCGCCGGCGTCGCGAAGATGCCGCTGTGGCGCTT
CGGCCTGCTCACCGCCGCCGGCAGCCTCATCTGGAACACGATCTTCGTGCTGGCCGGGTATCTGC
TCGGCGAGAACTGGCACGTCATCGAGCAGTACGCCGACGT
>r233.1 |SOURCES={KEY=4440dff4...,fw,637078-637378}|ERRORS={}|SOURCE_1="mcg" (4440dff437a67938963f7ee3177b9a39f2c413a8)
GCGCTCTGCTCGGGGACGGCGGCCCGCAGCACCCGTCGGGCGTTTGCGAGGGGATCCTGCTGCGG
CGTGGTGTGCGCCTCGGCCGGCCCCACCACGTGGACCACGTCGACCTCGGCCGCCCGCTGGATGC
ACCGGTCGACCACCCACGCGAGCGCGGACCGCGCCGCGGCGCTGTCATCGACCCCGAGAACGATC
TTCTCCATGGGACCCTCCCGTCATCCCGCACGCTACGCGTCGCCTGCCTCGGCGCGGGGGGCGAA
GGTCCCGCGAGAGAGCGGCGGGTGCGCCCCGACCTGCGAT
>r234.1 |SOURCES={KEY=4440dff4...,fw,2655372-2655672}|ERRORS={}|SOURCE_1="mcg" (4440dff437a67938963f7ee3177b9a39f2c413a8)
CCTCCTTGACCAGTCGCCACTGCTGGCACAGTCCGCTCGTCGGACCCCACTGCTGAGCGACGGCC
CCGTCGGCGCTGGCGCAGGACGCGATCTCGAGGTATTTCCCGCTGTTGGCGTTCGTGATCGCCCA
GTACCCGGCCGCGTTGGGGGTGAGATTCCACCTCTGCGTTGCATTGCCGGTCGGTCCCCACTGGA
CCGCATCGGTGCCGTCGGCCAGAGAGGCGCTGGGGATCTCCAACAGCTTGCCGCTGTTCTTGTTG
ATCAGTGAGAAGGTCCCTCCCGCAGCCGTCGTGACCTGCC
>r235.1 |SOURCES={KEY=4440dff4...,fw,2617935-2618235}|ERRORS={}|SOURCE_1="mcg" (4440dff437a67938963f7ee3177b9a39f2c413a8)
CAGCGGGGCTGAACACAGCCCCGAACGCGCCGAGCAGGATGCTGGCGACGTTGCGGCGGGTGGCG
GGGAGGCGCCCGGCGCCCCAGGCACCTCCCCAGGCCACCAGCAGCACGATGGGGATGTCGACGAG
GATCGTCCCCGTCCCCCACAGCCCTCGGGTCACCAGCCCGAGGGCGAGCAAGACGGCCGCGACGA
TGCCCTGCGTGACCGTGTAGGGCCCGCCGGGGATCTTCGTGCCGTCGTGCAGGCGGCCGATGAGG
CGCGGAAACTTGCGGCTGCGCGTGTAGAACCGCGCGACCT
>r236.1 |SOURCES={KEY=4440dff4...,bw,709291-709591}|ERRORS={}|SOURCE_1="mcg" (4440dff437a67938963f7ee3177b9a39f2c413a8)
AGGCGTCGGATTTCGGCGAGCGCGGCGCTCGTGGCATCCGGGTCGGATCCGAACACTTCCAGCCG
TGCGGCCGGCGGCATGACGTTCGGCGAACTCGAACGCTGCACCACCGCCAGGGGGTGCCCGTCGA
ACGTCAGAAGCCGAACGCCGAAGGCGACGACGCGTCGCTCGGTGCCGGGACCGATCGCGCGCGTC
TCGTACGAGATGGGGCCGGGTGCGAACCGCGCGTAGGAGGACGCCAGGAGCTCGGATGCCGAGAC
GTGCCACCGCTGGTCGCCGCCCGTGACGCCGATGACGCGG
>r237.1 |SOURCES={KEY=4440dff4...,bw,3500953-3501253}|ERRORS={}|SOURCE_1="mcg" (4440dff437a67938963f7ee3177b9a39f2c413a8)
ATCTTCGTCGCGGCACCGTGGTGTTCACGCAGCCGCCGGAGCCGGCCTCGTGCGGCGCAGCCGCG
CAGAAGCCGCTCTACCTCGCGTGCGACTGGTGGCGCGCGCTCGGGGTCCTCGACGACATCCGCGT
CGTCCTCGTGCTCCCCGACCCCGTCCCTTTCGGCATCCCCGACATCGATCGCGAGCTCCACCGGG
TACTCGACGGGTACGGCGTCGAGGTGCGGTACTCCCGCGAGGTGAGGAGGGTGGATGCCGCCTCC
CGCACGCTCACGATCGGTCACGGCGACGACGAGGAGACGC
>r238.1 |SOURCES={KEY=4440dff4...,bw,378438-378738}|ERRORS={}|SOURCE_1="mcg" (4440dff437a67938963f7ee3177b9a39f2c413a8)
ATGCGCTGGGGGCGGCGGCGTCGCCGCCACCGGCGCAACCGGCGAGGACGAGCGCGCTGGCACCG
ACCAGAGCGAGACCGCCCAGGACCTTGCCGGCACGCGAACGCGTGAAGACGCTCATAGTGCTCCT
TGCTGTGGATGAACGTTGGACGGCACAGGGGTGCCGTCTGGTGTCCTAAACCTAATCGTCTCCAC
GTTTTCGTCGTGTTGCCGTTCGTTAACGATGTGCGTCGCCGAGGTCACGGCGTCATAACGCCCTC
TAGACGGGTTCGCTGACATCCGATATTGCGGTCCGGCGCC
>r239.1 |SOURCES={KEY=4440dff4...,bw,3351489-3351789}|ERRORS={}|SOURCE_1="mcg" (4440dff437a67938963f7ee3177b9a39f2c413a8)
CGAGCGTCTCGGCGTCGGCGACGAGCTTGACGAAGCCGACCGGCTCGCCCAGGCCGTTCGCCTTG
CCGTTGGCCGAGAAGGGGAACTTCGCGACCTTGATGTCGTGGCCGGCGTCGCGGGCCTGCTGCTC
CGTGAGGCCGAAGGAGGCGACCTGCGGGTTGCAGAAGGTGGCGCGGGGCATGGCGGCGGATGCCG
GGGTGATGGGGGTGTCGGGGTGCGGGGCGGCGGGGTGTCGGGGTGCGGGGCGGCGGGGCGTCGGG
ATGCCGGGGCGCCGGGGTGCCGGGGGTGCCGGGGTGTCGG
>r240.1 |SOURCES={KEY=4440dff4...,bw,1265170-1265470}|ERRORS={}|SOURCE_1="mcg" (4440dff437a67938963f7ee3177b9a39f2c413a8)
GGGCGTGCGGTTGATCTCGTCAGCGAGGAGCACGTGCGTGAACACGGGTCCGGCGCGGAATTCGA
ACTCCCCCGAGCGGGCGTCGTAGACGAGCGAACCGGTGACGTCTCCGGGCATGAGGTCGGGGGTG
AACTGCACGCGTCGCGTGTCGAGGCCGAGCGCCCGGCTGAAGGACCGCACGAGCAGGGTCTTGGC
GACGCCCGGCACGCCCTCGAGGAGCACATGGCCGCGCGAGAGGAGAGCGATGAGCAGTCCGGTGA
TCGTGCCGTCCTGGCCGACGACGGCCTTGCCGACCTCGGT
>r241.1 |SOURCES={KEY=4440dff4...,fw,2249538-2249838}|ERRORS={}|SOURCE_1="mcg" (4440dff437a67938963f7ee3177b9a39f2c413a8)
GTCGACCGTGTGCTTTCGCGCGCCGACGCGCATCGCGGGGTCCGGGTCTTCGGCGCAGCGCAGGC
CCTGCAGGACTCCGCCACCGCCTACGGCGGATCCGCCGACGGCGACCAGTGGGATCGTGAGGAGC
GTGCGGCGCTCCGACGCGTCCCGGGCCTGTCGACCGAGCTGGAAGACGTCACCGAGGTCGAGTAT
CGGCAGCTGCGCCTCGAGAACGTCGTTCTCGTCGGCGTGCACCCGCAGGGCGAGCAGGCGGATGC
CGAGAACTCGCTGCGCGAGCTGGCGGCCCTGGCCGAGACG
>r242.1 |SOURCES={KEY=4440dff4...,fw,2868418-2868718}|ERRORS={}|SOURCE_1="mcg" (4440dff437a67938963f7ee3177b9a39f2c413a8)
GCGCGTCGGACCGGGACGGTGGTGATCGAGGATGACTACGACAGCGAGTTCCCGCACGGTCGGGC
GCCGCTGCCGCCGCTGCGGCTCCTCGATTCTCACGGGGTGGCCCTGGTGGGTACCGTGTCGAAAC
TGCTCAGCCCGGCGCTGCGGTGCGGGTGGATCGTCGCCGCGGGGGCCGTCCGCGACCGCCTGAGC
GCGGCCCGCGCCGACCTGGATCTGCCCGTCTCCAGTGTCCTCCAGCACGCGCTGGCGTTGTATCT
CGCGGAGGGATCCCTCGCGCGGCACACCGCCCGTCGACGC
>r243.1 |SOURCES={KEY=4440dff4...,bw,1806240-1806540}|ERRORS={}|SOURCE_1="mcg" (4440dff437a67938963f7ee3177b9a39f2c413a8)
GTGTCGCCGTGCGGGTGGAGCTTTCCCATCACCTCGCCGACGACGCGCGCGCTCTTGACGTGCCC
ACGGTCGGGCCGGAGGCCCATCTCGGCCATCTGGTAGAGGATGCGCCGCTGGACGGGCTTGAGGC
CGTCGCGGGCGTCGGGCAGCGCGCGCGAGTAGATGACCGAGTAGGCGTACTCGAGGAACGACCCC
TGCATCTCGACCGAGACATCGACGTCTTCGATGCGCTCGGGGGCGGGGGAAGCGGCAGTGGAACG
GGAATCGGGCATAGGTGCGGCCTCGGGTCGGGCGGGCGTC
>r244.1 |SOURCES={KEY=4440dff4...,fw,390036-390336}|ERRORS={}|SOURCE_1="mcg" (4440dff437a67938963f7ee3177b9a39f2c413a8)
GACCCCCCAGCGCACCCACGACCTGTACGAGACCGTCGTCGCCGCGGGCGTCGACCTCTTCGTCA
TCCGCGGGACGACCGTCTCCGCCGAGCACGTCTCGAGCGTGGCCGAGCCGCTGAACCTCAAGAAG
TTCATCTACGACCTCGACGTTCCGGTGATCGTCGGCGGGGCCGCCACCTACACCGCTGCCCTGCA
CCTCATGCGCACGGGCGCGGCGGGTGTGCTGGTCGGCTTCGGCGGCGGCGCCGCCTCCACGACCC
GCGCGACCCTCGGCCTCCACGCTCCGATGGCCACCGCGGT
>r245.1 |SOURCES={KEY=4440dff4...,bw,818998-819298}|ERRORS={}|SOURCE_1="mcg" (4440dff437a67938963f7ee3177b9a39f2c413a8)
GGACGATGCCGCGGTTCTGGTCTTCTTCCGGGAACTGCGCGACGAGCGTCTCCGTGACCGTCGAC
TCGGCGTGCCCGTCCGCGGCCCGCGTCAGCGACATCTGCGCATCGAAGGACTCGAACCGGAAGTC
GTCCACGTCGGCGTGCGCGGGGGCGGGCGGCGTCGCCGCCAGGAGGAGCAGGCCGAGGAGCACCG
CCGACGTCAGCGCGGAGCGGATCGAGCGGACTCGAGAGGCGAGGGCGTCCATGTCTCGACGGTAT
CGAGATGCGCCCGGCGGGGGATCCGTCCTGCGGGGGAGGT
>r246.1 |SOURCES={KEY=4440dff4...,fw,1217087-1217387}|ERRORS={}|SOURCE_1="mcg" (4440dff437a67938963f7ee3177b9a39f2c413a8)
CAGCATCGCGCCCGACGGCTACGAGTGGGCCGCGCGCTTCCCGTACCTCACGATCCGCGATCAGG
TGGGCGCGCAGGCGCTGCTGGCCGATGCGCTGGGGATCGACCGCTGGGCGGCGGTCGTCGGCGGC
TCGATGGGCGGGATGCACGCCCTGGAATGGGCGGTCGGGCACCCCGACCGGGTCCAGCGCGCCGC
CATCCTGTCGTCGCCGCCGATCACGACCGCAGACCAGATCGCGCTCAACACCGTCCAGGCCGACA
CCATCCGGATGGACCCGCGTTTCGCGGGCGGGGCGTTCTA
>r247.1 |SOURCES={KEY=4440dff4...,fw,133543-133843}|ERRORS={}|SOURCE_1="mcg" (4440dff437a67938963f7ee3177b9a39f2c413a8)
CGAGGTGCTTGATGTTGGCCTGGGTGAGGCCCTCGTCGGGGTCGTTGGCGCGCATGTGAATCGGG
TTCGACATGAAGCGGCGGGCGAGCGCCACGATCGGCCCCGGCATGGTGGCCGAGAACAACTGCGT
GTGGCGGACGGCGGGGACCTTCTGGAAGATCTTCTCGATGTCGGCGAGGAAGCCCAGATCGAGCA
TCTTGTCGGCCTCGTCGAGCACGACCTCGATCGCGCCCGACAGGTCGAGCAGGCGCTGGTTGTTC
AGGTCGATGAGGCGACCGGGCGTACCGACGACGATCTGCG
>r248.1 |SOURCES={KEY=4440dff4...,fw,331951-332251}|ERRORS={}|SOURCE_1="mcg" (4440dff437a67938963f7ee3177b9a39f2c413a8)
CACCGTTTCCGAGCTGGACAAGCTCAACGAACTGCTCCCGAAGTTCCGCTTCGCGATGGTCACCA
CGCGGGCGGAGGAGGGTGATCTCCACGCCCACCCGCTCACGGTGCAGGAGTCGGAGTCCGACGGT
GACCTGTGGTTCATCGTCGGCACGCACGCCTCGGCGGTGGAGCACGTCCGACGCGACCCGAAGGT
CGGCCTGTCGTTCAGTTCCGACGGCCTGTGGCTGTCGCTCGCGGGCGAAGCGGAGGTGATCGACG
ACCTCGCGAAGCTGAAGGATCTGTGGTCCACCACCGTCGA
>r249.1 |SOURCES={KEY=4440dff4...,bw,752510-752810}|ERRORS={}|SOURCE_1="mcg" (4440dff437a67938963f7ee3177b9a39f2c413a8)
GTCGGCGAACTCCCGGGCCTCCGCGGCGTACCGCGCCGCGATCTGCGGCCATCCGACCGCGGAGC
AGTACTCGCTGACGCTCGCGTACAGACGCGAGCGGGCCGCCGTCGAGAGGGAGGCCGGCCGGGTG
AGACGTCCGTCGACGAAGTAGCGGTGGATCAGGTCCAGGCCGTCGCCGAGGGCGTCCCGCCGAGC
GCGTGCGGCGAGGACGCTCGAGAGTACGCCGGCGCGGGCGTCGGTCCACGTCGCGGGTGCCGGCC
CGGGGTCCACCTCCGCGAGCAGGGTCAGATGCCGCCCGAT
>r250.1 |SOURCES={KEY=4440dff4...,fw,2771615-2771915}|ERRORS={}|SOURCE_1="mcg" (4440dff437a67938963f7ee3177b9a39f2c413a8)
ATGCCATGGCATCCGGCCCCTTCTTCCTGCGTGGGGTGGCGACGTGCACAACGCCTGCGGAGCCG
GGCGCGCATGCCCGGGGCAGCGGGCGGGCCCGGTTGTGCCGGAGTTGTGCCCGCCCGTGGCCTCG
GCAGCGAGGCGGGGGGACATGACGAAGGAGAATCCCTCCGCCGCCGCTGCGTCCCGCGGGAAACA
GGCTCGGGATGCTGCCGCAGTTGTGCGGGGCGCACACGGAAGAGGGGCGGATGCCGATGGCATCC
GCCCCTCCCGGGTCAGTCGATCACCGCAGGGCGTCGACGA
>r251.1 |SOURCES={KEY=4440dff4...,fw,1412657-1412957}|ERRORS={}|SOURCE_1="mcg" (4440dff437a67938963f7ee3177b9a39f2c413a8)
GAGCTCATCGTCGCCCTGCGCGCGGTGGGCATCGACGTACAGCTGTACACGCATCCGCGGGACGG
CCACGATTTCAGCCCGTCCGATCAGACACGCACCGGCTGGGGAGTCCGGGGCGCCCACGGGCAGC
CCGATCCCTCACCGAGCGATTTCGACCGGAACCGCTGGAACGACTTCATCGCCGAGGCGTACTCG
GAGCTCCTCGAACGCTACGGGTCCGAGGTCTCGGCGATCTATCTCGACGAGGGCAGCGAGCGTGG
CGACAGCGAATGGGTCGTGGACTACGAGCGCCTCCGTGCG
>r252.1 |SOURCES={KEY=4440dff4...,bw,2396585-2396885}|ERRORS={}|SOURCE_1="mcg" (4440dff437a67938963f7ee3177b9a39f2c413a8)
CCGCGTCGCCGAGACCGCGGGTGGAGCCGCGGGTGCCGGGCGCGGGCGGCACGGCGCGCCACGCG
GCGGGATCGGTCCGGTCGAGCCGCACGGGGACGTACTGCACCCGGTCGGCGCGCACCCGCCACCC
CTCGGCGAGCGGTAGCCGGACGACCGTGCGGTCCTCGCCGGAGTCCCCCTCCAAGGCGCGCAGCG
CGGGGCGGACGAACACCTCGAACGACACCGCCGCACTCACCGGGTTGCCCGGCAGACCGAACACG
AGGGTTCCCGCGGCCGTCCGCCCGAAGCCCTGCGGCCGCG
>r253.1 |SOURCES={KEY=4440dff4...,bw,402895-403195}|ERRORS={}|SOURCE_1="mcg" (4440dff437a67938963f7ee3177b9a39f2c413a8)
CGAGCACGATCTCCGTCGTCGTGACCAGAGTCACCTGCACGGGCGCGAGGGTCGCGGCATCCCGA
TCGCCGTTGACGGCGCTGCCGCTCAGCGTCGGCGACACCAGCAGAACGAGCAGCAGCACGAACAT
GATGACGAGCGAGTAGAACCAGCCGTTGCCGCCGGTGCTGAGCGAGAACGACGAGAACGACAGGG
TGAGCAGTGCGAGCAGGATCACCGCGAAGATCCCGAGCAGCACGTACCAGCCCACCGACCGCACG
CGCTGACGCAGGTCGATACCGATGACGGTTCCGAGGCGGC
>r254.1 |SOURCES={KEY=4440dff4...,bw,2364936-2365236}|ERRORS={}|SOURCE_1="mcg" (4440dff437a67938963f7ee3177b9a39f2c413a8)
CCCTCGGCGGTGGTGGCGTAGGGCGAGGATGCCACGAGCTCGACGTCGACCGCCCCACCCGTGGA
GCGCACCTCGAGGTCGGTCACGAGCACGTTGGCATCGGTGATGAACTTCGTCTGGACGACCTCGA
TGCCGCCGCCGCGGTGGACGCTCCGCCAGTAGCTCGGCGTCTGCTTCCGCTGCGCGACGTCCTCG
GTCAGGGTGACGTCGGCGCCGCCGACCCGGGCGGTGATCGTGTAGCCGGAGCGGCCGTCGATGGC
CTCCCAGTAGGCCAGCTGGCCGCCGAACCCGAGGGCTGCG
>r255.1 |SOURCES={KEY=4440dff4...,bw,2949688-2949988}|ERRORS={}|SOURCE_1="mcg" (4440dff437a67938963f7ee3177b9a39f2c413a8)
CCTCATGAACGCCCGGGGCCTGGTCGACGTCCTCGTCCCGCGCGGGAGCGCCGGGCTGATCGAGA
CGGTCGTGACGCAGTCCACGGTGCCGGTGATCGAGACGGGTGCCGGTGTCGTCCACGTCTACCTG
GATGCCACGGCCCGAGCCGACTGGGCGCGCGACATCGTGTTGAACGCGAAGACGCAGCGTCCGAG
CGTCTGCAACGCCGTCGAGACCGTCCTCGTCCACCGGGACGCCGCCGATCGACTGCTGCCCGAAC
TCCTGGGGTCGCTCGCCGCCGCCGGGGTGCGCGTGCACGG
>r256.1 |SOURCES={KEY=4440dff4...,bw,3479560-3479860}|ERRORS={}|SOURCE_1="mcg" (4440dff437a67938963f7ee3177b9a39f2c413a8)
AAGAGCATCTTCATCCTGCGTGAGCCGGGGCGTAAGCCGTCCGAGATCGAGGACTTGATCGACCC
GTCTGTCTACCTCGAGGCCCTCACCCAGGAGTTTGGTCGCACGTTCAAGAGCTCCCACTTCGCCA
ACCCCAACAAAAAGTGGGGTGACAACTTCACCGTCGCAGCGAACGCGCTCGGTGTGGTCGGCGTC
GAGGCCGACAATCTGATTAAGGCGAAGGTGGCAGTCTCGGCCGCTGTGCTAGCGGCAACAATCAA
TCCGCTCAAGACCGCCGCGCAACCCGGTTTCGAAGCCCTT
>r257.1 |SOURCES={KEY=4440dff4...,fw,414012-414312}|ERRORS={}|SOURCE_1="mcg" (4440dff437a67938963f7ee3177b9a39f2c413a8)
ATCGAGCTGTACAACTCCAGCTCCTCCCCGGTCGACATCGGCGGATGGAAGGTCAGCGACGAGAA
GCGCAGCGAGTTCGGCACGATCGCCGCGGGGACGGTGCTGGCGCCGAACGCCTTCCTCGTGCTGG
TCAACGGGACCGACTTCTCCTTCGGCCTCGGCAAGGGTGACGAGGTCGTGCTCTACGACGCGGCC
GGTACCGTCGTCGACTCGTACGCGTACACCAACACCGCCGCCCTGGCGACCTGGGCCCGCTGCCC
CGACGGAACCGGTGCCTGGGCGCCGGCCACCGAGGTGACG
>r258.1 |SOURCES={KEY=4440dff4...,bw,664392-664692}|ERRORS={}|SOURCE_1="mcg" (4440dff437a67938963f7ee3177b9a39f2c413a8)
CGACGTCGCGCTCGGACACTGGCGGGGTCCGTCGGCCGAGATGTACGCGCGCGCCGAGTACGGCG
ACGTGGTGGCCGAGGTGCTCGCGGAACTCCACGAGCGGGTCGACGCGGCCGAGGCCGCCGGCATC
CCGCGTTCCCGTGTCGTCGTCGACCCGGGCATCGGGTTCGGCAAGCGCGGCGACCAGAACTGGCA
GGTGCTGCGCGCGCTCCCGCGGGTGGCGGGGCTCGGATGCCGCGTGCTCGTCGGCACGAGCCGGA
AGCGGTTCCTCGCCGAGACGATCGGCGCCGACGCCGATCT
>r259.1 |SOURCES={KEY=4440dff4...,fw,2925189-2925489}|ERRORS={}|SOURCE_1="mcg" (4440dff437a67938963f7ee3177b9a39f2c413a8)
CGCTCGACGATCGCCTTGCTGCCGACGGGTTCGCGCGTGTCGACGTAGTCCTGGACGATCGCGCG
GAGCACTTGCAAGCCGCGTTCGGACACCATGGCCGGCTCCCTCCTCCTGGCACTCCGGTCACCTG
AGTGCCAATTCTAGAGCACGCGCCCGCCGTGGAGTCGGAAGCGCGCTCAGGCGGTGAGGGCGCGG
ACGACGGCGTCGGCGAGCAGTCGGCCTCGACGCGTGAGCACGATGCGCCCGCGCACGGCATCCGG
TCCTTCGACGAGGCCGTCGGCGATGAGGGATGCCACCGCC
>r260.1 |SOURCES={KEY=4440dff4...,fw,323918-324218}|ERRORS={}|SOURCE_1="mcg" (4440dff437a67938963f7ee3177b9a39f2c413a8)
AAGGACACTCCCATGACCCTCCTCGTCTCCGCCGCCTCCGGGCACCTCGGCCGCCTCGTGATCGA
CGCGTTGCTCGCGCGCGGCGTCGCGGCATCCGACCTCGTCGCCGGCGTCCGCACCCCCGCCAAGG
CCGACGACCTCGCCGCGCGCGGCATCCGCGTCGTCGAGTTCGACTACGCCCGACCCGACACGCTG
ACCGCGGGTCTGGAGGGTGTGACGGGCGTACTGCTCATCTCGGGGACCGATGTCGACCGCGTCGC
GGGACACCGCAACGTCGTGGAGGCCGTGCGCGCCGCCGGT
>r261.1 |SOURCES={KEY=4440dff4...,bw,2047482-2047782}|ERRORS={}|SOURCE_1="mcg" (4440dff437a67938963f7ee3177b9a39f2c413a8)
CCCGGTGACGGCGAGCGCGATGAGCACCGCGACGAAGGTGAGCGGCACGCGCACCTCGACCGGCG
CGAGCAGGATCGTCAGCATCGGCAGGATCGCGCCGACCGTGAACGCCACGGCCGAGGCGAGTGCC
GCCGCCCACGGGCTGACCACGTCGTCGGCGTCGATGTTGAGCTCGACGGCGAGGTGGGCCTTGAG
GGCGTCGGATGCCGTGAGCTCGGTCGCCACGCGCGTCGCGGTGTCGCGGCTGAGCCCCTGCGCCT
CGTACAGCCCGACGAGTTCGGCGAGCTCCGCCTCGGGGTC
>r262.1 |SOURCES={KEY=4440dff4...,bw,199358-199658}|ERRORS={}|SOURCE_1="mcg" (4440dff437a67938963f7ee3177b9a39f2c413a8)
CGCCAGGATCCGTGGCGGGGTCACACACGGTCTGACGGACTATCGGGCTCGCTTACGCAGCGAGG
GCGAAGTCAGTGCGCTTGGTTTCGGCACTTATTGTTTTGCAGGGAGCGTTTACGAGATAACCCCA
CATCCTCGGCCCGCTTCTCGCAGGTTCGCAGGCGCTGTCGAAACCGATCAGCCCCGGGAACTCCG
TGTAGGAGCGACCATCGTCACACTGTGGAATTGCCATCCTCGGATGCCGAAGCACCCGAGCATCA
CAGACTACAACGGATCGCGCCCCTGGGCCATTCCCGGCCT
>r263.1 |SOURCES={KEY=4440dff4...,fw,1758679-1758979}|ERRORS={}|SOURCE_1="mcg" (4440dff437a67938963f7ee3177b9a39f2c413a8)
AGCCCCACGAGGGGGGGGGGCGGGGCGGGATGCCGGGAGGTCAGTCGGTGGGGGCGGCCTTCTTC
GCCGCGTCGGCGACGGAATCGACGGCGTCGGCGGTCGCCTCGACGGCGGACGCCGCGACGCTCCT
GGCATCGTCCAGGATGTCCGACAGGCGGGATTCCTGCTCGTGGTAGGCGTCGCTCAGGTGGTCGG
CGAACTCGCCGATCCGGGCGTCGACCTGAGCGAGCAGTTCTTGACCGCGGGGGTCCTTGTTGACC
AGGTGCGCGGCGACGAAGCCTCCGGCGATGCCCAATACGA
>r264.1 |SOURCES={KEY=4440dff4...,fw,3506483-3506783}|ERRORS={}|SOURCE_1="mcg" (4440dff437a67938963f7ee3177b9a39f2c413a8)
ACACCGGAGCACTCTGCGGGCGCCGCTCCGGATCGCCGAGGGCCTTGACACGGGCGGAGGGGGCG
ACCCATCGGTCGCCCCCTCCGGGGTGCTCACTGCTCGATCGGCTGCGGGGTGCTCTCGTGAGCCG
CGATCACGTCGCCGGCGTCGTCGGTGGACACCGCGATCCGCCGCGGCTTCGCCTTCTCGCTCACG
GGGATCGTGACCGAGAGCACTCCGTTGCGGTAGGCGGCGCTGATGCGCTCGGTGTCGATGCCCTG
GCCGAGGTTCAGCTGTCGGACGAACGACGCGGTCTCGCGC
>r265.1 |SOURCES={KEY=4440dff4...,fw,1464168-1464468}|ERRORS={}|SOURCE_1="mcg" (4440dff437a67938963f7ee3177b9a39f2c413a8)
CTGTACACCGAGGGCGACCGGGAGCAGTGGGGCATCGACTACCTGTTCGGCTGGGTCGACACCCG
CGAACGTTACGGAGCGCTGTGGGCGCACACGTTCACCGAGGAACGGGCGGCGCTCGAGCGCTTCC
TCGACATGGTGGCCGTGCGCCGCGAGCAGTTCCCCGGCATGCACATCTACCACTACGCGCCGTAC
GAACCCACGCACCTGCTGACGATGGCGGCCCGCTACGGCGTGCGCGAGGCCGACGTCGACCGGCT
GCTGCGCGACGGCGTCTTCGTCGACCTGTACCCGGTCGTG
>r266.1 |SOURCES={KEY=4440dff4...,fw,2123867-2124167}|ERRORS={}|SOURCE_1="mcg" (4440dff437a67938963f7ee3177b9a39f2c413a8)
CGACCTCCTTGGCCGAAGCGAGGAGCTCGTCGGTCACGGCCTTGACGGCCTTCTCGATGCCCTTC
TTGAGCGAGATGGGGTCGGCGCCGGCCGCGACGTTGCGCAGACCCTCGCGCACGAGCGCCTGAGC
GAGGACGGTCGCGGTGGTGGTTCCGTCACCGGCGACGTCGTCGGTCTTCTTGGCGACCTCCTTGA
CCAGCTCGGCGCCGATCTTCTCGTACGGGTCGTCGAGCTCGATCTCCTTGGCGATCGAGACACCG
TCGTTCGTGATCGTGGGGGCGCCCCACTTCTTCTCGAGCA
>r267.1 |SOURCES={KEY=4440dff4...,bw,2817816-2818116}|ERRORS={}|SOURCE_1="mcg" (4440dff437a67938963f7ee3177b9a39f2c413a8)
CGCCGCGCCACAGGCGCACGTTCATTGCAAACTCCGGGTTGTCCAAGTCACGACCGAGCGAAGCG
AGTTGGGCCATCCGCGGAGGCATGGCAACCTCGTCACCCCCCGGGCCCCCTGCACTGCCATTCCC
AATCCAGACCCAAGCTGTCGTGCGGCGTCGATGAGAACAGCGCAAGCGGTGCCACTATCGATGGT
CCGGGCAAGCAGGCGCCTAGGCGAGCTCGGTTAGAAAACCCCAAGTAGTCGCGTCAGCCCATACG
CAAGATGATTGCTTACTCGACGTACCCAGTCATAGAACCG
>r268.1 |SOURCES={KEY=4440dff4...,fw,1438080-1438380}|ERRORS={}|SOURCE_1="mcg" (4440dff437a67938963f7ee3177b9a39f2c413a8)
CACGCGGATGATGCCGCGGGTGTCCTTGCCGTAGGAACCGGCCTCGCTGCGGTAGCAGGTGGACC
ATCCGGCGTAGCGCTTCGCGCCGCGCTCCAGATCGAGGATCTCGTCCATGTGGTAGCCGGCCAGG
GGGACCTCGCTCGTTCCCACGAGGTAGAGGTCCTCCTTCGGCAGGTGGTAGACCTCGTCGGCGTG
CTGGCCGAGGAATCCGGTGCCGCGCATGACCTCGGGACGCACCAGGGTGGGCGGGATCATCGGGG
TGAAGCCGGCCTGTAGAGCCCGGTCGAGCGCCAGGGTCAT
>r269.1 |SOURCES={KEY=4440dff4...,bw,1899130-1899430}|ERRORS={}|SOURCE_1="mcg" (4440dff437a67938963f7ee3177b9a39f2c413a8)
CCTGTTCGTGATGGTGTCCTCGCTCGGCCTCGTCGACACCTACGCGGCGCTGATCCTGCCGTTCG
TCACGACGCCGTTGGGCGTCTTCCTCATGCGGCAGTTCATGCTCGGCATCCCCGATCCGCTGCTC
GAGGCCGCGCGCATCGACGGGGCGGGGGAGCTGCGGATCTTCGCCCGCATCGTGATGCCCCTGTG
CGGGCCGCCGCTGGCGACCCTCGGCATCCTGACGTTCCTGGCGTCGTGGAACAACTTCCTGTGGC
CGCTGGTGGCGGCGCAGACCGAGGGGAAATACACCCTCCC
>r270.1 |SOURCES={KEY=4440dff4...,fw,693398-693698}|ERRORS={}|SOURCE_1="mcg" (4440dff437a67938963f7ee3177b9a39f2c413a8)
AGGTCGGTGACCTTCTCGATGTCGATGCGGTTCTCGGCGGCCTCGGCGGCGGAATGCGCGGCTGT
CGGCGCACCCCCGACGGGGGTACGCGTGCTCGTGGCGGGCGTGGTGGGACGGACGGCGGCGTCGG
TCATTTCGGCACCTTTCGACGTTGCAAAGGGATGTCTCCACGGTAGGAGTCCCACAACAGCGGAT
CAAACATTGTGTGAGGTGGCCACAATGCTCTGGCGCGACGCCGGGTCGGTTGGTTGTGGGGGGTC
AACATCCCTGGGAGGGTGCCGAGCGCGTCAGTGCTGGGCG
>r271.1 |SOURCES={KEY=4440dff4...,fw,3503408-3503708}|ERRORS={}|SOURCE_1="mcg" (4440dff437a67938963f7ee3177b9a39f2c413a8)
CGACGGCGTGGCCGGCGTTCAGCCTCTGCGCGACGGCGACACCTCGATCGAGCCCGACCCGACGC
TGGATCCCGCACAGGCGGAGTGGGATGCCACGACCGCACTCGACGAGGGCGTCGATCCCGCAGAC
CTCGACCCCGCCACGGCGACGGGTGCCGATCCGGCTGAGATCCCGGCCGACGACGCCGACATCCC
GCTGGAGGACGTGCACCCGGAGTCCACCGGCACTGACTCGCAGGGCCAGGATCCGGGTGTGGTCG
AGCTCGGCGAGGAGGGCCAGGGAGATCTCGCGCCGGAGGA
>r272.1 |SOURCES={KEY=4440dff4...,bw,801928-802228}|ERRORS={}|SOURCE_1="mcg" (4440dff437a67938963f7ee3177b9a39f2c413a8)
CCTCATCGGAGATCCTCCTTCCCCGCGTCGAGCGGGCGCTCGACACGGACGTGCGTCCGCACGGA
CGGGGTGAGACGGTAGGACGCGACTTCCTCATCGACGATGGCTCGAAGGCCGTCGACGTCGACCG
GGATCCCGAGCGGCGGCCGCACGGTCACGTCCACGCTGCGGTGGGCGACGCCCACCACCACGTTC
TCGCGGGCGATCCCGGACTCGAGGCTCACGTGCTGGGCGATCGAGGAGGCCACCACGCCGTTGTC
GACGACGACCGCGCGCTCTCCCCAGGTCATCTCGTGGCGG
>r273.1 |SOURCES={KEY=4440dff4...,fw,2129058-2129358}|ERRORS={}|SOURCE_1="mcg" (4440dff437a67938963f7ee3177b9a39f2c413a8)
ATGCTCGGTGGGGTCTGCTACGTCGACCGGTACGCCGGTGGGCTCCGCGGCATCCGTGAGTCCAT
CCCGTACTTCCGCGAGCTGGGGCTCACCTACCTGCACCTCATGCCGCTGTTCGAAAGCCCCGAGG
GCAACAGCGACGGGGGCTACGCGGTGTCGAGCTACCGCCGGGTGAACCCGACCCTCGGCACGATG
GAGGAGCTCGCCGAGCTGGCCGCGGAACTGCGCCACGCCGGTATCTCGCTCGTCGTGGACTTCAT
CTTCAATCACACCAGCGACGAGCACGAGTGGGCGAGGAAG
>r274.1 |SOURCES={KEY=4440dff4...,bw,3687207-3687507}|ERRORS={}|SOURCE_1="mcg" (4440dff437a67938963f7ee3177b9a39f2c413a8)
CGCTGGGTCGCAGAGCTCATCGCCCCGCACGTCGCCGAGGACGGCCTGGTCGTGGGCGTGCAGAA
CGGGATGACCCAGGATGCCATCGCCGCCGCCGTGGGGGCGCACCGCACCATGGGCGCCGTGATCG
AGGTGGCATCCAACATGTTCGAGCCGGGCATCGTGAACCGCCAGACGCCGGTCTCCGGCTCGTGG
TTCGCGGTCGGTGCGTACGACGACGCGGCGCGGGGGCGCGAGCACGAGGTGCAGGCGGTGCTCTC
GCACACGGGGCGCGTGGACGTCTCCCCCGACATCCGCTCG
>r275.1 |SOURCES={KEY=4440dff4...,bw,1276806-1277106}|ERRORS={}|SOURCE_1="mcg" (4440dff437a67938963f7ee3177b9a39f2c413a8)
ACTCACGCCCGTTCGGTGAGGGAGGCCGCGCGCTCGTTCTCGATCATCAACGCGCGGTACTCGCG
CTCGCGACGCACCGCCGCAGCCGCGCGCACCAGGGTCTCGGGGTCGGCGGCCGGGATCGGCGCCA
CGTAGGGCGCCACCGCCTCCGCGAGACCCGCGGCCACGCGCGCCCGCGCGCCCGGCTCCAGGGCG
TCGGCGCCGCGGACGAACTGCGCCATGCGCGCCGCGAGACGGTCGGGCAGGCGCGAGACGTCGGC
GACCGCGGCCCAGTCCTCCATCCCCGGCGGGACGCCGGGT
>r276.1 |SOURCES={KEY=4440dff4...,fw,532333-532633}|ERRORS={}|SOURCE_1="mcg" (4440dff437a67938963f7ee3177b9a39f2c413a8)
GGTCTCGGGATTCATGTTGACGCTGAGGCGTACGAGATTCTGCGTGACAGTACGTGGCTCGCGGG
TCGCTTCGTTGTCGCTCACGGGTTGCTCCTTCGGGGTGAGAACGCACGACGCACCTAGCGATGAC
GGTCGCTTAGGCGCGCTGGAGCGCATCCGTTGTCGGCCGGATGCGCGGGCCCTCCTGTCGATGCG
GGCATGCATCGGTGCGAGGGGGCCCGGCTGAAGAGGTTGGCGTTGGGCCGCCGGTTTCTTCGTAT
GCGTCAGGGGGCGCCTGATGGGAGCGCCCTCCTTATGTGG
>r277.1 |SOURCES={KEY=4440dff4...,bw,1269935-1270235}|ERRORS={}|SOURCE_1="mcg" (4440dff437a67938963f7ee3177b9a39f2c413a8)
AAGTGCTCCGCGAGCGCGTCCCGCAGCGACGAGAGCTGGCGATGCGTGTACACGACGCCCTTCGC
GGGTCCCGTGGACCCGGACGTGAAGAGGATCGCGGCATCCGCGTCGGCGTCCGGTGGGACGGGGA
GCGTCCGACCGCGGCCCGCCCGGGCGATGTCGGCGAGACTCGCCTCGACCCCGAGGGTGCGCATC
GCGGCGGCGGGGAGGGCCGCGGCCGCGATGCGGCGTCCCGGCCAGCCGAGAGCGCGCGCGGCCGC
GAGCCCCGCGACCTCGCCGATCACCACGTCGGGCACGGCG
>r278.1 |SOURCES={KEY=4440dff4...,fw,1726311-1726611}|ERRORS={}|SOURCE_1="mcg" (4440dff437a67938963f7ee3177b9a39f2c413a8)
CTGCCCCCCACATCAACGGCTCGTTCCTCCTGCCGATGCGCAATCCCGAGATGGCGCGCATGTTC
GGCAAGGCTCCGCGAGGCAGCCTGTTGATGTACGGCCCACCCGGATGCGGCAAGACCTTCATCGC
GCGCGCGATCGCCGGCGAGTTGGATGCCAACTTCGTCCACGCCACGCTCGCCGACATCGTGCGGC
CGCACTTCGGCGAGACCGAGCAGGCCATCCACTCGTTGTTCGAGGCCGCACGTGCCGCCCGCCCC
TGCGTGGTGTTCATCGACGAGTTCGACGCCATCGGCGGGC
>r279.1 |SOURCES={KEY=4440dff4...,fw,2833224-2833524}|ERRORS={}|SOURCE_1="mcg" (4440dff437a67938963f7ee3177b9a39f2c413a8)
GCCGCCGGTCGTGCCGGCGTGGTCGTTCGGCACGTGGCTCACCACGTCGTTCACGACCGACTACG
ACGAAGCGACCGTGAACTCGTTCATCGACGGCATGGCCGAGCGCGACCTGCCTCTGTCGGTGTTC
CACTTCGACTGCTTCTGGATGCGCGAATTCAACTGGACCGACTTCACGTGGGACGAGCGGGTGTT
CCCGGATCCGGATGCCATGCTCCGACGCCTCCACGACCGGGGCCTCCGCGTATCGGTGTGGATCA
ACCCGTACATCGCGCAGCGTTCGCCGCTGTTCGCCGAGGG
>r280.1 |SOURCES={KEY=4440dff4...,bw,627651-627951}|ERRORS={}|SOURCE_1="mcg" (4440dff437a67938963f7ee3177b9a39f2c413a8)
CGGAAGCGGGAACACCGTGCCGATGCGCGAGGTCCGCGACCGCCTGCGCGTCCGCGGCCGGGTGC
GGGCCGCGCCCCCACCCGAGGTAGGCGACGACGGCCGCGGAGACCATGTCGCCGTTCACCGGTGC
ACTCATCTCATCGAGCCTAACGAGAGGCGTGATCTGCGTCCGGGGTGCCGGGGCGCGGGGCGCTC
CCTGGCGCGTCCCGGTGGTGGCGCTCAGCCGAGCGTCACGACGCGGCCCTCCCACGGGCCGGGCC
TCTGCCACGCCACCTCGTTGTCGACGTCGAGCAGCGCTCC
>r281.1 |SOURCES={KEY=4440dff4...,bw,1953391-1953691}|ERRORS={}|SOURCE_1="mcg" (4440dff437a67938963f7ee3177b9a39f2c413a8)
CTGCGCGTGCTCGCCCTGGGGCTGCCCACCATCCTGCTGTTCGGCCGCACCGACCCGACCGAGCT
CGCCGACGCGCTCGCGCAGGTCGCGAAGCTCCCCAGCCGGTTCGTGCTCGGCGTGCTCGCCGGTG
CGCGCACCGTCGGCCTGTTCGTCGACGACTGGCGCACGATGACCCTCGCCCGCCGCGCCCGCGGC
CTCGGCGACCGGGGGGCCGTGCGGCGCTTCCTCGGCATGGCGTTCGTGCTGCTGGTGTTCGCGGT
CCGCCGCGGGACGACCCTCGCGACCGCGATGGAGGCCCGC
>r282.1 |SOURCES={KEY=4440dff4...,bw,2207738-2208038}|ERRORS={}|SOURCE_1="mcg" (4440dff437a67938963f7ee3177b9a39f2c413a8)
GCGGAGGGCGAGGATACGCGGGTGCGAGGCGTACTGGTCGGCGTGCACCTCGAGCGCGAGCGTGA
CGCCGTACTCCTCGGCGATGGGGGCGAGGGCCTCCATCGAGTCGGGCGTCAGCGAGATCTGCACG
CGCGCGATCGGGAAGCCGAGTTTCGCCGCCGCCGCGATCTGCCGGCGCATGTAGGCGATGAGCTC
GTCCTGGTCCATGAGCTTGTCGGGGCGCAGGCCGATGTCGGCGTTGACCGCGAGCGAGGTGCGGA
CGAGGCCGACCTCGTCGATCAGGTCGGAGAAGCGCCCGGC
>r283.1 |SOURCES={KEY=4440dff4...,fw,3410643-3410943}|ERRORS={}|SOURCE_1="mcg" (4440dff437a67938963f7ee3177b9a39f2c413a8)
CGGCGACGAGTCCGTCGGCCCCGAGGCTCGCGAGCACCGTGTCGACGCCTCGCGCGACGATCTCG
CGCGCCGCGGCGACGACGTCGCCGAGGGTGTGGAGCGGCCGCCCCACCGCCGCCGCCAGCTCCTC
GGCGTTCGGGGTGAGCAGGTCGATGCCGGCGGGGTCGGCCAGGACGGCGTCGAGGGCGGCGCCGC
TGGTGTCGAGGGCGACGCGCGCCCCGACCTCGCGCGCCAGGGCCCGCACGATGCCCAGGTCGATG
AGGTCGGCGGTCCCCGCGAGCTGCGGCAGGCTCCCCGAGA
>r284.1 |SOURCES={KEY=4440dff4...,fw,3035783-3036083}|ERRORS={}|SOURCE_1="mcg" (4440dff437a67938963f7ee3177b9a39f2c413a8)
GCGTCCCGACACCTGGAGTGCGCGCGAGAACTCGAGGACGGCCAGCACCATCGCGCCGAGCGCGA
AGAAGGCGAACAGCCACTTGACGAAGATGAGCGAGGCGATGACGACGACGCCGATCGCGACGCCG
ATCAGGCTGGCCACGATCAGGTCGCGGCCCGTGCGCTGCTTGATGCGCTCGTTGGCCTGGTCGAA
CTCCGCGCGCGCGTGAGCGATGTGCTGCTCGGCATCCGTCCGCATGGCGCGCAACTGCGACTCGA
TCGCGGTCACGGTCTCACCGGTGGGAGGCGTGCGCCGCGC
>r285.1 |SOURCES={KEY=4440dff4...,fw,783706-784006}|ERRORS={}|SOURCE_1="mcg" (4440dff437a67938963f7ee3177b9a39f2c413a8)
ACCACCGTCCGTCAGCCGATCGAGCGCATGGCCGCCCGGGCCGTCGACCTGCTGCGGGCACGGAT
GGCGGATGCCACGCTGACCGAGGTCGAGGAAGAGCCTCTCCCGGTCGAGCTGCTGCAGGGCTGGA
CCTCCTGACGGTGCGGCTCCGCCGGATCCCGGCGGAGCCGCACTCCCTCAGCGAGCGCTCGGGTC
GTTGACCGCGAGGGGGGACAGGGAGACGTCGCGGATCTCCGCCTCGGCCCCGACGGACTCGACGG
TGACGCCCCCCGTGAGATCGACGAACGCCGCTGAGGTGAG
>r286.1 |SOURCES={KEY=4440dff4...,bw,525624-525924}|ERRORS={}|SOURCE_1="mcg" (4440dff437a67938963f7ee3177b9a39f2c413a8)
GCGGACGGCGATCGCCGAGGTCGCCAGCATCGCGCCGGACGCCGTCGAGAACGACGCGGCGACGA
TGCCCGAGAGGACGAGGATCGCGATGATCGGCGGGGCGTAGTCGCCGAGGAGCTGGTACAGCACC
GGGCCGTTCTCGACCGAGAGCCCGAGGGTCGACGAGACGCTCAGGGCCACGATGGCGAAGACCGA
GCCGATGGCCGCGGTGAGGCCGGCGGCGATGAAGCACGAGCGCTGCGCGACCGTGGGGCTCTTCG
CGCCGAAGATGCGCTGCATGAAGTCGATCGCGACGATGTC
>r287.1 |SOURCES={KEY=4440dff4...,bw,1417012-1417312}|ERRORS={}|SOURCE_1="mcg" (4440dff437a67938963f7ee3177b9a39f2c413a8)
GGTGTCCGGGTGTGCCCGCACGCGGGCGGTGTCGGGCTGTGCGAACTCGTGCAGCATCTGTCGTA
CTTCGACTACGTCGCGGTGAGCGGTTCGATGGAGGGGCGCATGATCGAGTTCGTGGACCACCTCC
ACGAACATTTCCTCACACCCGTCGTCGTGCGGGAGGGACGCTATCGCGCCCCCAGCGCACCGGGC
AGTGGTGCGGAGATGTACGCGGCCTCGGTCGCGGAGTTCTCGTTCGTGGATCCGCGCTCGCTGGG
CCTCGGCCTCCAGGGCGCCCACGCATGACGCTGCCGGAGA
>r288.1 |SOURCES={KEY=4440dff4...,fw,1688600-1688900}|ERRORS={}|SOURCE_1="mcg" (4440dff437a67938963f7ee3177b9a39f2c413a8)
ATCGACCAGCACCTGAGCATCGGCCTCGGCGACACGTCCCGCATGTCGATCCGCGGCGCCCCCGT
GCGACTGTCGGAGTCGGTCACGGCGTACGTCGTCGAGTGAGGCAACGCCGGGCCCGTGCGACACG
CCTAGAGTCGTGGCATGAGCGACGTCGACGTCGAGCTGGGCCACCTGCGCGAGCGCGTGTACGGC
GGACGCGGGAGTGCGCCCACCGAGGCCGAGATCGCGCGGCTCGCCGCCCTCGAGGATCGCGCGCG
CGCCGGTACCGCTCCGGCCGTGCCCGACCCCGACCCCGAG
>r289.1 |SOURCES={KEY=4440dff4...,fw,163-463}|ERRORS={}|SOURCE_1="mcg" (4440dff437a67938963f7ee3177b9a39f2c413a8)
GCGTGAACGAGGGAGACCGCATCGGCATCGTCGGCCGCAACGGCGACGGCAAGTCGAGCCTGCTC
GGCATGCTCGCCGGCATCCGCGAGCCCGACGGCGGACGCGTGACCGTGCGCGGGGGAGTGACGGT
CGGCGTCCTCGACCAGCAGGACACCCTCGACGACGACGACACGATCGGGCACGCAGTGGTCGGCG
ACCGCGCCGAGCACGAGTGGGCCGGCGATGCGCGGACGCGCGACGTCATCGCGGGACTCCTGGGC
GACCTCCCGTGGGACGCGCGCCTCGGCGACCTCTCCGGTG
>r290.1 |SOURCES={KEY=4440dff4...,bw,879043-879343}|ERRORS={}|SOURCE_1="mcg" (4440dff437a67938963f7ee3177b9a39f2c413a8)
TTGGCGATCGTCCTGTCGGTGGGCGTTCCGATCGCCGGGATCGGCCTTCTGGTAACCTCGCTGCT
GGATCAGCCCGTCGTCGTCATCGCCGTCGGTCTCGCGGCATCCGCCGTCTATCTCGCCGTGCTGC
TGTTCGCTGTGCCGATCTACCGCAGCCAGGTTCGGGAAGTTCTCACGTTGGCACGGAGGCGCCGA
TGACATCCACGGTTCCCCGGGCGGGCAACCGTCCGTCGACGCCCCTCGAGCCGGCGCCCCGGAGG
CGCCGCCACATCGTCGGCATCCTGCTGTTCAGCGTGATCG
>r291.1 |SOURCES={KEY=4440dff4...,bw,2258774-2259074}|ERRORS={}|SOURCE_1="mcg" (4440dff437a67938963f7ee3177b9a39f2c413a8)
GCATCCCATCGTTGCATCGCCTCGACCGAGCTGAACACCGGCAGGACCTTGCGCCCATCCGGGGC
CGCGACCGTCACGATCGACAGCTCCTGCGTCTTGTCGACCTCGAGCCCGTGCGCGCCGATGCCGT
GGTCGCCCTTCTCCGCCACCAGGGGGATGAGCAGCCGCGCCGTGCGGTAGGCCTCGACGACGGCA
CCGGCGTCGCCGCCACCCGCGGCGAACGCCTCCAGCGCGAGCAGAAGCGCGGGATCGGCGGAGCC
GTCGTCCCCGGAATGCGGATTCGCCTCGAACCGTCGCCCC
>r292.1 |SOURCES={KEY=4440dff4...,bw,3461437-3461737}|ERRORS={}|SOURCE_1="mcg" (4440dff437a67938963f7ee3177b9a39f2c413a8)
GAGAGGCGACCGTGCTCGCCGTGAGCGGGGCGCCCGACTGGGACTCTCTCGCCGCCGCGACAGCG
ACGACGGCGACGAGTCCGCTCGCGAGCCTGACGGCCCTGCCGACGTTCCGCTCCGAGATCGGGTC
CCTGGCCCTGATGATCGCGATGCTCTTCGGGGTCTCCGCTCTCGTCGTCGGTGCCTTCTTCACCG
TCTGGACCATGCAGCGCTCCGGCGACATCGCCGTGCTGAAAGCCCTCGGGGCCGGAACGGGCGCC
CTCGTGCGCGATGCGCTGGGTCAGGCCGTGGTCGTCCTCG
>r293.1 |SOURCES={KEY=4440dff4...,fw,281078-281378}|ERRORS={}|SOURCE_1="mcg" (4440dff437a67938963f7ee3177b9a39f2c413a8)
TCACGATCGACCGCGATCTGCAGTGGTACATGGGCCAGCTCATCGCCGAGCAGGTGCAGAACACC
GGCGCGGTCCGCGGCGCGATCACCGTTGTCGAGGCCAAGACGGGCAAGGTCCGGGCCCTCGCCGA
GTACCCGACCGTCGACCCCAACGATCCGACCGCGACTCCTGAGGACGAGCGCGGCAGCTGGACGT
TCACCGATCCCGTCGAGCCGGGCTCGACGTTCAAGGCGCTCACCGCGGCGATCGGACTGGACAGC
GGGTCGTTCGCCGAGGGGACCACCGTCACGGCATCCTCGA
>r294.1 |SOURCES={KEY=4440dff4...,fw,2059389-2059689}|ERRORS={}|SOURCE_1="mcg" (4440dff437a67938963f7ee3177b9a39f2c413a8)
AGCGTCTTGATGCGGATCTTCTCGTCGGCGTTCTCACGCTTGGTGTCGAGGAAGCGCAGGATGTC
GGGGTGGTGCGCGTTGAGGTACACCGCGCCGGCGCCCTGGCGCGCGCCGAGCTGGTTGGCGTAGC
TGAAGCTGTCTTCGAGGAGCTTCATCACGGGGATGATGCCGGAGGACTGGTTCTCGATCTGCTTG
ATCGGCGCACCCGCCTCGCGGATGTTCGACAGCAGCAGCGCGACGCCACCGCCGCGCTTGGAGAG
CTGGAGGGCGGAGTTGATGCCGCGGGCGATCGACTCCATG
>r295.1 |SOURCES={KEY=4440dff4...,bw,960841-961141}|ERRORS={}|SOURCE_1="mcg" (4440dff437a67938963f7ee3177b9a39f2c413a8)
ACTGTGGACGACCCCGGGACGTCGAACCGCAGGTCGGCGATGAACGAACCGAACACCGACGAGGG
CGTGATCGCAACGCGCGGCAGCCCCACCTCGAAGGAGGACGCGGTCGGACGCACCGCCAGCACCC
CCGTGTACACCGGGCGTTCGCCGCCGCCGAAGACCGCCGCACCGACCCAGGAGTTGGTCGGCGGC
GCCACCCCCTCGGCGAGACGTGTGTCTCCGGCGTAGGGACCGGGCAGTCGGGGGAGATCGGCGGC
CACCTGCGCCGCCTCCGTCGCCCACGCCGGGGCGGGCGTG
>r296.1 |SOURCES={KEY=4440dff4...,fw,182612-182912}|ERRORS={}|SOURCE_1="mcg" (4440dff437a67938963f7ee3177b9a39f2c413a8)
CGCGAGCGCTACGACGTGCCGGTGGTCGAGGTGATCGGGCCCGCCGTCCGCACCGCGATGTCCAC
CACCCGCAACGGCCGCATCGGCGTGATCGGCACGGTCGGCACGATCGGTTCGCGGGCCTATCAGG
ACATGCTCGAGGTCAATGAGCGCCTCACCGTCTTCGCCGAGGCGGCTCCCCGGTTCGTGGAGTTC
GTCGAGGCGGGGGTCACCGACTCGCCCGAGGTGCTCGCGGTCGCGGAGGAGTACCTGGCGCCGCT
GCGTCGCGCCGGCGTCGACACGCTCGTCCTCGGCTGCACC
>r297.1 |SOURCES={KEY=4440dff4...,fw,3139435-3139735}|ERRORS={}|SOURCE_1="mcg" (4440dff437a67938963f7ee3177b9a39f2c413a8)
ACTTCGGTGGCGTGCTTGAGCCCCGTTACATTGTCGGCGCGGAATCACTTGACCAGTGAGCTATT
ACGCACTCTTTCAAGGGTGGCTGCTTCTAAGCCAACCTCCTGGTTGTCTAAGCAACTCCACATCC
TTTCCCACTTAGCACGCGCTTAGGGACCTTAGATGGTGGTCTGGGTTGTTTCCCTCTCGACTATG
AAGCTTATCCCCCACAGTCTCACTGCTGCGCTCTCACTTACCGGCATTCGGAGTTTGGCTGACGT
CAGTAACCTTGTAGGGCCCATCGGCCATCCAGTAGCTCTA
>r298.1 |SOURCES={KEY=4440dff4...,bw,2944639-2944939}|ERRORS={}|SOURCE_1="mcg" (4440dff437a67938963f7ee3177b9a39f2c413a8)
CGGTCCACGATCACGAGGTCGAGCACCTCGAGCAGCGGGAACACCTGGTCGTCACCGGATGCCGC
GAACTCCACGTCGACCGAGACGATGTCGAGCTCGAGGGTGTAGCGGTCGCCCGCCGGGTTGTCCC
ATCGTGCCAGGTCGTTGAACCGGCGGTCGATCATCGTCAGCGCGCTGCGCAGGTTCTCGCGGCGG
TCGTCACCGCGGGCCAGGTTGGCGAAGTTCGTCGTGGCGCGCGAGCTTTCGGACGGCGAGTAGTC
CTCGTCGAATCGGGTGGTCGAGATCCGGTAGGTGAAGTCG
>r299.1 |SOURCES={KEY=4440dff4...,fw,2030964-2031264}|ERRORS={}|SOURCE_1="mcg" (4440dff437a67938963f7ee3177b9a39f2c413a8)
GCCTTCTGCTGGATCGCGGCGACGGTGTCGGCGGGAAGGGCCTCGCCGTCGTCGGACGCGAACAC
GAGCAGGGCCGAGGTGGTGTCGGCATCCGGGAAGGTGTCGAGGATCTTCTGCACCTGGACCGACT
CAGCCGAGTCGGGGAGCCCTGAACCCGGTGCCGTCTCGGACGAGGAGCCGGAACCGAGCGCGAAG
AGAGCGGCGACGCCGGCGAACGCGACGACCAGCACGATCCAGGACGTGCGGGCCGAGGTGAGGAA
ACGCAGGAAGCCGTTCATCGTCGTCTTTCGCTAGGTTTTG
>r300.1 |SOURCES={KEY=4440dff4...,bw,3067016-3067316}|ERRORS={}|SOURCE_1="mcg" (4440dff437a67938963f7ee3177b9a39f2c413a8)
CACCGGCGGTATCGCGAGCGCGACCTCGACGACCTCCAGGTGCTCGCGTGTCTTCGAGCGATGGG
CGTCGGGATCGAGGACATGCGCGCGTACCAGGCGAATCGCGCGCGGGGGAACGCCGCCGCGGCCG
AGCAGCGCGACATCCTCCTGCGCCATGCCGAGCGAGTGGAGATCGAGAGGGCGACTCTGCGCGTG
CACCTCGATTACCTGCGTCGCAAGGCGGACCTGTGGGACGCCCGCGACCGCGGCGATGCCACCGC
GGAAGCGGAGGCCCAGGCGCGCGTCCACGAGATCTACCCC
>r301.1 |SOURCES={KEY=4440dff4...,bw,758117-758417}|ERRORS={}|SOURCE_1="mcg" (4440dff437a67938963f7ee3177b9a39f2c413a8)
CGGCCCCGCGGACACGCGGCGCAGCCGGTTCACCCGGTGACGTCCGCCGGTACGGGCCGCCGCCC
GACGTGCACCCCGACCGGGACGTCGTAGGCGAGGTACTCCGCCATCAGCGCCTCGGCGTCGCGGG
TGAAGAGCCGTCGCGACAGCGCCGCGGCGAGCTTGGTCGCGCCCCCGACGAGTCCCGGGATCTGG
TGGCTGAGCATGCCCTGGCTGATCCGCGCGCCGTGGTTGAACATGTGGATGCGCGACAGCGCCGA
CCCCGCGGCCGCACTCCGGCTGACGAGGCCGAAGTCGTCG
>r302.1 |SOURCES={KEY=4440dff4...,fw,2523912-2524212}|ERRORS={}|SOURCE_1="mcg" (4440dff437a67938963f7ee3177b9a39f2c413a8)
CGCGATGTCGCCCAGGCCGAAGGCCGCGCGATCGACGGTGGCGCCGACGACGACACCCACGGGGC
CCAGGGCCCCGGGTGCGCCGATGTTCGCCTGGTTCACGTCGTGCGCCACGCGGGCGGCGACGTGT
TCGTGGTCGCCCACGGCCAGCGCGTCGTCGACGACGGCGCTCTGCACCGCCCGGGCCTCGGGGTT
GCTCGTCGCGGTCAGAACGAAAGCGCCCTTGCCGTGGTGCACCGCCAGCGACAGCGTCTCGCGCA
GCGAGTCGGCGCCGAGGTAGGGCGTCAGGGTCACGGCATC
>r303.1 |SOURCES={KEY=4440dff4...,bw,2660614-2660914}|ERRORS={}|SOURCE_1="mcg" (4440dff437a67938963f7ee3177b9a39f2c413a8)
AAGGCCGCGACGGCCAGCGAGACGATGAACGGCAGGAACAGGGCGGTGCGGAAGACGCCTCGCCA
CGGAAGGTGCGGGCTGTTCAGAGCGAGAGCGAGCGCGAGGGCGAAGACGACCACGATCGGCGTGA
ACATGATCGTGTACGTCGCCGTGTTGCCCATCGCGCGGATGATGTCGGGATCGGTGAAGACCCGC
GCATAGTTGTCGAAGCCGACGAACTCCTCGAGCCCGAAACCGCTGGCATCCGTGAACGAGAGACG
CAGGGCTGCGACCATCGGCCAGAAGACGAACGTGACGAGC
>r304.1 |SOURCES={KEY=4440dff4...,fw,311392-311692}|ERRORS={}|SOURCE_1="mcg" (4440dff437a67938963f7ee3177b9a39f2c413a8)
CTGCCCGGCGTTGCAGCCCGGGCTCCAGCAGTACACGACCACGGGCACGCCACGGTCGAGTTCGA
TGGGCGCACGCTCGGCGATGTCCCGGTGCGGCATGTGGATCGCGCCGGTGATGCGTCCCTGCGCC
CACGCCTCGTCTCCGCGCACGTCGACGAGGACGAACGCGTCTCCCGCCTTCTGCGCGGCGTACAC
ATCGGAGGGATCGGTCTCGAACGCCAGCCGGTTCGAGAAGTAGGTTTGCGCGTCGGTCATGCCCC
CACGCTAGATCCCGGGTGCGCTCGGGGGAGAGGGGGAGGG
>r305.1 |SOURCES={KEY=4440dff4...,bw,1084606-1084906}|ERRORS={}|SOURCE_1="mcg" (4440dff437a67938963f7ee3177b9a39f2c413a8)
CCGCGGGCGCTCCCGCGACGAGTTGGCGGAGGTGACTCCGGCGCAGGCGCTCGCCCACCCGACGT
GGGACATGGGGCGCGTCGTCACGACGAACTCCGCGACCCTGGTCAACAAGGGTCTCGAAGTCATC
GAGGCGCACCTGCTGTTCGACGTGCCCTACGAGCGCATCGACGTCGTCGTCCACCCGCAGTCGAT
CGTCCACTCGATGGTGGAGTTCCTCGACGGGTCGACGATCGCGCAGGCCTCGCCCCCCGACATGC
GCCTGCCCATCTCGCTCGGTCTGGACTGGCCGCACCGCAT
>r306.1 |SOURCES={KEY=4440dff4...,bw,622778-623078}|ERRORS={}|SOURCE_1="mcg" (4440dff437a67938963f7ee3177b9a39f2c413a8)
TAGTCCCGACCGCTCTGCCACAGGGGGGTCATTCAGAATTGTCTCGATTCTCGCTAGCGTGAAGC
CGTCGACGCGGTCTCTGCACGCCGCGACGAGAGAGGGGCAGCTCGTGGATTCGGAAGAACTGTCG
GCACCGGCGGGAGTCGCCGCAGCCCTCGGGGTGAGCGATCGGCTCGACCACCACGAGCGGAAGCG
TCTTCTGGCGAGCGAAGTCATCGCCGCACTCCTGGGCGCCGAGCCCCGCGATGTCAGGGTCGTCC
GCGAGGCTCCCGCGCAGTTCGGCTATCACCCCCGCCTGCT
>r307.1 |SOURCES={KEY=4440dff4...,fw,3726246-3726546}|ERRORS={}|SOURCE_1="mcg" (4440dff437a67938963f7ee3177b9a39f2c413a8)
CGTGGCGGACTCGAGCGACGCGGGCGACGTGCCCGACGTCGTGCCGCTGACGGGGACGGTGACGT
TCAACATGTCGGCGTCCGCCCTGCGTGTCGTGACGGCCGCCCCGGACCCGGCGACGGTGCACCCG
CGGCCGATCACGGTCGCGCTGGACGACGAGGGATACCTGACGCAGAACGGATCTCGTCTGGTGTC
GCTGCTGGCGACGGACGACCCTGCGACGAACCCGACCGGTCTTCAGTGGACGGTGAGTTTCAACC
TGCGGACGATCGACGGTGACTCGGTCCCGGCGCAGGCGTG
>r308.1 |SOURCES={KEY=4440dff4...,bw,2626306-2626606}|ERRORS={}|SOURCE_1="mcg" (4440dff437a67938963f7ee3177b9a39f2c413a8)
ATCCGCGGGTCGAACCCGGCGTGCTTGAGGTCCTCGAGCAGCTCCGGCGTGGGACGTCCGTCGCC
GCGGCCGAGCTCGTAGGTGCGCGGGTGCGCCTGGAAGATCGGTGCGGCGATCGGCCGAGCGCCTT
CCACAGACTCGCCGGCCTGCACCTCGCTGATGTCGGTGACCACGCGGCGGATGCGGCGGGCCCCG
GTCTCGGGGTCCTTGTAGACGACGCGCTTGATCATGACGATCAGGTCGATGTGGCGGGCGATCTG
CCGGTAGGCGTAGCTGTCGGTGGTGCCGAGGTTCTTCTGC
>r309.1 |SOURCES={KEY=4440dff4...,fw,2005378-2005678}|ERRORS={}|SOURCE_1="mcg" (4440dff437a67938963f7ee3177b9a39f2c413a8)
ACCTTCCATGCGCTCGCGCCGTCCACGCGCGCGGCCTCGAAGTACTCCTGCGGGATGGCGACGAT
GCCGGCGATGTAGATCAGCGTCGCGATTCCGAGGCCCTTCCAGACATCGACGAAGGCGACGCTGA
TGAGGGCCAGGTTCGGGTCGGTCAGCCACCCCGGACCCTGGATGCCGAACACCGACAGGGCTCCG
TTGACCAGACCGTCGAAGGGGTCGAGCAGGACCTTGAAGGTCAAGCCGACGCCGATGGTCGAGAC
GAGGACGGGGAAGAACGTGACCGCGCGCAGGTACCCCCGG
>r310.1 |SOURCES={KEY=4440dff4...,fw,3101540-3101840}|ERRORS={}|SOURCE_1="mcg" (4440dff437a67938963f7ee3177b9a39f2c413a8)
CAGCTTCAACGTCAAGGGCGGCCGCTGCGAGGCGTGCTCGGGCGACGGCACGCTCAAGATCGAGA
TGAACTTCCTCCCCGACGTCTACGTCGACTGCGAGGTGTGCCACGGCAAGCGGTACAACCGCGAC
ACGCTGTCGGTGCACTACAAGGGCAAGAACATCGCCGAGGTGCTCGAGATGCCGATCTCCGAGGC
GGCGGAGTTCTTCGAGCCGATCCAGGCGATCCACCGGTACCTCAAGACGCTCGTGGACGTGGGGC
TGGGGTACGTGCGTCTGGGCCAGTCGGCGACGACGCTGTC
>r311.1 |SOURCES={KEY=4440dff4...,bw,2747140-2747440}|ERRORS={}|SOURCE_1="mcg" (4440dff437a67938963f7ee3177b9a39f2c413a8)
GCAACCGCGTGGCCGCAGCGAACGGCTCGGTCGCCTTCGACCCCGTCACGGACGAGGACACGCGC
GTGGCGACGATGTCCCCCGCGGACGTCGCGGCGGCCGTCGCGCTCCACCGCTCCACCGGGCTCGC
CCTGACGTGGTGGGAGCGCGACACGATCTGGGTGGATGCCGCCGGCCTCGCCGCGGACGAGTTGA
TCGCCCTGGGCGAGGCCCCCGACGCCATCCGGGTCGGCGACCCGAGCGGGATCCGTCCGGATACC
ACCCTGAAGATGATGCTCCACGGCACGCCCGGCGCCCTCG
>r312.1 |SOURCES={KEY=4440dff4...,fw,2386466-2386766}|ERRORS={}|SOURCE_1="mcg" (4440dff437a67938963f7ee3177b9a39f2c413a8)
GGAGCCACGATCGCCATCATGCGCTCCTGGCTCTCGCTCATGAGGATCTCTTCCGGCGTGAGCGA
CGGGTCGCGCAGCAGCACCTTCGACAGCTCGACCTTCATGCCGCTGTTGCCGTTGGCGGCCAGCT
CGCTCGTGGCGCACGAGATGCCCGCGGCCCCGAGGTCTTGAATGGCCTCGACGAGGTCGTCGCGG
TAGAGCTCGAGGCAGCACTCGATGAGCACCTTCTCGGCGAACGGGTCGCCGACCTGGACCGCGGG
ACGCTTGGTGGGTCCGCCGTCGGCGAAGGTGTCGGATGCC
>r313.1 |SOURCES={KEY=4440dff4...,bw,2588865-2589165}|ERRORS={}|SOURCE_1="mcg" (4440dff437a67938963f7ee3177b9a39f2c413a8)
CCGTCGGGAAGGTCGAGACCGGACATGCGGGTCTGCGCGGTGAACGGGACGATCTCGCCGGCGGT
GCTCGTGTCGACGTCCTCGCCCTGGGCGCGGGCAAGGTCGACGATCGAGGTGCCTTCCGGTGTCG
GGTCCGCGAGGGACGAGACGGCGGCAGCGTGGACCAGTTCTTGCTCACGCACCCCGTCCATCCGG
ACGAACTCGCTGGCGCGCCGGTTGCCGTAGGTGATGGTGCCGGTCTTGTCCAGCAGCAGGGTGGT
CACGTCGCCGGCGGCTTCGACGGCGCGTCCGGACATGGCG
>r314.1 |SOURCES={KEY=4440dff4...,bw,1075273-1075573}|ERRORS={}|SOURCE_1="mcg" (4440dff437a67938963f7ee3177b9a39f2c413a8)
GGGAGCAGGCATCCGGCACCGGCCCATTCGGTCGCGCACTCGACGGCCGAGGGGTCGGTGTCGTC
CGCCCCGAGGCTCAGCATGTGCGCGTACTCGTGGATGAGCGTCGTCATCAACAGATCGCGATCGT
CGGCATAGGCGAGGTTGGCGGCGAACACCCACTTGGTGGGGTCGTCGGCACTCGCGACGTACGCG
AGCATGTCGCTGTCGGGGTCGTCTCCGGTCTCGTACCCGGTGATCATGGATGCCGCGAACTCGGG
GGTCGTCACCCGGAGGAGCTCGCTCCAGACCCGGCTCGAC
>r315.1 |SOURCES={KEY=4440dff4...,bw,3725930-3726230}|ERRORS={}|SOURCE_1="mcg" (4440dff437a67938963f7ee3177b9a39f2c413a8)
CCTTCACACGCCCGTAGCCGAGCGGAGCCAGATCGGCCATGTCCTACCCCCCTCGGGTCTTCAGA
ACTCGATGCGGCCCCCACGGGCCTGAGCGCGACGAGCACGCTCGATGCCAGACACCGCCACCTCG
GGCGGATCGGCCTGCTGCACTACCAGTGCCTCTACCGGCGGCATCATGTGCGGCTGATCCGGGAT
CACCGCGAAACCCACGATCGCCGCGGCCGTGCCGCGTGACAGGCTCACGACAGCTGCGCGATCCG
CCGCCCCGCGTACGCCGAACCGGCGATGCACGGAGCGAAC
>r316.1 |SOURCES={KEY=4440dff4...,fw,329844-330144}|ERRORS={}|SOURCE_1="mcg" (4440dff437a67938963f7ee3177b9a39f2c413a8)
CGAACGGATCGCGGGCGGCGAGCCCGACGCGGTTGAGGTACGCGATGACAATGCCGTACGACTGG
AACAGCGTCGTCTCGACGTAGGGGACCTGCAGCGTCTCGCAGTGCTCGCGCACGATCTCGCGCGC
ACGGCTCAGGTACGGCCGCGGCATGTTCGGGAACAGGTGGTGCTCGATCTGGTAGTTCAGGCCGC
CCATGAGCCACGTGGCCCACCAGCCGCCGGAGATGTTGCGGGAGGTGCGCACCTGCTTGCTGAAG
AAGTCGAGCTTCGCGCCCGGGGCGATGACGGCCATGCCCT
>r317.1 |SOURCES={KEY=4440dff4...,fw,1558893-1559193}|ERRORS={}|SOURCE_1="mcg" (4440dff437a67938963f7ee3177b9a39f2c413a8)
GTGATGAAGGAGTCACCCATGCCGACGACCGCCGCCCCCGCCGACGCGCTCACGCTGACCTCCCC
CGAGCTGCGGGCGACACAGCTCGCACGCCTGCAGTGGACCGTGCGCCACGCCTACGAGAACGTTC
CGCTGTACCGCGCGAAGTTCGACGACGCCGGGGTCTCCCCCGCCGACATCCGAAGCCTCGACGAC
GTGCGGCTACTCCCCTTCACGACGAAGGAGGATCTTCGCGCCACGTACCCGTTCGGCATGTTCGC
CGTACCGATGGCGGACGTGCGCCGCATCCACGCCTCGTCG
>r318.1 |SOURCES={KEY=4440dff4...,fw,994366-994666}|ERRORS={}|SOURCE_1="mcg" (4440dff437a67938963f7ee3177b9a39f2c413a8)
ACGCGTCGTACTGGTCCTGCAGCTCGCGCCACTGGAGGAGCGCCCCGATGTAGTTGCCGATCTGG
AGGCTGTCGGCGGAGGGCTGCATTCCGGAGTAGAGGCGCTGCTGGGTCACCGTACGATCCTAGGC
CGCCGCGACATGGGGAACGTGTCCGGCGACCCGCGCCGCTCAGAGGCCCAGCGTGTAGTCCGCGA
TGACGGGGGAGTGGTCGCTCCACCGGGTGTCGTAGGACGGTGCGCGGTCGACGCGGTAGTCGGTG
ACCCGCTCCGCCAGGGCGGGGGTCACGACGTGGTAGTCGA
>r319.1 |SOURCES={KEY=4440dff4...,bw,1894486-1894786}|ERRORS={}|SOURCE_1="mcg" (4440dff437a67938963f7ee3177b9a39f2c413a8)
TTGGCGCGCGCGACCGCGATGAACGGCGTGCGGTACGGCACCTCGAACAGCGGCAGCCCGGCCTC
GCGGCACGCGGCGGCGAGCTCGGGAGGGATGCCGTCGCGCACGACCTCCGTGCCGAACCCCAGGC
CCGCGACCCCTCTCGCCGTCAGGCGTTGCACGTAGTCGGCGGCGGAGGCGGCATCCGGGCCCTGG
AACTGGGTCCCTGTGGTCAACAGGACCTGTCCGTCGGAGAGGAACGGCGTCGGGTCGGCGAGGTC
GCTGCTGTGCACCCACCGCACGGGACGCTCGAGCGCCGCG
>r320.1 |SOURCES={KEY=4440dff4...,fw,2581059-2581359}|ERRORS={}|SOURCE_1="mcg" (4440dff437a67938963f7ee3177b9a39f2c413a8)
CCTCGAGCGCGGCCGAGGATCTTCTGCTCCTCGAGCAGCTCCGTGATCCGGGTGGCCTTGGCGAA
CCCGACGCGGAGCTTGCGCTGCAGCATGGCGGTGGATCCGAACTGCGACGTGATGATGAGCTCGG
CCGCGGCGAGCAGCAGCTCGAGGTCTTCGCCGGTGGCGACCGGTTCGGCGCTCTCCTGGTCGTCG
GCCTCCTGGTCGACGTCGTCGACCTGGTCGTCGGCCCCGTCGACGTCGTCGAGCTCATCGTCATC
GTCGTCGAGCTCGTCGTCGACGACCACACGTGCGCGGGGA
>r321.1 |SOURCES={KEY=4440dff4...,fw,780870-781170}|ERRORS={}|SOURCE_1="mcg" (4440dff437a67938963f7ee3177b9a39f2c413a8)
TTCACGATGATCAAGTTCCGCTCCATGGTCGTCAACGCGGAGGATCTTCTCGAGCAGCTCGCGCG
GCAAGAACGCGATGCCGGCAACGAGGTTCTCTTCAAGATGAAGAACGACCCGCGGGTCACGCCCA
TCGGCCGCATCATGCGCAAGTTCAGCCTCGACGAACTGCCGCAGCTGTTCAACGTGATCGGCGGG
TCGATGTCGCTCGTCGGTCCGCGGCCCCCGCTGCCGTCGGAAGTGGCGCTCTACGCTGACCACGT
GCATCGTCGATTCCTGGCCAAGCCCGGCATCACGGGCCTC
>r322.1 |SOURCES={KEY=4440dff4...,fw,2275875-2276175}|ERRORS={}|SOURCE_1="mcg" (4440dff437a67938963f7ee3177b9a39f2c413a8)
TACCTCGAGGCGGCGCGCGAGATCACGGCCCGCCACGGCGCGTTGCTGATCGTCGACGAGATCCA
GACGGGGGCAGGTCGTACCGGTGCCTGGTTCGCCTTCCAGCAAGCGGGAATCGTCCCGGATGCCA
TCACGGTCGCCAAGGGCATCGGCGGCGGGTTCCCGATCGGCGCGCTCATCACGTTCGGGGCGGCC
AGCGACCTGTTCTTCCCGGGCACCCACGGCTCGACGTTCGGCGGCAATGCGCTGGGAACCGCCGT
CGCCGGCGCCGTCCTGCAGGAGATCGAGTCCGCCGGTCTC
>r323.1 |SOURCES={KEY=4440dff4...,bw,779005-779305}|ERRORS={}|SOURCE_1="mcg" (4440dff437a67938963f7ee3177b9a39f2c413a8)
GCTCTGGGGATCTGGCCTCTGCGCGCGGCGACCCCGCAGGCGGCACCCGCGGCCACCCGGACGCC
GAGTCCCGCGTCCACGGCCGCGCCGGTTCCCCGCGTCGCCCCTTCGGCGACGGCGAGCCCCACTC
CGACGGTGCCCCCGTCGCCCGCCGTCCAGGCCTGCGACGGCGACACGGTTCTGACCGTGTGGGCC
CACCCCGACGACGACATCATCTTCGGCAACCCCACCATCTCCGACGCCATCGCCGCGGGCCAGTG
CGTTCGCACCGTGTTCCTCACGGCGGGCGACGCCGGAAAA
>r324.1 |SOURCES={KEY=4440dff4...,fw,3419235-3419535}|ERRORS={}|SOURCE_1="mcg" (4440dff437a67938963f7ee3177b9a39f2c413a8)
AAGCGAGCCTCGACGTCGAACTGCCACGCCTCGCGGGATACCTCTCGCTTGACAGCGCTGTGCTC
CAGACCTCTGCGCTCCTCCAGGGCAAGCTGCCGAACCAACGCGGGTTCTACGACATGGACTATTC
GGTGTTCGTCGGGAACTGGGAGCGGATGACACGCGGGCTTCGACGCGCGGTTCAGGTCGTCGAGT
CGATGCGCATCTTCGACGGAGACCGTCTCCCCTCCGCTATCCCGATCCCGGTGATCGCCGCTCTG
CTTGCGGATGAAACAGAAGACGGCGACCGCCGCGCGACCG
>r325.1 |SOURCES={KEY=4440dff4...,fw,1602044-1602344}|ERRORS={}|SOURCE_1="mcg" (4440dff437a67938963f7ee3177b9a39f2c413a8)
CGCGAGGCGAGGGCCGCGAGGGGGACGTCGAGCGCGCGAACGACCTCGCCGCGCTCGAGCGAGGT
CGCGGCGTTGTCGATGACGAGTTCCGCGACGGCGATCCGGCGCTCGCCGCCGTCGGGCGTCCAGA
TCAGGGCCGTGGCATCCAGGGTCGAGAGGAAGGCGATCATCGCGCCCGCCGCGAACGCCTGGCAG
ACGTTGCCGCCGACGGTGGCGGTGTTCCAGATCTTGAACGACGCGAGCAGCGCGTCGGCCGACGG
CCGCGCGAGCGCGAGCGATGTCCACGCCGCGGGCGCCTCG
>r326.1 |SOURCES={KEY=4440dff4...,bw,2395713-2396013}|ERRORS={}|SOURCE_1="mcg" (4440dff437a67938963f7ee3177b9a39f2c413a8)
TCGCCGGGCCCCAGGGCTGGATTCTGCGGCGTCCCCGCCGGCAGGTCGGCCACCACCCGCAGCGC
GACGGGGACGGTCGCGACGTCGTCGACCCGCACGGCGAACCCGTCCATGGCCGAGTTGTCGAAGC
CCGGCACGTCGACGGCCGCGTGCACCGGATGCCGCAGCACTCGGCCGCGGGCGTGTTCGAGAGGT
CGCTCCTCAGCCGGGAGCGGAACGACCGCGGAGAGGATCGCGGCGAGGTGCGCGGAGACCGCGAT
CACAGGCATCCCCTCAGCGTAGGCGGCGGGTCCTGGCATC
>r327.1 |SOURCES={KEY=4440dff4...,bw,3259530-3259830}|ERRORS={}|SOURCE_1="mcg" (4440dff437a67938963f7ee3177b9a39f2c413a8)
TCCGCTGTCGATGCGGCGAACGAGCCGTCGACTTCCACGGCCTCGGCAGGGCGCGAGCCCGCGGG
CGCGGCGTCGGATACGAGGGACACGACGGTCGCCACATCCGTCGTGTCGACGACAGTGTCGGCGC
TCGCAGCCGATGCGGAGAAAGTGACGACGCAGCTCGCGACCGCGAGGATCGCCAGGGAACGCAGG
TGTCGCGTCGGCCGTGTTCCGCGGGCAATCTTCATGGGCTCACCTCTCGTCACGCGATCGCCCGG
CGAGCCAGAACACAGCCAAAGGGCGATCGCTACTCGTGCT
>r328.1 |SOURCES={KEY=4440dff4...,bw,2866088-2866388}|ERRORS={}|SOURCE_1="mcg" (4440dff437a67938963f7ee3177b9a39f2c413a8)
GCCAGCCACTCACGGTCCTCCGCGGGCACCGCCGCCGAGGCGGCACCCGCGAGGGCGTCCGCGCC
TCGCGGCGCGCGGGACTCGGCATCCGTCCACGACCCGAACCCGAACAGGTAGTGCGGACCGCCGG
CCTTGGTCCCGGCGCCCACCGCGGACTTCTTCCACCCGCCGAACGGCTGGCGCTGCACGATGGCG
CCCGTGGTGCCGCGGTTGGCGTAGACGTTGCCGGCCTCGATACGCGAGAGCCACCGCTGGATCTC
GGCCTCGTCGAGAGCGTGGAGTCCCGAGGTCAGGCCGTAC
>r329.1 |SOURCES={KEY=4440dff4...,bw,2739577-2739877}|ERRORS={}|SOURCE_1="mcg" (4440dff437a67938963f7ee3177b9a39f2c413a8)
GGCTCAGCCTAGTCCTCCCGCCGATCCGGTCGAGGTCGGCCCCGACCGGTCAGACCTTGTCGACC
ACCGCCTCGCGGCGCGGCGCCGGGCGACGCGGACGGACATTCACGGTCGTCACGAGGACTCCCGC
GACCAGCAGCACTCCGCCGACGACTTCGGCGGGTGCCGGGATCTGCCCGAGCAGCAGGGCAGCCG
ACGCCATCGCGACGACCGGTGCGAGCAGGACCCACGGGACGACGGCCGCCGACGGATTGCGCGCG
AGGAGGCCGTTGAAGATCGCGTACCCGACGAGCGTGCAGA
>r330.1 |SOURCES={KEY=4440dff4...,fw,2767713-2768013}|ERRORS={}|SOURCE_1="mcg" (4440dff437a67938963f7ee3177b9a39f2c413a8)
GTGGGTCAGGTGACCGCCCTGGTCGAGGGCGAGGCCGAGCAGCGTGTCGCCGGGGCGGGCGATCG
CGTGCAGCACCGCGGCGTTGGCGGACGCACCCGAGTGCGGCTGGACGTTGGCGAACCCGGCGCCG
AACAGCGCCTTCGCGCGCTCGATCGCGAGCTCCTCGGCGACGTCGACCTCTTCGCAGCCGCCGTA
GTAGCGGCGACCCGGGTAGCCCTCGGCGTACTTGTTGGTCAGCACGGATCCCTGCGACTGCAGCA
CCGAGACGGGAACGAAGTTCTCGGACGCGATCATCTCGAG
>r331.1 |SOURCES={KEY=4440dff4...,fw,2789029-2789329}|ERRORS={}|SOURCE_1="mcg" (4440dff437a67938963f7ee3177b9a39f2c413a8)
GGCCGCGCCCTGCAGGATCGTGCGGCGATTCAGATCAGGGGGGGTAATAGCTGAGGTGTTGTCGG
GTGTCTGAGACATGGCGGTGCCTTTCGGGTGAGGTCGTTGCTGAGATGACCGGTAACGGTCGATT
CTCCGAACTACCGAGTGAACGCCGGGCCGCGATGGCGTCTCGCGCCTTGGTGGTGAAGCTCACAC
TGGCTAGCCCGACGAACTCCCGTGCGCCGTGGCTACGCGGTATCTCGCGAGCAATCTGTGCTCCC
GGGGCTGGCCAACGGTGATGGCTCGGCGGGCCACCATTCG
>r332.1 |SOURCES={KEY=4440dff4...,fw,2748986-2749286}|ERRORS={}|SOURCE_1="mcg" (4440dff437a67938963f7ee3177b9a39f2c413a8)
GACGCCGGCATCACCCCCGACCAGCTCTCGGGGGTCGGGCTCACCAACCAGCGAGAGACCGGCAT
CGTCTGGGACAAGGAGACCGGCCGCCCGATCTACAACGCCATCGTCTGGGCCTCGCGGCACTCCG
TCGACATCGTGCAGGGCTGGGTGGACGCCGGAATCGGCGACCTCATCCAGGAGCGCACCGGTCTC
ATCCCCGACGCGTACTACACGGCATCCAAGATCCGTTGGATCCTCGACCAGGTTCCGGGCGCGCA
GGGACGGGCCGAACGCGGCGAACTGCTCGCCGGGACCGTC
>r333.1 |SOURCES={KEY=4440dff4...,fw,3549737-3550037}|ERRORS={}|SOURCE_1="mcg" (4440dff437a67938963f7ee3177b9a39f2c413a8)
CGCGGCGAAGGGGGACCGCGTCACCGCCGGCACCCCCGTCATCGCCTACGACGTGCCCGCCGTCC
GCGCCGCCGGCCTGTCCACGATCGTGCCCGTCATCGTCCTCGAGCGTTCGCCCGAGGACATCGCG
CTCGCCGCCGCCGAGGGCGCCTCGGTCCTCCCCGGCTCCCCGTTCCTCTCCGTCTGACCGCCGCC
CGTTCCCCGCGTCCCGAAAGAGACCCCATGACCGTCACCGCCTCCACGCCGCGCCGGCGTTCGAT
CCCGGGCTTCGCCCAGATGCAGCGCCTGGGCAAGAGCCTC
>r334.1 |SOURCES={KEY=4440dff4...,fw,3609718-3610018}|ERRORS={}|SOURCE_1="mcg" (4440dff437a67938963f7ee3177b9a39f2c413a8)
GCACCTCCGCGAGGTCCTCAAGCCCAAGGTCCCCGTCCGCCGCATGGTGTTCCACGAGATCACCA
AGGACGCCATCCAGGACGCCGTCCACCACACCCGCGACCTCGACGAGTCGCTCGTCGACGCGCAG
GAGACCCGCCGCGTCCTCGACCGCCTCTACGGCTGGGACGTCTCACCCGTCCTGTGGCGCAAGGT
CGGCTCCGGCCGCGAAGGCACCGCGCTCAGCGCCGGCCGCGTGCAGTCCGCCGCCACCCGCATGG
TCGTCGAGCGCGAACGCGAACGCATGGCCTTCGTCTCGGC
>r335.1 |SOURCES={KEY=4440dff4...,fw,3509297-3509597}|ERRORS={}|SOURCE_1="mcg" (4440dff437a67938963f7ee3177b9a39f2c413a8)
ACAAGCCGGTCGCCAGCGGAGCGCTCACCCCGGAACAGGCGCTCGGGGTGGCGGTGGCATCCCTC
GCCCTGGCTCTCGCGCTTTCGGCGCCACTCGGACCGGCACTCGTCGCCGCCCATGCGATCGCGCT
CGCCTCGGCCTGGGCCTACAACGCCGGGCTGAAGTCCACGCCGCTGTCGATCGTGCCGTTCCTGG
TCAGCTTCGGTCTGTTCCCGTCGTTCCCGACCCTCGCGCTGCCGGCTCCCGCGCTCGCCGCGCCA
TGGGCCTCGCTCGCGGGGGCGGCACTGGGCGCCGCAGTGC
>r336.1 |SOURCES={KEY=4440dff4...,bw,2431753-2432053}|ERRORS={}|SOURCE_1="mcg" (4440dff437a67938963f7ee3177b9a39f2c413a8)
TGCTCATGTCGGAATCGCCCGCACCGGCGACCGCCCCCACTCCCGTCGACCCGCCGAGCAACGAC
CCGGGCCCGTATCTGTCCTACGCGGTGCAGTGGATCCTGTTCGCCGTGATGGGGTTCGGTTTCAT
CACGTACGTCATCGTGAGCGAGCGACGACTGCGCCGCGAGGAAGCCGAGGAGGCCGAGCTCCGCG
GCGAGCCGGAGCCGACGCCCGAACCCGAGAAGGTCCCGACGGAGCGCCGCCGCGTCGACCCCGTC
GCACTCCACCGCTCCCGCAAGCGTCCGAAAGACCGCGACG
>r337.1 |SOURCES={KEY=4440dff4...,fw,3108017-3108317}|ERRORS={}|SOURCE_1="mcg" (4440dff437a67938963f7ee3177b9a39f2c413a8)
CTACTCCAACCGTCTCGTCGACCTGACCGAGTACGTCGCCGAGCGTCTCTGACCCTCCATGGCTC
TGCGCACCCTCGAAACGCTGGGGTCGCTGGCCGGCACGCGCGTCATCGTCCGTTGTGACCTGAAC
GTCCCCCTGAAGGACGGCGTCATCACGGACGATGGCCGCGTGCGCGCGTCGCTGCCGACTCTCAA
CGCCCTGATCAACGCCGGCGCCCGCGTCGTCGTGTGCTCGCACCTGGGCCGTCCCGACGGGTCGC
CCGACCCGAAGTACTCGCTCGAGCCGGTCGCGCAGCGCCT
>r338.1 |SOURCES={KEY=4440dff4...,fw,601601-601901}|ERRORS={}|SOURCE_1="mcg" (4440dff437a67938963f7ee3177b9a39f2c413a8)
TAAATATATCGGCCCGCTACTTGATGGGCGTTCGAGATACGAGGAATGCGAACTACCCCGTCGGG
GAGGTGACGAGATCATGACCACGGAACAAGACGTGGTGAAGGCCGTCAGCGACCTGTCCGAATCC
GGCGCCGCCTCCGAGCGCGTCGCCCTGCAGTCCCTCGGCATCGGCCCGAACGACGCCAAGGTGCT
CCGATTCCTCCTCGACCGCGAGGACGACGACGAGCCGGTGACCCCGCGACTCCTCGCCGAGATGC
TGGGCATCTCGTCCGCAGCCACGACCGCACTGATCGACCG
>r339.1 |SOURCES={KEY=4440dff4...,fw,3573272-3573572}|ERRORS={}|SOURCE_1="mcg" (4440dff437a67938963f7ee3177b9a39f2c413a8)
GATGCCTTCAACGGCGGCGACGGCGCGTTCTCGCTCCTGGCGACCGCCGACACTCCCACCGCGGT
CGGTGCGTGGCTGCGCTTCGACGACGGCAGCGACCGCGTCAAGTTCTCGCTGGAGCCCGACGAGG
TCCGGCTCCTGTCCTTCACGATCGCGTTCCCCGCGGACGCGACCCCCGGTGATCACGTCGGTGGC
CTCGTGGCATCCGTCGTCGAGGAGGGGCAGCAGGTCAGCGTCGACCGCCGCGTCGCCACGTCGAT
CTTCGCCCGGGTGTCCGGCGACCTCCAGCCGGCGCTGAGC
>r340.1 |SOURCES={KEY=4440dff4...,bw,3204831-3205131}|ERRORS={}|SOURCE_1="mcg" (4440dff437a67938963f7ee3177b9a39f2c413a8)
TGCCGGGCGTCGGCGCGCCGACCGCGATGATCGGCGTCGCCGAGCGCGGCAGTGCGACCTTCGAG
CTCATCGCGCGCGAGGCGGGCGGCCACGCGTCCACGCCGCCGTCGTTCCCCGCCACGGCCCGACT
GGCGCGCGCCATCGACCGGGTCCGTCGGCGCCCGTTCCCGCGCCGGCTCGTCCCGCCGGTGCGCG
CGATGCTCGCCAGCGCCGCGGCCCACGCGCCGGAACCGGTGCGCTCGGTGTTCCGTCGCACGGCG
GTGACCGCACCGGTGCTGACCGCGGCGTTCGCCCTGCTCG
>r341.1 |SOURCES={KEY=4440dff4...,bw,2269118-2269418}|ERRORS={}|SOURCE_1="mcg" (4440dff437a67938963f7ee3177b9a39f2c413a8)
CTCCTCGCCGACGTCGACCTGGCACCACCGGATCGTCTTGCCGTTGGACTGCGGTTCGGGCGTGA
ACTCCTTCACCTCGCCGACGACGACGGGACCCGACAGCTCGAAGCGGTGAACGTCCTCTTCTTCG
AAACCGACCGACACCAGGGCCGCCAGGACGTCGTCCGGTGCGGCATCCGCCGGCACGTCGACGTA
CTCGCGCAACCAGGAGAGCGGGACGCGCATCAGACCACCATTCCGAACTGCTCGCTGAAACGGAC
ATCGCCCTCGGCCATGTCGCGCATGTCTTGGACGTCGCTG
>r342.1 |SOURCES={KEY=4440dff4...,bw,831423-831723}|ERRORS={}|SOURCE_1="mcg" (4440dff437a67938963f7ee3177b9a39f2c413a8)
CGAGGTTGTCGAACTCCACCGCCTGGAACCCGGATGCCGCGCACCCGCGGATCCAGGGCGCGACG
TGCTCCACCACACGCGCGCGCGTGCCCTCGGTCGAGGTGTCGACGAGGCGTTCGTCCGGCCAATC
GGGATCGACCACCGGCTCTCCATCGCGCTCGAGGAGCGTCCCGTCCGGCCACTCGGCACTCTCGC
CGGGTTGGGTCTGGAACGCGTTGACGTAGCAGACCGAGTACAGGCCGTCCGCCGGGGCGGCGGTG
CGGTCCCGGACGACGACGGTGACGCCGTCGGCCGGGGGAT
>r343.1 |SOURCES={KEY=4440dff4...,bw,2822227-2822527}|ERRORS={}|SOURCE_1="mcg" (4440dff437a67938963f7ee3177b9a39f2c413a8)
CGGCAGCGGCGTCGCCGCGCCGAGGACGATGACCTGCCGCTGCAGCGCGTACCAGGGGAACAGCA
CCGACACCGCCGGATTCCCGGCGAGCGCCCGCCCCTTCCGCGACTGCCGGTTCGTGAAGAACCAC
AGCGCGCCGTCGTCGTCGATCCCGCGCAGCAACACGGTGCGCGAGGTCGGTGCGCCGGTGGCATC
CACCGTCGAAACGACCATCGCGTTCGGTTCGGGCAGGTCGGCGGCATCGGCCAGCCACCGCTGGA
ACAGCGCGATCGGCGAGGCGGCGAGCGCGCCGTCGTCGAG
>r344.1 |SOURCES={KEY=4440dff4...,fw,863974-864274}|ERRORS={}|SOURCE_1="mcg" (4440dff437a67938963f7ee3177b9a39f2c413a8)
CTCGGTCGGCAGGGGGACCGGGCCCACCACGGTGGCACCGGCACGGGTCACGGTGTCGACGATCT
TGCGCGCGGACGAGTCCAGTCCGGCGTGGTCGTACGACTTCAGGCGAATGCGGATCTTCTGTCCC
GCCATTGTCTGCTCACTCTCTTTCTCGCGTCTTACCCGACCAAGGGCATCGGACGCACGGTGGCG
CTTTCGCGCCCTGGCACTTCCCCTCGCTCGCGCGAGAGATGCTGCACCGCTGTTCAGCTGTCAAA
CCGGATGCCATGGCATCCGGCCCGCCCCCCGCACGCAGGC
>r345.1 |SOURCES={KEY=4440dff4...,fw,1376820-1377120}|ERRORS={}|SOURCE_1="mcg" (4440dff437a67938963f7ee3177b9a39f2c413a8)
CCACGCCCAGTTCGGCCAGGTACGGCACCCGCGAGGTGATGCCGGGGATGTCGCCGAGGCCGTCG
CCGTTGCTGTCGGAAAAGCTGCGGGGATACACCTGGTACACCACGGCCTGGCGCCACCAGTCGGG
GGCGTCGGAGAGCTCGCGGGCGTGCACGGAGTGTGCGGCGGTGGTCACGAAGGGGTCCTTTCGGG
GGTGGGGGGGTCGGTCAGCCCTTGACGGCGCCCTGCGTGACGCCGGCCATCACCCATCGCTGGGT
GAAGAGGTAGGCGACGATCGCGGGAGCCATGGCCATGAGG
>r346.1 |SOURCES={KEY=4440dff4...,fw,582652-582952}|ERRORS={}|SOURCE_1="mcg" (4440dff437a67938963f7ee3177b9a39f2c413a8)
CTCACGCGACATCGCCGGAGCCGACCGCGCCAAGGCCGAGGAGCGCCTGCGCGAATCCGGCCTCG
ATGACAACGCGATCACCAACCTCCTCGCCTACCTGGCCGAACAGCGCGAGGCCACGGGCAGCCTC
CCGACCGACCGCACGCTGACGGTGGAGCGCAGCCGCGACGAGGTCGGCGACTGGCGCATCATCCT
GCACTCGCCGTACGGCATGCAGGTGCACTCGCCGTGGGCGCTGGCGGTGAACGCCCGCATCCGCG
AGCGGCTGGGCGTCGAGGGCGCCGCGGTCGCGAGCGACGA
>r347.1 |SOURCES={KEY=4440dff4...,bw,1048940-1049240}|ERRORS={}|SOURCE_1="mcg" (4440dff437a67938963f7ee3177b9a39f2c413a8)
TCATCCGCGTGCCGTTCGCCGACGCGCTCGGCGAGCTCAACAGCGTGCCCCTGTACCGCTACGAA
GAGGCCGCCGCGCTCTTCGGCTGAGTCCTGGCATCCGTCGCCCCGTCCCGCTCGCCCGGGGCGGG
GCGTCGTCGTCTCCGGTGTGCGGCGTGCCCCTGCGGGCCGAGAACAGGTGGCGCGTCGAGAACAG
GCGCATATCGAAGCGATCCGCCTGTCGCGGGCACAGCGCCTGTTTTCATCGCAGCAGCGGCCGTC
CACGACGACACGGGGATGCGGCGGAGCTGCGCGGCGCCGC
>r348.1 |SOURCES={KEY=4440dff4...,bw,3525779-3526079}|ERRORS={}|SOURCE_1="mcg" (4440dff437a67938963f7ee3177b9a39f2c413a8)
CGCACGCGCGCCGCGGCCCCCGCGCGCCGGCTCGGTTCCCGCGTGTGGGGGGCGTCGGCGACCGC
GATCGGCATCGCCGCGGTGTCGGTGCTCGTGACACTCGTGGCCGTGCCGTTCCTCCCCCAGCCCG
CGCTGCGCTTCGCTTCGGGCACGGGCGCGGGTTTCGGCACCACGATCAATCCCAACCTCGAGCTC
GGCAACGACCTGCGTCAACCGCGCGACATCGACGTGCTGACGCTCACCACGACGGGAACCTCCGC
GCCGTACCTCCGCGCGGTGACGCTGTCGCAGTTCGACGGG
>r349.1 |SOURCES={KEY=4440dff4...,bw,1042174-1042474}|ERRORS={}|SOURCE_1="mcg" (4440dff437a67938963f7ee3177b9a39f2c413a8)
GCGCGAGAAGGGTGACTACGCGTTCCTCTCGCCGATCGACGACACCAATCGGAGCCAGTCGACGA
ACGACGTCTACCCGACGGCGGTGAAGATCGGTCTGTCGCTGACGCTGCGGAGTCTGCTCGAGGAG
CTCGGGCTCCTGCGGCAGTCGTTCCTGTCGAAGGCCGATGAGTTCCACGACGTCCTCAAGGTCGG
TCGCACCCAGCTGCAGGATGCCGTGCCGATGACTCTCGGGCAGGAGTTCCACGGCTTCGCCACGA
CCCTGGGCGAGGACTACAACCGTCTGCAGGAGAACGCCTA
>r350.1 |SOURCES={KEY=4440dff4...,fw,2515360-2515660}|ERRORS={}|SOURCE_1="mcg" (4440dff437a67938963f7ee3177b9a39f2c413a8)
CGAGCGACTCGACCTCGCGGGCGCCGGGCATCCGCGCGTCCAGCAGGAGGTCGCGGCCCGTGATG
CCCACGTCCAGGGCCCCCGATCCGACGTACGTCGCGATGTCACGCGGACGGAGATAGAAGAACTC
GACCTCGTTGACGGGGTCGACGGTGTACAGGTCTTTCGAGTCGCGACGTCCGGTGTACCCGGCCT
CCGAGAGCATCTCGGCGGCGGTCTCGGCGAGCGACCCCTTGTTCGGCACGGCGATTCGCAGCATG
ACGGGGGCTTTCGTGTGAGGTGAAGGGGGTGAGCGCGGGT
>r351.1 |SOURCES={KEY=4440dff4...,bw,2565805-2566105}|ERRORS={}|SOURCE_1="mcg" (4440dff437a67938963f7ee3177b9a39f2c413a8)
GTCGAGTACCAGCTCGCTGCGCTCTCCCCGCAGCAGCGCATGCAGTGGGAGGAGCAGCGGCGCGC
CGGCCGCACGCCGCGACACCGGTTCTCCACCCGGCTGACCGACCCGAACCGATCCATCCGCGTCC
TCACCCTCACCGAGGCCGGCGAGGTGCGCCTCGAGCAGATGGCTGCAGGCGACCTGCTTCGCGAG
CGCAGCCTCGCTCCCGATGAGGTCTTCGGCGACGAGCCCGCCGACGTCGACGACGCGATCGAGGA
CTTCATCGACTTCGAGGCCGCCTCGGATGCCGAGAAGTCT
>r352.1 |SOURCES={KEY=4440dff4...,bw,3234971-3235271}|ERRORS={}|SOURCE_1="mcg" (4440dff437a67938963f7ee3177b9a39f2c413a8)
CCGACGGGGCGCGGGCCACCACGGCCCTGCTCGACGCCGAGGTCCCGCCCACGGCGATCGTGTAC
TCCAACGACAACATGGCCGTCGCGGGGCTCGGCACGGCGCAGCGCCGCGGCCTGTCGGTGCCCCG
CGACCTCTCGATCACCGGATTCGACGACACCGAACTCGGCCGACACCTGTTCCCCGCCCTCACGA
GCGTCTCCACCGACGCGCGGGGCTGGGGGGCGGCCGCGGCGCGCGCGCTGCTGCAGGCGATCGCG
GGAGGAGAGCCCGAGGCACTCGCGCTCGCCGACCCCGGCC
>r353.1 |SOURCES={KEY=4440dff4...,bw,1702131-1702431}|ERRORS={}|SOURCE_1="mcg" (4440dff437a67938963f7ee3177b9a39f2c413a8)
GCGGGAGTCGCCCGGCGCGGCGTGCCCCGGACGATCCGTGCGGGGCCGTACATCGCGCCGCCCTC
GGCGAGCGGATCGATCAGCGCGCGCACGAGGGCCCAGGCCCCTTCGTCCTTGGACTGCGTGATCG
GGGCCTGCAGGTTGTCGACGAAGCGCGTCAGCCGCGTGGGTTCGTTCACGCCCCGGATGCCACGG
GTCCGGCCGCTCGTGGAGTATCCGGGGTGGGCGACGAGGCTCTCGACCGGCACGCTGTGCGCTTT
CAGCCGTCGGTCCGCCTCGAGCGCGAGCATCGTGGTCGCG
>r354.1 |SOURCES={KEY=4440dff4...,bw,2771673-2771973}|ERRORS={}|SOURCE_1="mcg" (4440dff437a67938963f7ee3177b9a39f2c413a8)
CGCCCCGACACCGCGCTGGTCGAGAAGGTCATGCGTCCCTCCGCGACGCTGAACGGCATCGTCGA
CGCCCTGCGGTGATCGACTGACCCGGGAGGGGCGGATGCCATCGGCATCCGCCCCTCTTCCGTGT
GCGCCCCGCACAACTGCGGCAGCATCCCGAGCCTGTTTCCCGCGGGACGCAGCGGCGGCGGAGGG
ATTCTCCTTCGTCATGTCCCCCCGCCTCGCTGCCGAGGCCACGGGCGGGCACAACTCCGGCACAA
CCGGGCCCGCCCGCTGCCCCGGGCATGCGCGCCCGGCTCC
>r355.1 |SOURCES={KEY=4440dff4...,fw,1184431-1184731}|ERRORS={}|SOURCE_1="mcg" (4440dff437a67938963f7ee3177b9a39f2c413a8)
AGGACGCCGACGCGCGGGACGTCGAGGGCGTCGCGATGACGGGCGGTGGTGAGGCGACGGCGGTC
GGCGGCATGGGGCTCCGATCGGATGAGCGTCGATCGCGGGAGACGACCGGACGACTCATCGTCTC
TTCGGCACCGGGCGGGCGTCATCCACCCCGGGGTGTATCCGCCCCCGCTGAGCGGCGGGGGCCTG
TCGACGGGAGCGTCAGGAGGAGCGGAACACCTCGACGCCCGGCGCGCGATCGGTCGCGGCGGCCA
GAAGCGCGACGACGCCGAGCCCGAGCGTGGGCGCGAGGGC
>r356.1 |SOURCES={KEY=4440dff4...,bw,1083829-1084129}|ERRORS={}|SOURCE_1="mcg" (4440dff437a67938963f7ee3177b9a39f2c413a8)
CCGGCGGCGCGGAGTGCGCGGCGGGAGAGCTCGCGGGCCGAGTAGGGCGTCCGCACCCCGCGGAT
GTCGCGGTAGTCCTGGTGACCGGGGCCGGCCCACAGGATCGCGTCGCCCTCCCCGACGAGTGCGA
CGGCCTCGAGGATGGCGCGCTCGGGCGGGGTGAACTCGTGGATCTCGGCGTCGGGCTGCGCGCGG
CGCGCCCCTTCGACGAGCACCTCCCGGATGGCATCCGGATTCTCGTGCCGGGGGTGATGGTCGGT
GACGATCAGGATGTCGCTGCCCTCGACGGCCGTGCGGCCC
>r357.1 |SOURCES={KEY=4440dff4...,fw,2785260-2785560}|ERRORS={}|SOURCE_1="mcg" (4440dff437a67938963f7ee3177b9a39f2c413a8)
CGAGGAGGCGCCGGCGGCTGAGACGAGCGCTCCCGCCGCGACTCCGGCGCCGGAAGAGACGGGCG
ACGAGGTCGTGGGAACGTCGGTGCGATTCACCACCGGCGACGTCGACATCGAGGTGATCATCGAT
GAGGACACCCCCACGACCCGGTCATTCCTGGCGATGCTGCCGATGACGCTGGAATTCTCCGACTT
CGGCGGCAAGGAGAAGGTCGCAACTCCCACCGGCGAGTGGGACTTCACCGACGCGGCAGGTGTGA
ACCCCCAGGTGGGGGATCTGTTCTCCTACACGCCCTGGGG
>r358.1 |SOURCES={KEY=4440dff4...,fw,3085185-3085485}|ERRORS={}|SOURCE_1="mcg" (4440dff437a67938963f7ee3177b9a39f2c413a8)
CCGGATCGAGGGAACGGATGCCATGACCGACGACGTCATCGACGACAGGGCGCTGGTCGCGCGCG
CCGCCGGCGGGTCGGAGGACGCCTTCCGCTCGCTGTACCGCGCCTACGTGCGGCCGGTGTACTGG
ATCGCGTTCGGACTCGTCCACGACGAGAGCGATGCGGAGGACGTCGTGCAGGAGACCTTCGTCGT
CGCCTGGCGGAAGATCCCGAAGCTGCGGTTGGAGGGGGCGTCCCTCCTCCCGTGGCTCGCCACGG
TCTGCCGCCTGCAGGCGCAGAATCGGCTGAGGTCGAAGCG
>r359.1 |SOURCES={KEY=4440dff4...,fw,3730332-3730632}|ERRORS={}|SOURCE_1="mcg" (4440dff437a67938963f7ee3177b9a39f2c413a8)
CGATCTGGAAGTCGCGTGGAAGATCCCGCGGGAGCGGTGGGAGGACGAACGGGTCATCGACCCGG
GGTCGGAGATCGCGCGCGACGAAGTCGTGTACGTGATCGACGTCGCCCCCGAGTCGGCGTGGGCG
TCGATAGCCGTCGCGGGGGTCCGCGGCGACGGGAAGATGCACATCGAGGTGCTCGCCGACGCGCC
CGGCACCGACTGGATCATCGACGGCGACCCGACGCTCGGCGAGGACGGGACGCCGGGGATCGTCG
ATCTGGTGCGCGAGGTCGACGGCCCCGTGTACCTCGAACA
>r360.1 |SOURCES={KEY=4440dff4...,fw,2794796-2795096}|ERRORS={}|SOURCE_1="mcg" (4440dff437a67938963f7ee3177b9a39f2c413a8)
ATCGGGCGGTTCGCGACGAGTTCGGCTGCCATCCGCAGCGAGCTTCCGCGGGCCCTGCCCGCTGA
CATCCTGTCTCAGCGGCGATTCGACCCGAAGTACGACGGCGGCGACATGGGTGCGCTGAAACGTC
AGCTCTCGCGACAGCGCGGTGGGGACAGCGTGCGGACGCTCATGGACAAGTACGGCGATCTGATC
ACCCAGATCACGCCCTGCATGCTCATGAGCCCGGAATCGGTCGCCCGGTTCTTCCCCGCCCGCGC
CGGGATGTTCGACGTCGTGGTGTTCGACGAGGCTTCGCAG
>r361.1 |SOURCES={KEY=4440dff4...,bw,1200823-1201123}|ERRORS={}|SOURCE_1="mcg" (4440dff437a67938963f7ee3177b9a39f2c413a8)
CCTCATCCACTGCACCGTCGGCAAGGACCGCACGGGGGTCACCGTCGCCATCGCGCTCGCCGCAG
CGGGGGTCGACCGCGACGCCGTGATCGACGACTACGCGCGCACCGAGGGGCTGCTCCCCGCCGAG
CGCAACCGCCAGGTGCTCGCCGGCATCCGGGCGCTGCACCCCGAGAATCGGCACGCGGAGGAGCT
CGCCACCCGCTCGCCGGCCCCCGTGATGCGCGGCCTGCTCGAACGGCTCGACACGGAGTACGGAT
CGCCGGCCGGCTTCCTCCTGTCCCACGGCCTCACCGACGC
>r362.1 |SOURCES={KEY=4440dff4...,bw,3632823-3633123}|ERRORS={}|SOURCE_1="mcg" (4440dff437a67938963f7ee3177b9a39f2c413a8)
CCCTGTCTACGGACGGGGCACTAACCGGTCCCTCCCCGCTCCTCGGCGTGGGCTGTGGAACGCTA
TGCGTCCGCTGTGACGGGGGAAGACCGGAACGCGGGCAGCCGCACGGTGAAGGTCGTCTCCCCCG
GTCGGCTCCGCACCGCGAGCGAACCGCCGTGCGCGAGCACGATCGCCTGCGCGATCGAGAGCCCG
AGTCCCGTGCTCCCCGCGTCGCGATTGCGCGCCCGATCCCCCCGCGCGAAGCGCTCGAACAGGGT
GTCGGCCACGACCGGGTCGATCCCGGGGCCGGTGTCGGTC
>r363.1 |SOURCES={KEY=4440dff4...,fw,514351-514651}|ERRORS={}|SOURCE_1="mcg" (4440dff437a67938963f7ee3177b9a39f2c413a8)
GCGTCTCCGGTCCCGTGACCCCGCCGCGCACGGCGAGCGCGAAGCGCGCACCCCCGCGGGCGACA
CCGATCGACAGCTCGGCGCCGGCGGGGAGGAGCACCGGGGTGTAGGCATCCACCGCCCTTCCGTC
GAGGTGGAGATCGCCGAGCGCGCCCGTGACAGCGACCCACGTGTCACGCTCGGCGACGGCGCGGA
ATCCGCCGAGCACGATCTCGACGCCCGCAGCGCCCTCGGCGTTGCCGACCAGGCGGTTGGCGATG
CGGAGTGCTCCGCGGTCGAGCGCGCCGGACCGTGCGACGC
>r364.1 |SOURCES={KEY=4440dff4...,fw,167965-168265}|ERRORS={}|SOURCE_1="mcg" (4440dff437a67938963f7ee3177b9a39f2c413a8)
TTCGCTGCGGGGTCTGTGGGCGACGGCCCGAGCGCGTGTGGTCGTGGTGACCCACGGCTTCGGAG
ACGTCAACCGCTACGCGGTGGCGGGCGCGTTCATGGTGCAGCTGTGGCACGGGATCCCGCTCAAG
CGCATCGGTCTGGATTCGCCCGAGACGACCCGCAGTGCCCTGCTGCCGGGGTCTCGCGCCGTCAC
GCGGCTCCTGGCCGTGCTGTACCGGCGCACCATGCGCCAGATCTCCCTGCTCCCCGCCGCCTCGC
ATCTCGTCCGCGGACGCCTGGAGAGCGCGTTCGGTCTCGA
>r365.1 |SOURCES={KEY=4440dff4...,bw,2054895-2055195}|ERRORS={}|SOURCE_1="mcg" (4440dff437a67938963f7ee3177b9a39f2c413a8)
TCGGCTCCGAGGCGCGCGGCCGCGACGGCCTGGTTCGCGCCCTTGCCGCCGGGTCCGCGCTGGAG
GACCCCGTCGGCAACGGTCTCGCCGGGGCCGGGTGCACGCTGAACGCGCGCGGTGAGGTCGACGT
TGATCGCGCCGACGACGGTCAGGGCGACGGGGGTGGGTCCCGGCATCCGGGTCTCCTTCGGGGTC
AGGCGGTCGAGCGACGCCGCAGCGCGGCCGAGACGATCGCGACGATCGTGCCGACCGCCACGCCG
ATCACGGTCTCGAGCACGCGGTCGCGCAGCAACATGTCGG
>r366.1 |SOURCES={KEY=4440dff4...,fw,1457445-1457745}|ERRORS={}|SOURCE_1="mcg" (4440dff437a67938963f7ee3177b9a39f2c413a8)
CGGTGTTCGCCGGCATGGTGACGATCGGGTTCGCGGTGGCCTCGGCCGGCAGCGCCTGGATCGGC
GGCACCCTGGTGACCCGGCTCGGACGCCCGCTCGTGGTGGGTGGCATCCTCGGGATGGTCGTCGC
CGCGGGGGCCCTCGTGCTCGTCGCCGTCGTCACCCCGCCGGAATGGACGCCGTGGGCGATGGCCG
CGGTCATGGCCGTGGGCGGTCTCGCCGGGGGACTGGTCGTCTCCCCGAACCAGACGCTCACCCTC
GCGGACATCCCCGTCTCCCGCGGCGGGGTCGCCGGGTCGA
>r367.1 |SOURCES={KEY=4440dff4...,bw,172024-172324}|ERRORS={}|SOURCE_1="mcg" (4440dff437a67938963f7ee3177b9a39f2c413a8)
GGACCGCGGATGGGGTCGGTAGATCACCCGATGACGGCCGGTGGCGAGCAGTGCCGTCACCAGCG
CTTCGCCGTGCGTGAGGATCGAGCCGTAGTGGGCAGCGGGACGATCCCCCTCCCACGTCGGGGCG
TAGAGCACGACGCGGCGACCATCGGGCGTGTACGGCAGGTCGCCGGAGTAGTGGTCGGCCTGCGG
ACGGCCGATGGCGAATGTCCGGCGGTCGAGGTCGTAGTCCCAGAGCGTCCGGGACAGACGCGCCC
GAGCGGCGTCACCGGCGACGAACGCGTAGTCGTACGCGGT
>r368.1 |SOURCES={KEY=4440dff4...,fw,811459-811759}|ERRORS={}|SOURCE_1="mcg" (4440dff437a67938963f7ee3177b9a39f2c413a8)
AATGATCGGGTGAAGCGCACCCCCGCCGTGCGCTCCTTTCGTCGCCCAGACCCGAACCCGGGCCG
ACGACTGCGCAGACCGAGAGTTGGAGAACACGATGCTGATCGACCTCGACACCCCTCCCGCCGCG
GCCCGCGCCGCCCGGCGCTCCAGCCGCTTCTGGACACCACGCACCCTGACCGTCGCCAAGCTCCG
CGAAGCGCTCGAGAGCGACGTCGTCCTTCTCCGGGGGCCTGCCGGAGTCGGCAAGAGCGCCCTGC
TGCGGCAATTCGCCGCGGCCCTCGACGACGACCCCGAGAC
>r369.1 |SOURCES={KEY=4440dff4...,bw,1794559-1794859}|ERRORS={}|SOURCE_1="mcg" (4440dff437a67938963f7ee3177b9a39f2c413a8)
TTCGCGCGCTTCTGCACGAGGTCGAAGGCGTACATGGATGCCGCGAACTGGTCGCCCGTGATGAG
GTCGGCGAGAGCCTCGTCCTCGCGCGCGAAGCCCTCGGCCTTCGTGCCGCTCCGGGCCTTGTCGA
GCAGGTCGAGAGCGACGTAGGGGGAGCGCGGAACCGTCCCGATCTTGGACTCGAGCATGCCGCGG
GCGACCTTGATCGCGATCGGCCACTTGGTCAGGCGCTCGATCTTGCCGGGCTCGTTCTTGCGCTC
GACCCTGATGCGACCGGTGAGGACGCCGTCGGCCCAGCGC
>r370.1 |SOURCES={KEY=4440dff4...,bw,2967941-2968241}|ERRORS={}|SOURCE_1="mcg" (4440dff437a67938963f7ee3177b9a39f2c413a8)
CGTGAGCGAGAGCACCGGCGTCTTCTGGGAGGCCTTGGCCTCGGTCTTGGCGCGCCGGATGCCGA
TGAGCGCCTCACCGACGGCGGTCAGCACGACCGGGTCGCCCTGGATGCCGAGCGGCTGAGGCCAG
GCCGCGGTGTGGACCGAGCCCTCCTCGAACCACGACCAGACCTCCTCGGCGGCGAACGACAGCAC
CGGGGCGAACAGGCGGGTCAGGGTCGACAGCGCGGTGCGCAGGGCGAGCGCCGCCGATGCCTGGC
CGGCGTCGGAGCGGTCGTACGCGCGCTCCTTGACGAGCTC
>r371.1 |SOURCES={KEY=4440dff4...,fw,615830-616130}|ERRORS={}|SOURCE_1="mcg" (4440dff437a67938963f7ee3177b9a39f2c413a8)
GTCGAACCCGGCGGCGTCGCACGCGGCGACCGCATCGACCAGCTGGCCCGGCTGCCAGTTGGGGA
CGCCCCGGGTCTGGGCGTCGTGGTAGCACTCGAGCAGGTGGGCGGTGTGATTCTCCAGGATGCCG
TCGACGAAGAACTTCACCGTGCGACACGTCAGGCCGGGCTCGTCCCGCACGGCGCGGGCGATGCG
ATCCAGATGCTCGAGCTGTCCCGGCCACCGCCGCGGGTCGGCGCGGAGGGCGAGGTCGACGTCGA
CGTTCAGGCGGCCGGCGCGGGCTGCGGCGATCCAGGACGG
>r372.1 |SOURCES={KEY=4440dff4...,bw,1103345-1103645}|ERRORS={}|SOURCE_1="mcg" (4440dff437a67938963f7ee3177b9a39f2c413a8)
ACCTCCGACCGCGGCCTCGCCGGCGCGTTCAACTCGCAGATCCTCCGCGAGGGTCTCGAGCTGGC
CGAGCTCCTGCGGACGCAGGGCAAAGAGGTCGTGTTCTACCTCGTCGGGCGCAAGGCCGTCGGCT
ACTTCCAGTTCCGCCGCATGCCGAGTGCAGCGCAGTGGGTCGGCGACACCGACACACCGCAGTTC
TCGACCGCGGAGGCGATCTCGGATGCCGTGCTCCAGGCCTACCGCGCCGGGGGAGAGAACGACGG
CGTCGACGAGATCCACCTCGTTTACAACCGCTTCGTCAGC
>r373.1 |SOURCES={KEY=4440dff4...,fw,2567324-2567624}|ERRORS={}|SOURCE_1="mcg" (4440dff437a67938963f7ee3177b9a39f2c413a8)
ACCGTGTCGGCTACATGTACGGCGGCGCGCTCATCCAGGTGCGCAGCGAGCTCGCGACGGCACTC
GGCCTCCCGGCGGCGTACTACCCGCTGCACGACCGCAGCGAGTCGCGACTCGAGTACGCGGCCAA
CTCCGACTGAAGCGCTCGCGCCCGGGCCGCCGGCGCTCGCCCGGCCCGGGTGCGAGACCACAACG
GGAAGTGCGCTTGCATCCCGCTCCCGCATGCCCTATATTCGTACCTGTCAAGTCAACTAAAAGAG
TCCATCACCGATCTCGACTCCCCGCACCAGCGCCACCGGC
>r374.1 |SOURCES={KEY=4440dff4...,fw,991456-991756}|ERRORS={}|SOURCE_1="mcg" (4440dff437a67938963f7ee3177b9a39f2c413a8)
CCGCGGTGGTAACCCTCGGCGAGCACGTCGCCTGCGGGGGAGAGGATCACGGCGCCGACCTGCGG
GTTGAGGCCGCGGGGACCGTTCCGCGCGAGACGCAGCGCGCGGCGCATGGCGTATGTTTCGGCGG
CGGATGCCATTTCCCTGTCCTTCCCCTCGTGACGGGGCAGGAGCGCAGGGTGGCACGGCGCGGCG
CGCCGACCGTGCTGCCTCCTATCCGGACTAGAGGAGATCTCTCGCCTCATCACCGTCGGTTCCGG
AATTCCACCGGATCGGCCCCACCGCCGGAGCGGAGGGGTT
>r375.1 |SOURCES={KEY=4440dff4...,bw,2595145-2595445}|ERRORS={}|SOURCE_1="mcg" (4440dff437a67938963f7ee3177b9a39f2c413a8)
TGCGCAGTTCCCTCTCCGCGGCAGCTACGCCGAAGCGCTGCGCATCGGCACACTGCTACGCAAGG
AGACCGTCGGCGGCGGGCTTCTCGTGCTCATGGCCGCGATCGGCATCCTGTGGGCCAACTCGCCC
TGGGCAGAGGCCTACTTCACCCTCCGCGACCTCGAGGTCGGCTACGAGCCGTGGCATCTGCAGCT
CAGTCTGGGCGCGTGGGCCGCCGACGGGCTGCTGGCGATCTTCTTCTTCCTCATCGGCCTCGAGC
TCAAACGCGAGTTCGTCGCCGGCGACCTGCGCCGCTTCAG
>r376.1 |SOURCES={KEY=4440dff4...,bw,3133467-3133767}|ERRORS={}|SOURCE_1="mcg" (4440dff437a67938963f7ee3177b9a39f2c413a8)
ACGGAGCCATGTGGATCATCTTCGCGCCGGCGTCCTGGTGCTGACCGGGACCCGCGAAGGCGACC
GAGAGCGTCTCGCCCTTGGCGTGCTCGCCCATGAGGTAGATCGACGGGTACTTCATCGTCACCTT
GGAGCCGATGTTGCCGTCGACCCACTCCATCGTCGCGCCCTCGTGGGCCACTGCGCGCTTGGTGA
CGAGGTTGTAGACGTTGTTCGACCAGTTCTGGATCGTCGTGTAGCGTACGCGCGCGTTCTTCTTC
ACGATGATCTCGACCACGGCCGAGTGGAGCGAGTCGCTCT
>r377.1 |SOURCES={KEY=4440dff4...,bw,3716036-3716336}|ERRORS={}|SOURCE_1="mcg" (4440dff437a67938963f7ee3177b9a39f2c413a8)
AGCGCCCGGTGCGTCAGCATCCAGTCGCGGCGGGCACGCCGGGCCTCGGCCGCGTTCCACACGAT
CACCCGCCCCACCCCGGCGAACACCTGCACGATCACCTCGGCGACACCGCTCAACGCGGACACCA
TCACCTCGGCCGCCGCGCGGAACACCGCGCCGATCTCGCCCCACTTGATCGCACCGACTGCGGCC
ACCGCGGCGCGCGCCTCCCGCTGCGCCTTCCGGATCGCCCGCCCCTTGTACCGGCGCTCCCGCCT
CGTCTCACGCATCACGCCGCCACCTCCGCGGGCTCCTCGA
>r378.1 |SOURCES={KEY=4440dff4...,fw,2647445-2647745}|ERRORS={}|SOURCE_1="mcg" (4440dff437a67938963f7ee3177b9a39f2c413a8)
GGATCCCGCAGCGCTCGAGAAGGTCAAGGCCCTCGGCTACCTGCAGGCGCCCGTCGTCATCACGG
ACGAGGACCACTGGGCGGGCTTCCGCCCCGACAAGATCGACGAGCTCGCAGCCCGTCTCACGTGA
GCTGCAGCTCACAGGGGAGAGCCCCGGTCCGGATTCACTCCGGCCGGGGCTCTTTCTTCTTCCGG
GGCTTGGTCACCGGGATCTTCACCTGCGGGTGATCTCGCAGCCACTCGAGCGTCGGCCGCGGCGC
CGGCGCCAGCCAGGCCTGGGTGCGGCCGCGGCTCATCCGC
>r379.1 |SOURCES={KEY=4440dff4...,bw,3518982-3519282}|ERRORS={}|SOURCE_1="mcg" (4440dff437a67938963f7ee3177b9a39f2c413a8)
TGGGGCGACCGCGAGAGCCACCGACGCATGGAGTCGCGCGCCGGGCGGGAGCACGACGCGATCGT
CGCGGCGATCGTGCGCTCCACCCCGGACGACGCCGCCGAGCTCGCCCGCCGTCACGTGCAGATCG
ACCTCGAGCTGTTCGCCGAGGCGCGGGAGTTCGCCCGCCGCCGTGCCGCCGCCGCCGCATCCTGA
CCCTCAGCCGGCCAGACGCGCCTCCAGGCCCGCGCGGACCGCGGGCCACTCGTCGCGGAGGATCG
AGAAGTACAGCGTGTCGCCGACCGTGCCGTCCGCGGCGAT
>r380.1 |SOURCES={KEY=4440dff4...,fw,512815-513115}|ERRORS={}|SOURCE_1="mcg" (4440dff437a67938963f7ee3177b9a39f2c413a8)
TCGCGGAGCGCGTCTTCCTTCGTGAGGATCGTGTCCTTCGACAGCGTCTCCTCGATGGAGTCGAA
GCCGGCGAACTCGGCGAGGATGTCCTCGCTGGTGAGGCCGAGGGCCTTGAGGAAGACGGTGACGG
ACTGCTTGCGCTTGCGGTCGATGCGCACGCCGACCTGGTCGCGCTTGTCGATCTCGAACTCGAGC
CAGGCACCGCGCGAGGGGATCACGCGCGCCGAGACGATGTCCTTGTCGGAGGTCTTGTCGGGCGT
CTTGTCGAAGTAGACACCGGGCGAACGCACGAGCTGCGAC
>r381.1 |SOURCES={KEY=4440dff4...,bw,897060-897360}|ERRORS={}|SOURCE_1="mcg" (4440dff437a67938963f7ee3177b9a39f2c413a8)
CGGCGGCGGCAAGCTCGCCGACATCGTCAAGGCCGGCCAGGTCATGGACCTCACCGACAAGGTGT
CCGCGGATGCCAAGTCCGCCCTCGGCTCGTCGCTGTCGGCGTTCGAGATCGACGGGAAGAACTAC
GGGATGCCGGTGGCGGTGCTCCCCTCGGGCATCTTCACGTCGCAGGACCTGCTGACCACGGCCGG
CGTCACGACCGCACCGACGACGATCGACGAGCTCGAGGCCGCCAACACCAAGATCAAGGCGACCG
GGGTCGCCCCGATCGCCGTCGGCGCGAAGGACGCCTGGCC
>r382.1 |SOURCES={KEY=4440dff4...,fw,1807660-1807960}|ERRORS={}|SOURCE_1="mcg" (4440dff437a67938963f7ee3177b9a39f2c413a8)
CTCGCCAGTGATGTCCTGCTCCGCGGCCAGGTGGCCGCCGAACTCGAGGCCGCCGCCGAGGCCTA
CGGCACCCCGCGCCGCACGATGCTGCTCAACGGTGGTCCGGTGCAGCCCCGGTCCGCGAAGGCCG
CCGCGGCCGCCGACCTGCAGATCGCCGACTCCCCGTGCCGGGTGTTCCTCTCCGCCACGGGCCGG
ATGGTGCGTGCCGAGCTCACGGCCGACGCTCCCGGCGGCGGTGTCGTGCCGCCCACGCGGCGCGC
GAAGCACGACGCGATCCGTTCCTCGGTCGACACCACGACC
>r383.1 |SOURCES={KEY=4440dff4...,fw,3533609-3533909}|ERRORS={}|SOURCE_1="mcg" (4440dff437a67938963f7ee3177b9a39f2c413a8)
GCTCATCTTCGTCATGACCGGCGGCGGCCCCGGCAACAAGAGCACGACGCTGCCGATCCTCGCCT
ACCAGCAGGGTTTGAAGTTCGGGGAGCTGGGCTACGGCACCGCGATCGCCACGATCATGCTCCTC
ATCGGTGCGGTGTTCTCGTTCTTCTACGTCCGCGCGCTGCGCGAGGAGGTCTCGTCATGAGCGCC
ACCACGACCCTCCCCGAGGTCACCGGCCGCACCCGCTCGGCGGCGCGCGCCGCGAAGCGCCCGAA
GGCCTCGCTGTCGTCCCCTCGTACGCGGGCGCTGCGCGTC
>r384.1 |SOURCES={KEY=4440dff4...,fw,1685504-1685804}|ERRORS={}|SOURCE_1="mcg" (4440dff437a67938963f7ee3177b9a39f2c413a8)
CGGCCGACCACACGCTCTCGATGAGCCGGTTGGCGAAGCGGACGCCGAGGAGGTTGAGCACCGTC
GACCGGCCGAGGAAGTGGTCGATGCGGAACACCTGGTTCTCGGGGACGAGCTTCGCGACCTGCTG
GTTGAGCGCGTGGGCGCTGGCCTCGTCGGTGCCGAACGGCTTCTCGAGCGCGAGGATCGTGCCCT
CGGGGATGGTCACGTCGGCCAGGGCCACGCACGCCTTCTCGGCGACGGCCGGCGGGACGGCGAAG
TACAGCGCCGGCCGGCCCTCGGCGGCATCCAGGAGCTCCT
>r385.1 |SOURCES={KEY=4440dff4...,fw,2391449-2391749}|ERRORS={}|SOURCE_1="mcg" (4440dff437a67938963f7ee3177b9a39f2c413a8)
ACGCCTCGTTGCTCAGGCGCCCCGAGGTGTAGAAGGCGGCCTGGTCGGGGCTGTCGAGACCCTGC
AGGTGCTGGGCGATCAGGCGGAACGCGTCGTTCCACGAGATCGGCACGTAGTGGTCGGTCGCGGC
GTCGTACGCCATCGGACCGACGAGGCGACCGGCATCCTCGAGCGCGAAGTCCGTCCACTGCGACA
GCTCGGTCACGGAGTGCTCGGCGAAGAACTCCTTGCCGACGCGCTTGTGCGTCATCTCCCACGTG
ACGTGCTTGATGCCGTTCTCGCAGATGTCGAGGGCGACGC
>r386.1 |SOURCES={KEY=4440dff4...,bw,3427371-3427671}|ERRORS={}|SOURCE_1="mcg" (4440dff437a67938963f7ee3177b9a39f2c413a8)
ACCGCCGACGTCACCGACTTCCCCGCCAACGCCGACAAATCAAACTTCAAATACGACACCCGCTC
CGCCGTCGTCGCCAACGCCCCCTTCACCCGCAACGACCACGACGACCCATAATTCGTCGACGAAT
TCACACTGTCCGTATACGCATCCTCAGACACATAAATCCGCTCCGGGCCCGCGTCGCCGCCGGCG
AGGCATCCGTCGCTCGTCTGACCGAACTGATGGCGCAGGCCGGGTCGGTGTCCGACCTCATCGCC
GCCGAGTCCGCCCTGTCGGAGCGTCAGGCACAGCTGGACT
>r387.1 |SOURCES={KEY=4440dff4...,fw,2213227-2213527}|ERRORS={}|SOURCE_1="mcg" (4440dff437a67938963f7ee3177b9a39f2c413a8)
GATCACGACGCTCCTGGAGGACACCGGGCGCTTCCACGTGCGGGTCGTCGAGGACCCGCGCGGGC
TGCCCGCGAGCGTCATCGCCAAGTACGACGTGCTGATCGTCGTGTTCGAGGGCCGCGACGGTTAC
CACGACATCGCGACCGGGTTCGGGGCCGAGACGGATGCCGCGATCCTGCGTTTCGTGCACGACGA
GGGCAAGGGCATCGTGTGGTTCCACGGCTCCGCCGCCCAGGAGGACCGCTGGGGCTACCCCGAGG
AGTACAACGTCATGCGCGGAGCCAAGCTCAGCGCGTGGGA
>r388.1 |SOURCES={KEY=4440dff4...,bw,36463-36763}|ERRORS={}|SOURCE_1="mcg" (4440dff437a67938963f7ee3177b9a39f2c413a8)
CGTCGTCGTGTGTGGGCACTCCCCCAGCCTGACGAGGCCCGGTCCGCGGGTCAACGGGGTCGGTG
GAGGTGGGCGCGGGTCATCTCGTCGTACTCCTCGTCGGTGAGGTCGTCGACGGTCTTCGCCTCGG
CCCGGTCGGTCCGCATCCACCGGATCATGAGGATCACGAGGATCGGGACGTCGGCGAACTCGGCG
ATGAACCAGATGAGGTCGCCGGCGAGGTGCTGGTCGTGCAGCGTCGAGGGCCACCACGACACCGC
CCGCGCGGCATCCGGGATCAGGTCGAGCACCGTGTCGTTG
>r389.1 |SOURCES={KEY=4440dff4...,fw,963615-963915}|ERRORS={}|SOURCE_1="mcg" (4440dff437a67938963f7ee3177b9a39f2c413a8)
CCATGGATCCGAGAGTTCGCCGCGAGCCTCTGAGGCGGCGACGACACGATTCCGAACGATCGACG
GGGCGAGGGCATGACAGGACTTCGAGGCCAGGACTCCGTGGCGCGGTTGGCGTCCGATCTGCGGT
TGCTGCGCGTGTCCGCCGGCAACCCGACACTCTCGCGATTGCAGTCCGAGAGCGGTGTGTCGCGC
ACCGTGCTCTCGGACGCGTTCCTCGGTCGCGGTCTGCCCTCGGTGCGTACCCTGGCCTCCATCGT
GCAGACGTGCGGCGGCGGGCCGGTGGACCCGTGGTTGGAG
>r390.1 |SOURCES={KEY=4440dff4...,fw,1802595-1802895}|ERRORS={}|SOURCE_1="mcg" (4440dff437a67938963f7ee3177b9a39f2c413a8)
AGGGGTCTGGTAGCCGCTGGATCCGAAGCCGCCTTCTCCGCGCACGCTGGCGGGGAGGTCGTCGA
CGGGGATGAAGCGCACGGGTGGGACGGGCATGACGATGAGCTGTGCGATGCGGTCTCCGACCGCG
ATCTCGTAGGCCTCGTCGAGGTCGGTGTTGAGCAGCGCCACCTTGATCTCGCCGCGGTAGCCCGC
GTCGACGGTGCCCGGGGAGTTCAAGATCGTGATGCCGTGCTTGGCAGCGAGGCCGCTGCGGGGAA
CGACGAAGGCGGCGTATCCGTCCGGCAGGGCGATGCGTAC
>r391.1 |SOURCES={KEY=4440dff4...,fw,2514360-2514660}|ERRORS={}|SOURCE_1="mcg" (4440dff437a67938963f7ee3177b9a39f2c413a8)
GGGGGTGGATGCCGCCCGCTTCACGTCGAGCGAGAGCACGATGACCTGCGCGCCGAAACGGTCGG
CGATCTCGTCGACGAGCGCAGGACGGGCGATCGCGGCGGAGTTGACGCCGATCTTGTCGGCGCCC
ACCGACAGCAGCCGGGCGACGTCCTCGGCGGAGCGGACTCCCCCGCCGACGGTGAGCGGGATGAA
CACCTGCTCGGCGGTGCGGCGGACCACGTCGTACGTCGTCGCGCGCTCGTCGACGGTCGCGGTGA
CATCCAGGAACGTGATCTCGTCGGCGCCCTGGTCGAAGTA
>r392.1 |SOURCES={KEY=4440dff4...,bw,1296916-1297216}|ERRORS={}|SOURCE_1="mcg" (4440dff437a67938963f7ee3177b9a39f2c413a8)
TCCGTGCCGCCGACCCGGTCGACCTCGCCGCGGATCCGAGCCGAGGTGGGACCTGAGCCGAGCAC
GACCAGCCGCAGATCGGGGATGACGGCGCGGGCCTCCGCGACCGCGGCGGGGAGCGCCTCGACGC
GCTTGTCGGGGATGTGCCGCCCCGCGTAGAGGACGTACGGGGGCTGGGATGCCGATGAGGTGGGG
GCGGCATCCACGGCACCGTCGATGAGTCCGGGGCTCACGAGCGGCGGGCGTCGCAGCCCTTCCCG
GCGGAGGCGCGTCGCGCTCAGCTGCGAATGGCACGTCGCG
>r393.1 |SOURCES={KEY=4440dff4...,fw,3018747-3019047}|ERRORS={}|SOURCE_1="mcg" (4440dff437a67938963f7ee3177b9a39f2c413a8)
GCGGCTCGTGGCCCCGAGCTCGTCGTGCAGAGCGAGCTCGTCGACCTTCACGACGACGCCGTCGA
TCTCGTGCTCGACGTCGTGGCGGTGTTCGCCGTGATGCGCGACGAAGGCGAGCACGCCGTCGACG
GTCGATTCGACGCGGCTGTAGGGCGACGTCGGAAGCCCCCACGACGCCAGGAGATCGTAGATCTC
GCTCTGCGCGGCCACCGGCGGATCCGGCCACGCACCGATGCCGTGGACGTAGAGGGCGAGCGAGG
CGATGCGGGCGAGTCCCGCCTCGAGCTCGAGCCCCGACTT
>r394.1 |SOURCES={KEY=4440dff4...,bw,1236484-1236784}|ERRORS={}|SOURCE_1="mcg" (4440dff437a67938963f7ee3177b9a39f2c413a8)
CTCACCCCGGAGGCGCCGGATGCCAAGAAGGTCCGTGCCGTGGCGTACCGCGATCCCGAGGGGGT
GGAGCGCGGCATCCTGGTCTACACGATCGCCGAGCGCGAGGAGTACACGGAGCACGAGCTCCAGA
TCCGGGCGCTCTTCGCCGACGGCGATGAAGCGCTCGCCGCGCTCTGGCGGTTCGCCCTCGAACAC
GACCTGGTCGGCCGCGTGACCGCCGAGCTCCAGCCGGCGGTGCCGCCGGTGCAGTGGATGGTCTC
CGACCGTCGCGCGGTCACCGCGACGCTCACCGACCACCAC
>r395.1 |SOURCES={KEY=4440dff4...,bw,3154601-3154901}|ERRORS={}|SOURCE_1="mcg" (4440dff437a67938963f7ee3177b9a39f2c413a8)
CGGTGTCGACGTGCAGTTCTCGCCCACCGGTGAGACCACCGTCGACGACCTCGTCGCCGGCACGA
TCCAGGTCGCGAATGTCTACACCGCCGACCCGCGCATCCAGACCGACAACCTCGTCACCCTGGAA
GACCCGAAGGGCCTGTTCCTGGCCTCGAACGTCGTCCCGGTCGTGAACTCGAAGGTCGCCTCGCA
GGTGTCCGACATCCTGAACAAGGTCTCCGCCGCCCTCACCCCCGAGGGTCTCGTGGAACTGAACG
TGAAGTCGACCGTCGACCAGCAGTCCTCGGCCGACATCGC
>r396.1 |SOURCES={KEY=4440dff4...,fw,2329469-2329769}|ERRORS={}|SOURCE_1="mcg" (4440dff437a67938963f7ee3177b9a39f2c413a8)
CCGCGACGGGGGCCGTCAGGGTGAGCGCGAGCCACTGCCAGTTCGAGAACTGCAGCGCCGGGATC
ATGGACAGCACCGCGACCGGCACGGCCAGTGCGAGGCTGATGAGCAGCCGGCGGCGGAGGGCGTC
GGTCTCGGGATCGGTCGCGACCTCCTCCGGGACGGGCGGCGCGGGCAGCGCGGCCGCGTAGCCCG
CAGCCTCGACGACCGCGATGAGGTCCGCCGGGTCGAGGTCGTGGCCGCGCACGCGCGCCTTCTCG
GTGGCGTAGTTGACGGATGCCTCGACGCCGGGCAGCTTGT
>r397.1 |SOURCES={KEY=4440dff4...,bw,3429602-3429902}|ERRORS={}|SOURCE_1="mcg" (4440dff437a67938963f7ee3177b9a39f2c413a8)
CACCGAGTACTGGCGCAGCCAGAACGCCCCCGAGCCCAACGCCGCCTGCTCGGGCGCGATCGACG
GCCCCGGCAGGGCATGACGTGACCGACGACGACACCGCGGCCCGGCCGGCCGCGCGGCGCATCGT
CGTCGCGGTGGCCGTGGTCGCGCTGCTGGCCGTCGCCTTCGCGATCGGACGCTTCACCGCGTTCG
GCGCGACCGCCGCCCCCGCCACCCCGTCGACCACCTCCGCCGACGCCGGCTTCGCCCGCGACATG
CAGGTCCACCACACGCAGGCGGTGCTCATGGCGATGGAGA
>r398.1 |SOURCES={KEY=4440dff4...,bw,1389820-1390120}|ERRORS={}|SOURCE_1="mcg" (4440dff437a67938963f7ee3177b9a39f2c413a8)
AGCGAGCCGCAGGTCTGGCAGGGCGGGATCTCCCGCATCGACTCCACCGTGATCAAGGCGGACGG
CGTCTACCAGCGCTTCACGAAGGACGAGGGCGCCGGGACGACCGGATGCAGCGACATCATCCAGG
AGAGCTCCCCGGTGCTGACCGCTCCGTTGAAGGACTGGACGCAGGTCACCTCGTGCATCGGCAAG
AACGCCGGCACGGGTGCGGTGGAAGGCCCGAGCATCTTCAAGTCCAACCCGGGCGACGTCAACGG
CGACAAGTACTACCTGTTCGTCGACGAGTACGGCGGGCGC
>r399.1 |SOURCES={KEY=4440dff4...,bw,2401289-2401589}|ERRORS={}|SOURCE_1="mcg" (4440dff437a67938963f7ee3177b9a39f2c413a8)
CTCGTGCAGCGTGTCCGGTCCATGGCGGCGCACAGCGCACAGGGCATCGAGACCACCTTCACGTG
GGCGCTCGACGGCGACGGCCTGCGGCTGCACACCGACATCCGCCCTTTCGGACCGTGGGACTGCA
CGTGGCCGCGGGTCGGAGCACGTTTCGGGCTGCCCTCCGCGGTCGCGGACGACCCCGTGGAGTGG
TTCGGAACAGGGCCCGCCGAGTCCTACGCCGACAGCGCCGAGGCCGCGTACGTGGGCCGGTTCTC
GGCATCCGTCGATGACCTCACCGTCGCGTACGGGCGGCCG
>r400.1 |SOURCES={KEY=4440dff4...,bw,3666955-3667255}|ERRORS={}|SOURCE_1="mcg" (4440dff437a67938963f7ee3177b9a39f2c413a8)
CCCGGCGTGCGCTATCTCCCCCTCGAAGAGCTCATCTCCAACCACCTCGGCGACCTGTTCCCGGG
AATGGAGGTGCTCGACCACCACGCGTTCCGCCTCACCCGCAACGAGGACATGACGATCGAGGAGG
ACGAGACCGAGAACCTGATCCAGGCGCTCGAGGCCGAGCTCCTGCGCCGCCGGTTCGGGCCGCCG
ATCCGCCTCGAGATCACCGAGGACATGGACGACCTGACGCGCGACCTGCTCCTCAGCGAGCTCGA
CATCACCGAGCAGGAGGTGTACCGGCTACCGGGCGCCCTC
>r401.1 |SOURCES={KEY=4440dff4...,bw,447441-447741}|ERRORS={}|SOURCE_1="mcg" (4440dff437a67938963f7ee3177b9a39f2c413a8)
CGCGCGGCTGCTGGTCTCGGTCATCGAGGCGGAGCGCCTCCGTCAGCGCGAGCGCGAGTTGAGCG
CCAGTCTCGAGCGGGCTCGGGATGCCGCGCTGGCGGCGACCTCGGCGAAGAGCACGTTCCTCGCG
ACCATGAGCCACGAGATGCGCACGCCCCTGAACGCCATCCTCGGGATGAACGAGCTCCTCGCCGG
CACCGACCTCGACCCCGTGCAGCGCGACTACGCCGACCGGGCATCCGCCAGCGGTTCGCTGCTGC
TGGATGTCGTGACCGACATCCTGGACTTCTCGAAGATCGA
>r402.1 |SOURCES={KEY=4440dff4...,bw,3545145-3545445}|ERRORS={}|SOURCE_1="mcg" (4440dff437a67938963f7ee3177b9a39f2c413a8)
CCGCTCGACGATGCGGCCGAGCGCGGCGTCGGCGTCGTCGCGGACGTCGTCGTAGGTCACGCCGA
CGCAGTCGTCGTACGCGAGGTCGACGCCGTCGTGGTCGAGCAGCATCTCCAGCACGTAGTCGCGC
TCCGCGGTGGAGCGCGCGATCGGCCGGAAGACGCCGACACGCGGCGAGACGCGGCTGAGGGCGTC
GAGGACGCCCAGAGCCACGGTGGATTTGCCCGAGTGCCCCTCGGCCGACGTGATGTAGATGCTCT
GCGTCACGGCATCCAGCCTAGGCGGGCAGGGTGACATCCC
>r403.1 |SOURCES={KEY=4440dff4...,fw,1839307-1839607}|ERRORS={}|SOURCE_1="mcg" (4440dff437a67938963f7ee3177b9a39f2c413a8)
TACGTCGAGTTCCTCTTCAGCCCCGACCTCATCGTCGTCGGCGGCGGCGTGTCGAAGCACTCCGA
GGAGTTCCTCCCGCTGCTGAAGCTGCGCGCCCCGATCGTGCCGGCCAAGCACCGCAACAACGCGG
GCATCATCGGCGCGGCGTCGCTCGCGGTTCCGGTGCCGGAGGCTCTGCCCGCGGTGAAGTGACCG
CAGGGACCCGAGATGACGGCCGAGCGGAACGCGCTCGGTACGTCGTCGACGGCTGGGTGCGAATG
GGCCGGCCTGTACGCCGGGTTCTGTCCGGGGGCGTGAGCC
>r404.1 |SOURCES={KEY=4440dff4...,fw,15747-16047}|ERRORS={}|SOURCE_1="mcg" (4440dff437a67938963f7ee3177b9a39f2c413a8)
ATCATCGCCGTGATCCTGCGTCTCGCTCAGGGCTCCGCCACCGTCGCCCTCGTCACCGCGGCAGG
TCTCGCCGCGCCCGCCGTCCTGGCGGGGAACTTCTCGCCCCTGCAGGTCGTCGCGATCACCCTCG
CCACCGCGGCGGGATCGGTGTTCGCCGGTCACGTCAACGACTCCGGCTTCTGGCTGGTGGGCCGC
CTCATGGGCATGGACGTCAAGACCACGCTGAAGACGTGGACCGTGCAGCAGGCCATCGAGTCGGT
GCTCGGCTTCCTCGCGGCGCTCGCCGTGTTCGGCATCGGA
>r405.1 |SOURCES={KEY=4440dff4...,bw,1757372-1757672}|ERRORS={}|SOURCE_1="mcg" (4440dff437a67938963f7ee3177b9a39f2c413a8)
GCACGCATCGAAGACGGTGTGCCGGTGTACGAGTTCCCGCCGACGGATGCCATCCCCTCGGGTCG
CATCGAGATGCCCGCGGGCTCGTTCGACGGCGTGCGCGGCGGCGACGTCCCGGTACGCACCGACG
GCGGAGCGGATGCCGGTGTCGCGGCGCCCGCGCGCGAGCCCGAGCTGGTCTCGGCCGGCGGTGTC
CGAGGCGAGGCCGGCCCCGGCGCCGTGAACTCGATCGTCCAGGATGCGCCGGTTCGTACGGAGAC
CGGTGGCGCGGGTGAGTCGACGGTCGTGCGGGAGCCCTCC
>r406.1 |SOURCES={KEY=4440dff4...,fw,1266775-1267075}|ERRORS={}|SOURCE_1="mcg" (4440dff437a67938963f7ee3177b9a39f2c413a8)
GGCACGTCGTGATCGTCATCGACACCGGCCGAACGGCTGCGGCGCGGGTGGGCGACGGCACCCGG
CTGGACGCCGCGATGGAGGCGGCACTGCTCCTCTCCGCCCTCGCGGTGCGGGCGGGCGACCACGT
GCACCTGCTGATGTTCGACCGGGTGACCCGGGCCCGCGTCACCCGCGTCGACGGCTCGGGACTGC
TTCCCGCACTCGTGGACGCGATGGCGCCCGTCGAACCGCAGCTCATCGACACCGACTGGGATGCC
GCCTTCACCCAGGTGCGCGGTCTCACGCAGCGCCCGGCTC
>r407.1 |SOURCES={KEY=4440dff4...,bw,804807-805107}|ERRORS={}|SOURCE_1="mcg" (4440dff437a67938963f7ee3177b9a39f2c413a8)
CTTCGAGGCGCTGCGGCATCCGCTGCAGACGTGCGAGCGAGATCACCGCGCCGGCCTGGAGGTCG
GTGGCCGCCCGGCTGAGCGAGACCGAGCGTCGGAGCAGGGTGGGCATGAGGGGGAGTGCTCGGCC
GACCATGTCGAAGTCATCGACGATCACGCGGAGACAACCCTCCAGGGTGGCGAAACTGCGCAGCG
CGGATGCCAGCTCCCCGGGCAGGGCGATCCGGTGCTGCCGGATCACGTCGACGATGCGGGTGAAG
ATGGAGCCCTGCCCTCCGCTGCGCACGTGTTCCGCCGTGA
>r408.1 |SOURCES={KEY=4440dff4...,fw,911283-911583}|ERRORS={}|SOURCE_1="mcg" (4440dff437a67938963f7ee3177b9a39f2c413a8)
CGATCGCGCGGACGTACGGCGCCATCCCGGTCGGGTCGCCCGCGAGGGCGGTGAGGAGCTTGGCG
CGCAACCGCGCGATCGGCGCCGGGACCGGGGGTGAGGACGTCACCGTTCCAGCGTGCCATCCCGC
GGGAGGCGGAAGGGCCGGATCAGTGACCCTCGTGGGTGATGACGGGGACGCTGCCGTCGTCGCGG
ATCAGCACCGCGTCCTGCGTCGCCCCCAGAGCGGGGGTGACGACGACGGCGATGATCGACGCGGC
GAGCAGGAGCCCCCACACGCTCATCGGCTGCGCGGTCCGC
>r409.1 |SOURCES={KEY=4440dff4...,bw,368259-368559}|ERRORS={}|SOURCE_1="mcg" (4440dff437a67938963f7ee3177b9a39f2c413a8)
TCTCGACGGTGACCTCCTGGCCCACCTCGACGACCTCGGACGCGTGCTCGATGTGCTTCCACGAC
AGCTCGGAGACGTGGACGAGACCGTCGACGCCACCCAGGTCGACGAACGCACCGAAGTTGACGAT
CGACGACACCGTGCCCTTGCGGACCTGGCCCTTGTGGAGGTTGTTGAGGAACGTGGTGCGCGACT
CGGACTGCGTCTGCTCGAGCAGAGCGCGGCGGGAGAGCACGACGTTGTTGCGGTTCTTGTCGAGC
TCGAGGATCTTCGCCTCGATCTCCTGACCCAGGTAGGGCG
>r410.1 |SOURCES={KEY=4440dff4...,bw,1563925-1564225}|ERRORS={}|SOURCE_1="mcg" (4440dff437a67938963f7ee3177b9a39f2c413a8)
GTGAGGAGGCCGTCGAGATACCCCCGCACGTCATCGCTCCGCGGATCGACCTCCGAGATGTCGCG
GCCGGCGCAGAACGCGCGGCCCTCGCCGCGCAGGAGCAGCGCCCGCACGCCGTCGGCTTCGGCCC
GCGCGTAGGCCGCGTCGAGATCGCGCAGGGCCTGCTCGTTCAGGGCGTTGAGCTTCCCGGGACTG
TTCAGGGTGATCACGGCGAGCGTGGCATCCGTCCCGGCTTCTTCGAGGGCGTAGTCGATCACGGG
AGCCTCACACGTCGTAGTCGACGACGACGCGATCGCTCGT
>r411.1 |SOURCES={KEY=4440dff4...,bw,3012960-3013260}|ERRORS={}|SOURCE_1="mcg" (4440dff437a67938963f7ee3177b9a39f2c413a8)
GCGTTCCGCTGGTCGAGATCGTGACGAAGCCCATCTTCGGCGCCGAGCATTCGGCTCCGGCGCTC
GCGAAGGCGTACGTCGCGACGATCCGTGACATCGTCCGCGGTCTCGGCATCTCCGAGGCGCGGCT
GGAGCGCGGCAACCTGCGCTGCGACGCCAACGTGTCGCTGCGCCCCCGCGGCCAGGAGAAGCTCG
GCACGCGCACCGAGACGAAGAACGTCAACTCGATGCGGTCGGTCGAGCGCGCGGTGCGGTACGAG
ATCCAACGCCAGGCGGCGATCCTGGCCGCCGGCGGCACGA
>r412.1 |SOURCES={KEY=4440dff4...,fw,1953533-1953833}|ERRORS={}|SOURCE_1="mcg" (4440dff437a67938963f7ee3177b9a39f2c413a8)
TCGTCGACGAACAGGCCGACGGTGCGCGCACCGGCGAGCACGCCGAGCACGAACCGGCTGGGGAG
CTTCGCGACCTGCGCGAGCGCGTCGGCGAGCTCGGTCGGGTCGGTGCGGCCGAACAGCAGGATGG
TGGGCAGCCCCAGGGCGAGCACGCGCAGCATGACCGCGAGCGACAGCGCGATCGAGTCGTCGCTC
ACGGTGGCGAACAGGAACCGGCCGTAGACGGTTCCTCCCGGCTTGGCGTAGAGCAGCATGCTGAG
CCCGGCGACGGGGGCGAACACGACCACGGGCACGAGCCGC
>r413.1 |SOURCES={KEY=4440dff4...,fw,3275619-3275919}|ERRORS={}|SOURCE_1="mcg" (4440dff437a67938963f7ee3177b9a39f2c413a8)
CCCGCCGAGCGCCGCTTCATCGAGGTCGCTCGCGATCCACCACTCGACGTCGCCGTCGGCATCCG
CGAACGGTTGGGGGCGGATGAGGGCCGCGGGGACGACGCGACCACCGTCGAGCGCGACCAGACCG
AGAGCCTCGGCACCGTCGAGTCCGAGCCCCGGGAGAGCCGCCGCCGCGTCCTCCCGAGCGACCGG
TGCACCGAGGACCCACAGACGCCCGAGGACCGCGAGCGCGTCGCGTCGGCCGCCGAGGGCACGCT
CGGCCGGCCCGCGCAGGCCTCGCGCGACGGCGTCGTCGGC
>r414.1 |SOURCES={KEY=4440dff4...,fw,215476-215776}|ERRORS={}|SOURCE_1="mcg" (4440dff437a67938963f7ee3177b9a39f2c413a8)
TTCGCGGAGCCGGACCCCACGCCGACTCCCACTCCGACCCCGACCCCGACTTCAACTCCGACCAC
CGAGCCCACGGCGACGCCGGAGCCCACAGCGACGCCCGAGCCCACCGCATCGCCGACGACGACCT
CCACGCCGACGCCGAGCGCGAGTGCATCCGCCGCCGCGGCGTCTCCCGCGGGGCTCGCCTCGACC
GGCGCGCCCTCGGTCGCGACCGCGATCGGGATCGGCATCGTGACGCTGATCGCGGGTGGGATCGT
CACGATCGTCCTTCGGCGTCGACGCGTGCGCGACTGACCC
>r415.1 |SOURCES={KEY=4440dff4...,bw,586430-586730}|ERRORS={}|SOURCE_1="mcg" (4440dff437a67938963f7ee3177b9a39f2c413a8)
CACGGATTTTCCGCTGCGCCGGTTTGTCTTCCACCGTTGTCGCATGCCCGGCTCAACAGAAACGG
CGGGTTGACAGCGGCGAGGAATCCGCTCTCTGTTCCCGCCGTGGATCGGTCGATACGGTGAGGGC
ATGCCGTGGCGAATATATGGACCCGCTCTGATCGCGGCCCTGCCCCTCGGGGCCGGGATGGGCGC
GGTTCTCGGGTCCACTCTCACGTGGACCGGTTGGGGCTCTCTCGGTGCGTTCGTCGTCAGCGGAG
CGGTCTTCGGTGCTGCGAGTGCGATGCTCGGCGCCGCCGG
>r416.1 |SOURCES={KEY=4440dff4...,bw,584083-584383}|ERRORS={}|SOURCE_1="mcg" (4440dff437a67938963f7ee3177b9a39f2c413a8)
TCGGGGTCGTCCGGATCTTGCAGCGTGAAGGGTGCCGCCTCGGCGGGGTGCAGGGCGATCCACCC
GTCCCGCCCGGGCAGGGTGCCGTGCCCCGACCACACGACCTCGCCCGTCGCGGTCAGCTCGTCGA
GCAGCGCGGGGGTGTAGTCGGCGACGCGCGAGGGCAGCACGAGCGACTCCCACGCGCTCGCCGGG
ATCGGGACGCCGGCGAGCTGCTCGATCACCGCGAGCACCCCGTCGACACCCTCGAGGGGCCGTGT
GAGGTGCTGCCAGACGGGGAGGAACCGCGCGTACGCCGAC
>r417.1 |SOURCES={KEY=4440dff4...,fw,2774115-2774415}|ERRORS={}|SOURCE_1="mcg" (4440dff437a67938963f7ee3177b9a39f2c413a8)
GTCGAATCTCTCCGTAGAGGCGGCCAGGGTTGCGCTTCAGCCTATCGCACCGGCGCAAAGTCTCT
TGATGTCGAGATAGTTCGCGGGTGCCTCCCGTCTCGGGAAACGCGATTCGCGCCGGGAAGGGCGG
CACGTCGCGTTCCCCGCCGCGCATCGCGTTTGTCGAGTGGATGCCGGGAGGTTGGCATCCGGAAT
GTTGCGCGGATCGGCGGGGCGGATAGCCTGGGCGCATGGCCGACCTTCGTCTCGTCGAACTCTCC
GCCGCCACGATCGTGGCCGTGAACAACCTGTCGCTCAAGC
>r418.1 |SOURCES={KEY=4440dff4...,fw,2936302-2936602}|ERRORS={}|SOURCE_1="mcg" (4440dff437a67938963f7ee3177b9a39f2c413a8)
GAGGTCGAGGCCCTCGACCGACGGCAGCACGACGGGCAGCTCGTCCGCGGGCACGGGCACGATGG
TGCCGTCCTCGGCGTGCAGCATCGGGATCGGCGTGCCCCAGTAGCGCTGACGCGAGATGAGCCAG
TCGCGCAGGCGGTAGGTCTTGGCGGCGCGGCCCACGCCCTTCGCCTCGAGCTCCTCGATCATGCG
CGCGATCGCGTTGCGCTTGGACAGGCCGTTCAGCGATCCGGAGTTGATCATGCGACCGTCGCCGG
TCAGCGCGACACCGGTCTTCGCGGGGTCGAGGTCGTCGAC
>r419.1 |SOURCES={KEY=4440dff4...,bw,2822833-2823133}|ERRORS={}|SOURCE_1="mcg" (4440dff437a67938963f7ee3177b9a39f2c413a8)
ACCCGCGCCCGACCTTCGCCCAGTCGCGCCCGAACACCGCGTTGACGAGCGAAGACTTGCCGACA
CCGGACGCGCCGACGATCGCGAGGTTGAACCGGCCGTAGCGCGACTTCGCCTCGGACGTCGCCTC
GACGAAAGCCTTCTCGTCGAGCTGCCGCGCATCGGTGTTCTTCTTCGCCATGGTCCCGCCTCCCC
GAACGTCGACCTCAGGATGCCGCGACTCGCACGACGGATGAGGTCATGCCGAATCTACGGCTCAC
GCTCGGCCTCGCGTCGGCGGAGGGCACCCCTTGCGCGAAG
>r420.1 |SOURCES={KEY=4440dff4...,fw,1601263-1601563}|ERRORS={}|SOURCE_1="mcg" (4440dff437a67938963f7ee3177b9a39f2c413a8)
CCGGTCTCGCGCACGGGACCGAGCACGGACTCGCGGATCGCCTCGCGGATCGGGCGGTACCCCGT
GCACCGGCACAGGTTGCCCTTCATGCGGCGGTCGAGGTCGTCGAGGTCGGTTTCGCACAGCGTGG
AGGCCGTGACGCTCATCCCCGGGGTGCAGAATCCGCACTGGAACCCGAATCCGGATGCCAGCGCC
TCCTGCACCGGGTGCAGCTCGTCGCCCGGAGCGAGCCCCGCGGCCGTCGTGATCGAACGCCCCTC
GAGACGCATCGCCGGGACGATGCAGGAGTGCGTCGGCTCA
>r421.1 |SOURCES={KEY=4440dff4...,fw,2021348-2021648}|ERRORS={}|SOURCE_1="mcg" (4440dff437a67938963f7ee3177b9a39f2c413a8)
GGGTGACGGTCGTGGGGGCCGGGGGCGTGGGGTTGAGCGCCGTGATGATCGGCGCCGCCCTGGGC
GCCCGCGTGATCGCCGTCGACCGGACGCCCGCCGCGCTCGACGCGGCGCGCCGTCTCGGCGCGGA
GCACACGATCCTCGCGGGCGACGCCGATGTCCCGCGGGCGGTCGACGCGCTCACGGACGGCGGGA
GTCACGTGTCGATCGACGCGGTCGGCAGCGCGCAGACCGCGCGCGACGCCGTGTTGAGCCTGCGC
CGACGCGGCCGTCACGTGCAGGTCGGGCTGCTGCCGACCG
>r422.1 |SOURCES={KEY=4440dff4...,bw,1033940-1034240}|ERRORS={}|SOURCE_1="mcg" (4440dff437a67938963f7ee3177b9a39f2c413a8)
CGGGGTACCGCACGATCTTGATGAGGGTCTGCGGGTCGCCGAAGTGGCGGTCGAAGTACTCCTCC
TCGGCGCCGAGGGACAGTGCCCATGCGCGCAGCAGGGTCCGGGCGATCTCCGTCAGGCGGTTGTG
CCATTCGGTGACGACGTCGCGGAGCTCGGGCTGCGCCGCAGGCCAGAGGTTCGGGCCGACGAGCC
GGTTGTAGCCGGGGCCGTCGGGATCTGTGATGGCCTCGCGCTCGGGCCCGATGTCGATCTGCTCG
CGCCAGTCGACACGACCCTGGGTGAGTTCGCCGCCGACAC
>r423.1 |SOURCES={KEY=4440dff4...,bw,2042589-2042889}|ERRORS={}|SOURCE_1="mcg" (4440dff437a67938963f7ee3177b9a39f2c413a8)
GTCGTGCCGGGACGCGGGTGCTCGTCGACCGACACCTCGATCTGTCGCTTGCCGCCGGTCGTCAC
GGGCACGATCTCCTCCGCGAACGCCGCACGGCTGGCATCCAGGGCGGCCCTGCGCTGACTCTCGA
CGGCGAAGGCATCCTGCTCGGCCCGGGAGACGGAGTACCGGGATGCCACGGTCTCGGCGGTCGTG
CCCATGTGCCGGCCGCTGAACGGGTCGGTGAGGATCGCGAGCGTGCCGTCGAGGAGCGTCCGGTC
GCCGAGCCGGGCGTTGCCGCGCGCGCCGTAGTCGAGGAAC
>r424.1 |SOURCES={KEY=4440dff4...,bw,3128611-3128911}|ERRORS={}|SOURCE_1="mcg" (4440dff437a67938963f7ee3177b9a39f2c413a8)
TCATCGGCTGGCCCTCCCCCGGCAAGCAGAACTCGGGCAAGATCCACGGCTCCGCCCTCGGCGCA
GACGAGCTGAAGGCCACGAAGGAGGTCCTCGGCTTCGACCCCGAGCAGCACTTCGCGGTCGCCGA
CGACGTCATCGCCCACACCCGCGAACTCGTGAAGCGCGGCGAGGCCGAGAAGGCCGCCTGGCAGC
AGAAGTTCGACGCCTGGGCCGAGGCCCACCCCGAGCGCAAGCAGCTGTGGGACCGCCTGCAGGCC
CGCGAGCTCCCCGCCGACATCGCCGAGGCGCTCCCCGCCT
>r425.1 |SOURCES={KEY=4440dff4...,bw,820546-820846}|ERRORS={}|SOURCE_1="mcg" (4440dff437a67938963f7ee3177b9a39f2c413a8)
ACGAGCCGCCCGAGAAGCTTCCCGAGCCGCTCACCTGCGGTGCCGGGCTGGTCCCGGAGTTCATC
GTCGACAGCGACGACGCCAGCAGGGCGCTCGAGAACCCGTTCGGTCCCGAGTACCAGCCGAGCTC
CGTCCCGGTCGCCCGGGCCCCGGTGGCGAGCACGTCGGCCCACTCCCGCTCCACGCCCCAGACGA
CCGCCCACGGCAGCAGCTTCTCGTGCAGGTGCAGCACCTGCACGGGGTCATCGACTCCGGCGGGC
CGGCGCTCGGCTCCCTCCGGACTCTGCAGCACGCGCATAC
>r426.1 |SOURCES={KEY=4440dff4...,fw,704544-704844}|ERRORS={}|SOURCE_1="mcg" (4440dff437a67938963f7ee3177b9a39f2c413a8)
GTCCGCCGGTGGCCGGGTCGACCGCGAGGCCGTCCATGAGGTCGATGTACCAGCGCAGCTCGAGG
TGCGAGTGCATGTCGGCGCTGTCGCCGGTGACGATCGCCGCGCTCATCGGCGCGCCCGTGAGCGG
GCTGTAGCGGGCGTCGGAGAACGCCTGCACCATCGCCGCGGTCGCGTGGGGGCTCAGCGGATCCT
GCGGGTGGAAGGCCGAGCCCCACGCGGAGTGGTCCTGCACGATCATCGGCTCGATGCGTCCCGGG
GACTGCGCCTCGATGACGTGGAGGTCGGACAGGTGGCCGA
>r427.1 |SOURCES={KEY=4440dff4...,bw,2611557-2611857}|ERRORS={}|SOURCE_1="mcg" (4440dff437a67938963f7ee3177b9a39f2c413a8)
GGTCGGCTCGGTATCCTGGTGATCCCCCACGGAAAAAAGACGAAACCCGATCCGTCCATCCGAAA
ATTCCAGACTCCCTGCAAGGAGGCCGTGCGCGGATGCCCGCCAATGGCTCCCCCCAAACCGCTGC
CAAAGCCGGCAAGACCTACTACCTGCCCAAGGGCCTACACGCGCGCCTGAAGGCCGCATGGTGGG
CGACTCGCGAACACCCGACGCTGAGCGCCGTGGTGGCATCCGTGCTCGAGACGGAGGCCGCCCGG
CGCGAGCGCGAGTTCAACGACGGGCAGCCGTTCTCGATCG
>r428.1 |SOURCES={KEY=4440dff4...,fw,3609598-3609898}|ERRORS={}|SOURCE_1="mcg" (4440dff437a67938963f7ee3177b9a39f2c413a8)
CTACTACGTCGTCAACGACCGCAAGACCAAGACGGTCGCCGAGCTCAAGCGCGCCCTGAAGTCCG
CCGACGAAGTCCTCCTCGCAACCGATGGTGACCGCGAAGGCGAAGCCATCGCGTGGCACCTCCGC
GAGGTCCTCAAGCCCAAGGTCCCCGTCCGCCGCATGGTGTTCCACGAGATCACCAAGGACGCCAT
CCAGGACGCCGTCCACCACACCCGCGACCTCGACGAGTCGCTCGTCGACGCGCAGGAGACCCGCC
GCGTCCTCGACCGCCTCTACGGCTGGGACGTCTCACCCGT
>r429.1 |SOURCES={KEY=4440dff4...,bw,3477400-3477700}|ERRORS={}|SOURCE_1="mcg" (4440dff437a67938963f7ee3177b9a39f2c413a8)
ATACCCTCCGCGCGAGGGGTACGTTCCGAGCACGTTCTCGTTCATAATCGCCTCGATGGCGTCTC
GAACGGAAGGCGACTTGAGGTCGAGCGATACGAGGCGCCCGTCCTGATCCTAAATAAAGGACTCG
ACGCGGGCGAAGGGGTCTGCTGCACGGATAGGTGACATCTGATCTGGCTTGCCCCGAGGGGTGGG
CCTGGAAGGATGCCATCGTGCCCAAGCCTTACCCGAAGGAGTTCCGTGACGACGTGGTGCGCGTC
GCGGAGAACCGTGAGCCCGGCATGACGATCGAGCGGATCG
>r430.1 |SOURCES={KEY=4440dff4...,fw,2919401-2919701}|ERRORS={}|SOURCE_1="mcg" (4440dff437a67938963f7ee3177b9a39f2c413a8)
CCGTCGAGGGCGCGTCGTACTCGTCGGAGATGTCGCCCACGAGCTCCTCGATGAGATCCTCCAGC
GTGACGAGCCCCGAGACACCGCCGTACTCGTCGACGGCGAGGCACACGTGCACGGCATCCTTCTT
CATCTGCTGGAGCAGGGTCTCGGCCTTCATCGTCTCGGGGACGAACACCGCCGGGCGGGCGATCC
GGCGGATCGGCGCGTCGCGCCAGCCCTCCTCCTCGCGGAACGCGAACTGCACGAGGTCCTTCAGG
TACAGCATGCCGACGATGTCGTCGGCCTCGTCGTCGGCGA
>r431.1 |SOURCES={KEY=4440dff4...,fw,1722903-1723203}|ERRORS={}|SOURCE_1="mcg" (4440dff437a67938963f7ee3177b9a39f2c413a8)
GGTGGGGCGAGGTGGTCACGCAGGCGGAGCCGTCGTACTCCAGCGAGTACACGCAGGGCGCGTGG
GACGTCCTCACCCGCTTCCTCGCGCCGGCCCTGCTCGAGCGCCGCACGGTCGCGCCGGAGGAGGT
CGCCGGCATCCTGGCCCCGGTCGTCGGGCATCGCATGGCCAAGGCGGGGCTCGAGCTCGCCGTCG
TCGACGCCGCGCTCCGCGCCGAGGGCCGGAGCTTCGGCGCGTACCTCGGCGCCGAGAAGGACCGC
GTGCCCTCGGGCGTCTCAGTCGGCATCCAGCGCGATCCCG
>r432.1 |SOURCES={KEY=4440dff4...,fw,1437199-1437499}|ERRORS={}|SOURCE_1="mcg" (4440dff437a67938963f7ee3177b9a39f2c413a8)
TTCCACGAGGAAGTGCGCGTCGTGCAGGTGCTCCCCCAGCAGCGTCAGGACTTCGGTCGGGTCGA
ACGTTTCGACGTGCGCGCGCTCGTACTCCGCGGCATCCGGTCCCCCGACCCGGCGCATGACGATC
GCGCCGTTCGAACACACCGCGTATTCGGGACGGATGCCGAGGAGCGCCATGACCGTGTGGGTGCT
GTCCCAGCTGCGCCCGGTGGCGAGCATGACCTCGTGGCCCTGCTGCTGGGCGTGGCGCACGGCAT
CCACGACTCCGGGGCTGAGCGACTCGTCCTCGAGGAGGAC
>r433.1 |SOURCES={KEY=4440dff4...,bw,358770-359070}|ERRORS={}|SOURCE_1="mcg" (4440dff437a67938963f7ee3177b9a39f2c413a8)
GGCACCTCGTCCTGCAGACCCTCGAGCTCTTTGGTGATGATGGGCGGCAGGACGTCGAGGCGCGA
GGACATGAACTGTCCGACCTTGATCATCAGGCCGCCGAGCTCGATCGCGAGTCCGTGGAATCGGC
GCGCGATGATCTGCAGCCGGCGGGTGCGGCCCCGGGCGGAGATCCGCTCGAGGCCGAGCCGCGGC
AGGAACAGCTCGTACCACCAGGCCTGGACGAGATAGCGCGCGGCGAACCGCGTGATGCGCCGATA
GCGGGCGCGCATGAGGGCGTCGTCGGTCATCGGATCTCCG
>r434.1 |SOURCES={KEY=4440dff4...,bw,3577736-3578036}|ERRORS={}|SOURCE_1="mcg" (4440dff437a67938963f7ee3177b9a39f2c413a8)
CCTTCTCGGCGGTGAAGATCCTGTTGGTCGCGGTCGGCGCGATCAGATAGGACACCGACGAGATC
GGGTACGCGCGGGGGTCGAGACTGCGGTGCACGCGCCTCAGATCGAGGGTTCCGTCCGGGCCCGG
TGTCGCAGCCAGGAGCGCGATCGACGCCGCGGCCGGAGTCGGTGCGACGTAGTACCCGGCGTCGT
TGAGCACCTTGACGACGGGGAGACCGGCATTCGCCGCGTACGACGCTTCGACATAGGTGATCGCG
CCTCGACCGTAGTCCTGCGAGACGTATCCGGCGACGCCGA
>r435.1 |SOURCES={KEY=4440dff4...,fw,2973653-2973953}|ERRORS={}|SOURCE_1="mcg" (4440dff437a67938963f7ee3177b9a39f2c413a8)
GATGTCGCGGTCGGGATCCTGCGACTCGAGCACGAGCAGCTGGGCCATGACGTCGTCGGCCGAGG
CGTCGTCGACCTGGACGCCCAGGAAGATGACGCGGTCCTCGAAGAGCTTGTTGTACGGGTCCTGG
CGCTTGTAGCCGTAGGCCGTCCGCTCCTCGAACTGGGGCAGGATGTAGCGGCTGCTCGGCATGTG
TGCGGCGCCGCCGCCGAAGGTGGGAGTGTGCATTGTGGTGTCCTTTCCTCTCGCCCTCGGCCTCA
GGCCGCGGTCCCGCCGCCGCCGGCGACGTCGCTTGCGTGC
>r436.1 |SOURCES={KEY=4440dff4...,bw,2363923-2364223}|ERRORS={}|SOURCE_1="mcg" (4440dff437a67938963f7ee3177b9a39f2c413a8)
GCGCACGGTCTCCAGCACGCCGCGCGCGATCTGATCCGACCCCGCGAAGATCCCGTCGATGTCGG
GATGCCGGGCCAGCAGCATCGCGGCCGCGTCGCGCCCCCAGTTCTCGGACCACTCCGAGAACATC
GGCTCGCCCACCAGCTCCAGCCCCGCCGCCGCGAGCCCCTCGCGGGCTCCGGCGAGACGGTCTTT
GGCCGCGGCGTAGGTCGGGTCGCCCGACACGTGGGCGATGCGCGTGCGGCCGCACGAGATCAGGT
GCTCGACGGCGAGACGCCCGCCGGCGCGGTTGTCGGGTAC
>r437.1 |SOURCES={KEY=4440dff4...,bw,3007040-3007340}|ERRORS={}|SOURCE_1="mcg" (4440dff437a67938963f7ee3177b9a39f2c413a8)
CCGCGACCCCGCCGGGCGTCACACCCGGGCCGGGCGGTGAAGACGCCGTCGCGGCTCGGGTGCGG
CCAACAGGCGCAGTGCGACGTGCACCAGCGGTCCGATCCCGAGGGCGAACACGACCGTGCCGATG
CCGACCGTGCCGCCGAGGAGCCAGCCCGCCACCAGCACGGTGCCCTCGACGGCGAGCCGCGAGGC
CCAGATCGGCCAACCGAAACGGGCGTGGATTCCGGTCATCAGCCCGTCGCGCGGACCGGGTCCGA
AGCGCGCGCCGATGTACAGCCCGGAGGCCGCCGCGACGGT
>r438.1 |SOURCES={KEY=4440dff4...,bw,1575302-1575602}|ERRORS={}|SOURCE_1="mcg" (4440dff437a67938963f7ee3177b9a39f2c413a8)
GCGGCGCGGGTTCGAGGGCCGCCAGTGGGATTCGACCTCCACCCGCACCGGCGCCGAGCTCCGCC
ATCTCGCGGGCGTCATTCCGGAGCATCGCCCCGCGGCGGCGAAAGACGTCAGCATGGCCGGGATC
ATCGGGACGGCGGCGATGCTCGCCGAGGCATCCGGCACCGGCGCGCGCATCGACGTGGCCGAGGT
CCCCGCCCCCGACGCCGCCGCGTTCGGCGACTGGCTCACCTGCTTCCCGGGCTTCGGCATGCTCA
CCGCGGACGCCCCGCCGATCTCCTCGCCGCTCGCGACGTC
>r439.1 |SOURCES={KEY=4440dff4...,bw,1267382-1267682}|ERRORS={}|SOURCE_1="mcg" (4440dff437a67938963f7ee3177b9a39f2c413a8)
TCACGCGGCTGGGCAGCACGCTGGCCACCGAGACGAGGGCCACATCGTCGAAGCGAGTGGTGGCG
TTTCCTGGCAAGAGAGCTCCCGCATCCTGTGCGTAGACGGCCGAGCCGCGCGCGGAGGGACACGC
CGGCGGCTGGAAGGGTACCCCCCAGGATAAGCCGCGACGTATGCGACCGGCTGCATGGGGAGTGT
GTGCTACGCCAGCGGATGCCGAGTTCGTCGCCGTCCCGACGGGGCCGCGACGGTGTCGTCGCGCG
CTGCGCGGCTCGACCCGCGGCGGGGAACCGGCGTCATCAG
>r440.1 |SOURCES={KEY=4440dff4...,bw,2619298-2619598}|ERRORS={}|SOURCE_1="mcg" (4440dff437a67938963f7ee3177b9a39f2c413a8)
GGACGAGGGGGTCTGACTCATGGGCTTCTGGACGAACAACCCGAGCAGCGCACCCAAGGCGAAGA
AGCCCAAGGGTGAGCCGAAGCCGGCCAAGACCGAGGTCGCACCGCAGGGGTCGACGTGGACCCAG
GGGCGTCAGACCGGCGCGCACGTGATCTCGATCCTGATGCTCGCCGCGATCGTCTGCGCCCCGTT
CAGCCTGTTCATGTCGTGGCAGGCGATGTCCCGTCCGGTCGCCGCGGCTCCGGTCGTCTCGTCCG
ACGGCCTCACCGTCTCGCAGCAGGAGGCCGGCGCCTACGC
>r441.1 |SOURCES={KEY=4440dff4...,fw,1384591-1384891}|ERRORS={}|SOURCE_1="mcg" (4440dff437a67938963f7ee3177b9a39f2c413a8)
GTGCACACGCGCACGACGCCGGTGTCGTCGATGGCCACGACGCCCTCGTCGGCGCTCTCCAGCAC
CGCCGTCTGCGTCTGGACGAGGGCGACGAGCTCCTCGGGCTGCACGCCGAGCGTGACCCGTTCGA
GGCGTCGGCGCATGAGGAGCGCCACTGCGACGCCGAGGCCCACGGCCACGACCACCGCGATGCCG
ATGCCGATCAGCAGCGCGGGCAGGTCGTCGAACACGCTCGCGCGCTCGAAGCCGACGCTCACCTC
GCCCACCGGGTCGCCTCCCCTGGGCGGGTACACCGGCACC
>r442.1 |SOURCES={KEY=4440dff4...,fw,1244879-1245179}|ERRORS={}|SOURCE_1="mcg" (4440dff437a67938963f7ee3177b9a39f2c413a8)
GACCCCCGACAGTGCGGAACCGCTCGCATCCGCGACGGACACCGAGCCCGGCGCGACGGAGTCGC
CCACGGTGACGGTGCGAGCCGTGCCGCGCGCGGTCAGGACCGGCGTCTGCGTGGTGTCGACCGAC
GCCAGCGACGTCGAAGCGACCGTCGAGACGTTGCCGGCCTTGTCGGTGGCGCGGGCCTCGACCGT
GTGCGCCTTGTCGTCGAGCACCAGGGCGGCGGAGTAGGCCGTCCAGGCACCCCCGTCCAGGCGGT
ATTCGACCGAGGCGACACCCGCACCGGCGTCGGTCGCCGA
>r443.1 |SOURCES={KEY=4440dff4...,fw,324738-325038}|ERRORS={}|SOURCE_1="mcg" (4440dff437a67938963f7ee3177b9a39f2c413a8)
GTCCGACCACGCCGCTCGTCGCCGGCTTGCGCGCGCGCTGACGCGCACCGAGCGCGTGAGTCGCC
AGGATGTGTCGCCTGAGCCCTGCTCGAAGCGACGATTTTTGGCGACTCACGCGTTTGCGCGAGCG
GAGCGAGCGCCGATCCGCTTCCGCTCGCGCATCGCGAGGAACAGCGGGAAGGTGAACGCGAAGGC
GGTGAGGCCGGACAGGACGACGTACAGCCACGCGTGCCGCATGCCCTGGCGTCGCCCCTCGACGA
GGATGAAGATGCTCCCGGCGACCGCGACGACCAGCAGGTC
>r444.1 |SOURCES={KEY=4440dff4...,fw,252706-253006}|ERRORS={}|SOURCE_1="mcg" (4440dff437a67938963f7ee3177b9a39f2c413a8)
CGACCGAGGCATCCCTCTCCGAGCGCCGTCTGCGGCAGGGCGAGGCCAAGCGCGCGATCGGCATC
GCGGCGGCGCGGCTGCTCACCCCCGGCTTCCGCGGCTCGATCTTCATCGACGCCGGCACCACGCC
GGCCGCGGTCGCGGCCGAACTGCCGCAGGTTCTCGGGGACAGCGCGGGCGCGGTCGAGATCGTCA
CGCATTCGCTCGAGGCGGCCCACATCCTGGCCGGTGATGACCGTGTCTCGCTCACCGTGATCGGC
GGCAAGATCCGCGGGGTCACCGCGGCGGCCGTCGGCGCGC
>r445.1 |SOURCES={KEY=4440dff4...,bw,2219595-2219895}|ERRORS={}|SOURCE_1="mcg" (4440dff437a67938963f7ee3177b9a39f2c413a8)
AGCCAGATCACGTGAAATGGACCACATCACACGCCCCGGCCGGGCCATACCGTGCGCATTCGGCC
AGATCACGTGAAATGGCCGCCGCAGACCCCGCTCAGGACGACGCGCGCTGACGCTGGCGGTCTCC
GCGCGTGGGCAGCTCGACGTAGCCCTCGTGCTTGGCGAGGATGCCGTCGCCGGCGGTCCGGCCGC
GGATGCGGCGCCACACCCAGGGCAGGGCGTCGCGCGTGAGCCACCCGCCCTGCGGCACCTCGTCG
TCGGCGTGCAGCGCCTCGTCGAGGCCGGACAGCTCCCCGG
>r446.1 |SOURCES={KEY=4440dff4...,fw,3173597-3173897}|ERRORS={}|SOURCE_1="mcg" (4440dff437a67938963f7ee3177b9a39f2c413a8)
CACGAGGAAGTTCGAGACGCCGATCGAGCGCGTCTTGCCGGCCTCACGGATCTCGATCAGCTTCT
GCCACGCGTTGAGGTAGTTGTCGGCCTTCGGGGTCGGCCAGTGCACGAGGTAGAGGTCGACGCTG
TCGAGGCCGAGCTTCTCGAGGCTCTCGTCGATCGCGGCGTGCGGGTCGTCGCCGTCGTGGCGCGA
GTTCCAGAGCTTCGTGGTCACGAAGAGCTCGTCGCGCGGGATGCCGCTGGACGCGATGGCGCGGC
CGACGCCCTCTTCGTTCTTGTAGATCGCGGCGGTGTCGAT
>r447.1 |SOURCES={KEY=4440dff4...,fw,1318103-1318403}|ERRORS={}|SOURCE_1="mcg" (4440dff437a67938963f7ee3177b9a39f2c413a8)
GATCCTCGTCACCGGCGCGAACGGGCAACTCGGCCGTGCCCTCCGCGCAGAGTTCGGCGACCACC
CCTGGATCGACTACACCACCCGCGACGACCTCGACCTGACCTCCGCCGACCTCGCGACCGCCCGC
CGCTGGCGCGACTACGCCACCATCATCAACGCCGCCGCCTACACCAAGGTCGACGCCGCCGAAAC
ACCCGAAGGCCGTACCCACGCCTGGGCCGCGAACGTCACCGCCGTCGCCGCCCTCGCCCGCATCG
CCACCGACAACGGCATCACCCTCGTCCACGTGTCGAGCGA
>r448.1 |SOURCES={KEY=4440dff4...,bw,2157152-2157452}|ERRORS={}|SOURCE_1="mcg" (4440dff437a67938963f7ee3177b9a39f2c413a8)
CGGCCTCGTCAACGCCCACCACCACCTGCTGCAGACGGCGTTCCGGACGCTGCCCGGCACCCGCG
GCATCCCGATGCGCGAGTGGCTGCCGGCGATGGCGGCCGCCTACGCCGAGGCCGGTGTCGACCCC
GGATTGACCGGGATCGCCGCGCGCGCGGGACTCGCCGAGGCGCTGTTGAGCGGTGTCACGACCGT
CTCCGACCACCACCTGACCTGGCCCTCCGGCGCCGACACGGTCGGCATGGCCCGCGCCGCCGCCG
AGGCGGCCGCCGACCTCGGTGCGCGGCTCGCGTTCGTCCG
>r449.1 |SOURCES={KEY=4440dff4...,bw,370708-371008}|ERRORS={}|SOURCE_1="mcg" (4440dff437a67938963f7ee3177b9a39f2c413a8)
CAGGTCATCGGCCTCGCTCGTGTTCGACAGGTGAGAGAAGAGCCCGACGACGCGAAGGCGCCCGA
TGCGCTCGAGGCGCGCGGCCTCGGAGAACACCACGCGCCAATCCGCGGGCGCGATGCCGTTGCGC
GACAGACCCGTCTCGATCTTCAGGTGCACGGCCGCGGGCCGATCGCCCTGCGCCGCGTCGCCCGC
GCGCAGCAGCTGGTCGATGTCGGAGATGCCGAGCTCGATGTCCTCACGGACGGCTTGGGCGAACG
ACGCTCCGGGGGCGTGCAGCCACGCGAAGAGGGGCGCGCG
>r450.1 |SOURCES={KEY=4440dff4...,fw,2748525-2748825}|ERRORS={}|SOURCE_1="mcg" (4440dff437a67938963f7ee3177b9a39f2c413a8)
CCGATGGCGGCGCCGAAGAAGCCGCCGGCGGCGGCGGCGAGGATCGAGAAGAGGTCGATGTCCAT
ATGTGTGTCCTTGGCTTCACGTCGTTGTGTGCGCGGAAAGGGATAGCCTTCGGTCGGGCGCTACC
GACCGGATCACAGAGTAGAGACCTGAGACTTACAGGGCAATACTTGACTATACAAGGCATGCCAG
ATTAGCCTCAGCGTGCCGTCGGTGCCCGTGCCCGACGACGCATTCACCTCCAACACGATGAAGTG
GGAGCACCCATGGTCAAATACCTGCTGGGAATCGACGAAG
>r451.1 |SOURCES={KEY=4440dff4...,fw,711477-711777}|ERRORS={}|SOURCE_1="mcg" (4440dff437a67938963f7ee3177b9a39f2c413a8)
CGCACACTTCGGCTTCGATGCCGTGCGCGAGAGCAAGACGACCACGGACGTGTGCTCCGTTCGAC
TTCGCGGCGGGCTGGCTGCGCGACAGCGCTTCTTCCGTATCGCGCGCCCTGCCCTGACGCGGAAG
CTCGACGTCGTAGGGGCCGCCGTGAAGACCAGCTCCGACCTCCGCGTCGTCGCCGTGGAAGACCT
CGGGTACGAGATCGACATGATCGATATCAGCACCGGCACGGGGGACTTCATCGCCAACGGCGTCG
TCAGCCACAACTGCTTCGCCCGCAAGACGCACGAATACCT
>r452.1 |SOURCES={KEY=4440dff4...,bw,824663-824963}|ERRORS={}|SOURCE_1="mcg" (4440dff437a67938963f7ee3177b9a39f2c413a8)
CGAAACGAGTCATGCGGTCACGGTAGGTCGGCCGCGGGCCGCTGCCCGCGGGGTTGCGCTCCGGG
GGCGGATACGGCAACGGGCCCGCGGCATGCGCCGCGGGCCCGCCCGGTGTCGAGAGGGTCAGTCC
TCGGGGGCGTGGATGACCTTCTCGCCCTCGAACAGGTCGCGGCGCTTCTTCTCGGCATCCCTCCG
CGTCTTGGCGAGGCTCGCGATGGTCGCCACCGCGACGGTGGCGGCGATGAACAGCAGCGACAGCC
AGATCGGGATCTCGGGCACCCAGAGCAGCGGCTCACCGCC
>r453.1 |SOURCES={KEY=4440dff4...,bw,2884173-2884473}|ERRORS={}|SOURCE_1="mcg" (4440dff437a67938963f7ee3177b9a39f2c413a8)
ACCGTCGCCGTGTTGCTGATGAGCTGGCCCAGCACGACGGTGAGGACGACCAGGGCCAGCAGCGC
GATCTGGGGACCGGCATCGCCGACGACGGCGAGGAGCCACCCGGCGACGAGATCGGCCGTGCCGG
TCTCGGTGAAGGCCGTGGAGAGCGGGATCATTCCGGCGATCAGCACGACCGTCGTCCAGGAGATC
GAGTGATACGCCTGCGACGGTGACACCGTCCGGGTCACGACCAGCGCGCACGCGGCGAGGAGAGC
CGCGACCGCAGGAGGAACGAGCCCCGTGGCCAACAGCACG
>r454.1 |SOURCES={KEY=4440dff4...,bw,2781445-2781745}|ERRORS={}|SOURCE_1="mcg" (4440dff437a67938963f7ee3177b9a39f2c413a8)
GTCGGAACGGCGCCCTCCACCGACCCGATCCTCCCTACCCTCCCGGGCGGCGGCTCGCTCCCCGG
CGGGGGCATCGACCCCTCGACGCCGACGCAGACCGACCATCCCGCCGAGGGCTTCGTCCCGGCTC
CCGCCACGGCATCCGCAGCTCGCCCCGCGGCCGTGCCGAGCGCCATCAACGCCACGGCCGCGCCA
GTCGAGGCGCCCGCCGAAGCCTTCGCCGCGACCGCGACGGACAGCGTCCCGGGCCACACCTCTGC
CCACGGCACGACGCCGCTCACCGAGACGCCCGTTGGCTAC
>r455.1 |SOURCES={KEY=4440dff4...,bw,3132701-3133001}|ERRORS={}|SOURCE_1="mcg" (4440dff437a67938963f7ee3177b9a39f2c413a8)
CACGAAGTACTTGATGTTGTCGAAGTCGATCTCCGACAGGTCGGCACCCCAGGTGGGCATGGGCT
TGCGACCGAAGAGCTGATAGCCCTTGAGACGCGTCTTCAGCATCCACTCGGGCTCGGACTTGAGG
GCGGAGATGCCCCGCACGACGTCTTCGTTGATGCCCCGCTGCGCGATCGCGCCCGCGGCATCCGT
GTCGTGCCAGCCGAACTCGTATTGCCCCAGGCTTTCGAGCTCTGGTCGGTCGATGAGTACATCGG
ACATGGTGGTCACTCTCCTTCTCGGGCCTCAACGGTGTCA
>r456.1 |SOURCES={KEY=4440dff4...,bw,3276959-3277259}|ERRORS={}|SOURCE_1="mcg" (4440dff437a67938963f7ee3177b9a39f2c413a8)
CGAGGTTGCTCGAGGCGACGAGGATGCGGGTCGGCGCGGCATCCGAGCCGAGGCTCCCGAGGGCA
CTCACCACGGCGCCGTCGACCGAGCCGGTGGCGGGCCAGAAGACGTTCTGGTCGGCGGATCCGAT
GTCGAGGAGGGCCGTCAGGTCGGGGAAGGAGGGTTGTCCGGGGGCCGCCGAGGCCGAGGGGCTCG
GAGTGGTGACCCCCGAGACGGGCTGAGTGAAATCGGACGCCGTCATGTAGGACTGCAGCGATGTC
GGCGCGAGCGGTGTGGTGACACCCGCGCGGATCTGCGCCG
>r457.1 |SOURCES={KEY=4440dff4...,bw,764198-764498}|ERRORS={}|SOURCE_1="mcg" (4440dff437a67938963f7ee3177b9a39f2c413a8)
ACACCATGACCGAACCGATCCTGCGCATGTCGGGGATCTCCAAGTCGTTCAACGGCGTCCCGGCT
CTCGCCGACGTGTCGGTGGACGTGCATCGCGGTGAGGTGCACGCGATCTGCGGCGAGAACGGCGC
GGGGAAGTCGACGCTGATGAAGGTGCTGAGCGGTGTCTATCCCGCCGGCAGCTTCGACGGGACGA
TCACCCTCGAGGGGCAGCCGGTCGCGTTCCGCTCGATCAACGACAGCGAGGCCGCCGGCATCGTC
ATCATCCACCAGGAGCTGGCCCTCAGCCCCTACCTCTCGA
>r458.1 |SOURCES={KEY=4440dff4...,fw,1378694-1378994}|ERRORS={}|SOURCE_1="mcg" (4440dff437a67938963f7ee3177b9a39f2c413a8)
AAGCTGAAGAAGATGCCGACGATGCCCGGCAGCGTGATCGCGAGGGTGAACAGCGCGAGGGTGGG
CAGCAGGAACAGGTAGTAGATCGGTTCCACGCGGCGGGTGCTGCGGCGCGCGGCCGTCTTCCCGC
CGGTGACGATCGTGGTGGTGGTGGTCATCGCGCGGCTCCTTCGGCGGCGGACTCGGTGGTCGAGG
CGACGGGCTGGCGGAACGCCAGGCGCGACCAGTCCTGATCGAGGGTGCCGAGGGTCCCCTCGGTC
GAGGCCCCCAGGATCATGGCCTGCGCGTAGCTGAAGACCG
>r459.1 |SOURCES={KEY=4440dff4...,bw,1801465-1801765}|ERRORS={}|SOURCE_1="mcg" (4440dff437a67938963f7ee3177b9a39f2c413a8)
TGCTGTTCACCGTCACGATCGATCCCGAGACGCGCCAGGGGAACCTCCCCCTGAGCCTCGGGGTC
TCCGTGGGGCTGGCACTGGTCTTCACCATCGCCCGCCTGCTGGCCAAGTCGCCTCCGAGCGCGGC
GATCGGGGGATTGGTCGCGACGGCCGCCGCGGCGCTGCTGACGCTGTTCACCGGCCGCGGGCAGG
ACAACTTCGTCTTCGGCTTCTTCACCAACGGCGCGTACGGCGCCGCGTTCCTCGTCTCGGTGCTC
GTGGGCTGGCCGTTGATCGGTCTCATCGCCGGGTACCTGC
>r460.1 |SOURCES={KEY=4440dff4...,bw,3641335-3641635}|ERRORS={}|SOURCE_1="mcg" (4440dff437a67938963f7ee3177b9a39f2c413a8)
CTGATCTTCGGCGCCGCGAAGCTCCCCGCCCTCGCGCGCAGCGTCGGCCAGTCGATGCGCATCCT
CAAGCAGGAATCCGAGGCAGACCGCTCCCCCGCACCGGAGACAACCGCCATCACGACGGTCGCCG
ACGCCGCACCGCGCACGGCCGAGGCCGACGCCGTTCCGCAGAGGTCCGGCGCATGAGCGCCGCCA
CCGTCGCCGCACGGGCGGTGATGCCGCTCGCCGGACACGCGCGCGAGGCCCGCGTCCGCTCGATG
CGCGCGGCGGTGGCACTCGTGGTCGGCATCATCGCCGGCT
>r461.1 |SOURCES={KEY=4440dff4...,fw,341639-341939}|ERRORS={}|SOURCE_1="mcg" (4440dff437a67938963f7ee3177b9a39f2c413a8)
CGATGACGAGTCCCGCCACGGCCGTCAGCCCGCCCGCCGCGGGCGACCACAGCTCGGGATGCGCG
TGCAGCCAGGCCGTCGTGGCCTGGCCGTGCGTCGTCACCGCCGGGATGCGGAGGTGCCCGGCCAC
GAGGACGAACACGATCGTCCGGTCGTGCGGGGTGCCGGCCGCGTCGCGGGCGAGCTCGAGGAGAC
CGATGAACCCGTTCTCCTCCACGGCGTTGCCGCCGTCGCTGTGCGTGACGACGAGGACGCTCTCG
TCGGCGTGCGGGCCCGTGCCCGGCGACACCGCCCAGACGG
>r462.1 |SOURCES={KEY=4440dff4...,fw,3360104-3360404}|ERRORS={}|SOURCE_1="mcg" (4440dff437a67938963f7ee3177b9a39f2c413a8)
TCTGCAGCCCCACCCGGACCGTCTGCCCCGACGCGAGGGATCCCGCCCATCCCTCGCCCCGACAC
GTGACCGTCGAGGAGCGGAGGAGGCACGTCATGCCCCACGCGTTCGTCACGGCGGTGGCGCCGGG
AGACTCCCACGACACCGTCCACCCGGCCACGGGCGTCGCCGCGGTCACCGTCAGTTCGCTGACGT
AGCCCTCGCCCCACGCGCTCTGGGGGATCCAGGTCGCCGTGACCGTGGCCGGCGCGGCGCTCGTG
GTCGGCTTCGGCGTCGCGGTCGGCTTCGGCGTCGCCGTCG
>r463.1 |SOURCES={KEY=4440dff4...,fw,3465284-3465584}|ERRORS={}|SOURCE_1="mcg" (4440dff437a67938963f7ee3177b9a39f2c413a8)
CACCTCGAGCCCGTCCTGCGCACGATCGCTCCGGGGCCTGGCGACATCGAGCGCACACCCGGCCG
GACGGGTGACTACACCCCCGAGGAGCGCGGCTACCTCCACTGCGGTCCGTCGGGGGCCGGGCACT
TCGTGAAGATGGTCCACAACGGCATCGAGTACGGCATCATGGCGGCGCTCGCCGAGGGACTGAAC
GTCCTCAACAACGCCGACGCGGGGCTCAAGCAGGGCGAGCACTCCGCCGAGGTCGCCCCGCTGGA
GGAGCCGGAGTTCTACCAGTTCGACATCGACACGGCGAAG
>r464.1 |SOURCES={KEY=4440dff4...,bw,931860-932160}|ERRORS={}|SOURCE_1="mcg" (4440dff437a67938963f7ee3177b9a39f2c413a8)
GCGTCGCAGGACCTCGCGATGCCCGGCCCCGCCCCGGCGTGGGCGGATCTCGCCGACGCCGTCCG
CGACGGGCGGGTCCCCGAGGCCGACCTCGACCGCAAGGTGCTGCGCATGCTGCTCCTCGCCGAGC
GCGTCGGCGCTCTCGGTGACGCCGCCACGATCGAGCCCGCTCCCCTGGATGCCACGGCCTTCGCG
CGTGAGTCGGCGGTCGCCGGCACGGTCCTGCTGGCGAACGACGGCATCCTGCCCCTCGAACCCGC
CGCCGTGGCATCCCTCGCGGTCATCGGGCAGAACGCGCGG
>r465.1 |SOURCES={KEY=4440dff4...,bw,3515188-3515488}|ERRORS={}|SOURCE_1="mcg" (4440dff437a67938963f7ee3177b9a39f2c413a8)
TAATCGGATGGGTGTCGCCCCCGCGACGCACTGACCGACGGGATGAGTCATGCCCTTCCGCACCA
TGACCACGCTGCAGGCGTGGATCGACGACTTCCGCGCGCTCGGCTACGACGACGCCGGAATCCTC
AAGGTGATCCCGCAGGACGGTGAGGGAGGTTCCGACACCGGCCTGATCGCCGCGGGGCTCCGCAG
CGTCTCGACGACCTTCTACGTCTCCCCCGAGACCGAGCCGGGATCCACCGGATGGGCCGTCACGT
TCGAACCGCGCGAGAACGCCGCCCCTCTCGGGTCGGCGCG
>r466.1 |SOURCES={KEY=4440dff4...,fw,3366417-3366717}|ERRORS={}|SOURCE_1="mcg" (4440dff437a67938963f7ee3177b9a39f2c413a8)
CGTCGCCGACGAGGCGGCCGCGGCGTGAAGACGCTGACCAACCTGGTCGACGGCGTCTCCTCGCC
GTCGACCGGGCGGCTCCTCGACCTCGTGAGCCCCGTCACCGGCGAGGTGTACGCCCAGGCCCCGT
GCTCGACCGAGGAGGAGGTGGATGCCGCTTTCCAGGCGGCATCCCGCGCCTTCGCGTCGTGGCGG
CTGACGACCCCGGCCGCGCGCCAGCTCGCGCTCTTCCGGCTCGCCGACGCCCTCGCCGACCACGC
CGAGGAGTTCGCCGACCTGGAGTCCGAGGACACCGGGAAG
>r467.1 |SOURCES={KEY=4440dff4...,bw,2476859-2477159}|ERRORS={}|SOURCE_1="mcg" (4440dff437a67938963f7ee3177b9a39f2c413a8)
GCCGGCGTCTTGTTCGTGCGCCCGCGGACCATGACGCCCACGCCCAACGCCACGAGGGCGAGGAG
ACTCCCCCACCCCAGGACGATCTTGACCGCCGGGCCGATAACGACGGCCGGGGTGAGCCCTGTCC
GCAGCGGCACATCGGTGAGCATGTGTCCGGCCACGTCCACGGGGAGCTGGTCGAGCGTCGCTCCG
TCGGGGGCGATCACCTGGCTGGTGCCGACCGTCGAGAGGTTGACGACCGAGCGCCCCGTCTCGAT
GGCCCTCATGCGGGCGAACGCGAGCTGCTGCAGGTTCTCG
>r468.1 |SOURCES={KEY=4440dff4...,bw,1409933-1410233}|ERRORS={}|SOURCE_1="mcg" (4440dff437a67938963f7ee3177b9a39f2c413a8)
CATCGGACGTATCGCGGAGGCTGCCGCGATCCTCGAGCACAATGCTTCGCTGAGCAACCCGGGTC
ACGCGTTCCCCGCCATGTGGGGGCCGGTCTACGACGCCGTCCCCGACGTCGATCACGGCGCCAAC
ATCCTGAACACCCTCCAGGAGATCGTGCTTGCGATCGTCCGCAGGCCCGAGCTGGCGCGTCGGCT
GCCGACCGAGTGGAGCGTGCGGTTCCGTCTGTTCGCCGAGGACGGGTCGCCGGTCTCGGGACTCA
TCGGGGAGGGTGTCCTGCGTCTCGACGACTGATTCCGCGA
>r469.1 |SOURCES={KEY=4440dff4...,bw,443670-443970}|ERRORS={}|SOURCE_1="mcg" (4440dff437a67938963f7ee3177b9a39f2c413a8)
AGGGAGACGTCGAGCTCCGGTTCGAGAACGACAGCTACGCGCTCTACGAGATCACCGATCAACCG
CGCGCGAACCGCGAGACGATCCTGGTCGACTCCAGCTGGCAGACCTACCTCAACCTCGTCTTCAA
CCGACGGAACCTCAGCCGCTGCTACACGTTCGAATACACCCCGTACTACGACCCGACCGCGCTCC
CCGCGGACGCGCCGATCCACCTGCTCACCGACGACGACGCCACCTCCGCCCTCGACCTCTGGCTG
CTCGACCATCCCGACGCCATCGCCGGCCCCGACACGCGGA
>r470.1 |SOURCES={KEY=4440dff4...,bw,3413709-3414009}|ERRORS={}|SOURCE_1="mcg" (4440dff437a67938963f7ee3177b9a39f2c413a8)
TGCGCTCTGGCTTGCCGATTCAACACCTGAGCAGCGCAACCGCCCGCTCGTGGTCGAGCGGGTCA
GGGAGGTGCGCACCTACCGCGAGAAGTCGAAGCGAGACACGACCCGCAAGCTCGCGGCAACACCG
TTCCTGTTCGGTGAGATCAGGCAGCCGAAGACCCCGTACCTGATGATCCCGCGTGTGTCGAGCGA
GCGTCGGCAGATCATCCCGATCGCGTACTGCGAGCCGGAGATCGTCGCGAGCGAGCAGGTCTTCA
CGCTCCCAGACGCGACACTCGCGCACTTCGGTGTCCTCAC
>r471.1 |SOURCES={KEY=4440dff4...,fw,1425013-1425313}|ERRORS={}|SOURCE_1="mcg" (4440dff437a67938963f7ee3177b9a39f2c413a8)
GCCGCGGAAGCCGCGGGGTCCTTTCCCGACGCGTCGACAGAGTCTCGCGGCAACGACGAAAGCCC
CGGCGAACCGGGGCTTTTCGTGCGGAGACGGAGGGATTTGAACCCTCGGTCCCCTTACGGGGACT
CCACCTTAGCAGGGTGGTGCACTAGGCCTGACTATGCGACGTCTCCAGGTGATCGACGCCGAGGC
GCGAGCACACCGGACCATACTAACCGGTCGGGGCGCGGCATCCGAATCCGAGGGAAGGATGCCGC
GCCCCGTCGGTCAGCGGACGTTTCCGTTCGAGCAGGTGGC
>r472.1 |SOURCES={KEY=4440dff4...,fw,1127447-1127747}|ERRORS={}|SOURCE_1="mcg" (4440dff437a67938963f7ee3177b9a39f2c413a8)
TGCCGGGGCCGAGGCGTTCACCCCGATCGCCGCGGCCGCACCGCCGACGGCCAGGACGGCCGCGA
TCACGGCGACAACGACGACCGTGCGACGACGGCCCCCGCGACGCGGCGGCGCCGCGACCGGGGGG
AGGACCCGCGTGCGGGTGAGCTCCTCCGGCGCCGGCCCGTCGATCAGCGCCGTGGCGCCGAGCGG
AGTGAGCGGCACCGACTCGCCGGGGAGGGCGCGCAACTCGGCCCCGAGGGCGGCGGCATCCGGTC
TCTCGGCCGGGTCGATCGCGGTCATGCGCGACAGGAGGGC
>r473.1 |SOURCES={KEY=4440dff4...,bw,868254-868554}|ERRORS={}|SOURCE_1="mcg" (4440dff437a67938963f7ee3177b9a39f2c413a8)
TTTATGTGATCAGCGGTTTCCTGATCACCACCATTCTTCTCCGCGAGGCGGAGAAGACCGGTCGT
ATCGCACTCGGGCTGTTCTGGGCGAAACGCATCCGTCGTCTGGTTCCGGCGCTGGTCGTGACGGT
CGTGTTCACCCTCGTGGTCGGGGCGCTCGTCGGCTCCGTCCTCGGGTGGGATTCCCTCGCGCTGC
AGGGGGCGGCTTCGGTCTTCTACGTTGCGAACATCCTGTTCTGGCGGGAGTCCACCAACTACTTC
GACACCGGGAGCGGGTTGAGCCCGTTCCTCCATATGTGGT
>r474.1 |SOURCES={KEY=4440dff4...,fw,711954-712254}|ERRORS={}|SOURCE_1="mcg" (4440dff437a67938963f7ee3177b9a39f2c413a8)
CGGCGCGCTCGCCGAGAACCGCACGCCGTTCTCGATCCTCACCAAGGGCACGCTGCTCCGGCGTG
ACCTACCGCTCCTCACCGATGCGGCGAAAGAGGTGCGGGTGACGCTCGCGATGTCGATCGCGGTG
TTCGACGACGCGCTGCAACGATCGCTCGAGCCCGGCACCCCCACCGCGGAGGCGCGACTCGACAC
CGTTCGGGCGGCGACCGCGGCCGGGTTCCGCGTGACGGTCTTCCTCATGCCGATCCTCCCGCACC
TCACCGACTCGGTCGCCGCCCTCGACCACGCTCTCGGGCG
>r475.1 |SOURCES={KEY=4440dff4...,fw,298490-298790}|ERRORS={}|SOURCE_1="mcg" (4440dff437a67938963f7ee3177b9a39f2c413a8)
ATCATCAACGACGCGCTCGACAACATCGAGGCGAACCGCGGGCACCCCCTCGTGCTCGAAGACCT
CGACCTCGACGACGCGGCATCCTACGAACTCCTCGCGCGCGGCGACACGCTCGGCGTCTTCCAGC
TCGACGGCGGACCCATGCGGTCGCTGCTGCGCCTCATGCGCCCCGACAACTTCGAGGACATCTCG
GCGGTCCTCGCTCTCTACCGTCCCGGCCCGATGGGCGTGAACTCGCACATCAACTACGCGCTGCG
CAAGAACAAGCAGCAGGAGATCGAGCCGATCCACCCCGAG
>r476.1 |SOURCES={KEY=4440dff4...,bw,209372-209672}|ERRORS={}|SOURCE_1="mcg" (4440dff437a67938963f7ee3177b9a39f2c413a8)
GCACAATCGACGCCGCGCTGGCGACAGAAACCAACTGAACCCGAGGAGAAGGACATGACCATGGA
CACCGACGACGGCTACGACGACCTCCTGGCCGAGCCCACGCCAACCGGCCCCTGGAGCCCCGGAG
AGTGGGTCACGATCTTCGGCACCATCACGGCGAACTTCGGCGTTCCGTTCCTCGACATTTCCAAG
GTCTATGCACGCGGTGACGTTGTTCAGATCACCGAGGCGACGATCCAGCACCAGGGCTACCTCCT
CACGCTGGCCGACGACGAGCAGGCGCAGCTCAACCGATGG
>r477.1 |SOURCES={KEY=4440dff4...,bw,1768175-1768475}|ERRORS={}|SOURCE_1="mcg" (4440dff437a67938963f7ee3177b9a39f2c413a8)
CCGTGAAGGGCTTCGCGTTCACGCTCGGGCTCACGACCGCGATCGACATCCTCATCTTCATCCTC
TTCACGCACCCGGTGATGCAGCTGCTGGCGCGGACGCGCTTCTTCGGCTCGGGCCACCCCCTGTC
GGGAATGGACCCCGAGGCGCTCGGCGCCGTCTACCGCGGTCGCGCGCAGTTCCGCGCCCCCGCCG
CTGCCGTCTCCGGCCGCGCCAACCGCTCACGCGGCGAAGCCCAGCGCCGGCAGACGATCGCGGAG
CGCAAGCGCGCGGAGCTCGCCGCAGCCCAGGGCAGTACCC
>r478.1 |SOURCES={KEY=4440dff4...,bw,2531862-2532162}|ERRORS={}|SOURCE_1="mcg" (4440dff437a67938963f7ee3177b9a39f2c413a8)
GGGAGCAGCCGTTCCGGTCGGCGCCCTCGACGTCACGATGTACCGCGACGATCTGCACCGCAATC
CGACGCGCGCGCCCCAGACGACCCGCATCCCCGCGGGCGGCATCGACGGCAGAGTCGTCGTGCTG
ATCGACGACGTGCTGTTCTCGGGTCGCAGCATCCGCGCCGCCCTCGATGCCCTGCAGGACATCGG
GCGCCCCGCCGCCGTGCGGCTCGCGACGCTCATCGATCGCGGCCACCGCGAGCTGCCGATCCGCC
CCGACTTCGTGGGCAAGAACCTCCCGTCGGCGCGCGACGA
>r479.1 |SOURCES={KEY=4440dff4...,fw,553229-553529}|ERRORS={}|SOURCE_1="mcg" (4440dff437a67938963f7ee3177b9a39f2c413a8)
GGTCGGCGTGGGCTTCGACCGCGATCGCGACCGCGGTGTCGACATCGGCGGCCGTGGCGTCGGCC
ACGCTCGTGAGCACCTCGCCGGTGGCGGGGTCGATCACCGCGCGCGCGGGGCGTTCGCCGAGCGG
CATCCACTCTCCACCGAGGAGGAACGGTTCGTACTCCGGCAGCGCGGTGACGGTGGGGCGAAGGC
TCATGGGGGTCCTCAGAAGATCTCGAAGTACTCGCGCTGCTCCCAGTCGGAGACGTGGCGAAGAT
AACGGGCGAACTCGGCCCTCTTGATGGTCGCGTACCACTC
>r480.1 |SOURCES={KEY=4440dff4...,bw,899013-899313}|ERRORS={}|SOURCE_1="mcg" (4440dff437a67938963f7ee3177b9a39f2c413a8)
ACCCTACCGCGGCGCCCGCCGCGCCCCCGCGTCGATCCCGCGCCGCTCCGCCCGGCCCGTCCCGC
GCCGCCCGGGCCGCCCGGGCCCGGCCCGGCCAGGGTTGAGTGTCCAAGACACGCGGACAGGGCCG
CTCGGCATCCGCGTGTCTTGGACACTGAACGCAGGAACGGAATGGGGACGGGGCAGGGGCAGCGG
CAGCGGCTCCGTCGCCCCCCAGTGTCCAAGACACGCCGTATGCACCCGGTGCCCAACGGCGTGTC
TTGGACACTCAACGCGGAACGGGAACGGAACGCGGGACGG
>r481.1 |SOURCES={KEY=4440dff4...,bw,2721416-2721716}|ERRORS={}|SOURCE_1="mcg" (4440dff437a67938963f7ee3177b9a39f2c413a8)
GGGCGGCGCGGTGCATGCGGTACCCGAGGTCGCCCATCGCCTTCTCGACGCGGGCGCGGGTGGTG
GGATCGACCCGGGGACTCCCGTTCGCGACGCGCGAGACCGTCTGGGCCGAAACCCCGGCCGCCGC
GGCCACATCGGCCATCGATACGCGCATGCCACCCCCTCGGTGTTGACGATATCACGGCTGATCTG
TAGCGTGTTATCGTGAACACGGACAGCCCCACCGCAGTGGCCCTCGGCGCCGGAGTCGTCAAGCG
CCCCACGCGCCTGGCCGACGGCCGCGAACTGATCTACTTC
>r482.1 |SOURCES={KEY=4440dff4...,fw,1678930-1679230}|ERRORS={}|SOURCE_1="mcg" (4440dff437a67938963f7ee3177b9a39f2c413a8)
GGCATCCCGGACGACGGACTCGTCGCGTCCGGTCTCTGCGCCGGCGAGGACGACGCTGGTGAGGA
GCCTCTTGAGATCCCATTCCCACGGCGCCCAGGCCGCTTCGTCGAAGTCGTTGAGGTCGAAGACG
AGGGTGCGCTGCGGTGAGGCGTAGAAGCCGAAGTTCGCCACGTGGGCGTCGCCGCACGAGGCGAC
GTGGAACGGGGTGGACGGGTCGCGCGCGAGGTCGGCGGCCATGACGGCCGCGGAGCCGCGGTAGA
AGGCGAACGGGTTCGCCGACATCCGCTCGATGCGCAACGG
>r483.1 |SOURCES={KEY=4440dff4...,fw,3456757-3457057}|ERRORS={}|SOURCE_1="mcg" (4440dff437a67938963f7ee3177b9a39f2c413a8)
GTCGCGCAGGTTCGCCACCCACGACCCGATGAGCGCGAGCGCGGCGATCCCGGAGAGGGCCACGA
CGCCGAGGAGGAGCGGCGCCTGGTTGTTCGCCGCCTGGATGATCGTCCAGACCAGGAACAGGGCG
GCGGCGACGATCGTGGCCAGGCCCGACTTCTTCGCCAGGGCGCGGGCGTCCGCCCGCACCTGACC
GTCGGTCTTCAGGGCGACGAAGTACACGCCGTGCGTGAAGAACAGCAGCAGGGTCACCAGGCCCC
CGAGGATGCCGTAGGGGTTGAGCAGCGTGAAGAGGGTCCC
>r484.1 |SOURCES={KEY=4440dff4...,fw,911597-911897}|ERRORS={}|SOURCE_1="mcg" (4440dff437a67938963f7ee3177b9a39f2c413a8)
GCGTCCGCCGCGCCGGACGTGCACCGCGACGGCCGCGCCGACCACGATGAGGAGGAACGTGGCGG
CGGTGACCGCGACGATGCTGGTGTGAGTCGGCAGGACGAACATCAGGGCGGATGCCGCGAGGACT
CCCGCCAGAACTCCCGCCAGCGTCGTGCGCGGGGCGACGAACCGACCCAGGGCGAGCACGGCTCC
ACCCCAGACGAGCGCGGCCACCCCGAGGACGACCAGACCCGCTCCGAGACCGCGCGAGGCGATCC
CGGAGCTGGGTCCGACGATGGCGCCCGCACCGAGGGCGGC
>r485.1 |SOURCES={KEY=4440dff4...,fw,5996-6296}|ERRORS={}|SOURCE_1="mcg" (4440dff437a67938963f7ee3177b9a39f2c413a8)
ATCCCGCCGCTACCAGAGCGAGTTCATCGGGGGCATCAAGGACGAGGTGGTCGGCAAGAACGTCG
ACGAGATCTCCGTCAGCAAGGTCGCGGGGTCCTCGCTCACCAGCGGCGGCTTCATGACGGCCCTC
GAGACGATCAAGTCCGAGGCGAAGGCCTGATCTCGTGACCTCGGCGACCGCGACCGGTGCGGTGT
GGACGTTCGACGCGATCGGGACCGCCTGGGCGATCGAGACGGCGGAGCCGTTGCCCGGGGCCACG
CGCGCCGCGGTCGCCGACGTCGTCGACGGGTTCGACCGTG
>r486.1 |SOURCES={KEY=4440dff4...,bw,3095118-3095418}|ERRORS={}|SOURCE_1="mcg" (4440dff437a67938963f7ee3177b9a39f2c413a8)
AGGAGCGGGACGTCGTAGACGACCAGGGCGCCGGGATCGGCGGAGAGCGCCGCACGGAATCGCCG
CTGCGACTCCTCCCGCACCGCGGGGTGCACCAGCGCGTTCAGCGCGGCGAGCCGCTCGGGATGAC
CGAAGACCCGTGCTCCCAGCGCGGGCCGGTCGAGCGATCCATCGGGCCGCAGCACCTCGGGTCCG
AACTCTGCGGCGATCGCGGCGAGCACCGGCGAACCGGGCGCCTGCACCTCGCGGACGATCGCATC
CGCATCCACGATCACCGCGCCCTTCTCGGCGAGCATCCGG
>r487.1 |SOURCES={KEY=4440dff4...,bw,2099159-2099459}|ERRORS={}|SOURCE_1="mcg" (4440dff437a67938963f7ee3177b9a39f2c413a8)
GTGAATCGTGAACGAGGTCTTCGGTACCGTGCACGCCGCCGTGCAGACGGTCGAGAACAACCCGA
TCCTGAACATCTCGATCTTCGGGGCGTTCGTGGCGGTGACACTATTCATCGTCATCCGCGCCAGT
CGCAACAGCAAGACCGCCGCGGACTACTACGCGGCGGGGCGGTCGTTCACCGGGCCGCAGAACGG
GTTCGCCATCGCCGGCGACTACCTCTCGGCGGCGTCGTTCCTCGGAATCTGCGGGGCCATCGCGA
TCAACGGATACGACGGGTTCCTGTACTCGGTGGGCTTCCT
>r488.1 |SOURCES={KEY=4440dff4...,fw,3575835-3576135}|ERRORS={}|SOURCE_1="mcg" (4440dff437a67938963f7ee3177b9a39f2c413a8)
ACATGACCGACCGCCGCGATCCCGATCTCGAGGGCGCTGCCGCTCCCTCGGGCGATGACACCGCC
GACCCGTTCATGACCGACGTGCTGAGCGCCGACGACGTCGCCGTTCTGCAGGACCTGGAGTCCGC
TTCGGCGGGCGAGGTCACGACGGTCGCCCCCGTCGCGGAGCCGACCCCGGATGCCACGCGCGCGG
GCCTCGGCATCTCCCACCGGCGCGCGCGCCGCGGCGCGTTCTTCGGTCGTCGCGGGGCGGAGGTC
CCCGCGGCCGGTGCCGACGACGTCACGAGCGTCATCCCCG
>r489.1 |SOURCES={KEY=4440dff4...,bw,2275577-2275877}|ERRORS={}|SOURCE_1="mcg" (4440dff437a67938963f7ee3177b9a39f2c413a8)
TACCCCTCGGGGAGTTCGACCACACCGGCCTCGCCCTGGATGGGCTCGACGATGAACGCGGCGAC
GCGCTCGTCGACCGCCGCCTCGAGGGCTTCGACCGTCGCCTCGATGTGCTCGACGCCGGGCACCA
TCGGCAGGAAGTCGGCCTGCAGGGCGGGCTTGCCGGTGAGCGCGAGAGCACCCATCGTGCGCCCG
TGGAAACCGCCCTGGAGCGTCAGGATGCGGGTGCGGTCGGTTCCGCGCCCGTGCAGCCGGGCCAG
CTTGAACGCCGCCTCGTTCGCCTCGGCGCCCGAGTTGGCG
>r490.1 |SOURCES={KEY=4440dff4...,bw,1059276-1059576}|ERRORS={}|SOURCE_1="mcg" (4440dff437a67938963f7ee3177b9a39f2c413a8)
GCCGTCGTCCTGAACCGCGGCGGTCAGCGGGGGAGGAAGAGCGCGCCGCCCTCGGCCTCGGCGAG
CCCGTCGGAAATGAGCGAGTCGATGGCGCGGTCGCGCTGCACCGGATCGGGCCAGTCAGGAACGA
CGTCGTCGAGGAGCACGGCGGCCGGCGCCGCCTCGCGCAGCACTCGCAGCACCGCGCCGCGCGCC
TGTCGATCGCTTCCCTCGTACTTCGCCTGGCGTCGTCGGCGATCCTCGGATGCCGGGTACCCGGC
CGCTCGCCACGCGCACTGCGCCGCGAGGGGGCAGACGTCG
>r491.1 |SOURCES={KEY=4440dff4...,fw,51363-51663}|ERRORS={}|SOURCE_1="mcg" (4440dff437a67938963f7ee3177b9a39f2c413a8)
CAACACGGGCCTCATCATCCACTCGGAGCGGGGCTCGGCGTTGGGTCGTGTCACCGGCGACGGCG
AGTTCCGGCTCGTCCGCGGCGACCGTGACGCGTTCGGTCTGCACGGACGCTCGGCCGAGCAGCGG
ATCGCGATCGACCTGCTGCTCGACCCGGAGGTGGGGATCGTTTCGCTCGGAGGCCGCGCCGGGAC
CGGCAAGTCGGCACTCGCGCTGTGCGCGGCCCTCGAGGCGGTGCTGGAGCGTCAGCAGCAGAAGA
AGATCATCGTCTTCCGTCCGCTGTTCGCCGTGGGCGGGCA
>r492.1 |SOURCES={KEY=4440dff4...,bw,1004284-1004584}|ERRORS={}|SOURCE_1="mcg" (4440dff437a67938963f7ee3177b9a39f2c413a8)
GACGATGCCGACGACGCGGCCCCGGTACATGACCATGATGCGGTCGGCGAGGGCGGTGACCTCGT
CGAGCTCGGTGGAGACGACGATCACGGGCACACCGCTGTCGCGGGTCTCGATGACGCGCTTGTGG
ATGAATTCGATCGAGCCGACGTCCACGCCACGGGTGGGCTGGGCGGCGACGAAGAGGCGGAGGTC
GCGGCTGAGCTCGCGTGCGAGGACGACCTTCTGCTGGTTGCCGCCGGAGAGGCGCCCGACGGGTG
TCTCGATCGAGGGCGTCCGCACGTCGAACTCGCTCACCTT
>r493.1 |SOURCES={KEY=4440dff4...,fw,1426526-1426826}|ERRORS={}|SOURCE_1="mcg" (4440dff437a67938963f7ee3177b9a39f2c413a8)
CCGCGCGGGGTCGTGGTTCTGCTCACTCGGGTCCTTTCGGGAGGACGGATGCCGCTGAGCGGCAC
GCCGAGACCGCGACGACGCGCAGGTCGGGACGAGTTTAAGGACCGACACCTGAAAAGTGCGTGAA
CGAACGGTGTGGCGAGTGGACGCGCGGCCGCGGCCAGGCCGGACGGCTCAGGCGCCGAGCTCGGA
ACGGGGGGCCGGCACGACGGGGGTGTCGATGTGGAACGTGGCGGCGAAGCGCTCGAGGAGAGCCT
CATCGCCCGCCAGCACGTGGACGACGCCGGAGTCGATGGC
>r494.1 |SOURCES={KEY=4440dff4...,bw,1879194-1879494}|ERRORS={}|SOURCE_1="mcg" (4440dff437a67938963f7ee3177b9a39f2c413a8)
GCGACGTACGCCTCGACCGCGCCGTCCCGGCGATTGCGCACCCAGCCGGTCGCCCCGACGCGCTC
GGCCTCGGCGCGCAGGGCCCACCGGAACCCGACGCCCTGCACGTGACCGCGGACGGTGATCTCGA
CGGCTGCCATGCCTCCATTGTGTCCTCAGCCGGTGAACACGGGGAGGACGAGCGAGAACGCCAGG
GCCCACATCACGAGCGCGATGACGCCGTCGAGCACCCGCCACGCCGTGGGGGAGTCCAGCCAGCG
TCCGAGGAAGCGCGCGCCGAAGCCGAGCGCCGTGAACCAC
>r495.1 |SOURCES={KEY=4440dff4...,bw,711582-711882}|ERRORS={}|SOURCE_1="mcg" (4440dff437a67938963f7ee3177b9a39f2c413a8)
GGTTCCCGCGCCCACGATCCTCGTCGCAGCTCGCTGCGCAGTACGTCGGCGACGTTGATCTTCAC
GACGATCTGGGAGTCGAAGTCGGCCCCCGAGTCGAGGTCCAGGTATTCGTGCGTCTTGCGGGCGA
AGCAGTTGTGGCTGACGACGCCGTTGGCGATGAAGTCCCCCGTGCCGGTGCTGATATCGATCATG
TCGATCTCGTACCCGAGGTCTTCCACGGCGACGACGCGGAGGTCGGAGCTGGTCTTCACGGCGGC
CCCTACGACGTCGAGCTTCCGCGTCAGGGCAGGGCGCGCG
>r496.1 |SOURCES={KEY=4440dff4...,fw,2337918-2338218}|ERRORS={}|SOURCE_1="mcg" (4440dff437a67938963f7ee3177b9a39f2c413a8)
GCGGCCTTCTCGGCCTCGGGTTCGGTGACGACGAGGGGCTTGGCCGCCCCGGAGAAGAGTCCGGA
TGCCACGATCAGGCCGACGACGATGAAGAGCGTGTTGAGCAGCCCGATGTGGTCGCCGATCCAGC
CGAGGATCGGCGGACCGCAGAGGAACGCGACGTAGCCGATGGTGGCGGCCGCGGCGACGCGCGAG
GCGGCCTTGGCCGGGTCGTCGGCGGCGGCGGACATGCCGATCGGGAACCCGAGCGAGGCCCCGAG
GCCCCAGAGCGCGGCACCGATGTACACGAGCGGTCCGAAC
>r497.1 |SOURCES={KEY=4440dff4...,fw,3537541-3537841}|ERRORS={}|SOURCE_1="mcg" (4440dff437a67938963f7ee3177b9a39f2c413a8)
CGACGGTTCGGGTGACGTGATCGTCCGTCTCTACGAGGCGCTGGGGGAGCGGCAGGCCGCGACAC
TTCAAGCGGGCTTCGAAGTCACGGCCGTGGCCGAGACCGACCTGCTGGAGCGCGAGGTCGACGCC
GCCGCGGTGTCGAGCGTCTCGGGCCGCGCGGTCGAGCTCGCCCTGCGTCCGTTCCAGCTGGTGAC
GCTGCGTCTGAAGCGCTGAGCGCCTCGGGTCACGTTGCGCGTGACGCGCTGAGCCCGTCGGCTCG
GGAGCAGTTCCGGGTAAGGGAGGACGAATACTGCGGATTC
>r498.1 |SOURCES={KEY=4440dff4...,bw,1089218-1089518}|ERRORS={}|SOURCE_1="mcg" (4440dff437a67938963f7ee3177b9a39f2c413a8)
GCGAGGAGGCTCCGTGCCGATACCGGGGGCGTCTCGCCACCGATCTCGGCGATCTGCACATCGGC
GTCGAACCGGGAGGCGGCCTTCACGAACGTCGCGGCGGGGCGGGCGTGCAATCCGGAGGGATTGA
CGACCGTCGTCTCGAACGAGAGCTCGCCGCCCGACTGCGCGCTCTCGCGCTCCGGTACCGGAGCG
GCCGCCTCCGTCGCGCCGAGGTGCACGCGCTTCGCCTCGGCCGCCCCCGCGACCTCGGCCGCCAC
CTGCGCGAGCGTCGCGCCGCCCGCGGCCGTGACGACCGCG
>r499.1 |SOURCES={KEY=4440dff4...,bw,3185135-3185435}|ERRORS={}|SOURCE_1="mcg" (4440dff437a67938963f7ee3177b9a39f2c413a8)
GATCGGCGGATTGCCGCGCGCCGTGTCGGGGCTCGTGACGATGTCGGCGACGGGCGCGAGGTTCA
TGTTCACCCCGGCCTGCGCGAGTTGCGCGGCCCACGTCGCGGCGCTGGTGCGCAGGTCGTCCTGC
CGCCCCTGCTCGAGGGCCGAGGGGATGCCGTCGAACCCGGGGCCCGAGAGCACCTGCACGTCACC
GCCCTCCTGGTCGGTCGACACCCACAGCTCGGGGGCGCCGGCCGCGACGAGTGAGGTGAACCCGC
CCACGAGCTCGGCCGTGGCCTGCACCCCGGCATCCGATCG
>r500.1 |SOURCES={KEY=4440dff4...,bw,1293488-1293788}|ERRORS={}|SOURCE_1="mcg" (4440dff437a67938963f7ee3177b9a39f2c413a8)
ACACGTGGGAGGGCCTGCCCGTCGACGGATACACGGCGTGGCTGGAGCGGATGGCCGACCACCCG
AACATCCAGGTGAAGCTGTCGACCGACTACTTCGACGAGTCGCAGCCGCTGAACCGGAAGTCGAC
CGTCGGACAGGTGCCGGTCGTCTACACCGGCCCGGTCGACCGCTACTTCGACTACGCCGAGGGCG
AACTGTCCTGGCGCACGCTCGACTTCGAGCAGGAGGTCCTGCCGATCGGCGACTTCCAGGGCACC
AGCGTGATGAACTACGCCGACGCCGACGTCCCCTACACGC
>r501.1 |SOURCES={KEY=4440dff4...,bw,212580-212880}|ERRORS={}|SOURCE_1="mcg" (4440dff437a67938963f7ee3177b9a39f2c413a8)
GTGAGGGCCTGTCGGTGCACCCCCTGGGACTCGAACCCAGAACCCACTGGTCTCCCCGGTGCGAG
AACTGTAGAGATGGCGCGTGATGCGGTGGAGCTTGTTCCGCGAATTTTCGGCATCTTGTACCCGC
TTCATGAGCTGAAACGTCACGCAGCTAGACGCGGTATTCCGAGGTCATCTTGCAAGAATCTTGCA
TGGTCTACGCATTGGACTGGTCACTCCAACCATCGCAGAGTCTCGTCTGAGACCCATGCTTCTAG
CCCATCCGCCGTGACCTCGACCTCTGCCTCCAACGCCACA
>r502.1 |SOURCES={KEY=4440dff4...,bw,3138207-3138507}|ERRORS={}|SOURCE_1="mcg" (4440dff437a67938963f7ee3177b9a39f2c413a8)
CACGAATGGCGTAACGACTTCCCAACTGTCTCAACCGCGAACTCGGCGAAATTGCATTACGAGTA
AAGATGCTCGTTACGCGCAGCAGGACGGAAAGACCCCGTGACCTTTACTACAGCTTGGTATTGGT
GTTCGGTGTGGCTTGTGTAGGATAGGTGGGAGACTGTGAAGCGGACACGCCAGTGTTCGTGGAGT
CATTGTTGAAATACCACTCTGGTCACTCTGGATATCTAACTTAGGACCGTGATCCGGTTCAGGGA
CAGTGCCTGGTGGGTAGTTTAACTGGGGCGGTTGCCTCCC
>r503.1 |SOURCES={KEY=4440dff4...,bw,3644356-3644656}|ERRORS={}|SOURCE_1="mcg" (4440dff437a67938963f7ee3177b9a39f2c413a8)
CCTCCTCGCCGTGCAGCCCGACCGCGCGTACTTCGGGGCGAAGGACGCCCAGCAGGTCGTCGTCG
TCCGCCGAATGGTGGCGGACCTCGGCATCCCGGTCGAGATCGTCACGCGGCCCACCTCCCGCGAT
GCCGACGGGCTCGCGCGCTCCAGCCGCAACACGCGTCTCTCACCCGACGACCGCGCGATCGCGGC
GGCGATTCCGCGGGCGCTCCGGGCGGCACAGGATGCCTTCGCCGACGGCATTCGGGATCCTCATG
TCCTCACCGCGACCGTGCGCGCCGAACTCGACGGTCTCGA
>r504.1 |SOURCES={KEY=4440dff4...,bw,2674543-2674843}|ERRORS={}|SOURCE_1="mcg" (4440dff437a67938963f7ee3177b9a39f2c413a8)
ATGAACGCGGGGGCCTCGTCGGCGCGCTCGCGGAAGCGGAACTTCGGGCCGTACGCGACGCCGTC
GATGACGAAGCCGCCGTTGGCCGTGTAGACCATGTCGGGCAGACCCTCGACGGGATCGATGAGCT
CGATCTCGTGGCCGAGCTCGGTGTAGGTGTCGTACAGCGACTGCCACTGCTGCAGGGCGAGGTTC
GTGTCGGTGGGGCGCGAGGGCTCCATCCACGGGTTGATGCTGTAGCTCACCGTGAAGTGCTCGGG
CCGGCACATGAGGTATCGACGGTGCTGCTGGACACGGCCG
>r505.1 |SOURCES={KEY=4440dff4...,fw,2766894-2767194}|ERRORS={}|SOURCE_1="mcg" (4440dff437a67938963f7ee3177b9a39f2c413a8)
CGCCTCGACGTCGGCACCGGGGATCAGCGCGAGCGCGATGATGTCGGCGACCTCGGTGAACTCCG
CGTCGCCGAAGCCCCGGGTGGCGAGGGCCGGGGTGCCGATGCGCAGACCCGACGTGACCATCGGC
GGGCGCGGGTCGTTGGGGACCGCGTTCCGGTTGACCGTGATGTGGATCTCGTGCAGCAGGTCTTC
GGCCTGCTTGCCGTCGATCTCGGCCTCGCGGAGGTCGACGAGCACGAGGTGCACGTCCGTGCCAC
CCGAACGGACCGCGATACCGGCGGCCTTCACGTCGTCCTG
>r506.1 |SOURCES={KEY=4440dff4...,bw,277282-277582}|ERRORS={}|SOURCE_1="mcg" (4440dff437a67938963f7ee3177b9a39f2c413a8)
TCGGAGAGTGGCATGCGTCCCCCTCTATTGCTCAGTACGTTCGATTCTACGCGGGGCGTGGATCA
CTAGGCTAGGCCCGTGTCGACCTCCCCGGAACCGATCGAAGCCGTTTCTCAGCGACTCGACAAGT
TCGTGTCTGAACAGATATCGTACGCCTCCGCGCTGGGGTCCGAGGCCGAGAAGATGGCCCGCGCC
GGGGCCTCTGCCCTTCGGGGCGGCAAGCGCCTGCGCGCCCGCTTCCTGCTGACCGGTCGCCGTGC
CGTCGACGAGGTCTCCTCGGGCGCCACGACGGCTCCGGAC
>r507.1 |SOURCES={KEY=4440dff4...,fw,1715598-1715898}|ERRORS={}|SOURCE_1="mcg" (4440dff437a67938963f7ee3177b9a39f2c413a8)
CCGACGAAGACCGTGATCGGGTCCGGCGACGAGGCCGACCTGCGTCTGCCCGGCCTCGCGCCCGT
CCACGCCGAGATCCGGCACGAGGGCGACGACGAGTACGTCCTGTACGGATTCGACGTCGTCGGCG
GCGGCGGTGCCGCGGTCGAGGGGCGTCGCGGTAACGGCCGCATCCTGCGCACGGGCGCGCGGATC
GAGCTCGGCGACTGGCGCCTGGCGTACTTCCGCGCGGAGTGGGCCGATCACGGCCGTCCGTACGG
CGGTCGTGTCGGCGGCGAGCTCGCGCGTCAGCGCAAGCAA
>r508.1 |SOURCES={KEY=4440dff4...,bw,3429416-3429716}|ERRORS={}|SOURCE_1="mcg" (4440dff437a67938963f7ee3177b9a39f2c413a8)
CCGCGTTCGGCGCGACCGCCGCCCCCGCCACCCCGTCGACCACCTCCGCCGACGCCGGCTTCGCC
CGCGACATGCAGGTCCACCACACGCAGGCGGTGCTCATGGCGATGGAGATCTACCGCAAGACCTC
CGACGACGAGCTGCGCACCCTCTCGTACGACATCGCCACCACCCAGGCGGGTCAGCGCGGAGAGA
TGTTCGGCTGGCTCGTGCAGTGGGGCCTGCCGCAGGCGTCGTCCCAGCCGCTGATGCAGTGGATG
GCTCCGTCCAGCGCGCACAGCCACGGCGACACCTCCGCGC
>r509.1 |SOURCES={KEY=4440dff4...,bw,2002035-2002335}|ERRORS={}|SOURCE_1="mcg" (4440dff437a67938963f7ee3177b9a39f2c413a8)
TGACCTCGTTCAACCACTACGCGCTGGGCGCTGTCGCGGACTGGATGCACCGCGAGCTCGGCGGG
CTCACCCCCCTCGAGCCGGGGTACTCGCGAGTGCGGATCGCCCCTCGGCCGATCGACGGTGTCGA
TCACGCGCAGACGTCATTCGACAGCCGCCACGGAGCCATCGCGGTGTCGTGGCGCCGAGACGGCT
CGCGGGTGCAGGTCGAAGCCACCATCCCCGAGGGTGTCGTCGCCGAGATCCGACTGGGCGACGTG
GACGAAGAAGTGGGCCCCGGCGTCCACCAATTCTCCGCGG
>r510.1 |SOURCES={KEY=4440dff4...,bw,451694-451994}|ERRORS={}|SOURCE_1="mcg" (4440dff437a67938963f7ee3177b9a39f2c413a8)
CGGGGGCGTCGTACCAGTCCACCGGCTCCTCCGCCACACGGTAGCCGAGCTTGTGCGCGAGGTAG
AGGACCTCGAGATCGAACGAGAACCCGTCGACGACCTGCGTCGAGAAGAGCTTCTGCGCGGCGGG
CGCGGTGAACAGCTTGAACCCGCACTGCGTGTCGGCGACGTCGATGCCGAACACGCGCGAGACGA
GGACGTGCAGCCCCCCGCTGAGGATGCGGCGTCCCAGGCTCTTGTTGCTCACCGCCGCCCCGGCG
ATGGCCCGCGAACCGACGACGACGTCGAAACCCTCGGCGA
>r511.1 |SOURCES={KEY=4440dff4...,bw,1567277-1567577}|ERRORS={}|SOURCE_1="mcg" (4440dff437a67938963f7ee3177b9a39f2c413a8)
GCGCGGGGCTCTACCACACCGCCATCGTGTTCCAGGATCAGGCGCGGCTCGCTTCCGCCCTGGCA
TCCATGGCCCAGCACGCCGGGCAGTTGTACGAAGGCTCCGCCGACCACCTCGTCAGTGAGGCGTT
CTACTTCCACGATCCCGAGGGCAACGGACTCGAGCTCTACCGCGATCGCCCGCGCGACGAGTGGA
CGGTCCACGCCGACGGCCGGGTGCAGATGGGGGCGGAGTTCCTCGACCCGAACCAGTTCCTCCAG
CGCTGGTACGACCCCGAGGCCGGAGAGGACGGGACGGATG
>r512.1 |SOURCES={KEY=4440dff4...,fw,2607875-2608175}|ERRORS={}|SOURCE_1="mcg" (4440dff437a67938963f7ee3177b9a39f2c413a8)
CTTGTACTGGTTGAGCATCAGGCGCCGCAGGATCTCGGTCTCGATCGCAGCGAACTGCGCCGTGT
GCACCACCGGGCCGCGGATCATGAACTGCTTGCGGGCTTCACGGTTCATCGCACGATCCGCCGGT
GAGAGCGCGTCGAGCTCGGCGCGAGTGATCGGGATGGGCTTGTCGAGGGTCTCGCTGACGAACGC
GGACCACCCTTCCCGCGTGTTGATCGCCTGGGTCATGTCAGCCGCTCCCACACCCCGTCATCGTC
CGCGAGGAGCGAGAACCCACCGCCGCGCTCCCAGATCACC
>r513.1 |SOURCES={KEY=4440dff4...,fw,1627551-1627851}|ERRORS={}|SOURCE_1="mcg" (4440dff437a67938963f7ee3177b9a39f2c413a8)
CCCGCGGGACAGGGCGTCGAGGTACGTCACGGGGAGCGCCGGCATGAGCATGCTGATGTCGAGCA
GCAGGCGCACGTGGGGGCTGTCGATCTCGGCGATCCGCGCGAAGGCCTCGGGCGACGCGGCCGGC
GTCTGGTGCCCCTGCGCCTCCTCGTACAGCACGAGGTCGAGTTCCTCCAGCAGGGGCAGCGCGCG
CTCGAGCACCGCGCCCGCCTGGCCGATCGGGAGGCGCACGCCCTGCGCGCCGAGCGCCGCGGAGG
TGCGCAGCTGCGGCTCGAGGAAGGCGAGGCGCTCGTCGTC
>r514.1 |SOURCES={KEY=4440dff4...,fw,977151-977451}|ERRORS={}|SOURCE_1="mcg" (4440dff437a67938963f7ee3177b9a39f2c413a8)
GCCGAGGCGGCAGCGAACGGGCCGGCGCGCGTCGTCCCCGACTACGGGGTGGAGTTCCTGGGGCT
CGAGGTCGGCGACGACGATGTCAAGGTGCGCGTGCAGACGGCCGAGGGCGAGCGCACCATCCGCG
CGAAATACGTCGTCGGCTGCGACGGTGCCCGCAGCGGCGTGCGACAGGCGATCGGCCGCACGCAC
GTGGGTGCCGCCGCCCAGCACGCGTGGGGTGTCATGGATGTGCTCGTCGAGACGGACTTCCCCGA
CTGGCGCATCAAGTGCGCGATCAACGCCGCCGCCGGCAAC
>r515.1 |SOURCES={KEY=4440dff4...,fw,2418196-2418496}|ERRORS={}|SOURCE_1="mcg" (4440dff437a67938963f7ee3177b9a39f2c413a8)
AGGAACTGGTCGAGCTCCGCCACGGCGCTGACCGACACCAGGAAGATGTGCCAGCCGACCACGAT
CACGCCCGTGATGACCGCGAGGATCGACACGACACGCAGGTCGCCGCGCGGCGTCGGGGGTGCGG
GGGGCTGATCCCGCGGCGGCACGTGCTGGCCCGGCTCGAGGGAGTCGGGGAGAGCGTCGTCGGCG
GGCATGGGTCGATCCTCGCAGGTTCGCCGCCCCCGCGGCGAGAGGGCTGCGATGTCGACGCCCCC
GCGTAGCCTGCGGGGATGAGAACGATCGGCGTCGACCTGG
>r516.1 |SOURCES={KEY=4440dff4...,bw,2130267-2130567}|ERRORS={}|SOURCE_1="mcg" (4440dff437a67938963f7ee3177b9a39f2c413a8)
CAGGCCCGAGAGGGTCAGCGCGTCGATCTCGACGGCGTGGTCGGCGACGTTCGCGAGCACGAGCA
CGGCGGTGCCGGCACCACCGGGGCGAAGGAACGCCACGACCGAGTCGACGTGCGCGTCGAACGCG
ATGAGCTCGTTGCCGGCGAGTTCGGGCGTCGACCGGCGCACGTCGATGAGCCGCGTGAGCCGCGA
GAACACGCGGCCGGCGGGGGTCGTGGCATCCGTCCGGTCGGCGTAGTTCTGTTCGGGGCGGTGCG
GGCGGTGCACCCACCGGCTGTCTCCGGCCTCGGCGCGGTT
>r517.1 |SOURCES={KEY=4440dff4...,fw,465893-466193}|ERRORS={}|SOURCE_1="mcg" (4440dff437a67938963f7ee3177b9a39f2c413a8)
GTGCGGCGTTGTCGGGTTCGGCATCCCGCAGCCACCGGAGCTTCGTCGCGGTGAACGAGGCGACG
GGCACGACACCGGTCCGCTCGGCGTACGTTTCCGCGCCGACCTCGGCCATGAGGTCGGCCGCGGC
CTGCGCCGAGCGGGTGTCGTTCCACAGGAGAGCGTCGCGGATGACACGCCCCTCCGCGTCGAGCG
CGACCATGCCGTGCTGCTGACCCGCGATCGAGACCGCGGCGACGTCGTCGAGGCCGCCGGCCTGC
GCGATGGCATCCTGGAGCGCGATCCACCACGCCTCGGGAT
>r518.1 |SOURCES={KEY=4440dff4...,fw,2219581-2219881}|ERRORS={}|SOURCE_1="mcg" (4440dff437a67938963f7ee3177b9a39f2c413a8)
GGGCGTGCCCGACGCCGGGGAGCTGTCCGGCCTCGACGAGGCGCTGCACGCCGACGACGAGGTGC
CGCAGGGCGGGTGGCTCACGCGCGACGCCCTGCCCTGGGTGTGGCGCCGCATCCGCGGCCGGACC
GCCGGCGACGGCATCCTCGCCAAGCACGAGGGCTACGTCGAGCTGCCCACGCGCGGAGACCGCCA
GCGTCAGCGCGCGTCGTCCTGAGCGGGGTCTGCGGCGGCCATTTCACGTGATCTGGCCGAATGCG
CACGGTATGGCCCGGCCGGGGCGTGTGATGTGGTCCATTT
>r519.1 |SOURCES={KEY=4440dff4...,fw,3477418-3477718}|ERRORS={}|SOURCE_1="mcg" (4440dff437a67938963f7ee3177b9a39f2c413a8)
TGCCGGGCTCACGGTTCTCCGCGACGCGCACCACGTCGTCACGGAACTCCTTCGGGTAAGGCTTG
GGCACGATGGCATCCTTCCAGGCCCACCCCTCGGGGCAAGCCAGATCAGATGTCACCTATCCGTG
CAGCAGACCCCTTCGCCCGCGTCGAGTCCTTTATTTAGGATCAGGACGGGCGCCTCGTATCGCTC
GACCTCAAGTCGCCTTCCGTTCGAGACGCCATCGAGGCGATTATGAACGAGAACGTGCTCGGAAC
GTACCCCTCGCGCGGAGGGTATCTGCACTAGTTCTTCGTC
>r520.1 |SOURCES={KEY=4440dff4...,fw,3569873-3570173}|ERRORS={}|SOURCE_1="mcg" (4440dff437a67938963f7ee3177b9a39f2c413a8)
GCCGCCCTGCCCATCAGCGTGCTGGCCGGTCTGGTCAGTGCCGTCGGTGTGCCCCTGATCACCCG
TCTGAGAAGACGGGTCACCTGAAGCCTGCACCAGCCGGCTTCTTCGCAGCACCCACCCTCTGCAC
CCGAAAAGACAGGAAGAAATGAAGCTCAAGCGAATCGTCGCGTTCGGCGCGGCTGTTGGTGTCGC
CCTTGCCGGCGCCGGCATGGCGTCGGCGGCCAACGCCGACCCGATCACCGACGGTTACTCGATCG
TCGGTTCCGACACCCTGCAGGACGCCGTCAGCGCCCTCGC
>r521.1 |SOURCES={KEY=4440dff4...,bw,100336-100636}|ERRORS={}|SOURCE_1="mcg" (4440dff437a67938963f7ee3177b9a39f2c413a8)
GAACGGCTTCGAGTAGACGAGGGTCATCGACATGTTGTCGTCGCTGATCTCGGGGAACGCGGTGG
TGTCCAGACCCGCGGTGCTGCCGGCGAGCGTGAAGTACTGGGTGCCGCCGTTGGTGACCTCGCCC
GAGGCGGGGTCGAGCTTGGCGTCGTCGTAGTAGCCCGAGTTGATGGCCCAGTTGACGAGCATGTC
GTCGGCGTTGATGGGCTCGCCGTCGGACCAGGTGAGGCCCTCGTTGATCGTGTACTTGACCGTCA
GCGGGTCGTCCGAGATCTTCTCGTACGTTCCGAAGTCGGT
>r522.1 |SOURCES={KEY=4440dff4...,fw,2100972-2101272}|ERRORS={}|SOURCE_1="mcg" (4440dff437a67938963f7ee3177b9a39f2c413a8)
CGATGCCGCCCAGGGCGGCGTGCGCATCGAGGGTGCCGGATCGCCCGATTCGCAGTTCCGCCTGT
CGGTCGTCGACGGCCCCGAGCCCGAAGACGCCGTCGTGGAAAACTCCGGTGCGCGCGTCTTCCTC
GACGCCGACGCCGCCCAGGTGCTGGATGACCGCGTGCTCGACGCGCAGGTCGACGGCCAGGGCTC
CGTGCAGTTCGCGGTGACCGCCCAGGCCTGACGCCGTTCGACGATGCCCCGGCTGCGCGCCGGGG
CATCGTCGTGTCCGGGGGCGGGTGCGTCCCCGCCACGGAG
>r523.1 |SOURCES={KEY=4440dff4...,fw,2169388-2169688}|ERRORS={}|SOURCE_1="mcg" (4440dff437a67938963f7ee3177b9a39f2c413a8)
GGGCGTCGCGGTCATCGCCGCGCTCTTCCTCATCGACGCGTTCGCGCCCACCTTCTTCGCCGCCT
CGCTCCCCACCCGCGCGCAGGACGGTCTGACCCTCGCGCTCAGCGTCCTGATCGAGTCGCTGCCG
TTCGTCGTGCTGGGCGTGCTGCTGTCGATCATCGTGCAGGTGTGGGTGCCGCCGGGGGCGATCGA
GCGGTGGATGCCACGGGCACCGTGGGCGCGCCGGGCGGTGCTGTCGCTGCTCGGCATGCTCATCC
CGGTGTGCGAGTGCGGCAACGTCCCGTTCGCGCGTGGGCT
>r524.1 |SOURCES={KEY=4440dff4...,fw,2982540-2982840}|ERRORS={}|SOURCE_1="mcg" (4440dff437a67938963f7ee3177b9a39f2c413a8)
TGATACCGGAAGCTACGACGGTTTTCCCACGGTCACGGATTCGAAGGGCCGCTACGACATCCCGA
ACCTCCCGAGCGGGACCTATCGCGTCCAGGTGGGGGCGTGGGGTGACAGCGGCTCCGCCCCGAGT
GGTGCGGGCGCCGCGTACGGTCCCGAGTGGATCGACGATGCCGTGACGCAGAGTGCGGCGAAGCC
GCTGGTGCTCTCCGCCGGGGCGGTGGTCACCGCTCCCACGACGCGGCTGTCCGCGGGCGGCGTGC
TCACCGGACGGGTACGTGCCCCGGTCGCCGGCGGAGGGTA
>r525.1 |SOURCES={KEY=4440dff4...,fw,3078025-3078325}|ERRORS={}|SOURCE_1="mcg" (4440dff437a67938963f7ee3177b9a39f2c413a8)
CGGTCATGAAGCCGGGGTGCACGTCGGTCTCGACCATGACGGGCTTGAGGTCGCCGCCACGGCGG
AACAGGATGCCGTCCTCGCGCACGTCGAACCACCCGCCGGCCTTGCGGAAGACGTTGAGGAACGT
GAGCATGTCCTGCTGACGTGCGCCCTTGGCGAAGATCTCACCGTCGGTGGCCAGGGCTGCGCACG
CCCACGACGCGGCCTCGTTGCGGTCGAAGATCGCGCGGTGGTCGTATCCGGCGAGACGGTCGACG
CCCTCGATGAAGATCACGCGGTTGGGCTCGTACGAGATGA
>r526.1 |SOURCES={KEY=4440dff4...,bw,2400489-2400789}|ERRORS={}|SOURCE_1="mcg" (4440dff437a67938963f7ee3177b9a39f2c413a8)
GACGTGCGCCGTCCACCCGACGGTCCGGGCCAGGGCGAACGTCGGCGTGAACATCTCGGGAGGGA
TGCCGCACTCCTCCATGACGACGGCGGCGTAGAACTCGACGTTGGCGTGCAGCGGCCGGTCGGGC
TTGTGCTGGGCGAGGAGCCTCTCGGCCGTGCCCTGGAACGCCAGAGCCTGCGCAACGCGCGGTCC
GCCGAAGCTCTCGGCGACCGCGCGCAGCAGCGCGGAACGCGGGTCGGTCGTGCGGTACACCGCGT
GGCCGAAGCCCATCAGCCGACGGCCGGCGGCGAGCTCGGC
>r527.1 |SOURCES={KEY=4440dff4...,bw,3685400-3685700}|ERRORS={}|SOURCE_1="mcg" (4440dff437a67938963f7ee3177b9a39f2c413a8)
AGGTCGACGCCGATCGCGTGGGCGACGGTCCCGACGATCGTGTACTCGCGCAGCGTCCAGGCCCC
CAGGGGGATGGGGACGTCCTCGCGCTGGATGCCGACGGGCACGAGCACCGCGCCCGGCAGCGCCG
CGGCGACGACCTCGTCCCACCCCGCGCGCGATCCGCTCACCTCGAACAGCACGTCGGCCTCACGG
CCCGCGGCCGTGAGCTCGGCCGCGACGGACTGCTCCCCCGCGAGCAGCGTGCGCTCGGCGCCGAG
ATCGCGGGCGAGGGCGAGACGCGCCTCCGACCGGTCGACG
>r528.1 |SOURCES={KEY=4440dff4...,bw,705189-705489}|ERRORS={}|SOURCE_1="mcg" (4440dff437a67938963f7ee3177b9a39f2c413a8)
CGCTCGGTCCGAGCACGAGCACCACCTCGCCGGGGCGCACCTCGAAGCTCACATCGGCGGGGGTC
GCGCGGTCGGCCTCGAAGTGCGTGACGGCGACGTTCCGCAGGCGCAGGAGGGCGTCGACGCCCGC
GCGGGGCGCCGCGGCGGTCGGGTGCGGGTGGGCGGTCACGGGTGTCCTTCGGCGAGGCGTCCAGT
CTATTTAGGTTCGCCTTACCCGTGTGGGGAGGCGTCTCGACGTCGAGGCGACGCGCTCGGTCGGG
GGCTCCCGCCGCCGCGACACGGAGGCACGGCATCCTGCGC
>r529.1 |SOURCES={KEY=4440dff4...,bw,3488694-3488994}|ERRORS={}|SOURCE_1="mcg" (4440dff437a67938963f7ee3177b9a39f2c413a8)
TCATCGAGGGCCTTCCAGCAGCCCATCTTCGACGAGGTGTAGTGCTCGAGTTCGGGCAGCTCCCA
CATGCCGGAGTCGGCGCGCCGCCAGAGATCGCACGTGCGATCGGCGACGTCGGCGAGCAGCCGCC
CCGTCTGGATGTCGAGGCGGTTTCCGGCCTCGACGTACGTGCGGCACAGGGCGATGAGGTCGCCG
TAGACGCCGAGCTGCAGCTGGCCCTGCGCGGGGTTGCCGGTGACCACCGGCTGGTTCCCGTTCCA
CCCCGGCACCTGGTGCTTCTCCAGGCCGATCTCGGCATCG
>r530.1 |SOURCES={KEY=4440dff4...,fw,3113366-3113666}|ERRORS={}|SOURCE_1="mcg" (4440dff437a67938963f7ee3177b9a39f2c413a8)
AGCGGTACGAGAGCTCCTTCAGCTTCAGCGCGCCCTCGGCGGCGTACACGAGACCCGCGCCGCGA
CCGAGGAACAGGAACCCGGAGGCCGTCACCAGATCGGCGGCGAGATCCGCGGCTCGATCGCGCCA
GGCGTGCAGGGCTCCCGAGAGGGCGTCGGGCGTCGCGGCCAGCGCGTTCAGGTCGGCGTCGAGGA
CGGCGGCATCCGCGCGCCCCGACATGGACAGCCCCGACAGGGCTACGCACGCGCCCGTGAGCACC
TGCGCCACGAACGTCTTCGTCGCTGCGACACCGATCTCGG
>r531.1 |SOURCES={KEY=4440dff4...,bw,170629-170929}|ERRORS={}|SOURCE_1="mcg" (4440dff437a67938963f7ee3177b9a39f2c413a8)
GAGGACTGGGAGCTGAACCTGCGCATCCGCCGCGCCGGCTACCGCGTGTGGTTCGATCCGGCGCT
GTCGGTGGTCTATTGGCCGCGGGAGAGCTGGACGCGACTGGTGCGGCAGTTCCGGGCGACGGGCG
CGTGGCGCGGCGAACTCGTACGGCGCTACGGTCGGCGCAACTCCCTGCGCTTCTTCGCTCCCCCG
GCACTCGTCGGTGCGGCCGCACTGTCGCTCGTCGTCGCCGTCGCGCAGGCTCTCGGGATCGTGCG
CTCCCCCGCGGCCCACGCGGTGCATGTGCCCGTCGCCGCG
>r532.1 |SOURCES={KEY=4440dff4...,bw,2383830-2384130}|ERRORS={}|SOURCE_1="mcg" (4440dff437a67938963f7ee3177b9a39f2c413a8)
GGCCGATGAACATCAGGCCGATGAGGATGAGCTGGGCGGCCGCGGGGAGGTCCGCGGTGATGCCG
GTCGACAGCCCGACCGTGCCGAACGCCGAGATCACTTCGAACAGGACGCGGTCCAGGCCGAAGGG
GCTCATCACCATGATGGCCAGCGTCGAGCCCACCACCAGAGCGAGGGACAGGAGCGCCACGGTCA
GCGCCTCGCGGTGCGTGGACCGCGGGAGGCGTTTGCCGAACATGTTGACCGCGGTGTCACCGCGC
AGCTCGGCCACGATGATGAAGAGCAGGACGGCGAAAGTCG
>r533.1 |SOURCES={KEY=4440dff4...,fw,873468-873768}|ERRORS={}|SOURCE_1="mcg" (4440dff437a67938963f7ee3177b9a39f2c413a8)
CCCACGACCTGGCCGAACAGGGCCGCTTGCAGAACCGATGACGCGGACGCTCGTCGTCACGGGAG
CCAACGGCTTCGTCGGCTCCCACGTCGTCGCTCTCGCGGCGCAGCGGGGCCTGTCGGTGTGGGCG
GTCGGGCGTGAAGCGCAGCCCTCCGCCGCCGTCGGCGCCCACGCCGACCGGTACTTCTCCGCCGA
CCTCGCCGATGGCTGGCCCGTGGACGGCGACGTCGATGCGGTCGTGCACCTCGCGGGACTCGCCG
CCGTCGGACCGTCTTTCGCGCAGCCTCAGCGGTACATCGA
>r534.1 |SOURCES={KEY=4440dff4...,bw,1500976-1501276}|ERRORS={}|SOURCE_1="mcg" (4440dff437a67938963f7ee3177b9a39f2c413a8)
TGAAGCGACCGGTGTCGCCGCCCTTCTTGCTGATGTGGTCGACCGTGCGGGCCATGTCGGCCTGC
AGGTCGGCTCCCCGGTAGCTGTTGCAGTTGACCAGCGCGCCGAACTCCACGCGCTCGGTCTGCTC
GGCCCAGGCCGCGAGCATCGTCCACGACTCGAAGTGCTCGCCGTCGGGGTCGCCGTAGAGAGGGA
AGAAGTGGTCCCAGTTGAAGAGGATGTCGACCCCCATCTCCTCCAGACGGAAGACGGCGTCGCGG
ATGTCGGAGTACTGCACGTGCTGCGGCTGGATCTGGACGC
>r535.1 |SOURCES={KEY=4440dff4...,bw,1369561-1369861}|ERRORS={}|SOURCE_1="mcg" (4440dff437a67938963f7ee3177b9a39f2c413a8)
ATGACCGCGGTGCGGGGCTCCGCGGCATCCGGGTTGGCCCCGGTCGCGGATGCCTTCCGCGCGGC
GTTCGAGAGCCACCCGGGCATGGGCGGCGCGCTGTCGGTGTGGATCGACGGGCGCGAGGTCGTCG
ACCTGTGGGGCGGTGTCGCCGACTCCCGCGACGGCCGCCCGTGGGAGCGGGACACCCCGACGGTG
GTGTTCTCGTGCACCAAGGGGCTCATGTCGATCCTCGCGGCTCGGCTCGTGGCATCCGGTCGCCT
CGACTACGACCGTCCGCTCGCCGAGCTGTGGCCGGAGTTC
>r536.1 |SOURCES={KEY=4440dff4...,fw,424477-424777}|ERRORS={}|SOURCE_1="mcg" (4440dff437a67938963f7ee3177b9a39f2c413a8)
CCGGCACGTGGGGCCCGCAGCCGGTCAGCCTGACCTACAGCTGGTCGGTGGGCGACACCGTCGTG
GCGGGTGCGGACGGCCCGCGGTTCACGCCCGGCCCCGACGCCGTCGGCAAGACCGTCACCGTCAC
GGTGCGCGGTTCCCAGAGCGGCTACAACCCCGCGACCGCGACCGCGACGGCAGGACCTGTCGAGT
CCGGCGTGATCGCCGGGGGATCCGCGACCGTGGTCGGCGACCCGAAGGTCGGCGCGACGCTCACC
GCGCAGAGCGGCGGCTGGACGCCCGTCGGCGTCACCCTCG
>r537.1 |SOURCES={KEY=4440dff4...,bw,760507-760807}|ERRORS={}|SOURCE_1="mcg" (4440dff437a67938963f7ee3177b9a39f2c413a8)
GACCTCCTCGAGCCGCTGCTCGGCCGGCGGAAGCTCGACGAGGACGAACTCGACGTGGAGCTCGG
CGTCGCCCGCGATCCCCGGGTGCTCGCGGAGGTGACGCGCCAGGTCGAGGTGCTCTCGCTGGCGC
TGACGAACTTCGTCAACGCCTTCAGTCCCGAGACGGTCGTGCTGTCGGGATATCTCGGCGCGCTG
CTGTCGGTCAGCCGCGAGCGTCTGGCCGAGGCGGTACGCGTGCACCCGCTGGGCGCGGACGGCCG
TACGATCCGTCTCGAACGCGCGCACCTGCGCTCGCGCCTG
>r538.1 |SOURCES={KEY=4440dff4...,bw,2610921-2611221}|ERRORS={}|SOURCE_1="mcg" (4440dff437a67938963f7ee3177b9a39f2c413a8)
GAGCCCGGGAGAGACCTTGCGTCTGGCGGATGCGAGGTATGCAGCGAGTTGGCGTGAACCTGGCG
ACCCTTGAACGTCTGGGAGGCGTCTCGCTTCTATCTCTCTTGCTGCTGGGATTCGCTCGCTCCGC
TTATCTTCGAACGCAGGCGAGCGTAACACAGTTGTCAAGTAGGTGCCAAGTAGGCAAGCCCTGAT
TTCTCATTGGCGTGTCCGTGTCCGATGACAGTGATTCTGTCGTCCGTGCCATTGATCTTGTGTCT
GGGACGTTGATTCTGTCGTCCGTGCCATTGATTCTGTGGG
>r539.1 |SOURCES={KEY=4440dff4...,fw,2415076-2415376}|ERRORS={}|SOURCE_1="mcg" (4440dff437a67938963f7ee3177b9a39f2c413a8)
CGGGCCGATCGTCGGCGCCCTGTCCGGCCGGTTCCCCCGCGCGCGCACGACGCTCGTGCTCACGC
TCGTCGGGGTGCAGGCGGCGTCCTGGGCTGCGGTCCTGGCGTTCCCCGACCGCGCGCCGCTGCCG
CTGCTCGTCGCGCTCGCCGCCGCGATGTGCGTCGGGGGCCCGGCATCCATGGTCGCGTTCGACAT
CGTGCGCGACCACAACCCGCCGGAGCTGCTCAGCACCGCGACCGGGGTGGTCAACGGTGCGGGCT
TCCTCTCCAGCATCCTGGTGATCCTGTTGATCGGTGCCGC
>r540.1 |SOURCES={KEY=4440dff4...,fw,3250533-3250833}|ERRORS={}|SOURCE_1="mcg" (4440dff437a67938963f7ee3177b9a39f2c413a8)
ATCGAGTGGGTCGAGGTGCTCCGCGGCCTGTGGACGCAGACACCGTTCGCGTACGAGGGGGAGTA
CTACCGCACCGAGGGCACGTTCCTCGAGCCGAAGCCCCGCGTGATTCCGCGTCTCTACGCCGGCG
GTGAGAGCGAGGCCGGACGCACCGCGATCACGCGTTTCGCCGACGCGTACCTGACGCACGGCGGC
ACGCTCGACGAGCTCGAGGCGAAGGTCGCCGACATGCGACGTCGCCGCGCCGAGGCCGGCGCAAC
GCCGTTCGAGGCGTTCGGCATGGCGGCGTACGGCATCGTC
>r541.1 |SOURCES={KEY=4440dff4...,bw,3643936-3644236}|ERRORS={}|SOURCE_1="mcg" (4440dff437a67938963f7ee3177b9a39f2c413a8)
GCTCGCGCCGGGCGTCGACGATCGCATTGCTGTCAGCACCGCCGAAAGGAGTCACGCATGACGGG
TCCGAAGGTCACGCTGCGGCGGCTCCGTGAGCTCGCCGACGCGGGAACGCCGATCGTCATGGTGA
CCGCCTACGACTTCGTGTCGGGGCGCGTCGCCGAACGCGCGGGCGTCGACATGGTGCTCGTCGGC
GACTCCGGCGCCCAGGTCGTGCTCGGCCTCCCCGACACGACGTCGGTGACGCTCGACGAGATGCT
GATGCTCGCCAAGGCCGTCCGCCGGGGCGTGCTGACCCCG
>r542.1 |SOURCES={KEY=4440dff4...,bw,3164481-3164781}|ERRORS={}|SOURCE_1="mcg" (4440dff437a67938963f7ee3177b9a39f2c413a8)
GACCGCGGGTACTACCTGTCGTTCGCGGGCAACGTCACGTTCAAGAACGCCCAGAACCTGCGCGA
CGCCCTCGCCGTGACCCCGCGCGAGCGGATCCTCGTCGAGACCGACGCGCCGTTCCTGACGCCCG
CGCCGTACCGCGGTCGCCCGAACGCGCCGTATCTGATCCCGGTCACGCTCCGCTTCCTGGCATCC
GAACTCGGCGCCGACGCTGACGAGCTCGCCGCCCAAGTGGCCGCGAACACGCTCGAGGTCTACGG
GGAGTTCTGACCCGCGTCGAACACGACGAAGGCCGGCACC
>r543.1 |SOURCES={KEY=4440dff4...,fw,3082542-3082842}|ERRORS={}|SOURCE_1="mcg" (4440dff437a67938963f7ee3177b9a39f2c413a8)
GCCCGGACCGTGCCCGAGCGCGAGCGCGCCGGGGTGTTCCCCGGCACGATCCGACTCTCGATCGG
CATCGAGGACGTCGACGACATCATCGGCGACCTCGCCCAGGCTCTCGAAGGGCTGGCATCCCTCG
GTCTTGACGACGAGCTCGCGGGCGCCCTGGACGAGCGCGAGGTCGTCGTCCTGTGAGCCGTCTGC
AGCACTTCGGCTGGTTCCTCGCGCGCGGCTTCGGTCCGCACGGCTGGGGTCACCCGTACCTCCGC
TGGAACCACCGTTGGACCGAGCCGGGGCTGTACCAGGACT
>r544.1 |SOURCES={KEY=4440dff4...,bw,235255-235555}|ERRORS={}|SOURCE_1="mcg" (4440dff437a67938963f7ee3177b9a39f2c413a8)
GGCCGTACGGCGAGACGCGGGGCCGGTGCCACCCACCGCGGACCGACCAGCAGACGTCGACCATG
TGGTCGGTGAAGTGCTGCCCGAATCCCGGGCTGGCGAGGATCTCGTCGCGCTGCGCGGGGCTCTT
CGCGGCGAGGTTGCGGGTGACGGCGAACTCGAGCGGGTCGAGTCCGGTGTCGGGGTCGGTGTCGA
TGGTCGTCATGGTCTCTTTCACACGGTGTCGGGGGGCGCAGGGGCGGCGGCGCGTGCCGATCGGT
CCAGGTTACGCCTGGACGCGGTCGACGATGGCGTCGCCGA
>r545.1 |SOURCES={KEY=4440dff4...,fw,2045236-2045536}|ERRORS={}|SOURCE_1="mcg" (4440dff437a67938963f7ee3177b9a39f2c413a8)
AGCACGCCCGCGCCCGCCACGCCGCCGGACTCCTGCAGCAGGCGCCCGTGGAAGTCGTTGATCGT
CAGGATCTGCAGGTCGGGGGTCTTCGGCTGCGTCGGACGCACCTCGAAGACGGTGGTCGAGCCCG
AGACCTCGTTGCCGGTGGTCAGCAGCGGGATGCCGGTGGGCGAACGCAGCGCCGAGACGAACGTG
ATGCCCTCGGGGCCGAGGTCGCCCGCGGCGGCCGTCTTGACGTCGGCGGAGGCGTCGCGGTTGTT
CACGTACGTGACGTACGTCGCGTTGGTCGGGTCGGTGATG
>r546.1 |SOURCES={KEY=4440dff4...,bw,2976187-2976487}|ERRORS={}|SOURCE_1="mcg" (4440dff437a67938963f7ee3177b9a39f2c413a8)
CTCGACGGGTTCTACCGCCAGGCCGTCGAGGACCAGGAGCTCCGCGTCATCGGTCGCCCGAGCGC
CGAGATCGTCGAACTGCCCGAGCTCAAGGACTACTCGGGCGACCTGGTCGTCGACGTCGAGGTCG
ACGTGCGTCCCGAGTTCGAGCTCCCCGCCTACGACACCATCACGGTCACCGTCGACGCCGTCGAG
ACCGACGACGCCGCCGTGGATGCCGAGCTCGACCGCCTGCGCGCCCGCTTCGGCACGCTCGTGAC
CGTCGACCGTCCGGCTGCGAAGGGCGACTTCGTCGAGCTC
>r547.1 |SOURCES={KEY=4440dff4...,bw,2350515-2350815}|ERRORS={}|SOURCE_1="mcg" (4440dff437a67938963f7ee3177b9a39f2c413a8)
CAACACCCTCGACGACGGGGCGCGGCAGGTCGCCGCGGGCAGTGCCCAGGTGGCATCCGGAGCCG
CCACCGCGGCCGACGGAGCGTCCGCCCTCGCCGACGGTGCGAGCAGCGCGGCCTCCGGCGCCGCT
CAGCTGCGCGACGGCGCGAGCCAGCTCGACAGCGGAATCGGCCAGCTCGCCGACGGGGCCACGCA
GCTTCGGGACGGCCTGGCGGAGGGCGTCGCGCAGATCCCCGACTCCGACGACGCCACGCGGCAGG
CCCAGGCCGCCGCCATCAGCGACCCCGTCGCGGTCGGCAC
>r548.1 |SOURCES={KEY=4440dff4...,fw,871010-871310}|ERRORS={}|SOURCE_1="mcg" (4440dff437a67938963f7ee3177b9a39f2c413a8)
CGCTCATCGTGCACGCGGATCCGCGCAACCCGCGCGCCGAGTCGTTCCGCAGCCTGCGGACCAAC
CTGCAGTTCATCGATGTCGACGGGGACACGCGCTCGTTCGTCGTCTCCAGCGCCGGGCCGGGTGA
AGGCAAGTCGACCACGACCGCGAACCTGGCGATCGCCCTCGCCGAGACGGGTGCCCGGGTGGCTC
TCGTCGACGGCGACCTGCGCCTTCCCCGCGTCGCGGATTACATGGGCATCGAGGGCGGAGTCGGG
CTCACCGACGTCCTCATCGGCCGCGCAGAGCTCGTCGACG
>r549.1 |SOURCES={KEY=4440dff4...,bw,3636470-3636770}|ERRORS={}|SOURCE_1="mcg" (4440dff437a67938963f7ee3177b9a39f2c413a8)
CGAGGGGACCCGCGAGCACCCTCGCCCACCGATTGCGGGGCAGATCCTGATGCAGGGCGGCGAGG
CCCGTGGCGTACTTGCTGATGCGCGACGGCCGGTGACCCGCGCGCCACAGCGCACGGTCGAGGCG
TCCGGCGCGCCCCGGCGACTTCGTCTCCACGATCGCGAAGCGCGGCAGGGTGAACCCGCCGCCGA
CCGCATCGATCCACTCGAGGTCGAGGTCGACGGTCGCCCGGGAGGACGGCGCTCCCCCGTCACCG
GGCAGGAGCAGGGTCGCTCGTCGGTACCGGGTCTGGAGCC
>r550.1 |SOURCES={KEY=4440dff4...,fw,736597-736897}|ERRORS={}|SOURCE_1="mcg" (4440dff437a67938963f7ee3177b9a39f2c413a8)
ACGAGCGGCTCGGTCGTGCTCCGGGCCTGCGTCCACACGAACAGGGCCATGACGACGACACCGCC
GGCGACCATGGCCCAGATCCAGGGCGCCCAGCTGAAGTGCTCCCCCTCCTGCAGGCCGAACACGA
TGAGGAACAGACCGATGGCGCTGAGGACGACACCGAGGATGTCGAACTTGTGGGCGGTGCGCGGG
AGCTGAGGAACGAGGATCAGCGCGGCGATGAAGCCGATCACGCCGACGGGGATGTTGATGAAGAA
GATCCATTCCCACCCGAGTCCGTCGACGAGCAGTCCGCCG
>r551.1 |SOURCES={KEY=4440dff4...,bw,2396331-2396631}|ERRORS={}|SOURCE_1="mcg" (4440dff437a67938963f7ee3177b9a39f2c413a8)
AACACGAGGGTTCCCGCGGCCGTCCGCCCGAAGCCCTGCGGCCGCGCGGGCTGCATCGCGACCTG
CACGAACGACAGCAGGTCGCCCAGGCTGTTCTTCACGACCTCGTACGCGCCCGCGCTCACCCCGC
CCGAGAACACGACGACGTCCGCCCCGAGCCGCTCGGCCTCGGCGATCGATGTCCGCGGTCCGTCG
CCCTCGTCGGCGATGCTGGCGCGGAGCACGACCTCGGCCCCCGCCTCCTCGGCGAGACCCGCGAG
CAGGTAGCTGTTCGACTCCGGGATCTGCCCGTACCGCAGC
>r552.1 |SOURCES={KEY=4440dff4...,fw,3367595-3367895}|ERRORS={}|SOURCE_1="mcg" (4440dff437a67938963f7ee3177b9a39f2c413a8)
GCAGGCGTTCGACGAGGACGCCGAAGCGCTGCAGATGGCCAACGACGTCCCCTACGCGCTCGCGG
CGTCCGTCTGGACCCGCGAACACGGCCGCGCGCTGCGCTTCAGCCGCGATCTGGACTTCGGGTGC
GTGTGGATCAACGCCCACATCCCGTTCGTCTCGGACATGCCCCACGGCGGGTTCAAGCACTCCGG
TTACGGCAAGGACCTCTCGGTCTACGGCTTCGAGGACTACACGCGCCTCAAGCACGTGATGTCGA
GCCTCGCCTGACGCGGCTCAGGCGTCGGGCGTCCCCGCCT
>r553.1 |SOURCES={KEY=4440dff4...,bw,2023684-2023984}|ERRORS={}|SOURCE_1="mcg" (4440dff437a67938963f7ee3177b9a39f2c413a8)
ATGCCGATCTCGTCGAAGCGCAGGATGTTGGTCATGTGAGGGGCCTTTCGTGGGGTCGGTCCCGC
AGGTTCATGGACTGCAGGATCACGGCGGACATCTCCTCGACGCTCCGGGTCGCGGAGCTGAGGAA
CGGGATGTGGGTACGGCGGTAGAGGTCTTCGGCCCGGCGGATCTCGAGGGTGCACTGGGCGAGGC
TGGAGTAGGTCGAGTTCGGGCGGCGCTCGTGTCGCACCTGGCTGAGCCGGAGAGCGGTGGTGGTG
AGCCCGAAGCAGCGGTCGGCGTGCGGCGCCACGATGCGCG
>r554.1 |SOURCES={KEY=4440dff4...,bw,1631687-1631987}|ERRORS={}|SOURCE_1="mcg" (4440dff437a67938963f7ee3177b9a39f2c413a8)
GGTAGACGCGGTCGTCCTCGCGCGCGACTTCGGTCAGACCCACCTGGTTGACGTAGAAGTCCACC
GAGGCATCGACATCGGGCGTCGTGATCGCAACGAAGGACAGGTGCGAGAGAAGCTTGATCATCTT
CGATCCTTTCGGTGAATCGGGCCGTTCCGACTCTTCTTCCACTATCCGACCGAAGTCGATATCAG
GGAAGCCGATCCTGTGGATGCCGAGTATCGACCCGGTTTATTCCACTCCGAGGATGCCGTCGTCG
TGGGCCAGCTCGTCGAGGTCACCGGGCCGCACGCCGGTGG
>r555.1 |SOURCES={KEY=4440dff4...,bw,2738261-2738561}|ERRORS={}|SOURCE_1="mcg" (4440dff437a67938963f7ee3177b9a39f2c413a8)
GCGGCGAGGTCCGGATCGCGGCGTTCTCGACGGTCGTGCGAGGACTCCTCACGCCGCTCCTCGTC
GACCTCGCCCGGACCCACCCCGATCTGCGCCTGTTCGTCCGGGAGAGCGAGCCGTGGGAGACGGT
CGCACTGATCGCCTCGGGACAACGCGACCTCGGCATCGCCCACCAGTGGGGCGGGGTCGCGCTCG
CGATCCCCGAGAACCTCGTCGTCACCCCGCTGTTCACCGACGTCGCCGACATCATCGTGCACCGC
GACCACCCGCTCGCCGGCCGCGACGTCCTGCATCCGCGCG
>r556.1 |SOURCES={KEY=4440dff4...,bw,367455-367755}|ERRORS={}|SOURCE_1="mcg" (4440dff437a67938963f7ee3177b9a39f2c413a8)
TAGTTGGATTGGTGTCGGGCTTCGACTCTTACGACGCGATCCGGATGAATCCCGCCGGCCGGAGC
ACCCCCGCCCGAGGGCGAACGGATGCCGCGAGCCGAAGCGAAGCGGAGTTTTTTCGTGCGATGCC
ACTGGGCCTGAGGCCGGGCGTGGGGAACGAGCCACACGAGTGACACTCGAGGTTACCAGAATCAG
AGCCCCGTTCGCGGGGCGGGGTCGGCATCCCGCCGGTCAGCGCTTCTCGCTCAGGCCGAGCGCGG
GCAGCACGATCGCGTCGACGACCGACACCAGGAAGGCGCG
>r557.1 |SOURCES={KEY=4440dff4...,fw,2291432-2291732}|ERRORS={}|SOURCE_1="mcg" (4440dff437a67938963f7ee3177b9a39f2c413a8)
CAGTTCCTGCAGGGTCGCGCCGAGACGCAGGAAGCGTTCTTCCACACCTTCAACACGCTGCACGA
TCACGACAAGCAGGTCGTCATCACCAGCGACCTCCCTCCGAAGCAGCTCACCGGGTTCGAAGACC
GCATGCGCAGCCGCTTCGAGTGGGGTCTCATCACCGACGTGCAGGCGCCCGACCTCGAGACGCGT
ATCGCGATCCTCCGCAAGAAGGCGCAGAGCGAACGACTCCTCATCCCCGACGACGTCCTCGAGTA
CATCGCGACAGTCGTCTCCTCGAACATCCGCGAGCTCGAG
>r558.1 |SOURCES={KEY=4440dff4...,fw,3188737-3189037}|ERRORS={}|SOURCE_1="mcg" (4440dff437a67938963f7ee3177b9a39f2c413a8)
AACGCCGGCGCGACATCCTGGTCGGCGACGAAGCGGTGTTCGCGTTCTACAACGCGCGGATCCCC
GCCGACGTCACGGACGTGCGCTCGTTCGAGACGTGGTGGAAGGATGCCTCGAACCGCACCCCGCA
CCTCCTCGATCTGCGCGAGTCCGACCTCACCGGCGATCGCGCGCAGGGCGACGACCGGGCCTTCC
CCGCGCGCTGGCGCCAGGGCGACCAGACGCTGAACCTCGCCTACCGCTTCGAGCCGGGCGCCCCC
GATGACGGCGTGACGGTGGTCGTTCCGCTGCCGCTTCTCG
>r559.1 |SOURCES={KEY=4440dff4...,fw,3012497-3012797}|ERRORS={}|SOURCE_1="mcg" (4440dff437a67938963f7ee3177b9a39f2c413a8)
TCGCCCGCGATGACGCCCTCGAGCACCTGACGCGCGAGCTTGTCGGTCAGCGTGCCCGCGTCGAC
GAGCTGCTGCAGCGCGGCGACGTTCTCGGGACTGACGAGCTCGGCGGGCTCGCGCTCCTCGGCGT
TGGCGATGCGGCTGATCTCGCTCATCCACCACTTGCGTGCGGCGGCGGGCGATGCCCCGGCGGCG
ACGGTGGCCTCGACCTCGTTGAGCAGCCCCGCGTTCACGACGCCCTGGAAGTCGATGTCCGCGAA
GCCCCAGTCGGCCTTGAGCCGACGACGGCGTGCGGCCGGC
>r560.1 |SOURCES={KEY=4440dff4...,fw,482454-482754}|ERRORS={}|SOURCE_1="mcg" (4440dff437a67938963f7ee3177b9a39f2c413a8)
TCAGGCCGAACGCACCGCCCAGCACCCAGGGCCAGACGCGAGGGCGACGACGTGCGGTCTCGCCA
GGCTCGGTCACAGAGGTGGCGTCGGACTCCGCGATCGCGGCATCCTCGGCGCCTGTCCCGCTCGT
CGCTCGGCTTCGGTTGTGGCGGCGCAGGTTGTCACCCATGGGGGAATCCTAGGTCAGACCGTCTG
AGCGCCCCCTGCCAGCATCGTCCGCCGACGCCGGGGGCGCGGACCTCAGACGAAGAGCGGGGCCA
CCGCGAAACCCGCGGCGACGAGGATGGAACTGAGACCGCC
>r561.1 |SOURCES={KEY=4440dff4...,bw,1885468-1885768}|ERRORS={}|SOURCE_1="mcg" (4440dff437a67938963f7ee3177b9a39f2c413a8)
GGCCTGTGCCGCGCGGGGCGTTCCGAGTTTCGCGCGGCCGCTGCGGTATCCGCCGCCCTCGTTGC
GCCTGGCACCCCACGCATAAACACGATCGACGCCTATAAACACGCTGCCCCCGTGTTTATGGGCG
TCGATCGTGTTTATGCATGTCAGGTCGAGCGCGCGTTGCGCCCCACCGAGGACAAGGCGGCGGTC
TCGGGGTGGCGCTCGGGGCGCAGGCCCGCAGCGGTGAGCGCGTTGCGGAGCCCCGCCACTCCGAG
TGCTCCCGCGTAGTCCCACCGAGCGATGCGCCACCCCTGC
>r562.1 |SOURCES={KEY=4440dff4...,fw,1125329-1125629}|ERRORS={}|SOURCE_1="mcg" (4440dff437a67938963f7ee3177b9a39f2c413a8)
TCGGGGCGCGCGGCGGCGACCCGCTCGGCCAAAGACGCGATGTACGCGCCGCCGTAGCCGTCCTC
GGGGGTGGGATCGCCGTGCAGCGCCGCGACCACCGAGCGCCCGAAGCGCTCCATCTGCGCACCGG
CGTCGTTGATGTAGAACTCGCGGACGAGCGTGGCGCCGCTCGCCAGCAGCACGCGCGCGATCGCG
TCGCCCAGGGCCGCCCAGCGGGTGTGGCCGATGTGCAACGGGCCGGTGGGGTTCGCGCTGACGAA
CTCGAGGTTGATCGTGTTGCCGCGCTGGGAGTCGTTCGTT
>r563.1 |SOURCES={KEY=4440dff4...,bw,3456193-3456493}|ERRORS={}|SOURCE_1="mcg" (4440dff437a67938963f7ee3177b9a39f2c413a8)
GCCCTGGTGGCGCATTGACCGACACGACACGGGTGCGCCCCGTCGACCCCCGACTGGTGCGGTAC
GCCTCCGCCTCACGCAGCTTCTTCGCGGTGAGCGCGGCGGTGGTCCTGGCCCAGACGGGGGTCGT
CGTGGGGTTCGCCTGGGCTCTCACCTCCGCGCTCGTCGGCGCGATCGACGGGCGGCCGATCGGCG
AGCTGACCGGCTTCGTGACGGCCGCGGCGGCGCTGGTCGTCGTTCGGGGCCTCCTCATCGCGGCA
TCCGAACGCGTGTCCGCCCGGGGAGCGGCGGCCGCGTCCC
>r564.1 |SOURCES={KEY=4440dff4...,bw,1332931-1333231}|ERRORS={}|SOURCE_1="mcg" (4440dff437a67938963f7ee3177b9a39f2c413a8)
CCCGAGATGCCTGACGTCGATCGGTCGGTCCTCGACGAGGCGTGGGGGCGGATCCCGCACACGCG
CGAGACGAGCGACGACCCCGGTTCGTTCACGCAGAAGCGCATCGAGCGCGTCATCACCCTGCTGG
TCGGGCCGGCCTGTCTCGTCCTCGGGGTGCAGGCCTTCGTCGCCGCCTTCGGGCCGAGCGACGAA
GCCCCGGGGTGGCATCTGCCCCTGGTCATCGGCGTCTTCGTTCCGCTGGTCGCGATGGTCGTGGC
GTGCGCCGTCAACCGGTTCGCGAGGGTGTTCTCGGGCGTG
>r565.1 |SOURCES={KEY=4440dff4...,bw,1992317-1992617}|ERRORS={}|SOURCE_1="mcg" (4440dff437a67938963f7ee3177b9a39f2c413a8)
TCCAGCTCGTCATCGCCCGTCCCCCTTCATGTCGTCAGACCCGCGCGGCCCCGCGCGCGAGCGCC
ACCGATGCCGGGTGCAGAGCGCACCCGGCATCCAGCGGCGATCGTCAGCCGATCGACTCCACCGC
CGCGCGAGCCTTGCTCAGCGCGGTCTGGGCGGACTCGTCGTTGCGCTCCAGCGACGAGCGGAGCG
TCTGGATGATGCCGCGCACCTCGGCGGCGGCGTTCTTCCAGCGGGTCTCCTTGCCGCGGTAGTCC
TCGGACACGCCGTCGGCGGAGTAGTCCGCCATCGCGGCCT
>r566.1 |SOURCES={KEY=4440dff4...,fw,1944808-1945108}|ERRORS={}|SOURCE_1="mcg" (4440dff437a67938963f7ee3177b9a39f2c413a8)
ACGAGTGCCGAGGCATATTCGTCGAAGAGCCGCGCGTACGCTTCCCCCTCCGCCTGTTGGACCTG
CGTGGGCGCGACCGGAATCGAACGACGCTCGTCGACGATGCCGAGCACCATCGGGATGCCTTCGC
GTTCGAGCCGCCGGTCGTGGCAGGCGCGCATCAGGCCGACGATGTCACCCGCAGCCAGCAGACGC
GCGGGCGAGGGGAGAAGGACGTCGGGGGTGGACGGTTGCGGCGGGGTGTCAGACACGGGGATCCT
CAGCGAACGGTCGGCGCGACGGCCGAGATGACGGGCAGGA
>r567.1 |SOURCES={KEY=4440dff4...,bw,1415981-1416281}|ERRORS={}|SOURCE_1="mcg" (4440dff437a67938963f7ee3177b9a39f2c413a8)
CTGACCATGCCCATGTGGAACGACCGCGTCGCCGCGGAGTTGCGCGCGGAGGGCATGGATCCCGA
CATCGTCGTTCACGCCCTGTGGATGCCGTTCGCGGATGCCGAGCGCCTTCGCGACGCCTATCGGA
ACATCGTTCGGCGGCTGCTGGAGGATTCCTACTTCCGCCCGATCTTCGAGTGGCACGAGGCCCAC
GGCACCCAGCTGGTCATGGATCAGATCAGCCGTGGCGACCTTCGGCTGGGGCACCGGCACTACGC
CGACTTCCTTCGCACCATGCGCTGGTACCACGGCCCGGGC
>r568.1 |SOURCES={KEY=4440dff4...,bw,1126002-1126302}|ERRORS={}|SOURCE_1="mcg" (4440dff437a67938963f7ee3177b9a39f2c413a8)
CCGCCCGCTACGCCGCGTGTTACGCGCCCGGCCTCGAGCCCATGGATTTCCACGCCGTCGCCGAG
GCGTACCTCGACGGTGCCTGGTACGTCATCGACGCGACCCGGCTGTCGGACCGTCGGTCGCTCGT
CCGCATCGCGACCGGACGCGACGCCGCGGATTGCGCCTTCCTGAGCTACCACGGCGGGTACGTCG
GGCTCGACCGCATGTACGTCGACGCCGTGCACGAGGGGGATACCGCGGATGCCGCGTCCTCCGAC
GACCACGAAGCTCTGGTGCAGATCGGCTGAGTCGGGCCCT
>r569.1 |SOURCES={KEY=4440dff4...,fw,1752085-1752385}|ERRORS={}|SOURCE_1="mcg" (4440dff437a67938963f7ee3177b9a39f2c413a8)
TCGATGATTCGGTCTGCCGCTGTTGAGCAGACCAGCCGTGAGCAGCCAGGAACTTGTCCGGGATT
CGCAGGCGAGCCGCCGTGAGGGCGTCGTCGACCGCCTTCGCGACCCGGACGCGGCCGTGGTCGAA
ATGCACGTCTGTGAGTGTGAGGAGCGAAACGCGGCGAGACCCGTAGTCGACGCTGAAGCCGCCCC
ATCCACGGTCGTAGAAGAAAGCAACCGGCAAGAAATCGTAGAGAGTGAACTCCAACGTGAGCCAG
GGGGTCGGGCTGTCCCGGATCTCTGTGACCGCGGCGCCGT
>r570.1 |SOURCES={KEY=4440dff4...,fw,3435413-3435713}|ERRORS={}|SOURCE_1="mcg" (4440dff437a67938963f7ee3177b9a39f2c413a8)
ATCACCAGCAGGACGGGAACCGTGGCCACCGCCGCGCCGAGGTTGGAGATGCCCACCTCCTTCTC
GAGGTACGTGGGCATGTAGCTCGTGAGCGCGTAGCCGGCGGTGTTGGTCGCGGCGACCAGCGCGA
TGCCGATGAGCAGCGCGCGCCAGTGATGGCGGACGATGCCCCGCAGGCCCTGACGCGCCATCGGA
TCGTCCGAACCGGTCTCCTGCGCGGCCTCGGCGGCGTGCGTCTGCTCGAACGACGGCGTCTCGGG
GATGCGCAGGCGGAAGTAGATCGCGACGATCCCGAGGGGG
>r571.1 |SOURCES={KEY=4440dff4...,bw,105230-105530}|ERRORS={}|SOURCE_1="mcg" (4440dff437a67938963f7ee3177b9a39f2c413a8)
TGCTTCCGCGCACACGACTGTTGCGCGGCAGGAGATCGAGCACCGCCATGGAGCTCACGCTCTTG
CCCGAGCCGGACTCGCCGACGACGGCGACGACCTGGCCGCGGGCGATGGAGTAGGTGAGGTTCTT
CGCCGCGGGGACCCAGACGTCGTCCACCGCGAAGTCGACGCTGACGTCGGTCATCTCGAGCGCGG
GAACGCCCGTCTTCTCGGTCGTGCTCATGAGGCTGTCCTCTCCGTCCCGCGCAGCGGGAGTGAGT
GATCGGGGAATGAAAGAATCAGGGGATGCCACGCCAGACG
>r572.1 |SOURCES={KEY=4440dff4...,bw,3083143-3083443}|ERRORS={}|SOURCE_1="mcg" (4440dff437a67938963f7ee3177b9a39f2c413a8)
AGGGCCAGCTGCACGTCGGAGTTGCGTCCGGCGAACGCGAGTCCGCGTCCGGACCCGCCGGGGGA
GACGATCGCGGGCTCGCCGTCGGTGAACGGCACCGCGTTGAGCGGACCGTCGAAGCCGAAGTACT
CGCCGCGGTGCTCCGTGTCGGCGAGCCGCGTCCCGTCGGCGTACACGCCGGACTCCTCGTCCTCG
ACGAGGGCGCCGTCACCCCAGCTGCGCCAGAGGGCGCGCAGGCCGTCGATCCACTCCTCCGCACG
GTCGTAGGCGGCGTCGTGGCCGAGCTGCGGAGCGGTCGAG
>r573.1 |SOURCES={KEY=4440dff4...,fw,1660588-1660888}|ERRORS={}|SOURCE_1="mcg" (4440dff437a67938963f7ee3177b9a39f2c413a8)
TCATCCGCGAGGCCGGTGTCAAGGTCGACGACATCGCGCACGTGGTGCTCGTCGGTGGCTCGACC
CGCATGCCCGCGGTCGCCGAGCTGGTGAAGAAGGAGACCGGTCGCGACGCGAACAAGGGCGTCAA
CCCCGACGAGGTCGTGGCCGTGGGCGCAGCGCTCCAGGCCGGTGTCCTCAAGGGTGAGCGCAAGG
ACGTGCTGCTCATCGACGTCACCCCCCTGAGCCTCGGTATCGAGACCAAGGGCGGCATCATGACC
AAGCTCATCGAGCGCAACACGGCCATCCCGACCAAGCGCA
>r574.1 |SOURCES={KEY=4440dff4...,fw,1461731-1462031}|ERRORS={}|SOURCE_1="mcg" (4440dff437a67938963f7ee3177b9a39f2c413a8)
AAGGGGAATCGATCGAGCGAGCGCCGGAGGCCCAGGTCGCCGGTCGGCGGCGCCAGCGCGAACGA
CACCGTGCGGAAGGGCGTGCCGGCGGTGCGACGGTTGTCGTCGAACGTGCCCTGGCGCAGCCGGT
CCTGGCGCAGGCGGTCGAGGTCGACGTCGGCGACGCTCCGGCGCGGGCCGTCGGGAAAACGCTCG
GTCGTGGCCAGCAGCTGGCCGCCCTCGTAGATCATCGTCTGGCCGTCCCACGACACGTCGTTGGT
CGACTCGCCCGGACCGGCGGCGGCGTAGGCGTACGCCGCG
>r575.1 |SOURCES={KEY=4440dff4...,fw,2301413-2301713}|ERRORS={}|SOURCE_1="mcg" (4440dff437a67938963f7ee3177b9a39f2c413a8)
CGGCGGACCTGCGTTTCCATGCGGTGATCATGGAGGCGTCGGCCAATCTCTTCCTCGCCGTCCTT
CTCGCGCCCCTCACCGAAGTGATGGCCGAGCGGCGGAAGCAGACGTCCCAGGTGCCGCAGATCCA
GGAGCACGCGATCGCGGAGCACCGGGCCATCGTCGCCGCCCTGCGGACGGGCTCGAGCGCGGCCG
CGCGGGCGGCGATGGACCACCACCTGCAGCAGACGCTCGACGATCTGCGCGCCTACGTCCTGAGC
TGAGTCGGTTCCGCCCTGCGCGCGGAGACGCGACGGCCCG
>r576.1 |SOURCES={KEY=4440dff4...,bw,39867-40167}|ERRORS={}|SOURCE_1="mcg" (4440dff437a67938963f7ee3177b9a39f2c413a8)
GCCACGGCCGCGACGACGCGTCTCATCCGCCCGCCCCGGGAGTCTCGCACTCGCAGCGCTCCGGC
GACCAGGTGCCGCGGGACAGGGCCAGGTCGCCGATGGGGTTCACGCCGGGACCCGCCGCCAGGGC
GTGCCCCGCCAGGGCATGGAGGCACTTCACGCGCGTGGGCATCCCCCCGGCCGAGATCCCCGCGA
TCTCCTCGGGCTCGCCGTACACCGCGCGGTCGCGGAGGTACGCCTCGTGCGCCGCCCCGTAGGCG
GCGCGGAGATCGTCGTCGGCGGCGAGCTCGTCGGAGAACT
>r577.1 |SOURCES={KEY=4440dff4...,bw,1086691-1086991}|ERRORS={}|SOURCE_1="mcg" (4440dff437a67938963f7ee3177b9a39f2c413a8)
TTCGTGGAGGGGACCTTGGCTCCGACCGGCATGACCTTGTCGGTGCCGATCAGGCCGACGGGGAC
GACCGGGGCGCCGGTCTGCAGCGCGAGGAAAGCCACGCCCGTCCGGCCTTTGTAGAGGCGACCGT
CGAGCGAGCGCGTGCCCTCGGGGTAGAGCGCCACCGCGCGCCCGTCCTCGAGCAGCGCACGCTGC
TGGTCGAGGGCGTCGAGAGCAGCCTGTCCGGCGCCGCGCTCGACCGGGATCGCGCCGATGGCGGT
GAAGAACTGACGCGATGCCCACTTCTCGAAGTACGCCGAC
>r578.1 |SOURCES={KEY=4440dff4...,fw,145322-145622}|ERRORS={}|SOURCE_1="mcg" (4440dff437a67938963f7ee3177b9a39f2c413a8)
GAAGACGTGCTGCTGACCTGCGCGGGCATGATCGAGGCGGAGCCCCGGGTGGCGGCGGCCGTGCG
GGAGCAGTACCGGCACTTCACGGTGGACGAGTACCAGGACGTGTCGCCGCTGCAGAACCGCCTGC
TCGAACTCTGGCTCGGCGACCGGCGCGACCTCTGCGTTGTCGGCGACGCCAGCCAGACGATCTAC
TCGTTCACCGGTGCCGACGCGCGGTACCTGCTGGAATTCGACCGCACCCACGAGGACGCGCGCGT
CGTGCGGCTCGAGCGCAACTACCGATCCACGGCCGCCGTG
>r579.1 |SOURCES={KEY=4440dff4...,fw,2722895-2723195}|ERRORS={}|SOURCE_1="mcg" (4440dff437a67938963f7ee3177b9a39f2c413a8)
AGCAGCGCGCGGCCGAGGGTGCCGGCGCCCGCACCGGCGGCGGCGGCGAGGTCGATAGGCGTCGC
CGTCCAGCCGGTCAGCGGGGCGCCGTCGAGCGTCGCGTCGCCGATCAGGCCTTTCTCCTCACCGA
GCCGGTGGCCGTAGTTCACGCGACCCTGATCTTCGACGAGCACCGTGAGGCGCGAGCCCGCGGGG
ATCGCGAGCGCGCGCTCGTGCAGCGTGCGGGAGAGGCGCCCGACGAACGTGCCGTCGACGTGCAC
CCACGCGAGGTCGCGGACCTCGCCGAACGCGAGCACGGCG
>r580.1 |SOURCES={KEY=4440dff4...,bw,2429417-2429717}|ERRORS={}|SOURCE_1="mcg" (4440dff437a67938963f7ee3177b9a39f2c413a8)
CGAAGCCCGAGCGCGTCGTCACGGTGGACTGGGGCAACCAGGATGTCGCGCTGGCGCTCGGCATC
GTCCCCGTGGCCATGCCCAAGGTGACGTACGGCGACGAGGACGGCGACGGCCTGCTGCCCTGGAC
CAAGGACAAGCTGGCCGAGCTCGGTGCGGAGACGCCCACGCTCATGGACGAGACGAACGGGTACG
ACTACGAGGCGATCGCCGACGCGCAGCCCGACGTCATCCTCGCCGCCTACTCGGGCATGACGCAG
GAGCAGTACGACACCCTGAGCAAGATCGCACCCGTCGTGA
>r581.1 |SOURCES={KEY=4440dff4...,fw,2790483-2790783}|ERRORS={}|SOURCE_1="mcg" (4440dff437a67938963f7ee3177b9a39f2c413a8)
GCCGATTCACAACGGGCGCAGGGGGAAATGGCATGACTATCGATACGCGTCAGATCATCGGCGGG
TCCGTCGACGACCTGGCAGAGGGCCTCCGCCCGTTCATCGAGCGGGTGTTCGCCGAGCGTCTCCC
CGATGGGCCGTCGTGGGTGCAGATCGTCGCTCACAAGGACGAGCTCGCGGGCCGACCTACCGCAC
ATCATCATGCGAATGATGTCGGGCTGATGCTGCGAGTGATGACCGAGAAACTGGGCAACCTCGGC
TACCCCTTCGACGGGCATCTTTCGCGACAAGCGGCGAACT
>r582.1 |SOURCES={KEY=4440dff4...,fw,2595162-2595462}|ERRORS={}|SOURCE_1="mcg" (4440dff437a67938963f7ee3177b9a39f2c413a8)
GCCGGCGACGAACTCGCGTTTGAGCTCGAGGCCGATGAGGAAGAAGAAGATCGCCAGCAGCCCGT
CGGCGGCCCACGCGCCCAGACTGAGCTGCAGATGCCACGGCTCGTAGCCGACCTCGAGGTCGCGG
AGGGTGAAGTAGGCCTCTGCCCAGGGCGAGTTGGCCCACAGGATGCCGATCGCGGCCATGAGCAC
GAGAAGCCCGCCGCCGACGGTCTCCTTGCGTAGCAGTGTGCCGATGCGCAGCGCTTCGGCGTAGC
TGCCGCGGAGAGGGAACTGCGCACTCGCGGGAGTGTTCCG
>r583.1 |SOURCES={KEY=4440dff4...,fw,1334624-1334924}|ERRORS={}|SOURCE_1="mcg" (4440dff437a67938963f7ee3177b9a39f2c413a8)
GACCTCCATCACGTGCGGCATGGAGTGCGAGATCAGCACGACCGCGATGCCCTTGTCGCGCACGC
GGCGGATGGTCTCCAGCACGTTCTTCGTCTGCCGCACGCCCAGCGCCGCGGTCGGCTCGTCGAGG
AAGACGAGGCGACCGGCCCAGTGCACCGCGCGGGCGATCGCGATGGCCTGGCGTTGACCGCCCGA
CATCTCCCCCACGGGGGAGGTGAGCGAGCGCACGGTCGCACCGAGCTCGTCGAACGCGGCCCGAG
AGGCCACGGCCATGTCCTTCGTCTTCATGAACCCCAGGGC
>r584.1 |SOURCES={KEY=4440dff4...,fw,423815-424115}|ERRORS={}|SOURCE_1="mcg" (4440dff437a67938963f7ee3177b9a39f2c413a8)
GATCGATGCCACGCTGCGGCTGAAGTCCGATGGGTGCGCGGTGGACGCCATCAGCCCCGGGGCGC
CGACCATCGAGGGGACTCCTCGTGTCGGCATCCCGGTCACCGCGAACCCCGGCACATGGGGTCCG
CAGCCGATCCAGCTCGCCTACCAGTGGCGCGCGAACGGTGTCGACATCGACGGCGCCACCGACAC
CATCTTCACGCCGACCGCGGCTCAGGCAGGGACGAAGCTCACCGTCGCGGTGACCGGCTCGCGCC
CCGGATACGACACCGTCACGGTGGTGAGCCCCGAGTCGGC
>r585.1 |SOURCES={KEY=4440dff4...,fw,3670961-3671261}|ERRORS={}|SOURCE_1="mcg" (4440dff437a67938963f7ee3177b9a39f2c413a8)
CGGCGTCGTCGTTCCGCGCTCGCGCGTGCGCACGACGCTGCGGCGCCGGTGGGGCCGCGTGCGCG
AGTCGCTGCCGGCGATCGTGCAGATCGTCGTGGCCGCGACCGCGGCCTTCGCGTTCGCGCACTTC
GTCCTCGGCCACCCCGTGCCGCTGCTCGCCGCGACCGTGACGGTGTCGAGCCTGGGGCTGGTCCG
GGACGCCCGCCCGTGGCGGGTCGCCGAGACGGTCGCGGGCATGCTCGTCGGCATCCTCCTGGCCG
AAGTCGTCCTGCTGGTCGCGGGAGCGGGATGGTGGCAGAT
>r586.1 |SOURCES={KEY=4440dff4...,bw,2348702-2349002}|ERRORS={}|SOURCE_1="mcg" (4440dff437a67938963f7ee3177b9a39f2c413a8)
TCCTGTCGGCCCCCTTCGCCCTTCCGAGGAAACGTGACCACTGCTGCCGTGTCGACCCCGACCAC
CCGAAGCACCCCGGTGATGACTCACCGCCAGATCCTGTTCGTCATCTTCGGGCTCATGGCGGGCA
TGTTCCTGTCCGCGCTCGACCAGACCGTCGTGGGAACCGCGATCCGCACGATCGGCGACGACCTG
AACGGTCTCAGCCAGCAGGCGTGGGTGACCACCGCCTACCTGATCGTGTCCACGATCGCGACGCC
GATCTACGGCAAACTCTCCGACATCTTCGGTCGCCGCCCC
>r587.1 |SOURCES={KEY=4440dff4...,fw,2162607-2162907}|ERRORS={}|SOURCE_1="mcg" (4440dff437a67938963f7ee3177b9a39f2c413a8)
GGTCCACGCGCGTCGAGGCTCCGCTCGTGCTCGGGCACGAGGCATCCGGGGTCATCGTCGCGGTC
GGTGCCGATGTCCCCGACGCCCGCGTGGGGCGACGTGTCGCGCTCGAACCGGGCGTCCCGTGCGG
CCGCTGCACGCAGTGCCGGGCCGGGCGGTACAACCTGTGTCCCCACGTGCGGTTCTTCGCGACCC
CTCCCGTCGACGGGGCCTTCGCGACCCACGTCGCGCTGGCGTCCGACTTCGCCCACGACGTCCCC
GACGCGCTCGACGACGACCAGGCGGCGCTCATCGAGCCGC
>r588.1 |SOURCES={KEY=4440dff4...,bw,3490055-3490355}|ERRORS={}|SOURCE_1="mcg" (4440dff437a67938963f7ee3177b9a39f2c413a8)
GTCTCCTCGCCGAACTCCGCGACCTTCTCCTGGGGCTGACCGTCCGAGACCTGCAGCGGCGTCCA
GATGGGGCCGGGAGCCACGGCGTTGACGCGGATGCCCTTCGGCGCCAGCTGCTGACCGAGCGCCT
TGGTGAAGGCGTTGATGGTCGCCTTCGTCGAGGCGTAGTCGACGAGGATCGCCGACGGCGAGTAC
GCCTGGATCGAGGTCGTGTTGATGATCGCGGACCCGGCCGGCAGGTGCGGAAGCGCCGCCTTGGT
CACCCAGAACATTGCGTACACGTTCGTCTTGAACGTGGCG
>r589.1 |SOURCES={KEY=4440dff4...,fw,2067883-2068183}|ERRORS={}|SOURCE_1="mcg" (4440dff437a67938963f7ee3177b9a39f2c413a8)
GATCGTGCGCGGTCGACCGAGGGAAGAGGGCATGGCATCCTTTCGGCACTCAGTGCTATAACGGT
GCTGACGCGCCTCGCGCCATCCGATCTCGAGGAGGAGTTCTCATGTCACCGTCATCCACCGGACG
TTTCGCCGGCAAGACCATCATCGTCACCGGAGCGGGATCGGGCATCGGACGCGCCACGGCTCATC
GGATCGCGCACGAGGGCGGGCGAGTCGTCGCCACCGACGTCGTCGAAGAGCGCCTCGACGCCCTG
ACCACGGAACTCGCGGGCCTGGACGTCGCCACGGTCGCGG
>r590.1 |SOURCES={KEY=4440dff4...,bw,3106264-3106564}|ERRORS={}|SOURCE_1="mcg" (4440dff437a67938963f7ee3177b9a39f2c413a8)
GAAGATCGAGTGGTTCGTGTGGCCGCCGAGGTTGAACGCGAGGTCCTTCTGCAGGCGGTTGATGT
TCGCGAAATCGCCCTTCTCGCGCGCCTCGGCGAGGAGGTCGAGCGTGGTGTTCGCGCCGTTGACG
TACGTCTGGTGGTGCTTGCTGTGGTGCAGCTCCATGATGGTCGCGCTGATGTGCGGCTCCAGCGC
GGAGTAGTCGTAGGGCAGTTCGGGCAGCGTGTACTTCGCCATGTTCTCTACTTCCGAATCGGCGC
TGCACCGAAGCCTCGGCGCAGCGAGGGTGACGTGTTCATC
>r591.1 |SOURCES={KEY=4440dff4...,bw,2993388-2993688}|ERRORS={}|SOURCE_1="mcg" (4440dff437a67938963f7ee3177b9a39f2c413a8)
CGCGAACCGCGTGAGCGAGCCGTGGTCGTCCTGCTCGATCAGCGGCGAGAGCGTGTTGACGCCCG
CGGTCTCGAGCCACTTCTTCGCCCAGTCGCCCAGGTCGCGGCCGCTCGTGGTCTCGAGCTCGGCG
AGCAGATCGCCGACCTCGGTGTTCGACCACTGGTGCTTCTGGAAGTAGGCGGCGACGCCGCCGAA
GAACTGCTCGATGCCCACCCAGGCGGCGAGCTGCTTGAGCACCGACCCGCCCTTGGCGTACGTGA
TGCCGTCGAAGTTGACCTGCACGTCTTCGAGGTCGTTGAT
>r592.1 |SOURCES={KEY=4440dff4...,fw,2289778-2290078}|ERRORS={}|SOURCE_1="mcg" (4440dff437a67938963f7ee3177b9a39f2c413a8)
CACACGTCGCCGTAGACGTGCGAGATCGTCGCGCGGTAGGCGTGCAGAAGGGCGAGGCCGGCGTT
GCGGGGGAGAAGGGGAACGGATGCCGCGATGGTGTCCCACTCCAGGTGCCCGACGCCGGTGGACG
AGGTGGGCAGCGTCGACGTACTCATGCGGCGGCCTTGCGCTGCAGGCACCGGACGACGTCGGCGC
GGAGATCGGCGTAGTCGACGGTGGCGGCCGACGGGAGCGCGCGGATGACGACCGAGGCGCCCCCG
CGGACGAGCGGGAGCGCCTCGGCGCACACCGCCTTGAGGC
>r593.1 |SOURCES={KEY=4440dff4...,fw,1584524-1584824}|ERRORS={}|SOURCE_1="mcg" (4440dff437a67938963f7ee3177b9a39f2c413a8)
ACCTCGGGCGCCGCGGTCAGAAGGATGCGCACGGGCGCATCGGGGTACACGACCGTGGTGATGTC
GCGGCCCTCGACCACGACACCCCGCAGGCCCGAGGATGCCACGAGCCGACGGAACAGGTCGTTCA
CGGCCTGGCGCACGGCGGGGACGCGGGCCACGCCGCTCACGGCATCGGTCACGCGCGGTTCGCGG
ATCGCCGCGGTGACGTCCGTTCCGCCGACGCGGACCCAGCGGTCGGCCGGGTCGAGCGAGATGGC
GTAGTCGAAGTCGCCGAAGACCTCCAGCACCGCGGTGGCA
>r594.1 |SOURCES={KEY=4440dff4...,bw,486316-486616}|ERRORS={}|SOURCE_1="mcg" (4440dff437a67938963f7ee3177b9a39f2c413a8)
GGAGGGTCCGCGACCGAACCCCGGTCGCGGACCCTCCGATGGGCCCGGCATCAACCTCCCAACAG
GTAAGGAAGACACCCGTGGCACAAGACGTGCTCACCGACCTCCACAAGGTCCGCAACATCGGCAT
CATGGCGCACATCGATGCCGGCAAGACGACGACGACCGAGCGCATCCTGTTCTACACGGGCGTCA
ACCACAAGATCGGTGAGACGCACGACGGTGCCGCCACCACCGACTGGATGGAGCAGGAGCAGGAG
CGTGGCATCACGATCACCTCCGCCGCCGTCACCTGCTTCT
>r595.1 |SOURCES={KEY=4440dff4...,fw,1226859-1227159}|ERRORS={}|SOURCE_1="mcg" (4440dff437a67938963f7ee3177b9a39f2c413a8)
CGACGGGCGATGACCGGGATCTCTCCGTCCAGCTGGGCGCCTGGATCACGCTCGAGGCCGACGTC
ACGGCGTCGGCGTCGGTCACCAGCTGACCGGCAGGGCCTTGCCCTCCTCGTAGCCGGCGGCCGAC
TGCAGTCCGACCCGGGCACGGTCGTGGAACTGGGCGACCGTCGCCGCTCCCGCGTAGGTGAAGGA
CGATCGCACCCCGGAGGTGATCATGTCGAGCAGGTCCTCCACCCCGGGCCGCTGCGGGTCGAGGT
AGATGCGCGACGAGGAGATCCCCTCCGCGAAGAGCTCCTT
>r596.1 |SOURCES={KEY=4440dff4...,bw,958501-958801}|ERRORS={}|SOURCE_1="mcg" (4440dff437a67938963f7ee3177b9a39f2c413a8)
GGCGCCTCGTAGCGCGACGCACGCGCGGACCGTTCGTTCGAGCACCACGAGCGATTCGCCGTAGG
TCGGGATGAGCACGTCGATGCCGACGCGCACATCGTGAACCTGCACGTCGGGGCTCTCCGGGTCG
CCCGTGAACAGGCTCGCGCGCGCCGCGTGGTACGCGAACCCTCGGGGATTGTGCGTGGAGGAGAG
CGCGGTCCACAGGCTCAGGAGGATCTGCAGGATCAGGAAGCTCTCGCAGACCACGACGATCGTGT
AGGGAAGCGGATCGCCGACGTTCGCCGGGTTCAGGAGGAA
>r597.1 |SOURCES={KEY=4440dff4...,bw,1363530-1363830}|ERRORS={}|SOURCE_1="mcg" (4440dff437a67938963f7ee3177b9a39f2c413a8)
TGGGGGAGCGCATCGTCGCGGCCCTCGGCGCGCCCGGGACCGCGGTCGACCCCGGGCGTCCGATC
CTCGCCGGCGTGCGGGCACCGCTCGAACCGTGGGTCGTCAAGGCGTGGGACCTGGATGCCGAGCC
CCGCCCCGACTGGATCGTCGCCGGCGAGACGCTCGATGCGCGCACCGTCGCCGAGGCGCACCGCG
GGTGGTACGCCGCGCATCCGGAGTTCGTCACGGCCGCGGTCGAGCGCCTCGCCCCGCTGCTGCGC
CGGTGGCGCGCGGCATGAGCATGCAACCGGTCCTTCTGGC
>r598.1 |SOURCES={KEY=4440dff4...,fw,1348325-1348625}|ERRORS={}|SOURCE_1="mcg" (4440dff437a67938963f7ee3177b9a39f2c413a8)
GATCGGCGGCGCGACGTTCCTCGCGGTGATGGGCTTCTCGTTCGATGAGCAGCAGTGGCAGATCG
TCCTGATCCTGCTGGCCTTCTGCGCTCTGCTGCCGCGCGCGTTCGGCACGGTCTCGCGCCGCGGC
GATGCTCTCGACGCGAGCGACGGGGCGTCTCACCCCCCGTCGGACACCCGGCGCACGGCGATCAC
CGCGGAGACGTAGCCGATCACGCTCACCGCCTCGGCGACGGCGAGAGCCCAGGGGATGCCGGGAG
CGCCGAGAGCTGCGACGAGGGGGAACGCCGCAGCTGCACC
>r599.1 |SOURCES={KEY=4440dff4...,bw,1131157-1131457}|ERRORS={}|SOURCE_1="mcg" (4440dff437a67938963f7ee3177b9a39f2c413a8)
GACAGTTCTGTGCGGATGTGAACGACTCGACCGCGGCGATCATGGCTGCCACGCAACGAGCGATC
TCCAGCCGGGCCGTGAACGAGGGACTCCGGGCGACCACGCCGGGTTGGCGCGGCATCCCGTCGTG
GTTCGTGTACGGCACCGAAGACCGGAACATCCCGGATGCCACGCTCGCCTTCTGCGCGGAACGAG
CGCGTTCGCGTGGCACCACGCGCGTCGAGGGGGCGTCGCATGCCATCTCCGTGTCCGAGCCGGAA
GCCGTCGTGCAAAGCATCCTCCTGGCCATCGCGCGCTGAT
>r600.1 |SOURCES={KEY=4440dff4...,bw,1241348-1241648}|ERRORS={}|SOURCE_1="mcg" (4440dff437a67938963f7ee3177b9a39f2c413a8)
CAGGTCGTCGCCCTCATCGGAGGAGACACCGACTCGGTCGTCAGCTCGGTCGCCCTCATCGTGCT
CACCGTGATCGGCGCGGCGATCATCGGAGCGTTCGCCGTCGCGACCGCACGGGACGTCTCCGCCG
GTCGATCGGGCGGCATCGTCACCCAGCTGCTGATCCTGTCGGTGGCGATCGGCGCGGTGACGGGG
GAGTGGGCGGCTCCCGGGATCGCCCTCCTCATCGCGGCGCCCGCCGTCGTGGGGCTGATCCTGCT
CGTCCTCGCCGTGCGGGCGTCCGCGCCGCGCCGCCGCGAC
>r601.1 |SOURCES={KEY=4440dff4...,bw,172532-172832}|ERRORS={}|SOURCE_1="mcg" (4440dff437a67938963f7ee3177b9a39f2c413a8)
CGCCTGATCACCCGGTGGCCGGAGACCGGCATCGGCGAGGTCACGCGGGGACGCCCGCGTTCCAG
CTCTCCCAGCGCTCCATGAGCGTGCGGACCGCCGAGTGGAAGCGCTCGGTCGAGGCCCCGGGAGC
CGTGTCGCCGAAGTAGTACCGCACCCAGTGGTCGAGGCGCGCGACGGCGTCGGGGTCGTCCAGCA
CCCGGTCGGCGCGTGCCACGATGTCGGCCGCGGACTCGGCATCCAGCCATTCGGCATCCGACAGG
TACCCGGTGTCGTCCACGAGGGCCTCCGGGTCGACGGGCC
>r602.1 |SOURCES={KEY=4440dff4...,bw,2581455-2581755}|ERRORS={}|SOURCE_1="mcg" (4440dff437a67938963f7ee3177b9a39f2c413a8)
CCTCGAGAAGGCACCCACCGGCAGCACCCACCCGGTGATGACCGCGTTCGGATCCATCCTCCGCC
TCGGCCGAGAGGGCCGGGTGCACGTCATCCTCGCTTCGCAGCAGGCCGCCTCGTCCTGGCTGAGC
ACCTCGAGCCGATCCCAGTTCGCGGTCCGCATCGCGCTGCGCAACCTCGAGCAGTCCACGTCGAT
GATGACCTTCGGCAGCCTCGCCGCCGTCTCCGGTCTCGAGAACCGGCCCGGCCGCGCGTGGGTCA
GCGTCGGCATGGGCATGCAGCCCGAGCACGCGCAGATCTA
>r603.1 |SOURCES={KEY=4440dff4...,bw,3183717-3184017}|ERRORS={}|SOURCE_1="mcg" (4440dff437a67938963f7ee3177b9a39f2c413a8)
CGCTCAGCCGTTTCCGGCGGAGCACATCGCCTGGGTGGCCTTGGAACCGCTGACGTTGCTCGGCA
GTTCGACGACGTCGGGCGCGGCGCTGGCTCCCGAGGCATCCGGGGTCGGGGTCGTCTCGACGGGA
GCGGCGGACGGCGTCGGCGCGGACGGGTCGGCGATCACGCCGCCGTTCGCGCCGGCCTCGCCCGT
GAGCGCGAGCGGGGCGTTGCGTTCGAGCGCGTCCCACAGGATGGCGGCGGAGGCCTCGTCGGGCA
CGACGCGGTTCGCGTCGTCGGGGTCGTCGACCACCGGGTA
>r604.1 |SOURCES={KEY=4440dff4...,bw,3016991-3017291}|ERRORS={}|SOURCE_1="mcg" (4440dff437a67938963f7ee3177b9a39f2c413a8)
GAGCGACTTCGGCAGTTCGTCGACGACCACGATCCGGCGCGGCACCTTGTACGGGGTCAGGATGC
CGCGGGCGAAGTCGCGCAGCTCGTCGGGGTCGATCTCGGCCCCGGCGAACGGGACGACGGCGGCG
ACCACGTCTTCCCCCGAATGGTCGCTCGGGAGCCCCACCACGGCGACGTCGGCGATCGAGGGATG
CTGTCGCAGGACGTTCTCGACCTCGGTCGGCGCGACGTTGAAGCCGCCCGTGATGATGAGCTCCT
TGATGCGGTCGACGATCCGGACGAATCCGCCCTCGTCGAT
>r605.1 |SOURCES={KEY=4440dff4...,fw,2660617-2660917}|ERRORS={}|SOURCE_1="mcg" (4440dff437a67938963f7ee3177b9a39f2c413a8)
CGTCACGTTCGTCTTCTGGCCGATGGTCGCAGCCCTGCGTCTCTCGTTCACGGATGCCAGCGGTT
TCGGGCTCGAGGAGTTCGTCGGCTTCGACAACTATGCGCGGGTCTTCACCGATCCCGACATCATC
CGCGCGATGGGCAACACGGCGACGTACACGATCATGTTCACGCCGATCGTGGTCGTCTTCGCCCT
CGCGCTCGCTCTCGCTCTGAACAGCCCGCACCTTCCGTGGCGAGGCGTCTTCCGCACCGCCCTGT
TCCTGCCGTTCATCGTCTCGCTGGCCGTCGCGGCCTTCGC
>r606.1 |SOURCES={KEY=4440dff4...,bw,3124674-3124974}|ERRORS={}|SOURCE_1="mcg" (4440dff437a67938963f7ee3177b9a39f2c413a8)
TTCACGTTCGGTCAGCTCATCAACGCACAGGCCGCGGGCGACGCGAGCGTGCTGGCGGAGGGCCA
CGGCCGCCCCGTCGTCACGCTCACGCTCACCGACCCGCAGGTCGAGGTGCTCTCACTCTTCGAGG
CGGCGCAGTAGAAGCATGGTCGTAGAGATCACACCCGGTCACAATCCCCTCCGCGATCCCGAGGA
TCGCCGGCTCAACCGCATCGCGGGTCCCAGCGCGCTGGTGATCTTCGGCGTGACAGGAGACCTGT
CGCGCAAGAAGCTCATGCCGGCCGTCTACGACCTCGCCAA
>r607.1 |SOURCES={KEY=4440dff4...,bw,3231876-3232176}|ERRORS={}|SOURCE_1="mcg" (4440dff437a67938963f7ee3177b9a39f2c413a8)
AGTACTTCCTGCAGCTCCCCAAGGAGCTGTTCGACGCCGCCCGCATCGACGGGGCGAACGAGTTC
CGGCTGCTGTGGAGCGTCGCCCTGCCGCTCGTGCGTCCGGCGCTGCTGACGGCGGTGCTGCTGAC
CTTCATCGGTCCGTGGAACGAGTTCCTGTGGCCCTTCCTCATCACGAAGGATGCCGCGATGCAAC
CGCTCGCCGTGTCGCTGGCGAACTTCATCTCCACCATCGCGGCATCCACGACCAACCCCTTCGGC
GCGATGATGGCCGGCGCCGTCGTGCTCGCCGCCCCCGCGG
>r608.1 |SOURCES={KEY=4440dff4...,bw,983305-983605}|ERRORS={}|SOURCE_1="mcg" (4440dff437a67938963f7ee3177b9a39f2c413a8)
AACCAGTTGACCTGGAAGATGCGCGGCGCGCGGTCGAAGCGGAGCTGCTCCCCGACCTTCAGCCA
GTGGCCGAAGTAGTCGCCCATGTTGTACCCGCAGAAGGGCAGCATCGCGAACGGGTCGCGACGCA
GCTCGCCGACCGTGCCCTCCTGCGCGGCGGTCTTCTCGCTCGACACCGTCGAACCGAGGAAGACG
CCGTGCGACCAGTCCGTCGCCTCGAGGACGAGAGGGACGTTCGTGGCGCGACGACCGCCGAAGAG
GATGACATCCAGCGGAACGCCCTGCGGGGTCTCCCAGTCG
>r609.1 |SOURCES={KEY=4440dff4...,fw,1827765-1828065}|ERRORS={}|SOURCE_1="mcg" (4440dff437a67938963f7ee3177b9a39f2c413a8)
ACGAGGTGAAGCAGAACGCCAGCTTCTACTCCGTGGACTCCGAGGAAGGCGCCTGGAACACCGGT
CGCGTGGAAGAGGGCGGCAACCTCGCCAACAAGACGCCCTACAAGGGCGGCTACTTCCCCGTCTC
CCCCGTCGACAAGCAGGCCGACCTCCGCGACGACATCAGCCTCAAGCTGATCGACGCCGGCCTCA
TCCTCGAGCGCGCTCACCACGAGGTGGGTACGGGTGGTCAGGCTGAGATCAACTACCGCTTCGAC
ACCATGGTGCACGCGGCCGACGACATCCTGAAGTTCAAGT
>r610.1 |SOURCES={KEY=4440dff4...,fw,3412518-3412818}|ERRORS={}|SOURCE_1="mcg" (4440dff437a67938963f7ee3177b9a39f2c413a8)
CGCCATCAGTTCGGTCAGACGAGCGACGGATGCCTCGCCGGCGGCGACGCGGGCCCGGAGGTCGA
CCGTCTGCTCGGTGACGTCGGAGCGGTTCACACTGGTCGCGGTGACGTCACCGACCGCGGAGAGC
CCGTCCATCACCGAGGTCAGCGCTTCGGCCGGCACCCGCACCGTGATCCAGCCGGACGACACGGC
CGGCTGCGACGCCGTCGCGTCCAGGGGCACCACGCCATAGCCGCCCCCGACCTGCGAGGACTCGA
CGTATCCGCCCGCGGAGGTCGCGGCATCCGAGATCTGCGT
>r611.1 |SOURCES={KEY=4440dff4...,bw,2211922-2212222}|ERRORS={}|SOURCE_1="mcg" (4440dff437a67938963f7ee3177b9a39f2c413a8)
TAGCCCCACTCGCCCGCGAGACGCGCGACCTCTTCGAAGGGCAGGTCGGCCCACTGGCCGGTGAA
CAGGGTGATCGGGCGTGCCATGACGAAACCTTTCAGGAGACCGGAACGGGGGATGCCACGCTCGT
CCACGCGGCGGCTGCGGCGGAGCTGCGCTCGACCGCGTCGAGCACCTGCTGGACGCTGAGTCCCT
CGGCGAACGAGGGGTGCGGGTCGGTCCCGCTGTCGATCGCGTCAACCAGGTCGACCACCTGGTGG
GTGAAGCCGTGCTCGTAGCCGAGCATGTGACCGGCCGGCC
>r612.1 |SOURCES={KEY=4440dff4...,bw,2414360-2414660}|ERRORS={}|SOURCE_1="mcg" (4440dff437a67938963f7ee3177b9a39f2c413a8)
GATCACCCGCAGCAGTCCGGGGAAGATCGCGGCCTCGCCGGCGCCCATGAGAAGTCGCGCGGCGA
TCGCGACACCGACGTCCGGCGCGACGGCCAGCAGCACCTGCGCTCCCGCCATCACGACCATTCCG
ACCGTCAGCACGACCCGCGCACCGAACCGGTCGAGCAGGAGCCCGACGGGCAGCTGCAGGGCGCC
GTAGATGCCGAGCTGCACGACGGCCAGCAGCGACAGCGTCGCGGCGGTGATCGCGAACCGGTCCG
CCGCCTCGAGCCCGAGAGCCGCGAGCGACGTGCGGTTCAC
>r613.1 |SOURCES={KEY=4440dff4...,fw,1368277-1368577}|ERRORS={}|SOURCE_1="mcg" (4440dff437a67938963f7ee3177b9a39f2c413a8)
CGGACGAGTACGACCTCTTCTGGTCGCTGTCCTTCGCGGTCACCCCGGCGACGTGGGAACGCCTC
GGCGGCTTCCATGACGCGTACGAGGGCTACGGCGCCGAGGACACCGACCTCGCGTGGACGGCGCG
GGCCTCAGACATTCCGCTCGTGTGGACGGGCGGGGCGGACGCGTACCACCAGTGGCATCCGGTGT
CCTCGCCGCCGTGGCGGCACCTCGACGACATCCTCCGCAACGGCGCCGCGTTCCATCGCCGCTGG
GGCGTCTGGCCGATGGGCGGGTGGCTGGAGGCGTTCGCCG
>r614.1 |SOURCES={KEY=4440dff4...,fw,2246825-2247125}|ERRORS={}|SOURCE_1="mcg" (4440dff437a67938963f7ee3177b9a39f2c413a8)
CGCACGCCTGAAGGCCGAGGACCCCGCCGCCGCCGAACGCATCGATCCGCGCAACGGACGACGGG
TCGTCCGCGCGCTGGAGGTGCTGGCGCTGGGCGAGGACACCCATGGCGGTGCCCTTCCCGCCGAG
CCCGACCTCTGGCATCCGCGGACGACGATCCTCGCGACGGAGATCGAACGCGAGAGGCTCGTGGG
CCTCCTCGACGCGCGGGTCGAGGCCATGTGGGAGCAGGGGCTGCTCGACGAGGTGTCCGCGCTGC
GAGCCGAGGGGATCGAGCGCGGTGTCACCGCGGCGCGCGC
>r615.1 |SOURCES={KEY=4440dff4...,bw,1772046-1772346}|ERRORS={}|SOURCE_1="mcg" (4440dff437a67938963f7ee3177b9a39f2c413a8)
GACAAGCTGCAGGTGCAGACGATGGTGGCGCGGGTACTCCGCCTGGATGCCCTTCCCCAGCCCGC
CGACGCGGCCGACGCCCTCGCCATCGCCCTGTGTCACGGCTGGCGCGGGGGAGCGGCTGCGCCCG
CGACCGGCGGTGCCCTGACCCCCGCCCAGAGGGCGTGGCGCGATGCCGAGAAGCGACAGAGCGCC
CCGGCGACGCGTGTCGCTCGAACAAAGGTCCGAACCGGCGCGTAGGCTCGACCCATGATCTCTTC
GCTGCAGGGTGTCGCCGCGCACGTCGGCGACGACGCACTC
>r616.1 |SOURCES={KEY=4440dff4...,bw,2826896-2827196}|ERRORS={}|SOURCE_1="mcg" (4440dff437a67938963f7ee3177b9a39f2c413a8)
ACGCGAACTTCCTCGGCCAGGTCCTGAACATCGCCGCGGCCTACCGCGAGGTGGTGCACTCCGGG
GGCAACACGATCATCTTCCTTCCGCTCGCGCACGTCCTCGCGCGGGGCCTCCAGCTCATCTGCAT
CGCCAGCGGCATGCGCATCGCGCACCTGTCCGACGCCGCCGCCGTGGTCCCGACGCTCGCGACGC
TGCGCCCCACGTTCCTGGTCGTGGTCCCTCGGGTGCTGCAGAAGATCCAGGCCGCCGCGGGCGAC
AAGGCCGCCGCCAAGGGCCTGTCGGGCGTGTGGGCCCGGG
>r617.1 |SOURCES={KEY=4440dff4...,bw,1657441-1657741}|ERRORS={}|SOURCE_1="mcg" (4440dff437a67938963f7ee3177b9a39f2c413a8)
AGCCGACGTCCTTGAGGGCCTTGAGCACGGCGGCATCCAGTCCCAGGTCGGCGAAGGTGAGCTGC
TCGGGGGCGGTGTCCGCCTCTTCGGAGGGGACGGGGTTTTCGGATGCCATGACTCCACGGTAGTG
CGCCACCCCGGGAAACCCCCGTTCGAGGCCGCACGAGGGTCTACCCTGAGCCCACGCGCCGCCGA
CGGCGCGTCCGCGCCGAACGTCTCCGCGCGTTCACCGAAGGGTCCTAGCGTGAGCGACATGTCCA
CTCCCGGCGCCGCCCCCGCGGCATCCCTCCCCTCCACCGA
>r618.1 |SOURCES={KEY=4440dff4...,bw,3581988-3582288}|ERRORS={}|SOURCE_1="mcg" (4440dff437a67938963f7ee3177b9a39f2c413a8)
TGCCGATCTGGTCGTCGTGCACGAGGCTCTCGAACCCGACCTCGGACTGCTCACCGGCGAGCGCC
TTCAGCGCGGTCGTGGCATCGGTCTTCGGCAGGGTGAAGGAGATGTCGGTGCGGCCGGTGGCGGC
GGCGGAGACGTTCTGCACGATCATGTCGACGTTCGCGCCGGACTTCGCGACGATCTTGAAGATGT
CGGCGGCCTTGCCGGGGACGTCGGGCACGCCGATGACGGTGATCTTCGCCTGGCTGAGGTCGGTG
GCGACGCCGGCGACGATGGGCTCTTCCATGGTGGCTCCCT
>r619.1 |SOURCES={KEY=4440dff4...,fw,2426026-2426326}|ERRORS={}|SOURCE_1="mcg" (4440dff437a67938963f7ee3177b9a39f2c413a8)
CTCGGTGATGACCTCGCCGGGATCTCCCGCGGCGATCACCCGTCCGCCCGCCATGGCGACGAGGT
GGTCGGCGTACCGCGCGGCGAGGTTGAGGTCGTGCAGCACCATCGCCACCGTCGTGCCGCGTTCG
CGGTTGAGGTCGGTCAGCAGGTCGAGCACGTCGATCTGATGGCTGATGTCGAGGAACGTCGTGGG
CTCGTCGAGCAGCAGCACGTCGGTCTCCTGGGCGAGCGCCATCGCGATCCACACGCGCTGGCGCT
GGCCGCCGCTGAGTTCGTCGACGTGCCGATCGGCGAGGTG
>r620.1 |SOURCES={KEY=4440dff4...,bw,1054041-1054341}|ERRORS={}|SOURCE_1="mcg" (4440dff437a67938963f7ee3177b9a39f2c413a8)
GCGCCACGACAGCGTGTCGACGAACACCCCGCCGATGAGCGGCCCCGCGATCATCGCGACGGTGG
TGGCGCCGGTCCAGATGCCGATCGCGCGGGCCTGGGTCGGCCCGCGGAAGGTCGACGTGATCAGC
GCGAGCGAACTCGGCACGAGAAGGGCACCCGCGATCCCCTGGAGGGCTCGCGCGACGATGAGGAA
TTCGGCGGTGGGCGCGGCGGCGATCGCGAGCGAGGTGATGCCGAAGCCGACCAGACCGATGCGGA
GCACGAGCGTGCGCCCGAGGACGTCGCTGAGCGACCCGGC
>r621.1 |SOURCES={KEY=4440dff4...,fw,342764-343064}|ERRORS={}|SOURCE_1="mcg" (4440dff437a67938963f7ee3177b9a39f2c413a8)
GGCTCCCCGGACCGCGCGTCCACCACCGTCGAGTCGGCGGGGTGGGCGACGCCGGCGGCGAGGAC
CCACCGCCCCTCCGCGACGAGGCGGTCGTTGAACGCGTCGATCGCCGCACCCTCGTCGTCGGTCG
CGGAAGAGCTGCGGTCGTCGATGACGTTGAGAAGGAATCGCATGCGGCCACTGTGACACCGACCT
CGGACATGCCGAAAGGGGGCGTGTCACCCGAGGTCGTTCAGCACCGCCTCGGCGGCGCGCTGCCC
GGAGACGAGCGCGCCCTGGATCGACGCGGTGTCGCGGTGG
>r622.1 |SOURCES={KEY=4440dff4...,fw,2197510-2197810}|ERRORS={}|SOURCE_1="mcg" (4440dff437a67938963f7ee3177b9a39f2c413a8)
GGCGGCAGGGGCACATCGAGCTGGAGGGCGCCGGTGGTGGACACCGTCACCGGGTGAGGACCCTC
GACCACGCCGTCCAGAGACGTGATCGTGGCGTGCACGATGGCATCCGTCCAGGGGAGGTTCTGCA
CCTGGATCCGAGCCGATTCGACCCCGGCGGATGCCAGGTCGGGACGCTGCGGGGGCAGGGTCAGG
CCCAGCTCGATCCGCTGTTCGCCGATCGGGATGCGGAAGGTGAAGCGGTCCTCTTCGCGCGGGGC
GAGGGCGCTGTCGGGGGCGACGTAGTTGGACACCAGCACG
>r623.1 |SOURCES={KEY=4440dff4...,bw,2418188-2418488}|ERRORS={}|SOURCE_1="mcg" (4440dff437a67938963f7ee3177b9a39f2c413a8)
ACGCCGATCGTTCTCATCCCCGCAGGCTACGCGGGGGCGTCGACATCGCAGCCCTCTCGCCGCGG
GGGCGGCGAACCTGCGAGGATCGACCCATGCCCGCCGACGACGCTCTCCCCGACTCCCTCGAGCC
GGGCCAGCACGTGCCGCCGCGGGATCAGCCCCCCGCACCCCCGACGCCGCGCGGCGACCTGCGTG
TCGTGTCGATCCTCGCGGTCATCACGGGCGTGATCGTGGTCGGCTGGCACATCTTCCTGGTGTCG
GTCAGCGCCGTGGCGGAGCTCGACCAGTTCCTCTGGATCC
>r624.1 |SOURCES={KEY=4440dff4...,fw,3641830-3642130}|ERRORS={}|SOURCE_1="mcg" (4440dff437a67938963f7ee3177b9a39f2c413a8)
TGCCCATCTCGAGGTCCCACCCGTCGGAGAAGACGTTGTCGTTGGAGAGGCTGCCGATCTGGGCG
AGGTTGCGCGCCGAGCCGGGGTAGGTGTCGAGGGCGTAGACCGCGTCGAGCATGTCCTGAGGGAA
CGCCACCTGCGAGGTCGCGATCTGGTTCGACACGTTCGTCGCCGAGGCGGCATCCGGGTACACCT
CGAAGTGGATGTGCGTCCACCGGCCGGAGTAGCACCCGGGGACGATGGTGGTGAAGGTCACCTGG
CCCTGCGCGTCGGCCACCTGGATGCCACGGAGGTAGGTCT
>r625.1 |SOURCES={KEY=4440dff4...,bw,796439-796739}|ERRORS={}|SOURCE_1="mcg" (4440dff437a67938963f7ee3177b9a39f2c413a8)
CCGTGACGCCACGCCTCGTCCTGGGCCCCGTGGATGATCTGTCCGGCGAAGGGGGTGGTGGCGAT
GGCATCCGCCACCAGGCCGATGAAGCGCGAGTTGCCTTCGGACAGCGTCTTGGCGAGGGCGTTGG
GCCGGTAGCCGAGCGCCTCGATCGCCTCGTGGACGCGGCGTCGGGCGTCTTCGCCGATGCGCGCG
CCCGGCTTGTCGTTCACCACGTGCGACACGGTCGCCACCGACACCCCGGCCGCCCGCGCCACGTC
GCGCATCGTCGTGCTCATCCCTTGGTGGCTCCGCTCTCCA
>r626.1 |SOURCES={KEY=4440dff4...,bw,2496517-2496817}|ERRORS={}|SOURCE_1="mcg" (4440dff437a67938963f7ee3177b9a39f2c413a8)
GTACCCCGAGATCGCGGCCCTCGTGGGCGAGACGAGCGACAACCTCCCGGGCGTGCCCAAGGTGG
GCGAGAAGACCGCGGTGAAGTGGCTCACCCAGTGGGGCTCGCTCGAGGCGCTGCTCGAGAACGCC
GACAAGATCACCGGCGTCGCGGGGAACAACCTGCGCGAGCACCTCGACGACGTGAAGCGCAACCG
CGCGCTCAACCGCCTGCTGCGCGACGTCGAGCTCGAGAAGGCTCCCGCCGATCTCGCGGTGCAGC
CGATCGACGCCCAGGGGGTGCGCGACATCTTCGCGCGGCT
>r627.1 |SOURCES={KEY=4440dff4...,fw,1855652-1855952}|ERRORS={}|SOURCE_1="mcg" (4440dff437a67938963f7ee3177b9a39f2c413a8)
TCTCACCGTGGCTCGAGATCGACGGGACGCGTGAGCGTCTGGCCGAAGCCTCCGAGCACGCCGGA
GTCGACCTCCTCGCCGCGGGCACCGAATGGGATGCCGACCGGATCCGCGACACCAGCGTCGCGCA
GCCGCTGATCGTGGCCGCGAGCCTGCTGTCGTGGAGTGTCCTGCGTGACCGCGCGGCCACGGCCG
CCGACGGCGTCGCGGGTCACTCGGTGGGCGAGTTCGCCGCGCTGGCGGCATCCGGGGTCCTCTCC
GAGGCCGACGCCCTGCGCCTCGTCGGCATCCGCGGTCGCG
>r628.1 |SOURCES={KEY=4440dff4...,fw,1704904-1705204}|ERRORS={}|SOURCE_1="mcg" (4440dff437a67938963f7ee3177b9a39f2c413a8)
ACCGGTGTCGTGATCGTCGCCGTCGGCGCGATCGAGATCGTGCGGTTCGCGCATCGGCGCTTCGT
GCGGTGGATGCTCCGGATGCCGCCGGCGGGACCCCGCGACGCGCGTCCGACTCAGAGCATCGGCG
AGGGTTCCCCCGCGGGGGGCGCCGCGCGGCGGAAGTAGCGTCGCGCCGTCGGGGGGATCCAGATC
GCGGCGATCACCGCGAGTGCCGCGAGGAGCGCAGTGATGATCGTGGGATCGAGCTCGGTGAGCGC
CAGCGCCAGGCCCTGCAGGATGACCAGCAGCGACAGATAC
>r629.1 |SOURCES={KEY=4440dff4...,bw,3572443-3572743}|ERRORS={}|SOURCE_1="mcg" (4440dff437a67938963f7ee3177b9a39f2c413a8)
AAGGTGAGGTCGGCGTCGAAGAGCGCACCGCTGGTGAGCGTCGAGACGGCCGTCGAGGTCGCCAG
CTGCGAGCCGGTGCCCGTCGTGATGCCGGCCAGCGGGGTGTAACCGGCGTAGAAGCCGGGCACCA
CGGTGAGGGCGGAGGACGGGATGACGTCGTTCGCGGCGTTCGTGAAGTCGCTCACCGCAGCGGTG
AGGTTCCAGCCCTTGAGGACGTTGCGGTCGTCGACCACGGTGACCTTGCCGAGCTTCTTGCTGAC
GCTGGCGTTGCGCGCGACGTTGCCGAAGTCGACCGCGGTG
>r630.1 |SOURCES={KEY=4440dff4...,fw,3039207-3039507}|ERRORS={}|SOURCE_1="mcg" (4440dff437a67938963f7ee3177b9a39f2c413a8)
TCACGTAGGGCTGGCCCACACGGGTCGCCTGCTCGGCGAGGACTTCCTGCGCCTGCTTCTTGGTG
CCGACGAAGAGGATGGTGCCGCCGTGCGCGACGGTCTCCTTGACGAACTCGTAGGCCTTGTCGAT
GTACGACAGCGACTGCTGGAGGTCGATGATGTGGATGCCGGAGCGCTCGGTGAGGATGAAGCGCT
TGACCTTCGGGTTCCACCGACGGGTCTGGTGTCCGAAGTGAACGCCGCTGTCGAGCAGCTGGCGG
ATGGTGACGACGGCCATGGTCGTACTCCTGTTCTGAGGCG
>r631.1 |SOURCES={KEY=4440dff4...,bw,1996935-1997235}|ERRORS={}|SOURCE_1="mcg" (4440dff437a67938963f7ee3177b9a39f2c413a8)
GCGTCGGAATGAGGAGCGCCAGGACGAGGGCGACGATCGCCGCGCCGAGACCGAGGGCGAACGAG
ACGTCGAAGGCCTGTGCCGTCGGCACGCGGGTCTCGCCTTCGCCGGTCGAGAGCGTGGCCAGGAC
GACGCCGACCACGGCGGCCGACGTGCTCGTGCCCAGGGAGCGCGCGAGGGCGTTCAGACCGTTCG
AGGCGCCCGTCTCGCTGGGCGGGACCGAGCGCATGATGAGCATGGGCATGGCGGCGTAGCCGAAC
CCGATTCCGAAGCCGATCAGGATGTTCGCCACGACGAAGT
>r632.1 |SOURCES={KEY=4440dff4...,bw,3560763-3561063}|ERRORS={}|SOURCE_1="mcg" (4440dff437a67938963f7ee3177b9a39f2c413a8)
CGACCGCGTCGAATGCGGCCCGGGGGGAGACGAAGATGCGGGCGCAGCGCGCGAGCTCGCGGTTG
TTGGTCGCGAGCAGACGCCAGACGCCGAACACCCCGAGCGGGGTGAGGGCTCCGTCGGGGGTGGT
CTCGCTGAGGCTGCCGGCGGTGATCGACCACTCCGGGAGCAGATGCGAGCGGAACAGCAGCCACG
CTGCCAGGCGGGGGTCGTGGATCGAACGGAACGTGTCGAACACGATCCGTGCGCGCCGCGTCGCG
CGATCGGAGAGCGTCTCGCTCACGGGCACCCCTGTCTGAC
>r633.1 |SOURCES={KEY=4440dff4...,bw,1858787-1859087}|ERRORS={}|SOURCE_1="mcg" (4440dff437a67938963f7ee3177b9a39f2c413a8)
GCTGGTCGCCCGCACCGAGCTCGACCGGCGAACCCGAGATCGCGAACGGCACCTCGGGGTCCTGC
TCGGTGAGGTTGATGGTCGGCGGTGCGACGCGGTTCTTCAGCGCGAGCACCGTGAAGATGGCTTC
GAGAGCGCCGGTGCCGCCGAGGAGGTGACCCGTGGATGCCTTCGTCGCCGACACCGGGATCTCGT
CGACGCGGGCGCCGAACACCGCGCGCAGCGCCTGGTACTCGTTCGGGTCGCCGACGGGGGTCGAG
GTGGCGTGGGCGTTGATGTGGGTCACGTCGTCGGGCGACG
>r634.1 |SOURCES={KEY=4440dff4...,fw,1211697-1211997}|ERRORS={}|SOURCE_1="mcg" (4440dff437a67938963f7ee3177b9a39f2c413a8)
TCAACTGGTTCGAGGCGGCGCAGCTGCTGCTCTCCGCGCTGGTGCTGCCCATCCTGGCCAAGCTC
GGCGACGTGTTCGGGCACAAGCGCATCCTGCTCGGCTCGGCGATCGCCACGGCGGCCGCGAGCTG
GTGGCTCGTGTTCGCCGACTCCTTCCCGACGTTCCTCCTCGCGTGGGCGCTCCAGGGTTTCTACG
TCGTGTGGCTCCCGTTGGAGATCGCCCTCATCTTCGACCGCGGCCGCCGGCAGAGCCGTGGCGTC
TCGCAGACCCGCCGCGCGGCGGGGCTGCTCGTCGTCGGCC
>r635.1 |SOURCES={KEY=4440dff4...,fw,993651-993951}|ERRORS={}|SOURCE_1="mcg" (4440dff437a67938963f7ee3177b9a39f2c413a8)
AGACCCTTCTTGAAGTCGCCGTAGCCGCGGCCGGCGTAGTCGTCCTCGATGGAGGAGATCTCGCG
GCCGGTCAGGGCCGAGTAGATCACCAGCAGGTTCGAGACGCCCGGCTTCTCCTCGCGGTCGAAGC
GCACGGCTCCCTCGGAGTCGGTGACGGCGCGCATGATCTTCTTCGCGCTGACCTTGGGTTCGTCG
AGCATCCACAGCACGCCCGCGTCGGACTCGGCCGACTTCGACATCTTCGCCGTCGGGTTCTGCAG
GTCGTAGATGCGGGCGGTTTCGCGCTGGATCATCGGCTTC
>r636.1 |SOURCES={KEY=4440dff4...,fw,3438091-3438391}|ERRORS={}|SOURCE_1="mcg" (4440dff437a67938963f7ee3177b9a39f2c413a8)
TCGGTCGAGGCCAGGACCGCGAAGAGCACGGTCATGATGACGGCATTGTGGGCGATCATCTCGTC
CTTGAGGCGGCGCAGCGCCGCACCGACGCCGGGCAGCCCGGTCGCGGCGAGCACCGTGGGGACGA
TGAGCGTCAGCGATCCCGCCACAGCGAGCGCGACGCACAGCAGCACCGTCGCCGCCATCGGAAGG
TGCGCCGCCCCCAGGACCGCGCCGCCCTTGAGCTCGAGGGGGATGTTCTTGCTGTTGGTCGCCGC
CATCAGCAGGCCGAGACCGGCCGCGCGCGCCGGCGTGATG
>r637.1 |SOURCES={KEY=4440dff4...,bw,3058724-3059024}|ERRORS={}|SOURCE_1="mcg" (4440dff437a67938963f7ee3177b9a39f2c413a8)
ACGGGCAGGTTCAGTCGGTGACCAGCGCCGACTGAGATCCGCGGGCCCCGGCCGCGTCAGTGCCC
GTGGAACGCCGGGATGACGAGGTAGACCCCCACGAGCACCGCGGCCGCGAAACCGGCGAAGCACG
CGTAGCCGCCGATCGTGGCCGCCACGGGGCGCGGCGCGACCCTCGCGGCCGTGACGGCGTCGCGG
CCCTCCGGGTCGCCGTCCGCCCCCACGCGGATGTCGGGCGCCCCCACCGCCAGCAACCGGATGCC
GGCGGTGTAGAGCCCCACGATCAGCAGGGTCGCGACGAGA
>r638.1 |SOURCES={KEY=4440dff4...,fw,1661306-1661606}|ERRORS={}|SOURCE_1="mcg" (4440dff437a67938963f7ee3177b9a39f2c413a8)
GACCGAGGTCCAGGCCGACGTCGACGCCCTCAAGACGGCGCTCGCCGGTGACGACGACGACGCGG
TCAAGACCGCGTTCGACAAGCTCAACGCGAGCCAGGGCAAGCTCGGCGAGGCGATCTACGCGTCG
TCGCAGGCCCAGGGCGAGCAGGCCGACCCGAACGTCGGCCAGCCCGGCAACGGTGAGACGCCGAA
CCCCGAGGAAGACGTCATCGACGCCGAAGTCGTCGACGACGAGACCGACGAGAAGAAGTAAGCGA
CAGAACTGATGGCACACAAGGACGACGAACAGCCCCAGGG
>r639.1 |SOURCES={KEY=4440dff4...,fw,3627161-3627461}|ERRORS={}|SOURCE_1="mcg" (4440dff437a67938963f7ee3177b9a39f2c413a8)
GCCCGCGAGTTCGCGCCGCAGGTACGTCCAGTACATGGTTCTCCTTCCCGGCGCGGAGTGCGGCC
GTGGCCCCGAAAGTAGGGACGGCGCCCTCACCGATCCCTCACGCTTCCTATGCGAGCGGTATGTC
CGTCCTCCCGGCGGTCGATCCGCGGTCACCGCCTCGCACAGCAGGCGCATAGACATCGCAAAGAC
GGCGCATCGGATCGATGAGTGCTGCTCTTGTCGGGCCTCGTGAGCATGGGGTCATCGAAAGGAGG
CACCGATGAGTGCTCTGCAGAGAATGTGGCTCCGCACCCG
>r640.1 |SOURCES={KEY=4440dff4...,fw,3399834-3400134}|ERRORS={}|SOURCE_1="mcg" (4440dff437a67938963f7ee3177b9a39f2c413a8)
GACGCCGCGATGCGCGACGCGCTCGCCGCGCAGGACGGCCTCTACACACTCGTCACCACCGCTCC
CGACGGCTCATCCGAAGCCCGCGTCGTCGGCTCGATCGTGGACTACCTCTTCGTCCCCGACGGCC
CCGAGGCCGTGATCGCCACGCTCGCCGACCCCGACACCGCCATCGTCTCGCTCACCATCACCGAG
GGCGGCTACGGCATCGACGACGCGACCGGGACCTACGCGCCGCGCGACGAAGCGACCCTCGCCGA
CCTCGACGGCGCCACCCCGCCCCGCAGCGTCATGGGGCTC
>r641.1 |SOURCES={KEY=4440dff4...,bw,781584-781884}|ERRORS={}|SOURCE_1="mcg" (4440dff437a67938963f7ee3177b9a39f2c413a8)
ACGAGACGGTCGGGGTCGACGGTGTCCTGGACGGCCCAGCCCTCGCGGAGGAACTCGGGGTTCCA
CACGAGGGTCGCCCCGCGCTCGGAGACCCGCGGTGCGAGCGACTCCGCCGTTCCGACCGGCACGG
TCGACTTGCCGGCGACGATGTCCCCCTCGGAGAGGTAGGGCAGCAGGCCGTCGACGGCGGCGTGG
ACGTAGGTGAGGTCCGCGGCGTATCCGCCCGGCTGCTGCGGCGTACCCACTCCGATGAAGTGGAC
CTTCGCGCCCTGTGCGGCGGACATGTCGGTCGTGAAGGAC
>r642.1 |SOURCES={KEY=4440dff4...,bw,3357693-3357993}|ERRORS={}|SOURCE_1="mcg" (4440dff437a67938963f7ee3177b9a39f2c413a8)
GCTCGTGGGTGGAGCAGAACTGCACGACGGCGGCCGATGCCCCGAGCACGGTCTACGTCTGCGGA
ACGGTCGCGGACGGCTCCGGAGCGTAGCGGCGGGCGCAGTGGAGCGGCGGCCGGTCAGAGGTCGC
GGGAGAGGAACGCCACGCCCGCCTCGCGGAACGCGCGGGCGCCGGGGGCGTTGACGTGGTGCCGG
CCGGGGATGTCGACGAATTCGCCCTGCGGGAGGAGACCCGCCAGGCGCGCGGACTGGTCGTGGAT
CGGATCCTCGGTGCCGGTGGCGATGAGCACCGGCTGCGGC
>r643.1 |SOURCES={KEY=4440dff4...,fw,1770360-1770660}|ERRORS={}|SOURCE_1="mcg" (4440dff437a67938963f7ee3177b9a39f2c413a8)
CGGTGCACCTTTCGATTCAGGCGCACCGTGCGGCACTGCCTGTGGGGGTCGGGGAATCCCCCGCC
GAGTATAGGTCATCCCCCTTGACTGAATCGGAGCAGTCCGTCGGGGTGGGGAGCGCCGAGGTGGT
CGTACGCTTCGGGCGTCGCGACCCGGCCGCGCGGGGTGCGCCCCATGAAGCCGATCCGCACGAGA
TACGGCTCGACGACCGACTCGATGGTCTCCGGCTCCTCGCCGACGGCGACCGCCAGGGTGCTGAG
GCCGACCGGCCCCCCGCGGAACCGTCGTACGAGGGCGTCG
>r644.1 |SOURCES={KEY=4440dff4...,fw,472469-472769}|ERRORS={}|SOURCE_1="mcg" (4440dff437a67938963f7ee3177b9a39f2c413a8)
GCGCAGATCCTCACCGGCGGTGTCGACATCCGCGACGTCCCCACCGTGCTGACCGTCTCGATCGG
ATACGGGAACGTCTTCGGCAACGCCCCCTTCACCCGCAACGACCACGACGACCCATAATTCGTCG
ACGAATTCACACTGTCCGTATACGCATCCTCAGACACATAAATCCGGACACGGTTGGGATCGTCG
ACCGTCACTTGGATCGAGGACGACACCACCACGCCGGCGAACCGCGCCGACACCCCGACCCGGAC
GACGCCGGCCTTCCTCGCCACGACGTTGCCGTTCGCGTCC
>r645.1 |SOURCES={KEY=4440dff4...,fw,43024-43324}|ERRORS={}|SOURCE_1="mcg" (4440dff437a67938963f7ee3177b9a39f2c413a8)
CGCGCGCATCGCTCATCGCGTTGCATGCGTATCGACTGGGAGTCGTTCCCAGGCCCCTGGTGCGC
GCCGCCGCCGCCGTTAGGATTGTGCGGCAGTCGTCGAACGGAGAACCGGAACATGTGGGAGTGGC
TCGTCCCCGTCATCGTGATCGTCGCAATCCTGGCGATCGCGGGGATCTATCTGTGGGCGACGTAC
AACGCCCTGGTCTCCCTCAACGTCCGGGTCGACGAGGCGTGGAGCGACATCACCGTCCAGCTCAA
GCGTCGCGCCGATCTCCTCCCCAACCTCATCGAGACGGTG
>r646.1 |SOURCES={KEY=4440dff4...,fw,1698406-1698706}|ERRORS={}|SOURCE_1="mcg" (4440dff437a67938963f7ee3177b9a39f2c413a8)
CGAACCCGGGCATGCCGGGAAAGCCGATCTGGACGTCTTCGATCGGCTCACGGCTGGCGATCGCG
ACGCCGTTCCACTGGTTCAGCCCGTGTGCGACGACGTGATACCCGGCCTCTTCGAACGCCGCGTA
CGGGAACTGCTCCGTCTTGCACTTGATCTCCTGCATCGCCAGAACGTCGATGTGCTCGCGCACGG
CGAACTCGACGGTACGGGCGACGCGGGCGCGGACGGAGTTGACGTTCCAGGTGGCCAGGCGCATG
GCATCCAGCCTACTTTCGGGCGGGGACATCGCCGGGCGCG
>r647.1 |SOURCES={KEY=4440dff4...,bw,215734-216034}|ERRORS={}|SOURCE_1="mcg" (4440dff437a67938963f7ee3177b9a39f2c413a8)
GTGGCCCCGCCGCTCGCCGCGTTCCTGTGGCACGCCGTCAGCGCGGGAGCGCCGTACATCATGGC
GACCGTCTCGGTGTTGATCGCGGCCGCGTGCGTGCTGTTCGGTCGCCGCGCGCTCGCGCACATCG
ATCAGGCGCACCCGACCGCTGCCGACGAAGGGGCTGCCGTCCTCGTGGGCGACGCGGCCTGACAC
CCGCACGCGACGAGCGCCCGGTCACCGACATCGTGTCGGCGGCCGGGCGCTCTCGCGTGGATCGG
GTCAGTCGCGCACGCGTCGACGCCGAAGGACGATCGTGAC
>r648.1 |SOURCES={KEY=4440dff4...,bw,3435655-3435955}|ERRORS={}|SOURCE_1="mcg" (4440dff437a67938963f7ee3177b9a39f2c413a8)
CTGCTGAAGATGGTCCAGGGCTTCTCGACCGGCGGCGAGTACGCCGGCGCGACGACCTACGTCTC
GGAGTTCTCGCCGGATCGCACACGCGGCTTCTGGTCGTCCTGGCTGGACGTGGGCTCGTACGTCG
GTTTCGCCGCGGGCGCGTCGGCGGTCGCCGTGACGACCGCGATCACCACCGCGGTCTCAGGCGAG
AACGCGATGGTCGACTACGGCTGGCGGATCCCGTTCCTGCTGGCGATCCCCCTCGGGATCGTCGC
GATCTACTTCCGCCTGCGCATCCCCGAGACGCCGTCGTTC
>r649.1 |SOURCES={KEY=4440dff4...,bw,1043061-1043361}|ERRORS={}|SOURCE_1="mcg" (4440dff437a67938963f7ee3177b9a39f2c413a8)
ACATCCCGTTCTTCAACATCCTCGAGCTCCGCGACCAGCCGGGTCTGGCGTCGGCGATCGCCGGC
AGCGACGTCCGTGCCATCCTCGCCGGCCACCTCCACTACTCCACGTCCGGCACCTTCGCGGGGGT
CCCGGTGAGCGTCTCCGCGGCCTCGTGCTACACGATGGATCTCGCCGCCCCCGCCGACGAGGTGA
ACGGAATGGATGCCGGGCAGTCCTTCCACCTCGTCCACGTGTGGGACGACACGATCACCCACGCG
GTGGTGCCCGTCGTCGACGCCGAACCGGCGGGCTACTTCA
>r650.1 |SOURCES={KEY=4440dff4...,fw,1923902-1924202}|ERRORS={}|SOURCE_1="mcg" (4440dff437a67938963f7ee3177b9a39f2c413a8)
GCCGGCGACCCCGGTGCATCCGGCGACCTCCCCGGCGCCCTGGCCGGTCAATTCGCACTGGTACA
CCGCGCGTGCCTGGTCGATGACGGCCTGCTGGGCGGCGAGCTGCTGCGTCAGCTGATCGACGGTC
TGCTGGGCGGCTGCGGCTGCGGCCGACGTCGACGAGGTTCCGGCCACGATCCCGGTGGCCGCCTG
GTTCTCGAGGGCCGCGACCTGAGCGCTCGCGGCATCCAGGGCCTGCTTCTCGGGACCGTTCGTCA
CGGCATCCTGATCGGTGAGCGCCTGCGTGACGTTGGTGGA
>r651.1 |SOURCES={KEY=4440dff4...,fw,2596910-2597210}|ERRORS={}|SOURCE_1="mcg" (4440dff437a67938963f7ee3177b9a39f2c413a8)
GATCCTGTTCGAGGTGATCTCCGCGTTCGCGACCTGCGGACTCTCGGTCGGCCTGTCCGCCGAGC
TCGAGCCGTTCGGGAAGTACGTGCTCAGCCTGCTCATGCTCGCCGGCCGCATCGGCCCCATCGGC
TTGGCCGCCGCCCTGGCGCTACGGCAACGGAACCTGCTCTACACCCTCCCCGAGGAACGCCCCAT
CATCGGCTGAACCCCGGAGGCCTTGTCGCGGGTGAGAGGCTGGTCAGTAGTAGTCGGCCATTGTG
GCACGCGCGATCGAAGTGCCGCGGATATCCGCCCACGTCA
>r652.1 |SOURCES={KEY=4440dff4...,bw,2026218-2026518}|ERRORS={}|SOURCE_1="mcg" (4440dff437a67938963f7ee3177b9a39f2c413a8)
ATTGACCACCACCGACGGGCGCCGCTACTTCGTCGGGCTCGGCGACCAGGCGGGGGAGGCGGTGG
ACGCGCTCCGCGCCTCCGCTCCTCCCTCCGCCGGGGTTCGCTTCACGGTGGGAGCGGACCCGCGG
CGGAGGGCCGGCGTCGTCGGTTCAGAGCTGTGATAGGTGCGCCTGCGCGAGGATTTCGGCCTTGG
GCCGCTCGTTCGCCGCGAGCGCGAGCCAGGTCTCGACCACCGTGTCGGGGTTGAGTGACAGCGAC
TGGATGCCGCGCGCGACGAGCCACTGCGCGAAGTCGGGGT
>r653.1 |SOURCES={KEY=4440dff4...,bw,3014034-3014334}|ERRORS={}|SOURCE_1="mcg" (4440dff437a67938963f7ee3177b9a39f2c413a8)
GCATCCAGCAACCTGGCCAAGTTCGACTCGGTCCGCTTCGGTCTGCGGGTCACGCCGCAGGGCAC
CCCGACGGTCGAGAGCGTCATGGCCGCCACGCGCGACGCCGGGTTCGGTCCCGAGGTCAAGCGCC
GCATCATCCTCGGCACCTACGCCCTGTCGGCCGGGTACTACGACGCCTACTACGGCAGCGCGCAG
AAGGTGCGGACCCTCATCCAGCAGGACTTCGACGCCGCGTTCGCCGAGGTCGACGTGATCGCGAC
CCCGTCGGCGCCGACCACGGCGTTCCGCCTGGGCGAGCAG
>r654.1 |SOURCES={KEY=4440dff4...,fw,1914743-1915043}|ERRORS={}|SOURCE_1="mcg" (4440dff437a67938963f7ee3177b9a39f2c413a8)
CGCCTCGATCGTGCGCTCGGGGAGACCGCCCGTGCGCAGCGTCGTCAGCTCGGAGAGCGGGACGG
GGGTGATCTCGGGCATCAGGACAGCCGCACGCGCACCTGCGCCTTGCCGAGGACCGTCGTGCCCG
CGTGCGTCACGGTGAGGTCGATGCGGGCGGCCTCGTCGTCGACCGCGCCCACCTTGGCGCTGATG
TGAAGATCGGCACCCTCGACCGGGTCGACGACCACGGGCCGGGTGAAGCGCACGCCGTACTCGAG
GATGCGGCCGGTGTCGCCGAGCACCTCGGCGAGCGTTCCG
>r655.1 |SOURCES={KEY=4440dff4...,fw,3367779-3368079}|ERRORS={}|SOURCE_1="mcg" (4440dff437a67938963f7ee3177b9a39f2c413a8)
AAGCACTCCGGTTACGGCAAGGACCTCTCGGTCTACGGCTTCGAGGACTACACGCGCCTCAAGCA
CGTGATGTCGAGCCTCGCCTGACGCGGCTCAGGCGTCGGGCGTCCCCGCCTCGGGGGCGTCCGTC
GCCTGCTGCTCCGCGACCGGGTCGGCGTCCGGTCCCGCCGGCGCGTGGCGCTGGGCGTTGACGCG
CCGCGCGTGATCGACGGCGCCCTCGAACCCGGCATCCGGGTCGTCCATCAAGGCGCGCGTCGCGA
GGGCGTGGACGCGCACGGCCTCGTCGTCCGCCTCCGTCGC
>r656.1 |SOURCES={KEY=4440dff4...,fw,1418804-1419104}|ERRORS={}|SOURCE_1="mcg" (4440dff437a67938963f7ee3177b9a39f2c413a8)
CTGGGGGTCGTCATCGGCACACGTGCGCTCTACCTCGACACGCTCGAGGACGCACGCGCGTGCGT
CGCCGGCTACGTCCTGGCCAACGACGTCTCGGAGCGCGCCTTCCAGCTGGAGGAGTCGGGAGGCC
AGTGGTCCAAGGGCAAGTGCGCCCCCGGCTTCACGCCTCTCGGCCCGTGGCTGGTCACGGCGGAG
GACGTGGATGCGACCGACGTGCGTCTGCGCAGTTGGGTCAACGGCGAGCCCCGTCAGGACTCGTC
GACCAGCGATCTCATCTTCGGCGTCGACGAGATCGTCCGA
>r657.1 |SOURCES={KEY=4440dff4...,fw,1394191-1394491}|ERRORS={}|SOURCE_1="mcg" (4440dff437a67938963f7ee3177b9a39f2c413a8)
TCGACGTCGACCCCGAGGGAGGACAGGGCGTCGGCCGCGCGATCGCGCATCGCGCGGTGGTCGAT
CATCCCGAACCGACGCGGCTCACGACCGAGCGAGATGTTCTCGGCGACGGTCAGGTTCGGGAGGA
GGTCGATCTCCTGATAGACGGTCGAGATGCCGACCGCCTGGGCGTCCGCCGGGGTGGAGAACTGC
ATCGGGCGACCCCCGAGGAGGATCTCCCCCTGGTCGAGCCGCAGCGCTCCGGTGATCGCCTTGAT
CAGTGTCGACTTGCCCGCACCGTTCTCTCCCATGAGCGAG
>r658.1 |SOURCES={KEY=4440dff4...,fw,2530585-2530885}|ERRORS={}|SOURCE_1="mcg" (4440dff437a67938963f7ee3177b9a39f2c413a8)
GCCGGCCGCCGCGGCGCGGGAGCCGGTGGCGACGGTCTCGGAGGCCTCGTACCCGGGCTCGCGCA
GGTGCACGTGCAGGTCGACGAGTCCGGGCAGGGCGATGAGGCCGTCGGCATCCACGACCGTGGCA
CCGGCGTGCGAGAGTCCGGTGCCCGTCTCGGCGATCACGCCGTCGCGGACGAGCAGGTCGGTGGC
ATCCTGACCCTCGATCCGCGCGCCGCGCACCAGCAGGGTGTGGGAGGGGGCGTGGCTCATCGAAG
GTCCTCTTTCTCGGAGTCGGTCCGCGCGCCCGCCAGCAGC
>r659.1 |SOURCES={KEY=4440dff4...,fw,774773-775073}|ERRORS={}|SOURCE_1="mcg" (4440dff437a67938963f7ee3177b9a39f2c413a8)
CGACCCGGACGCCGTGGAACGCGTGGCGCTCCTGACCGAGCGCGAGCGAGACGTGCTCGAGCGCC
TGCCCACGGGCGAATCCAACGCCGAGATCGGCAAGCGCCTGCATCTCAGCGGCGCGACCGTGAAG
GACCACGTGAGCGCCATCCTGGCAAAGCTCTCGGTCTCCACCCGACTCGAAGCCGCCCTCATCGC
CGAGCGCGCCCGCCGGGGCGGCGACCGGCGGTGACCCTCCGCGCGCGCGACCGGTTGGCGGCCGT
CACCCGCACGCGATGGTTCGCCGTCGTCACCGACCTCGCG
>r660.1 |SOURCES={KEY=4440dff4...,bw,1067079-1067379}|ERRORS={}|SOURCE_1="mcg" (4440dff437a67938963f7ee3177b9a39f2c413a8)
CGCGGGCTCGAGGCGTTCGCCGACGACCCCGAGTTCCGTGAGCGCTTCGCCGCGGTCAAGGCCGC
GAACAAGCGCCGACTGAGTCGTGTGCTGGCCGCGCGCGACGGCACCTCCCTCGACGACGGACACC
TGCTCGACGTCATGATCAAGCGCCTCCACGAGTACAAGCGGCAGACGCTCAAGGTGCTGCACATC
GTGAGCACGTACGACGGCATTGTGTCCGGGCGCGTCAACGTGGAGGACGTGCAGCCGCGGACCTT
CCTCTTCGGCGCCAAGGCCGCCCCCGGATACGCGATGGCC
>r661.1 |SOURCES={KEY=4440dff4...,fw,717183-717483}|ERRORS={}|SOURCE_1="mcg" (4440dff437a67938963f7ee3177b9a39f2c413a8)
TCGTGCTCGTGGGCGGCATCCTCGCGTCGATCCTGACCACCAGCGACCCGCTCTGGTGGCAGCTG
CACTTCAGCCAGCTCGGCACGTTCCACGACCTGTCGGCCGCATTCTTCAACAACACGCTCAAGAT
CGGCGGGTCGCTGGTCGTCGTCTACGCGGTCCGTGTGCGGCGGGATCTCCGTCGGCTCGGTCGTC
GCGCCGGACGCCGCGGCGCGCCCACCTCGGCGGCGTTCTTCCTGACCGTGATCGGCGTGAACCTC
GCCCTCGTCGGATGCGTTCCGCTCAACACCAACAAAGACC
>r662.1 |SOURCES={KEY=4440dff4...,bw,1121549-1121849}|ERRORS={}|SOURCE_1="mcg" (4440dff437a67938963f7ee3177b9a39f2c413a8)
GAACTCGCCGACCGCGCCGGGGCGAACCTCGAGCTCGCCGGCATCGCCGTCCGGAACCTCGAGGG
CAAGCGCGACGCCGATCTGCCCCGCGAGCTGTTCACGACGGATGCCGAGGCCCTCATCAACGGCT
CCGACATCGTCATCGAGCTGATGGGCGGGATCGAGCCCGCCCGCACGCAGGTGCTTCAGGCCATC
AACTCGGGTGCCGACGTCGTCACCGCCAACAAGGCGCTCCTCGCCACGCACGGTTCCGAGATCTT
CGAGGCCGCCGACCAGGTCGGCGCCGAGGTGTACTACGAG
>r663.1 |SOURCES={KEY=4440dff4...,bw,3033212-3033512}|ERRORS={}|SOURCE_1="mcg" (4440dff437a67938963f7ee3177b9a39f2c413a8)
ATTGGCACACGCCCTGTTGGAGGATCGCCTGATGGAGATACGCGGACCCGTGCTGCTTCCCGCCC
GCCGGGAAAACATCGAGCTCACCACCGTCGATGACCTGACGCTGGTCGGCGAGCTGGCTCGTCCC
GAAGCCCGTGAGCCCGTCGCCACCCTCGTGACGCTGCATCCGCTGCCGACGGCCGGCGGGTTCAT
GGACTCGCACATCCTGCGCAAGGCGGCGGGCCGCCTCCCGGCCCTCGCCGACCTCGCCGTGCTCC
GTTTCAACACCCGCGGCACGACCTCGCCGCGGGGCACGAG
>r664.1 |SOURCES={KEY=4440dff4...,fw,2937741-2938041}|ERRORS={}|SOURCE_1="mcg" (4440dff437a67938963f7ee3177b9a39f2c413a8)
GCTGCCACTTCGCCTGGATCGCATGGGGGTCGAAGCCTCCGTCGACGGACGGCACGGAAGGAACG
TTCTGTGACACGGGTGAGACCAATCGTGAAAGTCGGGAGACCACAAGGGCCAACGTCCAGGCTAC
CGGACCCCGCGACACGCCTTCCGGCGCCGGCGGGCGCTCACCATCCGGGCGGGACGACCGCGCCG
ACGGCGGCGAGCGGAGCCCGCGCCTTGATCCCCACTTCGGCGACCTCGGATGCCGCGACCGACCG
CCACGTGATCCCTCCGCCGGCGCCGACCCAGGTGGCATCC
>r665.1 |SOURCES={KEY=4440dff4...,fw,2497247-2497547}|ERRORS={}|SOURCE_1="mcg" (4440dff437a67938963f7ee3177b9a39f2c413a8)
TGGTGTGCTGGCCGTCCTTCGTGGAGAAGTTGTCGACGGGAAGGGCGTAGAACGCCCGGTACGCC
AGCGAGTGGCCGTCGACGACGAGGAGAGTAGGCTTTTCGGCATCCGTCACTCGTCCAGCGTAACG
AGAACCACGGACACTCCCCCGGCCCCGGCTCCTCGAAGGCGACGATGACCTCCACGACACCCGAC
ACCACGTCCGGCCTCGACTGGGCGAAGGAGCGCGGAATGGGCGCCCTCGCCGAGAAGATGGGCAT
CGAATGGGTCGAGTTCTCGGTCGAGCGCAGCGTCGCCACC
>r666.1 |SOURCES={KEY=4440dff4...,bw,1333874-1334174}|ERRORS={}|SOURCE_1="mcg" (4440dff437a67938963f7ee3177b9a39f2c413a8)
GGTGGGGCGTCGCCACCATCGGCATCCTGGTCTCGATCGTCAGCGGCGTGTGCTGGGGACTGCTG
AACGGCTTCCTCATCGCGAAGGCGAAGATCCCGCCGCTGATCGTCACCTTGGGGTCGCTGGGCAT
GGCGCTGGGGCTCGCGCAGATCCTCACCGGCGGTGTCGACATCCGCGACGTCCCCACCGTGCTGA
CCGTCTCGATCGGATACGGGAACGTCTTCGGCCGCCCCGCCGATCGGCGGGTGTGCACTCCCGGC
GGGGGAGGGGTCGCGCCGATACGATGTGGGGATGACGCGC
>r667.1 |SOURCES={KEY=4440dff4...,fw,2685926-2686226}|ERRORS={}|SOURCE_1="mcg" (4440dff437a67938963f7ee3177b9a39f2c413a8)
GCAGCAGAGCGACGGGGAGGTGCCCTCGTGCTGAGTCGCATCGCCGAGTCGCTGTTCTGGATCGG
CCGTTACATCGAGCGGTCCGACGGCACCGCCCGCATCCTCGACGTCCACCTGCAGCTCCTCCTGG
AAGACCCGTGGATCGACGAGGACACCGCGTGCCGGTCGCTGCTGAGCGTCATGGGCTCGGCGTTC
CCCGAGAACGTCGACACCGTGCGGCGCGACGACGTCCTCGCCCGCCTGGCGGTCGACCGCATGAA
CCCGTCGAGCATCGCCTACTCGCTTACCGCGGCGCGCGAG
>r668.1 |SOURCES={KEY=4440dff4...,fw,255215-255515}|ERRORS={}|SOURCE_1="mcg" (4440dff437a67938963f7ee3177b9a39f2c413a8)
TCCTCACCGGTGTCAGCTACATGATCCCGTTCGTCGCCGGCGGTGGCCTTCTCATCGCGCTGGGC
TTCCTGCTCGGCGGATACCAGGTCACCAAGGATGCCGCGAACGTCATCATCCAGAACTCGCTGTG
GGACCTCCCGACCGAGAACATCACCTCGTCGCTCGGCCCGCTCGGGCAGTACCTCGGGTCGGTGG
CCTTCATGATCGGCGCCACGTCGATGGGCTTCATCGTCGCGGTCCTCGCGGGCTTCATCGCCTAC
GCGATCGCCGACCGGCCCGGCATCGCGCCCGGTTTCGTCG
>r669.1 |SOURCES={KEY=4440dff4...,fw,2945777-2946077}|ERRORS={}|SOURCE_1="mcg" (4440dff437a67938963f7ee3177b9a39f2c413a8)
CGCCGCCGTCCACGAGCAGCGACAGCGCGGCATCGACATCGTCAGCGACGGCGAGCAGACCCGCC
AGCACTTTGTGACGACGTTCATCGAGCATCTCAGCGGTGTCGACTTCGAGAACCGTGAGACGGTC
CGCATCCGCAACCGGTACGACGCGAGCGTGCCCACCGTCGTCGGGCCCGTCGAGCGTCCCGAGCC
GGTCTTCGTGGCGGATGCCGCCTTCCTCCGCGCGCAGACCGACCAGCGGATCAAGTGGGCCCTGC
CCGGGCCGATGACGATGATCGACACCCTCTCGGACCGCTA
>r670.1 |SOURCES={KEY=4440dff4...,fw,2313277-2313577}|ERRORS={}|SOURCE_1="mcg" (4440dff437a67938963f7ee3177b9a39f2c413a8)
GAGCGACGTCGCGGCGGGTGCGGGCAGCAGGCGCGTCGCGGCGGAGGTCTGCCCCGCGGTGAGCA
GCTGCGTGGCCTCGTCGGCGACCGCGACACCCGCGGCGATCGCGGGGACGGCACCGGCGGCCGCG
GCCAGGTCTCCGCGACGAAGCGCCGTCGCCGCGCGCGACACGGCAGCGGCCGAGGCCGGGCGGTC
GTCGGGCTTCTTCGCGATCATCGCCATCACGAGGTTCTGCACCGGGACGGCGACGGTGGGGGGCA
GCGGCGCGGGCTGCTCGTTGATCTGCGCCATGGCGATCGC
>r671.1 |SOURCES={KEY=4440dff4...,fw,3418250-3418550}|ERRORS={}|SOURCE_1="mcg" (4440dff437a67938963f7ee3177b9a39f2c413a8)
ATGTCGTCGGCGCGATCTTGCTCAGATTGTCGCAAGGCGGTTCGCGCGGACCTAATGTCGTGTCC
AACGAATAGCTGGATACCGTCAGATCGCATGGTTGGGCTGTTTAGTAAGGCGCAGTAAACCAAGT
GAGCGATCCTACGGTTCGTTGAGGAAGGACAGAGGATGGGTGCAGGTAGCGAAGCGCAGAATCGG
ACGGTCAAGGACTGGATGGTCAGCATTGACCGAGGGCAGCTTCGTCTCCCGAGCTTCCAGCGCGG
CGTCGCTTGGGAGCCGAAGCGCGTCGTCTCGATGCTCAAC
>r672.1 |SOURCES={KEY=4440dff4...,fw,3698904-3699204}|ERRORS={}|SOURCE_1="mcg" (4440dff437a67938963f7ee3177b9a39f2c413a8)
TGCGTCCGGTTCCACAGGCCCACGACCGTGTCGCCGAGCATCACGGTGTGCGCCGGCGCGTAGGT
GGCGAAGTGGAACTCCCGGTCGTGGCGCAGGAAGTCCTCGGCATCCGCGTGCTCCATCCGCGCCG
CCAAGTCGTCGAGGGCGTCCAGGTCGTCGGGGGAGAGGAGCGGCGCGCTCATCCCGAGGAGCACC
GGCTCGATGCGCTCGCGCACGAGGTACAGCTCCTCGCACTCGGCGAGGGTCAGGCGCGACACCCA
CGCGCCCGAGTTGGCGACTAGCGTCACGAGGCCCTCGGCC
>r673.1 |SOURCES={KEY=4440dff4...,fw,3489068-3489368}|ERRORS={}|SOURCE_1="mcg" (4440dff437a67938963f7ee3177b9a39f2c413a8)
ACGCGTGGGTCGAGGAGAACTGCTGGTCGGAGTCGGTGCAGGCCTACACCCTGCGCCCCGGCTCC
GACGACCTCGATGCGTCCGTGCTGCTGCATGCGCCGACCGGTTTCGACCGGGGCGAGCGCATGTC
GAGAACCGTGGATGCCATCACCGAACGCCTCGGAACCTCGAACCACCTCGTCTACCGGTACACCG
GCATGGACCAGGAGGAGCACACCTTCGTCGCGTGCGCCTTCTGGCGGGCGACGGCTCTCGCGTGC
GTCGGCCGCCACGCCGAGGCCATCGAGGCCATGGACGCGC
>r674.1 |SOURCES={KEY=4440dff4...,bw,3118635-3118935}|ERRORS={}|SOURCE_1="mcg" (4440dff437a67938963f7ee3177b9a39f2c413a8)
CTCCCTGCGATCCGTGGAGTTGCGTCTCACGCGCGTCTACCGGAAGCTCGGTGTCGGTTCACGCG
CGCAGCTCGTCGCCCACCTGCACGGGGAGGCCTCCGCCTGACCTCGAACGAGCGGATGCCAGGGG
CCCGGGTGCCGGCCCGGTCGCCCCGCCCCCGGCCGTCCGGCGGTCCGGGCTCTTCCATCGGCCGT
CCGACGGCCGCCCGAGAGCGGCGACCAGGGCTCGCAGGCACAGCACCGCGTCCCAGACGCGCAGC
AGCGGGAACAGGAGCATCGACACGCGCGGAGGCTGCCGCG
>r675.1 |SOURCES={KEY=4440dff4...,fw,2344261-2344561}|ERRORS={}|SOURCE_1="mcg" (4440dff437a67938963f7ee3177b9a39f2c413a8)
CTGATCCTGGGTGCGGGCATCTTCAACGCCTTCATCGCCGGCGACCTGTTCAACCTCTACATCGG
CTTCGAGATCCTGCTCGTCGCGTCGTACGTGCTGATCACGCTCGGCAGCACCGAGTCGCGCATCC
GCACCGGCGTCGTCTACATCGTCGTGTCGCTGGTGTCGTCGATCCTGTTCCTCGCCGCGATCGCG
ATGGTCTACGGCGCGCTCGGCACGGTCAACATGGTGCAGATCAGCGAGCGGATGGCCCAGCTCCC
GCAGGACGTGCAGACGATCCTCCACCTCATGCTGCTGCTC
>r676.1 |SOURCES={KEY=4440dff4...,fw,335541-335841}|ERRORS={}|SOURCE_1="mcg" (4440dff437a67938963f7ee3177b9a39f2c413a8)
CCCTCAAGGTGCAGATCATGCCGTACGAGGATGCCAAGACCTACCGCTTCAACCCGTTCGACCTG
ACGAAGGTGTGGCCGCACAGCGACTACCCCGAGATCGAGGTCGGCACGATGGAGCTGAACCGCAA
CCCGGGCAACTACTTCGCGGAGATCGAGCAGGCGGCCTTCGAGCCGTCGAACTTCGTGCCCGGTA
TCGACGGCAGCCCCGACAAGATGCTGCAGGCGCGCATCTTCAGCTACGCCGATGCGCACCGCTAC
CGCGTCGGCACGAACTACCAGCAGCTGCCGGTCAACCGTC
>r677.1 |SOURCES={KEY=4440dff4...,fw,616116-616416}|ERRORS={}|SOURCE_1="mcg" (4440dff437a67938963f7ee3177b9a39f2c413a8)
GCGATCCAGGACGGGACGTCGTGCTCCTCCGTCCAGGCCTCCTGCACCCACGTGATGCCCTGCGC
CGCAAGGTGCCGCGTGGCCCAGCCGAGCGCCTCGACATCGGCGGCCACGCTCGGGCGGGGGGCGC
GATCGAGCACGAGATCGATCGCGGGTCGCTCGACGAGGGTGCCGCGCGGCGATCCGTCGGCCCGG
CGCAGGATGCGCCCGAGCGCGGGATCGGGGGTACCGGCATCCACGCCCGCGGCTTCCAGAGCCGC
GGTGTTGACCCAGGCCGTGTGGTAATCCCACGCGTGGAGC
>r678.1 |SOURCES={KEY=4440dff4...,bw,2027659-2027959}|ERRORS={}|SOURCE_1="mcg" (4440dff437a67938963f7ee3177b9a39f2c413a8)
CTCTATCTCTGGTCGGCGGCCGCCGGCACCGCGTCGCTCGGGGCGGCCCTGGTGCTGTCCTTCCC
GGCGGGGCTGTCGCACCCGACGTTCCTCGCGTTCGCGATCGCCGCGCTGTGCGTGGTCCGGCTCG
GCACCGGGGCTCTCGTCCTCGGGTATTCCGCCACGCTCGTCGTCGCCGCCGTCGCGGTCGCCCGC
CAACCGGCATCCGGGCCCTCGACGGCCGTCGGGTTCGTCGTGGTGGCGATCGTGCTGGGCGGGAT
CGGGCTGCTCCTGCGCGGGGCCCAAGCCCGCGGTGAGCAG
>r679.1 |SOURCES={KEY=4440dff4...,fw,403703-404003}|ERRORS={}|SOURCE_1="mcg" (4440dff437a67938963f7ee3177b9a39f2c413a8)
CAACCCCTCCGACCTGTTCTCGCAGATCGCGACCGGCGTGCGTCTGGCCCAGATCCCGCCCGAGA
CGGCGCAGTCCTACGACTACTGCGCCAACGGGTCGCTCGAGGGCCGGTCGACAGAGGACCAGATC
GCGGGAACCGTACCGAGCTGGTTCGTCGGGCTGTTCCTGCAGCTGGTCCTCGCCGCCGGCCTGCT
CGCGTGGGGCATCGCCCGCACGCGGACGCCGGCGCGTCGGCTGCCGCCGGGGACGCGGATCGCCT
GAGTCGCCTCAGCGGTGGCGCGTCCGAGGGGCGACCGCGT
>r680.1 |SOURCES={KEY=4440dff4...,bw,1779222-1779522}|ERRORS={}|SOURCE_1="mcg" (4440dff437a67938963f7ee3177b9a39f2c413a8)
CTGAAGCCCATGAACTGCCCGTTCCACAACCTGATCTTCCGCTCGCGCGGTCGCAGTTACCGCGA
GCTGCCCCTGCGGCTGAGCGAGTTCGGGTCGGTCTACCGCTACGAGAAGAGCGGCACGCTCGCGG
GCCTGACCCGCGTGCGCGGCATGACCCAGGACGACACGCACATCTACGTCACCGCCGACCAGGTG
AAGGGCGAGCTGACCCACAGCCTCGACTTCGTGCTGCAGACGCTGCGCGACTACGGCCTGCACGA
CTTCTACCTCGAGCTGTCGACGAAGGAGGAGGGCAACCCC
>r681.1 |SOURCES={KEY=4440dff4...,fw,368639-368939}|ERRORS={}|SOURCE_1="mcg" (4440dff437a67938963f7ee3177b9a39f2c413a8)
CGTACCCACGCGATCGGTCAGATCGCTCCGGGCAAGGTCACCAAGCTCGTTCCCTTCGGTGCGTT
CGTCCGCGTGGCCGACGGCATCGAGGGCCTCGTGCACATCTCCGAGCTGTCGGGCAAGCACGTCG
AGCTCGCCGAGCAGGTCGTGTCGGTCGGCGAAGAGGTCTTCGTCAAGATCATCGACATCGACCTC
GAGCGTCGCCGCATCTCGCTGTCGCTCAAGCAGGCCAACGAGTCGGTCGACCCCAACGGCACCGA
GTTCGACCCGGCCCTGTATGGCATGGTCACCGAGTACGAC
>r682.1 |SOURCES={KEY=4440dff4...,fw,249909-250209}|ERRORS={}|SOURCE_1="mcg" (4440dff437a67938963f7ee3177b9a39f2c413a8)
GGGCGGAGGTCACGCAGGACTACATCGGCGGCGAGAGCATCACGGCGTACGCGCCGCTCGACATC
GACGGTGTCGACTGGGTGATCGTGGCGCGCATGGAGTCGCAGGAGGCGTTCGCGCCCGTCACCGA
CTTCACCCGCACGCTGCTGCTCTCGACCCTTGGCCTGATGCTGCTGGTGAGCCTGCTGTCGTTGA
TCCTGTCGCAGAGCTTCACCCGACCGATCCGGCGCCTGGCGACCGCCGTGCGCCGGGTGTCGGAC
GGCGACTACGACACGCGCGTGGAGACCCGAGGTACCGACG
>r683.1 |SOURCES={KEY=4440dff4...,fw,400011-400311}|ERRORS={}|SOURCE_1="mcg" (4440dff437a67938963f7ee3177b9a39f2c413a8)
TCGCTCCGCTGCCGCGAGCGGATTCCCACGCTGCGGCCCGGGAGCGCGGAGCACGACGACGTCGA
CCCGGTGCTGAGCCTCCGCGACGTGCTCGACCTCGCGAGGGCGGGGGGCGTCGGCGTGGTGCTGG
AGATCAAGCACGCGGCCTTCTTCGCCCGCGCCGGGTTCGACATGGCGGAGCTCGTCGAACGGGAG
CTCCGGGATGCCGCCTGGTGGGACGACCCCGCCCTGGTCATCGAGTCGTTCGAGCCGCTCGTCCT
GCAGCGGCTGCGGGAGCGTGGCATCCGGGCTCCGCTGGTG
>r684.1 |SOURCES={KEY=4440dff4...,fw,929738-930038}|ERRORS={}|SOURCE_1="mcg" (4440dff437a67938963f7ee3177b9a39f2c413a8)
TAGCCCCAGCTGCGGGGGTCGTTCGCCATGTCGACGCTGGAGCGTCCCGGGCCGAAGACGAGCGC
CCCCAACGGCGTCGTCTGCCGCTCGCCCGGACCCGTCGCAGGCGGAACCATCGGCAGGACGTCGA
CGCGGCGCGGTTCCTGGTCGGCGGGGAGGCCGAGGAAGAAGTCGATGCCGTGCGGGGCGCGGATC
TCCTCCTCGTAGAAGGCGTGCAGGCTCCGGCCCGTCACGCGCTGCACCAGCTCGGCACCGAGCGT
GCCGATCGTCACGGCGTGATACCCGAAGGCGCTCCCCGGA
>r685.1 |SOURCES={KEY=4440dff4...,fw,2462351-2462651}|ERRORS={}|SOURCE_1="mcg" (4440dff437a67938963f7ee3177b9a39f2c413a8)
GCGGTGACGTACGTCCTCGGCCTGCTGTTCGGGGTCTCCGCGGCCTGACGCCCCGGCATCCGCTC
GCGCCCGACGTTCTGTCGGCCATAAACGCGATCCACGACGAGAAACGCGCTGACAACGCGTTTAT
GCGCGCGGATCGCGTTTATGACGGATGCCGAGCGGTGCGGGCCCACGGATCGTCCCGGCGGCCGC
GGCCTCGCGCGGCACCTCGGGCGCCCTGACGACCCACCCGCCCGACTAGCCGCGGTCCGCGCTCA
GCCGCGGCTCGCGCTGAGCCGCGGCTCGCGCTCAGCCGCG
>r686.1 |SOURCES={KEY=4440dff4...,fw,254479-254779}|ERRORS={}|SOURCE_1="mcg" (4440dff437a67938963f7ee3177b9a39f2c413a8)
CACGCCCGCAGCGCCTCCGTCACCGAACCGACCCTCGCGTTCGCGCGCCTGACCCCGGGTGTCGA
CTTCGGCGCGCCCGACGGTCCCGCGGACATCGTGTTCCTCATCGCCGCGCCCGCCGGTGCCGACG
AGGCCCACCTCGCGGTCCTGTCGCAGCTGGCTCGGAGCCTCATGAAGCCCGAGTTCACCGGCGGC
CTTCGCGCCGCGGCGACGCCGTCCGACGCGGTCCGGATCATCACGGATGCCATCACCCCCGCTCC
CGAGGCGCCTGCGGCCGCGGCTCCCGCGGCCACGCGTGCC
>r687.1 |SOURCES={KEY=4440dff4...,fw,1386152-1386452}|ERRORS={}|SOURCE_1="mcg" (4440dff437a67938963f7ee3177b9a39f2c413a8)
CGTCTCGCCGGCTCCGTCGACACCTCCAAGCTCGACACCCCCGGTGTCTTCGGCCGCCTGGGCGC
TCCGAAGCTGTTCCGCGGCGCCGAGTCGAAGCCCGGCGCGCTCGCGTCGCTGCGCACCGGCAACA
TCGTCACCGTCCGCGGAGGACGCGGTGCCGTCGCCGCCCCCGAACTGGTCCAGGCGGCCGACACC
GCGATGGCCGACACGATGCTCGACCCGAACCGCGCTACGCTCCGCCCGAAGCTCATCTGGTTCAA
CCTCGCACTGACCGTGGCCGTGATGGTGCTGCTGGTGCTC
>r688.1 |SOURCES={KEY=4440dff4...,fw,413938-414238}|ERRORS={}|SOURCE_1="mcg" (4440dff437a67938963f7ee3177b9a39f2c413a8)
GCCCCGCGCCGACTTCGGACGTCGTCGTCAACGAGATCGTCTACGACGCGGTCTCGGGCGTGGCG
TCCGACAGCATCGAGCTGTACAACTCCAGCTCCTCCCCGGTCGACATCGGCGGATGGAAGGTCAG
CGACGAGAAGCGCAGCGAGTTCGGCACGATCGCCGCGGGGACGGTGCTGGCGCCGAACGCCTTCC
TCGTGCTGGTCAACGGGACCGACTTCTCCTTCGGCCTCGGCAAGGGTGACGAGGTCGTGCTCTAC
GACGCGGCCGGTACCGTCGTCGACTCGTACGCGTACACCA
>r689.1 |SOURCES={KEY=4440dff4...,bw,2684823-2685123}|ERRORS={}|SOURCE_1="mcg" (4440dff437a67938963f7ee3177b9a39f2c413a8)
GTCGTCGACGCGACGGTAGATGACGTCGACGCGCTGCGGACCGCGGGTCGTGCGCATGAAGACCT
TGCCGCCGACGCACAGCAGGTCGCGGCCCTCGACCAGCTCGACACCCATCAGACGCGCGAGCAGC
GTGTGCTCGTAGTACGCCGAGTTGTAGACGCCCGGGGTGAGCACCACGATGTTCGGGTCGTCGAT
CCCGGGCGGGGCGGACGCCCGGAGAGCGGCGAGCAGCTTGTTGGGGTAGTCGCCGACCGGGCGCA
CCCGCATCGAGACGAACAGTTCGGGCAGGGTCTGCGCCAT
>r690.1 |SOURCES={KEY=4440dff4...,fw,3633172-3633472}|ERRORS={}|SOURCE_1="mcg" (4440dff437a67938963f7ee3177b9a39f2c413a8)
CCGCTGCGGGCGCCTCGCCCGACCCGTCGACGCCGGCCCCCGACGCCGCCGCCGCTCGGCGGCAG
CGGGCCGGCGGCCGCGTCGTCACCCGACGCACCGTCCTCCTGGGCGGGGCGGCGGCGCTCCTCAC
CGTCGGCGGCGGAGCGTGGTGGGCGGCCGACCGGTTCCTCATCCCGCACGTCCAGGTCGCCGACG
TCTCGTCCTACGAGGCCGAGCACGTCAGTTCTGCGGCCAGCGCCGCCGCGGACGCCGCCGCGACC
GCGACGGCCTCGGCGGAGACCTCGCTGACCGACACCTCGT
>r691.1 |SOURCES={KEY=4440dff4...,bw,1171498-1171798}|ERRORS={}|SOURCE_1="mcg" (4440dff437a67938963f7ee3177b9a39f2c413a8)
CCTCCAGACGCGGGCGCTCGTCTTCGGCTGGAAGGTCCGCGCGTGGGTGAAGGACCCGGGGCTCG
TGCCGCTGTTCAACGCGGCGCGCGGCCAGTGGTGCCTGCTCACGTCGACGGGCGGGTTCATCCCC
ATCACCGCGGATGCCGCGTACGCGCGGATGCGGGAGGTCTACGGCCCCGAGTGGGACCAGTGGGC
GGAAGAGATCGGGCTGCTGTCGGCAGCCACAACGAGAGGAACGCACGAATGAGTGGTGGACGATT
CGGGGAGAACGGCATCGGCTGGTGCCGCGGCTTCGACCGT
>r692.1 |SOURCES={KEY=4440dff4...,fw,3700542-3700842}|ERRORS={}|SOURCE_1="mcg" (4440dff437a67938963f7ee3177b9a39f2c413a8)
GCGCCGCTGGCCACCGGCCATGCGTGGGCGCAGAAGCACGCCGGCACCTCGGACGTGTCGATCAA
CTACTTCGGCGACGGGTCGAGCCAGATCGGTTCGGTACTGGAGTCCATGAACCTCGCCGCGACGT
GGAAGCTCCCCGTCGCGTTCTTCATCGAGAACAACCTGTACGCGGTGTCGACCCGCGCCGACGAG
GCGAGCGCCGACACCCGCTTCTCGGTGCGCGGCCAGGGCTTCTCGATCCCCGCGTGGCGGGTCGA
CGGCATGGACCCCCTCGCCGTGCACCTCGCCACCGGCGAA
>r693.1 |SOURCES={KEY=4440dff4...,bw,1816146-1816446}|ERRORS={}|SOURCE_1="mcg" (4440dff437a67938963f7ee3177b9a39f2c413a8)
CCTGACGGTGGCGTTCGCCTACTGGTGCCTGCCGCAGATCTTCTTCTACGGCATGTTCGCGCTGA
TCGGCGAGAGTCTGAACGCCCGCCGCATGTTCACTCCGTACGCGTGGGCGCCCGTGATCAACAAC
ATCGTCTCGATCGCGGGCTTCGGGCTGTTCATCGTGCTGTTCGGGTTCCACCGCACCGAGGTCGG
ATGGTGGACGCCGTCCTCCATCGCGCTGGTCGGCGGAACGGCGACGCTGGGCATCATCGCGCAGA
CGGTCGTCCTCGCCGTCGCCTGGCGCCGATCCGGCATCCC
>r694.1 |SOURCES={KEY=4440dff4...,fw,3564799-3565099}|ERRORS={}|SOURCE_1="mcg" (4440dff437a67938963f7ee3177b9a39f2c413a8)
ATCGGCGGCCCGTTCGCCCGGTTCGTCCGGACGATCTCGGATGCCATGACGGCGCTGCCCTCGAT
CGTGGCGGGCCTCTTCGTCTACGCCGCCGTGGTGACCCTCATCACCAATCAGCGCTCCGGATTCG
CGGCATCCCTGGCCATCAGCGTGATGATGCTGCCCATCATCATCCGGGCCTCCGACGTCGTCCTG
AGGCTCGTGCCGAACAACCTGCGCGAGGCCTCGTACGCGTTGGGGACGAGCCGGTGGAAGACCGT
GTGGAGCGTCGTCCTGCCGACTTCGCGCTCGGGCCTGGTG
>r695.1 |SOURCES={KEY=4440dff4...,fw,3684593-3684893}|ERRORS={}|SOURCE_1="mcg" (4440dff437a67938963f7ee3177b9a39f2c413a8)
TCGAAGAGATGGCCGCGGCGCTGCCCATGCTCAGCGGCTACCGCTGCGGCGTGAACCTGCGAATG
CGCCCGAGCCCGGCGGACTACGCCGTGGTCGCGCTGGTCGCCGACGCGGACGCGCTCGCGGCGTA
CCTCGACTCGCCCGCGCACGCCGCGGTGTACGAGGCGCACCTCGCGCGGATGATCGAGTCGCGCC
AGGCCGTGCAGCTCGAGGTGCCGGACGGGACCGCCCTGTGACGCGCATGCGCGCCGCCGTCCTCT
ACAGCGCCGGCGACCTGCGGATCGAGGATCGCCCCGTTCC
>r696.1 |SOURCES={KEY=4440dff4...,bw,1883582-1883882}|ERRORS={}|SOURCE_1="mcg" (4440dff437a67938963f7ee3177b9a39f2c413a8)
CATACCGGGCCGCCGCCGAGAAGGTCGCGCCCGACACGTTCTACACCCCGACCGAGGCCGTTGCC
CTCGCGAAGGAGACCGGCTCGAAGAAGTTCGACTCGACCGTCGAGGTCGCGCTGAAGCTCTCGGT
CGACCCCCGCAAGGCCGACCAGATGGTCCGCGGCACGGTCATCCTGCCCCACGGCACGGGTAAGA
CCGCTCGCGTCATCGTCTTCGCCAACGGTCCCGCGGCCGAGGCGGCCCTCGCCGCCGGTGCCGAC
GAGGTCGGCGGCGCCGAGCTCATCGAGAAGGTCGCCGGCG
>r697.1 |SOURCES={KEY=4440dff4...,bw,2663152-2663452}|ERRORS={}|SOURCE_1="mcg" (4440dff437a67938963f7ee3177b9a39f2c413a8)
GAATACACGTCCTCGAGAAGGCGCGGAGCGACGGGCCAGTTGTCGATGCCGCTGAGCTGATCGAC
GTCGTGGAACCGCGTCTGGTACCAGATGTTCCACTCGTCGAACGAGATGTCGATCCTCTTGTCGC
TGCCTCGGACCGCGCCGACGTGGTCGGCGGTCGCGACGACGGCCTCGATGAACCGGTCGGTGTCG
ACCGATGACGCCAGGAACGAGTCGATGTCGCCGTCGTGCTCCTGGTAGTAGGCGTGGCACGAGAT
CATGTCGACCTCGTCGTACGTGTGCGTGAGCACGACGCGC
>r698.1 |SOURCES={KEY=4440dff4...,fw,1907906-1908206}|ERRORS={}|SOURCE_1="mcg" (4440dff437a67938963f7ee3177b9a39f2c413a8)
AGCTCATCATGACCCTCATCGAACCCCCTCCCACCACCGACCGCCGCGGCCCCGAGCCCACGGCA
TCCACCCCCGTTCCGCACCTGCGGATCCATCGTCCGCTCGAGGGCCGCGACCGGGAGATCCTGAC
CCCCGCCGCCCTCGCCTTCCTCACCGAACTGCACGACCGCTTCGGCCGTCGCCGTCACGACCGGC
TCGCCGCGCGCGAACGCCGCCGCTTCGAGATCGGAAACGGCGACGACCCGCACTTCCGGTCCGAG
ACGGCGCACATCCGCGAAGACCCGTCGTGGCGCGTCGCCG
>r699.1 |SOURCES={KEY=4440dff4...,bw,2472200-2472500}|ERRORS={}|SOURCE_1="mcg" (4440dff437a67938963f7ee3177b9a39f2c413a8)
CCGTCGGGAAGTTCAGCATCGACTGCGCGTCACCACGCTGTTCGTTGATCACGCGGATCGGCTCG
GTGATCAGTTGGATCACCGGATCGGTGATGATGAACGCGATCACCATTCCGATGACGAGGCCGAG
AGCGGCGATCACCAGCCGCTTGCGAAGTTCGACGAGGTGAGCGCCGATCGACATGCGCTTGTCGC
GCCGCGGTCCTTCCGGGACGTCGATCCGCGGCGGGCCTGCCGTTGCCACGTGTCAGGCGGAAGTG
TCGTTCGGCGCGCGCTTCTCGGGCGCCACCGAGGAAGCGG
>r700.1 |SOURCES={KEY=4440dff4...,fw,1255259-1255559}|ERRORS={}|SOURCE_1="mcg" (4440dff437a67938963f7ee3177b9a39f2c413a8)
CCCGCGTCCGCGCCGATCGCGACCGGCTGGCCGAAAGGGTCCCGCACGCCCGCGAGATCGTCGAG
CGTCTCGCCCAGCGCTACAGCCCGTCCGCGCTCCAGCAGGTATCGGGCAACCCCGACGAGATCCA
GCAGCTCCTCGACTTCGCCGTCCACACCGCCGGGGTCTCCGAGCGCCGTCGCGAGGCCGGTCAGC
GCGAGCAGGCGTCGGTGGCGCTGGAAGCGGCGACCGAGGCCGTGCGCCGCGCCGAGTCGCTCCTG
GATGCCGTCGACACCTTCGAGATCGAGGCCCTGCGCGCCG
>r701.1 |SOURCES={KEY=4440dff4...,bw,592460-592760}|ERRORS={}|SOURCE_1="mcg" (4440dff437a67938963f7ee3177b9a39f2c413a8)
CGGACACGTCGTCGCGTTCGACCGCGGCGGTGTGTCCGCGGTGGCGACCCGCCTCCCGCACGGTC
TGCGCGCGGCTGGGGGCTGGCGCGACACCGTGCTGCTGCGCCCGGACGTCGCCGCGGTGGACGTC
CTGACCGGCCGTCGCTTCCCGGGTGGCCCGGTGCTGCTGTCGGAGCTGCTGGAGTTCCTTCCGGT
CGCTCTCCTGGTGGACGAACCGGCCTGCTCCTGAGGCCGTACCCATTCGCGTGAGTCGCCAAGAT
TCGTCGCTTCCGGGTAGCCCCAGGCGACGATTTCTGGCGA
>r702.1 |SOURCES={KEY=4440dff4...,bw,883205-883505}|ERRORS={}|SOURCE_1="mcg" (4440dff437a67938963f7ee3177b9a39f2c413a8)
TGGCCTCGGGCGTCGTCGCCCACGGGGCGGCCCCGTTCGGATCGATGGCGGCCCGCTTCGTGGGT
GCGGTGCTCGCCGCGGAGGCGCACTCCGTCGGGTGGCCCGTGCCGGTGGGCGGTTCCGCAGCCAT
CGCATCGGCCATGGTCGCCGATCTTCGGGCGCACGGGGGCCGCGTCGTGAACGACACGGTCGTCG
ATGACATCCGCCAGGTGTGGGCGCCGGGCGACATCGCCCTGTTCGACACCGGGCCGCGCCCGTTC
GCCGACGCGGCCGCGCCCCTGCTGTCGTCCGGCTACCGCG
>r703.1 |SOURCES={KEY=4440dff4...,bw,1804296-1804596}|ERRORS={}|SOURCE_1="mcg" (4440dff437a67938963f7ee3177b9a39f2c413a8)
GGATGAGTCCCTCGGGCAGCGATCCCTGGCGCGAGAGCTGGATGGCATCCGAGTTCTGAGGGGAG
AGGGTGCTGCGCCGCGGGTCGAAGCCCCAGCGGGCGTCGTGATCGATCCCGTTCGCGGTGAACTC
GAGCTTCACCATCCAGCCCGAGGAGTCCTTCCAGCTCGTCCAGCGCTCCGCCGACGCTCCCGCTT
CGGCGAGCTTCGCGCGGACGGCCGTCCCGAAGGTGACCGGACCGTCGTGTTCCAGCGCGCCGCCG
AGGAGGACGGGGACGGCGAGGGCCTGCGCGACCACGTGCT
>r704.1 |SOURCES={KEY=4440dff4...,fw,442992-443292}|ERRORS={}|SOURCE_1="mcg" (4440dff437a67938963f7ee3177b9a39f2c413a8)
GCTCGGGGTTGGCCGCGGGGTCGACGTAGCCGTCCTTGCCGCCGGCGCTCACGGTGCGCTCCGAG
CATTCGAGGGCGTTCGGGTCGGTGATCTTCTCGACGTTCGCGGGGAGGGAGAGCGACTGGTACGT
CTCCTCGGGGACGAGCATGAGGCCTTCGAAGAGCATCGGGTTCGTGTCGGTCTTGTCGATCGCGA
ACGTGTGCTTGCCGGCCGGGGCGTCCACCACGCCGAGGTCCTGGAAGCTGAATCCCGAGTTGACC
GGCACGAGCTGGTCGGGGATCTGCTGTTCGAGATCGGCGA
>r705.1 |SOURCES={KEY=4440dff4...,bw,2365424-2365724}|ERRORS={}|SOURCE_1="mcg" (4440dff437a67938963f7ee3177b9a39f2c413a8)
ACGAGTAGATCGGGTCGCGGAAGTACTTCAGGTCGTCGATGAACATGCCGGTGGTCAGCACGATC
GAGTTGTTGTACCCGAGGACGCCCTCCATCGCGACCGGGAACTGGTAAGTGTTGCCGGGCATGTC
GGCGTCGAGGAAGTTGAACCGCATGAGCCACCAGCGGTAGAACAACGTCTTGTCGATGTTGTCCT
CGGGGGTGTCCAGGTAGGGCACGTTCTCGGCCCACCACCGGTTGTAGGCGGTCACGTGAGTCGTG
TACGCCTCGGCCGGCGACTGCGTCCGCGTGGCGTCGTAGT
>r706.1 |SOURCES={KEY=4440dff4...,fw,1865829-1866129}|ERRORS={}|SOURCE_1="mcg" (4440dff437a67938963f7ee3177b9a39f2c413a8)
CGACGCCTATGCCGCCGCGGCATCCTTCCTCGCCGACGCCGCTTCCCGCCCCAGCGGCGTCGTCG
CGGCGTGCGACGAAGTGGCCATCGGCGTGATCATCGCGGCGCGGCGCATGGGAATCTCGGTGCCG
ACCGAGCTCAGCGTCGTCGGGATCGACGGGCACGACTACGCCGAGATGTTCGCCCTCACCACCGT
CGAGCAGTACCCCGAGGATCAGGGCGTCGAAGCGACGCGCCTCCTCCTGTCCATGCTGGACGGCG
AGGCGCCTCCGCCGCGCACGCTCGCCCCGGCGCGCCTCGT
>r707.1 |SOURCES={KEY=4440dff4...,fw,382357-382657}|ERRORS={}|SOURCE_1="mcg" (4440dff437a67938963f7ee3177b9a39f2c413a8)
GGTGTTGGGCTTGTCGAACCCGGTGAGCAGGTTGAACAGCGTGGTCTTTCCGGCGCCGTTCGGGC
CAATGAGGGCGGTGATCTGCCCGCGGGGGATCTCGAGGTGCTCGACGTCGACGGCCTTCAGCCCG
CCGAACTGCCGCGTGACTCCGTCGGCGACGACGATCGGGTCGACCTTCTCGCAGCCGGGGCCGAC
CTCGCCCTTCACCAGGGGGTGGGTGACGGTCGTGTCAGACATTGAACGACAGCTCCTTCTTGTTG
CCGAAGATGCCCTGTGGCCGGAAGATGACCAGGAGCATCA
>r708.1 |SOURCES={KEY=4440dff4...,bw,3654103-3654403}|ERRORS={}|SOURCE_1="mcg" (4440dff437a67938963f7ee3177b9a39f2c413a8)
GAGGTGGGCGAAGAGGCTCAGCTGCGTCGTTCCGTGCAGGATGCCGGCGTTCGGTGCGGGGGTGA
CGAACCGGTCGCCGAAGCGGAGGACGATGGATGCCGTGGGCGCCTCCAGCACGAACCCGTCGCTG
GTGACGAACACCGCGTCATCCGCTCCGCGCCTTTTCGCCTCGCGGATGGCGGCCATGTTCACCGC
GTACGACAGCGTCTTGGCGCCCAGGAGCAGCCACGGCGCCCGGGCGGGGACGTCGAGCGCATAGC
CGCGGTCGAGCGTCGCGATCCGCACGCCCTCCGTGCGCGA
>r709.1 |SOURCES={KEY=4440dff4...,fw,1743377-1743677}|ERRORS={}|SOURCE_1="mcg" (4440dff437a67938963f7ee3177b9a39f2c413a8)
CTGCTCGGCCTCGGGCGAGTCCTCGGGCAGGTCGTACGCGGGCAGGCGCAGCACCGGCGGGGCAT
CGTCGTGCCGCGGACCGGACTCGACCGGATCGGGCACCGGGCCCGACACGTACCCCGCGCGGAAC
CGCGTGTAGACCGACGTGTCGACCTTGAGGTACCCGAACCCGGGGATCGCCGGCAGGTGGAAGGC
GTCGGGGGTGTCGAGCACCACGGCCGACTCCGACTCGGAGAACGTGCGGAGGCCGATCCGGTACG
ACAGGTACGTGTCGAGTCCGCGGAGGCGTCCGCCCTCGAT
>r710.1 |SOURCES={KEY=4440dff4...,bw,247609-247909}|ERRORS={}|SOURCE_1="mcg" (4440dff437a67938963f7ee3177b9a39f2c413a8)
GTCGGGCTCCTCGTCGGCGGCATCGCCGTCGTCACCGTCCTCGCGGTCATCGCCGCCTTCGTCAT
CGTCCCTGCGGTCACCGGATCCAACGAACGCATCTACGCCGACCGCTCGACGCTGTACGACTTCA
CCGAACCGCAACTGGGTCTGCCGCGCGACCACGAGTTCGAATTCGACGCCGACTACGACTTCGAC
GCGGTCAACGCCGCTCACGAGGCGGAGAACCCCACTCCCGACCCGGACAAGAATCCCGAGGCGGA
CGCGCCGGACTGGGCGATCGAGGTCTACTACGACGCGGCG
>r711.1 |SOURCES={KEY=4440dff4...,fw,11237-11537}|ERRORS={}|SOURCE_1="mcg" (4440dff437a67938963f7ee3177b9a39f2c413a8)
GGTGTTCGCCAGGAGGTCGCGCGCGTCGGCGACGCGCGTCGGCAGGAACAGCGCCTGGCTTGTCT
CGATCACCGCGCTCGTGGCCAGACCGCTCAGGATGCCGACCCACCAGGCCCCGCCCCAGAGGATC
GCGAGCACCCCGAACGGGACGAACATCACGACGTTGGCGGCGAACTCGACGACGCCGAAGGTGAC
CCACGCCGTCGCCGGCGAGGAGGCGAGGAGTCCGAGGAACGCGCGGAGCACTCCCGCGGTGCCGT
CGTCGTACGGCGTGGGGCGCAGCGTCATCCACCAGAGCCC
>r712.1 |SOURCES={KEY=4440dff4...,fw,1752411-1752711}|ERRORS={}|SOURCE_1="mcg" (4440dff437a67938963f7ee3177b9a39f2c413a8)
TCCAGGACGAGTCGGCGCGCCAACTGTTCCATGGAATCTCTCGTCTGTCCTTCGTCCATGCCACG
TTCCTTTCCGATCCGAGTCGTGGACCCCGCGGAGCAGGGCGGCGGGATCGACGCCGGCGCGCTGG
GCGAGGTCGGCCGCCGCCGGCTCGTCGGCGCTGGGCATCGCCACGCGGCCCCACACGTGGTACGC
GACGACGGCCGCGGAGATGAGGGCGTCGGGCTGCGGTCGCGTCACGGTCGGTACTCCTCTGGGCC
CCGTCATCACGTCACTCCCTCTCGATCAGTCGCCGGCGTC
>r713.1 |SOURCES={KEY=4440dff4...,fw,506660-506960}|ERRORS={}|SOURCE_1="mcg" (4440dff437a67938963f7ee3177b9a39f2c413a8)
CGCAGCATCTGGCGCACGATGACCTCGATGTGCTTGTCGTGGATCGGCACACCCTGCGAGCGGTA
CACGCCCTGGACGCCGTTCACGAGGTACTTCTGCACCTCGCGGGCACCCTGCACGCGCATGACCT
CCTTGGGGTCGAGCGTTCCGACCTGGAGGGGCTCGCCGACCTTGACGTGCTGGCCGTCCTCGACG
AGGAGGGTCGCACGCTTCAGGACCGGGTAGACCACGGGCTCGTCGCCGTTGTCGGGCGTGAGGAT
GACCTTCTTGGCCTTGTCGGTCTCGTCGATCGTGATGCGG
>r714.1 |SOURCES={KEY=4440dff4...,bw,1918286-1918586}|ERRORS={}|SOURCE_1="mcg" (4440dff437a67938963f7ee3177b9a39f2c413a8)
CGTCCCGGGCGACGAGGTGCTGCTCGGCAACGACGTGTACGGCGGCACCTACCGCCTGCTCGCGC
GGGTGCTGGGGCCCTGGGGCGTGACGCTCCGCGTCGTCGACATGAGCGACCTGGATGCCGTGGCC
GCAGCGATCGAGGAGCGCAGCCCCCGCATGGTCTGGGTCGAGACGCCCAGCAACCCGATGCTGCG
CATCACCGACATCGCAGGTCTCGCGCGCCTCGGCCACGCGGCCGGCGCGATCGTCGTCGTCGACA
ACACCTTCGCCTCCCCGGCGCTCCAGCGCCCCATCGCGCT
>r715.1 |SOURCES={KEY=4440dff4...,fw,1009692-1009992}|ERRORS={}|SOURCE_1="mcg" (4440dff437a67938963f7ee3177b9a39f2c413a8)
GACGGTGCACGCCGGTGAGGGCGCGGGGCTGGCATCCATCCGCTCCGCTCTCATCGACGGCCGGG
CCGTGCGCCTCGGCCACGGTGTGCGGATCGCGAACGACCTCGACGTCGTGTCGCGCGAGGGCGAG
GAGGTGCTCGTCACTTTCGGCGACATGGCGCGCTGGGTGCGCGACCGCGAGATCACGCTCGAGCT
GTCGCCGACGTCGAACCTGCAGAGCGGCGCGGTCACGGCCTGGGGCGACACGATGGACGCCCACC
CGTTCGATCTGCTCTACCAGCTGGGTTTCTCCGTCACGGT
>r716.1 |SOURCES={KEY=4440dff4...,fw,421585-421885}|ERRORS={}|SOURCE_1="mcg" (4440dff437a67938963f7ee3177b9a39f2c413a8)
CGCTCCTGCTCGTAGGCGGCGACATCCGCGGCATCCATCGTGAAGGTCGGCCCCGGATCCTCGGC
ATCCAGCGGGGCGCTCTCCAGCACGACCAGGGCCACGATCAGCTTCGTCAGGCTCGCGATGGGGC
GGGCCGTTTCGGCGCCGGGGGAGAGGGCGGTCTGATCTCCCGCTCCCACCGCCGCCGCTCCGGTC
TCCGGCCAGATGATCGGAGGCTCCCCGTTCTCGGACGGCTGTAGAGCGAGGAGCGCCCACGTCCC
GCACACCAGCACGAGCGTCGCTCCGAGGGTCAGTGCGGCG
>r717.1 |SOURCES={KEY=4440dff4...,fw,1806337-1806637}|ERRORS={}|SOURCE_1="mcg" (4440dff437a67938963f7ee3177b9a39f2c413a8)
GAGATGCAGGGGTCGTTCCTCGAGTACGCCTACTCGGTCATCTACTCGCGCGCGCTGCCCGACGC
CCGCGACGGCCTCAAGCCCGTCCAGCGGCGCATCCTCTACCAGATGGCCGAGATGGGCCTCCGGC
CCGACCGTGGGCACGTCAAGAGCGCGCGCGTCGTCGGCGAGGTGATGGGAAAGCTCCACCCGCAC
GGCGACACGGCGATCTACGACGCGCTCGTGCGTCTCGCGCAGCATTTCTCGCTGCGGGTGCCCCT
CGTCGACGGCCACGGGAACTTCGGCTCGCTCGACGACGGC
>r718.1 |SOURCES={KEY=4440dff4...,bw,1681687-1681987}|ERRORS={}|SOURCE_1="mcg" (4440dff437a67938963f7ee3177b9a39f2c413a8)
CCACCGGCGCCGGCTCCCGGCATCCACCCCACGCATAAACGGGATCCACGACGAGAAACACGGGG
AGAGCGCGTTTCTACGCGTGGATCGCGTTTATGCCGGAGCCGGGGGCCGGAGCCAGGGGCCCGAG
CCGGGCGCCGAAGCCGGGTGCCGAGCGGGAGCCCGGGGCCGGGAGCCGAAGCCGGGGCCCGAGCC
GGAGCCGAAGCCCGGGGCCGGGGACCCGACTACCGGGTTACTCGATGATCTCGGCCTCGATCACG
TCATCGTCGGCCACGGGGTCGGCCGCGGGACCGGCGCTGG
>r719.1 |SOURCES={KEY=4440dff4...,bw,2454038-2454338}|ERRORS={}|SOURCE_1="mcg" (4440dff437a67938963f7ee3177b9a39f2c413a8)
GCGACTGGTCGACACGGGCGATCGCCTCGATCGCGACGCACAGCGCGGCGTAGTCGCCGCCCTGG
CCGCCGACCTCCTCGGGGAACGGCAGCCCGAACAGCCCCAACTCCCCCATCTGGGCGACGATGTC
GAGCGGCAGCTCATGGGCGCGATCGGCCTCGTAGGAGCGCGGCGCGATCACCTCGTCGGCGAACT
CGCGCACCATCCCGGCGAGCTCGCGCTCGTCGTCGGTGAAGGCCTGCTGGCTGTCGATGCTCACG
GGGATCCTCCTGGGGATCGAGGGGACGGATGCCGCGAAGG
>r720.1 |SOURCES={KEY=4440dff4...,fw,44198-44498}|ERRORS={}|SOURCE_1="mcg" (4440dff437a67938963f7ee3177b9a39f2c413a8)
CCGACCGGCGACCTGCCACCCCTCGACGACGACGGGCTCGAGCTCGCCGGCGTCGACGAGGTCGC
GCACGGCGCCGAGAACGGCGGGGCGGTCGCGGATGCGCCAGTAGTCCGCGAGGTCGGCGGCGGTC
GCGACGCCGTACGCGGCGGCGGCGCGTCGGACGAGCTCGTGGATGGCCTCGGCCCGGGGGACGGG
GGAGTCGAGGGCCTCGGGCGGCAGCACGTCGGAGGCCAGCGCGTATCGTCGCTCGAACCCGCGAC
GGCCCGCGATCGCGACGTCACCCATGAGCCACAATCGCTC
>r721.1 |SOURCES={KEY=4440dff4...,fw,1084774-1085074}|ERRORS={}|SOURCE_1="mcg" (4440dff437a67938963f7ee3177b9a39f2c413a8)
TCGATGACTTCGAGACCCTTGTTGACCAGGGTCGCGGAGTTCGTCGTGACGACGCGCCCCATGTC
CCACGTCGGGTGGGCGAGCGCCTGCGCCGGAGTCACCTCCGCCAACTCGTCGCGGGAGCGCCCGC
GGAAAGGGCCACCGGATGCCGTGAGCACCAGCCGCCGGACCTCGTCCGGTTCCCCCGAGCGCAGC
GCCTGAGCGATCGCGGAGTGCTCCGAATCGACGGGGACGATCTGCCCTGGCGCGGCCAGTCGCGT
GACGAGGTCGCCGCCGACGATCAGCGACTCCTTGTTCGCC
>r722.1 |SOURCES={KEY=4440dff4...,fw,2915981-2916281}|ERRORS={}|SOURCE_1="mcg" (4440dff437a67938963f7ee3177b9a39f2c413a8)
TTCTTGCACAGGCGGGCGCCCTCGAGGGCGATGTCGACGATCCCCTGCTGGTCGGTGCGGAAGAC
GACCTCGCGCTGCAGCACGGACGTGGAGTTGTACAGGTGCACGATCGCCTGCTTGGCACCGGCGA
TCGCCTCGTACGTCCGCTGGATGAGGTGCTCGCGCGCCTGGGTCAGCACCTGGATCGTCACGTCG
TCCGGGATCAGGTCTTCCTCGATCAGCTGACGGACGAAGTCGAAGTCGGTCTGGCTGGCACTCGG
GAACCCGACCTCGATCTCCTTGTAGCCCATCTTCACCAGC
>r723.1 |SOURCES={KEY=4440dff4...,bw,630573-630873}|ERRORS={}|SOURCE_1="mcg" (4440dff437a67938963f7ee3177b9a39f2c413a8)
CTCGGGCGACATCGTCGCGTAGGTGTTCGGGTCTTCGTAGATGAGGATCGCGTACTTGGCCATGA
GATGTCTCCTGCATTGGTCGCGGACCGGCCTGTCCGGCTCCGTCATCATTGACGACGAACAGCGT
GCCGACGAATCGACAGGGATGCCGGGATTCGTTCGAGATTATTCCGCCACGGGCCCGCTCCACGA
GGGGCGCGCTGCGACGACGTCCCGTCGGGGTTCGGGCGCGGCGGAGCTCACCGGACGATGGCCGT
GACGGTGGGCAGGTGCGACAGCACCGCCTGACTCGTCGAC
>r724.1 |SOURCES={KEY=4440dff4...,bw,743956-744256}|ERRORS={}|SOURCE_1="mcg" (4440dff437a67938963f7ee3177b9a39f2c413a8)
TGACCCGCTCCGGGATCAGCTGTCGCGGGGGAGCGGCTGCTGGTACACATCGGGGACGTCGTCGC
CGTCGGCATCCACGTCCTCCATCGCCGCGAGCTGCTTGTAGCGGCGGTTGCGGGTGAGCAGCACG
CTGGCCGCCAGCACGGATGCCAGCAGCGACGCGACCATGATCGCGATCTTCGCGTCGTCGGTGTG
CGGTGAACCCGCGGGGAAACTGAGCTCGGCGATCAGAAGCGACACGGTGAAGCCGATCCCCGCGA
GGAGGCCCACTCCCGCGAGGTCGATCCACTTGAGCGCCGG
>r725.1 |SOURCES={KEY=4440dff4...,fw,183212-183512}|ERRORS={}|SOURCE_1="mcg" (4440dff437a67938963f7ee3177b9a39f2c413a8)
ATGACCCGTAAAGACGGCCGGACCGACGACCAGCTGCGCCCCGTGACGATCGAGCGGGGATGGTC
GGCGCACGCCGAGGGCTCGGCACTCATCACGTTCGGCGGCACGAAGGTGCTGTGCACCGCGTCGT
TCACGAACGGCGTGCCGCGTTGGCTCACGGGCAAGGGCAAGGGCTGGGTCACGGCCGAGTACGCG
ATGCTCCCGCGCGCGACGAACAGCCGCAACGACCGCGAGAGCATCAAGGGCAAGGTCGGGGGTCG
CACGCACGAGATCTCGCGCCTGATCGGCCGCGCGCTCCGC
>r726.1 |SOURCES={KEY=4440dff4...,fw,671722-672022}|ERRORS={}|SOURCE_1="mcg" (4440dff437a67938963f7ee3177b9a39f2c413a8)
ACGGAATCGCAGGATTTCGGGGTTCATCCGGCCCCATCGTTTAGCGGCCTAGGACGCCGCCCTTT
CACGGCGGTAGCACGGGTTCGAATCCCGTTGGGGTCACTCGCCGAACACAATTGAACAAGCATGG
CCCTGTAGCGCAGTTGGTTAGCGTGCCGCCCTGTCACGGCGGAGGTCGCGGGTTCAAGTCCCGTC
AGGGTCGCTCCACAGCGACGGGCCTTCTTTCGAGGAGGCCTTTCGTCTCGGAAGCGGCAGACATG
CCGCTCGGCTCTGTAGCTCAGTTGGTAGAGCGTTCGACTG
>r727.1 |SOURCES={KEY=4440dff4...,fw,2257500-2257800}|ERRORS={}|SOURCE_1="mcg" (4440dff437a67938963f7ee3177b9a39f2c413a8)
CATCGATCGCCGCCTCGCCGGCGGACGTCCCGTGCTCGGGATCTGCGTGGGCATGCAGGTCATGT
TCGGTCGCGGGATCGAGCGCGGCACCGACACCGAGGGCCTCGGGGAGTGGCCCGGCACCGTTTCG
GAGCTCGCGGCTCCGGTGTTGCCGCACATGGGATGGAACACCGTCTCCGCCGGGCAGGGCTCGCG
TCTGTTCGACGGGATCGCCGATGAGCGCTTCTACTTCGTGCACTCGTACGCCGCTCAGGAATGGT
CGCTCGAGGTCACCCCTCCGTTCCCCGAGCCGGTGCTCAC
>r728.1 |SOURCES={KEY=4440dff4...,fw,586243-586543}|ERRORS={}|SOURCE_1="mcg" (4440dff437a67938963f7ee3177b9a39f2c413a8)
CGATGCCAGTGCGCCCAGGAGGACGGCGGGCACCAGCACCAGAAGCACGGACGCGCCCGCGATGA
TCGCCACGTACGCGAGCAGGAGGATCCACAGGGATGCCACCCCCACCGCCGTCCCCGCGACGGCC
GCGGGAATCACAGCGTGCTCACCTCGTCGCACCGCGGGGGAGACGCCGACGATCGCACCGGCGGC
GCCGAGCATCGCACTCGCAGCACCGAAGACCGCTCCGCTGACGACGAACGCACCGAGAGAGCCCC
AACCGGTCCACGTGAGAGTGGACCCGAGAACCGCGCCCAT
>r729.1 |SOURCES={KEY=4440dff4...,fw,2796972-2797272}|ERRORS={}|SOURCE_1="mcg" (4440dff437a67938963f7ee3177b9a39f2c413a8)
GATGGGTCGAGCTCGCGCCGTCGGGAGCGTATCTCGCGCGCTTTTGAGTGGCGAGGACCGAGGTT
CGGACCACGGATAGAGTGACCTCGATCAGCTTGGGGGGCACAACATGGGGCGAGGATTCGCTGTC
ATCGATCTCGAGACGACAGGTCTCTTTCCGCAGAAGCACGATCGCATCGTCGAGGTGGCGATCGT
GCACGTCTCACCGACAGGCGTCGTCGAGGGAGTCTGGGAAACGCTCGTCAACCCGATGCGCGACA
TGGGTGCGCAGCGCATCCACGGCATCAGTGCCGCTGCGGC
>r730.1 |SOURCES={KEY=4440dff4...,fw,1963097-1963397}|ERRORS={}|SOURCE_1="mcg" (4440dff437a67938963f7ee3177b9a39f2c413a8)
CTTCGTCACGGCTCCGTGGGTGCCCTGCACGGCCGAGTGGCCGTCCAGGTGAGCCTGACCCGACC
GCTGCTGCCCGTTCTTCTTCGCCAGGGCTTCCTTGAACTTGCGCTTCATGTCGTCGGATGCCGTG
GCATCCGGGGTCTCGTCGGTACTCATGCCCCCACCCTAGGCACGTCCGGGCCGCCGCGCGCGGTC
CGGACGCCGACGCCCGCTCATCGCGTCGGAGCGGGCTGTCCGTCGTCGGCCGCGTGGTGACCGTT
CGCGGCGTCACTGACGGACGCGACGCCGCGACCGAACGCC
>r731.1 |SOURCES={KEY=4440dff4...,fw,1089660-1089960}|ERRORS={}|SOURCE_1="mcg" (4440dff437a67938963f7ee3177b9a39f2c413a8)
GGTGACGCTGAGCAGGCGCCGGGCCAGGGCCTCTTCGACGACGAGCTCGGTGACCAGTCCCGCCG
CGAGCGCTCCGCGGAGCGCCGTCAGCTTGGACAGGCTGGACACCACGCAGAACCGGCGCGGGATG
CGGCGCACGGTGTCGAGGTCGGGACCGCTGGACCGGGCGTTGAGTTCGGGGATGTCCCACGAGCC
GTCGACACGGTAGAACACCGTCGCGCAGTCGCCGACGACGCCCTCCCGCTCGATGATCGCGCGGT
CGCGCTCGTCGAAATAGTCGCCGCTGTAGACGTGCGAGGG
>r732.1 |SOURCES={KEY=4440dff4...,fw,258621-258921}|ERRORS={}|SOURCE_1="mcg" (4440dff437a67938963f7ee3177b9a39f2c413a8)
GTCGTGGTCACGCCCCCGACCCTAGCGAGATCGTCCGGGCGAGTCCTGACAGCGGGCGTCGCCGA
CGGATGACGCGCGGGGTGACCTGGACTCGACAGGGCCGACCCGGGGTGGATAGGTTCGAGTGTCC
CCCGTCGCACCGAGCCGCTACCCGAAAGCGGTCCGCACCGTCGACGTGGGAAGAACACATACATT
CCATGGCCTGTGCGAGGGTCGAACGGCCACTCCGGCTCGGAGTCGGTCGACTATGGTGGAAATGA
AGGAGAAGCCGTGGACGAGACCCGCAGATTCGAGCGCGAC
>r733.1 |SOURCES={KEY=4440dff4...,bw,2590749-2591049}|ERRORS={}|SOURCE_1="mcg" (4440dff437a67938963f7ee3177b9a39f2c413a8)
GACGTCTTGCCACCGCTTTTCGTTGCGGGATCCGGGAGCGTTGGTGTGGGCGAGCTCATCAACGA
GAGCGACAGCCGGGTTGCGTGCGAGGGTGGCGTCGATGTCCATCTCGGTGAGCTCGACGCCACGG
TGGGAGACGACGCGGCGGGGGAGGATCTCCAAGCCTTCGGTCATCGCGGACGTGGCGGCGCGCCC
GTGGGTTTCCACGACCGCGACGACCACGTCTTTGCCTTCGCTGAGAAGGCGTCTGCCCTCCTCGA
GCATGGTGTAGGTCTTGCCGACGCCGGGGGCGGCGCCGAG
>r734.1 |SOURCES={KEY=4440dff4...,bw,2917367-2917667}|ERRORS={}|SOURCE_1="mcg" (4440dff437a67938963f7ee3177b9a39f2c413a8)
TCCGCGTGATCGGCACGGTCGGACCCGACTCCGCGGACTCCGCGGAACGCGTCCGTCGGTACGGC
GGGATCCCGGTCGCTTACGGAGACGGGCTCGAGGAGCGGGTCGTCGAGGCGGCCGCGGGCGCGCC
GATCGCCGCGGCGTGGGACGCCGTCGGCACCGACGAGGCGATCGACGTCTCGCTCGCGCTCGTCG
CGGAGCGTGACCGCATCGTCACGATCGTGGCGCCGCAGCGTGCCGAATCGGACGGCATCCTGTGG
GTCGCCGGCGCCCGTCCGGAGAGCGCCCGGTTCCGCGACA
>r735.1 |SOURCES={KEY=4440dff4...,bw,870617-870917}|ERRORS={}|SOURCE_1="mcg" (4440dff437a67938963f7ee3177b9a39f2c413a8)
CGAGGACGGACCGCAGGATCGCGATACCGAGTCCGAGAGCGAGGCCGAGGACCACACCGAGGACC
ACGTTGAGCGGGACACGCGGGGACGACGGCGAGACCGGCACCAGCGCGGGTTCGATGGTTTCGAC
GCGCACCAGGCTGGCCGTGTCGCCCTCCGGCTTCTCCAGACGGTTCACCACGACGTCGGCGAAGT
TCGTGCCGATCGAATTCGCGATGGATGCCGCTTTCTCAGCGTCGGTGTCGGTCACCTTGACGGAG
ATGATCACGGAGTCGGTCGGCGAGGAGGCCTGCACCGACT
>r736.1 |SOURCES={KEY=4440dff4...,bw,1203304-1203604}|ERRORS={}|SOURCE_1="mcg" (4440dff437a67938963f7ee3177b9a39f2c413a8)
CTGTTCTGGATGGTGGCGTCGTCCTTGGCGGTCTGCAGCGAGGTCACGACGTCGTCGGCGGTCAT
CGCTGTGCCGTCGTGGAACGTGACGCCCTGGCGGAGCGTGAAGGTGTAGGTGAGCCCGTCGGGGG
AGATGGTCCAGTCGGTGGCGAGTTCGGGGACGATGGCGTTTCCGTCGTCGCCGTTGCGGGTCACG
AGGCCCTGGTAGACGTTGTCGATGAGCGCCTGCTCGAGGGCGGCGCCGCTGGTGCGCCGGATGTC
GAGGTTCGACGGTTCGAGGGAGAGACCGACGGTCAGCGTG
>r737.1 |SOURCES={KEY=4440dff4...,bw,1546580-1546880}|ERRORS={}|SOURCE_1="mcg" (4440dff437a67938963f7ee3177b9a39f2c413a8)
CAGACCGGTCGCCGAGCGTCCGGCCCCGATCGCCGGGGGCACCGCGGGCTGGGAGACGACCGGCG
CGAGCACGCTGGCATCGGCCGCCGTCGCCAGCGCGAAGCCGCCGGAGAAGCACATCCCGATGACG
CCGACGCCGGGGCCACCGTGTTGGGCGTGCACGTCACGGGCCAGGGCGCGGAGGAATCCCGCGAT
CGGGCGGCCGGCGCGGCGGGCGAACGCCGCGAACTCCCGCGAGACGCACATGCGCAGAGCGGAAC
CGGCGAGGTAGCCACCGCTCACCGGTCGCCCCGGCGTCCC
>r738.1 |SOURCES={KEY=4440dff4...,bw,3585195-3585495}|ERRORS={}|SOURCE_1="mcg" (4440dff437a67938963f7ee3177b9a39f2c413a8)
TTGGGGCTGAAGGTCGCGAACGGACCGAACAGGAGGGAGGTCTCACCGTCGACGACACGGGTGTC
GAGGTGCGGCACCGACATCGGCGGAGCGCCCACCGACGCCTGCGAGTACACCTTGGCCTTGTGCT
GCGCGACGATCGCGGGGTTGGAGGTCTTCAGCCACTGCCCGCCGATCGGGAACACGCCGTAGCCC
TTGATCTCGTCGATGCCGGAGCGCTGCAGGAGCTTGAGCGCCCAGCCGCCGGCGCCGACGAAGAC
GAACTTGGCCGTGATCGAGCCGGGGGTGTGGCCGATCGTG
>r739.1 |SOURCES={KEY=4440dff4...,fw,3164730-3165030}|ERRORS={}|SOURCE_1="mcg" (4440dff437a67938963f7ee3177b9a39f2c413a8)
GGCGTTCTTGAACGTGACGTTGCCCGCGAACGACAGGTAGTACCCGCGGTCGGCGGCGACGCGGG
CCATGTCGGCGTCGCCCGAGAAGCAGTGGAACACCGTCTTCTCGGGGGCGCCGACGCGCTCGAGC
GTCTCGAGGACGGCGTCGTGCGCGTCGCGGTCGTGGATCTGCATCGCGATGCCGTGCTTCTTCGC
GAGGGCGATGTGCGCCTCGAACGAGCTGACCTGAGCCGGGATGCCGTCGGCCTCGGTCCGGAAGA
AGTCCAGACCCGTCTCGCCGATCGCCCGCACGCGCGGCTC
>r740.1 |SOURCES={KEY=4440dff4...,fw,961825-962125}|ERRORS={}|SOURCE_1="mcg" (4440dff437a67938963f7ee3177b9a39f2c413a8)
CTATCGTCTCGCCGTCGACCTCGGCCAGGACGATGTCGCGGCGACGCTCAAGTCCGGGATCGAGC
AGGAGCTGGACCTGTGGCTCGACCCCCGCGGATGCCAGGGGCGCAGCGACCGCTGCTTCGTGTAC
GACCCGGTGCTCGGCGGGATCACGGGGCGCGCGCCGGCGTACGGATCCGACGAGTTCAACGACCA
CCACTTCCACTACGGATACTTCCTCTACGCGCTCGGCGTCGTGGCGCAGGGTGATCCCGACCTCG
TCGAGAGGTACCGGCCGATGGCCGACGTCATCGCGCTCGA
>r741.1 |SOURCES={KEY=4440dff4...,fw,3234933-3235233}|ERRORS={}|SOURCE_1="mcg" (4440dff437a67938963f7ee3177b9a39f2c413a8)
GCTTCGAGTCGGGGGCGCGGTGGAGTCGCGCACCTGCAGGCCGGGGTCGGCGAGCGCGAGTGCCT
CGGGCTCTCCTCCCGCGATCGCCTGCAGCAGCGCGCGCGCCGCGGCCGCCCCCCAGCCCCGCGCG
TCGGTGGAGACGCTCGTGAGGGCGGGGAACAGGTGTCGGCCGAGTTCGGTGTCGTCGAATCCGGT
GATCGAGAGGTCGCGGGGCACCGACAGGCCGCGGCGCTGCGCCGTGCCGAGCCCCGCGACGGCCA
TGTTGTCGTTGGAGTACACGATCGCCGTGGGCGGGACCTC
>r742.1 |SOURCES={KEY=4440dff4...,bw,549906-550206}|ERRORS={}|SOURCE_1="mcg" (4440dff437a67938963f7ee3177b9a39f2c413a8)
CGTTCGGGTCGGACTTCTACTACGGCGGCGCCGACCTCCGGAACCCGACGGATGCCGAGCGGCTC
GAGATGGTCGAGTGGCTGCTGTCCGAGGGGTACGGCGAACAGCTCGTCATCGCGCAGGACGTGTG
GGCGCAGGCGAACCTCCGCCGCAACGGCGGGCGCGGCTACGACCACCTCTTCGCCCGCATCGGCC
CCGCGATCGCGAAGATCGCCGGCGACCCGGCGGCCGCCGACCAGATCCTCATCCACACTCCGCGG
CGGTTGCTCGACCGCCCGACGCTCTAGGAGACACCCGTGA
>r743.1 |SOURCES={KEY=4440dff4...,fw,3358012-3358312}|ERRORS={}|SOURCE_1="mcg" (4440dff437a67938963f7ee3177b9a39f2c413a8)
ACCGGTCGACGAGTCGCCCGCACCGACCGACGCTCCCCCGGGGCCGCCCACACGATCCTGCCCGG
CGATGACGTAGCGCAGCTGCCCGCTCTCGACCAGCGAGATGAACCGGTCGAGGGTCGGCGCGGCA
TCCGTTCCGTTGAATCCGCCGATCGGCAGCACGGCCTCGCCGTCCGAGGCGACGATGAGCTGCGC
GGCGCTCTGCGCGCCGAAGGTGGCCGCGAGGTACGTCGCGCCGCCGCGATTCTGCTCGAGCCACG
ACAGCAGTGCGGTCTGGTCGCCGCCGAAGCCGCCCGCCCC
>r744.1 |SOURCES={KEY=4440dff4...,bw,644983-645283}|ERRORS={}|SOURCE_1="mcg" (4440dff437a67938963f7ee3177b9a39f2c413a8)
TCACCGACTGGGAGCGCGTGCGTGGTTTCGAGCGTCTCTGATCCGGCCCGGACCCCCGTCGTGGG
GCTCACGACCTACCTCGAACGCGCGACGCAGGGCGTGTGGGACGTGCGCGCGTCGTTCCTCCCGC
AGCAGTACTTCGACGCGGTGACCGCCTCGGGCGCCACCGCCGTGCTGCTCCCGCCGCAGCCCCGG
CCCGTCGAAGCCGCCGCCGCGGTGCTCGACGGCCTGGACGGACTCATCCTCACCGGGGGCCTCGA
CGTGCAGCCCGGGCTGTACGGCGCCGAGCGGCACCCGCTC
>r745.1 |SOURCES={KEY=4440dff4...,bw,1901461-1901761}|ERRORS={}|SOURCE_1="mcg" (4440dff437a67938963f7ee3177b9a39f2c413a8)
CGCGCTGCAGACGGTTCCCACGGACCTCTCCACCGACGGCATCTTCCCCGGCGCGATCGACTCGA
CGATGATCGACGACCGCGCGACCGGCGTGCCGTGGTACGTCGACACCCGCGTGCTCTACTACCGC
ACCGACATCGCCGCGCAGGCGGGCTGGAACGAGGCGCCCACCACGTGGGACGAGCTGAAGCAGAT
GGCCGCCGACATGCAGGCCAAGGGCGGCGCCCAGTACGGCATGCGCCTGCCGGCTGGCAACGACT
CCTTCCAGGGCAACCTGTGGATGCCGTGGTCCAACGGTGC
>r746.1 |SOURCES={KEY=4440dff4...,fw,383593-383893}|ERRORS={}|SOURCE_1="mcg" (4440dff437a67938963f7ee3177b9a39f2c413a8)
TTTACGACCGAGCACACCTTGCGGCCGGAACAGCAGCACGCCGATGAGCACGATCAGGGCCACCG
CGTACCGGAGGTCCGGCGGGATGACGATGGTGGACATTTCCGTGATGATGCCGATGATGAGCGAG
CCGACGAGGGCGCCGAAGGCACTGCCCAGACCACCGAGGGTCACCGCCGCGAACAGCAGCAGGAG
GATCGCGAAGCCCATGTCCCACGTGACACCGCGGTACAGGCCGTAGAGCACGCCCGAGAGGCCGG
TGAGTGCGCCCGCGAGGACCCAGACGATGCGGATGACGCG
>r747.1 |SOURCES={KEY=4440dff4...,bw,832151-832451}|ERRORS={}|SOURCE_1="mcg" (4440dff437a67938963f7ee3177b9a39f2c413a8)
GTCAGGCCGAGCAGCCCACCCGGTCCCGGCCGCAGTGCTCGTGGTGCTCGGACGTGACGTTGCCC
AACGACGTCGTGTTCTTCTCGGCTCGGCGCGCCGGGGGCGCCGGCAAGGCCGGCAACACCGTCGG
CACGCTTCTGTGCTCGCGTTTCGAATGCTCCGCGAACGTGCGTCGTCTCGATCCGCCCGCGTACC
TCGGCCACGACGCTGAGGCGGCGCGGGATCGTCGTATCGAGTCGCTTCGCACGCACGTCGACGGA
TTCTTCCGCGACCTGATGGCCGGGTGACCCGAGTGCCCCG
>r748.1 |SOURCES={KEY=4440dff4...,fw,342600-342900}|ERRORS={}|SOURCE_1="mcg" (4440dff437a67938963f7ee3177b9a39f2c413a8)
CGTCGGCATGTCAGCCGAGGAAGGGACGCAGCTCGACGCGGCGACCGCAGGCGCGCGAACCCTCG
ATCGCGAGGTCGCGTGCGGTGTCGACATCGGCCGCGTCGATGATCCAGAAACCGGCGACCCACTC
CGCGGTGTCGTTCACCGGCCCCGGGGTGACCGTCGGCTCCCCGGACCGCGCGTCCACCACCGTCG
AGTCGGCGGGGTGGGCGACGCCGGCGGCGAGGACCCACCGCCCCTCCGCGACGAGGCGGTCGTTG
AACGCGTCGATCGCCGCACCCTCGTCGTCGGTCGCGGAAG
>r749.1 |SOURCES={KEY=4440dff4...,bw,3263870-3264170}|ERRORS={}|SOURCE_1="mcg" (4440dff437a67938963f7ee3177b9a39f2c413a8)
GCGCACGCCGCGTTCGGCGGGTACAAGCAGTCGGGCATCGGCCGTGAGAACCACCTCAAGATGCT
CGACCACTACCAGCAGACGAAGAACCTGCTGGTGTCTTACGCCGAAGGCGCGATGGGCTTCTTCT
AAGCCGGCGGCATTGGCGCCAGGGCGCTGCGGGCTGCAGCGTCTTGGCGCCGTCGTGGACAGAGC
GTCGGGGCGGCGGGTCGCCGACGCTCAGTGACCCCCGGGATGCCCCCCGGGGGTCACACCCTTTT
GCTCGGTGGCGCTGCGGGGTCGCCGGGACCTCGTCCCACT
>r750.1 |SOURCES={KEY=4440dff4...,bw,530201-530501}|ERRORS={}|SOURCE_1="mcg" (4440dff437a67938963f7ee3177b9a39f2c413a8)
GTCGCGCCGTTGGAGACGAGGTGCAGGTCTTCGAAACCGGGCGGGCAGACCACGAAGCAGAGGGC
GCGCGACAGGCTCACCACGTTGTCGAGCGACCCGAGCGCGTAGCGGATCATGCCGAGGGTGTGGA
CGGCGGTGAGGCGCGCGGCGGCGTAACCCTCCTCGACGGTCACGTCGACGCTGACCACGCCCGGG
TGCAGCCGATCCCCCGCGCGGTTCTCGGGGGTGAGGCCCGCGAGCTCGATGAGCGAGCCGATCCG
GTGGAACGGCTTCATGCGGCCGTAGCGGATGCCGAACGGC
>r751.1 |SOURCES={KEY=4440dff4...,bw,2651375-2651675}|ERRORS={}|SOURCE_1="mcg" (4440dff437a67938963f7ee3177b9a39f2c413a8)
GCCGGCGAGGGCGGCTACAGCGGCCCTCGCGCGCTCGGCGCTGCCGGTCTCGGGCTGAGGGTGTG
ATGCTCCTATTGCGTGTCAAGCGGCTGTGAGCCATTCGCGGTAGCGGGTGGCGAGTTCGTCGTTG
GGTCGTCGTCCAAGTTCGAGTTCGCCGACTCGGGCGGGCCAGACGCCGAGGTGGTTGGCTGCAGC
AGTCAGGGTGAGGTTCTTGGCCCGGCGTGCGGGACGTAGGTCGCTGTAGTCGGGCACGACGCAGT
TCCCGGTGAGTGCCTGGAAGATCTCGCGTGCGACAGCGCG
>r752.1 |SOURCES={KEY=4440dff4...,fw,3249046-3249346}|ERRORS={}|SOURCE_1="mcg" (4440dff437a67938963f7ee3177b9a39f2c413a8)
GCCGTCGTTGTACTGCACGAGGTCGTCGAACGTCGAGTCGGCCCACATGCCCTTCTTGTCGGCGG
TGGCGTTGCCGGCCTCCTGCACGCTCTTGCGGAAGCCCTCAACGGCGCCGCCGTCGGCGTGCGCG
ATGATCTCGCGCAGCTGCTGCTCCGCCTCGGCTCGGCTGTCGCGCTGGATGACGAAGCCGTTGAG
ACCGAAGCGCGTGCGGCGGCCGTGTTCGGCCGCGATACGGGTCACGTCGTCGTACTGCTCGGTGA
AGCCGTCGAAGTCCTTGCCGTTGGAGAAGTACCAATCGGC
>r753.1 |SOURCES={KEY=4440dff4...,bw,2780039-2780339}|ERRORS={}|SOURCE_1="mcg" (4440dff437a67938963f7ee3177b9a39f2c413a8)
CACCGAGAACGCCACCACCACCGGCGGCGGCTCCACGGGCGGCGTCGGCGACGTCACCACCGACG
GCACCGACAGCATCCTCGGCGGCAACCAGCTGATCATCCCGATCAACCTACCCGTCACCATCGGC
GGAAACGCGGTCTCCGGCATCGGCGACAGCACCTCCGAGGACGCCACCACCACCGGCGGCGGCTC
CGGCGGCCTGATCGGCGACGTCACCACCGACGGCACCGACAGCATCCTCGGCGGCAACCAGCTGA
TCATCCCGATCAACCTGCCCGTCACCATCGGCGGCAACGC
>r754.1 |SOURCES={KEY=4440dff4...,bw,1872111-1872411}|ERRORS={}|SOURCE_1="mcg" (4440dff437a67938963f7ee3177b9a39f2c413a8)
CGAGACTCCAGGCGTTCGGCGTTCCCGTGCCGTCGACCTCGCGTCCGTCTTTCGGTGAGATCACG
TGAACTGGTCGAGTGCGCACGGCGCGACGCGATTTAGCGGGTGCGTTCGGTCATTTCACGTGAAC
TCGGGCCGCGCGGGCGCGGAAGCGCGGGCGGCCGCCGCGGGCGGCCGCGGACGCCGGGGCCGCGT
GGATTTGGCGCACAGCGTCGGGGCTTGGTACAGTGGGGGCAAGCCAAAGACCGCCGGTCATCGTC
GTGCATGCACGAAGATCGAAGCGTCTGCCGAAAGGCAGAG
>r755.1 |SOURCES={KEY=4440dff4...,bw,543956-544256}|ERRORS={}|SOURCE_1="mcg" (4440dff437a67938963f7ee3177b9a39f2c413a8)
GGTGGTGGAGTTCGCCTTCGGAAGCGACCACTCCTTCGGTGGCGGGATCCGCGACCACACCGACC
GCGAGCGCCTCGACTTCCTCGGCGCGCTCGTGGCCGCACGGCCCGACGCGGCGATCACGCTGAGC
TGCTCCGTGTGGACCAAAGGACAGCTCACCCGCTACGGCGGGATGGGGTACGCCCACGTCCTCAC
CCGCATCGTCCCGCTCCTCGCGGGCGTCGGCGTCGACGACGCCCGCCTCACCGACATGCTCGTCG
CGCGCCCCGTCGCGCTCCTGGACCGGACGGAGACCCCCGG
>r756.1 |SOURCES={KEY=4440dff4...,fw,2314680-2314980}|ERRORS={}|SOURCE_1="mcg" (4440dff437a67938963f7ee3177b9a39f2c413a8)
GCCGCTGAGCGCCGTCTGAGGCGCGTCGAGGTTCGAGGGGTAGGTCGAGGGTGTGGATGCGAAGG
TCGAGTCCGGGACCATCGCGAACGAGGAGTTGAAGCCGTACTTCTCGGCCTCGGCGCGGATCGCG
TCGTCGCCGAGCTCGACGGCGAGCTCCGCCATCGGGATGTTGCAGCTCAGGCGCAGAGCCGTCGC
GATCGTGACCGTGTCGCCGTCGCCGCACGCTCCGCCACCGGCGTTGCTCACGACGCTCGAGGACT
GGGGCAGCGTGTACGAGGAGACGTTAGGGAACGTCGAGTC
>r757.1 |SOURCES={KEY=4440dff4...,fw,1662880-1663180}|ERRORS={}|SOURCE_1="mcg" (4440dff437a67938963f7ee3177b9a39f2c413a8)
CCTGCGGCTGACGGTCCCCGTGACCTTCACCGAGGCGGCCCTCGGCGCCACGATCGAGGTGCCCA
CCCTCGGGGGCGAGCCCGTGCGGCTGCGTGTCGCACCGGGCACCCCCTCCGGGCGCGTCCTGCGG
GTCAAGGGGCGCGGCATCCATTCGTCCAAGGGCACCGGCGACCTGCTCGCCGAAGTCCAGGTGGC
CGTTCCGCAGCACCTCAGCGACGAAGCCCGCGAGGCCCTCGAGCGCTTCCACGCGCTCGAACCGA
AAGAGAATCCCCGCGCCGACCTGATGGCCAAGGCGCGTCA
>r758.1 |SOURCES={KEY=4440dff4...,fw,30322-30622}|ERRORS={}|SOURCE_1="mcg" (4440dff437a67938963f7ee3177b9a39f2c413a8)
CGGAATCTCCTCCGTCGTGTCGCCCCGGGCCCTGTTCGTCGTCGGCGCGCTGGGTCCGCCGGATC
GTGCCCGGCCTCGGCGCACGAGACCCCGCACCGGGGGATACTCGGGGCAGTGGCGCGCCGGTGCC
GCAGGAGGAGGGGCCGTGAGCGAGGACGCGCTGCGGGAGGCCGCCGAGACGATGCGTGCCGTGCG
CGATCGCTGCGCCTGGACGCAGACGATCGACCATCGCGACCTCGTGCCGTATCTGGTCGAGGAGA
GCGCCGAGGTCATCGACGCCGTGGAGTCCGGGACCCGTGC
>r759.1 |SOURCES={KEY=4440dff4...,fw,1670846-1671146}|ERRORS={}|SOURCE_1="mcg" (4440dff437a67938963f7ee3177b9a39f2c413a8)
CCGCATCATGCGCGAGCAGCTCACCGGCGTGCGCGTGGTGCGCGCGTTCGTGCGCGAGCGCATCG
AAGAAGAGCGCTTCCGCGGAGCGAACACCGACATCCTCGTCGTGGGTCGCAAGGTCGGCTCGCTC
TTCGTCCTGCTGTTCCCGCTCGCGATGCTCGTGCTGAACGTCACCGTGGTCGGGGTCATCTGGTT
CGGCGGCATCCAGGTCGACGCCGGCGGGGTCGAGATCGGCACGCTCTTCGCCTTCATCCAGTACG
TCGCCCAGATCCTCGGCGGCGTGCTCATGGCCAGCTTCAT
>r760.1 |SOURCES={KEY=4440dff4...,fw,677016-677316}|ERRORS={}|SOURCE_1="mcg" (4440dff437a67938963f7ee3177b9a39f2c413a8)
ACGCCCCCGGGCCCGACCGCGGAGTCGGCCCCGAGGTAGGCGGCGAACGTGAACAGCGGCCCCGG
AACGGCCTGGGCGGCGCCGTAGCCCGCCAGGAACACGTCGGGCGACACCCACCCGGTCTGCACGA
CCTCGGCCTGCAGCAGCGGGAGGACCACGTGGCCTCCGCCGAACACGAGCGCACCCGACCGGAAG
AAGGCGTCGGCGAGCGCGACGAGCCCCGATCCCGTGGTCGCCGCGAGGAGCGGGAGTCCGATGAG
GGCGGCGGCGGCGACCACGAGGCTTCCGATCGCGACGGCA
>r761.1 |SOURCES={KEY=4440dff4...,bw,164246-164546}|ERRORS={}|SOURCE_1="mcg" (4440dff437a67938963f7ee3177b9a39f2c413a8)
CGATCGCGCCGGGATCGATGTGGGCGACGACGACGTCGGTGGCCGTCCCGATCGTGGCGAGGGCG
ACGCCCTGCGGGTCGATGACCGTCGAGTGACCGACCCCGAGCGGCGGCGGGTGGTCGGCGCCGGC
GACGAAGAACGTGTTCTCGATCGCGCGCGCCGTGAGCAGCGTCATCCAGTGGTGCTCCTTCAGCG
GGCCGCGCACCCACTCCGCAGGAACGAGCGCCACGTCCACCCCCGCGTCGGCGAGGGTCCTCGCC
ACCTCGGGGAAGCGCAGGTCGTAGCAGGTCATGAGGCCGA
>r762.1 |SOURCES={KEY=4440dff4...,bw,1675670-1675970}|ERRORS={}|SOURCE_1="mcg" (4440dff437a67938963f7ee3177b9a39f2c413a8)
GCGGCGCAGGTAGGCCCAGCCGTCGGGCTCGTGCCGGGGTTCCCGGCCGCGCAGCGCGGGCCGAA
GCGCCCGGCGCGCCCACGCATTGAGCACCCGCATCACGAGAAGCGGGAACGGGGCGGTCGCCTCG
ATGCCGACGTCGACGCGGTTGTGCATCGTGTGCACGACCGGGAGCCCCTGCCGTGCCGCGTACCG
GTGGCCGATGAACGCGCCCCAGAAATCCGCCTGCACGTGCACGACGTCGACGGGCGCGCGGCCGG
CCAGCGCGGCATCCACGAGACGATCCGTCCGGCGACCCGG
>r763.1 |SOURCES={KEY=4440dff4...,bw,1064865-1065165}|ERRORS={}|SOURCE_1="mcg" (4440dff437a67938963f7ee3177b9a39f2c413a8)
GGGCAAGGAAGGCGACATCGTCGCCGGCGTCGTGCAGCAGGGTCCGAACCCGCGCATGGTGCACG
TCGACCTCGGCACGGTCGAGGCGATCCTGCCGCCCGAGGAGCAGGTGCCCGGCGAGACCTACGCG
CACGGTTCGCGGCTTCGCGTGTACGTGACCAGCGTGTCGAAGGGCACCAAGGGCCCGCAGATCAC
CGTCTCGCGCACCCACCCCGGGCTCGTCCGCAAGCTCTTCGCCCTCGAGGTCCCCGAGATCGCCG
GCGGCCTGGTCGAGATCGTCTCGCTCGCCCGCGAGGCCGG
>r764.1 |SOURCES={KEY=4440dff4...,bw,3661581-3661881}|ERRORS={}|SOURCE_1="mcg" (4440dff437a67938963f7ee3177b9a39f2c413a8)
GCGCCCAGCATCCGCAGCCAGACGGGGGTGAAGAGGCTCGAGTAGAGGGGGAAGAGGATCGTGCG
CGCCGAGTCCAGCAGCCGCTCGATCGTCCACGCCTGCCACGCGACGCGGCTGCGCACGGGGAACG
TGCCCTCGACGAGACCGATCGAGAACAGCCGGACGAGCAGGACGACGGATGCCGCAAACACCAGG
CCGGTGACGGCGACACCGGGCACCAGCCACGCGAAGGCGGCCCCTGCCGCGGCGGCGAGGGATTC
GGCATCCCGCATGCCCTGTGCGACGACGAGTCCCCCGACG
>r765.1 |SOURCES={KEY=4440dff4...,fw,868120-868420}|ERRORS={}|SOURCE_1="mcg" (4440dff437a67938963f7ee3177b9a39f2c413a8)
GAGCGAACCCACGAAGACGATCGAGAACGCCACGGCGAGGACCGACCGCAGCGTGAACCGCCGAG
CCGCGATCCAGATGCCGGCGATCAAGATGAGGGGCCAGACGACGTAGAACTGTTCCTCGACGCCG
AGCGACCACATATGGAGGAACGGGCTCAACCCGCTCCCGGTGTCGAAGTAGTTGGTGGACTCCCG
CCAGAACAGGATGTTCGCAACGTAGAAGACCGAAGCCGCCCCCTGCAGCGCGAGGGAATCCCACC
CGAGGACGGAGCCGACGAGCGCCCCGACCACGAGGGTGAA
>r766.1 |SOURCES={KEY=4440dff4...,fw,2598925-2599225}|ERRORS={}|SOURCE_1="mcg" (4440dff437a67938963f7ee3177b9a39f2c413a8)
CGAGCTGCGCCTGGAAGGACGCGTCAAAGGACGCGCCCTGCTGCGCCACCTCGCCGAGATCAGCG
GCCCCGTTGCACCCGGCACCATCGAGCAGCTCGCCGAGCGGCTCGGACTCGACCTGGCCCGGCCC
GTGCGGACGCTGTCGAAGGGCAACAAGCAGAAGCTCGGACTCGTCCAGGCGTTCATGCACCGGCC
CGATCTGTTGGTGCTCGACGAGCCGACCAGCGGCCTCGATCCGCTCGTGCAGCGGGAGTTCCTCG
CGATGGTGCGCGAGGCCCGCGACGCGGGGCAGACCGTGCT
>r767.1 |SOURCES={KEY=4440dff4...,bw,234699-234999}|ERRORS={}|SOURCE_1="mcg" (4440dff437a67938963f7ee3177b9a39f2c413a8)
GCCGGCCAGGTCGGTCAGGATGTCTCCGAAGAGGTTGTCGGTGACGATCACATCGAAGCGGCTCG
GGTTCGTGACCAGGAAGATGGTGGCCGCGTCGACGTGCAGGTAGTCTACGTCGACCTCGGGGTGC
TCCGACGCCACGGCGTCGACGATGCGCTTCCACATGCCGCCGGCGTGCACGAGCACGTTGGTCTT
GTGCACCAGCGTCAGCTTCTTCCGGCGCCGCCCGGCGAGGGTGAACGCGTAGCGCACGACGCGCT
CGATCCCGTAGGCGGTGTTGACCGACGTCTCGTTGGCGAC
>r768.1 |SOURCES={KEY=4440dff4...,bw,3426130-3426430}|ERRORS={}|SOURCE_1="mcg" (4440dff437a67938963f7ee3177b9a39f2c413a8)
AAGGAACATCACGCCCGCATCCGTCTTCCCGAACAGAAACTTAAGTCTTATACGACATAATTGAT
CGTGAAAACTCACACTGATGAAGTTCAGCCACGGATTTATCTCCATCGTGTACTCCGGCGGCGCG
CCATCAGGAACACCATCCGCGTACGCCGCTACACCAAACCATTCTCGCTCGCCCCCCTCGGCGTA
TCGCCGCCGGGCCTCCTCAGCATCAATCGGAAGACCCATGACGCGATCCTCGTCATCCCAGAGGC
GCCCGTAAACAAGCCGCATCCCCCGCTACGCCCCCACCGG
>r769.1 |SOURCES={KEY=4440dff4...,fw,255129-255429}|ERRORS={}|SOURCE_1="mcg" (4440dff437a67938963f7ee3177b9a39f2c413a8)
CCGCGTGCAGGGCGGCGCGGCGGCGGCATCCGCCTCCGATGCTCCGGTCGTCCAGCAGTCCGTGG
GACGTCGCATCCAGCGGTGGCTCCTCACCGGTGTCAGCTACATGATCCCGTTCGTCGCCGGCGGT
GGCCTTCTCATCGCGCTGGGCTTCCTGCTCGGCGGATACCAGGTCACCAAGGATGCCGCGAACGT
CATCATCCAGAACTCGCTGTGGGACCTCCCGACCGAGAACATCACCTCGTCGCTCGGCCCGCTCG
GGCAGTACCTCGGGTCGGTGGCCTTCATGATCGGCGCCAC
>r770.1 |SOURCES={KEY=4440dff4...,fw,2183525-2183825}|ERRORS={}|SOURCE_1="mcg" (4440dff437a67938963f7ee3177b9a39f2c413a8)
GAGCCTCGGTCCGGCGACCGCGTCCATCGCCGGCTTCCTCCTTCTCGGACAGCACCTGTCGTGGC
TCGAGATCGCCGGTATCGCGCTGGTCATCGCGGCGAGCATCGGTGCGGTGACCGCTGCCTCCCGG
CGACCCGCGATCGAACCCGTCGGCTGAGGACGGATGCCACGTCCCGGCGCCCCGCGCCAGCGGCA
TCCGATGTCCATCTTCGGGGGGTAGAACGTACTCATGCCCATCATCGACAGCGCCGTGTACGTCG
ACGGTCACCGCATCGAGAACCCGTCGAGCCTTGACCAGAC
>r771.1 |SOURCES={KEY=4440dff4...,fw,239830-240130}|ERRORS={}|SOURCE_1="mcg" (4440dff437a67938963f7ee3177b9a39f2c413a8)
TGAGGATGAGCGACGTTCCCCACGACGACGGACTCGACGCGCACGCGCTGCGCGTGGTGAAGGCG
ATCGCCGACACGGGGTCGATCACGGCCGCGGCCCGTGCGCTCGGTTACAGCCAGCCCGCGGTGAG
TCAGCAGCTGCGTCGGCTGGAGCGTCGATCGGGTCTGCCGATCGTCGAGCGCGTGGGGCGCGGCG
TCCGGCTGACCGAGGCCGGGTGGGTCCTCGCCCGGCACGCGGCGACGGTCACGACCGCGCTGGAC
GCCGCCGCGGGCGACCTGGCCGAGCTGCGCGGCATGCGCG
>r772.1 |SOURCES={KEY=4440dff4...,bw,862196-862496}|ERRORS={}|SOURCE_1="mcg" (4440dff437a67938963f7ee3177b9a39f2c413a8)
GTCCGGCGCCACCGAGGAGGTCTCGGCATGACCGCCGTCAACAAGGACCCGCGCGACATCATCCT
GAAGCCGGTCGTCTCCGAGAAGAGCTACTCGCTCATCGACGAGGGCAAGTACACGTTCCTCGTGG
ACCCCCGCGCCTCGAAGACCGAGATCAAGCTCGCGATCGAGAAGATCTTCGGCGTCAAGGTGGCT
TCGGTCAACACGATCAACCGCGTGGGCAAGGCCCGTCGCACCCGCTTCGGCATCGGCAAGCGCAA
GGACACCAAGCGCGCGATCGTCAGCCTCAAGTCGGGCACC
>r773.1 |SOURCES={KEY=4440dff4...,bw,1402341-1402641}|ERRORS={}|SOURCE_1="mcg" (4440dff437a67938963f7ee3177b9a39f2c413a8)
GACGGTCGCCGTTCTCGGTCCGCACGACGAACTCCCACTCGTCGGCGTCGATCTCGGGCGTGGGA
CCGGCCGACAGCACGGGCCAATCACCCACCAGCGTCTGACCGGGGGGAAGGCGCGGATCGCGTTC
GGCGCGGCGTCCGGAGAACCCTCGAGTGATGAACGACATGGATGCCTCTTTCCTCCCGGGCAGGG
ACGAGTTTCACCCTAGCCAGGTCGCCCAAAGCGCGACAGGGACGATTGTCGGATCCGCTGTCGCC
GCACCCGTCAGTTCGTCGCGGAGCCCTCGTCGGGGTGCGA
>r774.1 |SOURCES={KEY=4440dff4...,bw,1587953-1588253}|ERRORS={}|SOURCE_1="mcg" (4440dff437a67938963f7ee3177b9a39f2c413a8)
TGAGCCGGGTCACGGACGAGTTCATCGCGCACCTCCGCGCCCTCGGCCCCGAGGGCGATCTGGAC
GAGGCATCCGCGTTCCTCGTCGTGGCCGCGACCCTGCTCGACATGAAGATCGCCGGTCTCCTGCC
GCAGGGCGAGCTCGTGGATGCCGAGTCCGTGGCATTGCTCGAAGCGCGCGACCTGCTCTTCGCGC
GTCTGCTGCAGTACCGGGCCTTCAAAGAGGTGTCGGCGTGGTTCGCGCGGTGCCTGCAGCGCGAG
GACCGTCGGCACACGCGGTACGTGCGGCTGGATGCCAAGT
>r775.1 |SOURCES={KEY=4440dff4...,bw,1728010-1728310}|ERRORS={}|SOURCE_1="mcg" (4440dff437a67938963f7ee3177b9a39f2c413a8)
ATGAGCGACATCCTGCAATCGAGCAACAAAACCGCCCACGGAGTCCGTGATCGCCGCCCTGGCCG
CGGTCTCGGGTGGGATCGCCCACGACCTGGCGCCCGACGGACGCGGCTGACGCCGCGCCTCAGCG
AGGCGTCGGCATCCGCAATCCGTTGAGCTTCACCTCGTGGACGGTCCAGACCACCAGGGAGACCA
GGGGCGCGAGTCCCAGAGGAGCGAGAAGGCCCGTCACCGCTGTCACGATGTAGCCGAGGAAGATG
ACGACGACGGTGGCGGCAGAGACGACTTCGATCCTCCGTC
>r776.1 |SOURCES={KEY=4440dff4...,bw,2721813-2722113}|ERRORS={}|SOURCE_1="mcg" (4440dff437a67938963f7ee3177b9a39f2c413a8)
AAGGAACGCGCGGGACCCGCGACGTGGTGCACCGTGTCGTGGCCGAGCCCGAGCAGGTGCTCGAC
GGCCGCGCGGGCGCCACCGGCGTGGTCGGTCTGCACGATCGAGAAGCGCTCGTCGGGCGGTGAGT
CGACGACGACGAGGTGAAGATCCGCCGGCGGGGCGTCACGCACCAGCTCGGTCGCCTCGTTGAGC
ACCACGGCACCGTCGACCCCCTGCGAGCGAAGGCGGGCGAAGGCCTCGCGGATGCCGCGCTCCCC
CACCGTGACCACGGCGAGGGCGTAGTCGCGCGCGGCGGCC
>r777.1 |SOURCES={KEY=4440dff4...,bw,51549-51849}|ERRORS={}|SOURCE_1="mcg" (4440dff437a67938963f7ee3177b9a39f2c413a8)
ACGATCACGAACGCGTCATGCAGCGAGCGACCGCGGATGTGGGTGAGGGGCAGAACCTCGAGCAT
GCCGCGCGCCAGCACCTCTTCGAGTACGTTCCCCGACACCACCGAGCCCAGCGTGTCGAACACCG
CCTGCCCCCACGGGCCCATCTTCTCGGCCTGGTCTCCGGGCAGGTAGCCCAGCTCCTGCCCGCCC
ACGGCGAACAGCGGACGGAAGACGATGATCTTCTTCTGCTGCTGACGCTCCAGCACCGCCTCGAG
GGCCGCGCACAGCGCGAGTGCCGACTTGCCGGTCCCGGCG
>r778.1 |SOURCES={KEY=4440dff4...,bw,1779619-1779919}|ERRORS={}|SOURCE_1="mcg" (4440dff437a67938963f7ee3177b9a39f2c413a8)
GAAGAACCCGCAGCTGCAGCGCATCTACGGCACCGCCTGGGCGACCAAGGACGACCTGCGCGCCT
ACCAGCACCGTCTGGAAGAGGCCGCCAAGCGCGACCACCGCAAGCTCGGCAAGGAGCTCGACCTC
TTCTCGTTCCCCGACGAGATCGGCCCGGGCCTGAGCGTGTTCCACCCCAAGGGCGGAATCATCCG
GTACGAGATCGAGCGCTACATGCGCGAGCGTCTGCTCGCCAGCGGCTACCAGGTGGTGAACACGC
CCCACATCACCAAGGGCGACCTGTTCATCACCAGCGGTCA
>r779.1 |SOURCES={KEY=4440dff4...,fw,3298222-3298522}|ERRORS={}|SOURCE_1="mcg" (4440dff437a67938963f7ee3177b9a39f2c413a8)
CGATCTCCAGCACTTCGAGGTAGTCCCACACCCCGTCGCCTCCGGGCGTCCACTCCGACGTGAGC
TTTCCGTCCGCGTCGCGCACGTACGTGCGGTCGTCGCCGGGGCGAACGCCCTGGTTGTAGGGCCA
GTCCGGGTAGTAGTCCTGGGTGTAGATGTAGAGGTCTTCGCCGTGCTTGTCGAAGAACGTCTTCT
CGATGTTGAAGGCGTCGCCGCCCGGGTGCTGCGTGCCGAACGGCGGCTTCTGCGACACGTTGGTC
ATGGCCGCGCCGTTGACGAGGGCCTGCGTGGGCGACTGCT
>r780.1 |SOURCES={KEY=4440dff4...,bw,1383502-1383802}|ERRORS={}|SOURCE_1="mcg" (4440dff437a67938963f7ee3177b9a39f2c413a8)
AGACGTCTGGATCGTGGATGCCGGAGGCGCGGGACGCGGTGCCGTGGTCGCCGCGCGACTGCCCG
GCGTGCTGCACGTCGGCACCGAGGAGGAGAGATGACCGATATCCGCGTGCTCGTCGTCGACGACG
ACTTCCGGGTGGCAGGCCTCCACCGCGACGCCGTCGACGCGCGTCCCGGCTTCGCCGCCCTGGAA
CCGGCGCGCACGGTCGGGGAGGCGCGGGCGGCGATCGCCGCGCACGCCCCCGATCTGCTGCTCGC
CGACGTGTACCTGCCCGACGGCGACGGGATCGAACTGGTC
>r781.1 |SOURCES={KEY=4440dff4...,bw,3115988-3116288}|ERRORS={}|SOURCE_1="mcg" (4440dff437a67938963f7ee3177b9a39f2c413a8)
CGCCGCGCGACCCCGGCGCGTGGTCGACCGCGTGCGCGACGTCCTCGGCCGGGCCGGGAAGGGCA
CGCTCGGCGCCCGGGTGCTGATCGTCGGCGTCACGTACAAGCCCGACGTCGCCGACCTCCGCGAG
TCCCCCGCGCTGGAGATCATCGACGGACTCATCGACGCCGGCGCGGAGGTGCAGTACGTGGACAC
CCACGCGCCGCACATCCATCTCGGCTCCGGACGCGAACGGGATTCGCTCACCGACCCGGCGGCCT
TCCACCCCGACGTCGTCCTCGTCCACACGCGCCACCACGA
>r782.1 |SOURCES={KEY=4440dff4...,fw,1208238-1208538}|ERRORS={}|SOURCE_1="mcg" (4440dff437a67938963f7ee3177b9a39f2c413a8)
CGGCGCGCAAGACCCTCACCGTTCCGCGCCCGGCGCGCCACGTCCGCACGCGCCTGCGCCTCTCG
ATCGACGAAGGGGCGCTCGTGGCCGAGGCCGTCCCCGCGCCCGACCGGGTGATCTCCGACGCCGG
GAACACCGAACGGCTGCCCGGCCGCCGCGTCCGGACCGAAGACGACGGCCCCACCGGCGACCGGT
CCGTCGATGAGGCGTACGACGGGCTGGGAGCGACCTTCGACTTCTTCTGGGACGCCTTCTCGCGC
GACGGCATCGACGGAGCGGGCGGTTCGCTGCTGGCGACCG
>r783.1 |SOURCES={KEY=4440dff4...,fw,3078298-3078598}|ERRORS={}|SOURCE_1="mcg" (4440dff437a67938963f7ee3177b9a39f2c413a8)
TCACGCGGTTGGGCTCGTACGAGATGATCGCGCCCATCTTCTGCAGCACCGCGATGAGATCCATG
ATCTCGGGCTCGATCGCGGCGTTGCGCAGTTCCGTGACGCCCTTGGCGCGGACGGCCGTGAGCAG
AACCTGCTCGGTCGCGCCGACGCTCGGGTACGGCAGGGTGATGTTCGCCCCGTGCAGACCGTTGG
GGGCCGTGATGCGGATGCCCTCGTAGCTCTTGTCGACCACCGCACCGAAGGCGCGGAGCGCATCC
ATATGGAAGTTGATGGGGCGGTCGCCGATGCGGCATCCCC
>r784.1 |SOURCES={KEY=4440dff4...,bw,1784529-1784829}|ERRORS={}|SOURCE_1="mcg" (4440dff437a67938963f7ee3177b9a39f2c413a8)
GATCCGTCGCGGTGTCAGACGCCTGCGGGAAGCAGTCGCTGGAGCAGCATGTCCGCCGCGAAGGA
GAGGTTCGAGACCTGCCATGCGACGATCGCCGCCGCGATCAGACCGAACCAGACGGTGTCACGGA
GCGGACTGCGACGGGCGATCCGGTGGATGACGAGACCCACCGCGGCCGTCATGGCGACCACTGCT
CCCGCCACCTGCGCGAACGCCATGCGCACGTAATCGTGTGCGTCCGGCGGGGTCCAGCTGTTGGA
GGCGACGGTGATCACCATCGGCACGAGGAGGACGCCGACG
>r785.1 |SOURCES={KEY=4440dff4...,fw,405305-405605}|ERRORS={}|SOURCE_1="mcg" (4440dff437a67938963f7ee3177b9a39f2c413a8)
AACGGTTATCAACAGGAGGATGCCATGAAGGTCCGCAACTCGCTCAAGTCGCTGAAGAACCAGCC
CGGCGCGCAGGTGGTCCGCCGCCGCGGGCGCGTGTTCGTGATCAACAAGCTGAACCCGCGGTGGA
AGGGCCGGCAGGGATAACGCGAACGAGAACCGTTCCCGATTGTGTAGACACATTGCAATTCGTTT
ATGCGTCTGATGTTCTTGAGGCGTGGACAAGATCGCCGGGCTCTCCGAGGCCGCTGAGCTGTTCA
GGGTCCTCGGCAACGAATCCCGCCTCGCGCTGGTGTGGTT
>r786.1 |SOURCES={KEY=4440dff4...,fw,1484867-1485167}|ERRORS={}|SOURCE_1="mcg" (4440dff437a67938963f7ee3177b9a39f2c413a8)
CGTGGCCGATGCGCCCGTCGGCGATCGTGACGGCTCCGTCCGTCAGCGGCGGGGAGTCGGGGGAG
AGGACGACCGGGGCGCGGTGGACGACGACGGTCACTCCTCGCCCTCCTCGGGATTCCACGTCGCG
AGGAACGCCTGCTGCGCCGCGGACGGCGCGTCCAACGTGCCGCCGAACGACGAGAGGGCGATCGC
GGCGACCTCGTCGTCGGCGGCCCGGGGCAGGTCGTGCACCCCCGGGGTGAGGCCGGGGGTCGAGA
GCACGTGGGCGACGGAGGCGAGCTGGACACCGAAGGAGAG
>r787.1 |SOURCES={KEY=4440dff4...,bw,3283630-3283930}|ERRORS={}|SOURCE_1="mcg" (4440dff437a67938963f7ee3177b9a39f2c413a8)
GCGCCGGTTCCGAACGTCAGGGAGTAGTCGCCGTCGGCGAGACGGTCGGGGCCGAGCGCGAGGCG
CCCGTCGGCGTCGGTCGCGGCGGAGTCGATCGTCGCGCCGTCGAGGTGCGCGAGCGTCACAGCGA
CGCCGGACGCGGGCGTGCCGGTCGCCGCATCCAGGACGTGCGTGGTGAGGTGCGTCATTCGGTGC
CCTCCGGAGCGTCGGTGACGCTGCCGCGCAGGCGCAGCAGCGCGATCTCGGCGAGCTGCCGCGTC
GCCTCGAGGGTCTCGGCGTCGGGGTCGTTGGTGAGGCGGC
>r788.1 |SOURCES={KEY=4440dff4...,bw,3419356-3419656}|ERRORS={}|SOURCE_1="mcg" (4440dff437a67938963f7ee3177b9a39f2c413a8)
CCCTCACAGGCGAGAAGCGCAGTGAGCCCCCGGAAGTCAGCATACGCGCGGGTCGCGGCTGTCGC
CTCGTAGCGGTTCGAGAAGAAGGAGCGCCACAGGTACTGACGAATGACCTTGTCAACGGTCGCGC
GGCGGTCGCCGTCTTCTGTTTCATCCGCAAGCAGAGCGGCGATCACCGGGATCGGGATAGCGGAG
GGGAGACGGTCTCCGTCGAAGATGCGCATCGACTCGACGACCTGAACCGCGCGTCGAAGCCCGCG
TGTCATCCGCTCCCAGTTCCCGACGAACACCGAATAGTCC
>r789.1 |SOURCES={KEY=4440dff4...,fw,1058236-1058536}|ERRORS={}|SOURCE_1="mcg" (4440dff437a67938963f7ee3177b9a39f2c413a8)
GGGGCGACGATCCGCCCGCGCACGTCGCCGGCGTCGTCGGCGAGTGTCGCGCGGAAGACGGCCGT
GCCGTCCTCGCCGACCGCCGTGGCGAAACCGTTCGCGAAGGCCGTGGCGGCAGCGGCATCCAGCG
CGTCGATCGCGACGACGAGTCGCCCGTTGCCCGCGTTCTGGCGCATCAGGTCGCGGAGGCTCCGC
TGCACGGTCTCGACGGGGTTCTCGCTCGACATGCCTCCAGCCTACGGTCGCTCCCGGCGCCGCGC
TCGCGACCGGGGCGGCTCCCTGCGCGCTTCCTGCGGGCGC
>r790.1 |SOURCES={KEY=4440dff4...,bw,3691138-3691438}|ERRORS={}|SOURCE_1="mcg" (4440dff437a67938963f7ee3177b9a39f2c413a8)
CGCGTCAGCTTCAGGACGACGTGGACGGCGAGGGTCAGAGCGAGGGCGAAGAACACCAGCACCGG
GATGCCACCCCACCGGCTGAGCGCGAACTGGTTGAGCGCGTCGGGGCTCTGCGTCGCGAATCCCC
CGGACAGGGCCTGGACCGTGCCGATCATCAGGGCGTTCACCGCGATCGTGACGACGAGGGGCGGG
AGGCCGAACAGGGTGATGACGAGCCCGCTCGCCAGACCGAACGCGGCGGTGGCCACGATCGCGGC
GGCGATCGCCGCGGGAAGACCCAGGGCGTCGTCGCCGCCG
>r791.1 |SOURCES={KEY=4440dff4...,fw,1114892-1115192}|ERRORS={}|SOURCE_1="mcg" (4440dff437a67938963f7ee3177b9a39f2c413a8)
CGTACTCGAGCTTCGTCAACGTGGCGGGGCTGCCCGCCCTCACGCTCCCGGTGACCGTCGACGCG
ACGGGGCACCCGGTCTCGGTGCAGCTGATCGGACGCCCCGGCGGGGAGGCGACGCTGCTGGCTCT
CGGCGCCGAGCTGGAGCGGCGACGAGGCCCGCTCCCCCACCCGCCCGCGTGGGACGCCTGAGCCT
GCATCCGGCGCGGACTCAACGAAGGAGAATCGGGAACCGGTCCGCGAGAGACAGCGGTTTCTGCC
CCGCCGGGGACAGCTTTCCTTCGTTGTGTACGCGACACGC
>r792.1 |SOURCES={KEY=4440dff4...,fw,1501593-1501893}|ERRORS={}|SOURCE_1="mcg" (4440dff437a67938963f7ee3177b9a39f2c413a8)
GTGTCGAACGAGCTCAAGGACCGCGACGAGACCGTCGCCGACGCGCTGTACGACGCCGGCACGCG
CCTGTTCACGCTCGGATTTTCCGGTCCCGACTGGGACTACTCGATCATCGAGCGGTGGCTCGCCT
GGCGGGACAGCAAGAACGCCTGAGTGACGTGAAGGTCTCCGACATCTTCGACCCGGCCGAGTGGA
CGCTCGCGCCGGGCGCCGAGGAGTACACCGACATCACCGCCCACGTCACGCACGACGGCCGGGTG
GCCCGCATCGCGTTCGACCGACCGGAGGTGCGCAACGCCT
>r793.1 |SOURCES={KEY=4440dff4...,bw,364938-365238}|ERRORS={}|SOURCE_1="mcg" (4440dff437a67938963f7ee3177b9a39f2c413a8)
GACCCGGCGGTGGAAGAGCCACGGATCAGCCCTTTTCCTCCCCCTGGAAACCGCGCTCCGCCCAG
GTTCCGTCCAGACAGGCGTGCCAGGCTCCCCGTTTCGTGCCCGCTTTTCGCGGACCGGACGTGCG
ATACCCGCGCCGTCCTCCTGACACGAAACCGGTTTTATGCGCTCTGATTCGACGCCCTCATCCCA
CCGCCGCGACCGCCGCCTGGCCTCCCGCCGGGCACGTCGCCGCCCTGCACTGACTGCCGGCGTCC
TCGCCGTCGGAGTGCTCGCCACCGCCGCTCTCACCGGCAC
>r794.1 |SOURCES={KEY=4440dff4...,bw,1617109-1617409}|ERRORS={}|SOURCE_1="mcg" (4440dff437a67938963f7ee3177b9a39f2c413a8)
CTGGAGACGCTCCTCTTCACGGCGATCCTCGGACGGTGCCTGCCCTCGGTCGTCCCCGTCGTGCG
CGAGCAATGGCGCACCCTCGTCGCCTTCGGAATCCTCTCGCCGCTCGCGTACATCCTCGTGCTCA
CGGCCGTCGCCATCGCTCCGCTCGCGCTCGTCGCACCCCTCCGCGAAGTGAGCGTGGTCATCGTG
TCGCTCTACGGGGTGGTGGTGCTGCGCGAGAGCAGCCCGGCCCTGCGCCTCGGGGTCTCGGTCGT
GGTCGTCGGCGGCATCGCGCTCATCGCCTCGTGATCAGGT
>r795.1 |SOURCES={KEY=4440dff4...,bw,2323718-2324018}|ERRORS={}|SOURCE_1="mcg" (4440dff437a67938963f7ee3177b9a39f2c413a8)
ACGGCTCCCTCGGGGATGTCGGATGCCACGCGCGCGGCGAGCGCGGTGCGGGAGACGCGGGTGGT
CATGAGTCCGCTCCGTTCCGGGCGAGCGGGCGCCCCTCGATGTCGACGCCGCCGACGAAGACGCC
GTCCTGCAGCCACCGGCGCTCACCCACGGCCACGACCCGGTCGACGTACAGCCCGGGCGTGACGA
CGGCCTCGGGGTCGAGGTCGCCGAGCGGCACGATCTCGTCGACCTGCACCACGGTGGTCCTCGCC
GCGGCGGCCATGATCGGCCCGAAGTTGCGCGCGGTCTCGC
>r796.1 |SOURCES={KEY=4440dff4...,fw,1600672-1600972}|ERRORS={}|SOURCE_1="mcg" (4440dff437a67938963f7ee3177b9a39f2c413a8)
CACTCGCCCGTGACGGTGACGTGGCTCGCCGCGAGAGCCGCGTCGATGTCGCCGCCGTGGCCCGT
GTGGAATCCGGCGACGACGTTGCGCCCGGCATCCATCACCCGCTCGTCGGGCGTCCGGTCGGGGT
GCAGCAGCGGAGCCCCGGGTCGTCGTGCCTCCTCGGGGTCGAAGACCGTCGGGAGCAGCTCGTAC
TCGACGCGGACCGCGCGGCAGCCGGCATCCGCCGCCTCCGCCGTCTCGGCGACGACCGCCGCGAC
CCGCTGGCCGACGTGGCGGACGACGTCGTCGAGCATCCGC
>r797.1 |SOURCES={KEY=4440dff4...,bw,1719943-1720243}|ERRORS={}|SOURCE_1="mcg" (4440dff437a67938963f7ee3177b9a39f2c413a8)
GGCCGCCTCACCGGGCAGGGCTGAGCGGGCGGCTCAGCGCGGGAGCGTCCCGCCGACGTGTCGGA
TCGTGCGACCGCGCTCGACGACGATCGCGATCCCCCCGAGCAGCCACAGCGGCACCTGCGTGAGG
AACGCCAGGCGGAAGGCATCCAGAGAGTAGGTGTCGGGGGTGCCCGCGCCCTGCACGTCCATCGC
GATACCGATGAAGAGGATTGCGAGGAGCGCGGCGAGGAAGCCGCCGCCGTTCACGATGCCGGTCG
CGGTGCTCAGGCGATGGCTGGGCGTGAAGGTGCGCGCGTG
>r798.1 |SOURCES={KEY=4440dff4...,bw,610752-611052}|ERRORS={}|SOURCE_1="mcg" (4440dff437a67938963f7ee3177b9a39f2c413a8)
GCCCGCCACCGAGGAGACCGCCGCGATCTGCGACCGCCTTCTCGAACTCGGCGTCGTCATGCAGC
CCACCGGTGATCACCAGAACGTGCTGAAGATCAAGCCGCCGCTGTGCGTCTCGCGGGAGTCGGTC
GACTACTTCGCCGACATGCTCGACCGGGTGCTGTCGACCGGATTCTGATCCCGCAAGCCCTCGGC
GCCGCACAGCTCGGAGGAGTACACCGGAGACAGCCGCTTTCCACCCGAGAGGAACCGCCATGCGT
GGAGTCATCATGCACGCCGCCGGAGACGTGCGCGTCGAAG
>r799.1 |SOURCES={KEY=4440dff4...,bw,188377-188677}|ERRORS={}|SOURCE_1="mcg" (4440dff437a67938963f7ee3177b9a39f2c413a8)
CGCCGAACTCCTCGGCGTCGAAGTCCTTCGAGAAGCTCTCGACGAGGGAGGCCGACATCTCCAGC
TCCTTCGCGGAGATGCGCACGTCCTCGTCGAGGGCGGGGAACTCGGCCGCACGCACCTCGTCGGC
CCAGAGCAGCGTCTGGAGCACGAGGACGTCACCGCGCGTGCGGAGCGCCGCCAGCCGTGTCTTCT
GCCGGAGCGAGAATCGGACGATCGCGGTGCGGTCGGTCTGCTCCAGCGTCTTCCGCAACAGGACG
TAGGCCTTCGGCGACGCGGAGTCAGGTTCGAGGTAATACG
>r800.1 |SOURCES={KEY=4440dff4...,bw,1649513-1649813}|ERRORS={}|SOURCE_1="mcg" (4440dff437a67938963f7ee3177b9a39f2c413a8)
GCCATGACCGCGGGCGGCTGCCGCCGGAGCAGGTCCTTCTCCCCCAGCGTGAGCCGCCGGGCACT
CGCTTCCAGACCGTCGGGGAGGAGGCGGGCCACGGTCAGGGCGGTGAGCGACTTGCCCGACCCCG
ACTCCCCGACGATGCCGAGCGTCTCGCCTCGCCCGATGCTGAACGAGACGCCCTTGACCAGCGCG
ACGCCGTCCGCGCGCGAGACCACGACGTTCTCGGCGTGCAACAGCGCGTCGCCGGGCGCGTGCAG
CTCGGTCGGCCGCACGGGACGGACACGACGCGGCACGGAT
>r801.1 |SOURCES={KEY=4440dff4...,fw,3499587-3499887}|ERRORS={}|SOURCE_1="mcg" (4440dff437a67938963f7ee3177b9a39f2c413a8)
ACGTTCTCGGGCGTGCCCTTCGCCGAGGGCGTCGCCGCGGCCGACGAGCTGAAGGCCGCCCTCCC
CGAGGGCGTGACGCTGCCCGCCGCGACGCTCGCGTGGATCGCGTCGCGCGAGGGCGTGACATCGG
TCATCCCGGGTGCCCGGTCGGCCGAGCAGGCCACCGCCAACGCCGCGGCCGCCGACCTGCTCGAC
GGGGGCTTCGACGTCGCGGCCTTCGACACGCTCGTGCGGGATGTCTACGACCGCCGCCTGCGCGC
CGAGATCCACCCGCAGTGGTGAGTCGCCCCTGACACGACG
>r802.1 |SOURCES={KEY=4440dff4...,fw,3311980-3312280}|ERRORS={}|SOURCE_1="mcg" (4440dff437a67938963f7ee3177b9a39f2c413a8)
GACGCCAGATGAGCAGGACGGCCGCGATCGCGACGGCGAGCATGGCCACGAGGTAGACCGTGCCC
ATCGCGCTCGCCAGGCCCGGGTCGCCGAAGCGCGTCATCGTGCGGTAGATCAGCAGGCTGAGGGT
GGTGGTGCTGTTCTGCGGCCCACCGTCGGTCTGGATGAGGATGATGTCGAACGCCCGTGCCGCGT
CGATGCCCCGGACGATCAGGGCCACGGCGATCACGGGCCGCAGCAGCGGAAGGATGATGCTGAAC
AGGATTCGGGGGTAGCGAGCCCCGTCGATGCGGGCGGCTT
>r803.1 |SOURCES={KEY=4440dff4...,bw,1869042-1869342}|ERRORS={}|SOURCE_1="mcg" (4440dff437a67938963f7ee3177b9a39f2c413a8)
GAGCAGCTCACGGTCGCCAACGCTGCCACCGTGCAGCCGGCATCCTTCGAGAACACGCGGAAGAG
CGCTCCCGAGCCGGTCGGCGGCAATGTCAAGATCTCCAGCTTCAACGTGCTGAACTACTTCACCA
CCACGGCGGAGAGCGTCGGCTGCACCTCGACCTACAAAGACCGCGCGGGCAACCCGATCACCGCG
GACAAGTGCCCCGACAACGGCCCCCGCGGTGCCGCGAACGACGAGAACCTCCAGCGTCAGCAGGC
CAAGATCGTCGCGGCGATCAATGGCCTCGGCGCCGACGTG
>r804.1 |SOURCES={KEY=4440dff4...,fw,2086321-2086621}|ERRORS={}|SOURCE_1="mcg" (4440dff437a67938963f7ee3177b9a39f2c413a8)
CACCGGGGTGAGCGCGCGGGGCCGCGAGCAGCGAGCCCCTAGGTTCGGGCTGTCCACCCGAAGGA
GTCCCGTGTCGATCTCGCCCTCCCCCGCAGCCGCAGTCGCACCCGCGTTCCAGAGCCGTCGTCGA
CCCGAACGACGTCGCGTGCTGCAGCTCATCCTCGGCGTCGTCGTCTACGCGGTCTCGCAGGTGGC
GATGACGGCCGGCGCCGTGCTGGTGTTCGGGCTGATGAGCTCGGGCGACGCGAGTGCCACGGTCG
GCGAGATCCTCGCCGCCGCCGGTCCCGCGGCACCCACGGG
>r805.1 |SOURCES={KEY=4440dff4...,bw,452313-452613}|ERRORS={}|SOURCE_1="mcg" (4440dff437a67938963f7ee3177b9a39f2c413a8)
CGACGCGCTCGGCGAGCGCCACGCGGTCATGGTCCTCGGCCGACGGGCTGCGCGTCGCCGCCGAG
GCGAGCAGGTCGAGCGCGTTGTCCAGCGATCCGATCGCGGCAGGCGCGTTCCCCGCGGTGCGGGG
GTCCGTCTCGTCGGTCCTCACGATGGGCCGTCCGCCGCCGACCGGATCGTGAACAGCTCGGCGAG
GTCGGTGATCTCCAGGATCACCCGGACGGCGTCAGCGGGGTCCACGAGCACGACCTCTCCCCCGA
ACGCCCGCGCCTGCTTCTGCAGACGCACGAGCTCGGCGAG
>r806.1 |SOURCES={KEY=4440dff4...,bw,709877-710177}|ERRORS={}|SOURCE_1="mcg" (4440dff437a67938963f7ee3177b9a39f2c413a8)
GACATCGGGCAGGGCGATCTCGACGCCGAGGTCGACGCGGCCGGGGCGGGCCGCGAGGGCCTCCT
CGAGGATCTGCACGTGGTTCGTGGTCATCACGAACGCGATGTCGGCATCCGGTTCCAGGCCGTCC
AACGCGTCGAGCACGTCGAACAGGACCGGCTCGGGCGAGTACGCGCGGTCGGCGGCGACGAGGTC
GATGTCCTCGAGCACGACGAGCGCGGGCGCGAACGTGCGCGCGATCTCCGCGGCCGCGGACACGA
AGCGGATGCTCGACCCGGTGAGCACGACGGCGGTGGTGCC
>r807.1 |SOURCES={KEY=4440dff4...,fw,159770-160070}|ERRORS={}|SOURCE_1="mcg" (4440dff437a67938963f7ee3177b9a39f2c413a8)
CGGCGGGGCGGCGCGGGTTCTGGGCCGTGATGCCGAGGATCTCCGCCATCTGCTCCTCGGTCACC
GGGTAGACACCGATGTCGAACGCCTCGACGGTGATCTCGCGGCGGTCCTCGCCCCGCTGGTCTCC
GCGCAGCACGCTTCCGGCGGGGATGCGGGTCATCTCGACGTCGCTCATCGCCGCCCGCCCGTCTC
GCTGCCGGATCGGCCGTCCGTGGAGCGGGGGGAGGGGTCGCGTGAGTGACGGAGCATGGTTCCAG
TGAATCGGTCTGGACCCGGTCTGACAGCCGGGTTGACGGG
>r808.1 |SOURCES={KEY=4440dff4...,fw,2320375-2320675}|ERRORS={}|SOURCE_1="mcg" (4440dff437a67938963f7ee3177b9a39f2c413a8)
GCGAAGGTCATCGAGATAGCCCTCGGGGTAGATGCCCGCGAAGTCTGCGATCAGCGCGTCGAGGT
GTCTGCGCCGACTCGCCGTCAGCGTCGGCTCCAGCGCCTCGATGGTCCGCGCGCCTTCCAAAACC
AGGTGCGTCAGCAGCACGGACGGATTCTCGCCGGGCCAACGCCGACGGGCGATGCGCAACGCCTC
TTCGATCTCGGGCGTATGCGTCACCTGCGTACGCGTGCGGGTTGTGGGCATGGGGGGGGGAGTGT
ACCACCGATACTCCGGTGCAACACCGGTGCCCTCGGCGGT
>r809.1 |SOURCES={KEY=4440dff4...,fw,276751-277051}|ERRORS={}|SOURCE_1="mcg" (4440dff437a67938963f7ee3177b9a39f2c413a8)
GACGTCGTCGCGCAGCTGGAACGCCATGCCGATGTCGTGCCCGAACCGTCCGAGCGCGTCGAGCT
GGGCGTCGTCGGCGCCCGCGAGAGCGGCTCCGATCTGCAGCGGTTTCTGGATGCTGTAACGCGCC
GACTTGTAGGACGCGACGCGCAGCGCACGATCGGCGTGGTCGTCGTCGTCGTGGACGGCGTACGC
GGACTCCTCCGCGACGTCGAGGAACTGCCCGATAGTGACATCCCGACGCATGTCCGCGTACTGTC
GCCGGGTCGCCGGGGCCGTGGCGAGGTCGGCGAGGGATTC
>r810.1 |SOURCES={KEY=4440dff4...,bw,629934-630234}|ERRORS={}|SOURCE_1="mcg" (4440dff437a67938963f7ee3177b9a39f2c413a8)
ACCCCGACGACGACGCCGGAACGGCCCGCGACGTCGTTCTCGGGGACGACGACGACGGGGCAGTG
GGCTCCGGCGGTGATCCGCACCCCGCGCACCCCGCGCAGATGCGAACCGTCCCGAGCGAAGTCGC
TGCCCAGCACGAGCAGGTCGGCGCGCTCGGACACCGCGATCAGCCGCGCCACGGGGTCTCCGCGC
TCGATGAGGATCTCGGCATCCACCCCGGCGTTCCGAGCCTGCTCGGCCGCGTACTCGAGCAGGGC
CGTGGCGCGGGTGAGCGCGCGTGCGACGAGCGTCTCCTCG
>r811.1 |SOURCES={KEY=4440dff4...,fw,1770724-1771024}|ERRORS={}|SOURCE_1="mcg" (4440dff437a67938963f7ee3177b9a39f2c413a8)
CGACCGTGCGGACGTCGGCGTCGCCGGCATCCGTCCCGGTCGAGGGCCCGTGCACGACGAGGTAG
TCGCGCACGCGCCGCAGCAGACGGTTGGCGATGCGGGGCGTGCCGCGCGAGCGGCGGGCGATCTC
GGTGCGTGCGGTGCCGGGAAGACCGACGTCGAGCATGGATGCCGACCGCGAGACGACCCGCTCGA
GCTCTTCCGGCTCGTAGTACTCGAGGTGGGCGGTGAAGCCGAACCGGTCGCGCAGCGGGTTGGGG
AGGAGTCCCGCGCGCGTCGTCGCCCCCACCAGCGTGAAGG
>r812.1 |SOURCES={KEY=4440dff4...,bw,3729396-3729696}|ERRORS={}|SOURCE_1="mcg" (4440dff437a67938963f7ee3177b9a39f2c413a8)
AGCATCCGGTGAATCCCCCACGGGATCACCAGCGACGACTTCCCCGACTGACGGGGAACGATAAT
GACGATCTCCGAGTACCACAGCAGCCCCGTCGCCGGGTCAATCTCGAACGCCGTCTCGAGGATCT
CCCGCTGCCACGGCATCGGCTCCCACCCGAGCAACCGCATGCACCCGATCACCTCAGACGCGATC
GTGGCCCGCGCCGGGTTACGAGGAGTGGCCCACCTCGGGACCGTCTCCGTCATCCCGGCCGGCAT
TCCGGATCGCTTCCACGATGTCGGCACTCGAACCCCCCTC
>r813.1 |SOURCES={KEY=4440dff4...,bw,2504526-2504826}|ERRORS={}|SOURCE_1="mcg" (4440dff437a67938963f7ee3177b9a39f2c413a8)
AGCGACCGTCCGCGGCTGCTGTTCGACTACTTCACGCAGCAGTTCGCACAGGTCACGAACCCGCC
GCTGGACTCGATCCGCGAAGAAGTGGTCACGTCGCTGTCGCTGGGTCTCGGACCCGAGCGGAACC
TCCTCGACTGGGGTCCGGAGCACACGCGGACCGTGACGCTCGACTTCCCCGTGATCGACAACGAC
GAACTCGCCAAGATCCAGCACATCGACACCGCCCTGCCGGGACGTTCGTCGGTGACGATCCGCGG
CCTGTACCGCGTCGAGGCCGGCCACAAGGGCATGCAGAAG
>r814.1 |SOURCES={KEY=4440dff4...,bw,2257248-2257548}|ERRORS={}|SOURCE_1="mcg" (4440dff437a67938963f7ee3177b9a39f2c413a8)
ACGCAGATCCCGAGCACGGGACGTCCGCCGGCGAGGCGGCGATCGATGATCTCGCCCCCGCGGCT
GGCGGTGAGGGCGTCCATCACGGCGCTGAAGGCCCCGACGCCGGGAACCAGCAGTCCGTCGGCGT
CGAGAAGCAGCGCACGGTCGGAGGTGAGGCGCGCGTCCGCACCGGCCTCGATGAGAGCCTTGACC
GCCGAGTGGACGTTGCCCGAACCGTAATCGAGGACCGCGACGACGGGCTTGCTCACAGGGCTCCC
TTGGTGCTGGGGATGCCGTCGACGAGCGGGTCGAGCGCCT
>r815.1 |SOURCES={KEY=4440dff4...,fw,1426536-1426836}|ERRORS={}|SOURCE_1="mcg" (4440dff437a67938963f7ee3177b9a39f2c413a8)
TCGTGGTTCTGCTCACTCGGGTCCTTTCGGGAGGACGGATGCCGCTGAGCGGCACGCCGAGACCG
CGACGACGCGCAGGTCGGGACGAGTTTAAGGACCGACACCTGAAAAGTGCGTGAACGAACGGTGT
GGCGAGTGGACGCGCGGCCGCGGCCAGGCCGGACGGCTCAGGCGCCGAGCTCGGAACGGGGGGCC
GGCACGACGGGGGTGTCGATGTGGAACGTGGCGGCGAAGCGCTCGAGGAGAGCCTCATCGCCCGC
CAGCACGTGGACGACGCCGGAGTCGATGGCATCCCCGGGC
>r816.1 |SOURCES={KEY=4440dff4...,fw,1021399-1021699}|ERRORS={}|SOURCE_1="mcg" (4440dff437a67938963f7ee3177b9a39f2c413a8)
CTCGCGGTGACCATGACACCCGCGTCGGCGCCGAGGTGCCGCACCGCGAACGCGAGCACGGGCGT
GGGCAGCATCCGGGGGAGCAGGATGGCGCGCAGCCCCGCCCCGGCGAAGATCTCGACCGAGTCGC
GCGCGAAGACGTCGGAGTTGCGGCGTCCGTCGTACCCGACGACCACGGTCGGCGTCCCGGCGGGC
TGCTTCTCGCGCAGGTACGCGGCGAAGCCCGCTGCGGCCTGCGCCACGAGCACCCGGTTCATGCG
GTTCGACCCGGCCCCGAGTGTGCCGCGGAGCCCCGCGGTA
>r817.1 |SOURCES={KEY=4440dff4...,bw,72576-72876}|ERRORS={}|SOURCE_1="mcg" (4440dff437a67938963f7ee3177b9a39f2c413a8)
TCGCCGAACGCCTGTAGGACGGTGTGCTCCGATCTCGTCCCACGAACGGTTAGGGTTCGACGCGG
GGGATCACATGGGGCAGACGCAGGATGGCACGGACGAGCTGAATCGGTTCTCCGATCTGATGGAC
GAGGCACCGGCGGCATCCGGTTCCGGCAGAGCCGGTCGCATTGCGCTCATGGTGGTGCTGGTGAC
GATCCTCGCGGTGTTCGGCGGTGCCGGAGGGTACGTGTGGTGGGCGTCCAGCGCCCCGCTCCCGG
CGCCGACGCTGGCGACACAATCCCCGGGCGTGACCGCGGG
>r818.1 |SOURCES={KEY=4440dff4...,fw,1004418-1004718}|ERRORS={}|SOURCE_1="mcg" (4440dff437a67938963f7ee3177b9a39f2c413a8)
CACCCGTGGCGTGGACGTCGGCTCGATCGAATTCATCCACAAGCGCGTCATCGAGACCCGCGACA
GCGGTGTGCCCGTGATCGTCGTCTCCACCGAGCTCGACGAGGTCACCGCCCTCGCCGACCGCATC
ATGGTCATGTACCGGGGCCGCGTCGTCGGCATCGTCCCGGGCGACACCTCGCGCGATGTGCTCGG
CCTGATGATGGCCGGCGAAGCGCCCCAGAACGAAGGAGTCGCCGCGTGAGCGATTCGCACAGCCC
GCACGACCCGACCGCCGCGCGCGCCGATCGCGCCGCCGAG
>r819.1 |SOURCES={KEY=4440dff4...,bw,281425-281725}|ERRORS={}|SOURCE_1="mcg" (4440dff437a67938963f7ee3177b9a39f2c413a8)
CGAGAGCGGCACGCGCACTCCCCCGTTCGCAATCGTCTGGTAGGCGCTGACGAGCTGCGGGATGG
TCACGGCGAGGCCCTGACCGAACGCGGTGTTGTAGAACGTCTGGTCACCCCAGTCGCCCACGGGA
TGCAGGATGCCGGCGGACTCGCCCGGGAAGTCGATCGCCGTGGTCGAGCCGATGCCGAACTTCTG
CAGGTAGTCGAAGCGCGTCTGGGCGGGGATCATCTCGGCGAACTTGGAGATGCCGACGTTCGAGG
AGTCGATGAGCACGCCGGTCAAGGTGTAGTTGTTCGCGCC
>r820.1 |SOURCES={KEY=4440dff4...,bw,3238217-3238517}|ERRORS={}|SOURCE_1="mcg" (4440dff437a67938963f7ee3177b9a39f2c413a8)
AGGCGACCGCGCGCGGTGCGCTTCGGCGGGATGCGTCTCGGGTGGGATGCCGCGGGGCAGCGAGG
CGTCCGGGTGCGGCCGATTGCGCGATAAACGCGATTCGCGCGCAGAAACGCGCTGGCGTCGCGTT
TATCGTCGCGGATCGCGTTTATCGCGCGGTGTGGGCAGCAGCAACCGCGGCACAGCGGGGGCGCG
GAGCGGGGCGCGGAGCAGGGGTAGAGCGTGCACACGCCAGCGCTCATGGCGACCGCCGCGCCGAC
GGCCGGCGCGGCGTCAGGCGCTCAGCGCGATGAGCTTCGC
>r821.1 |SOURCES={KEY=4440dff4...,fw,2323030-2323330}|ERRORS={}|SOURCE_1="mcg" (4440dff437a67938963f7ee3177b9a39f2c413a8)
AATATCGCGGGGTTCGGCCACGAATCCGACGCACGGCCGGGTGGAGAGCGCAAAGAAAGTCATCC
GAATGGACGACCGACCGCGCGTCAAACCCGACTCGGGTGGCTCTGGTGCGCTCGCGGCATCCGCG
ATATGCTCGCCAAACGAACAGGCGTTCGCTCAACGAACAGAGGAACCATGATCGACAAGACCGTT
CCCGACGTCGCGGCGGCCGTGGCGGGCATCGCCGACGGCTCGACCGTGATGATCGGCGGATTCGG
CCGTGCCGGACAGCCCGTCGAACTCATCGACGCGCTCATC
>r822.1 |SOURCES={KEY=4440dff4...,bw,3655928-3656228}|ERRORS={}|SOURCE_1="mcg" (4440dff437a67938963f7ee3177b9a39f2c413a8)
TGTCCAAGGGCCTCGCGGTCGTGAACTGGAACTTCATCACACAGACCGGCGGCAGCGCCTTCGAC
CCCGACACGCTCGCGGTCGTGGCAACTCCCGGCGCCCTCCAGGCGATCGTCGGAACGCTGATCAT
CACCGGCATCGCGGCACTGATCTCGGTGCCGATCGGTGTGCTCGCGGCCGTCTACCTCGTCGAGT
ACGCCCTGCCGACCAACCCGCTGCGCCGCACCATCACGTTCCTCGTCGACGTCATGACCGGCATC
CCCTCGATCGTCGCCGGTCTGTTCGCGTTCTCGTTCTTCG
>r823.1 |SOURCES={KEY=4440dff4...,bw,2315257-2315557}|ERRORS={}|SOURCE_1="mcg" (4440dff437a67938963f7ee3177b9a39f2c413a8)
CGACTCCTACGAGATCCAGCGCGGCTCGATCATCGTCAGCGGAACGGCGATCGCCTCGTCCGTCC
CCTCCGAGGACGTCTACAGCTGGCAACGTCAGTACGTGGATGCCGACATGTGGGCGCCCGTCACC
GGCTACATGAACCCCGTCCTCGACGCGCGGACCCGGATCGAGTCCGCCGAGAACGCCGTGCTCAG
CGGTTCCGACGAGAACGACTTCTTCAGCCGGATCGAACGCACCGTGACGGGCGAGGTGCAGCGCG
GATCCAACGTCGAACTCTCCCTGGATGCCGACGTCCAGCG
>r824.1 |SOURCES={KEY=4440dff4...,fw,3650337-3650637}|ERRORS={}|SOURCE_1="mcg" (4440dff437a67938963f7ee3177b9a39f2c413a8)
ACATGTGAGATCACATGGCCGGGGGCATCAGCACCGAGTCGATGAGGTACACGGTGGCGTTGGCC
GTCTGCACGCCACCGCAGATGACGTTGGCGTCGTTGACCTTGATCGAGTCGCCCGAGCCCGAGAC
GGTGACGTCCTGGCCCTCGACCGTGGTGTGCGTGCCATCGATCGCGTCCGGAGCGATCTGGCCGG
GGACCACGTGGTACGTGAGGATCTTGGTCAGGAGGTCGGAGTCGGTCTTCAGGGTGTCGATGGTC
GCGGAGTCGATCTTCGCGAACGCGTCGTCGACCGGAGCGA
>r825.1 |SOURCES={KEY=4440dff4...,bw,2501626-2501926}|ERRORS={}|SOURCE_1="mcg" (4440dff437a67938963f7ee3177b9a39f2c413a8)
CGCGGACTTCGACGCCGAGGTGGGGAACTTCGTCCGGGTGCTGCCGCGCGACTACGCCGCTGTTC
TGCAGACCCGCCAGGAGGCTGTCGCCGAGGGGCTCGACCCCGACGGCGACGTCGTCTGGACGCGC
ATTCTGGAGGTGACGGGTGGCTGACCCGAAGGGCTTTCTGAAGACCACGCAGCGGGAGCTTCCGC
CGCGTCGTCCCGTCCCCGTGCGGATCATGGACTGGAAAGAGGTGTACGAGCCGGGTGACCCGGCC
GTCGTGCGCCGCCAGGCCGGGCGCTGCATGGACTGCGGCA
>r826.1 |SOURCES={KEY=4440dff4...,fw,163570-163870}|ERRORS={}|SOURCE_1="mcg" (4440dff437a67938963f7ee3177b9a39f2c413a8)
CGGTCATCGTGCCCTCATCGCCGCGCTCACTGCGGTGGCGGTGCTCCTGACCGGCGTCGTGGCGT
TCGTGTTCGACGTGGTCGTCGGTGTCGACGCCGCCGTGGTCGCCGTGGTCGTGCTCGTGGTCGTG
ATCCTCGTACTGTGGGTCGTGGGTCCGGCGGTCCTGCGCCGGCTCAGCGGCGAGAACCGGGTCAG
CGGTGAGAGCCGGTCGGGTGACGAGAAGGGACGCGGATGACGCACGACAGCGTGGGAGTGGCGGT
GGCGCAGTTCGCCCCGACCGTGTCGAAGCAGACCAACCTG
>r827.1 |SOURCES={KEY=4440dff4...,bw,2094475-2094775}|ERRORS={}|SOURCE_1="mcg" (4440dff437a67938963f7ee3177b9a39f2c413a8)
TCCGGAGGACCGGGTCGGCGACGAGCTCGAGTTCGCGTGGTGGCAGTCGGCGCTCGAACACCTCC
TGCGCACGGATCGCGCGCTCCTGGGCGCGAACACCACGGTGGTCGATCGCCTCGAGCGCGACTTC
CGACTCGTCGACGAGGCGCACGCGGCGGCGGCCGGTCCGGTTCTTGCGGCCGAACTCGCGAAGCA
GTGGCGCATCGGCATCGTCGATCATCCCGACGAAGCGGCAGCGCTGAAGAGCTCGCTCAAGGACG
GCCTGCACACCGCGCAGGAGATCTCGGATGCCGCGCCCAC
>r828.1 |SOURCES={KEY=4440dff4...,fw,3114941-3115241}|ERRORS={}|SOURCE_1="mcg" (4440dff437a67938963f7ee3177b9a39f2c413a8)
GGTCAGCGACGTCTGCGGCTCGTAGCCGACCAGGTCGTTGGCCTTGGTGTTGTCGGGAACCCGGC
GACGCATGTCCTCGAACCCCGGGGCGTAGGCCTGGTCGTAGGGGATCAGCTGGATCTCGCTCCGG
CTGTCGAGCGTGCGGACGATCTCGTGGGCGAGGTCCAGGATCGAGATCTCCCGAGCCCCGCCGAG
GTTGCACGCCTGCCCGCGTGCGCGCGGATCGCGTTCGATGCGCACCATGGCGGGCACGACGTCCT
CCACCGCCGAGAAGCATCGGGTCTGCTGCCCGTCGCCGAA
>r829.1 |SOURCES={KEY=4440dff4...,fw,2248718-2249018}|ERRORS={}|SOURCE_1="mcg" (4440dff437a67938963f7ee3177b9a39f2c413a8)
CGGCGGTGTGCGCCGGCGGAACGCGTCAGAGCGCGTCGGCGATGACGTCGATGGGTTCACTCGGA
GGCGAGCCGTGACGACGGACCCGCAGCACCCGGTACCCGCGTCCGGTGGCGGCACGGTGGACCGA
GAATCCGCTCGCGAACGTCGCCGCCAGCCACCGCTGGAGCGAATCGGAACCGAGGTTGCGCTGGA
CCACGAACCACCCGTCGGACCGCTCCGCGAGGCGCGGGATCCAGTGCTCCAGCATGCCGTGGAGT
TCGTTCTTTCCCACCCGGATGGGCGGGTTCGAGCGGATCG
>r830.1 |SOURCES={KEY=4440dff4...,fw,2560464-2560764}|ERRORS={}|SOURCE_1="mcg" (4440dff437a67938963f7ee3177b9a39f2c413a8)
CGGTGGCGTCGATCGGATGTACCCGATCGGGCACGCGCAGCTCGCAGACCGGATCGCCAGCTCCG
CCGGATCCGCCCTCGTCTCCGAGGTGGCTCCCGGGTCGTCGCCGACCCGCTGGCGCTTCCTTTCT
CGGAACCGTCTGCTCGCGGCCGCGACGCAGGCGACCGTGATCGTCGAAGCAGGCTTTCGCTCCGG
ATCCCTGAACACCGCCGGGCACGCCGCGAGCCTCGGCCGTCCGCTCGGAGCGGTGCCCGGCAACG
TCACCAGCGCCGCGAGCGCCGGATGCCACCGGCTCCTGCG
>r831.1 |SOURCES={KEY=4440dff4...,fw,970870-971170}|ERRORS={}|SOURCE_1="mcg" (4440dff437a67938963f7ee3177b9a39f2c413a8)
CCGACGACGACGTCACGAAGGAGTCCCATGTCCCGCCCCTCTTCCCCGGGCTTCACGCCCACCGG
CACCATCTCCACGACCGGCGACCGGCGCCGCGTCGTCTTCGCCACCGTGGTCGGCACCACCGTCG
AGTGGTACGACTTCTTCCTCTACGCCTCGGCTGCCGGCCTGGTGTTCGGGCAGCTCTTCTTCGCG
CCCGCCGGCCCCGGCATCGCCCAGATCCTGTCGTTCCTCACGGTGGGTCTGAGCTTCCTGTTCCG
CCCGCTGGGGGCGTTCCTCGCCGGTCACCTGGGCGACAAG
>r832.1 |SOURCES={KEY=4440dff4...,fw,2158023-2158323}|ERRORS={}|SOURCE_1="mcg" (4440dff437a67938963f7ee3177b9a39f2c413a8)
CTCGGGGAAACGGTCGCGCGTGACCAGCAGCGCCCACGCGTCGCACACCGTCACCGCGAAACCGG
CGGCAGCTCCCACGCGGCACAGGGCCGCCGCGTGTTCGCCGGCGCCCAGCACGATGAGGCGCGGG
CGGGACCGTCGGTGCAGTCCGAGCACGGTCCCGTCGCCGAGGTCGAGGTCGATCGCGCTCTCGAG
TCCGGCCGCGGCGCGTCGCAACGCGTCGCGCACAGCGGGGTCGTCGCCGTCGACGGTGTACGCGA
CCACCTCGATCGCACCGCCGCAGGCGAGGCCGGCCGCGAC
>r833.1 |SOURCES={KEY=4440dff4...,bw,3486856-3487156}|ERRORS={}|SOURCE_1="mcg" (4440dff437a67938963f7ee3177b9a39f2c413a8)
GCGCCTCGACGCGACCGTCGGCACCGTGCGCGCCGTGCACGACGACGTCGACGAGGAGGACCCGA
CCAGCGCCGACATCCTGCACGGCATCCTCGAGCGTCTCGAGCAGCTGTCGTGGATGGTCAGCGCG
GAGAACCGCGTCGCACGGAAGTAACCCCATCGGACGATGACACCGGATGCCGGGGCTCGAGGGCC
TCGGCATCCGTCGTTCCGGCAAGGATCAGCTGCGTGCGAACGTCTGGGCTGGGCTGCTCTCCCCA
CGCGCGAACCGGGCATTCCAGCGAGCTTCCGACTCTGCGA
>r834.1 |SOURCES={KEY=4440dff4...,fw,294213-294513}|ERRORS={}|SOURCE_1="mcg" (4440dff437a67938963f7ee3177b9a39f2c413a8)
GCTCGCCGCCTTCGAGTCCGGTGAGGCAGCCCCCGCGGCTCCCGCCGCCGAGGCGCCCCAGGCCG
AGGAGCCCGTCGTCACCGAGGTGCCGGCCCCCGCTCCGGCCGCGGCTCCCGCCGCCGAGTCCGAC
GCGGCACCCGCCGCCCAGAGCGCCGGGATCATCGAGCTGGCCCAGCGTCTGCACGACGAGCACGT
CGCCGAGGGCAAGGCCCAGCGCGATCAGCTCATCTCCGAGGCTCAGGCCCAGGCGGCATCCATCG
TCGCCGAGGCCGAGAAGCAGGGCCGCGAAGAGCGCGCCCG
>r835.1 |SOURCES={KEY=4440dff4...,bw,2703566-2703866}|ERRORS={}|SOURCE_1="mcg" (4440dff437a67938963f7ee3177b9a39f2c413a8)
TCGGCCTGTTCCCGCGGCATCCCCTGTTCTCGGAACATGGATGCCGCGCGCTCATCGCGGCACCG
GGACCACCGATGCACGCCCGGTTCAGTCGCGCGACGGGAACCGCGCGTCGAGCCACGCGGCCAGG
TCCGCGCGCACCTCGGCCTGCTGGGCTTCGGCGAAGATCTCGTGCCGCGCGCCGGGGTAGACGAG
GGTCGTGACGTCGGTGAAGCCCGACCGGTTCCGGTACGCGTCGGCCAGGAGGTGCACGCTGCGGG
GGCCGCCGACGGTGTCGTCGCGTCCGACCAGCAGAAGGGT
>r836.1 |SOURCES={KEY=4440dff4...,fw,3170764-3171064}|ERRORS={}|SOURCE_1="mcg" (4440dff437a67938963f7ee3177b9a39f2c413a8)
CGCAGGTGGCCGAGCATCGTGCGGTAGGGCTCGCCGAGCTTGATCCTCAGCGCCTCGCGGCGATC
GTCGAGGCTCTCAGCGAGATCGAGCGAGATGATCCCGTTGGCGTGACCGATCGTCACACGCCGTC
CCTCCGACAGGCTCGAGAGCAGGTCGAAACCGAGTCCCCCGGGGCCGTCGTGCCAGGAGCGGATC
GGCAGCCCCAGGTCGCCCAGCTGCAGCACGAGGCGGCGCTTGGCCTCCTCGGTCTTCGCGAGCTT
CTCGAGGGCGACGGTGTCGCTGGACTCGGGGGTCGTGCGC
>r837.1 |SOURCES={KEY=4440dff4...,bw,3517550-3517850}|ERRORS={}|SOURCE_1="mcg" (4440dff437a67938963f7ee3177b9a39f2c413a8)
GATCGCCTTCCTCGGCGGTCGCCCCGCGATGATCAGCGCCGCCACGGGTGCGATCGCGCTCGTCA
TCGCCCCCGTCGCGCGCGAGCATGGCGTCGACTATCTGCTGGCCACCGTGATCCTCGGCGGCATC
GTGCAGGTGGCACTGGGCGTCCTCGGCGTGGCGAAGCTCATGCGCTACATCCCCCGCAGCGTCAT
GGTCGGGTTCGTCAACGCTCTCGCCATCCTGATCTTCGTCGCGCAGGTCCCGCAGCTGATCGGCG
TGCCGTGGATGGTGTACCCCCTGACCGCGGCCGGCCTGGC
>r838.1 |SOURCES={KEY=4440dff4...,fw,969344-969644}|ERRORS={}|SOURCE_1="mcg" (4440dff437a67938963f7ee3177b9a39f2c413a8)
TAGCGGGCGCGCCACTGCGCGTTCAGGGGGAACAGTCCGTCGACGGGATGACCGGATGCCACCTG
GCGGGCGATCCATGCGTCCTCGGCCTCTTGCGCGAGGGCGGCGTCGGCGACCTCCTCGGCGAGGT
GCGGGGGGATCACGATCACGCCGTCGCCGTCGCCCACGAGGATGTCGCCCGGCTCGACGGTGGTG
CCGCCGCAGCCGACGGCGACGCCGGTCTCCCACGGGACGTGCCTCCGGCCGAGCACCGCGGGGTG
GGGACCCGCGGTGAACACCGGGATGCCGACCGCGGCGACG
>r839.1 |SOURCES={KEY=4440dff4...,fw,2589214-2589514}|ERRORS={}|SOURCE_1="mcg" (4440dff437a67938963f7ee3177b9a39f2c413a8)
TCGGAGGGGAGGAGGTTGCCGTCCAGCGAGCTGGCCGAGCTCGAGGACCACACCGAACGCATCGC
ACAGTCCGGCGGCACCCCGCTGGTCGTCGCCGTGAAGGACCCCTCCGGCGAGGGCCGGGTGCTAG
GTGTGGTCCACCTCAAGGACATCGTGAAGGAGGGACTCACCGGGCGGTTCGCAGAACTGCGTGCG
ATGGGCATCCGCACCGTGATGGTCACCGGCGACAACCCGCTCACCGCGGCCGCGATCGCACGGGA
GGCGGGCGTGGACGGCTTCCTCGCTGAGGCCACTCCGGAA
>r840.1 |SOURCES={KEY=4440dff4...,fw,539183-539483}|ERRORS={}|SOURCE_1="mcg" (4440dff437a67938963f7ee3177b9a39f2c413a8)
GCAGCGTCGACTTGCCGCTGCCGCTCGCGCCGAGGAGGGTGACGAACTCCCCCGGCTGGACGTCG
AGCGAGACGCCCTTGAGGACGTGGTTGGCGCCGAGTGTGACCTCGACGTCGGTGACGGAGAGTGC
GACGGTCATTCGATGACTCCTTCCGGGCGGACCGCCGCGGTGCGGGCGCGCTCGCGGCGTGCTCC
GGACCGGCGCGATGCGCGGCCGATGACGAGGGGGACGACCGCGAGGACCACGATCGCGAGGACGG
AGACGAGCGTCGAGGCCGCCGTCAGCTCCGGGGAGAACGC
>r841.1 |SOURCES={KEY=4440dff4...,fw,3568525-3568825}|ERRORS={}|SOURCE_1="mcg" (4440dff437a67938963f7ee3177b9a39f2c413a8)
CCCGCTGACGTACGCCCCCGTCGCGCTCAGCGGGGTGGCCATCTCGGTCGCGATCGACCGACTGC
CCAACCCGAACGACAAGACCGTCCCGCAGGAGTGGAAGGACAAGGCGCGCACCCCGTTCAGCAGC
GTGAACCTCACGCCCCGGCTGCTCGCGAAGCTCCTCAGCTACTCGTACCGCTCGTCGATCCCGAC
CGGGGCGGACCAGACCTACCTGACCGGGACCAACGAGTACAACATCACGCGGGATCCGGACTTCC
TCGCCGTGAACGACCCGGAATGGCAGGCCCAGGACCTCCA
>r842.1 |SOURCES={KEY=4440dff4...,fw,1505171-1505471}|ERRORS={}|SOURCE_1="mcg" (4440dff437a67938963f7ee3177b9a39f2c413a8)
CCAGGCAGCGCCGGTAGAATCACTGCATGGCACGCCTGCTGCTGATCCTGGCGCTCGTGGCGACC
GCGTTCTGGGTCTACACGATCGTCGATTGCGCCGTTCAACCGGCGACCCGCCACCGCGGCGTCAG
CAAGCCCGCGTGGATGGTGATCGTGATCCTGCTGCCGGTGCTCGGTGGCATCCTGTGGTTCGTGA
TCGGCCGCGGTCGCGCCGGTGGCCCGGTGCTCCGACGTGCTCCGGACGACGACCCCGAGTTCCTC
GGCGGACTCTCCGCCCGTGCGCGCGCCGATCAGGACGAGC
>r843.1 |SOURCES={KEY=4440dff4...,fw,1935319-1935619}|ERRORS={}|SOURCE_1="mcg" (4440dff437a67938963f7ee3177b9a39f2c413a8)
CGCGACCTCGCGCCAGCGGCGGGCCATCGGGAAGTCCATCGCGTTGAGCGACGCCGGGCGGTCGA
ACGTGACGCGGGCGAGCCCCGCGTCGATCGAGAGCAGGATGCCGTCGGTCATTTCGGTGCCATCC
GGATCGCGCCGTCGAGGCGGATCGTCTCGCCGTTCAGGTAGCCGTTGTCGACGATCGCGAGGACG
AGTCGCGCGTACTCGTCGGGGGCGCCGAGGCGCGAGGGGTAGGGCACCTGCTGCCCGAGCGAGTC
CTGCGCCGCCTGCGGCAGGCCCTTGAGCATCGGCGTCTCC
>r844.1 |SOURCES={KEY=4440dff4...,fw,3023728-3024028}|ERRORS={}|SOURCE_1="mcg" (4440dff437a67938963f7ee3177b9a39f2c413a8)
CCGCGACGGCGCGGACACCAACCGCTCGTACAACCACGGGGCCGAGGGCAAGACCGACGACCCTC
GCATCCTCGCCACCCGCCGGAAGGCCATGCGCAACCTCCTCGGCACCCTGCTGCTGTCGGCGGGT
GTTCCGATGATCACCGCGGGCGATGAGATGGGGCGCACGCAGCGCGGCAACAACAACGCCTACTG
CCATGACTCGCCGCTGACGTGGCTGTCGTGGAACCTCGCGCCCTGGCAGCAGGACCTCTTCGCGC
ACACTCAGCGCCTCCTGGCTCTCCGCCGCGAGAACCCGGC
>r845.1 |SOURCES={KEY=4440dff4...,fw,2795650-2795950}|ERRORS={}|SOURCE_1="mcg" (4440dff437a67938963f7ee3177b9a39f2c413a8)
GGATGAACGCATCGGTCGCGCGCTCGACGAGCGCGACGGATTGTTCGTGAAGAACCTCGAGAGCG
TGCAGGGCGACGAGCGCGACACGATCCTGTTCTCGGTCGCCTTCAGCAAGAACGACCGTGGAATG
CTCCCGTTGAACTTCGGGCCGCTCTCCCGCGCAGGGGGAGAACGCCGGCTGAACGTCGCGGTGAC
TCGTGCGCGACGACAGGTCGTGCTGTACGCGAGCTTCGACCCCGCGGAGCTTCGAGCCGAGCAGA
CCTCGGCTCGCGGGCTCAAAGACCTCAAGTCGTATCTCGA
>r846.1 |SOURCES={KEY=4440dff4...,bw,100656-100956}|ERRORS={}|SOURCE_1="mcg" (4440dff437a67938963f7ee3177b9a39f2c413a8)
TGGTCGTACTTGGGCGACATGCTGCCCTTGTAGTTGGGGTTCTTGCCCAGCGTGATGCTCTGCTC
GGGGGTGAAGTCGGTCACGATGAACGGACCGCTCGCGACGAGGAGGCTCTGGTCGGTCGGCATGG
CCGTGACGTCGTAGCCGGTGTTCCAGAAGTCCGCCGCGGCCTTCAGCGTCGCGTTGGGGGCGACG
GGCGCCTCGGGGTTGCCCTTGGGGGTGTCCTTGAGGAGCGTGATGAAGTCGGCCTCGGAGACGCC
GGCCTTCTCAGCCAGCACGTGGGCGGGCTTGCCGATCGGG
>r847.1 |SOURCES={KEY=4440dff4...,fw,3079899-3080199}|ERRORS={}|SOURCE_1="mcg" (4440dff437a67938963f7ee3177b9a39f2c413a8)
GAAGCGCCATTCCGCGCCGAAGGCGGTGAAGACCTTGTCCAGGCCCTCCGCCTCGGCCTCGAGCC
GCACACGGGCCGAGCCCGGCACCACCATCACGCGGACGTTGTCGGCCTTGGTGCGCCCCTGGATG
ACGGAGGCGAACGCGCGGAGGTCCTCGATGCGGCTGTTGGTGCACGAGCCCATGAAGACGGCATC
CACCGGGATGTCCTTCATGGGGGTGCCCGGCGCGAGGTCCATGTACTGCAGGGCGCGCTCCGCGG
CCGCGCGCTCGTTCGCGTCGGCGATCTCGGCCGGCGTCGG
>r848.1 |SOURCES={KEY=4440dff4...,fw,869687-869987}|ERRORS={}|SOURCE_1="mcg" (4440dff437a67938963f7ee3177b9a39f2c413a8)
ACCGACCCTCCGCGGCCCCCGCGGGGGAACCGGGGTCGACGACCGGCCTCGGCGAGTTCGGGGGC
CATCCAGCCGCGGTCGTCACTGCGCGGCATCGCGGCGCCTACCAGATCCGCGAGCTCCGTCCCCG
CCTTCGGTGACGGCGTCGACCTCCCGCCCCGATCCGACAGCCCCGCGGTCGACGACGGCCGGACG
CTGCGCGTCGAGTCGCCCGATCCGACGAGCGCTCGGAGATCCGAGCCGCTCGGCGTGTCCGGCGT
GTCCGACGTGTTCGCCGCGGCTCCCCGCACGGCTTCCCCG
>r849.1 |SOURCES={KEY=4440dff4...,fw,225079-225379}|ERRORS={}|SOURCE_1="mcg" (4440dff437a67938963f7ee3177b9a39f2c413a8)
TCATCGTCATCCGCTACGAGGGCCCCAAGGGCGGCCCGGGCATGCGCGAGATGCTGGCGATCACC
GCAGCCATCAAGGGCGCGGGGCTCGGAAAAGATGTACTACTCTTGACGGACGGTCGATTCTCAGG
CGGCACAACCGGCCTCTGCATCGGCCACATAGCTCCCGAAGCGGTGGACGCAGGTCCTATCGCCT
TCGTGCGCGATGGTGATCTGATACGGGTCGATATCGCCGCTCGCACTCTCGACTTGATCGTCGAT
GACGCCGAGCTGAGTTCCCGCCGCGAAGGCTGGGAACCGC
>r850.1 |SOURCES={KEY=4440dff4...,bw,3536231-3536531}|ERRORS={}|SOURCE_1="mcg" (4440dff437a67938963f7ee3177b9a39f2c413a8)
GGCATCCCGGTGCACCCACGCGATCGATGTCCCGGGCAGGATGTCGTGGAACTGCTGCAGCAGCA
CGAGCTGCCACAGTCGACGGAAGGCCGCGCCGGGGTACTCCACTCCCGCGCGCACCGCGGCGGTC
GCGGCCCACAGCTCCGCTTCACGCAGCAGGTGCTCGCTGCGGCGGTTGCCCTGCTTGGTGCGCAG
CTGGCTGGTGTAGGTGCCGCGGTGGAACTCCAGGTACAACTCCCCCGCCCACACGGCCGGGTCGG
CGTACTCGGCCTCGGCGGCCTCGAAGAACGCCCGCGGAGT
>r851.1 |SOURCES={KEY=4440dff4...,fw,2552533-2552833}|ERRORS={}|SOURCE_1="mcg" (4440dff437a67938963f7ee3177b9a39f2c413a8)
CTCATGAGCATGTGGACGTGTGTATCGGTGGATGCCGTGGAGGGCGCCGAGCTGCCCTCGCTCGC
CCGGCTAATCGCGCTGTGGAATGCGAACGCGGACACCGAGCACCAGATCGACATCGACACCGGCC
GCGCGCGGATCTACGGGATCGACGCGCAGATCGGGATCGACCGGGCCGGATCGGCCTACGTGCAG
TACTCAGACCAGGTGCAGACCTTCGGGCTGCGTGAACTCGCCGAGCAGCTGACGGCATCCCTGCC
GGGGCTGTCCCTCACCCTCAAGGAGGAATGGACGGGCGAG
>r852.1 |SOURCES={KEY=4440dff4...,bw,693412-693712}|ERRORS={}|SOURCE_1="mcg" (4440dff437a67938963f7ee3177b9a39f2c413a8)
ATCCTCGCGGTCGTCGCCCAGCACTGACGCGCTCGGCACCCTCCCAGGGATGTTGACCCCCCACA
ACCAACCGACCCGGCGTCGCGCCAGAGCATTGTGGCCACCTCACACAATGTTTGATCCGCTGTTG
TGGGACTCCTACCGTGGAGACATCCCTTTGCAACGTCGAAAGGTGCCGAAATGACCGACGCCGCC
GTCCGTCCCACCACGCCCGCCACGAGCACGCGTACCCCCGTCGGGGGTGCGCCGACAGCCGCGCA
TTCCGCCGCCGAGGCCGCCGAGAACCGCATCGACATCGAG
>r853.1 |SOURCES={KEY=4440dff4...,bw,3258838-3259138}|ERRORS={}|SOURCE_1="mcg" (4440dff437a67938963f7ee3177b9a39f2c413a8)
ACGCGGTACCCGGCCGACACCCGCCGCACGGCATCCGCCAGCTCCGCCGCGGGGGTGTCCTTCAC
CACGAACCCCGACGCCCCGGCCTGCATGGCACGCGCGAGGTATCCGGGCCGGCCGAACGTCGTGA
CGATGAGGGCGCGGCATCCGGGAACCTGCGTGCGCAGAAGAGACGCGGCGGCGATGCCGTCGATA
CCGGGCATCTCGATGTCGAGCAGCGCCACGGTCGCCTCGGACGCGCGGGCGGCCTCGACCACCTC
GTCGCCGCGGCCCACCTGGGCGACGACCTCGATGTCGGGC
>r854.1 |SOURCES={KEY=4440dff4...,fw,2376802-2377102}|ERRORS={}|SOURCE_1="mcg" (4440dff437a67938963f7ee3177b9a39f2c413a8)
CGCCGCCGTCATCGACGCGAGCTTCAACGTCGAGCCCGGCGAGATCTTCGTGATCATGGGCCTCT
CCGGCTCCGGCAAATCCACCATCATCCGCATGCTCAACGGCCTGCACGACGCCACGGCCGGCACC
GTCGAGGTGCAGGGCGACCCGCTCACCGGCGTGAGCCCCGCACGCCTGCGGAGCCTGCGACGGGA
GCGCATCGCGATGGTGTTCCAGCACTTCGCCCTCCTTCCGCACCGCACGGTTGCCGCGAACGTGG
CGTACCCGCTCGAGATCCGTGGCGTCGGCAAGGCCGAACG
>r855.1 |SOURCES={KEY=4440dff4...,bw,902148-902448}|ERRORS={}|SOURCE_1="mcg" (4440dff437a67938963f7ee3177b9a39f2c413a8)
TGTGCACCCTCGCCGCGGTCCGCTCCCCCGTCGCGCCGAGGCGACCTGCACTGCTGATCGCCGCC
GCCATGGGTCTGTACACCGTCTACTCCGCCGCGCGCGCCCTCGTCGGCGTTGCGACGGGGTGGGC
GGGACCGGTGGGCGCGGTGTTCCGCTCGCTGGAGATCGGTTCCGCGGTCGCGATCGCCACCGTCC
TGGTCTGCGGGCTCGGCATCGTGCTGGCCCTCCGCATCTCGGGACAGGTCTCCGACGGCGAGCCC
CGCGAGCATTCGGTCGTCGTCATCGGCGATGCCCAGCTCG
>r856.1 |SOURCES={KEY=4440dff4...,bw,3425819-3426119}|ERRORS={}|SOURCE_1="mcg" (4440dff437a67938963f7ee3177b9a39f2c413a8)
CGAAGCGGGTGATCGACGCCCACTCCCCGAACTCCGGCACCGGCTCCCAATGAGTGGACACGTCG
ATGTCGCGGTAAACTCCGGCACCGGCTCCCAATGAGTGGACACGTCGATGTCGCGGTAATCCGCC
TCCTCGATCACGTTCGCGACCTTGTCCGACCGGCGCCAGCGCATCGACCCATCCGGACGATACCG
GTAATTCGTGTTCGTCACGCACCCCGACCGGGTGTAATACGTCGTCTCATCCGGGTAACGGAAAT
CGTAGATCTCCGTTAGGAACATCATTCCATTTTCATGCTT
>r857.1 |SOURCES={KEY=4440dff4...,fw,2050857-2051157}|ERRORS={}|SOURCE_1="mcg" (4440dff437a67938963f7ee3177b9a39f2c413a8)
TCGACGTCTACTCCGGGTCGTCCGAGTTGCCCGCGGCGGCGCCCGTCGGCATCCCGGCGTGGCTC
GGCTGGCAGCATTTCCTGAACAGCCTGTTCCTGCTGCTCGTCATCCGCTCGGGGCTGCAGTTCCG
TCGTCAGAAGCGACCGGATGCCTTCTGGTCGCCGCGGGGCAACAAGCGGCGCCGCATCAGCCTGG
CGCTGTGGTTCCACCAGGCGATCGACATGCTCTGGATCGCCAACGGCGTGATCTACATCGTGCTG
CTGTTCGCCACGGGCCAGTGGATGCGGGTCGTGCCGACGT
>r858.1 |SOURCES={KEY=4440dff4...,fw,3218986-3219286}|ERRORS={}|SOURCE_1="mcg" (4440dff437a67938963f7ee3177b9a39f2c413a8)
ACCACGACCTGGATGCCGAGCTCGTCCGCGACGCGCGCGTCGTCCTGCTCCGTCTCCCCCGCGCC
CTGCGCGCGCTCCACGACATCGCCGGGCTCATCGCCGCGCACGCGAACCCCGACGTCCTGGTGTT
CGCCGGCGGGCGGCTGAAGTACATGACGCCCACGATGAACGACGTGCTGCGCGAGCACTTCACGC
GCGTCGACGTCACGCACGCGCGGCAGAAGTCGCGCGTGCTGGTCGCCCGCGGTCCGCACGACGGC
ATCGACCCGCAGCCGGAGCCCGCGACCGTCGACGGCCTCG
>r859.1 |SOURCES={KEY=4440dff4...,bw,1244016-1244316}|ERRORS={}|SOURCE_1="mcg" (4440dff437a67938963f7ee3177b9a39f2c413a8)
CCAGGGCCGCCGCGTGGAGCGTTCCGGTGATCGCGGTCGCGGTCGCCGCCCCCGCGGCGTCCGCG
TCCGGAGCTCTCTCGGCCAGTGCCTACGACATCTCCGACGTCGAAGCGGGTGACTCCTTCCCGCT
GTCGATCGACGTCGCCGAAGGAGGCAAGCCGCTGGCCGACGGCACGGTCGTCACGGTGAGCCTCA
CCGACAACGCCGTGCTCGAATTCGATCCCGACGCGGACGGCTTCGTCACCTCGACGATCGCCAGC
GTGCCGATCACCGGCGGGGTGGCCAACGCGATCGTGCTGG
>r860.1 |SOURCES={KEY=4440dff4...,bw,2752203-2752503}|ERRORS={}|SOURCE_1="mcg" (4440dff437a67938963f7ee3177b9a39f2c413a8)
AGGCCCGTCTCGGTCGCGATGATCTCCAGCAGGTCGCGGGACGGCTTGCCGAACACCGCTTCGCA
CTCGATCTGCGTCCCGGCGGTGATCGCCGCGGTGATGCAGGCCGCGTCCGGCTCGCCGCGCCCGC
CAGGGAAAGGGCAGAAGCGATCGGGGTTCGTCGTGACCAGGCGCGCCCGCCGGTGGAACCACAGG
GCGTCGAAGGCGATCTGCAGCTTGCGATAGTCGAAGGTGCGGTCGTACGACGACACGACGAGGTC
GATGCGCTCGGGATCGTCGCTCATCCGGATGCCGGCCTCG
>r861.1 |SOURCES={KEY=4440dff4...,bw,3674890-3675190}|ERRORS={}|SOURCE_1="mcg" (4440dff437a67938963f7ee3177b9a39f2c413a8)
GCCTGCAGACGGGAGAGGCTCAGGATGCGGTTGGTCAGGGCGGAGAGCCGCTGGATCTCGGCCTG
CATGCGGCCGGAGAAGTACCGCACCTGCGCGGGGTCGTCGGCGGCGGATTCGATCGCCTCGGCCA
GGAGGCTGACCGCACCGACCGGCGTCTTCAGCTCGTGGCTGGTGTTGGCCACGAAGTCGCGCCGC
ATCTCTTCCACGCGCTCGCGCTCGGTGATGTCGCGCAGCACCAGCAGGACCAGGCGCGGCGAGAC
GGGGGCCGCCCGCACGGCCACGAGGCGCGGCTCGGCGGGA
>r862.1 |SOURCES={KEY=4440dff4...,fw,328058-328358}|ERRORS={}|SOURCE_1="mcg" (4440dff437a67938963f7ee3177b9a39f2c413a8)
GGGCGCGGGTGGCCGGCGGCGTCGGGATCACTCTGCGCGAGCGGAGCGGAGGGATCGATGGGGCG
TGTCGGCCGTGCCGGCGGGGCATCCGCCAGGAGACGGAACACGAGGACGGCGACGGCGACGGTCA
GCACGACGGCGGCCGCCAGCGCCAGGGCCAGCAGCGGCGCGGGGGAGGCGCCTCCGTCGGGGGTG
AGCGCGACCTCTGCGGCGACGAGCAGAAGGTTCAGGGCGGTCAGGAACGACGCGATCATCCCGTG
CCCCCTCTCCTCGGTCGAGCCCTCACGCTACCAGCGGGTC
>r863.1 |SOURCES={KEY=4440dff4...,bw,1899421-1899721}|ERRORS={}|SOURCE_1="mcg" (4440dff437a67938963f7ee3177b9a39f2c413a8)
GTGGATGCTGCTGGGCTCGGTGAAGACCCAGCGCGAGATCCTGCAGCGGCCGCCGACGTGGTGGC
CCGAGCAGTTCACGTGGGAGAACTTCGCCACGTGGTTCGGGCAGCTGAACTTCGGCCAGTTCTTC
GGCAACAGCCTGTTCGTGGCCCTGGTCACCGTGGTCGGCAACCTCGTGTTCTGCTCGATGGTCGG
GTACGCGCTGGCGAAGATGGACTTCCCCGGCAAGAAGGCCCTGTTCGTCGTGGTGATGGTGACGC
TCATGGTCCCGGGCGTCGTCACCTTCGTGCCCCTGTTCGT
>r864.1 |SOURCES={KEY=4440dff4...,fw,3019335-3019635}|ERRORS={}|SOURCE_1="mcg" (4440dff437a67938963f7ee3177b9a39f2c413a8)
CAACGCGTTCTCGGTCACGATCTCGCCCACGCGCCCGTCGCCGCGGGTCGCGGCCGAGGTGAGCA
CCCCGTTCTCGTAGCGCAGGCTGATCGCCAGTCCGTCGATCTTGAGTTCCGTCAGCCAGTTCACC
GGCCGCCCGGCGGAGGCCTCGGTCTTGACGGCCCACTCGCGCAGCTCTTCGGGTGAGAAGACGTT
GTCGAGGCTCAGCATCCGCTCGGCGTGCTCGATCGTCACGAGGTCGGTGGCCTCGGCCGCCCCCA
CGGACAGGGTCGGGCTGTCCTGTCCCTGCAGCTCGGGGTA
>r865.1 |SOURCES={KEY=4440dff4...,fw,2329563-2329863}|ERRORS={}|SOURCE_1="mcg" (4440dff437a67938963f7ee3177b9a39f2c413a8)
TGCGAGGCTGATGAGCAGCCGGCGGCGGAGGGCGTCGGTCTCGGGATCGGTCGCGACCTCCTCCG
GGACGGGCGGCGCGGGCAGCGCGGCCGCGTAGCCCGCAGCCTCGACGACCGCGATGAGGTCCGCC
GGGTCGAGGTCGTGGCCGCGCACGCGCGCCTTCTCGGTGGCGTAGTTGACGGATGCCTCGACGCC
GGGCAGCTTGTTCAGCTTGCGCTCGATCCGGGTGGCGCACGAGGCGCACGTCATCCCGGCGATGT
CGAGCTCGACGTCGGTGGTGCTCATGACGGGTCGGCCGCC
>r866.1 |SOURCES={KEY=4440dff4...,bw,1316947-1317247}|ERRORS={}|SOURCE_1="mcg" (4440dff437a67938963f7ee3177b9a39f2c413a8)
GCCGATGAGGTAGGTCTGCCCGATCTCGCCCCTGTCGAGGATCGTCAGCACGGCGGAGGAGTGGT
CGTCCGCGTGGATCCAGTCCCGCACGTTCTCCCCGGTGCCGTAGAGCTTCGGACGGATGCCACGG
ATCACGTTCGTGATCTGACGGGGGATGAACTTCTCCACGTGCTGGTAGGGGCCGTAGTTGTTCGA
GCAGTTGCTGATCGTCGCGCGCACCCCGAACGACCGCACCCACGCGCGCACGAGCAGATCCGACC
CCGCCTTCGTCGAGGAGTACGGCGAGGAGGGGTTGTAGGG
>r867.1 |SOURCES={KEY=4440dff4...,fw,1861684-1861984}|ERRORS={}|SOURCE_1="mcg" (4440dff437a67938963f7ee3177b9a39f2c413a8)
AGATGAAGAAGAAGTTGCGCCCCTTGAAGTCGATCCACGCGAACGCGTACGCGATGAGCGAGGCG
ATCGCCAGCGCGAAGAGTACGACCGGGATCGTGATGGCCAGCGAGTTCACGAACGAGGCGGCCAG
CGTCAGCGCCGTGCCCCCCGACGTCAGAGCGAGACGGTAGTTCTCGAGCGTGAACGACGGATCGG
TGAAGATGGTCCACCACCCGGTCGACTGCGTGTCGGAGCCGGGACGGAACGACGTGACGAGCAGA
CCGAACGTCGGGATGGTCCAGAAGAACGCGATCGCGACGG
>r868.1 |SOURCES={KEY=4440dff4...,fw,3379827-3380127}|ERRORS={}|SOURCE_1="mcg" (4440dff437a67938963f7ee3177b9a39f2c413a8)
GGCGCGCGACATCTGCCGCGGGTGGGTGCGCGTGGGCTGGTTGAGCCTGCAGATCGAGGACGACG
TCGAGGTGTACCGCCTCTCCGCCCACGCCGTCGGGGCGCTCGAGATCGCCGGGCGCGCGGGCGGC
GGGCGCGCACGCGTGTCGCGGTCCCGGGTGCGGACGTTGCTCGACGCCGTCGAGCGGCTCGCCCG
CGACGCCGAGACCGATCCCGAGCGGCGCCGCGAGGCCCTGCTCGCCGAGCGGGCGGCCCTGGATG
CCGAGATCGCGGCGCTCGACGAGGGCGTCATCGAGCCCCT
>r869.1 |SOURCES={KEY=4440dff4...,bw,2819707-2820007}|ERRORS={}|SOURCE_1="mcg" (4440dff437a67938963f7ee3177b9a39f2c413a8)
GTCACGCGGCATCGTGCGACCTCCTCACGACATGGCCGCGTCGGCCATGCCTACGTCACGAGCGC
GGTGCCAATCCGTCCGAGACGACGCGGATTCTCATCGCGCTCGCAGCACGAGTGCGGTGAGAAGA
CGTGCATCCGCGGAATGCACACCCCGCACCCCGAGTTGCACCCGCGTGGAACTGCCCCCGCCTCG
AAAGGACACCCGTGAGTCTGTTCAGCCCCACCACCGTCGGCGCCGTCGACGTCCGCAACCGCGTT
TCGCTCGCCCCGATGACCCGCCTGCGCGCGAGCGCCGACG
>r870.1 |SOURCES={KEY=4440dff4...,fw,855815-856115}|ERRORS={}|SOURCE_1="mcg" (4440dff437a67938963f7ee3177b9a39f2c413a8)
CTTCGAGACGCGGTTGATCGTCACGACGCGCTCGAGGAACTGGCTCTCGTTGCGGTCGCGCGAAC
CACGGTCGCGCTGGTTGGCGTTGCGCTCGCGACCGCCGCGGCGGGGCTCGCGCTCGCGCTCGGCG
GGTGCCTGGGACCCAGCCGCACCCTCAGTCGGTGCAGTCTGCTCGGTCACTTCGGTCTCCTTGTT
GTCACTCACAGGTTCAGCCCTCCTTCGCGGGCGCCTTCGGCGATCGCGGCGACACGACCGGCGTA
ACGGTTGCCGCCACGGTCGAACACGACGTCCGAGAAGCCG
>r871.1 |SOURCES={KEY=4440dff4...,fw,1778876-1779176}|ERRORS={}|SOURCE_1="mcg" (4440dff437a67938963f7ee3177b9a39f2c413a8)
GCACGGGCGAGAGCCACACCGGGAACGCGCCGGCGTAGTGCTCGAGCAGGATGGCGAAGAAGCGC
TCCACCGAGCCGAAGAGCGCACGGTGGATCATCACGGGACGGTGCTTCTCGCCGTCGGGCCCGGT
GTACTCCAACTCGAAGCGCTCGGGCTGGTTGAAATCGAGCTGGATCGTCGACATCTGCCAGGTGC
GGCCGATCGCGTCGCGGGCCTGCACCGAGATCTTCGGGCCGTAGAACGCGGCTCCGCCCGGGTCG
GGGACGAGCTCGAGGCCGGAGGCCTCGGCGACCTCTCGGA
>r872.1 |SOURCES={KEY=4440dff4...,fw,684349-684649}|ERRORS={}|SOURCE_1="mcg" (4440dff437a67938963f7ee3177b9a39f2c413a8)
AGCGCCTGGGCATCGCTCCGCGCGTGGTCACGCTGCTCGAGGGCGAGAGCCTGCTGAACGACGCG
ACCGCGCTCGTTCTCCTGCGCACGGCGGTGGCGGCCGTGGCATCCGGATTCGCGTTCGCCGACGC
CGTCGCGAACTTCGCCTGGGGCGTGCTGCTGGCGCTCGCGCTGGGGGCGCTCGTCGGGTGGGGCA
ATCTGCGGATCCGCGAGCGGGTGACCAATCCGGCGGCCAACACGGCGCTGAGCTTCACCGTTCCG
TTCATCGCCTACCTGCCGACCGAACACCTCGGCGGCTCGG
>r873.1 |SOURCES={KEY=4440dff4...,fw,3669358-3669658}|ERRORS={}|SOURCE_1="mcg" (4440dff437a67938963f7ee3177b9a39f2c413a8)
ACACCGCGTGAGCTTCAGCCATGACGGCGGCGACTTCCTGAACTACACCGGGCACGCCTGGCTTC
TCGACGGTGAGCACCGTCGTCCGCTCGTGGCCGAGACCGGCTACTGGCGCGTTGCGCGCCCCGCG
ACCGACGCCGACGCGGGTCCCGCGCTCCTGCCGCCGACCGACACCGCCCCGCGCCGGACGGCCGA
CGACGTCGAGACGCTGCGCACCCCCGAGGGCGGCTTCCCGCTCGAGGTGAGCCTCGCGCACTCCG
ACGGCATCCTCGAGCTCTATCTCGGTCAGGTTCGGGGTCC
>r874.1 |SOURCES={KEY=4440dff4...,fw,1682326-1682626}|ERRORS={}|SOURCE_1="mcg" (4440dff437a67938963f7ee3177b9a39f2c413a8)
CGCCTCCGCCGTTGAGAACGGCTGGGCGGGGATCATCGTGAACGGCGCGATCCGTGACCGCACTG
CCCTGGCCGGGTTGCCCCTCGGCGTGAAGGCGCTCGGTTCGAATCCGCGCAAGAGCGCGAAGGAC
GGCGTCGGCGAGATCGACGTGCCCGTGACGATCGCGGGCGTCGTCTTCACCCCCGGCCGGCACGT
CTGGGCCGACGCCGACGGCGTGCTCGTCGAGCGCTGAGACGCGGCATCCGGTGCCCGTCTTCTTC
CTCGTCGGCATCGCCGTCATCCTGCTGTGGTCGCTGGTCG
>r875.1 |SOURCES={KEY=4440dff4...,fw,3250177-3250477}|ERRORS={}|SOURCE_1="mcg" (4440dff437a67938963f7ee3177b9a39f2c413a8)
AGACGCCGGTGTCGTTCGCTCACATCGCGGAGATCGCGCGGGCGGCGGAGGAGGGCGGGTTCGAC
CTCACGCTCATCCCGGAGCTGAACCTCAACGACATCAAGGGCGTCGAGGCGCCGTCGCTCGACGC
GTGGGCGGTGACCGCGGCACTCGCGGCGGTGACGTCGAAGCTGGAGCTGCTCGCGGCGGTGCGCC
CGGGGTTCCACAACCCGTTCCACACCGCGAAGCAGGCGGCGACGATCGACGAGATCAGCGGGGGA
CGCTTCACGCTGAACGTCGTGTCGGCGTGGTGGGCCGAGG
>r876.1 |SOURCES={KEY=4440dff4...,bw,1560182-1560482}|ERRORS={}|SOURCE_1="mcg" (4440dff437a67938963f7ee3177b9a39f2c413a8)
GACCTTCGCCAGCAGGATCGCCTTGCGCGCGAGGCTCGGCGCGCGGGTGATCCAGTTCCCCTCGG
GCTGCATCCCGATGATCTCGGAGTGCGCGTGCTGGGAGATCTGGCGGATGAGGGTCTTCCGATAC
GCCTCGGGCATCCAGTCCCGGGGCTCGATGCGCTGTTCGGCGGCGATGAGCGCGTCGAACTCGTC
CTGGAGTTCGGTCGGAGTGGGTGCGGTCATTGTCTGCTCCTCGGTGGCGGTGTTCGACAATTTAC
AGAACGATCGTTCAGTTATCAAGCGCGCAGGTCGTAGACG
>r877.1 |SOURCES={KEY=4440dff4...,bw,2433476-2433776}|ERRORS={}|SOURCE_1="mcg" (4440dff437a67938963f7ee3177b9a39f2c413a8)
CCCGCAGCCCCCGCCTACGGTGCACCCGCGGCGCCGCCCTACGGCACCCCGGCCTACGACCAGGC
ACCGGCGTACGGCCAGACCCCGGCATACGGCCAGTCCCCGTACGGATCGGCTCCCGTCGCCGGCG
GCTACGGATCCGCCGTGCGGACCAACGTGCTCGCGATCATCTCGCTCGTGGCATCCATCGCGGGG
TTCATCGGGCTGGTCCCGGTCATCGGACCGATCACCGGTGTGATCACCGGACACATCTCGCTCGC
GCAGATCAAGCGCACGGGCGAGCAGGGACGCGGTATGGCG
>r878.1 |SOURCES={KEY=4440dff4...,fw,2849910-2850210}|ERRORS={}|SOURCE_1="mcg" (4440dff437a67938963f7ee3177b9a39f2c413a8)
AGAAGGCCGGACACGTCGTCGTGCACGGCGGCAAGACCGTTCTGTACGCCGACGGCACGAGCGAC
ACCACCGTGTTCGACAGCGCCGCGCTGTCGGCATCCACCGGTCGTCCCGCCGTCGAAACGATCCC
CGGCGTCGAGGCGCACCACGGCGTCTCGATCGTGCTCGAGGACGGCACGTTCCTCACCACGGTCG
GCAACGCCGACGGCCGCACCGGCGTCGTCGCGAAGGATCCCTCGGGTCGGACCCTCGCCGAGAGC
GCGGACTGCCCGGGCGTGCACGGCGAGGGCACCGCGAAGG
>r879.1 |SOURCES={KEY=4440dff4...,bw,407938-408238}|ERRORS={}|SOURCE_1="mcg" (4440dff437a67938963f7ee3177b9a39f2c413a8)
TCGGTCATTCGGCGAGCGACTTCAGTGGGCGAGGCCGGATCCGCAACGAGACCCACACGGATCGG
CTCCATCTCCGCAACGTACACCCGGCGTTGCCTGAGGGAGCGTCCGCTCCTACCCCGACCGGCCA
GGTAAAGCCCGCTACTCGCTGAAGTACTGCGCGACCGAGCTCGCCTCCGAGCTCACCACGTCCGA
CGAGACGAGATCCGACGCACCTTCCTCGAGCGTCTGCGTCCATGAGTCGAGCACGTTCTGCGCCA
GCCCCGACATGTAGAGCTCCTGCGTCAACCGGTCGAGTTC
>r880.1 |SOURCES={KEY=4440dff4...,bw,1662943-1663243}|ERRORS={}|SOURCE_1="mcg" (4440dff437a67938963f7ee3177b9a39f2c413a8)
CTCTCTCGTGGATCGCGTGCTCCTGGCATCCGATTGTGGCGGATGCCAGGAGCACGGCGTCACTG
ACGCGCCTTGGCCATCAGGTCGGCGCGGGGATTCTCTTTCGGTTCGAGCGCGTGGAAGCGCTCGA
GGGCCTCGCGGGCTTCGTCGCTGAGGTGCTGCGGAACGGCCACCTGGACTTCGGCGAGCAGGTCG
CCGGTGCCCTTGGACGAATGGATGCCGCGCCCCTTGACCCGCAGGACGCGCCCGGAGGGGGTGCC
CGGTGCGACACGCAGCCGCACGGGCTCGCCCCCGAGGGTG
>r881.1 |SOURCES={KEY=4440dff4...,fw,2359061-2359361}|ERRORS={}|SOURCE_1="mcg" (4440dff437a67938963f7ee3177b9a39f2c413a8)
CAGGAGAACATCACCGAGGCGATGCCGGCGCAGGTCTCGGAGTAGGCGCGGTCCGGAGGCAGCTC
CCAGTCCACCCCGAACGCCTCGTCCTGGTGGTGCGAGCCCTGACCGCCCGTGATGTACGTCCGGC
GACCGCGCGTGCGGTCCCACTGGCGGCGGAGGGAGGCGAGCAGCGCCTCGTCGGCGGTGTCGACC
GCCACGTCCACGGCGCCCGCGGCGAGGTAGTTGGCCCGCACCGCGTGGCCACTGAGAGCCTCGGC
GTCGCGCACCGGGACGTCGTCCTGGAAGTAGGTGCGGCCC
>r882.1 |SOURCES={KEY=4440dff4...,bw,3280041-3280341}|ERRORS={}|SOURCE_1="mcg" (4440dff437a67938963f7ee3177b9a39f2c413a8)
GGCGCCGAGCGGCTCCTCTGTCCGAGGCCCGACGTAGGCTGGAGAGGTGACCGCGAACGACCAGG
GCCCTCGCCGCCGCGCCAGTCTCGAACTGCTGCGCGCGGAGGCCTCGGACGAACTCGCCGTCCTC
ATTCACGAGCGTCTTCGCGGCGGTGAGGACCCCTGGGACTTCATGGAAGATCTCCCCAGCGTCGA
TGAGCTCGTCGTGCTCACCCTCCGAGCCGAGAACATCGCCGAGAACGGCGGCGTCCGGCCGAACC
GGTCCCGCAACTACCGTGTGCTGCGACAGATCGCGCTGGA
>r883.1 |SOURCES={KEY=4440dff4...,bw,1157523-1157823}|ERRORS={}|SOURCE_1="mcg" (4440dff437a67938963f7ee3177b9a39f2c413a8)
CGGCAGTGGTCGCGGATGGGGGATGACTTCGACGCGTCCTGGGCGCGGGTGAAGCCGAGGATCCT
GTCGACGCTCGAAGGCGCTCGAGCGGAAGCCGTGGGCGTCGCGGTCGGGTACACGGCCGCGGTGC
TCGCCGAGACGAATCAGCCGGACAGCCCGGTGGGGGAGCTCGATCCGGCAGTGTTCCTGTCTTCG
GCTCCCGACGGCCGGTCGATGAGCACGCTTCTGGACGAGGCGGTCATCACGACGAAGGTCGCGGT
CAGCCGCGGGGCCTCCGCCGTAGATGCCCTGCAGGTCGGG
>r884.1 |SOURCES={KEY=4440dff4...,bw,2490677-2490977}|ERRORS={}|SOURCE_1="mcg" (4440dff437a67938963f7ee3177b9a39f2c413a8)
CGACGATCCTCGTGTCGCAGGGATACGACCTGGTCCGCTCGTTCGGTTTCACGCTGATCATCACG
CTGGCCCAGCTTCCCGGGTACGCCGTCGCGGCCTGGCTCATCGAGGCCTGGGGTCGCCGGGCCAC
ATTGGCGACCTTCCTCGCCGGTTCCGCCGTCTCCGCGGTCTTCTTCGGAACGGCTTCCGGCGAGG
TCGCGGTCATCGCCGCCGGGATGGCGCTGTCGTTCTTCAATCTCGGCGCCTGGGGGGCGCTCTAC
GCGGCGACCCCCGAGACGTATCCCACGCCCCTCCGGGCCA
>r885.1 |SOURCES={KEY=4440dff4...,fw,2541834-2542134}|ERRORS={}|SOURCE_1="mcg" (4440dff437a67938963f7ee3177b9a39f2c413a8)
GGCCGCGTCGGCTACAACACCGACACGACCGGTTTCGCCGCCGCGTTCGCCGAGGGCCTGCCGGA
TGCCGCGACCGATCGGGTCGTGCAGCTCGGCGCCGGCGGGGCCGGCTCGGCCGTCGCGGACGCGC
TGCTGCGCTCGGGTGCGGCCCACCTCACCGTCGTCGACCTCGACGCGCAGCGCGCGGGTGCCCTC
GTCGGCGACCTCGCGGCCCGGCATCCCTCCGCCGTCGTCGCCGCCGCCGCGCCGGCCGATCTCGC
CGCGGCCCTCGGCCGCGCGGACGGTCTCGTGCACTGCACC
>r886.1 |SOURCES={KEY=4440dff4...,bw,3394160-3394460}|ERRORS={}|SOURCE_1="mcg" (4440dff437a67938963f7ee3177b9a39f2c413a8)
CGGTGAACCGGTGACACTCCGCTCGGGGCGCGAGCTCGTGACCACGGTGGTCGAGGCGTGAGCGC
CGTCCCGATCCTGCAGCCCGGCGCGGGCGCGATCCCCGGCGACCACTACGTCGCGGCGACGCCCC
GAACGGTGCTGTGGGGACGCCTCCCGTGCGCGGCCGATGCCGCGGTGCTCGAGATCGCGTCGGGC
GAGACCGTGACGTTCGACACCGTGAGCCACGAGGGCATCCTCGACGACCAGGGCAAAGACCCGGC
GGCGTACTTCGCGGCGCACGGTGTTGCGCCCGAGCAGGTG
>r887.1 |SOURCES={KEY=4440dff4...,fw,3011323-3011623}|ERRORS={}|SOURCE_1="mcg" (4440dff437a67938963f7ee3177b9a39f2c413a8)
GCGTTCACCCATGGCCGGCCCGAGCACCTTCTCGAGCGCCGGGCGCGGAGTGTCGAGCACGTCGG
AGATGAGACGGATGCCCCGCGATTCGAGAGCCACCGCCGCCTTCGGCCCCACTCCCCAGAGCGCA
CGGACCGAGCGCGGCCGCAGGAACGCCTCGGTGTCCGCTTCGGCGACGATCAACAGGCCGTCGGG
CTTGGAGATCGTCGAGGCCATCTTGGCCACGTGCTTGGTCGCCGCGACCCCCACGCTGCACGTCA
GACCGGTGCGTTCCTTGACCCGGACCCGCAGATCGCGCGC
>r888.1 |SOURCES={KEY=4440dff4...,bw,73885-74185}|ERRORS={}|SOURCE_1="mcg" (4440dff437a67938963f7ee3177b9a39f2c413a8)
CGGTGCCCTCGCGGGTGTGGCGCTCCTCGCGTTCGGCACGCCGGCACACGCCGAGACCGAAGTCG
CTGAGCCGGCGGAGTTCACGAGCGCATTCACGGTCATGGCTACCCCCGACCAGGTGATCAACAAC
GACGGCGTCGCGACCCCCGGCGAGGCCGGCGCGACGGGGACGTTCACGTTCCGCATCAATTCCGA
ACTCGACATCATCTGCTACGACATCCGGCTCGAGGGCGTGACGGGCGACTACCAGAGCCCCGCCA
AGACCGCCACGCACATCCACGAGGCCGCGGTCGGTCAGGC
>r889.1 |SOURCES={KEY=4440dff4...,fw,2005831-2006131}|ERRORS={}|SOURCE_1="mcg" (4440dff437a67938963f7ee3177b9a39f2c413a8)
TGAACGTCGAACAGCGACCACCGCGTCAGGCTGAAGTAGAACGACGCGAAAGTCGGCACCGCGAA
AAGCACGACGTACAGCGCCGCCGCCGGGATGTAGAACCACGACGGGTACATGCTGCGCATCTTCC
GGCCGGCCGGCGGCACGGGGCGGCGGATCCGTCGCCGGTCGCGTGCCTGCGGCGGCACCACGGTG
GCGTACGTGTGGGTCATGGGTCAGTCCTTCGTCGGAGCGGAGGCGGGGCCGGAGCGGGAAGCTCC
GGCCCCGCGGTGTGCGGGCGAGAGGGATCGCCGGGCACGG
>r890.1 |SOURCES={KEY=4440dff4...,bw,57594-57894}|ERRORS={}|SOURCE_1="mcg" (4440dff437a67938963f7ee3177b9a39f2c413a8)
GCGCAGCTGCGGGCGCGCCTGACGAGCCGACTCACGCAGCGCGTGCTCCACGACATCGCGCAGCT
CGAGCAGCTGCGTTCGCGTCCGGTGTTGCGGACGCCCCACTCGATGCTCACCTCCCGCGCGCAGG
ACATCTGGATGCTCGCGACTCGCGGGCGCGACGTCGTCGACCGCCGACTGCAGGGCGAGGAGCGG
CGGACGCGGGAACTCCGGGCTTCGCTGCGCGCTCTCTCACCGGAAGCCACCCTGGCGCGCGGATA
CGCGATCGCGCAGGTCGAGGGTGGTGGGATCGTGCGCGAC
>r891.1 |SOURCES={KEY=4440dff4...,bw,1929897-1930197}|ERRORS={}|SOURCE_1="mcg" (4440dff437a67938963f7ee3177b9a39f2c413a8)
CAGCAGGAACCGCTCCGCGTGGCTCTGCAGCCACACGATCACGATGATCGGGATGACGCTCGAGA
CGTAGCTGACCATCGTCACCGGGATGCCGAAGAAGGTGATGTCGGGCTGGCCGTTGAGCGCCACG
ATCGAGGGGTAGACGAGGGCGCCGGCGATCGCGAACGACGTGAACTCGGATGCCTTGAAGTACCG
CGCCGCGGTGATGGCGAGGGCCATCGGGAGGAAGTTGATCAGCGCGTCGGAGAGCGCGTTGAGGA
TCACGTACGTGGTGCTCGTGGCATCCAGCCAGCCGAAGGT
>r892.1 |SOURCES={KEY=4440dff4...,bw,546600-546900}|ERRORS={}|SOURCE_1="mcg" (4440dff437a67938963f7ee3177b9a39f2c413a8)
GCCGCCGACCTCGGGGCCGAGGTGATCCCCGTCGACCTCGACCTGTCCGAGGCCGACCTCGTCTT
CGAGACGTTCCGGTCGCTGGAGTTCCTCGACGCGCACGGCGACGAGGCCGCGGAGCACCCCGATC
TCGTCAAGCAGACGCTGAAGGACGACATCGCGTGGGCCGCGGGATTCACGGCCGAGACGCTGGTG
CGCGCGGCCGGCGCCCGGACGCGCCTGTTCCGCCGGTTCCAGGCGCTGTTCGAGAACGTCGACCT
GTTGCTCGCACCGTGCGTGCAGGTGCTGCCGTTCCCCGTC
>r893.1 |SOURCES={KEY=4440dff4...,fw,961937-962237}|ERRORS={}|SOURCE_1="mcg" (4440dff437a67938963f7ee3177b9a39f2c413a8)
GACCGCTGCTTCGTGTACGACCCGGTGCTCGGCGGGATCACGGGGCGCGCGCCGGCGTACGGATC
CGACGAGTTCAACGACCACCACTTCCACTACGGATACTTCCTCTACGCGCTCGGCGTCGTGGCGC
AGGGTGATCCCGACCTCGTCGAGAGGTACCGGCCGATGGCCGACGTCATCGCGCTCGACCTCGCG
GCGCCGGTGGCCGTTCCGGGATTCCCGGCACGGCGCGTGTTCGACGAATACGAGGGTCACTCCTG
GGCCTCCGGCACGGTGCCGTTCGTCGACGGGAACAATCAG
>r894.1 |SOURCES={KEY=4440dff4...,bw,2216450-2216750}|ERRORS={}|SOURCE_1="mcg" (4440dff437a67938963f7ee3177b9a39f2c413a8)
CGAAGGCCCCGGCGGCGATCAACGCGCACGCCTGCCGCACGACCTCGGCCCCGGATGCCGAGAGG
TTGCCCGCCGCGACGGCCGGGGCGAGGAACGGCTCGACGCGCTGTGCGGCGTAGAAGGCTCCCCA
CGTCGCTTCCGGCCGCGCCGGCTGGGTCCGCCGACCGATGAAGATGTCGCCCGTCCACCCCGGCG
GCGGCGAGCCGAAGGCGGGCGCGCCGGCGTCGTGGGTCGCGGCGAGCGCGGCGCCGAACTCTTCC
GCCGCGGCCGCGGTGGGGCGAACGGTCTCCACCCGCTCGA
>r895.1 |SOURCES={KEY=4440dff4...,fw,3501501-3501801}|ERRORS={}|SOURCE_1="mcg" (4440dff437a67938963f7ee3177b9a39f2c413a8)
CGCGCGGCCCGCGAGGCCCGGGCGGTGCCCCCGGCGATGTGGGACTGCAGCGGTGCGTAGACGTG
CTGCTCCCGCGGCTCGATCACCGTGACGTTCCCGAGGCGCGCGTTGTGCAGGCGTCCGGCGATCG
AGAGCCCGGCGTTCCCGCCCCCGATCACCACGATCCGCGTCTCGGGTGAGGGTGTGTGCGGCATG
CGGCATCCTTCCGTTCCCGTCAGGGAACCCCCGGGCGGGCCGGGAGGCGAGCGGGTTGACAGCGG
GGTCAGCCGAAGGGGTCGGCCGTCAGGGCATCCTCGGCCG
>r896.1 |SOURCES={KEY=4440dff4...,bw,1627042-1627342}|ERRORS={}|SOURCE_1="mcg" (4440dff437a67938963f7ee3177b9a39f2c413a8)
GGACCTCGACGACGCCGACCACCGACTTTCCGACCCCCTTCGCGACGTGGGCGCCGCCCTCGCCG
CGACGGGCTACACCGGCACGCTCTGCAGCGAGTGGGGCGGCCAGGAGTGGCTCGACGACGACCCG
TGGGAGATGACCTCGCGTCACCTCGCACGGGCCGCCGCTCTCCTCTCCGACCGTCCATCCCCTCA
CGCGTGAGTCGCCAGAATGTGTCGCCCGGAGCCCGCTCGCAGCGACACATATTGGCACCTCAGGC
GCTCGCGCATCAGAACAAGGAGCACCCCATGACCGACCGC
>r897.1 |SOURCES={KEY=4440dff4...,fw,745836-746136}|ERRORS={}|SOURCE_1="mcg" (4440dff437a67938963f7ee3177b9a39f2c413a8)
GAGCGCCGACGGAGAGACGGCGGTCGAGCCGTTGACGACCCGGGACACGGTGGAGCGGGAGACAC
CCGCTCGAGCGGCGACTTCTTCGATGGTGGCGGCACCGCGCACGGGGGTCAGTGACATCGGGCTC
CTCCCGGGATCAGCGACGCGACGGTGAGCCGGATCACTCCCGGCGACGTTGCGAGCGTACTCCTT
CGCGCTGTCGCACAACCCGCTCGGCGCGACCGAATGACGCGCCGAGCAGGTCGACGATGAGGGTG
AAGTACGTCAGGCGGCAGGCAGCGCGTCGGCCGAAGCCGG
>r898.1 |SOURCES={KEY=4440dff4...,bw,2669424-2669724}|ERRORS={}|SOURCE_1="mcg" (4440dff437a67938963f7ee3177b9a39f2c413a8)
CCGTCCGCGCGGTGAGCGCCCGCGGGTCGGCGTCGTCGAGGCGCGCGGTTCCCAGCGTCCGCGCG
GCGCGCAGGACGAAACGCGCCGCGACGGCGCGCTCCGGCTCGGGAAGCGTCTGGATGTCGGCGAC
CTTGGAGAACCCGACGATGCGGCGCACGGCCTTCGCGGCGCCGTAGATCGCGGCATCCGACCGCA
CGACCGCGAGCGTGTGCTCGAGCACCTCGTCGCCGTACACACGGGGGTCGACGCGGTCGGGCCAG
CGGCGGCGGAATTCGGCCTCGAACGCGTCGACCAATTCGA
>r899.1 |SOURCES={KEY=4440dff4...,bw,1915233-1915533}|ERRORS={}|SOURCE_1="mcg" (4440dff437a67938963f7ee3177b9a39f2c413a8)
CTCGGCTACGCCGACGTCGTCGCGCCGCCGACGTTCGCGATGGTCGTCCAGGACCTGACACTGCA
GCAGCTGCTCGGCGACCCCGACTCGGGCATCGAGCTCTCGCGTCTGGTCCACGCCGAGCAGCGCT
TCCGGTACTCCCGGCCCATCGTCGCGGGCGACGAACTCACCGCGACGCTGTCGGTCACCGGCATC
CGCACCCTCGGCGGCAACGCGATGATCACGAGCGAGGCGGAGATCGTGGATGCCGACGGCGCCCA
CGTCGTGACGACGACCAGCGTGCTGCTGGCGGGGGAGGCC
>r900.1 |SOURCES={KEY=4440dff4...,bw,2918317-2918617}|ERRORS={}|SOURCE_1="mcg" (4440dff437a67938963f7ee3177b9a39f2c413a8)
CAGCTCGACGTGTTGAGCGACGAGCTGCTCTCGCTGATGCCCGAGGGGCCGGCGCTCTACCCCGA
CGACGTCGTCACCGACGAGTCGCTCGAGGACCGGATCGCCGAGATCATCCGCGAGGCGGCTCTCG
ACGGCGTGCGCGACGAGCTTCCGCACTCCATCGCCGTCACCATCGAGGACGTCGCACCGCGAGAG
GGCACCGACCTCACCGACGTCTTCGCCAACATCGTGGTCGAGCGCGACAGTCAGAAGGCCATCAT
CATCGGCCACAAGGGTTCGCGACTCGCCGGCGTCGGCGCA
>r901.1 |SOURCES={KEY=4440dff4...,fw,1598667-1598967}|ERRORS={}|SOURCE_1="mcg" (4440dff437a67938963f7ee3177b9a39f2c413a8)
AGCGACCTCCGTTGACGTTGCGCTCGTTCGCGTCGTCGTTCGACATGACGATCCTTCCCCCGGAA
ATGTGTCCGTATATGCGAAATGGCCACCCAGCGTTGGGTGGCCATTTCGTCTTAGAAGAAGTCCG
GCGGTGTCCTACTCTCCCACAGGGTCCCCCCTGCAGTACCATCGGCGCTGAGAGGCTTAGCGGCG
ATCCGAACCCATGTCCCACTTCTTGCTGTCTGAGGCCCCTCCAAACAGCAACAACTGGGACATGC
GCCCCCATAAGTGGGACGAGGGGGGAACAGCAACGCCTCA
>r902.1 |SOURCES={KEY=4440dff4...,fw,2952953-2953253}|ERRORS={}|SOURCE_1="mcg" (4440dff437a67938963f7ee3177b9a39f2c413a8)
CTTCCGGAAGGGGGCCGGTGCGGCCGGGACGGGTCCGGCGCTGCCGGTGCGGAGAAAAACGACGA
GGGGGCGGGCCAGTGCCCACCCCCTCGGGAACGCCGTGCGCTGCGGGATTACTCCGCGGCGGCGA
CGATGTTGACGACCTTGCGGCCGCCCTTCTGGCCGAACTCGACGGAGCCGGCGGCGAGGGCGAAC
AGCGTGTCGTCGCCACCGCGACCGACGTTGGCGCCGGGGTGGAAGTGCGTGCCGCGCTGACGGAC
GATGATCTCGCCGGCGAGGACGGCCTGGCCGCCGAAGCGC
>r903.1 |SOURCES={KEY=4440dff4...,fw,962647-962947}|ERRORS={}|SOURCE_1="mcg" (4440dff437a67938963f7ee3177b9a39f2c413a8)
GCGTGCCCTTCCCGACGCGCGCATCGATTCCGCGAACTCCCGCAGCTATCTGCTCGCGTGGATCC
TGACCCACGACTGACCCCATCCCGTCCACTCGAACGAGAGGCCACACCATGATCACGAAGGCCGT
CATTCCCGCCGCTGGACTCGGCACCCGATTCCTGCCGGCGACCAAAGCCATCCCGAAGGAGATGC
TGCCGGTCGTCGACAAGCCCGCGTTGCAGCACGTGGTCGAAGAGGCCGTCGCGGCCGCGCTCGAT
GACGTCCTGGTCATCATCGGACGCAACAAGAACGCCATCA
>r904.1 |SOURCES={KEY=4440dff4...,bw,1328218-1328518}|ERRORS={}|SOURCE_1="mcg" (4440dff437a67938963f7ee3177b9a39f2c413a8)
ACGACCAGCGCGCCGGGCGGGGCCGACTCGACCGCACGTGGACCGCTCCGGCCGGGACCGCCCTC
GCCGTGTCGGTCGTCGTGGACGCCGGGCGCATCCCGATGGGGATGCGCGGGTGGATCCCCCTCGC
CGCGGGTGCGGCCATGACGCGCGCCGTCGCTTCCCGCCTGACCGGTCACGGTCCGAGCGCGCAGC
TGAAGTGGCCGAACGACGTACTCGTGGACGGGGGGAAGATCTGCGGCATCCTCGCCGAGGCCGTT
CCGGGCACCCTCGACACGGTCGTGATCGGATCGGGGATCA
>r905.1 |SOURCES={KEY=4440dff4...,fw,1458693-1458993}|ERRORS={}|SOURCE_1="mcg" (4440dff437a67938963f7ee3177b9a39f2c413a8)
CTGGGCGGCGGCGGACACGTCGTCCAGACGCGCCAGCTCGTCGGCCGAAAGGTCGAGCGAGATGC
TCGCCAGAAGGTCGGGCACCTGCTCGGGCCGCGACGCGCTGGCCAGCGGAGCGACCACGGTCGGC
TGCGCCTTCAGCCACGCCAGCGCGGTGCTCGCGATCGACGCGCCGTGGGCACGACCGATCTCCTC
GAGCGCGTCGATGACCGCGAGCCCGGCAGGCGTCGCGAGCTTCGCGGCACCGCCCGCGCGGGGCG
AATCGCCCGCGGCATCCGTCGTCCGGTACTTGCCGGTGAG
>r906.1 |SOURCES={KEY=4440dff4...,fw,84160-84460}|ERRORS={}|SOURCE_1="mcg" (4440dff437a67938963f7ee3177b9a39f2c413a8)
CCGCCTCTCCACGGTCATCGGTGCCGACCGCATCCACGTCGTCGACGCCGGACGCATCGTGGAGT
CGGGCACCCACACCGAGCTCCTCGCCGCGGGCGGACTCTACGCCGGGCTCGCCGCCGAGCAGCTC
GCCGCGTCGTTCGTGCTCACCGAAGAAGAGCGCGACAGCGTCGATCTCGCTCGACCCGCCCTGGT
CTCGCGTCGCGGCGACCAGCCACCGGCGTAGGCTCCCCGCCCGGTCGGCGCCGGCCCTCCGGGGC
CGCGGTCCACGCCGGCCCTCCGAGGCCGCGGTCCACGCCC
>r907.1 |SOURCES={KEY=4440dff4...,bw,1578886-1579186}|ERRORS={}|SOURCE_1="mcg" (4440dff437a67938963f7ee3177b9a39f2c413a8)
CGGCTACGGTCTGCTCACGCTGCGTGAGCTCCGTCTGCGGCACAAGGTTCTTTACGGCGCGGTCG
CGATCGGACTCGGCCCGGGCGAGGCTCGATTCGAGCTTCGAGATCGTCTCCGACTGCTGAATTCC
TCGCTGGCGCAGCACCTCCCAGTTCGCTGCGTTCTGCGCCGCGATGCTGGTTGCGACAACGGTTC
CGACGATGCCCAGGATGGCGATCACAGCGACAGTGACCACCCCGGCGCGCACTCTGAGCGGCGCC
AGGTGCCACATGCGCTTCACCCCGGGCTTCGGTGGAACGA
>r908.1 |SOURCES={KEY=4440dff4...,fw,863853-864153}|ERRORS={}|SOURCE_1="mcg" (4440dff437a67938963f7ee3177b9a39f2c413a8)
AGTCGACGGCCTTGGGCGTCGGGTCGATGATGTCGATGAGGCGCTTGTGGGTGCGCATCTCGAAG
TGCTCGCGGCTGTCCTTGTACTTGTGGGGCGACCGGATGACGCACACGACGTTCTTCTCGGTCGG
CAGGGGGACCGGGCCCACCACGGTGGCACCGGCACGGGTCACGGTGTCGACGATCTTGCGCGCGG
ACGAGTCCAGTCCGGCGTGGTCGTACGACTTCAGGCGAATGCGGATCTTCTGTCCCGCCATTGTC
TGCTCACTCTCTTTCTCGCGTCTTACCCGACCAAGGGCAT
>r909.1 |SOURCES={KEY=4440dff4...,fw,3129072-3129372}|ERRORS={}|SOURCE_1="mcg" (4440dff437a67938963f7ee3177b9a39f2c413a8)
GTGAAGGCGACGTTGGTGTCGTCCTCGATCGAGATCTGGTTGGAGTCGTAGATCGCGATGAGGTT
GCCGAGCTCCTGGTGGCCGGCGAGGGAGGAGGCCTCGCTGGTCACGCCCTCCTGCAGGTCGCCGT
CGCCGGCGATGACGTACACGTAGTGGTCGAACGGGCTCTCGCCGGCGGGCGACTCGGGGTCGAAC
AGGCCGCGCTCGTAGCGCGCCGCATAGGCGAAGCCGACCGACGAGGCCAGGCCCTGACCGAGCGG
ACCCGTCGTGATCTCGACGCCGTCGGTGTGCCCGTACTCG
>r910.1 |SOURCES={KEY=4440dff4...,bw,3052075-3052375}|ERRORS={}|SOURCE_1="mcg" (4440dff437a67938963f7ee3177b9a39f2c413a8)
GGCCCGCGAACTCCCGTGCGCACTTGAGCTCCGCGGCGATGTCGACGATCTCGTCCATGGTCTCG
CGCAGATGCTCGACGACGTGTCGCTGGGTGCCGCGGCGATCCACGATGACCCGCGCGTCCAACCC
GTACCGCGCGGCGCGCCACTTGTTCTCGCGGGCGAACCACGGCGGGATGCCGGGGAGTTCCCTGC
CCTCGTCGAGCAGGCGCGAGAAGTGCTCGACGAGCGTCTGCGCCAGGGCGGCGACCGCGGCGAGC
TCCGGGAGGGTCGACATCCCGTCGCACGCGCGGATCTCGA
>r911.1 |SOURCES={KEY=4440dff4...,fw,3248294-3248594}|ERRORS={}|SOURCE_1="mcg" (4440dff437a67938963f7ee3177b9a39f2c413a8)
GGTCGTCGCGGAACGCCTCCCGTACTGGATGATCGTGCGCCCGGATTCGCTGCGAATCCCCGCCG
TTGCGGCACTGGCGGAGGCGCTCCGTGCGCAGACCGCCGCCGCGCAACACATGCTCGACGGGGCA
TAGATGTTGTCGGTGGTGTCGCACGCCCGGTCGAGTGTCCAAGACACGCCGCATGACGCGGGGTC
GATACGGCGTGTCGTGGACACTCGGGGGTCGGCGGCGCCGCTCAGCGGGCTGGGGCGGCATTACG
GGCGTTCGGTGTCCAAGACACGCGGACCGAGCCCGGCGGC
>r912.1 |SOURCES={KEY=4440dff4...,bw,1765713-1766013}|ERRORS={}|SOURCE_1="mcg" (4440dff437a67938963f7ee3177b9a39f2c413a8)
GCGCACTGGAAGTACAAAGAGCGGATGGCCGGCGGGAAGACGGATGCCAAGGCCTCCGACACCGA
CATGGCCTGGATCGCCCGCATCTCCGACTGGCAGGCGGAAACGGCCGACCCGGGCGAGTTCCTGG
ACTCGCTGCGCTTCGAGATCGGCGCGAAAGAGGTCTACGTCTTCACGCCGAAGGGCCGCGTCATC
GGTCTGCCGAAGGGCGCGACACCCGTCGACTTCGCGTACGCCGTGCACACCGAGATCGGCCACCG
CACGATGGGCGCCAAGGTCAACGGGCGACTCGTCCCCCTG
>r913.1 |SOURCES={KEY=4440dff4...,bw,2076819-2077119}|ERRORS={}|SOURCE_1="mcg" (4440dff437a67938963f7ee3177b9a39f2c413a8)
CGGATGCCGTGGCATCCGGGGTCCTTCCGTGTTTCCGGTGCGGATCAGACCAGGGCGTCGGATGC
GGCGCCCACGCGCAGGCGTTCGGCGGCGAGGCCCTCGGCTGCCGCGAGCGGCGTCACGCCGCGGG
ACTCCGCCTCATCGAACACGCGGCGCAGCGTGTCGCCGATCCCCGCGACGCGGCCCATGATCTCG
TCGCGCGAGCCGAGACGCTTGGCCACGAGGTCGAGGTAGATGACACCGCCGGCGTTCACCACGAA
GTCGGGGGCGTAGAGCACGCCGCGGGCGGCGAGTCGGTCG
>r914.1 |SOURCES={KEY=4440dff4...,fw,1015091-1015391}|ERRORS={}|SOURCE_1="mcg" (4440dff437a67938963f7ee3177b9a39f2c413a8)
CTGTTCGCGCAGGATGTCCTCGCTCGCGCGGAGGGCGCGCAGGCCCCGGAGACCCAGCGCGGGGT
TCTCCTCGTGCGCGTCGTTGAGGAAGGGGAGCGGCTTGTCGGCACCGGCGTCGAGCACGCGCACG
ACCACCTTCTTGCCGGGGAAGGCGCTGAGCAGCTCGATGTAGGCGGTGCGCTGCTCCTCGACCGT
GGGGGCGGAGCTGGAGCTGAGGAAGAGGAACTCGGTGCGGAAGAGGCCGACGCCCTCGGCGCCGA
GCTCGACGGCCTCGGCGGCACCGCCGGGCTTGCCGAGGTT
>r915.1 |SOURCES={KEY=4440dff4...,fw,783337-783637}|ERRORS={}|SOURCE_1="mcg" (4440dff437a67938963f7ee3177b9a39f2c413a8)
GACAACCGCACCGGTGGACTCCTCGCCGCCGAACACCTGATCTCCCGCGGATCCCGTTCACCGGT
GCACATCACCGCGACCGATCACGCCGGCAACGCGCGCGCCGCGGCCTACCGCGAGGTCATGGACC
GCCACGGACTCGAGCCCCGCGTGATGGCCTACGGCTACGACACCCCGGTGGATCGTCGTCGCGCC
GCCATCGAGACATGGCTCACCCTGAACCCCGCGGACGGGGTGTTCGCCAGCGACGATCTCACCGC
GCTCATGGCGCTGGACTGGGCGCGCAAGACCGGACGACGC
>r916.1 |SOURCES={KEY=4440dff4...,fw,354166-354466}|ERRORS={}|SOURCE_1="mcg" (4440dff437a67938963f7ee3177b9a39f2c413a8)
GGGCACCTCCCGGGTTCATCCTCACACGTCCCGCCCCGCAGGGGGCAGGGACGGGAACGCGCAGC
CCCGTCGGTCGCCCGGGGCTACCCTCGATCCATGCCCTCCCCGCGCGACGACCTCCGCACGGTCG
TCGAGGACGCGACGGGGGAGATGTTCGCCGACCTGCGCGCACTTCCGGTGGAGGAGGGTGCCCGC
GCCGCCGCCGTGCTCATGCTCTTCGGCACGCTGGATGCTGTGCCCGCGGCGCACATCGCCGCGTC
CGTGCCGCCCGATCTGGACGTCCTGCTCCTCTCCCGCGCC
>r917.1 |SOURCES={KEY=4440dff4...,fw,1347118-1347418}|ERRORS={}|SOURCE_1="mcg" (4440dff437a67938963f7ee3177b9a39f2c413a8)
CTGCGCGCGTGGGTGCGCGGGCGTCGGACGGTCCGCGAGCGGATGCCGACCTCCCCGTCGCTCCG
CCACTCCGAGAAGACACCATGACGATCGGCTCCCTGGTTCTGATCTCGGCCTGCATGATCAGCGT
GTGGGTGGTGCTCCGCGCCCCGGCGTCGGCGGCGCCGGCCCGCGCGGTCGCGGCGATCATCGTGA
TCTCGACCCTGGTCCCCGTCGGATCGGTCCGGGATCAGACGATGGCGATGACGGCGCTCGCCACG
ATCGTCCTGCTGGGTCTGTTCGCCGTGGTCCGGCGCGACG
>r918.1 |SOURCES={KEY=4440dff4...,bw,1613382-1613682}|ERRORS={}|SOURCE_1="mcg" (4440dff437a67938963f7ee3177b9a39f2c413a8)
CGGCCTGGGTCGCGATCGGCCTCCACCGCGCCGACATCAACCTGCGCGAGACCGTCATCCTCGGT
TACGTCGGCGTCGCCGGCCTCGGCCTGGAGCTCGCGAACTCGATCCACGCGCTGAACTACCGCCG
CGCCATCCCGATCGCCATCACCATCGTCGTGCTGTGCATCGTGTTCGAAGTCGTCTCCTCCGTCG
TGCGGTCCCGGCTCCTCGGCGTCTCGCCCGTGGGCGGTGGCGTCGGCGATCGGCTGGTGCGTGCC
GCTTCGCGACGATCGGCGGCCGTCGCGTCCGCCGTCCGAC
>r919.1 |SOURCES={KEY=4440dff4...,bw,1819310-1819610}|ERRORS={}|SOURCE_1="mcg" (4440dff437a67938963f7ee3177b9a39f2c413a8)
ACTCGAAGCGACCTCGCCGAGGCGCACTCGGTCTGGCGCCCGCACACGCAGATCCCTTCCACGGT
GGGTCATCTGCTCGAGTACCGGTTCGCCGAAGCCGGGGCGAAGATCGCCGGTTTCGCCCTTCTCG
TCCCGCACTACCTCGGCGACACCGAGTACCCCGCGGCGGCGCTGGCCGGTCTCGACAGCCTGACC
GTCGCCACGGGACTCGTCTTCTCCGGCGAAGTGCTGCGTGAAGAGAACCGCGAGTTCCTCGGGAA
GGTCACCGAGCAGGTCGAGGGCAGCGAAGAGCTCACGCGC
>r920.1 |SOURCES={KEY=4440dff4...,fw,239877-240177}|ERRORS={}|SOURCE_1="mcg" (4440dff437a67938963f7ee3177b9a39f2c413a8)
CTGCGCGTGGTGAAGGCGATCGCCGACACGGGGTCGATCACGGCCGCGGCCCGTGCGCTCGGTTA
CAGCCAGCCCGCGGTGAGTCAGCAGCTGCGTCGGCTGGAGCGTCGATCGGGTCTGCCGATCGTCG
AGCGCGTGGGGCGCGGCGTCCGGCTGACCGAGGCCGGGTGGGTCCTCGCCCGGCACGCGGCGACG
GTCACGACCGCGCTGGACGCCGCCGCGGGCGACCTGGCCGAGCTGCGCGGCATGCGCGCGGGGCG
CGTGCGGATCGCCGCGTTCCCGTCGGCATCCTCGACCGTC
>r921.1 |SOURCES={KEY=4440dff4...,fw,1003201-1003501}|ERRORS={}|SOURCE_1="mcg" (4440dff437a67938963f7ee3177b9a39f2c413a8)
ATCGACCTCACTGTCGAGGCCGGAGAGATCCACTGCCTGCTCGGCGAGAACGGTGCCGGCAAGTC
CACCCTGATGAACGTCCTCTACGGTCTCTACCAGGCCGACGGGGGAGAGATCCTGCTGGACGACG
ACGTCCAGCACTTCGCCGGACCCGGCGACGCGATGCGGGCCGGCATCGGCATGGTGCACCAGCAC
TTCATGCTCATCCCGGTCTTCACCGTCGCCGAGAACGTCATGCTCGGCCACGAGCCGACGAAGTT
CGGCGGTCGGCTCGACCTCGCCGCGGCGCGTGCGAAGGTC
>r922.1 |SOURCES={KEY=4440dff4...,bw,837759-838059}|ERRORS={}|SOURCE_1="mcg" (4440dff437a67938963f7ee3177b9a39f2c413a8)
AGGTCGAGTTCGAGGCCGTCGACGCGGACGATGCGGCTGTCGGGATCGAGCTGGAGGTCGCGGTG
GACGATCCACTGGCCGCCGGTCGGGGTCAGCTCCCCGTGCGCGCGGGGCGCGACGTCGGTGCCGG
GGCGCGTCGCCAGGTCGTTGCCCGGCGGCGTGGACCACGGGTCCGGGCCCTGCGACGACGGCACG
ACGACCGGGGTGCCCGGCAGGGGTGCGGCGGGGGCCGGCGCCTGTTCGACGTGCGGGACGGGTTC
GGGTGCCGGGCGCGCGGCCGGGAACGACGGCCCCACGCTG
>r923.1 |SOURCES={KEY=4440dff4...,fw,3629927-3630227}|ERRORS={}|SOURCE_1="mcg" (4440dff437a67938963f7ee3177b9a39f2c413a8)
CTCGTGCAGAACGTCGAGTCGCTCGCCCAGGTGGCGGTGATCGTGCGCGGCGGCGCCGAGGCGCA
CCGGCGTCTCGGCCGCGCCGGCGACGCCGGCACCCGGCTGGTGAGCGTCAGCGCGCCCGGAGCGG
CGCCGATCGTGTTCGAGGTCGAGGGCGGAACGCCGATCACCGAGATCCTGGCCGCGGCCGGGGTC
CTGCACGAGCCGGCGGCCGTCCTGGTCGGAGGATTCCACGGCACGTGGCTCCCACCCGAGGCGCT
CGACGCGCCCCTCTCTCCCCGAGGCCTCGACGAATGGGGG
>r924.1 |SOURCES={KEY=4440dff4...,bw,2415700-2416000}|ERRORS={}|SOURCE_1="mcg" (4440dff437a67938963f7ee3177b9a39f2c413a8)
ATCGCGGCGGCCACCGCCGCGGCGGTCAGAAGCAGACGCCGGTCGAGGCGGGGCACCAGGATGCC
GATCGTCGGGGCGACGAGGAGCCCGGCGAACGCCGTGACGGTGACGGTCTGTCCCGCCTGGCCCG
GGCTGATCCCGAGGCTCGCGGCCATCTCGGTCAGCACGCCGTTCGGCAGGAACTCGGCGGTGACG
AGCAGGAAGCTCAGCAGCATGAGGACGACGAGTCCGCCGTATCTCATGCGGGACGGCGCGGTCAC
GGGAACCGGGGCGGTGGTGGTCATCCTCTGATGCTCGCGG
>r925.1 |SOURCES={KEY=4440dff4...,bw,1056535-1056835}|ERRORS={}|SOURCE_1="mcg" (4440dff437a67938963f7ee3177b9a39f2c413a8)
TCCTGCCGCCGGCGGGGGCAGCGTGGGCTCTCATCGAACGCAGCCGCTGGAGCACCGTCGTCATG
GGGGTCGCCGCCCTCGCCGTCGCCGTCATGGTGTGGCGCATGCACGCGATCTGGACGGTGCAGGT
GGCCTGACGGCCTCCGCCGCACGGTGAGCGCGGGCACAGTCCGAACTAGACTCGGAAGGTCATGG
CATCCACCACTCCCGCCCGCACCCGCGGAATGACCGGCATCGGCCGGGTCCTCGTGATCGTCTAC
GGCATCATGGCGCTCGCCGCGACCGGCCGGTCGTTCGTGC
>r926.1 |SOURCES={KEY=4440dff4...,fw,785547-785847}|ERRORS={}|SOURCE_1="mcg" (4440dff437a67938963f7ee3177b9a39f2c413a8)
GTGCAGGGCGAGAGCGGTCCACCCCGCGGCCAGCAGACCGACGGCGGCCGCGGCGAACGACACAG
CCGATCCCTCCGACCCCGTCTCGGCCAAGCGTGCGGGCACGGGCGGCGCGGGCACCGGGGTCTCG
GCCACCGGGGGCTCCGGCAGGGGCGGCTCCGGCGTCGGCGGTGCGGTCGGCGGGACCGGGGGCTG
CTCGACGAGGAGGGACTCCCAGCCGACCGCGCGTACCGGCTCACCCGGCTGGGTGCGGCGCGCCT
CGAAGGTCGCCGCGTTGGAGATCTCGGTCGAGGGCGCATC
>r927.1 |SOURCES={KEY=4440dff4...,fw,464566-464866}|ERRORS={}|SOURCE_1="mcg" (4440dff437a67938963f7ee3177b9a39f2c413a8)
TCAAGCTCGTCGCCGACGCCGAGACGCTCGAACTCATCGGCGGCCACCTCATCGGCCCCGACGTC
TCCGAGCTCCTCCCCGAACTGACGCTGGCGCAGAAATGGGAACTGACGGCGTGGGAGGCGGCCCG
CAACGTCCACACGCATCCCACGCTGTCCGAGGCGCTCCAGGAGGCGTTCCACGGGCTGGCCGGTC
ACATGATCAACGCCTGACGCGGCCACCAGTGTCGTCCGCGGGGTTCCCGCACACCTCGCCGAAGC
CGAGACTGCACCCTCCTGACGAATTCACTGCACGCGGCGG
>r928.1 |SOURCES={KEY=4440dff4...,bw,851972-852272}|ERRORS={}|SOURCE_1="mcg" (4440dff437a67938963f7ee3177b9a39f2c413a8)
CTCGGCGTTCACCGTGGTCGTCCCCGGCGACGCTCCGGACGAGATCGTCGCTCCTCGGCGACGCC
TGTCCGAGGTGACCGAGGGTTCGTTGTGGGCCGGCATCGCCGCGCTCAGTCGTGCCGCGCACCTC
GGCGAGGTGAGTGCTGCCATCGAGGGATACATCGAGGACAACGCGCCCGATGGGGGTTACGGCAT
CCTGCGCGACTACGTCGGCCACGGCATCGGCCGCAAGATGCACGAGTCGCCGAGCGTCTTCAACT
ACCGGGTGCCGGATCGTGGCGCCGAGGTGCGGCCCGGACT
>r929.1 |SOURCES={KEY=4440dff4...,fw,2882996-2883296}|ERRORS={}|SOURCE_1="mcg" (4440dff437a67938963f7ee3177b9a39f2c413a8)
CCGGGACCATGCAGACGGAGAAGGACGATTCCTGGCGCTCGGCGGGGGCGACGGGCTTCGGCGCG
CGTCTGCTGCTGCACGCCGCCGCGCACTTCGGATCGGACGCGTCCGCCTGACCGCGGACGTCCGA
CCTCCCCCTCCTCCTTCGAATCGGTGCCGAGATGGACCCTGTCGTCGCGACGCTGACGATCCTGC
TGCTGGCCGTCGTCGCCTTCGTGAGCAACCGCGTCCCGCTCGGCGTCGTGGCGATCGGTGTCGCT
CTTGCGCTGTACTTCACGGGAGTGCTGCCGTTGTCGGCGG
>r930.1 |SOURCES={KEY=4440dff4...,bw,850863-851163}|ERRORS={}|SOURCE_1="mcg" (4440dff437a67938963f7ee3177b9a39f2c413a8)
CGGGATCGCGACGCCGACGATCGCCATCAACGGCACGGTTCTGGTCAACCAGACCGATCTCACCG
GCGACCCCCAGAAGGACATCGTCGATCGCCTCAACGGCTGAGTCGATGCGGCGAGTTGCCGCATC
GCGCTCTACCACGTATGCTTGATCTTTGGTGCGTTGCGCCTTTATTGGCGTGTCGTAGCACCGAA
TCCCCATCCACCGCAGACCGGCCGGTCTGCAATGAGCGTGAGCGAGTTTATGGCGAAGAAAGACG
GTGTCATCGAGATCGAGGGCACGGTGTCCGAGGCACTGCC
>r931.1 |SOURCES={KEY=4440dff4...,fw,3508708-3509008}|ERRORS={}|SOURCE_1="mcg" (4440dff437a67938963f7ee3177b9a39f2c413a8)
GCCGCGTCTACACCGACCACCCCGATCCCTATCCCTCTGCCGTCCCACCCGCCAGTGTTCGATTC
GCACCCGACCCACCCCCCTGGGAGAAGCGGGTCGATGACGACGAGACGGCGGGTCCGTGAGCACG
GAACAGATCTCGGGCCTGCCGCTGACCTCGAGCGCGCTGCTGTTTCCGAGCGCTACTGTTCCCGA
GCGCCGCTGTTCCCGAGCGCGGCTGTTTCGGAGCGCTACTGTTCCCGAGCGCCGCTGTTCCCGAG
CGCTGCTGTTTCCGAGCGCCGCTGTTCCTGGAGGCGGCAG
>r932.1 |SOURCES={KEY=4440dff4...,fw,2043015-2043315}|ERRORS={}|SOURCE_1="mcg" (4440dff437a67938963f7ee3177b9a39f2c413a8)
GCGCGGGCTCACCGGCCTCGCCACCCTCGAAGCCGTGACGACCGCGGGTGTCGACCCCGAGATCA
TGGGGTACGCCCCCGTCCTCGCGCTGCAACGGCTCTGGCAGCGGACCGGGCTGACACCGGCCGAC
GTCGACGTCGTCGAGCTGAACGAGGCGTTCGCGGCGCAGGCCGTCGCCGTGATCCGCGACGCCGG
CCTCGACCCCGAGAAGGTCAACCCGTACGGCGGCGCGATCGCCCTCGGGCACCCGGTCGGGGCGA
CGGGCGCGATCCTGACCGTCCGCGCCGCCCTCGACCTGCA
>r933.1 |SOURCES={KEY=4440dff4...,fw,3294193-3294493}|ERRORS={}|SOURCE_1="mcg" (4440dff437a67938963f7ee3177b9a39f2c413a8)
TCGTCACGTTCGTCGTGGGCTTCTGGGCCATCTCGACCCTTCGCGTCGAGGACTGGAACGACTAC
TCGCTGTTCGCGCCCCTCCCCTTCGCCGGGTTCGACATCACGACGCGCCCGATGGGCTGACCGGC
CCTGGCGCTCGCGTCAGCAGGCGCGCGTGCGCGACCGCCGGCGGGGGCGACGACGCCCGCGAAGA
CGGCGAGCACACCTGCGTAGCCTTGTGGACGTGTCCGCCGCCGCCCGCCTCCGCGACGAGCTCGT
CGCCCGCATCGACGCGACCGGTTTCGCCGCGCACGGTGTG
>r934.1 |SOURCES={KEY=4440dff4...,fw,3529192-3529492}|ERRORS={}|SOURCE_1="mcg" (4440dff437a67938963f7ee3177b9a39f2c413a8)
CCCCCGTACTCGCCGTCGACATCGGCGGGACGAAGGTGGATGCCGCCGTCGTCACCGCCGACGGG
GAGGTGCTGCGCGCGAGCGTCGCTCGCCGCCCCACCGGTCGTGACACCCCCCGCGAGGGCATCGC
GGCGAACATCCGCGCCGCCGCGGTCGAGGCCCTGGCGGCGGTGCCGGGCGTCCGCATCGCGGCCA
TCGGCGTGGGAAGCGCCGGGCCCGTCGACCTCCCGGCGCGCTCCGTGTCGCCCCTGAACCTCCCG
CAGGCCGCGGGTCTCGCGATCGACGAGGTGCTCGGCGGAC
>r935.1 |SOURCES={KEY=4440dff4...,bw,1908554-1908854}|ERRORS={}|SOURCE_1="mcg" (4440dff437a67938963f7ee3177b9a39f2c413a8)
CCCCGCGACCGCGGTAGGTCTTGATGATCGAGAAGATGTAGTCCCACCGGCCGGCGTTGAGGCCC
GCGCAGTGGTCGCGGAGGGCGAAGAGGATCTCCTCCATCTCGAACGCCGCGGGGAGCGTCTCGAT
GAGGACCGTCGCGCGGATCGTGCCGTGGGCGAGGCCCAGGCGCTCCTCGGTGAACGAGAACACGT
CGTCCCACAGCCGCGCCTCGTCGGCGGACTCGATCTTCGGCAGGTAGAAGTACGGCCCGCGCCCC
GCCGCGATCAGCGCGTGCGCGTTGTGGAAGACGTACAGCC
>r936.1 |SOURCES={KEY=4440dff4...,fw,368533-368833}|ERRORS={}|SOURCE_1="mcg" (4440dff437a67938963f7ee3177b9a39f2c413a8)
GGTGGGCCAGGAGGTCACCGTCGAGATCCTCGAGGTCGACCTCGACCGCGAGCGCGTGTCGCTCT
CGCTCAAGGCGACGCAGGAAGACCCGTGGCAGGTCTTCGCCCGTACCCACGCGATCGGTCAGATC
GCTCCGGGCAAGGTCACCAAGCTCGTTCCCTTCGGTGCGTTCGTCCGCGTGGCCGACGGCATCGA
GGGCCTCGTGCACATCTCCGAGCTGTCGGGCAAGCACGTCGAGCTCGCCGAGCAGGTCGTGTCGG
TCGGCGAAGAGGTCTTCGTCAAGATCATCGACATCGACCT
>r937.1 |SOURCES={KEY=4440dff4...,bw,2625420-2625720}|ERRORS={}|SOURCE_1="mcg" (4440dff437a67938963f7ee3177b9a39f2c413a8)
TGGTCGTGGTGAACGAGCGGCCGTCCTCTCCCCCACGGGCGGCGAGGAACTGGATCTCGCGGACG
AGATCCGCATCGCTGGTCGCGACCGGGTCGTGACGGATCATGCGACCGTCGGCGTAGCTGACCCA
CACGTTGTCATGCCCGTAGATGTCGATGTTCTCGACCTCGGGGAGATCCACGAGCGGCTGCAGCC
GACCGAGACGGAACAGGCTGTCGAAGACGGCGCGCTGCGCGGCACCGATCGTCTCCTCGTCCCAC
GCGCCCTTCTCGCCGGCGTGCGTGACCATGTCGTCGACGT
>r938.1 |SOURCES={KEY=4440dff4...,bw,2998755-2999055}|ERRORS={}|SOURCE_1="mcg" (4440dff437a67938963f7ee3177b9a39f2c413a8)
GCTCGCTACGACTATCTGCTGCGCACGGCCGATCCCGACCGCGTCGAGGAGATCCACCGCGACGC
CTTCACGCGCCTGAGCCCGACCCAACGCGCGCACGTGCGGGAGCGGATGGATGCGGAGCTTGCGC
CCGCCGAGCGCCCGCGGTCGGACAGCGCCCACGATCTGGCACGCACCGCTGCCCGCGCGGAGGCT
GCGCACCCTGGTCGCATGTCGACGATCTTGGCGCGCGCGGGCCGTGGCGGCCTCATCGGAGCGGG
CGTCGTCGGTGCGGGAGGGCTCCTCGCCGCGGTCGCCGGG
>r939.1 |SOURCES={KEY=4440dff4...,bw,842019-842319}|ERRORS={}|SOURCE_1="mcg" (4440dff437a67938963f7ee3177b9a39f2c413a8)
[truncated: 26,324 more chars]
