# Supplementary material for: Rapid phylogenetic and functional classification of short genomic fragments with signature peptides
Source: BMC Res Notes. 2012 Aug 28;5:460. doi: 10.1186/1756-0500-5-460 (PMC3772700; doi:10.1186/1756-0500-5-460)
Supplement: Additional file 4 — Synthetic data produced from draft genomes of four soil bacteria. This file contains a zip file of the 16 synthetic data sets used to compare sensitivity, specificity, and throughput of our method to three types of BLAST-based methods. (TAR 6400 kb) [file 1756-0500-5-460-S4.tar › syndat/mcg.600.fna]

>r1.1 |SOURCES={KEY=4440dff4...,bw,1155269-1155869}|ERRORS={}|SOURCE_1="mcg" (4440dff437a67938963f7ee3177b9a39f2c413a8)
ACCGGCTCCAGTACGTCCGGGCGACCGGGAACGTCCCCCGCGGTGTCGGGCTCAGCAGCGCCGAC
GTGTACGCCTCACCGTTGCCGGCATCTGCGGCGAAGGTCGCGGAGCTGGAGCGTGATCTGGCGCG
CGAGTTACGGCGGCTGGGGGAGCGCGGCACACCCGAGTCTGTGCGGCGTCTGGCGCGGGCTCTCG
GGCTCATCTGACAGGGCGGCGTCCGCCGATATCTTCCCCGGTCTACGGGCGCCGCCCACACGAAC
TTCCCACCCGCCCGGGTGGAGGCGCTACGCGAGCGTGTCGCGGTACGGCCGACGGGCCATAAACG
GCGGCCGACGGGCCCGATAAACGGAAGGTCACACCCCACCATGAAGCGCAACGCATTCGGCCAGC
TCATCCGCAGCCCCTACCTCCGGTTCGCCGATGGCGACGACGACAAGGGCGGCGGCAAGGAGTTC
AAGCCGGTCGAGTCGCAGGAAGAGCTCGACCGGATCGTGTCTGAGCGTGCCCGCCGTGCCGAGCA
GAAGGCTCGCGAGGAGGAGCGCGCGAAGTTCGCCGACTACGAGGACCTGAAGTCCGACGCGGAGA
AGTTCCGTGCTGTGA
>r2.1 |SOURCES={KEY=4440dff4...,bw,1157322-1157922}|ERRORS={}|SOURCE_1="mcg" (4440dff437a67938963f7ee3177b9a39f2c413a8)
TCGCGGCCGCGGGAAGGCCGGTCCAGGGTGCTGCAGGCGGCAACTGACCAGTACCGCGAGCAGCA
GGCGCTGTCGGTCGCGGCCGCTTCGGACGTGGGCCGGCAGTGGTCGCGGATGGGGGATGACTTCG
ACGCGTCCTGGGCGCGGGTGAAGCCGAGGATCCTGTCGACGCTCGAAGGCGCTCGAGCGGAAGCC
GTGGGCGTCGCGGTCGGGTACACGGCCGCGGTGCTCGCCGAGACGAATCAGCCGGACAGCCCGGT
GGGGGAGCTCGATCCGGCAGTGTTCCTGTCTTCGGCTCCCGACGGCCGGTCGATGAGCACGCTTC
TGGACGAGGCGGTCATCACGACGAAGGTCGCGGTCAGCCGCGGGGCCTCCGCCGTAGATGCCCTG
CAGGTCGGGCGCCGGTGGCTCACGATGACGTCGCTGACGGTCATGGCCGACACGCGGCGTGAGGT
GTACTCCGCGGACATCGTGCAACGCCCGGACATCACCGGGTACGTGCGGATGCTGAACCCGCCCT
CGTGCCGACGGTGCGTGATCCTCGCGGGCCGTTGGTACCGGTGGAACACGGGCTTCCAGCGTCAC
CCGCGCTGTTTCCCC
>r3.1 |SOURCES={KEY=4440dff4...,bw,715842-716442}|ERRORS={}|SOURCE_1="mcg" (4440dff437a67938963f7ee3177b9a39f2c413a8)
CGTCGTCGTGCCCGTCGAGTGCACGACGAGATCCTCGGTGGCGACCCCGCCGATCTGCAGATACG
GGTGGATGCCGAGCGCCACCGGCGCCGTGTCGGCGCCGACGTTCTCGATGCGGTGCTCCACGTGC
AGACCGTCCGGGAGCAGGGTGAAGGTCACGTGCGTGCGCAGGTGGAACGGGTACCCGGTCTGGGG
GACGACGTCCGCCGTCAGCACGAGCCGCTCGTCGGCGACCTCTTCGGCCGTGTACGAGCCGAAGC
GCAGCAGTCCGTGGCTGGCGTTGCCGAACGCCGGCTCGCTGATGGCGAGCTGACGGTCCACGCCG
CCGAAGGAGTACTTGCCGTCGCGGATGCGGTTCGGCCAGGGCACCAGGACGACACCGGATGCCGC
CGGCGTGGGCACGTCGTCGGCGTAGCGCGGGACGAGATCGACGCCGTCGACGGTGAGGGCGCGCA
GAGCCGCGCCCACCTGAGCGATCTCGGCCGAGGAACGGGGTCCGTTCAGGCGGAACCGGTGGCCG
GTGGGGTCGGCGGTCATGAGGACACCTTTCGAGGACGCGGCGGGCGTTGCAACCAGGGTCGCAGC
AGGCGGGTCACCCAG
>r4.1 |SOURCES={KEY=4440dff4...,fw,2023568-2024168}|ERRORS={}|SOURCE_1="mcg" (4440dff437a67938963f7ee3177b9a39f2c413a8)
CGTCGCGCCGTCCCGCTGCGGCAAGACCCCCACCACGATGTACCTCGCGCTGCACTACGGGCTCC
TCGTGGCGAACTATCCGCTCACCGACGACGACTTCCCCACCGACGGGCTGCCGCGCATCGTGGCG
CCGCACGCCGACCGCTGCTTCGGGCTCACCACCACCGCTCTCCGGCTCAGCCAGGTGCGACACGA
GCGCCGCCCGAACTCGACCTACTCCAGCCTCGCCCAGTGCACCCTCGAGATCCGCCGGGCCGAAG
ACCTCTACCGCCGTACCCACATCCCGTTCCTCAGCTCCGCGACCCGGAGCGTCGAGGAGATGTCC
GCCGTGATCCTGCAGTCCATGAACCTGCGGGACCGACCCCACGAAAGGCCCCTCACATGACCAAC
ATCCTGCGCTTCGACGAGATCGGCATGGGCGACCTGGCCCGCGTCGGCGGCAAGAACGCCTCGCT
CGGCGAGATGGTGTCGCACCTGGCATCCGCCGACATCCGCGTCCCCCCGGGATTCGCGACGACCT
CCGACGCCTTCGGGCGCTTCCTCGCCCACGACGGGCTCGATGCCCGCATCCGTGAGGCGGTCGAG
GGCATCGACGTCGAC
>r5.1 |SOURCES={KEY=4440dff4...,fw,2048884-2049484}|ERRORS={}|SOURCE_1="mcg" (4440dff437a67938963f7ee3177b9a39f2c413a8)
AGGCGGCGCGGCTCCTCGTGCACTCGGCGGCGGAGCACCTGGATGCCAAAGCCCCCGACGCCGCG
ACCCGCTGCGCCATGGCCAAGCGTTTCGCGACCGACGTCGGCTTCCGCGTCGCGAACGAGGCGCT
GCAGCTGCACGGCGGCTACGGGTACCTGCAGGAGTACGGCATCGAGAAGGTCGTGCGCGACCTGC
GCGTGCACCAGATCCTCGAGGGCACGAACGAGATCATGCGGCTCATCGTCGGGCGGAGCGTGCTG
GCCGCCTGAGGTCCGGAACCCCTCGGAGATGTCGGGGGCGCGTGCGACGATGCTGGAAGGACACC
ACGAGGGGAGCGGCATGGCCGATCACGCCGTCGAGTACGAGACGATCCGGGTCGAGCAGCGCGGG
CGGGTGGGGTGGATCACCCTCGACCGGCCCGAGGCGCTCAACGCGCTGAACACGCGGTCCATGAC
CGAGGTCGTGGCCGCGGCGACGGCGTTCGACGACGCCCCCGACGTCGGGGCGATCGTGGTCACGG
GCTCCGAGAAGGCGTTCGCCGCGGGGGCCGACATCAAAGAGATGGAGGGCAAGTCCGGGCTCGAG
ATGTCGCTCTCCGAC
>r6.1 |SOURCES={KEY=4440dff4...,bw,2438442-2439042}|ERRORS={}|SOURCE_1="mcg" (4440dff437a67938963f7ee3177b9a39f2c413a8)
ATCGATCCACACGACGCCCTCGCGGGTGGCCTGGAGACCGCGGACGAGTTCCTCGACCTCGGCGA
GGATCTGCGGGGTGTCCGGGGCGCCCGCGCACAGCACGAGCTGAACGTCGGGCGGCAGCTGCTCG
GCCGCGCGCAGCAGGTACGGCAGCCCCTTCTGACGGGTGATGCGCCCCACGAACACCACCGAGGG
CCGCGCGGCGTCGATGCCGACGGAGGCCAGGAATTCGTCATCCGAGACGGGATGCCAGGCCTCGG
TGTCGATGCCGTTGTAGATGACGCGCACCTTGTCGGGGTCGAGCGCGGGGTAGCTGCGCAGGATG
TCCTGGCGCATCCCCTCGCTCACCGCGACCACCGCGGCAGCACCCTCATAGGCGGTCTTCTCGAT
GTAGCTCGACACGGCGTAGCCGCCGCCGAGCTGCTCGGCCTTCCACGGCCGCAGCGGTTCGAGGC
TGTGGGCGGTGACGACGTGCGGGATGCCGTGGAGAAGGGATGCCAGGTGCCCGGCGAAGTTCGCG
TACCACGTATGGGAGTGCACGACGTCCGCGCCGGCGACATCGGACACGATCTCGAGGTCGGTCCC
GAGGGTCTGGATCGC
>r7.1 |SOURCES={KEY=4440dff4...,bw,1801135-1801735}|ERRORS={}|SOURCE_1="mcg" (4440dff437a67938963f7ee3177b9a39f2c413a8)
CGCGCCAGGGGAACCTCCCCCTGAGCCTCGGGGTCTCCGTGGGGCTGGCACTGGTCTTCACCATC
GCCCGCCTGCTGGCCAAGTCGCCTCCGAGCGCGGCGATCGGGGGATTGGTCGCGACGGCCGCCGC
GGCGCTGCTGACGCTGTTCACCGGCCGCGGGCAGGACAACTTCGTCTTCGGCTTCTTCACCAACG
GCGCGTACGGCGCCGCGTTCCTCGTCTCGGTGCTCGTGGGCTGGCCGTTGATCGGTCTCATCGCC
GGGTACCTGCTGGGCGAGGGCACGTCGTGGCGCGCCGACAAGCGTCGCCGCCGCGTGTTCACCTG
GCTGTCCCTCGGGTGGGCGGCGCTGTTCTTCGCTCGCCTGGCGGTGCAGCTCCCGCTGTACTTCG
CGGGCGACGTCACCGCTCTCGGGACGCTGAAGATCATCATGGGTCTGCCGCTGTTCGCTCCGATG
GTGGCCGTGACGTGGCTCGCCGTGCGCGCTCTCTCCCCCCGGCGCGAGTCCTGATACATTTATCT
TGATATCAAGATAAATCTCCCTCCCGCGCGGTTAGGTCGGCCTTCCTGGCATCCTCTGCACCGCG
CAGGGAAGATGGGAG
>r8.1 |SOURCES={KEY=4440dff4...,fw,122481-123081}|ERRORS={}|SOURCE_1="mcg" (4440dff437a67938963f7ee3177b9a39f2c413a8)
CGGTCGCGTCCGCGGACAGCACGATGGGCTCGGGCGTCATCAGACCACCGGCGGTGTCCGGACCG
TACTGCAGGAGGGCGCGGACGTCGTCGGCCTCCTCCGGCTCCATGAGTTCGAGGAGCTGCTCCGA
ACGCGACTCGGGAAGCTGGCCCAGGAGGTCGGCCGCGTCGTCGGGCTCCATGGCATCCAGGATGT
CGGCGGCGCGCTCGTCGCCCAGCTGCTCGAGGATGTGGACCTGCTCGTCTTCGGGCATCTCCTCG
AGGGCGTCGGCGAGGCGGTCGTCGCTGAGTTCTTCGGCGACCTCGATGAGACGTTCCTCGGGGAG
ATCGAGGAGCGTGTTCGCGAGGTCGGCGGGCTTGAGGTCGGAGTACGTCGCCACCAGCTGCTCGG
CCGACTGCGCCTGCCCGGGGGTCTGCTGCTCGCGGACCTCGCTCCAGGCCGCGAACGTGGTCGCA
CCCTTGGCGAACGGGGAGGCGCTCGTGCGGGGACGGCGCAGGAACAGCTGCCCGACGTCCCACTC
GCCCAGGCGGTTGCGTTCGATCGCGACGTCTTCGATGACGGCGTCGCCGGAGCCGTCGACGAGAT
GCACTCGGCGTCCGA
>r9.1 |SOURCES={KEY=4440dff4...,fw,1050472-1051072}|ERRORS={}|SOURCE_1="mcg" (4440dff437a67938963f7ee3177b9a39f2c413a8)
CTCCGCGACCGAGGCCCAGTCCGGTTGCACCCAGACGCCGCGGTGATCGGCGATGTGCTCCCAGT
CTCCGCGCCGCGACGCGGTGACGACGAGAGGATGCCGCTCACACAGGGCCGCCCAGTCCTCGGGG
CCGGCGACCTCCACCACCGGGCCCTCGGGAACGACGACCCGGCGGACGCGAGCGGACTGCCAGCC
CATCCCGTCTTCGACGTAGCGCAGTCGCAGTGGCTCCCGAGGCCGCCCCGCCCCGGTGGTCACGG
GGCACACCCGAGGCGGGGTCGACCACCACGTTCCGCTCCATCGCTCGCCGGGATCCCGCGCCGCC
GACGCGACCTCGTGCCTCATCGTGTCCGTCCGCCACCGTCGGATGAGCGAGCGCGGATCCGCGGC
GGGCACGTCCGCGCCGTCGAACTGCACCGTCCACTGGTCGTCGGGGTCTATGCGGTGGCCCCACG
TCTGGCCGTGGGGCGACCGGGAGAGCTCGATCGCGACGGCTGCGAGCACGGGGGTCATCGCGTCC
TCCGCGGCAAGCGCGTCGGTGCCGTCCGGCGGCTGCCAGTACATGGCCGCGTCGACGGAGGCCTC
GAGGGCGTCGCCGAG
>r10.1 |SOURCES={KEY=4440dff4...,fw,1103867-1104467}|ERRORS={}|SOURCE_1="mcg" (4440dff437a67938963f7ee3177b9a39f2c413a8)
GTAGACCCGCAGTTGTGCGCCCATGATTCCGTTCTCGTGTCGTCGCTGTTAGCGACGGCCCTTGA
CGATTCGCTCCTGGTTGACGTCCTCGGCCTCGGCGGCGTCGACCTGCTCGGCACCCACGACGCCC
TGGTCGTCACCCGGCTGGAACTCGAGGAGGAACTCGTCGATCTTCTTCTCGAGCTCGGCGACGGT
GTCGTCACCCAGCGCGTTGGTCTCGCGCAGCGTGTCGAGGACGGTCGAGTTGCGCCGCAGGTAGT
CCAGCAGCTCGCGCTCGAAGCGGAGCACGTCGGACACCTCGACGGTGTCGAGCTTGCCGTTGGTA
CCGGCCCAGATCGAGACGACCTGCTCCTCGACCGGGTACGGCGAGTACTGCGGCTGCTTCAGCAG
CTCGGTCAGACGCGCACCACGGGCCAGCTGACGGCGCGACGCGGCGTCGAGGTCGCTCGCGAACA
TCGCGAACGCCTCGAGCGAGCGGTACTGCGCCAGCTCGAGCTTCAGCGTTCCCGAGACCTTCTTG
ATCGACTTGACCTGGGCGTCGCCGCCGACGCGCGAGACCGAGATACCCACGTCGACCGCGGGACG
CTGGTTGGCGTTGAA
>r11.1 |SOURCES={KEY=4440dff4...,fw,3635527-3636127}|ERRORS={}|SOURCE_1="mcg" (4440dff437a67938963f7ee3177b9a39f2c413a8)
GGTGCTGTCGATCATCCGGTTGCGCTCGAGCGAGATCAGCCAGCGCGAGGTCGCCTACTATTTCG
CGGCTCTGGCCATCGGCCTCATCTGCGGACTGCCCCACACCGACCCGGCGACCCCGTTGCTGTTG
GTGGGACTGATCGTCGCCGTCCTGGCGATCGCCGACCACCCGCGTCTGCTGTCGCGCGCGCGGCA
CCAGACGGTGCATCTGGACCGGGCGATCGCCGATGAGGTGGAGCTGCGGGCGGAGCTCGGTCGTC
TGCTCGGCGGCGAGGTGACCGCGCTGACGGTGCAGCAGCTGGATCTCGTGGATGACACCACGCTC
GTGGACGTGCGGTACCGGGTGCGCCCCGCCGGGGCTCCCGTCGCGTCGCGGGTCGATCCCGCACT
GGGATCCGAGGTGCGGGCGGCGGCGCCCGCCGACACCGGCTTCGCCGACCTCCTCGGCGGTGGCC
GATGAGCGCCCGCGAGCGCGTCGGCGCCGCGCTGGATGTCCTGCCGCCGGTGTCCCTCGAAGAGC
TCACCGAGGATGCCGCTCTGCTCACGCGCGTGGATCGCAAGTACCTCGTGCCCCTGGCCGCCGCG
GGGGAGCTGCTGGAG
>r12.1 |SOURCES={KEY=4440dff4...,bw,1260247-1260847}|ERRORS={}|SOURCE_1="mcg" (4440dff437a67938963f7ee3177b9a39f2c413a8)
CGGTGGACTCGACCGATCCGGCGGCGGCGCAGACGCTGATGAACGGCATCGCCACGCGCCTGTCG
CAGCAGTCCTCGAGCGACCTGATCGCCCTGTACCGCATCGGTCCCGCTTCTCCTCTGGCGCCGCA
ACCGTTCATCTCGCCGGCGTTCGACTCGGGGATCGTCACCGACGCCCTGCGGACCCAGGTGCAGT
CCAACCCCGACCTGCAGTGGTGGCAGTCGGTGGCGTTGCCCTCCGACACCGGGCGCGAGGTGCCC
GGCATCCTGGTCGGTCACCAGTTGCGTTTCCCCGCCCAGGACGGGGTCGACTACTACGAGCTCTA
CATGGGGTACGACCTCTCCAGCGCCTCTCAGACGCTCGCGTTCGTCCAGGTGCTGCTGTGGGTGG
TCGGGTTGGTGCTCGTCGTGCTCATCGGGGCCATCGCCTGGGTCGTGCTCCGATCGGTGACGACT
CCGATCGCGGATGCCGCCGAGACCAGCGCCAAGCTCGCGGCGGGCGACCTGGGGGTGCGCCTGCC
CGTCCGCGGCGAGGACGAGCTGGCCACCCTGAACCGCTCGTTCAACGCGATGGCCGACAGCATCG
AATCCCAGATCAAGG
>r13.1 |SOURCES={KEY=4440dff4...,fw,1729720-1730320}|ERRORS={}|SOURCE_1="mcg" (4440dff437a67938963f7ee3177b9a39f2c413a8)
CTCGTCTTGCACACGCATGTTCGAACTGGGGTTCACCGCCCGATGGGGCGATGTCGAGTGCGTGC
TGCTGCAGTCGAACAACGAAGACACGGCTGTCCTGCTCTCGACCGATGCGGCCACGGCCGCAGAG
GTCGGTGCGACAATCCTCGAGCCCGGCGTGTTCTGGCACCTCGTCCCGAGCGACGAGGTGAGCGA
CATCCAAGCGATCCAGCGGGAGCTCCCGCGCGGGTGAGACCGCTGCGCGAAGTGTGTGAGGAGTT
GAACCATGACCGATGGTCTCGGGCGTCTGCGTGAGATCCCTACTCCAGGAGCACAATGAACTCTT
CGCAATATGTCGACGACGTCGCAATCGCCCTATACGACTCGATGAGCTCCGAACTCCTCGCAAGT
TACGGGGGCGGCGTGAGTATTGCGAAGTTCCTGGGCGAGCTCGACGACGACGGGGCGCGGCAGTC
GTGGTCGACCCGAATCTCGCGGGAGCTCGCCGAACTCCCGCCGAATGCGCTGAACAGCCTCGTCA
TCTATCAGGGCTCCGCGGCGGTGAGCGTGTCGAATGAGGTGGTAGCGAGATTCGGGCTGGGTGAG
GTGACGGTGTCGATC
>r14.1 |SOURCES={KEY=4440dff4...,fw,3170078-3170678}|ERRORS={}|SOURCE_1="mcg" (4440dff437a67938963f7ee3177b9a39f2c413a8)
GGCGCTCCCCGGCGCGACGATCCTCGAGCTCGGCGAATGGGGCATCCGCGAGACGACGTGGGACG
ACCTGGAGGTCGTGCGCCTGCACCGCGGGTTCCTCGACTCACCGGGGCGGTATCTGCGACACCTG
CTGGACTGAGCGTCAGTCGTCGACCTCGACGGCGGTGAGCGCGACGATCTCCTGCTCCTGCGGGG
GCTGCGGGGAACGCGTGACAATGTCGTGGATGAAGGCGAGCTTGCGGACGACTCCGGGCACGATC
TCGAACGGGTAGAGGTCGCCCATGCCCATCGACCGGTTCACGCGGTTGAAGGCGTGCGACATCCA
CCGCCAGTCGCCCACGAGCCGGTGCACGGGCTGGTCGGCGTAGTTCGCCAGCGGCTCGACATCGG
AGTCGCGGTTGGCGTACGCGTCGCCGTCGAGGGTCATGCCGATGGCCGCCGCGGTCTGGAGGGTG
CCGGTGATGTGCAGGTAGTGCGCGAACGTCTCGGCGAAGTCCTCCCACGGGTGCATCGTGGCGTA
CTCCGAGATGTGGGTCTCGGCCCACCCGTCCGGCGCGCCCTCGCGGTAGTGGCGGGAGATGGCAT
CCCGGTAGCTCGTCC
>r15.1 |SOURCES={KEY=4440dff4...,fw,2042169-2042769}|ERRORS={}|SOURCE_1="mcg" (4440dff437a67938963f7ee3177b9a39f2c413a8)
CGTTGCCACCCTTCCGTTCCACCCCTGGAGGATCCCCATGACGGTCGCCCCGGCACAGTCCCGCA
TCGTCCTGGTCGCGGGCGCGCGCACCCCGATCGGCTCCTTCGGCGGCGCGTTGTCGAGCGTCGAC
GCGCACGAACTCGGCGCCGTCGCCGTGTCGGCCGCCCTCGAGCGCGCGGGCGTGCCGAAGGATGC
CGTGGACGAAGTCGTCATGGGCTGCATCGCGCAGAATGGACCCGACGCGTACAACGCCCGCCGCG
TCGCGCTCGCCGCGGGGCTGCCGACCCGGGTCCCTGCCTTCACCGTGAACCGCCTGTGCGGGTCG
GGGCTCCAGGCGATCTGGTCGGGCGCTCAGGAGCTCCGCTGGGGAGGCGCCGACGTCGTCGTCGC
GGGCGGCGACGAGAGCATGTCGCGCACGCCGTTCCTCGACTACGGCGCGCGCGGCAACGCCCGGC
TCGGCGACCGGACGCTCCTCGACGGCACGCTCGCGATCCTCACCGACCCGTTCAGCGGCCGGCAC
ATGGGCACGACCGCCGAGACCGTGGCATCCCGGTACTCCGTCTCCCGGGCCGAGCAGGATGCCTT
CGCCGTCGAGAGTCA
>r16.1 |SOURCES={KEY=4440dff4...,bw,1691698-1692298}|ERRORS={}|SOURCE_1="mcg" (4440dff437a67938963f7ee3177b9a39f2c413a8)
ACGTACGTCGAGCCCGGCACCTCGTTGGCCGCGTAGATGTAGATGGCCCGGACACCCTCCGTGCC
GCTGATGTACTCGAGACCCAAAGAGATCCATTTCGAGATCAAGTCACGGAGAATCTCCTGTTCGA
CCTCGGCGGATGCCGCCATGGAAAATCTCCCTACTGACTCAGGACACGGTTGACGTTTTCACACT
CAGTCTGGCTCGACCACCACAGGTAGCACAGCCCCCCTCGGCATCGTCGGCATTGCCCTCGACCG
AGACAGCGGCGGTCGGGGTCAGTACGTCCAGGCCCTCCCCCGCGCGGCGGAGTCCCCGAACCCTC
CCCCGGACGGATGCCGCGCCCCCACCCGTGTCCGTAGCGTGGATGCCATCACCAGAAAGGGGTGG
AGCGTGCTCGAACTGAACGGCATCACCAAGAGCTACGGCGGACGCCGCGTGCTCGACGACGTGAC
CTTCACCGTGGCCCCGGGACGACTGACGGGATTCGTCGGCGGCAACGGCGCGGGAAAGACCACGA
CCATGCGGATCGCGCTCGGCGTGCTCGGGAAGGATGCCGGCACGGTCTCGCTCGACGGCGCCGAG
CTGACCGCCGCCGAC
>r17.1 |SOURCES={KEY=4440dff4...,fw,926506-927106}|ERRORS={}|SOURCE_1="mcg" (4440dff437a67938963f7ee3177b9a39f2c413a8)
TTCCCGCGCATGCCCCACACGACGTTCTCGTGGAGCCTGTCCAGCAGCCCGTGCGACGACGAGAA
CCAGCCGGTGCGCACCAGGTCGCTGTGCAGCACGACGGCGTCGACATCGGTGTCGGCGACATCGA
TGCCCTCGATCTGCGCGTAGCGGAAGCCGTAGAAGGTGAAGCGGCTCTCGAGCACGTCGTCACCG
CCGGAGAGGACGAAGGATGCCTCGGCCCGGGCGTTGCGGAGAGGACGCAGGGCCAGTTCGCCGGC
GTCGAGCACCTCGGCGTGGCGGATCGTGACGCGCGTTCCGGCTGCGCCGCGGACGCGGACGCGGA
GGCGTCCGACGAGGTTCTGTCCGAAGTCGAGGATCGTGCCTCCGGACGGCGTGGGCAGACGCGCG
GCCACCGGCAGCGACTGGATGCGCCGCACCGGCGGAGCGATGCGCGCCTCGGGCGTCGGCACCGT
TTCGTACCCCGGGCGGGCGACGGCGCCGACGCGGGCGGGGGCCCAGCGCGCGCCGTGCGAGACGC
TCTCGCCGGCGCGACCCAGGTCCTGCTCCTCACCGGCGTAGATCCCGCTCGCGCGGACGGGGCCG
TCGGGGGAGGCCTCC
>r18.1 |SOURCES={KEY=4440dff4...,fw,585478-586078}|ERRORS={}|SOURCE_1="mcg" (4440dff437a67938963f7ee3177b9a39f2c413a8)
TCCGCGGCGAGACGGTGCACGAGGTGGTCGCGCGCGGGAAGCACCTGCTCGAACGCATCGGCGCC
TACACGCTCCACTCGCACCTCAAGATGGAGGGCCGGTGGGACGTCTATCGTCCGGGCGAACGCTG
GCGCCGCCCCGCCTTCAAGGCCCGGGCGATCGTCGGTGTCACGGGTGCCGACACCGTCGGGTTCG
ACCTCGCGATGGTCGAGGTGCTGCCGACCTCCGACGAAGACCGCGTCGTCGGACACCTCGGCCCC
GACCTGCTCGGTCCCGACTGGAACGCGGCGGAGGCCGTGCGAAGGGTCTCGGCCGACACGCGCGC
CGCGCACGTCGCTCTCCTCGACCAGCGGAACGTCGCCGGCTTCGGCAACGTCTACGCGAACGAAC
TGCTCTTCGTCCGCGGCATCGCCCCCACCACCCCGGCGAACCAGATCGACGTGGCGGCCACGATC
GCGCTCGGCCATCGCATGATCCACGCCAACCTCCCGCGGGCCGAACGCACCTTCACCGGCGACAA
TCGGCCCGGCCGGCGCATGTGGGTCTACGGGCGCGACGGAGCACCGTGCCGACGGTGCGGCACCC
CGATCCGCGCGACCA
>r19.1 |SOURCES={KEY=4440dff4...,bw,1853134-1853734}|ERRORS={}|SOURCE_1="mcg" (4440dff437a67938963f7ee3177b9a39f2c413a8)
CCCTCGCCCTCGCCCACCGAGACGCGGTGGATGCCGCGGACGATACCGTCCACGTCGACGCCCTC
GGGCTCGGCCGGCTGCACGTACGGCTCGTTGTACACCGTGATGTAGTACATGACGTTCGGGTCGG
AGTGCTCGCCGCCGTACATCCGCTCGATGCCCGAGCGGACGATGTGCGAGATCTCGTATCCGTAC
GCGGGGTCGTACGACACCGTCGCGGGGTTGGTGGATGCCAGCAGCTGCGAGTGCCCGTCGGCGTG
CTGGAGGCCCTCACCGGTCAGGGTGGTGCGACCGGCGGTCGCGCCGATGATGAAGCCGCGCGCCA
TCTGGTCGCCCGCCGCCCACTGGGCGTCGCCCGTGCGCTGGAAGCCGAACATCGAGTAGAAGACG
TAGACCGGGATCAGCGGCTGGCCGTGGGTGGCGTACGCCGTCCCCGCCGCGGTGAACGCCGCGAG
GGCGCCCGCCTCGTTGATGCCGACGTGGATGATCTGCCCCTGCGGGCTCTCCTTGTACGCCAGCA
GCAGCTCGCGGTCGACCGAGGTGTAGTGCTGACCCTTGGGGTTGTAGATCTTCGCCGTCGGGAAG
TACGCGTCCATACCG
>r20.1 |SOURCES={KEY=4440dff4...,bw,1614324-1614924}|ERRORS={}|SOURCE_1="mcg" (4440dff437a67938963f7ee3177b9a39f2c413a8)
TTCGACATCGTCGGGCCGCTGAGCGTGCTCGAGAACGTTCTGACCGGGGCGCTGTCGACGGTGCG
CGGGCCACGCCTGGGCCTGTGGTCGTACTCCAAAGCCCTCCGCCTGAGCGCCCTCGGCCACTTGG
ACCGCGTCGGATTGCTCGAGCGCGCCTATCAGCGCGCCGACACGCTGTCGGGCGGACAGCAGCAG
CGCGTCGCCATCGCCCGCGCCCTCATGCAGGACCCCGAGATCCTTCTCGCCGACGAGCCCGTCGC
GTCGCTGGATCCCGAGTCGAGCTCGCAGGTCATGGCCCTCATTCGCGAGATCGCCGCCGAACGAG
GATTGACCGTCGTCTGCAGCCTCCACCAGGTCGATCTCGCCCTGGACTGGGCCGACCGCATCGTG
GGGCTGCGCGCCGGCCGTGTCGTCCTCGACACCCGCACCGCCGGCATCGGTCGCGACGAGGTCAT
GGAGATCTACGGTCGTGTCGCCACCACGACGACCGAACTGCACGTGATCGAGCGGGAACTCGCCG
ACGTGCGCTCCGCTCTCCGCGACGAGCAGACGCCGGCCTCCTCGGGAGACTCGCGATGACCCTTG
TCGAACGCCGCGCGA
>r21.1 |SOURCES={KEY=4440dff4...,fw,1548812-1549412}|ERRORS={}|SOURCE_1="mcg" (4440dff437a67938963f7ee3177b9a39f2c413a8)
GCGGCCTTCGCCCGCTCCTTCCGCCAGGAGTTCGGCTCGACCCCCAGCGACTACCGTTCGCAGTC
GACCCGGGCCTCCTGACCCGCGCGGGCGAACCGGTCTTCTCCGCGTCTCCCGGACGCGACGAGAC
CGCGTCCCCCGAACCCGCACACGTGCGGTCCGGGGGACGCGGTGTTCGAGGCCGGCTCAGGCCAG
GACGGCCGCCTCGTGCTTCGGAGCGGGGACCCCGAGCAGCAGATCGGCGGCCTTCTCGCCGATCA
TGATCGACGGCGCGTTCGTGTTCGCACTCGGCACGAAGGGCATGACCGAGGCGTCCGCGACGCGC
AGGCCCTGGATGCCGCGCACCCGCAGGTCCGGATCGACGACGGCCCCGGCATCCTGGCCCATCCG
GCACGTGCCGACCTGGTGGTGATAGGTGCCCACCATCCGCCGGGCGTAGTCGCGCAGTTCATCCC
GCGTCGTGACGTCGGCACCCGGCGCGAACTCCGCCTTGCGGAACGGAGCCAGGGCGTCCTGAGCC
CCCACGGTGCGGGAGAGCTCGATCGCGTCGACCATCGCCTCGAGGTCGCGCTCGTCGGCGAAGAT
GTTCGGGTCCACGAG
>r22.1 |SOURCES={KEY=4440dff4...,bw,2396276-2396876}|ERRORS={}|SOURCE_1="mcg" (4440dff437a67938963f7ee3177b9a39f2c413a8)
CGAGACCGCGGGTGGAGCCGCGGGTGCCGGGCGCGGGCGGCACGGCGCGCCACGCGGCGGGATCG
GTCCGGTCGAGCCGCACGGGGACGTACTGCACCCGGTCGGCGCGCACCCGCCACCCCTCGGCGAG
CGGTAGCCGGACGACCGTGCGGTCCTCGCCGGAGTCCCCCTCCAAGGCGCGCAGCGCGGGGCGGA
CGAACACCTCGAACGACACCGCCGCACTCACCGGGTTGCCCGGCAGACCGAACACGAGGGTTCCC
GCGGCCGTCCGCCCGAAGCCCTGCGGCCGCGCGGGCTGCATCGCGACCTGCACGAACGACAGCAG
GTCGCCCAGGCTGTTCTTCACGACCTCGTACGCGCCCGCGCTCACCCCGCCCGAGAACACGACGA
CGTCCGCCCCGAGCCGCTCGGCCTCGGCGATCGATGTCCGCGGTCCGTCGCCCTCGTCGGCGATG
CTGGCGCGGAGCACGACCTCGGCCCCCGCCTCCTCGGCGAGACCCGCGAGCAGGTAGCTGTTCGA
CTCCGGGATCTGCCCGTACCGCAGCGGCATCCCGGGCGCGACGAGTTCCGACCCGGTCGAGATCA
CGGCGACCCTCGGCG
>r23.1 |SOURCES={KEY=4440dff4...,fw,3714783-3715383}|ERRORS={}|SOURCE_1="mcg" (4440dff437a67938963f7ee3177b9a39f2c413a8)
GCGCTGCCCGGCGAAACCGTGCTGACCAACGACGGCCGCCTGTGGCGCGACATCTGGGAAGCGAA
CCCGACGGAGCGGCTCGAGTCGTACGTGCTGCGTGCGGCGCTGGGACGCGCGTTCGCCGACGTCA
TCGGCGACCGCCCCGAACCGGGTAAGCCGCGCGCCGCGTCCGAACGGGGTGAGGAGGGGTGGTAT
CCCGCGCCGCCGCCGCCCGCCGAGATCGAGCAGCTGGCCGACGGGCTGCTCGCGCGCCTCGGGGT
CGGGCCTGTCGTGCACCTCGAGCCGGGAGCGCTCGAGGCGGCCGTGATGTCAGCCCCGCGCCGAC
CGTCGGCGGTCGTGCCGCGGCCCCCGGCTCCCGACGTGCCGCACCTCGAGAAGCCTCGCGGGCGT
CGCGCCGAGTCGCGCGCGCAGCGGGACCGCCGCGGAGGTGAGCAGCGGTGAGCGTCAAGGAGCAG
ATGGGCTACGCCCTGGTGTGCGACTTCCCCGGGTGCGGGACGAGCACGAGCGATCTCGGCGACTA
CGCGTTCTGGGGTGACATCAGCGCGGCCGTGGATGAGTGGAACGACGCGCAGGGGTACTCGGGGG
ATCTCGGAGATTACT
>r24.1 |SOURCES={KEY=4440dff4...,bw,293735-294335}|ERRORS={}|SOURCE_1="mcg" (4440dff437a67938963f7ee3177b9a39f2c413a8)
CGGCGGCGGGAGCCGCGGCCGGAGCGGGGGCCGGCACCTCGGTGACGACGGGCTCCTCGGCCTGG
GGCGCCTCGGCGGCGGGAGCCGCGGGGGCTGCCTCACCGGACTCGAAGGCGGCGAGCTTGGCCTT
CAGCTCTTCGTTCTCGGCGATCGTCTTGCGCCACTCGACGACGATCTCGTCGAGGAAGTCGTCGA
CCTCGTCGGGGTCGAAGCCCTCCTTGAAGCGCACGTGCTGGAACTGCTTGGTGACGACGTCATCG
GGGGTCAGTGCCATGGTGTTTCCTCTTTCGAGAGCTCTGAATCGGAACTGGGGGGTGTCGCACCG
GGGCACACCGCTTCGGAACAGCATAGCCGCCGCCCTTCTCCGGTGTCGAAGGGCGACGGCTGTGC
AGGGGTCAGAGTGCCGCGAGCGACCGCGTGACGCTGAGCAGCAGGAAGCACGCGAACATCGTGAT
CGCGAACGCGAAATCGATCGCGATCCCGCCGATGCGAAGCGGAGGGATCACCCGCCGAAGAAGTC
GGATCGGCGGGTCGGTGACGGTGTAGACGATCTCGGCCACCACCAGCATGGCGCCGCGGGGACGC
CATTCACGGTTGAAC
>r25.1 |SOURCES={KEY=4440dff4...,bw,2550166-2550766}|ERRORS={}|SOURCE_1="mcg" (4440dff437a67938963f7ee3177b9a39f2c413a8)
CGCGTCGCAGGGGCAGATCGCCGAGGTCGTCCTCGCCGAGACCGCGCTGTACGCCGAGTCCGGCG
GACAGGTCGCCGACAAGGGCGTCATCGTGGGCCCCGGCTACGAGCTCGAGGTACTCGACGTGCAG
CGTCCCGTTCCGGGCCTCATCAGCCACACGGTGGAGGTCACCACCGGCGAGGTGTCGGTCGACGC
GCCGGCGACGACGGTGGTCGACGCTCTCAACCGCCACTCGGCGCAGCAGGCGCACTCCGCGACGC
ACCTCGTGCACGCCGCCATCCGCGACACCCTCGGCAAGACCGCGACGCAGACCGGTTCGCTCAAC
CGCGCCGGCTACATGCGCTTCGACTTCAGCTGGGGAGCCGCTCTCTCGCCCGAGACCCGCACCGA
GATCGAGGACATCGCCAACAATGCGGTGCGCGACAACCTCGAGGTCACCACGCGGGTCCTCTCGC
TCGACGAGGCGAAGGCCGCGGGCGCCATGGCGCTGTTCGGCGAGAAGTACGGCGACACCGTGCGT
ATGGTCGACATCGGCGGTCCGTGGTCGCGCGAGCTCTGCGGCGGCACGCACGTGGCACGCAGCGC
CGAGATCGGGCTGGT
>r26.1 |SOURCES={KEY=4440dff4...,bw,3564948-3565548}|ERRORS={}|SOURCE_1="mcg" (4440dff437a67938963f7ee3177b9a39f2c413a8)
GAGGGTGGGGCGGTTCGTTTGGTGAGGGCGCGCTCGGCGAGGCGCCACTCGAGATCGACGGGGGG
CTTCCCCTTGGGGGGACGGACCTTGCGCGCGGCACGCGTCGTGGGCGGGGTGTCCGAGCCCCCGC
TGATGCGCTGCAGGTCACGCGCCGACGCGACGGCCGCGGCGCGGCGCTGGCGATCGGAGAGCTGC
CCGGGTCCGCGGCCGCCGATCAGGCGGGCGATGATGAACAGGGTCAGCACGAGCAGGACGAGGGT
GGCGGCCGCGCCGAAGCCGCGCGCGATCATGTTCGGTTCGGGCGACTTGACGAAGTCGAACACCT
GCAGCGGCAGCGAGATCATCGGACCCGAGAAGGGGTTCAGGTTCATCTCGGCCGTCACACCGGAG
GTCAGCAGCACGGGCGAGGTCTCCCCGATCCCGCGGGCCGTGCCGAGGATCACGGCGGTCACCAG
GCCCGAGCGCGAAGTCGGCAGGACGACGCTCCACACGGTCTTCCACCGGCTCGTCCCCAACGCGT
ACGAGGCCTCGCGCAGGTTGTTCGGCACGAGCCTCAGGACGACGTCGGAGGCCCGGATGATGATG
GGCAGCATCATCACG
>r27.1 |SOURCES={KEY=4440dff4...,bw,3653123-3653723}|ERRORS={}|SOURCE_1="mcg" (4440dff437a67938963f7ee3177b9a39f2c413a8)
CGAAACGCCAAGCCATGGATCGACCCTATGCCCTCGTATCGACACGCCCGGGTCGCGTCAACCGC
CTCGGCGGAGGGAATGCTCCGGGCGCGCTCTTGTTACACTTCCATAGCCGGGCCGCAGTAACCCC
GGGCTCCATCTTCTGCCGCTATGAGCGGCCTTGCGCCGAGAGGCGTTCTGCGGCCCGGCACTTTC
TTTTCCCGGGCGTCGCCCGAGATCGCCGAGTGTCCAGGACATGCCGGAGAGGTCTCCCCCGCGGC
GGCGTGTCCCGGACACTCGGCGGCGGGTCAGGTCAGCGCGTCACGGCGCCACAGAGCGGCGGCGG
CCGCGAGATCGTCGGCGTACGTCGACAGACGCAACGCCCGCGTGGTCAGCGCCGTCGCGCGCTCG
GACTCGGTGTTCTCGTAGTCGTCGGCGAGGTGGGTGGCGCCCGCCGCCTGCACGCGGCAGAACGC
CGCTGCCCGCTCGAGAGCGACGGCGAAGTCGCCCTCGAAGAGCCCGCGCAGGATCGTGTCGATGA
GCTGTACCAGCTCCTCGGGCCCGGCGGGGGCGGGCGCGCCGACGACGACCGGGTCGACCGTCGCC
ATCTCCACGCGGCCA
>r28.1 |SOURCES={KEY=4440dff4...,bw,685775-686375}|ERRORS={}|SOURCE_1="mcg" (4440dff437a67938963f7ee3177b9a39f2c413a8)
CTCGTGGACGGTCGGTCCACCCTCACGGGCGAGCACCTCGCGCGCTACGTCGGATCCTGACCGAC
GCCGTCGAACGCCGGCGGGACGGCCCGCGGGCGGGCGCCGCGGCGGCGACGCTCAGGCCGGGGGA
GTCACCGTGGCGGTGTGCAGGTGGCGGTCACCGTGGGCGAGCACCTTCACGATGACCCCGCGCTG
ACGCAGCTCCGCCACGGCGCGCGAGGCGTCGGCGCGCGACACCCCGAGCGCCTCGAGGGTCGTGA
CGACCAGGACGTCGCCGCGGGTCAGCGTGCCGAAGAAGCGATCGAGGCGGGCCGCCCAGTCCTCG
AGGGTCTCGGGCGCCGGGTGGCGGAACCCCTCGATGGGCACGCCGAATCGGGTCAGATCGTCGCG
CTGCTGCACGACGGAGGGAAGGCCGTCGCGCGAGACGACGAGTCCGACCAGGCGCGACCCGGCGG
GACGAGCCCGCCACCACGCGCCGTCGCCCTGCATCTCGGTGAAGCACTGCGGGCAGTCGGCTGCG
GTGTGCGCGACGGGGACAGCGGCGCTCGTGGCGTCCGCCGGTGACGTCGGCGTCGGGATCGGATC
GCTCATGGGCACCTC
>r29.1 |SOURCES={KEY=4440dff4...,fw,2835114-2835714}|ERRORS={}|SOURCE_1="mcg" (4440dff437a67938963f7ee3177b9a39f2c413a8)
ATGCCGGAAGAACTCGACGCGCTCGCCGCGGCGCTGCGGGAAATCGGGCTGGTCGTCGCCGAAGG
GTTCGCGACTCATGCGCATCACGACCATCTGCTGTGGCATCCGGGGTTCGGTGACGTGCCGCGGT
GGGCGTCGGCGCGGACGGCCGAGCTCGCGGCCGTCGAGCGGAACGCGTTGGTCGCCGCGCTCGGT
GCGGAGTTCCCGGCCGAGCTGGTTGAGTTGATGGGACGGGTGGATGCCGGCTCCCCGACGTTCGA
GGTCGACCTCGTCGTGCACGACGGACACGCGCCGGGGCACACGGCGGTGTGGTTGCCCGGGCCGC
GGGTGCTCGTCGCCGGCGACATGCTGAGCGATGTCGAGCTGCCGTTGCCGTTCTGGCCGGACGAC
GTGCCCGCGTACGAACGGGCGCTCGAGGTGCTGGAGCCGTATGCGCGGGCTGCTCGGGTGGTGAT
CCCGGGGCACGGCGCCGTCGGCACGGACGCGTTCGCACGGTGGGAGGCCGACTGTCGGTACCTCG
CCGACGTGCGACGGACCGGCGAGTCGGACGATCCGCGGCGGGCGAACCCGGGCATGGCGGAGGAG
TACACGCACCTGCGG
>r30.1 |SOURCES={KEY=4440dff4...,bw,1385468-1386068}|ERRORS={}|SOURCE_1="mcg" (4440dff437a67938963f7ee3177b9a39f2c413a8)
GACGTCGGTGGGCTGCAGGCCGAGGGCGGTGGCCGCGCGGACCGTGGGGCCACCCCACGGGACGA
TGTTGAGCGTGCCGTTCATCAGGCCCGCGACGCACGTGAGGACGACCGGGCTCATGCCCAGGCGC
AGGTAGATCGGCAGCATCGCCGAGGTGGTGATGATGAAGGTCGTCGAGCCGTCGCCGTCGAGCGA
GACGGCGCCGGCGAGGATCGCCGTGCCGAGCACGACCTTGGCGGGGTCGTCGCCGAGGAAGCGCG
TGATCACGCGGATCAGCGGATCGAACAGGCCGACGTCGATCATGATGCCGAAGTACATGATCGCG
AACAGCAGCAGCGCGGCGGTCGGCGCCATCTTGCCGATCGCGTCGATCACCATGTCGCCGAGGCC
GAACCCGGCGCCCGCGATCAGACCGAAGATCGTCGGCACCACGATCAGCGCCACCATCGGTGTGA
GTCGCCGCGTCATGATCAGCGCCATGAACGACAGCACCATGAGGAAGCCGAGAGCCACGAGCACG
CCGTCCGCGGGCGTGTACGCCACGGCGTAGTCGGCTGTCTCGGCCGTGAGGATGTGGGGGGTCAT
CGCGACTCCTTCGTC
>r31.1 |SOURCES={KEY=4440dff4...,bw,70655-71255}|ERRORS={}|SOURCE_1="mcg" (4440dff437a67938963f7ee3177b9a39f2c413a8)
GAGGGCCCGGATGTGGGCCGGGAAGACCTCCGCCTTGGCGATGCCGTTGACCGACAGGTAGCAGG
TCAGAACGGCGAACGAGAGAACGAGGATGCCGAACACCACCGGGGGTGTCGTCACTCGAGCGGCC
GTCGACACGAGCAAGGCCGCGCCGAGGACGCCTGCCGCGGCGAAGGCGATGAGGAGAGGCTTCCG
GCCGATCCGGTCGCTCAGCGCCCCGCCGAGCGGTTGCAGGAGCATGAGCACGACGAAGGCCGCGA
AGACGACGCCCGTGATCGCCAGTTCCGCCGGCGCACCGCCCGCGCCGAAAGCCGTCTCGCGGAAG
AGGGAGGGAACCGTGACCGTGGCGGTGTAGAACGCCGCACTCCCTCCGGCGGTGAGGAGCATCAC
CCACACGAGCGGACGCCAGTACGAGCGGAGCAACTCCCCCGTCGTCGAGGGCGCCGTCGGTGTCG
CCGCGCGCGCGGTGGATCCCGGATGCCGAAGTCCGCGTGCCCACCCGAGCGATGCCAGGCCCGCG
AGGCCGCCGACCACGAAGGCGGCCCGCCAGCCCCATTCGGACACGGAGGCGCGATCACCGACGAG
CAGGAGCACCAGAAG
>r32.1 |SOURCES={KEY=4440dff4...,fw,1638002-1638602}|ERRORS={}|SOURCE_1="mcg" (4440dff437a67938963f7ee3177b9a39f2c413a8)
GGATCCCCGGCCGGGCGATGACCGATCTGCGTCTGCCGGGCATCGCCGATCACCTGTTCGTGGTG
ACGGGTGCCGGAGGCGGCCAGGGCGCGGAGGAGGCGCTGACGCTGACTTCGCTCGGGGCGGATGT
CGTCGCGGTGGACCTGGCCGAGGACGCGCCCGAGCTGCGCGAGCGCGCGGCGCCCCTCAGGGGAT
CGCTCGCCTACCGACGCCTCGACGTCGCCCGTGGGGAGGACTGGGCCGCACTCGCCGCGTCGCTG
GACCGACGGCGCGTGCGGGGGCTGGTGAACAACGCCGGCATCACGCACCGCGCGCGCATCGGAGA
GCTCGCCCGCGCCGACTGGGACCGCGTGTTCGCCGTCAACGTCACCGGCGCGATGCTCGGCATCC
AAGCGCTCCTCCCGCTCATGGATGCCGGCTCCTCGATCGTCAACATCGGCTCGGTCGCGGGACTC
ACGGGGCATTACACGGCCGCGTACACCGCGAGCAAGTGGGCGTTGCGCGGGCTCACGCACGCGAG
CGTCACGGAGCTCGGGCCCCGCGGCATCCGGGTGAATCTGGTGCATCCGGGCTTCATCCGCACTC
CGATGACGGCGTCGG
>r33.1 |SOURCES={KEY=4440dff4...,bw,617385-617985}|ERRORS={}|SOURCE_1="mcg" (4440dff437a67938963f7ee3177b9a39f2c413a8)
TCGTCGACGAGCTGTGCGACGCCGCGCGCGCGGCATCCGGTGACGGCCCGCTCCTCGTCGTCGGC
GAGGACTGGGATGCCGCCGACGGTGCCGGCGGATGGACGCGGCACCTCCTGCCCGGGGCGCGCGC
CTGGCGCGTCGCCGACGGGGAGGACGCTCCCGCCTACTTCTGGGTCGACGTCGACGTGGACCTCG
AGCCGGTCCTCGCCGCGGTGATCGACGATCGCGCCGCCGTGCTGCTCACCGACGCGGGCATGCGT
TGGGGCGTCGCCCCCTACGACGGCGGTGTCGACGTCTTCCTTCCGGATGCCGAGACCCGCGCGGC
ACTGGCGGAGCGATTCTCCGCGTGGCGCTCGCCGCGGCCCGACGGGCTGTGACGCGCGCGGATCA
CCCGCGCGGACGGGCTCCGGCGATGAGCAGCGACAGGCCGAGCTCGAACGCGCGCGTGGCGACCG
GGTCGACCGGGTCGTAGCGCTCGAGCGTCGCATAGGCGGCGGCGAAGCGCGGCACCGTCTCCTCC
TGCCCGGTGGGGTCGAACATGACGCTCGGTCCCGACATGTCGAGCACGCTGCCGAGGATGAAGGA
CTCGAAAGCCGTCAG
>r34.1 |SOURCES={KEY=4440dff4...,fw,674379-674979}|ERRORS={}|SOURCE_1="mcg" (4440dff437a67938963f7ee3177b9a39f2c413a8)
ACCGCGATCGGCGGCGCGATGAAGAGGAACGTGCAGCGGTGCGCCTGGATGCACCGGAGGAAGGC
CAGCAGGTCGAACTTCGGCATCGTGACGAGCGTCGCGCGCTGCCGGAGCGCCAGATTCAGCAGCA
CCGTCATCCCGTAGATGTGGAAGAACGGCAGCACCGCGAGGACGCGGTCATCGCTTCCGAGCCGG
ATGCTCACGCGGCACTGATCCACGTTCGCCACGAGGTTGCGGTGCGAAAGCATCACCCCCTTCGG
CACCCCCGTCGTCCCCGACGAGTACGGCAGCACGGCCACGTGCGTCTCGGGATCGAAGTCGACGG
CGGGCGGGGTGCGCTGCTCCGCGAGCAGTGACCGCAGATCGAGGTGCTCCGGAGCGCCGTCCAGC
ACGATCACGCGGTCGTCGGGGATACCGGCCGCGGCGGCCGCTTCCGCAGCGGGTCCGAGCAGCGG
CGAGACGGTGACGAGCCAGGTGGCCCCGGCATCCGTCAGCTGCGTCTCGATCTCGTGCGCGGTGT
AGAGGGAGTTGACCGTCGTTACGGCGGCGCCCAGACGGAGGATGCCGTGGAAGACCGTCGCGAAC
GCGGGGATGTTGGGG
>r35.1 |SOURCES={KEY=4440dff4...,bw,679881-680481}|ERRORS={}|SOURCE_1="mcg" (4440dff437a67938963f7ee3177b9a39f2c413a8)
CCGGAACCGCAGCCTCGGCGGCGACGGCACGGATCACGTCCGGGGTGTCATCGGTCGAGTCATCC
ACGAAGATGATCTCGACCGAACGACCCGGAACCGCAGCCGTCGTTCGACGGACGAGTTCGGCGAC
GTTCGGACCCTCATTGAAGGTCGGAACGATGACGGAAAGGTCCATGGATACTCGCGTTTCGGTGA
AGCCGGAAGTACACAGCGTAGAACGGCCGACGCGTGCCCAAATGAGCATTGTGGATCATTTAGCT
GGGAGCTAGCGGGGCGTGCATCCCCGGGAGCGGTGCCACGGCGCGCCGTCAGCCGATGGCATCCC
TCAGATCGTCCACCGTCATGCCGTAGTTCATCCGGATGACGGGGAGCGCGAGCTTGTCCGTCCCG
ACGTGCACGTACCCGTGCTCGATGGTGCGGCCGAGCTCGAATCCGGCACGGCGGACGCCTTCCTT
GGTCGTCTCGTCGTAGTGCCCGAAGGGGTAGGCCACCACCTCCTTCGCGCCGAGGATCGCTGCGG
ACTGCTCCAGATCGGCGGCGATGGTGTCGGCGTCGTCGTTCACCATGCGACCCTTGCCGTTCGCG
CCGGCGCGGTGCATG
>r36.1 |SOURCES={KEY=4440dff4...,bw,1618771-1619371}|ERRORS={}|SOURCE_1="mcg" (4440dff437a67938963f7ee3177b9a39f2c413a8)
AGAGCGCATAAGCGGGCCGAGCCACCGACACGACAGCCAGCCCGCGGGCGTCGGCCGCCGCCTGC
ACGGGCGGAAGGATCGCACCGGTCTGCGGCGAGCCGTGGTGCCAGAGCAGCACGTCGCGCCCGGC
GACGTCGTCGTGCGAGACGTGGACGTCGAGACCCGCGATCGTCGTGCGCATGCGCCCAGGCTCGC
ACAAGCCGGGTCGAGTATCCCGGACACGCTGCTTCAGAATGCGAATCGAGGCGCGCCGGAACGTC
ACCACCCGAGACGGCGCCCGACCGCGCGGGCGGCGCGGTCGGGGAAGTCCTCCCAGCCGGGTCGG
AGGATGTCGCAGGCGAGGACGAACAGGGCGTGCGCCGCTTCCTCTACCGGCTTGTCGAGGGCACC
GCTGATCTCGGCGGCCCACCGTGGGTAATCGTGCTCGAATCTCCGTGTCGGGTCGATACGGTCGC
GCGACTCCGGTGCGGCTCCGGGGTACCGGGCTCGGATGGCGCGTACGAGGTGGTTGACAGCGTGG
AGACGGATGAACTGGCCGCCGTTCAGGATCTCCCCGCGCCGGACCCGTCCCATGCCCAGCAGGAT
CTTGACCAGGACGAG
>r37.1 |SOURCES={KEY=4440dff4...,fw,3279191-3279791}|ERRORS={}|SOURCE_1="mcg" (4440dff437a67938963f7ee3177b9a39f2c413a8)
CCTACCGTCAGGCCATCACGGCTGCCGGCAGCGGCACCGTGGCCGCGCTCGACGTGGAGCACTTC
CTCGCCGCGCGCGGTGAGGCGGGCGAGCCCGCCGTCGCCGAGAGCCCCCTCGAAGGGCTCCCCGA
CGCCGCTGTCGTCTGAGGAATAAACCCACGCTCACCGGGGTTTCCACCGGTAACGCTTCCATCTA
AGGAGAAATGCACATGACCGCCAAGGCGACGACCAGCGCGACCTTCGAGCAGGACGTCCTGCAGG
CCGAGGGCCCCGTTCTCGTGGACTTCTGGGCCGAGTGGTGCGGACCGTGTCGTATGGTCAGCCCC
GTTCTCGACGAGATCCAGTCCGAGAACGCCGACAAGATCACCATCGTGAAGCTCAACGTCGATGA
GAACCCCGACCTCGCGATGAAGTACCAGATCACCTCGATCCCCGCGATGAAGGTCTTCGAAGGCG
GCGAGGTCAAGACGACCATCATCGGCGCCAAGCCGAAGTTCGCTCTCGAGAAGGACCTCGCGGCC
TACCTCGGCTGAGCCCGCTCGCAGCGATAAGCCCCCGGCACCCTTGTGGTGTCGGGGGCTTTCTC
GTGGGTGACGGGATG
>r38.1 |SOURCES={KEY=4440dff4...,bw,3701021-3701621}|ERRORS={}|SOURCE_1="mcg" (4440dff437a67938963f7ee3177b9a39f2c413a8)
GAGCCCATCGCGATCTTGGTCCGCAGCACGAGCGGGACGGTGTTGTTGTCGCCGAACATGTGCCG
CGCCTTGCCGACCTGGTTGAACACCTGGTCGGCGGCCACCCACATGAAGTCGGGGTACATGAATT
CCACGACGGGGCGGAACCGGCCGTCCATCGCGATGCCGCCGGCGGCGCCGAAGAAGCCGTTCTCG
CTGATCGGGGTGCCGATGACGCGGTCGGGGCCGTACTTCTCGACCAGCCCCTTCGTCGCCCCGTT
GGTGCCGCCGCCGAGGCGGTGCACGTCCTCCCCGAGCACGATGATGCGCGGGTCGGTCTCCATCC
GGCGGTCCATGGTCTGCGCGGCCGCGTCGACGAACTTCAGGTCGCGCCACCCGCCGGTCCACTGC
GCCGGTTCGGATGCCGTGAGGGCATCGAGCTCGGAGGCATCCCCCCGGATGCCGGTGTCCACCAC
CGCGGGATCGGGCCACAGCTCCGGGCGGATGCGGCGTCGGCCGGGACGCTCGGGGTCGGCCTCGA
CCACGGCCGCGACCGACTGCGCAACGGCGGCCACGGCCTGCTCGCGGACCGCCTGCGCCTCGGCG
TCGTCGAGGAGGCCG
>r39.1 |SOURCES={KEY=4440dff4...,bw,738416-739016}|ERRORS={}|SOURCE_1="mcg" (4440dff437a67938963f7ee3177b9a39f2c413a8)
TCGGACTGTCGTTCACGGTGAGCGCCTATTCCGGCGACGCGGGCGTGGCGTGGCAGGGCGCGTGG
ACGGCCTTCTACTGGGGCTGGTGGATCTCGTGGGCGCCCTTCGTCGGCATCTTCATCGCGCGTAT
CTCGCGCGGCCGGACGGTGCGCGAGTTCGTCACCGGGGTGATCCTCGTGCCCACGCTCGTCGGCA
TCCTGTGGTTCACCGTCCTCGGTGGCTCGGCGATCTACGCGCAACTCACCGATTCGGCGTCGTTC
GTCGGGCCGGACGGCACGGTCGACGTGTCCACCGCGCTGTTCCAGTTGCTCGAGACGGTCCCCGG
GTCGGTGTTCCTCGTCGTCGGGTTCCTGCTCCTCATCGGGATCTTCTTCATCACCTCCGCCGACT
CCGGCGCCCTCGTGATGAGCATGATCGCCACGGGCGGCGAGGAGGAGCCCCCGCGCTGGACGCGC
GTGTTCTTCGCGCTCGCGACCTCCGTGATCGCCTTCGCCCTGCTCCTCGCGGGCGGGCTCACGGC
CCTGCAGGCGGCGGCAATCAGCATCGCCCTGCCCTTCAGTGTCGTCCTCCTGGCGATCTGCTGGG
CCACCGTGGTCGCCT
>r40.1 |SOURCES={KEY=4440dff4...,bw,1987717-1988317}|ERRORS={}|SOURCE_1="mcg" (4440dff437a67938963f7ee3177b9a39f2c413a8)
GCTCTCCCGCGGACGCGCCGCGCGCGCCCACGTGCTGAACCTCGGCCACGGCGTGCCTCCCGACA
CCGACCCGACGGTGCTCACGCGCATCGTCGCCCGCGCGCACGGGGAGGGGGAATGAGCGATCCGC
TCGAACGCCTCGCCGAGCACGCGCACGAGAGTCGTATCGTCGTCGTCGGCGGTGGCGTCTCGGGG
CTCGTCGCGGCGCTGGAGTGCGCCAAGGTCGGCATCCGAGTGACCGTGCTCGAAGCCTCGGATGC
CTTCGGGGGCGTCGTGCGCTCCGCGGAGGTCGGCGGGCTCAGGCTCGACGTCGGCGCGGAGAGCT
TCGCGACGCGGGGCGGGATCGTCCGCGGGCTGCTCGCAGAGCTCGGCCTCGCCGACCAGGTCGTG
GCCCCGAACGCCGCGGGAGCGTGGGTGGCGGGCGTGCCCGGCGTCGGGGCCGCCCCGTTGCCGAA
GGGCGGGGTGCTCGGCATCCCGGACAATCCGTGGGCTCCGGACGTGCGGCGGGTCATCGGCTGGG
CGGGTGCCTGGCGGGCGTACGTCGACCGGCTCCGGCCGCCGCTGACGATCGGCCACCAGCACAGC
CTTGGCGCCCTGGTG
>r41.1 |SOURCES={KEY=4440dff4...,bw,931177-931777}|ERRORS={}|SOURCE_1="mcg" (4440dff437a67938963f7ee3177b9a39f2c413a8)
CGGACCCGACCGCGTCACCTATGAGCTCGGCGCCGTCGTGCAGGAGGGCGTGGCCGAGATCCCGC
TCGCGCAGCTGCGCAACCCGGTGACCGGCGGACCGGGAATGCGGGTGACGTTCCTCGGCGACGAC
GGGGAGCTGTACGCCGAGGACCGCCGGGCGACCGCCCTGGTGTGGTTCGGCGGCGACGCCCCGAT
CGCGCAGTCGCGCACCGTCGTCCTGGAGACCGTCTACACCCCCGAGACGACCGGAGACATCGAGC
TCGGCTTCGCCGGAGCCAATCCCGGCCGCCTCTTCGTGGACGGAGAGCTCGTCCTCGACGACTCC
CCCGTCGTGGACGGAACCGACCTGGGTGCCGCGTTCCTCAACCCGCCGTCGCTGACCGCGCCCGT
GCGGGTCGAAGCGGGACGGGAGATCGCGGTCCGCGCCGAGTTCGACCGCGCCGAGGGCGGCATCC
CCGGGGCGATGAGCGTCACGCTCGGCATCGCCCCCGAGAACACGGATGCCGACGAGCTCATCGCC
CGCGCGGCCGCCGCCGCCGCCCGAGCCGATGTCGCGGTGGTCGTGGTCGGCACGAACTCCAAGGT
CGAGTCCGAGGGCTA
>r42.1 |SOURCES={KEY=4440dff4...,fw,1665424-1666024}|ERRORS={}|SOURCE_1="mcg" (4440dff437a67938963f7ee3177b9a39f2c413a8)
CGGCGGGGTCGCTCGACGACGGCGACGTGGATGACGCGGTCTCGCGCGCCATTCGATCCGCGCAC
CTGCGCGCGACCCTCCCCGACCAGGTGACCTCGGTGCGCGCCGAGGACCTCGGCGGCTGGGCGCT
CGTGCAGACGCTGCCCCGTTCGCGCTCGCTCCTCGTGCAGGCGTGCCCGGCGGCCTTCGTGCTGG
CGTCGTCGGAGGACTCGACGCAGCGCGACACCGTCGAGGCGTACCTGGATGCCGCGGGGCGCGCC
TCCGTCGCCTGCCAGCGCCTGCACATCCACCGCACGACGCTGTACTACCGGCTCGAGCAGATGCC
GGAGGTCGTCCGCGAGGCCCTGGCCGACGGCCTGCAGCGGAGCACGCTGCACCTGACCCTCAAGC
TCCTGCGGCTGTGGGACGAGGAGCTGCGCCGCGAGCAGCCGGCCGCGGCGACGCCGGTGCCGCTG
CCGCGCGAGCGCACCGCGGAGCGTCTGTTGGCGTAGAACCGACGGCCCGGGCGCCCGGGCGTCAG
GCCGGGCGTGCGACCAGCCGCGACGAACGCGCCGCGAGCTCGCGCAACCGCCGGGGCGGCACACG
CAGGCGGCTGAGCTG
>r43.1 |SOURCES={KEY=4440dff4...,fw,1595846-1596446}|ERRORS={}|SOURCE_1="mcg" (4440dff437a67938963f7ee3177b9a39f2c413a8)
CTCCCGCAGGACCTGCGTGAAGCCTCCGGTGGACGCACCGAGGTCGAGGGCGACACGTCCGGACG
GATCCAGCTCGAACGCGTCGAGGGCGGCCAACAGCTTGTGCGCGCCGCGACTGACGTAGTGGTCG
GCGACGGCCACCTCGATGAGCGAATCGTCTTCGACGCGCACCGAGGACTTGACCACGCCGCGCCC
GTCGACGGTCACCAGACCGTCCGCGATCAGCTGTGCGGCGTGCGTACGCGAGCGCGCCAGACCGC
GGGCGGCGAGCTCGGCATCCAGGCGCCGGGTCATCCGTCGGCCGACGGGGCGACGCCCGAGTCGA
GCCGACGAGCGAGTTCGTCGTGCAGCGCCGCGTACGCGTCGGCGCGCGCCTCGAGCGGCTGTTCC
TCGATGATGCGGAGGCGGCCGATCAGTTCGGCGTCGGCATCGGTCTCACGGTCATCCGACATGGA
TGCCATCGTATCGGCGTCACCGCACGCGGAACGGGTCCGCGTACAACTGCTCCGGAACCCGGAAG
CCGAAGATCGCGCGACCCGAGTTCCAGATCGCGGCCGCCCCCGCTCGCAGGAGGTCGATCTGCCT
GCTTCCTTCGGACAC
>r44.1 |SOURCES={KEY=4440dff4...,bw,1683400-1684000}|ERRORS={}|SOURCE_1="mcg" (4440dff437a67938963f7ee3177b9a39f2c413a8)
CATCCCTCCGCCCCCGTACCCGCACTCGCGGCACGGGGGCGGAGGCGTCTGCGGCGGGTCCCGGG
GGGAGCCACATCACGTGATCTGGGCGAGGCCACCCGCCGGGGCGCGCACACGCCGGGTCACCTCG
GCGACATCACGTGATCTGGCTCCCCGACGCCTCGGGAAGCAACCGCCGCACCGCGAACGGGGTCA
CCACCCCGTGGAACAGGATGCTGAGCACCACCGTGAACACCATGGTCGACAGCACGACGTCGCCC
GTGTCCTCGGGGAGGCGGTTGTACGCGAGGAGCCCGAACACGATGGTCGCCGTCCCGCGCGGACC
GACGAACCCGATCAGCGCCCGGTCGCGCCACGAGATCGGCGAGCGCAGCAGGGCGATGCCGACCG
GGATCGCCCGCAGCACCGTGACCGCGAGCGCCGCGAAGATCACCACGCGCAGATCGACGCCGTTG
AGGATCACGACCGTGAGCACCGCCCCCATGACGAACCAGATGATGTTGGCCGCGAGGGTCCCCGC
CTCCTCGACGAGGAGCGTCTCGGCATGGGGGACGTTGCGCCCCTCGAGGTCCTTCGCGCGCGTGA
GTCGATAGACGATGC
>r45.1 |SOURCES={KEY=4440dff4...,fw,3108542-3109142}|ERRORS={}|SOURCE_1="mcg" (4440dff437a67938963f7ee3177b9a39f2c413a8)
CAAGCAGGCCAGCGTCTACGACCTGGCGCAGATCGTGCCGTCGGCGGCCGGCCTGCTCATCCAGA
AGGAGCTCGAGGTCCTCGACCGCCTGACCGAGAACCCCGAACGGCCCTACACGGTCGTCCTCGGC
GGCTCGAAGGTCAGCGACAAGCTCGGGGTCATCGAGCACCTGCTCCCGCGCGTGGACAAGCTCCT
CGTCGGTGGCGGGATGATGTTCACGTTCCTGGCGGCCGAGGGGAACAAGGTCGGCTCGAGCCTGC
TCGAGCAGGACCAGATCGACACCGTGAAGGGCTACCTCGCCACGGCGAAGGAGCGCGGCGTCGAG
ATCGTCCTCCCCGTGGATGCCGTCGTCGCGGCGTCCTTCTCCGCCGACGCGGAGCACGTCGTCGC
GGATGCCGTGGCGCTCGAGGACACCCCGTTCGGTGCCTCGGGTCTGGGCTTGGACATCGGTCCTC
GCACGGCGGACCTGTTCGCCGAGGCCATCCGCGATTCGCGCACCGTCTTCTGGAACGGCCCCATG
GGCGTGTTCGAGATGGCCGCGTTCGCCGCGGGCACCAAGACCGTCGCGAAGGCGCTCACCGAGGT
CGACGGCCTCAGCGT
>r46.1 |SOURCES={KEY=4440dff4...,fw,894513-895113}|ERRORS={}|SOURCE_1="mcg" (4440dff437a67938963f7ee3177b9a39f2c413a8)
AAGAACACCAGAGCGGGGATCATCGACAGCGAGGTGAACGCGAGCACGCGCGCGGTGTCGACGGA
GTACTGCGACGCGAACGCCTGCGTCCCGAGGGGCAGGGTGTACGCCGCTTCGTTGTTGAGGATGA
ACAGCGGGAGCATGTACGAGTTCCAGCTGTTGACGAAGGCGAGGATGCCGACGGTCACGACCGCG
GGGACGGCGAGCGGCAGCACCATGCGCCAGAAGAACCCGAGCCGGCCGAGCCCGTCGATCGACGC
GGCCTCCTGCAGCTCGCGGGGGATCGCCGAGAGGAACGGCGACAGGATGATCACCGTGATCGGCA
GCGCGAACGCGATCTGCGGGACGATCACTCCCGCGAGGGAGTTCATGAGCCCGAGGTTGCGGACG
AGGATGTACAGCGGCGTGATGGCGACCGTCATGGGGAACATCAGCCCCGCGGTGAACAGTGCGTA
GATGGCGCCGCGTCCGCGGAAGCTGTAGCGCGAGAGCGCGTACGCGGCCATGAGTCCGAGCGCGA
CCACGAACAGGGTCGTGGCGATCGCCGCGACGGTGGAGTTGGCGACCTGGCCCCAGAACGTGCCG
CTCGCCAGCACCTCG
>r47.1 |SOURCES={KEY=4440dff4...,bw,699860-700460}|ERRORS={}|SOURCE_1="mcg" (4440dff437a67938963f7ee3177b9a39f2c413a8)
GTGAGGACGTGACGGGACCGGTGGTCTACGCCGGCGACATCGCTGCATCCGGAGCGGATCCGGCG
AACGCCGCCCTGTGCCTCCTCGGATCGCTCGACGCGGCGCAGGCCGCCGGCAAGATCGTCGTGTG
CGACCGCGGGCAGAACGCGCGCATCGAGAAGTCGCAGGCCGTGAAGGAGGCGGGCGGGATCGGCA
TGATCCTCGTCAACGTCACCCCCGCGTCGGTCGACAACGACTTCCACTCCGTGCCGACCGTCCAC
ATCGACGCGCGCTACCGCGACGACCTCCTCGCCTACGTGCGGGGGAACGCGGATGCCACGGCGAC
CCTCGTGGGCGAGAACGTCACGGGAGTCGAGACGCCGACGCCGCAGGTCGCCGGCTTCTCGAGCC
GCGGACCGATGCTCGCCGACGGCAGCGACGTGCTCAAGCCCGACATCTCGGCGCCCGGCGTGGCG
ATTCTCGCCGCCGCCGCGAACGCCGAGGGTGCGGCTCCCACGTTCGAGTTCCTCTCGGGCACGTC
CATGTCCTCGCCGCACATCGCCGGTCTCGCCGCCCTGTACCTGGGCGAGCGGCCGCTGGCCACGC
CCGCCGAGGTGAAGT
>r48.1 |SOURCES={KEY=4440dff4...,bw,2822336-2822936}|ERRORS={}|SOURCE_1="mcg" (4440dff437a67938963f7ee3177b9a39f2c413a8)
ACGTCGACCTCAGGATGCCGCGACTCGCACGACGGATGAGGTCATGCCGAATCTACGGCTCACGC
TCGGCCTCGCGTCGGCGGAGGGCACCCCTTGCGCGAAGGCGTGTGGAAGGTCACGGCTGCCGCCG
CACCCCCGCCCAGCCCTCGCCGTCGCGCGAGAACACGATCCGGTCGTGCAACCGCGACGGACGAC
CCTGCCAGAACTCGATCTCGCGCGGCTCGATGCGGTACCCGCCCCAGTGCGGCGGCCGCGGCACC
GGGGACCCCTCGGGAAACCGCTCCTCCACAGAAGCCATCTGCTCCTCGAGGGCGGCTCGGGATGC
CACGGCCTCCGACTGGTGACTCGCCCAGGCCGACAGCTGCGAACCGCGCGGTCGCGAGGCGAAGT
AGGCGTCGTCACGCTCCGCCGGCAGCGGCGTCGCCGCGCCGAGGACGATGACCTGCCGCTGCAGC
GCGTACCAGGGGAACAGCACCGACACCGCCGGATTCCCGGCGAGCGCCCGCCCCTTCCGCGACTG
CCGGTTCGTGAAGAACCACAGCGCGCCGTCGTCGTCGATCCCGCGCAGCAACACGGTGCGCGAGG
TCGGTGCGCCGGTGG
>r49.1 |SOURCES={KEY=4440dff4...,bw,3202030-3202630}|ERRORS={}|SOURCE_1="mcg" (4440dff437a67938963f7ee3177b9a39f2c413a8)
CAGGTCTCGCAGATCGAGAACATGATCACCTCGGGCGCCAAGGCCCTGATCATCGCCTCCATCGA
CGGCACCACCCTCACCGACGTGCTGCAGCAGGCCGCCGACGCGAAGATCCCGGTCATCGCGTACG
ACCGCCTCATCAACGGCACCAAGAACGTCGACTACTACACGACGTTCGACAACTACAAGGTCGGC
GTCCAGCAGGCCACGTCGCTCCTCACGGGCCTCGGCGTCCTCGACGCCTCGGGCAAGGACACGGG
CGCTGCCGGTCCGTTCAACGTCGAGCTGTTCGCCGGAAGCCCCGACGACAACAACGCGACGTTCT
TCTGGAAGGGCGCCATCGACACCCTCCAGCCGTACCTGGACAAGGGCACGCTCGTCGTCCCGTCC
GGCCAGACCGAGTTCGGCCAGGCCGCGATCCTGCGCTGGCTGCCCGAGACGGCGCAGAAGCGCAT
GGAGAACATCCTCACCGTCATCGGCGGCACGAAGCTCCAGGGTGTGCTCTCGCCGTACGACGGTC
TGTCCATCGGCATCATCTCGGCCCTCACCTCGGGCGGCTACTCCGCCGACGCCCTGCCCGTCATC
ACCGGTCAGGACGCC
>r50.1 |SOURCES={KEY=4440dff4...,fw,3003489-3004089}|ERRORS={}|SOURCE_1="mcg" (4440dff437a67938963f7ee3177b9a39f2c413a8)
GCGCCGTCCGACGCGGGCCACGGGTGAGCGGAGCCACGGCGACGGCCGAGCCGCTCACGACGGGG
TCACCGCCCGCGGACCGGCACCCCGGTTTCCACCCGGGACCGTGGTGTCACCAGTCGATCGCGCG
CGTCTGCCCGATCAGGCACGCGCCGGTGGACAGCCCCGGCAGCACGGTGGCCACGGGGTCGCCGA
TGGACGGGCCCACCTGACCGACGAGGCAGTCCTCGCCCCACCGCACCGCGAACTCGATGCTCTCG
GCGGGGTTGCCGATCGTCGTGGCGTCGGGTGTGACCTGCATCGCCGACTTTTCGAAACCGGCGGC
GACGAGGGCGTCGACGTAGGCCCGCCCGGACACCTGGTCGGGTCCGGCCCACACCGCGCGCACGA
CATCCGCGAAGAGGGGGAGGTTCTCCGCCGCCGACCCGGCGGGGACGAGGGCCGGGACCGCAGCG
GACGCCGAGGGAGTCGTCGCTGCCGACGCCGTCGCCGCGGGGGTCGCGACCGCCTCGGAGGGACC
GGCGGGCGGCGTCGGGGTGCACCCCGCCAGCGCGAGAACGGCGGCCGCCGCCAGAACGGTGGCCG
GTCGGGGTGTCAGGC
>r51.1 |SOURCES={KEY=4440dff4...,bw,3484754-3485354}|ERRORS={}|SOURCE_1="mcg" (4440dff437a67938963f7ee3177b9a39f2c413a8)
TCGGCCGCCACCAGGCGGTCGTAGCTCTGCTCGGTCCAGTTGACGAACCCCTGCGGCGCCTTCTT
GCGCACGATCTTCTTCTGCTTCTTCAGGTCGTCGCCGGCCTTGAGGATCTGCGCGGCGTTCTCGA
TCTCGTGATCCGGTGCCATGACGACGACGGTTCCCGCGGTGTCGTACCCCGCGCGGCCCGCGCGG
CCGGCGATCTGGTGGAACTCGCGGGCCGACAGCTGGCGCATGCGCGTGCCGTCGTACTTCGTGAG
GGCCGTCAGGAGCACGGTGCGGATGGGGACGTTGATGCCCACGCCCAGCGTGTCGGTGCCGCAGA
TGACCCGCAGGAGCCCGCGCTGGGCGAGGGTCTCGACGAGCCGCCGGTACCGGGGCAGCATGCCG
GCGTGGTGCACGCCGATACCCGCGCGCACGTAGCGCGAGAGGGTCTTGCCGAAGCCGGTGGTGAA
GCGGAATCCGCCGATCGCCTCGGCGATCTCGTCGCGCTGCTCGCGGCCGATGATGCGGATCGACG
ACAGCGCCTGTGCCCGCTCCATCGCCGCCGCCTGGGAGAAGTGGACGACGTAGACCGGGGCCTGC
TTCGTGTCGAGTAGC
>r52.1 |SOURCES={KEY=4440dff4...,fw,687898-688498}|ERRORS={}|SOURCE_1="mcg" (4440dff437a67938963f7ee3177b9a39f2c413a8)
CGTAGGTCATGTTCGAGCTGGCGATCCGCACCTTCCGCTGCTCGCCGTAGAGGAAGGTCTGCCGC
TGCTCCGGGGTGAAGTCGCGCACGGGGGTGTCACCGTCGAAGAAGCCCGCCTCCGCGAAGATCCG
CACCATCCAGCCGTCGGCGGTGTAGCCGGGCACGAGGATCGCGCCGTCGTTGAGCGAGAGCGACT
CGTCGACGAGCTGGGAGACGTCGATGTCGCTCACCTGTCCGAGCCCCTCGCAGTCCGGACACATG
CCGCCGGTGATCTCGAACGACCGCCGCTCCCTCTGCCCCTTTCGGGCTCCGGTCGCGATCGTCAC
GGCTCCCGCGCCGGAGAGGGACGGGACGTTGAAGGAGAACGCCTGCGACGACCCGACGTGGGGCT
GCCCGAGCCGGCTGAAGAGCACGCGCAGCATCGCGTGCACGTCGGTCGCGGTGCCGACGGTCGAG
CGGGAGTTGGGAGCCATGCGCTCCTGGTCGACGCGGATCGTCGCGCTGAGGTTCTCAAGCGCATC
GACCTCGGGCCGCGCGGGCTGCCCCATGAACTGCTGGACGAACGTCGGGTAGGTGTCGTTGATCA
ACCGCTGCGACTCGG
>r53.1 |SOURCES={KEY=4440dff4...,bw,2359469-2360069}|ERRORS={}|SOURCE_1="mcg" (4440dff437a67938963f7ee3177b9a39f2c413a8)
CGACGTCGCCTCCCCCGGAATCGTGATCGCCCCCGTCGTCCCGCCGCGCTCGGCCCTGCGCCCGC
TCGGCCTCGGCGAGGTCCGGATCACGGGCGGGTTCTGGGGCGACCGGCAGCGCGTGAACGCCGCC
CACACGCTCAGCCACATCCTCGGACGCCTGGAATCCGAGGGCTGGCTGCCCAACTTCGACCTCGC
GGCCGCGGGCCGGCTCCCCGCCGGCCGCCACGGCCGGGAGTTCTCCGACTCCGAGGTCTACAAGT
TCCTCGAAGCCGCCGCATGGGAGATCGGCCGCAGCGACGACGCCGACCTCGAGCGCACCTTCCGA
GACGTGGTCGCCCGCGTCGCCGCCGCTCAGGAGCCCGACGGCTACCTGAACACCGAGTTCGGCCG
CCCCGGGCAGCAGCCCCGCTGGTCCGACCTCGAATGGGGCCACGAGCTGTACTGCCTCGGGCACC
TCTTCCAGGCGGCCGTGGCGCGCGAGCGGACGCGGCCGGGGGCCGACGACGGGCTGCTGACCATC
GCCCGCCGCGCCGCCGACCTCGTGTGCGACGTGTTCGGACCCGACGGCATCCCGGCCTTCTGCGG
TCACCCCGAGATCGA
>r54.1 |SOURCES={KEY=4440dff4...,bw,1932418-1933018}|ERRORS={}|SOURCE_1="mcg" (4440dff437a67938963f7ee3177b9a39f2c413a8)
CCCGGACGTCGGGGTGGATGTCGCCGTCGGCCCGCCCGGTGCACAGCCACACGAGGTGACCGTTG
GCGCGAGCCTGTCGGATGGCGGTGACGGTCGAGGGGGCGATCAGCGAGCCGTGCTCGAGGATCGT
GCCGTCGACGTCGAGAAAGGCGATGCGGGTCATGGTTCTCCGCGGGTCGGCCCCGAACCGCGAGG
GCTCGGGGCCGACCCGATCGATGGGGATCAGCGGGTCAGGGACGCGCCGTTGGTCCGGATGACGT
CGGCGTACCAGTGGAACGACTTCTTCCGGTACCGATCGAGGGTTCCGGAGCCGTCGTCGTTGCGG
TCGACGTAGATGAAACCGTATCGCTTGCTCAGCTGCGCCGTGCTGGCGCTGACGATGTCGATGCA
GCCCCACGAGGTGTACCCGAGGACGTCGACGCCGTCTTCGAGCGCCTCGCCGACCTGCACGAGGT
GGTCGTTGAGGTAGGCGATGCGGTAGTCGTCGACGACCGTCTTCTCCCCGTCCACCTCGACGAGC
CGGTCGCGCGCGCCCAGGCCGTTCTCGACGATGAACAGCGGCTTCTGCCAGCGGTCCCAGAACTG
GTTCAGCACGAGCCG
>r55.1 |SOURCES={KEY=4440dff4...,fw,649130-649730}|ERRORS={}|SOURCE_1="mcg" (4440dff437a67938963f7ee3177b9a39f2c413a8)
CAGCTGCTTCAGCATCCGCGTGTTGCCGAGGGTGTTGGGCTTGACGTGCGCGAGGTCGAGGAACT
CCGCGACGCCCTCGTCGGGGCTGCGGACCAGCTGCGAGTAGACGTCGGGATCGACGACCTGCTCA
CCGATGGGCGCGAAGCCGCGGCGCGTGAAGAAGTCGACCTCGAAGGTGAGGCAGAAGAGTCGCGA
GACGCCGAGCTCGCGCGCGTTCTCCTCCAGCATCTCCACGATCGCCCGGCCCACCCCGTGGTGCA
GCCAGTCGTCGTGGACGATGAGGGTGCGGATCTCGCCCAGGTCCTCCCACATGACGTGCAGCGCC
CCGCACCCGATGACCTCGCCGTCGACCTCGGCGACGACGAACTGCTGCACCGAGCCGTACAGGAC
GACCAGGTCCTTGCCGAGGAGGATGCGCTTCTGCACGAACGGCTCGAGCAGTTCGTGGATGCGTC
GCACGTCGCCGGTCGCGGCGGGGCGGACGACGAACGGCGCGGCGGAGGTCATCGTCCCAGGGTAC
GACGAGGGCCCGGATGCCATGGCATCCGGGCCCTGTTGTCGTGTGATGGTCAGCTGCCGGCGACG
ATGTCGGGCGTCGCG
>r56.1 |SOURCES={KEY=4440dff4...,fw,2289335-2289935}|ERRORS={}|SOURCE_1="mcg" (4440dff437a67938963f7ee3177b9a39f2c413a8)
GCACCTTGCGCAGCTCGGGGGCGATCTCCATCATCTTGCGCTGGCTCTTGATCTGCTTGACGAAG
AGCGGGATGAGCGCCGCCCGCACGATGAGAACGAGGCCGATTATCGACAGCACCCACGTGAGGCC
CGCGGCCGGAGGCATGCCGACCGCGGTGAAGAGCGCATGCCAGCCGACCAGCACGAGCTCGACGG
CCCATTTCAAGGGCCAGAGGACGATTCCAATGAGATCCGGCACGGATCAGTCCTTTCGGGAGGGC
ACGACGAAGCCGTGCGGAGTGAGTTCGTGACGGAAGGCGCGGTGCGGACGGACGTCGTCGATGCC
TCCCTGAGCCCAGGGGTGGCAGCGGGCGAGGCGGGCCGCGGTCAACGCGGCACCTTTGACGAGTC
CGTGCTGCTGCACGGCGCCCACCGAATAGGCGGAGCAGGACGGGTAGTACTTGCACACGTCGCCG
TAGACGTGCGAGATCGTCGCGCGGTAGGCGTGCAGAAGGGCGAGGCCGGCGTTGCGGGGGAGAAG
GGGAACGGATGCCGCGATGGTGTCCCACTCCAGGTGCCCGACGCCGGTGGACGAGGTGGGCAGCG
TCGACGTACTCATGC
>r57.1 |SOURCES={KEY=4440dff4...,fw,1133357-1133957}|ERRORS={}|SOURCE_1="mcg" (4440dff437a67938963f7ee3177b9a39f2c413a8)
TTGATCGCTTTGAGGGACGCTTTCCGAGGCGAGACCGAGAGCGCCCGCGTCCGGCTGGACCGCGT
TCGGGCGGACCCGGTTCTGCGTCGGGCCTACCGGCTCCGGCTGGTGCTGGATTCCGTCGAAGTAC
TCATCGAGGGACCCCAGGGGAACTACGAGCATGCTCTGGCGCTCCTGTCCACGCGCGAACCGGAC
ATCCTCGATCTCACCGTCGGCCCGTGCGGTCCGGTGGAACTGTTCGACTTCGTCGACTACGCGAT
TCTGCTGGGCCAGATCGAGGATGCCGCGGCGCGGGTGGAGCTCACGCGGGAGATCCTGCCCCCGT
ACGGATCCGAGCGCGCCGCCTTCGTCCTCTCGGCGTGCGATGCCGCCATCGCGGTCCGGACGTCT
CTCGCGCCCGCCGAGGCGTTGCTCGCTCGTTCGCAGGCCGTCCCGTTCGTCTACGAAGCGGCTCG
ACTCCGGCTCGTCTATGCCGAGCGTCTGCGCCGGCTCGGGCGAACCGCCGAAGCGCGGCGCCACC
TCCACCGTGTCGAAATCGATCTGAAGAGCGTCGACGCCGGCGCGTGGTTGGAGAGGGTGCGTCGG
GAGCTTCGCGCCTGT
>r58.1 |SOURCES={KEY=4440dff4...,fw,2113076-2113676}|ERRORS={}|SOURCE_1="mcg" (4440dff437a67938963f7ee3177b9a39f2c413a8)
TCCCGCGGCCTTGAGCTGCTGGAGCAGTTCGGGATCGACCTGCGCCGGCTCGGCCAGACGCCGGA
CCGTACCGGAAATGGGCTCCCCGGCATCCGTCAGCTTCCGCACGAGGCCCACGACGCCTTCTTCG
AAGGTCGCCCCGGCCACGTCGCCCAGCTGGTCGAGGCCCGGGATGGGGTTGCCGTACGGGGACTC
GGTGGGGTGACCGAGCAGCTCGACGAGCCGACGCTCGACCTGCTCGCTCATGACGTGCTCCCAGC
GGCAGGCCTCGTCGTGCACGTAGGCCCAGTCCAGGCCGATGACATCGCTCAGGAGGCGCTCGGCG
AGACGGTGCTTGCGCATGACGTCGACGGCCTTCTGCCGCCCGTCGCCCGTGAGCTCGAGCCGGCG
GTCTTCGGAAACGACGACCAGGCCGTCGCGCTCCATGCGCCCCACGGTCTGCGAAACCGTCGGAC
CGGAGTGGCCGAGCCGCTCGGAGATGCGCGCGCGCAGCGGAACGATGTTCTCTTCCTCGAGCTCG
AGGATCGTGCGCAGGTACATCTCGGTGGTGTCGATGAGATCGGTCATTCAGGAGTCCTCGGGCCT
CGTAGCGGTCCTCCC
>r59.1 |SOURCES={KEY=4440dff4...,bw,916208-916808}|ERRORS={}|SOURCE_1="mcg" (4440dff437a67938963f7ee3177b9a39f2c413a8)
AGCGCGGTGGTGTACGGCGGGTCGGCGGGGCCGGGCCTGCTCACCGACCTCGGCGGGGCGGTCGA
CGGCCTGTTCCTCGGCCGCTTCGCCCACGACCCCGCGCAGCTTCGCCGCGTCCTCGACGAGGCCG
CCGCCCGCGCGGGGGTGAGCGCGTGATCGGCCTGGGAACCTACGCGTTCTTCTGGCAGCACTCCG
CCCTCGCTCCCGAACCCCTGACGCTCCGCGGAGCCTTCGAGGCCACCCGTGCGCTCGATGTGGGG
CTGTTCCAGATCTGCGACTACGCCCCTCTGGAGCACATGGGCGATCGCGAGCTGGCCGAGGCGGC
GACCGCCGCACGTGATCTCGGGGTCATCGTGCAGCTCGGCACGAAGGGCCTCACTCCCGAGCGGC
TCCAGCGCTTCCTGTGCCTCGCCGAGGTCTTCGACGCCCGCCTCCTCCGCTCGATGCTCAGCGGC
CCGGAGGGCACTCCGACACTCCGGCAGGCCGAGCTCTGGCTCGCCGACACCCTGCCCTCGTTCGA
GGACGCCGGGGTGACCCTGGCCCTCGAGACCTACGAGCAGGTCGCCACGGTCGACCTCGTCGACC
TGGTGTGGTCGCTGT
>r60.1 |SOURCES={KEY=4440dff4...,fw,322803-323403}|ERRORS={}|SOURCE_1="mcg" (4440dff437a67938963f7ee3177b9a39f2c413a8)
CGGGCGCAGGAGGCGCGCTTCCAGGAGGAGACCTTCCAGCGACTCGCGGCTCTGCGGGGTCTCGA
GGGCATCGGCGAGACGTTCCAGCGCGGCGGCGAGCTCGCGCCCGAGGACGTCGAGCTTCTCGCGC
GCCGGGGGGACGAGGACCGGGGGGACGAGGGCGGTGTTCACCAGGATGCCGATGACCGCACCGAT
GACCGTCTCCAGCACGCGGTCGAGGGCGTAGTTCGGGGTCGCCGTGCCGAGCGCGAGGACGAGCA
CCGCGCTGATCGCCACCTGGTTGGTCGCGCCCGGTGACATCCGCAGCGCCCACGCCACGCCGAGG
GACACCGCGCCGGCCAGCAGGATCACCCAGGTGGGGGACCCGAGCACGATGCCGAGCAGGGAGGC
GATGACGACGCCGACGATCACGCCGACGCTGCGCTCGACGGCGCGGGCGAAGGACTGATTGATGC
TCGGCTGCACGACCAGGACGGCGGCGATCGCTGCGAAGATCGGGGGCGGTCCGGGGACGAGCGCG
CCCGCGGCGATCCAGGCGGCGATCATCGCGACCGCGGATTTCGCGACCTGCAGGAACGGTCCCCG
CCGCGCAGCGCGGAA
>r61.1 |SOURCES={KEY=4440dff4...,fw,793352-793952}|ERRORS={}|SOURCE_1="mcg" (4440dff437a67938963f7ee3177b9a39f2c413a8)
GCGACCCGACCGACGTCAACCCCGAGGGCGAGATCAAGCCCCGCGAGATCTCGTGGCTGCTGTCG
CGTCCGGCCGACGGCGGCGTGATCACCGCGATGCAGAAGATCGCCGACGAGTACGCCGCCGACCA
CCCCGGCTTCTCGCTGAACCTCATCACGACGCCCGATCGCCCCAGCTACATCCAGAAGTACGAGA
CCCTGGCCGCCGCCAACAAGCTGCCCGAGCTCTTCGACACGGATGCCACGCCCTTCGCGCAGAAG
CTCGCTCAGCAGGGCCGCATGGTCGACGTCGACCTGCTGCTGAAGGACCTCGGCCTGTCCGACGA
GTACCGCGACGTCGCCCTGACCTATCAGCGCTTCGACGACGGCTCGCTGTACATGGTGCCGTTCG
AGTTCCAGCTGGAGTTCTTCTGGTACAACAAGGACCTGCTCGCGCAGGCCGGGGTGCCCGTCCCC
GCGACGCTCGACGACATCGCCCCGATGTGCACGGCGCTCCGGGCCAAGGGCATCACGCCGATCGC
CCTGGACGGCGCCGACGGCTGGCCGCTCGAGCGGTACATGGCCTACTACCCGTTCCGCCAGGCGG
GCCCCGACTACGTGC
>r62.1 |SOURCES={KEY=4440dff4...,bw,2391300-2391900}|ERRORS={}|SOURCE_1="mcg" (4440dff437a67938963f7ee3177b9a39f2c413a8)
CACCCGGCCGCCGGCTGGGGTGCGGCGCTCACGGTCGGGAAGGTCCTGCTCGAGCAGCGCCAGCC
GATCGCCGGCACCAAGGCCATGTTCACGATGAACCACCCGAAGAGCGGTTTCGACTGCCCCGGGT
GCGCGTGGCCCGACGACAAGGGCGTCGCCCTCGACATCTGCGAGAACGGCATCAAGCACGTCACG
TGGGAGATGACGCACAAGCGCGTCGGCAAGGAGTTCTTCGCCGAGCACTCCGTGACCGAGCTGTC
GCAGTGGACGGACTTCGCGCTCGAGGATGCCGGTCGCCTCGTCGGTCCGATGGCGTACGACGCCG
CGACCGACCACTACGTGCCGATCTCGTGGAACGACGCGTTCCGCCTGATCGCCCAGCACCTGCAG
GGTCTCGACAGCCCCGACCAGGCCGCCTTCTACACCTCGGGGCGCCTGAGCAACGAGGCGTCGTT
CCTCTACCAGCTGTTCGCGCGCGAGCTGGGCACGAACAACCTCCCCGACTGCTCGAACATGTGCC
ACGAGGGCTCGGGCCGCGGGCTCACGGCCTCCCTCGCCACCGGCAAGGGCACCGCCGACCTCGAG
GACTGGCAGAACTGC
>r63.1 |SOURCES={KEY=4440dff4...,fw,3317057-3317657}|ERRORS={}|SOURCE_1="mcg" (4440dff437a67938963f7ee3177b9a39f2c413a8)
AGGCGTCGCTGTCGGGCATCGGGACGAGGGTGTACGTCCAGATGGCCCAGAAATACACCGCCGCG
CCCGCCCACAGGAGCGTCCGGCCGAACGAGAGCCGCCCGCGCCGTCGGTAGCTGACGGCCACGAA
CGGCACGAAGGCGAGGAACGCCACGACGCCTCCGAGGAAGATCGCCAGGCTCCCCGATCCGATGA
TGTTGTGCACCCGGCGAGCCTAGGGAATAGTGCCCGAGGCCACGGAGTTCTCACCGTTACGGTCA
CCCGTGCACCTCGCCGGATGACTACCAGCCGGTGAACGCGCCGCGGGTCAGATTGCGTACGGGCG
GTAGTGCGCGTAATGTCGCGCGCCGTGACTGACGAAAGTCGCGAGCCCGGCGAACCGACGCCGAT
GGCCAAGCGCATCCTGATCGGCGAGCCTCTCACGTCGGAAAAACTCGACGAACAGCTCCTCCCCA
AGAAGATGGCCCTCCCCATCTTCGCCTCCGACGCACTCTCCTCCGTGGCCTATGCGCCACAGGAG
CTGCTGATGATCCTGCTGATCGGAGGGACGGCCCTGCTGACGCTCAGCCCCTGGGTCGCCGCAGC
CGTCGTCATCCTGCT
>r64.1 |SOURCES={KEY=4440dff4...,bw,963281-963881}|ERRORS={}|SOURCE_1="mcg" (4440dff437a67938963f7ee3177b9a39f2c413a8)
GTCTGCACGATGGAGGCCAGGGTACGCACCGAGGGCAGACCGCGACCGAGGAACGCGTCCGAGAG
CACGGTGCGCGACACACCGCTCTCGGACTGCAATCGCGAGAGTGTCGGGTTGCCGGCGGACACGC
GCAGCAACCGCAGATCGGACGCCAACCGCGCCACGGAGTCCTGGCCTCGAAGTCCTGTCATGCCC
TCGCCCCGTCGATCGTTCGGAATCGTGTCGTCGCCGCCTCAGAGGCTCGCGGCGAACTCTCGGAT
CCATGGCCGAAGTGCAGGTCCCAGATCATCGCGTGCGGAGGCGAGCTGGAGGATCGCCTTGACGT
AGTCCACCTTGTCGCCCGTGTCGTAGCGCGCGCCGGAGAAGACCACGCCGTAGACGCCGCCCGCG
ACCTCCTCGTCACCCTCGGCCGCGATGACCTGGAGGGCGTCGGTCAGTTGGATCTCCCCGCCCTT
GCCCGGCGGCGTGTCCTCGAGGACGTCGAAGACGGCGGGCTGCAGCACGTACCGGCCGATCACGG
CATAGAGGGAGGGCGCGGTCTGCGCGTCGGGTTTCTCGACGAGACCGGTGACACGGACGACGTCG
GCGTCCGCGGTGGGT
>r65.1 |SOURCES={KEY=4440dff4...,bw,1338165-1338765}|ERRORS={}|SOURCE_1="mcg" (4440dff437a67938963f7ee3177b9a39f2c413a8)
GATGACCGCACCCGCGGTCGGCGCAGCCGCCGCGGTGCGTCCCCGCGCTCGTCTCATCGACGTCG
CCACGGCCGCGGGCGTCAGCCCCAAGACCGTGTCGCGTGTCATCAACGACGAGGCGGGCGTGCTG
CCCGGCACCCGCGACCGCGTGCTGCAGACCGTGCGTGCGCTCGGCTTCGTGCCCGATCGCAGCGC
CCGCGAACTCAAGCGTCGGGCGGCCGACACCATCGGCATCCTGATCGACGCGATCTCCGACCCGT
TCTTCGCCGCCTTCGTCAGCGTCGTGGAGGAGCTCGCGGTCGCTGACGGACTGAACGTCATCTTC
GCCAGCACCGGCTACGACGCGGCCCGCGAGCGCACGCAGCTGGACCGACTGACCGGGCACCGCCT
CGCGGGCCTCATCGTCGCCCCCGTCGCCATGCCCGCCTCGACGCTGGCCGGCCTCGGTGCGCGCT
TCCCGGTCGTGACCATCGACCGCGTCCGGGCCGGGATCGACGCGGTCGTCATCGACGACTTCGGC
GCCGCAGCCGAAGCCACCTCCGCCCTCATCGCGCACGGACACCGCCGCGTGGCGTTCATGGGCGA
AGACGTCCCCTACCC
>r66.1 |SOURCES={KEY=4440dff4...,fw,30641-31241}|ERRORS={}|SOURCE_1="mcg" (4440dff437a67938963f7ee3177b9a39f2c413a8)
GGCGACCTGCTGTGGCAGGTGCTGTTCCACGCCGAGATCGCCGCGGGCGACCCCGACGACCCGTT
CGACATCGACGACGTGGCACGCGCGCTCACCGAGAAGATGGTGCGCCGCCACCCGCACGTGTTCG
GCGACGCCGTGGCATCCACCCCCGAGGAGGTGCTCGTGCACTGGAACGCGGCGAAGGCGGCCGAG
AAGCGCGAGCGCACGAGCGTGCTGGACGGGGTCTCGGCCCACATGCCCTCGCTCGCCCTGGCGCA
GAAGGTGCTCGGCAAGGCCGCGCAGGTCGGCGTCGTCGCCGGCCGCCCGCCGCTCGCCCCCGCCG
ACGAGTCCGAGCTCGGCGACGCGCTCCTCGCCCTCGTGCAGCTGGCCCGCGAGCACGGCTGGGAC
GCCGACCGCGCCCTCCGGTCCCGCCTCCGCGCCCTGTCCGCCGAGGTGCGGGCGGCCGAGTAGCC
GCGACGAATCCATACGTTCGGGTCGAACGCACACATCCGTGCCGTCCGCACCGTGTGCGCTCGGG
CGGATCGTGTGCTTTCGCCGCCGGCTCGCGTCCGCACGCGCGGGCGCCGCGCGGGAGCCTGGAAC
AATGGGACCGTGGCA
>r67.1 |SOURCES={KEY=4440dff4...,fw,1001574-1002174}|ERRORS={}|SOURCE_1="mcg" (4440dff437a67938963f7ee3177b9a39f2c413a8)
TCGTCGTGGTCGACACCCCCGACGCGCTCCTGGTGACCACGAGCGAGAACGCCCAGCGCGTCAAG
GGCGTCGTGGACGCGCTCAAGCTCACCGGTCGCGGCGACGTCCTCTGATACCGGATGCCGCAGCT
CGCGGCATCCGGTCTCGTCGGTGCCGTCGCCGTGTGGCGCGCGCATCACGCGAGATTGCGTCTTT
GTAACCATTGCCGCGCGGGGCCCGTTCGGGCGCGCAAGCGATTCGTCACAGTGGGTAACGTGACT
CCATCGTCCCCCGAACCCGTTGGGGGCCCCCGTCTTGGAGGACCATTCGTGAAGACCACGAAGAA
GGCCGTCGTCAGCGGCCTCGCGATGATCGGCGCGGCCGTGCTGCTCGCCGGTTGCGGTGCCGCGC
CCGAGAGCACCGGCTCGTCGGCCGCTGCCGGTGCCAGCGACTACCTGCCCTGCATGGTGTCGGAC
TCGGGTGGGTTCGACGACAAGTCGTTCAACCAGCTGGGCAAGGAAGGCCTGGACCAGGCCGCCGC
GGAGCTCGGCTCGAAGAAGCCGATCGAGGTCCAGTCGCAGGCCGAGACCGACTTCGCCTCCAACC
TCTCCAGCCTCGTCG
>r68.1 |SOURCES={KEY=4440dff4...,bw,2540193-2540793}|ERRORS={}|SOURCE_1="mcg" (4440dff437a67938963f7ee3177b9a39f2c413a8)
TCGCGGCGAACCTCGGGCATCGGCCCAGACTAGTGGACGGGCTATGTACTGGATGGTACATTCGG
CGCCCATGAAGACCTCGATCGCGACCGTGTGCGTCAGCGGCACTCTCGCCGACAAGCTCCACGCC
TGCGCCGCCGCGGGATTCGACGGCGTCGAGATCTTCGAACCGGATCTGTTGGCCGCCCCCGAGAG
CCCCGAGGAGATCGCAGCCCTCGCCGCGCGACTCGGGCTCAGCCTCGACCTCTACCAGCCGATGC
GCGACGTCGAGGGAGTCGACGAGGAGGCCTTCGCGGCCGTGCTGCGGCGCGCGGCGGCGAAGTTC
CGCCTCATGCGGCGCCTCGGCATGGACCTGGTCCTGTGCTGCAGCAACGTCGCCACCGCGACCGT
CGACGACGACGCGGTGTCCGCGAGCCAGCTGCGGCGCCTCGGCGAGCTGGCGGAGGGCTATGGCA
TCCGGATCGCCTTCGAAGCCCTCGCCTGGGGACGCTACGTCGACGACTACCGCCGCGCGTGGCGG
ATCGTCGAGCTCGCCGATCACCCCGCCGTGGGGATCTGCCTCGACTCGTTCCACCTGCTCTCGCG
CGGGCACGATCCCGC
>r69.1 |SOURCES={KEY=4440dff4...,bw,782513-783113}|ERRORS={}|SOURCE_1="mcg" (4440dff437a67938963f7ee3177b9a39f2c413a8)
GGGTCGCGAGTTCTCCGAAGAACGGGTCGGCGACCGTCGGGACGATGAGCCCCACGAGCGTGGAG
CGCTGGCCGATGAGCGACCGGGCGATCTCATTGGGGCGATAGCCGAGTGCCGTGACCGCGTCGTC
GACCCGGCGGCGGATGTCGTCGCTGAGGTACCCCCGGTTGTTGAGGACGCGCGAGACGGTGGTGA
CCGACACGCCCGCGTGCGCGGCGACGTCCTGCAGCTTGGGTCGGCTCATCGGATGCTCACGCTCC
AGGGTCGGGTTACGGGCGCGGGTGCCCCCTCGACGGTATCCCACCGGGTCGCGGACTCCGGGCCT
CTCGGCGTCGTCCGAACGAGGTCGGGCCCGCGACAGGATGCCGCGGGCCCGACGGGGAGTCGTGC
GTGGTCAGGGGCGACCCATGCCGTAGTACGTCCAGCCGGCGGAGCGCCAGGCGGCGGCATCCAGG
CAGTTGCGTCCGTCGACCACCACGTGACCGGCGGCGAGCTCGGCGGCGTGGGCGGGATCGAGCTC
GCGGCGGTACTCGTCCCACTCGGTGACGACGATGACGGCGTCGGCTCCGCGCAGGGCCTCGTCGC
GGTCCTCGACGTAGG
>r70.1 |SOURCES={KEY=4440dff4...,fw,851194-851794}|ERRORS={}|SOURCE_1="mcg" (4440dff437a67938963f7ee3177b9a39f2c413a8)
TCGCCGTCACGAACTTCGTGTACGTCCCGTCCGTGATGCAGGAGCTCACGGCATCCGAGGCTCCC
GCGTTCTTCGCGATGGTCGCGAGCGTCGCGTCATCCAGGCCGGAGGTGCCCTCCGTGGGCTGCTG
GGCGTACATCGCCGTGACGAAAGCGGACACGTTCGCCGGGTCGTCGACCGCGACGCAGTAGGCGG
CGTTCGCGGCGCGCGTCGAGTACTGCGTGCCCTGCGACTGCGCGTCGAGGATCGAGATCGGGTGG
ATGTTGAGGGTGATGGTGCCGTCGTCGACGAGCTGCTGGAGTGTCGAGCCGTAGGCCTGCTCGAA
CGAGTTGCAGATCGGGCACATGAAGTCGATGTAGGTGTCGACCGTCTGGCTGCCGGAACCCACGG
CGATCGCGCCCGTGTCGGCGTTGACCGCCGAGGACTGCGGCACCGTCCCCGGCGACGTCGCCTGG
TTGTTGGCGAACCACACCACTCCGCCGATCACGAGGACGACGACCACTGCGGCCGCCGTCACCCC
GATCGCGAACCAGTTCGTGGACTTGCGAGCCGCGGCCATCATCATCAGTCGATCTCCTTCGGCAC
CACACCGAAGGGTGC
>r71.1 |SOURCES={KEY=4440dff4...,bw,1915534-1916134}|ERRORS={}|SOURCE_1="mcg" (4440dff437a67938963f7ee3177b9a39f2c413a8)
CCTGTACTTCGTCATCCCCTCCCGGGATGCCGAGCTCGAACTGACCTGGATCACGGGACCGGGGC
TCCTCGTGCTCGGCGTGGTCACCGGCATCCTGGCCGGTCTGCTCGGCGTGGGCGGCGGGATCATC
GTCGTGCCCGCGCTGCTGCTCCTCTTCGGCACGAGCGACCTCATCGCCCGCGGCACCTCGCTGCT
GATGATGATCCCGACCGCGATCTCCGGCACCGTCGGCAACCTCCGCCGCTCCAACGTCGACCTCG
TCGCCGCCGCCTGCGTCGGAGTCGCGGCGTGCACGACGACCGCCCTCGGCGCCTCGCTCGCGAAG
CTCGTCGACCCGTTCGTCGGCAACGTCCTGTTCTCGATCTTCCTCGTCTTCATCGCCACGCAGAT
GGCGGTCAAGGCCGTCCGCGGACGCCACCAGCGCTGAGGTGGCCGCGGGGCGGGTCGATAGACTG
AGCCGGTGCCCGTGAACCCCGAACTGGTCGGTCGTGCCTTCCCGCCCACCGCGCCGTACCTCGTC
GGTCGAGAGAAGGTGCGCGAGTTCGCCCGCGCCGTCTTCGCCGACGCCCCCCAGCACTCCGACCC
CGCCGCCGCTCGCGC
>r72.1 |SOURCES={KEY=4440dff4...,fw,2553848-2554448}|ERRORS={}|SOURCE_1="mcg" (4440dff437a67938963f7ee3177b9a39f2c413a8)
GTACATGTCAAGTCAACTAATCGACGTTCTAGGGAGGACATCATGACTGACATCACCACCACCGA
CAACCGGGTCGCCGGTCAGACCGAGCTCGCCCGGGCGCAGGAGTCCGAGCGGGCCGCGCTCGCCC
GCGTGGTCACCCTTGAGGCCGAGCTGGCACGGCTGCAGAACGACCAGATCGAGGCGAGCGACCCG
CGCCTGACGATGCTCTGGGCGAAGGTGCGCCGGATCGCCGACCACGCCGGTTACGAGACCTACTA
CGACACGCTCGCCGAGGAGCTGGGCGGCGTCCAGCGTGACCGGAAGTACACGGTCACCTACCGCG
TGACGGTCGAGGTCGACGTGCCGGTCGAGGTCACCGCGATCAACACGGAGACCGCCGAGGAGGCC
GCCCGGCCCATGCTCACCCCCGAGCGGATCGCCACGATCCTGCACGGCCCCGGCTGGCGCGACAT
GACGGTCGAGGAGCACGACATCATCGAGGACTGATCGACCGGGAGGGGCGGGCCGCCCGCCCCTC
CCGGCATCCGCCCCGCGGCGAGCGCAGCCGATCCGATCCAACCGGGTTGACAATGTCCGACCCCT
CCCCTATATTAGTAG
>r73.1 |SOURCES={KEY=4440dff4...,bw,35354-35954}|ERRORS={}|SOURCE_1="mcg" (4440dff437a67938963f7ee3177b9a39f2c413a8)
TTCTCCGCGGCGCCGCACGCGGACCACCCCGACGATGGAGGCGATGGATGCCACGAGCAGCACGC
CGAGCGGGACGGGTGCGGCGTGCCAAGTGGCGAAGAGGACATGCAGAGGAGGCGTGGCAGCACGG
TAGGCCCGGCGGCTATGCGTTTGCCGGGACGCGGCGCTTCTCCAGCGCGGCGAGGACCGCCGGCA
GCAGGGCGTCGGCGGTGCGGCGGTATCCGAGCGCGCTCGGGTGGAAGCGGTCGACGCTGAACATC
TCGTCGGGGCGCTCGGCGAACACCGGTCCGACCGCACGCGCGAGGGCGACGACGCGTCCGCCCGC
ACGGTGCACCGCGGCGGCCTGTGCCGCGGCGAGCTGCCGCGACGACCGTGCGGCGAGCGCACGCA
GGGGCTGGGGGATCGCGCGGAGCGTTCCCAGGTCGGGGCAGGTCCCGACCACCACGGGGATGCCG
CGATCCCGGAGGTCGCGCACGACCTGTTCGAGCTGCCCCGCGGCGCGGGACGCGGGGATCCGGTG
CGTGACGTCGTTGCCGCCCACCACGATCACCGCGACGTCGGCGCGGTACGGCTCGGGGACGGCCG
CCAGCTGCCGCGCGA
>r74.1 |SOURCES={KEY=4440dff4...,fw,1542769-1543369}|ERRORS={}|SOURCE_1="mcg" (4440dff437a67938963f7ee3177b9a39f2c413a8)
CGCGATGTCGGTGGTCGTGAACGCCTTGTAGACGAAATCGATCCCGAGCTCGGCGTACAGGAAGT
TGTGGAATCGGGTTCCGATGTTCGACGGGCGACCCGCCAGGGAGATGCAGAGCGTGGTGTCCTTG
CTCAGTTCGGGCATGGTGGCCTCCGGGGTGCGCGGGCGATCCTTCGATCGTACGAGGCGGCGGAC
GCGCGCCGTGCGGGCCTACCCGCGCGCGAACGCCCCCGGCGTCACTCCCCACACGCGGCGGAAGT
GCCGCGTCAGGTGCGCCTGGTCGTGGAAGCCGGTCCGGACAGCGACCTCGGCCGGGCGGCCTCCG
TCGACCAGCAGCCGCCGCGCCGCGTCCACCCGGCGTGCGACGAGGTAGCGATGGGGCGCCATGCC
GTACGCGCGCGAGAACTCGCGCACGAGGTGGCTGGGGTGCGCGCCCAGGTGCGCGGCCGCCGAGG
CGATCGTGAACGACTCGGTGAAGCGGTCGTCGAGCATCCCACGCAGGCGCCGGGCGAGCGGCGCA
TCGCGGACGGCCGCGACCTCCGTGCCGGTGTGGGCGAGGATCGCATCGCGGACCACCAGCAGCGC
ATGCTCGGCGGCCAT
>r75.1 |SOURCES={KEY=4440dff4...,fw,855583-856183}|ERRORS={}|SOURCE_1="mcg" (4440dff437a67938963f7ee3177b9a39f2c413a8)
CAGCGGCGGGGCGCAGGAGCACCACACCGGCGGCAGCCTCACCCTGGACGGGGTGGGGAATGGTC
GAGCCGGAGCGCGGCACGCGGAAGAAGTTGCGCTTGGCCTCTTCGACACCCTTCGAGATGGCGAG
GGGCACTTCGCGCGCCTTGCCGTAGCCGACGCCCACGACGCCGTTGCCATCGCCCACGACGACCA
GCGCCGTGAAGCTGAAGCGACGACCGCCCTTGACGACCTTCGAGACGCGGTTGATCGTCACGACG
CGCTCGAGGAACTGGCTCTCGTTGCGGTCGCGCGAACCACGGTCGCGCTGGTTGGCGTTGCGCTC
GCGACCGCCGCGGCGGGGCTCGCGCTCGCGCTCGGCGGGTGCCTGGGACCCAGCCGCACCCTCAG
TCGGTGCAGTCTGCTCGGTCACTTCGGTCTCCTTGTTGTCACTCACAGGTTCAGCCCTCCTTCGC
GGGCGCCTTCGGCGATCGCGGCGACACGACCGGCGTAACGGTTGCCGCCACGGTCGAACACGACG
TCCGAGAAGCCGGCGGCCTTCGCGCGCTCGGCGACGAGCTCGCCGACCTTGCGGGCCTTGGCGGT
CTTGTCACCGTCGAA
>r76.1 |SOURCES={KEY=4440dff4...,bw,1711244-1711844}|ERRORS={}|SOURCE_1="mcg" (4440dff437a67938963f7ee3177b9a39f2c413a8)
TTCGGCGATGAGATGGAAGCTGCCCCATCGGGCTTTGTCGTCGGGGATTTCGGTGCGCTCCAGCC
AGCGGCCGTTCACGTGGCGGAACAGGTCGTCCTGGGGGCGGATCTCGTCGCTCAGTTCGTCGAGC
GCGAGACCGGATCGGGGGGTCTGGGTCATGGAGACAGGATAAATCCCTCCGCTCCACGCGGGCTC
AGCATGTCGTGTCGGGGGGCGGCCGTAGGCTCGAACGGTGACCACCCCCGCACCGGCGACGCTGA
ACCGCGCGATCGTGCGGTTGGCCGTGCCGGCCCTGGGCGCGCTGATCGCCGAGCCGCTGTTCCTC
ATCGTCGACGGCGCCATGGTGGGCCACCTCGGCGTGGCGCCGCTCGCCGGGCTGGGGATCGCCGG
CGCGGTCCTGCAGACGGTGGTCGGGCTGATGGTGTTCCTGGCGTACGCGACCACACCCGCCGTGG
CGCGTCGGTTCGGTGCCGGCGAGCTGGGTCGTGCGGTGTCCGTCGGCATCGACGGCATGTGGTTC
GCGCTGACGATCGGCGCCGTCCTCGCCGCCGCGGGCGTCCTCGCCACCCCGGCGCTGGTCGACGT
GTTCGGCGCGGCACC
>r77.1 |SOURCES={KEY=4440dff4...,fw,2272400-2273000}|ERRORS={}|SOURCE_1="mcg" (4440dff437a67938963f7ee3177b9a39f2c413a8)
CGACACCCCGCTCGTCATCGACGCCGGAGCCGATCATCGGCTCACCTCCGTCGCCGACTGGGCGG
CCTTCTACGGCGGCGAGCACCCCGAGCCGTGGGCGTACGGCGTTCCCGAGCTTCCGATCGCCGGC
GGCAAGCAGCGAGACCTCCTGCGCGGCGCCGCGCGGATCGCCGCTCCGGGATGCAACGCCTCCAC
CGTCGCCCTCTCTCTGGCACCCGGTGTCGCCGCCGGGGTCATCGATCCGGGCGACATCGTGTCGG
TGCTCGCGGTCGGGCCGAGCGGTGCCGGCAAATCGGCCAAGGTGAACCTCCTCGCGAGCGAGATC
CTCGGCACGGCCAACCCCTACGCGGTCGGCGGCACGCACCGGCACATCCCCGAGATCCGGCAGGC
TCTGGCCGCCGCGGGCGCTCCGGCCGACGGCATCCGGGTCTCGTTCACGCCCGTGCTCGTGCCGA
TGGCGCGCGGCATCCTGGCGACCTCGTCCGCTCCGATCCGCTCCGGGGTCTCGGATGCCGAGATC
CGAGCCGCGTGGGAGGACGCCTACGCGGGTGAGCCGTTCGTCGAGGTCCTGCCCGAGGGGACGTT
CCCGCGGACGGCCGA
>r78.1 |SOURCES={KEY=4440dff4...,bw,1346217-1346817}|ERRORS={}|SOURCE_1="mcg" (4440dff437a67938963f7ee3177b9a39f2c413a8)
AGGGTGCCTCCGGCCGCGGCGAGCATGCGTACGGCGGTGGTCGACGCGTCCGCCGAGCGCCCGCG
CTCGCCGATCGCCGGCCGGACGACGTTGACCGCGGCGAGCACCGCGTGCACGTCGCGCGAGGGGA
TCCGAACCTCCGTCCCCGCGTACTCCGTCGTCACGCACGACGCCGAGACGGCCTCGAACGCCGAC
GCGTCGTCGAGGGTCAGGCCCGGAACGCGGCGATGCACGTCGATCTCGCATCCCCAGGTCTCGGG
GCTCATCGTCGTGCTGTGCGGAACCGGCGTTCCGAACCACGGATCGGGGGAGCGGTGCCAGCCCC
AGGCGGCGAGGGCGCGGACGAGCTCCTCCGCCCGAGCCGGCTCGCACCAGACGTCGACGTCCGCG
GAGTGTTCCCGCTCGCGGAGCCCCTGGCGGTGGAGGCTGGGCCCCTTGATGAACACGGTGCGGAC
ACCGAGCTCCGCCGCCACGTGGGCCGTGACGGCGTACACGAGCTCGTGCAGGGGCGACGAGAGCA
CGGCCCGCTTCAGGTGATGCGCCCGTGCGGGGTGGTCCGAGCCGAACGCGGCGATGCCCAGCCGG
CGCCATTGCGCGAGA
>r79.1 |SOURCES={KEY=4440dff4...,fw,866704-867304}|ERRORS={}|SOURCE_1="mcg" (4440dff437a67938963f7ee3177b9a39f2c413a8)
CGCCTCGCCCCGCTCGGTGGCGGCGACGAACTGCGCCAGGCGCGAGACCTGCGTCATCGTCCACA
TCTCCGATAGGTGGGACTGATCCTGGTAGATCGGAACGCCGGAGGTGTCCACCGCTCGGCACACG
TCGCCGGTGCAGATCGCGTCGTCTGTGGAGAAGACCGACGCCACGGACTCGTCCGCGATCGCCTC
CTGCGTCGCCTCGTCGAACGTGCGGATCAACTCGTGCGCGCTGTCCCAGTCGGACTCGCACTCCG
ACTGGGAGCCGTGGAGAGTCGACAGGCAGGCAGTCGGGTTGAACAGCATGCGCGGGTTGTCGCGG
ACGACCCCCACCTGCGCCCCGAGGCCGCGAGCCCACTCGATCTGCTGCCCGAGGGCGTCGCGCCA
GCGCTCCTGCTGGTCGCTCAGAGCGAGGTGCTCGCCGTTCGCTCCCCTGATGCGGCCGTCATAGG
CGTTCGCGTTGGAGATGATGACCGCGTCGGGACGGACGGCATCCAGGATCTTCGTCGTCTGCGCG
CGGTAGGGCTCGCACTGGGGATCCTTCACACCCTGCAGGTCGGTCACCGGCACGTCCATCGACGG
GCAGGAGCTCAGCCA
>r80.1 |SOURCES={KEY=4440dff4...,fw,1272398-1272998}|ERRORS={}|SOURCE_1="mcg" (4440dff437a67938963f7ee3177b9a39f2c413a8)
GGCGGAAGGCCCGCCCCACGGGGGACGGGCCTTCCGGCGGATGTTGCGGGCACAGGGCCGCGCGG
CGCGGGACTCAGACCAGGTCGAACCGGTCGAGCTCGGTGACCTTGCGCCACGCGGCGACGAAGTC
GTGCACGAACTTCACCTTCGCGTCGTCGGAGGCGTAGACCTCGGCGAGCGCACGGAGCTCCGAGT
TCGAGCCGAACACGAGGTCGACGCGCGTGCCGATGCCGACCTTCTCGCCCGAGCCGTCCTTCGTG
CCCTCGAACGCGTGCTTGCCGGAGTCCAGCGGCTTCCACGTCGTGCCGAGGTCGAGGAGGTTCAC
GAACACGTCGTTGGTCAGCGCACCGGGGGTCGCGGTGAACACGCCCCAGTCCGAGCCGTCCCAGT
TCGCGCCGATCGCGCGGAGGCCACCGACGAGGACCGTCGTCTCGGGCGCCGTGAGCGTCAGCAGG
TTCGCCTTGTCGAGCAGCAGGTACTCGGCGGGGAGCCGCGTCTCGCGCGAGGCGTAGTTGCGGAA
GCCGTCGGCGATCGGCTCGAGCCAGCGGAACGAGTCGACGTCGGTCTGCTCCTGCGTCGCGTCGG
TGCGGCCCGGGGTGA
>r81.1 |SOURCES={KEY=4440dff4...,bw,2635213-2635813}|ERRORS={}|SOURCE_1="mcg" (4440dff437a67938963f7ee3177b9a39f2c413a8)
AGCTCCGTTCAGCTGGTGGTGAGGATCTGCCAGAGGGCGACGGCGACGGTGCCGGCGACCATGTA
GGGGCCGAAGGGGATCTGGCGGCCGCGGCGGCCGGCGGCGTGGATCGCGGCGTGCGGGAGGGCGA
GGACGTAGGCGGCCGCGGCGCCGAGGAGGGCGGGGATGATGCCCCACCAGCCGAGGGCGAGGGCG
AGAGCGCCGGCGAGCTTGACGTCACCGTAGGCGACGGCGCCGAGGAGGCCGAGGACGAAGTAGAT
CGCCCAGAGCGCGGCGCCGGCGAGGACGGCGATGCCCACGCGGCCGAAGTCGCCGGTGACGAGGC
CGCAGGAGGCCACCAGGACGCCTGTGACGGCGTAGAGGGGCCAGACGAGCCGGTTGGGCAGGCGG
CGCTCTCGGAAGTCGTAGACGGCCAGCCAGGCGCCAATGGTGGCCACTGCGGTGATGAGCAGCCA
CTCGAGGATCGGGAGAGGTGTGGCGGCGATGGTGGTGATCGCGGTGGCGATGAGAGCGGTCGCCC
CGCCGGCGGCTCCGGTGAGCGCCCAGATGGCCGGGTTCGGGTTCCGGGTCTGGGGCACGTCGGCG
GGGCTGGTCGCAGTC
>r82.1 |SOURCES={KEY=4440dff4...,bw,3320087-3320687}|ERRORS={}|SOURCE_1="mcg" (4440dff437a67938963f7ee3177b9a39f2c413a8)
GGTAGCTCCCGTGCGAAGCGCTCTGCGCCCGTTGGGCCAGCATCCCGCCCGCGACGCCCCAGGCC
GTCTGATTGTCGCCTCCGGCGCTGACGCCGATGACGGAGCCGATGAGGCCCGCCTTCGTCGAACC
ACGTGGCATGACCACGGCGACGTCGATGATCTGATCATCGGGCACGACCGCCTGGGCACCTTCCC
GTGCGTGCTCTTCTCGTGACATTTCCGACTCCTTCGTATCCCTTTCAGGACAGTACCGAGAGAGT
TCATTATGGGACAAGTGCGAACAGTTCGCGGTTCTAACAAACCGCGCGTGGAGTCTCAGGCCGTC
CGCCAGGCCGCGAGTTCGGCGAAGAGCGCGGCGAGCGACGCGGACTCCTGTTCGATTCCGAAGGC
GACGGCCCCGACGGCCTCGAACCCTGCGGGCGTCGCCCGGATCACGACGGCCCGCCGATCCTCGG
GCACTGTGCCGCGCACGCGCGCGACGAAACCCTTCGCGCACAGCTGGTCCACGACGTGCGAGGCT
CCCGCCGCCGAGAGTTCCAGCGGACCCGCGAGCTCGCTCGGACGTACCCCGCCCTGCATCGCGAT
CAGGACCAGCGCAGC
>r83.1 |SOURCES={KEY=4440dff4...,fw,2108189-2108789}|ERRORS={}|SOURCE_1="mcg" (4440dff437a67938963f7ee3177b9a39f2c413a8)
GCGCGTCCCGCTCCCCCACGGTGACCGACGCCCCCGCGATGTCGGTGACCTCGACCAGTCGCGGC
TCGGGATACACGGTGGCCGGCAGCGGGTCGGGGAGACTTCCCGGCCAGGGCCGGGCACGGTCTTT
CGCCGTGACCGCGCGGTCCCCCCACGGCACCAGCACCTGCCGCTCGGCCAGCCAGCGGCCCCCGC
CGATGACGGGGGTGACGACGGCGCGGTGCCCGAGCATGGCCTGCACGCGGGAGAGGGCGTGGTGC
ACCCGTTCGTCGGGTCCCGCGCCGAAGAGGCCCTTGGCGTGGTGCGCCGCGTCATCGACCGCCTC
GGGTTCGATGGACACCCCGGCCACACCGCTGCCGAAGATGCCCCGGCCGTCCTCGGCGAGCTGCC
AGCGGACGCGGTCGACCACGGCACCGGCGTCGAACGACCCGGGGTGCAGCCAGACGCGTTCGCTG
CGCTCCCCGCGCTCACCCGAGAGCACCACGCGCAGTTCGGTGCACACCAGGTTCTGCTCCCCCAG
GCGCGCGATGAACTCCTCCGCGGCGATGCGCATGCCGAAGGCGATCTGGTCGGCGAGTTCGAGCG
GCGGCTCGAAGGCGA
>r84.1 |SOURCES={KEY=4440dff4...,fw,1010528-1011128}|ERRORS={}|SOURCE_1="mcg" (4440dff437a67938963f7ee3177b9a39f2c413a8)
CCGGAGAGGCTGAGCACCGGCAGCCCCGACCCGGAGAGGTCGTTCGCGCAGTACGACGCGAACAG
CACGAGGGCGTCGGCGTCGCCGGCGAGCTGGCAGGCGCGGACGCCGCCCAGCGAGTGTCCGCCGA
CGGCCCACGCCGAGACATCCGGTGCGAGGTCGGTGAAGGTCGAGAGGCGGCGCGGGTCGAAGAAC
GCGAGGTTCAGCCACGGCCGGGTGATCACCACCGTCACGCCGTCGTCGACCACGGTGTCTTCGAA
CGTCGCGACGTAGCCGAGGGCGTCGACCTTCGCGCCCGGGATGAACACGAGTCCGCGGCCGGTGT
CACCGGCGACCGGCGTCAGGATCACCGCGGTGGAGTCCTCGGTGATGGTGAGCCCGGGATTCGCG
CGTGCCTCGGCGAGCGGGTCGGGTTCCGCGCCCATGACCCCGACCTGGCTGTAGATCAGGGTGCC
GGCGACGAGGAGCAGCACGAGGGCGCCGAGGCCCGCGAGGATCCAGCGCAGGACACGAAAACGCC
GACGGGGCGCTCGGGGCGCCCCGTCGGCGGACGGGCTGGTGTCGGTCACCTCACGAGCGTAATGC
GGCCTGACGTGCGGA
>r85.1 |SOURCES={KEY=4440dff4...,fw,3616159-3616759}|ERRORS={}|SOURCE_1="mcg" (4440dff437a67938963f7ee3177b9a39f2c413a8)
CGGGCGCCGACTTCGTCAAGACCTCCACCGGCTTCCACCCCGCCGGCGGCGCGAGCGTCCACGCC
GTCGCGCTCATGAAGCGGACCGTGGGCGACCGCGCCGAGGTGAAGGCATCCGGAGGCATCCGCAC
CCGCTCGGCGGCCGAAGACATGATCGCCGCGGGTGCGACCCGTCTGGGTCTGTCGTCGAGCCGTG
ACATCCTCGCCGACCGGTCGGCCACCGGCGACTACTGAGCCGGCCCCGATTCGTCGGGCGAGCCG
CTGAGCATGTAAGATCGATGATCGTGCACGCGTCAGCGGCGCGCGCCGCCTTAGCTCAGACGGCA
GAGCGATTCACTCGTAATGAATAGGTCAAGGGTTCGATTCCCTTAGGCGGCTCCAGCACAACCGA
AAGGCCCGGGTTTCCCACCCGGGCCTTTCGCGTTCCCGCCCCGAACCGCGTCGCGGGGCGGGCGC
CGACGGCCCGATAGGCTGAAGCTCCACCGTCGCGCCTCGGCGCGGAGATCATCGCCCCGCCCGCA
GGAGCCCCCGTGTCGAACGTCGTCGATGTCGTCATCGAGCTCTTCACCTGGGTGGGTCTCGGAGC
CGGCATCCTCCTCGC
>r86.1 |SOURCES={KEY=4440dff4...,bw,272870-273470}|ERRORS={}|SOURCE_1="mcg" (4440dff437a67938963f7ee3177b9a39f2c413a8)
GTCCGGCACGACGTCGGAGTTCACGGACGCGGGGGCGGGAACCGTGCTCGGGGTCAGCATCACCC
CGCGCGCCGGTGGCGAGGCGATCGACTGCACCCAGGGCTGCACTGTGCTCGAGGGCGATGCGGCC
GCGCTCGTGACGTCGCTGGGCCCGATCCCCGACGTGGTGGGGCTCACCACCGCGCAGGCCGAGCG
GGCGATGAGCGACGCGCAGCTGCAGACCACCACGTCCGAGGAGTACAACAACTCCGTTCCGTCGG
GCACGGTCATCGGCATCGGCGATCGCGACGGCGGCGGCAATTGGCGCCCGAATGACACCGTCACC
CTCCGCGTGTCGATCGGGCCCCGACCGGTGCAGATCCCCGAGAACGTCGTCGGGATGACGATCCG
CGAGGCCGTCACCACGCTGCAAGGCCTGGGCTTCGAGGTCAACGCCGGGATCGACGACGGCACGC
TCCCCCTCGGCTTCAAGTACTGGGACATCTACAAGGTCCGTTCGACCAACCCCAAGGCGGGAACG
AATGCGCCACAGGGCAGCACCGTCACGCTGACGCCCACGCTGTAGCCCTCACCGCACGAGAAACG
CCCCCGATCACACGG
>r87.1 |SOURCES={KEY=4440dff4...,bw,1240998-1241598}|ERRORS={}|SOURCE_1="mcg" (4440dff437a67938963f7ee3177b9a39f2c413a8)
CGCCCTCATCGTGCTCACCGTGATCGGCGCGGCGATCATCGGAGCGTTCGCCGTCGCGACCGCAC
GGGACGTCTCCGCCGGTCGATCGGGCGGCATCGTCACCCAGCTGCTGATCCTGTCGGTGGCGATC
GGCGCGGTGACGGGGGAGTGGGCGGCTCCCGGGATCGCCCTCCTCATCGCGGCGCCCGCCGTCGT
GGGGCTGATCCTGCTCGTCCTCGCCGTGCGGGCGTCCGCGCCGCGCCGCCGCGACGACGACTGAG
CGCCGTCGCGGGCGCGCGGACCGGATCAGGCGGTCGCGAGACCGAGCGTCTTGCGCAGGCGCGCG
ACGTGACCGGTCGCCTTGACGTTGTACTGCGCCTCGACGACGCGGCCGTCTTCGTCGATCACGAA
GGTCGAGCGCAGGACGCCGGTGATCGTCTTGCCGTAGTTCTGCTTCTCGCCCCACGCGCCGTACG
CCTCGTGCACGGCGTGGTCGGGGTCGCTCAGCAGCGGGAACGTCAGCCCGTCGCTGTCGCGGAAC
GCCCGAAGCTTCTCGGGGGTGTCGCGCGAGACGCCGAGGACGGTGTACCCCGCACCCTGGAGCGA
GGCGAGGCTGTCGCG
>r88.1 |SOURCES={KEY=4440dff4...,fw,1363940-1364540}|ERRORS={}|SOURCE_1="mcg" (4440dff437a67938963f7ee3177b9a39f2c413a8)
CGGAGCTCCGCGAGGGAGTCCTCGGCCACGGCCCGCACCGCGTCCGGCGGGAGCACGGGGGCCAC
CGGGAGCCCCGCGGCCTCCGCGAGCAGTCGGACGTCGTGATACGCCACGAGCGGTGGGTCCTCGT
CGACGCCGGGGACCCGGATCGCGGCCTGGAACGGCTGCAGCCCGCCGTAGCGGAGGGAGGGCACG
ACCACGGTCCGGGCGCGGGCGGGCAGCGCCGCGCGCAGCTGCGCAGTGCCGAGAGGAAGACCGCG
ATAATCGTCGCGGATCGGCTGCACGACGAGGAACGACGCCCCCGCCAGCAGCCGGTGCAGGCGTT
CGGCGTCCGCGGCATCCATCTCGTGCACCGCGGGGACCCGCACCCCGGGGTGGGTGTCGTTCGAC
ACGACCAGTCGGATCGACTCGGCTTGGCAGTTGCCCACGACGACGCCGTAGCCCTCCGGCGCGGG
GACATCGCCGAAGAATTCGGCGTAGTGCCGACGGCGCGCTATCACCGCCGCATCCTCGTCCGCAA
GGCTCTCGGAGCCGCTCTCTCTACCGCGCATGATGTGAACGTACGCCGTCGGTGCCGTCGCCTTC
GCAACGGTCCCGTTG
>r89.1 |SOURCES={KEY=4440dff4...,fw,430736-431336}|ERRORS={}|SOURCE_1="mcg" (4440dff437a67938963f7ee3177b9a39f2c413a8)
CCCAGGACGAGGACCACCGCGAGCAGCGTGAGGAGTGTGGCGAGCACCGCCGGGACGCCCTTGCG
GCGCATCCACATGGTCACGGGACCGAACGCCGACGCGAAGATCAGCGCGAGGATCAGAGGGATGA
TCACGAGCGTGAGCTGCTGGATGCCCCAGATGAGACCGGCGACGAGGATTGCCACGACGATGATC
TGCACGGCGCGGATGGCGAGGCGACCGAAACCGTCGGCCCAGAGGCTGCGAGGTGGCGCCTGCAC
CGTCTGAGCGACGGTGGTCGCGACGTCACGAGCGGCGGGGTGGCGAGAGAACAGGCCCATGCTCA
GAAGGTAGCGGGCGCCCCCGACATGGCCACGCCGCTTGCGCGCGACCCCGGCGCGGATTAGGCGC
CGAGGTCGTGGCATCCGGATCAGGCGAAAGCGCTCATCCCGGTGATGTCGCGGCCGAGGAGGAGG
GCCTGCACGCTCTCGGTGCCCTCGTACGTGTGGGTCGCCTCGATGTCGGCCATGTGCTGCATGAC
GCCGTTCTCGAGCAGGATGCCGTTGCCACCGAGCAGGTCGCGTGCGATCGCCGCCACCCGGCGCG
CGGCGCGGGTGTTGT
>r90.1 |SOURCES={KEY=4440dff4...,fw,1087345-1087945}|ERRORS={}|SOURCE_1="mcg" (4440dff437a67938963f7ee3177b9a39f2c413a8)
CCACGCCGCTCATCCGGAGCTTCGCATCGACACCGAGAACCGCGTGATCCTGCGCGGTGAGCCCA
CGCGTGAGGGCAAGGTCGCCCTGGTCTCGGGCGGCGGATCGGGGCACGAACCGCTCCACGGCGGG
TTCGTCGGCCGCGGGATGCTGGACGCCGCGGCCGCCGGCGAGGTGTTCACCTCGCCCACGCCCGA
TCAGGTGCTCGCGGCGACGCAGGCCGTCGACTCCGGAGCCGGCGTCCTCCACATCGTGAAGAACT
ACACCGGCGACGTGCTGAACTTCGAGATGGCCGCGGAACTCGCCGCCGCCGAGGGCGTACGCGTC
GAGTCGGTCGTGGTCGCCGACGACGTCGCGGTGCAGGACTCCACGTGGACCGCGGGTCGCCGCGG
CACCGGGACGACCGTGATCCTGGAGAAGATCGTCGGAGCGCTCGCCGAGGAGGGCGCCGACCTCG
ACGCGGTCGCGGCACTGGCCCGGCGCGTGTCCGAGTCGGGACGCTCGATGGGCGTCGCGCTCACC
AGCTGCACCGTCCCCGCGGTCGGCCACCCGACCTTCGAGCTGCCCGAGGACGAGATGGAGGTGGG
CGTCGGCATCCACGG
>r91.1 |SOURCES={KEY=4440dff4...,fw,1013313-1013913}|ERRORS={}|SOURCE_1="mcg" (4440dff437a67938963f7ee3177b9a39f2c413a8)
CCACGGCGGCGACGGCCACCGAGAGGTACACGACCAGGAGGTTGCCGGGGCCGGCGCCGATCGCC
GCGGCGGTGACGGCGATGATGCTGCCGGGGGCCGCCGGGAACACCAGGCCGCCGCTGAAGATCAT
GTTCGTCGTGACGCCCGCGGCGCCACCCGCGATGAGCGCGAGGATCGTCATGGGCTTGGCCAGCG
CGTACGGGAAGTAGATCTCGTGGATGCCACCGAGGAACTGGATGACGATGGCACCGGGCGCCGAG
GCCTTCGCCGCGCCGACACCGAAGAAGGTGAAGGCGAGGAGCAGACCCAGGCCGGGGCCGGGGTT
GGCCTCGATGAGGAACAGGATCGACTTGCCCGACTCCGCAGCCTGCTCGATGCCGAGCGGGGTGA
AGACGCCGTGGTTGATGGCGTTGTTGAGGAACAGCACCTTCGCCGGCTCGACGATGATCGACAGC
ACGGGCAGCAGGTTGAACTGCACGAGGAACGCGACGATGCTGCCGAGGACCGCGCTGATGCCGAG
GAAGACGGGACCGAAGGCGAAGAAGCCGACGATCGCGAGGATCATGCCGAGGATGCCGGCGGAGA
AGTTGTTGACCAGCA
>r92.1 |SOURCES={KEY=4440dff4...,fw,1316200-1316800}|ERRORS={}|SOURCE_1="mcg" (4440dff437a67938963f7ee3177b9a39f2c413a8)
ACGGCTGCACCTTGTAGGTGAGGGAGATACCGAAACGCGACCCGTCTCCGAGCAGCCGCTGGAAC
TGGTCGGAGTCCTGTGGAGTCGTGATGATGAGGATGTCGCGGATGCCGGCCAGGATCAGCGTCGA
CAGTGGGTAGTAGATCATCGGCTTGTCGTACACCGGGACGAGCTGCTTGGAGACGCCGAGCGTGA
TGGGGTGCAGTCGCGACCCCGTTCCGCCCGCAAGGATGATGCCACGCATTCCTCGATTCTCCCCG
ACCCACCCGGTCCCCGCCAATCCGTCGGCCGCCGTACGTCCCAGGTGAGCCCGGTTAGTCTGGCC
GCATGGGTCGTCTTCTTGTCACCGGCGGTGCCGGGTTCATCGGTTCGAACTTCGTCCACCATGTG
ACCGCGCACACGGATCACTCGGTGACGGTGTTGGACAAGTTGACGTATGCCGGGAATCGGGGGTC
GTTGGCGGGGTTGCCGGAGGATCGTGTGCGACTGGTCGTGGGCGACATCGCCGACGCCGCGGTGG
TTGATCCGCTGGTCGCCGAGGCCGACGCGGTCGTTCATTACGCTGCGGAGTCCCACAACGACAAC
TCGCTGCACGACCCG
>r93.1 |SOURCES={KEY=4440dff4...,fw,1991878-1992478}|ERRORS={}|SOURCE_1="mcg" (4440dff437a67938963f7ee3177b9a39f2c413a8)
GCTGGGTAAGGCCACCTCGGGGTCAAGTGATGAGCTGTCGCTGCTGGTTCGCCAGCTGCTCGAGG
CGGCCGAGCCGCTCGAGGGACAGTTCCAGGGCGCGGGACGTGCCGCGTTCGACCGTTTCAAGTCG
CGCACCGACGCGATCTCCTCCGAGTTGAAGCTGGCCCTCGACGGCGTGCTCGGCGGAATCTCGGG
CATGGACCGCTCCTTCCAGGAGGGCGAGTCGTCCATGGTCGACCAGACCACGAGCCTTGAAGCCG
GATCGTCGTTCGACGCCGCCCGCTTCGGCGGCCGCTGAGATCAGGAAGGGACTGACTCATGGTGA
ACCAGGGAGACCGTCGCGACTACTCGATCGCGGCCTCGCAGAACGCTCAGGACAACTTCAACCGC
GTCGCCGCGCAGCTCGAGTCGTTGATCGACCAGCGCGACCGCGACGTCCAGGCCGCGATGGCGGA
CTACTCCGCCGACGGCGTGTCCGAGGACTACCGCGGCAAGGAGACCCGCTGGAAGAACGCCGCCG
CCGAGGTGCGCGGCATCATCCAGACGCTCCGCTCGTCGCTGGAGCGCAACGACGAGTCCGCCCAG
ACCGCGCTGAGCAAG
>r94.1 |SOURCES={KEY=4440dff4...,fw,959157-959757}|ERRORS={}|SOURCE_1="mcg" (4440dff437a67938963f7ee3177b9a39f2c413a8)
CTGCGTGGGAACCAACGTCGTGTTCCGCCGTGCGGCCGTCGACAGCATCGGGGGATTGCATGCGG
CGTCGAAGTCCGAGGACATCTGGACCTCGATCCTCCTGCACGAGGCCGGGTGGTCCTCGGTGTAC
ATCCCATTGCACCTGGCGACGGGAGAGACGCCGGATCGCATCGAGTCCTTCAGCAAGCAGCAGGT
GCGCTGGGCCACGGGGGCGTTCGAGATCCTGCTCACGCACAACCCGCTGTCGCCGCGCCGCACGC
TCACGATGGACCAGCGGCTGCAGTACTTCGCCACGGCCACGTTCTACTTCAACGGGGTCATCCCG
TTGGCGCTCCTCCTGCTGCCGCCGCTGCAGATCTTCCTCGACATCACGCCCATGTCGATGGAAGT
CCCCCTGGGGCAGTGGATCCTCTTCTACTGCGGCTTCTACCTCATGCAGGTGGTGATGGCGTTCT
TCACGATCGGCGCCTTCCGCTGGGAGACCCTCCTGCTGTCGTCCGTGTCGTTCCCGATCTACACG
AAGGCGTTGTTCAACGCCGTCACGGGCCGTGCCGGGACGTGGCACGTCACCGGGGCGGGCGCGCG
GACCTCGCCCTTCCT
>r95.1 |SOURCES={KEY=4440dff4...,fw,2276021-2276621}|ERRORS={}|SOURCE_1="mcg" (4440dff437a67938963f7ee3177b9a39f2c413a8)
CATCGGCGGCGGGTTCCCGATCGGCGCGCTCATCACGTTCGGGGCGGCCAGCGACCTGTTCTTCC
CGGGCACCCACGGCTCGACGTTCGGCGGCAATGCGCTGGGAACCGCCGTCGCCGGCGCCGTCCTG
CAGGAGATCGAGTCCGCCGGTCTCGTCGACAACGCCGCGCGGCGCGAAGCACAGCTCCGTGAGGG
GATCGCGGGCCTGGCATCGCCGCTGGTCGCCGGCGTGCGTGGCCGCGGGCTGCTGCTCGGCGTCG
CGCTGGCCCACCCGGTCGCGAAGGCCGTGGTGGCGGCTGCGCAGGAGCACGGGCTGATCATCAAC
GCCGCCAACGACGAGACCATCCGTCTCGCCCCGCCGCTGATCATCGGGGATGCCGAGATCGCGGA
GTTCCTCGCGCTGTTCCGCGCGTCGTTGGCCACGGTGGCCGACGCCCTCATCATCGACGAGTCCG
CCGATCGGGCGGCCGAAGGAGTACCCGCGTGACCCGCCACCTGCTGCGCGACGACGACCTCACCC
CTGCCGAGCAGGGCGAGATCCTCGACCTCGCCCTCGAGCTGAAGAAAGATCGCTGGGCGCAGAAG
CCCCTCTCCGGCCCG
>r96.1 |SOURCES={KEY=4440dff4...,fw,2358282-2358882}|ERRORS={}|SOURCE_1="mcg" (4440dff437a67938963f7ee3177b9a39f2c413a8)
CGACGCGGTGACCGACGCGGACCCACACCCGTCCGTCGCGTTCGAACGGCGCGGGGTCGCCGACG
AGGCACACATCGCCCACGTCGTCGATGCCCGACACGTCGGTCGATTCCAGCGCCAGCACCTCGGG
TCCGCGTTCGACGGCGACGCAGCCGCGCACCGCGTCGATGCGGGGGTCGGGAGTGACCACGCGCG
GCGCCATGGGCAGCTCGAGCTCGACGACGTCGCCGGCGCGGAATTCGCGACGCACCCGGGCGACC
CCCGGCGCCACCGCGTGCGTGTCGACCAGTTCCCCGCCCGAGCGGATGGCCATGTGCGCGCCCTC
CGCCCACTGCGGCACGCGCAGCGACAACGTCCACTCGCCCGCGGCGTCGTCGTTCACCGTGACGT
GGATGGTGCCGTCCGCGGGGTACGCGGTCTCGACGTCGAGCGACACGGGGCGGCCGTCGTCGAGC
ACGGTCCGGATCTGCGCCGGGGCGTACTGGTGGAGCTGGATGCCATCGGCATCCGCCGTGGCGAT
GTACGCGTCGAGGCTCGCGAGGGTGCGTGCGACGTTCGGCGGGCAGCAGGACACCTCGAACCACG
GCGCCCGCAGCGACG
>r97.1 |SOURCES={KEY=4440dff4...,fw,1245666-1246266}|ERRORS={}|SOURCE_1="mcg" (4440dff437a67938963f7ee3177b9a39f2c413a8)
ATCCGGTACGACGCGGTGGGGTTGATCGCGACGCCGTCGACCGTGATCGAGGTGATCCGGTCACC
GGCCGCGCGGCTCGCGTCGAACGTGTACGCGACGTTCTTCGACAGGCCGAGCTTGAGGAACGGAC
GCGACGGCACGGTGCCGTCGGCGTTGGTCTGCCACTGCTGCTCGAGAAGAGTCTTGAACTGCGCG
CCCGTGAGCGAGGTCGTCCAGAGGTTGTTCACGAAGGGCAGGACAGCGTTCGCCTCGGAGTAGGA
CACGACACCGTCGGGGGCGTAGAACAGCTCGGCGCGCAGGCCGCCCGGGTTCACGACACCGATCT
GCGCCCCACCGCGGTCCGCTGCGCCGAGGCTGGTCACGAGCGAGTCCGCGACGAGGTTGCCGAGG
GTCGACTCCTTCGAGCGGTCGTCGCGCGACCCACCGGTGTACACGCCGTTGGTGTAGGAGCCACC
CGCGTACGCCGTGGTGATGTCCTTGGTCACCGATCCGACCGGCTGGTTGCCGATCTGAGCTGCGG
CGGCCAGGGCGGCATCCGTGATGCTCTTGACCTGCGCGACGCGGGGGTAGGTGGCGACCAGGGTG
TTCGTCGCGGTCTTG
>r98.1 |SOURCES={KEY=4440dff4...,bw,2088327-2088927}|ERRORS={}|SOURCE_1="mcg" (4440dff437a67938963f7ee3177b9a39f2c413a8)
GCGTCCGCTCGTCGCCTCGGCCGGCTCGCGCGCTGCGGCGGTCGTCGAGGAGCAGCTCGCCCGCG
AGGCTCTGCGCGCCGCCGCACGCGAGCAGGTCGCCCGCGAGATCGCCGAGGCGCAGGCCCCGACG
CCGATCGAGGTCGCCCGCCCCGCCGCCGCATCGCCGTACGCGGCGATGGGCTACGTCGATGACTC
CGAGATCGAAGACCACGTGCGCCAGCTGCTGCAGCGTCGCGCGTCGGGTCAGTAAGCACTCGGCG
CGGCACGCCCGGGAGACCGCCCCGGTCGGTCGGGGCGAGGGGTGCGTGATAGTGTTGTGGAGTTG
TCCGGGCCTGTGGCGCAGTTGGTAGCGCGCCTCGTTCGCATCGAGGAGGTCAGGGGTTCGAATCC
CCTCAGGTCCACCGAACAACGTGCGGCGCCTCTCCTTCGGGAGGGGCGCCGTTCTCGTTCCCGGG
GAGGGTCAGCGCTCTGCCGGCGCCAGGTTCTCCCGTGCCCAGGCGCCGAGCTGATCCAGCACGGG
CAGCACGCGACGCCCCGCGTCGGTCAGGTCGTAGGACACCGAGACGGGCGGGCCGGCGTCGACCG
TGCGGACGGTGAGGC
>r99.1 |SOURCES={KEY=4440dff4...,bw,2484785-2485385}|ERRORS={}|SOURCE_1="mcg" (4440dff437a67938963f7ee3177b9a39f2c413a8)
GCGGGGGAGTCGGGGGGAGCTCATCCGGTCAGCGTAGCCGCGAGGACTCCCTGCGCTCAGATGCC
CAGGAGGACGATGAGGAAGACCGCGCACGACATGAGGATCCCCACGCACCCCCACACGATGACCA
TCCACCGCCGAAGGCCGGCGCCGTCTTCCGCGAACCTCCGACGAAGCATGTCGAGAATTCGGCGC
GAGCGGACCACGAGCACGACGCCGAACATCGCCTGAGCGGTACCGATGACAATGAACCCTCCGGT
CGAGGCGCAGTCTACGACTGGGGAGCGCGACGCACGGTGTTCGGTGTCCTCCCGATCCAAACTGA
CATAATGTGCATTATCGGCTATCGCCCGTGTTCGTGTTCCGAGAGAGTCTCTCTGGTACGAGCCC
GCGCAACGATCCGGTCGCAAACTGCGTGACGAACACGCGTCGCTGCAAGGATGCGAGCATGCGCC
GTCTGAGCATCGCGTCACTCGCCCTGCTGCTGGTCGCGGGTGTGGCCGGGTGCACGAACAGCCTG
GGCGCCGTGAGACTTGACACCATCCCGGACGAGCTGGCATCGTCCAGCGACCTCCTCGACCCTCA
GCCGACGGTCGCCTG
>r100.1 |SOURCES={KEY=4440dff4...,bw,1617810-1618410}|ERRORS={}|SOURCE_1="mcg" (4440dff437a67938963f7ee3177b9a39f2c413a8)
AGACCCGCCAGGTCATCGCGCGACCTCACTCCCGCGATCAGTCCGGATGTGACCGCGGCGAAGCG
CTCATCGGAGGATGCCGGTGGTGAGATCGCGGGGTCGGGTGCGGTCATGATGGCCCTTTCGTGCG
TCCGTGTCCGAGAGCACGTCCTCACGACGTCGTGACGAGCCTCTGCGCTCGACGTTACGGGACCG
GTCCCTCCCGTGCGTCCCGACACCTCCCGTCTCGACATCCATCACCTCGACGTCGCGGGGGGACC
CGCCACTCGCAGGGTGTAACGTCTGCCGGGACAGCGTCTAGGGTTCCGGAGTTCCGACTCGCCTG
GTCCGAGCGGCGCCACGTCGACCCGACCGCGGATCGACGTCATCTGAACGGACAAAAGCCTGGAG
GACCCGCTTGTCGCGCCCGCGACACGCAGATGGGTCCCGTGTCCTCTTTCGCTTTCGTCCTCGTC
TTCGCCGCCGCGATCACCCACGCCGCGTGGAATGTCATCGCCCACGGGTCCAGCCGATCGGGCGT
GCCGTTCCTCTGGGCGGGGTCGCTCTGCAGCACGGTAATCTGGGCCGCGGCGGTCCCGGTGACCG
GGGGTATCGGTACGA
>r101.1 |SOURCES={KEY=4440dff4...,bw,2067083-2067683}|ERRORS={}|SOURCE_1="mcg" (4440dff437a67938963f7ee3177b9a39f2c413a8)
CGACGGGGATGCCGTGCGGGCCCTCCAGTCCGCCTACGTCGTCGCCTCGGCGTTCCCCGACGAAC
AGATCGAGGTCACCCGCCGTCGCCTGCGGGTCATCCGCGCCACCCCGGCGCTCGATCTGCGCGCG
GATCCTCGATTGACGGCGGTGACCGATGAGACCCGCCGATTCCTCGTCAGCCGCGATCCCGAAGC
CGACGAGCTCGCGGCCGTCGTGCGCGCCCACGCGCTCGCCGCCGTCGCGAGCGCGGCTCTCACCT
GGTGGGCGGAACACGACGACGGCCGACCGGAGGACGTCCTGGCGCGGGCTTTCGGAGTCTCGGGC
GCGGTCTGACGGCCCGAGCTCGTCTCAGGGGGTGAGCAGTTCGAACTCGTCGGGCGCGGTCGACC
CGACGTCGCTCCAGTCGCCCTCGTGCCACGTGAAGATCGCCACGGCCGACGTGACCATCCGCACG
TCGCGATCGGCGAGTCGCGACACCAGTTCGCTCATGCCGGGGTCGTGCGCCACGAGCATGACCTC
GTGCGCCTCGCTGGCACGGGCGGCATCCAGAAGGGCGTCGGGTTCGGCGAGGTAGAGCTCGGGCC
GCTCGGTCACCTCGA
>r102.1 |SOURCES={KEY=4440dff4...,fw,2023280-2023880}|ERRORS={}|SOURCE_1="mcg" (4440dff437a67938963f7ee3177b9a39f2c413a8)
CCTGCGCTCGGCGGCGGCCGGCGAGGCCCCCATCGTCTTCGCGACCCTGAAGGACGCCGGCATCC
GGGCCCGGCTGGCGGCATCCGCGACCGTCGTGATCGACCTCCTCGCCGGGCACCTCACCGAGCTG
GAGACAGCGCTCGGCGCCACCGCCGAGACGCGCGCCGGGCAGTACCACGGCCTCGGCGACCTCGA
GCAGTACTTCCGTCGCATGCGGGCGGTGGAGTTCGCCATCGAGCACGACGACGGCCAGAGCGAGC
GCGATCTCGCCAGCGCCGACGTGATCATCGTCGCGCCGTCCCGCTGCGGCAAGACCCCCACCACG
ATGTACCTCGCGCTGCACTACGGGCTCCTCGTGGCGAACTATCCGCTCACCGACGACGACTTCCC
CACCGACGGGCTGCCGCGCATCGTGGCGCCGCACGCCGACCGCTGCTTCGGGCTCACCACCACCG
CTCTCCGGCTCAGCCAGGTGCGACACGAGCGCCGCCCGAACTCGACCTACTCCAGCCTCGCCCAG
TGCACCCTCGAGATCCGCCGGGCCGAAGACCTCTACCGCCGTACCCACATCCCGTTCCTCAGCTC
CGCGACCCGGAGCGT
>r103.1 |SOURCES={KEY=4440dff4...,fw,1568914-1569514}|ERRORS={}|SOURCE_1="mcg" (4440dff437a67938963f7ee3177b9a39f2c413a8)
ACCAGGGCGGGAGCGATCTTGTCGCCGCCGCGGTTGATGATGTCGTCCGCCCGGTCGTGCAGGAA
CAGATAGCCGTCGGCATCCACGTGTCCGATGTCGCCCAGCGTGTCCCACCCGTCGTCGTCACGGC
GTGATGACGCGCCCACGTACGAGTACGCCGCCGCGTCGCCCCGTCGCATCCACACCAGACCGCTC
TCGCCGGCGGAGACGTCGGTGCCATCCTCGGTGCGGACGCGGATCTCCGTTCCTGCGATGGGTCG
CCCCACGCTCCTCGGGCGCTCCCGCCATTCCGTGCCGGTGATGCGGGTGAGGCCGTTGGACTCGC
TGCCGGCGTACACCTCGTCGACGCGCTCGGGCCCGATCCAGTCGAGGAACGCGCTCTTGAGGGCC
GGGGCGCACGGCGCGCCCATATGCAGCACGCTCTCGATGCTCGCGACCCGCTCGACCGCGCGCAC
CTCGGGTGGGAGGCGCAACAACCGTGCCATCATCGACGGTACGAGCAGTCCCCACGTGGCTCGAT
TCGCCTCGACCGCGTCGATCCAGCGAGCCGCGTCGAAGCGGTCGAGGATCACCAGGCGATGCTGC
GTGAGCAGACCGCGG
>r104.1 |SOURCES={KEY=4440dff4...,fw,2632056-2632656}|ERRORS={}|SOURCE_1="mcg" (4440dff437a67938963f7ee3177b9a39f2c413a8)
TGCCGTGCAGGAGACGGGGCCGACGTACACCGTGCAGGACGGCGACTCGCTCTGGCAGATCGCGG
AGACGCAGCTCGGGCAGGGTGAACGGTGGCAGGAGATCGCGGATCTCAACTACGGCGTCGAGCAG
GCCGACGGGTGGGCGCTGGACGGCCAGCACTGGCTCAACGCCGGGTGGGTGCTCAACCTCCCCGC
GGATGCCGCTGCACCGGCCGCAGAGACGGCGCCGGCGGCCGCGGCCGAGCAGCACACCGTGGTGG
CCGGCGACACCCTCTGGGACATCGCGGAGGACGCCACCGGGGACGGCGCGAACTACCACGAGATC
TTCGAGGCGTCGAAGGACACCGTCCAGCCCACGGGCCACAAGATCACCGACCCGAACCTGATCTA
CCCCGGCGACGTCGTCACCATCCCGGGCGCCGCGGCATCCGTCGCACCCGCGCCCTCGGCTGCTC
CCGCCCCGGTCGAGGAGGCGCCGGCCGAGGCTCCCGTCGAAGCACCGGCCGAGCAGGCCGCGCCG
TCCGCTGAGGGTGCTCCTGCAGCTGACGCGCCGGCCGCGGATGCTGCCGCGCCGGAGAGCGAGAA
GGCGGCGGTCCCGGA
>r105.1 |SOURCES={KEY=4440dff4...,fw,1785728-1786328}|ERRORS={}|SOURCE_1="mcg" (4440dff437a67938963f7ee3177b9a39f2c413a8)
GTAGGCGAGCACGAACGAGTAGATCAGGACCGCGAAGGCCGCGATGGCCTGCACGAGCAGCTGGT
TGAAGGAGCCGCTCTCGACGAGGCCCGTGCCCCGGGCGAAGATGCCCAGGTAGAGGGTTCCGAGC
AGACCACCGACCAGGTGCACGCCGACCACATCGAGCGAGTCGTCGAAGCCGAGTTTGAACTTCAG
CTCGATCGCCAGGGCGCAGATCGCACCGGCGAGGAGGCCGAGCAGGATCGCCCAGATCGGGTCGA
GAGAGGCGCACGCGGGGGTGATGGCGACCAGACCCGCGACGGCGCCGGAGGCGGCACCGACGGAG
GTGGGCTTGCCGTCCTTGATCTTCTCGACGAGCAGCCAGCTGAGCAGGGCCGCCGCCGGGGCGAT
GATCGTGTTGACGAAGGCGAGGGCGGCGGTGCCGTCCGCGGCGAGCTCCGAACCGGCGTTGAAGC
CGAACCAGCCGAACCACAGCAGGCCGGCGCCGAGGAGCACGAAGGGCGGGTTGTGCGGGGCGTGA
GCGCCCTTCTGGAAGCCGACGCGCTTGCCGAGGACGAGCGCGAGGGCGAGGGCCGCGGCACCGGC
GTTGATGTGGACCGC
>r106.1 |SOURCES={KEY=4440dff4...,fw,2119450-2120050}|ERRORS={}|SOURCE_1="mcg" (4440dff437a67938963f7ee3177b9a39f2c413a8)
CAGATCGACGAGCTCTCGGAAGCGCTCGATGCGCCGAAGATCACGGGCGCCACGCCGGTCTCCGA
ACGCGAGGAGCTGTTCCAGGCCTTCCGCGAGGGCGAGATCTCGCTGCTCGTGGTGTCGAAGGTCG
CGAACTTCTCGGTCGACCTCCCCGAGGCCTCCGTCGCCGTGCAGGTGTCGGGCTCGTTCGGGTCG
CGCCAGGAGGAGGCGCAGCGCCTCGGCCGTCTGCTCCGGCCGAAGCAGTCGGGCCACACCGCGAG
CTTCTACACGCTCATCGCCCGCGACACCGTCGACCAGGACTTCGCGCAGAACCGTCAGCGTTTCC
TCGCCGAGCAGGGCTACGCCTACACGATCCTGGATGCCGAGGGGATCGTCGCCGAGGCCGCCTGA
GCACTACCAGGACTCGGCGTTTCTCGCGATATCCAGCGGTTCCTTGGGTGGAGTCACGATAATGG
GCGCATGACAGCACCGCGCATCCTCGTCGTCGACGACGAACCCAACATCCGCGACCTGCTCATCA
CGAGCCTGCGTTTCGCCGGATTCCAGGTCCGCGCCGTCGCCAACGGCGCGCAGACCATCTCCGCG
GTACTCGAGGAGGAA
>r107.1 |SOURCES={KEY=4440dff4...,bw,1504210-1504810}|ERRORS={}|SOURCE_1="mcg" (4440dff437a67938963f7ee3177b9a39f2c413a8)
CCTCAGGCCACGAAGGCCCAGAACAGCACGGCTCCGTACGCGACGGACGTGAAGCTCGTCACCTG
CAGCGCCACGATGAGTTCGCGCGGTGACCGGTAGGTCCACACGATGAGGATCGCCGACAGGGCTC
CCAGCAGCGCGATGAGCGTCAACCACGCGATGGGGTAGACCAGGGCGAGGAACACCGCGATCCCG
AACGGCACCAGGACGAACAGCGTGAACAGCACCTGCGTGGCCCGACGGCCGATGAGCACCGAGAG
CGTGCGCTTGCCGGCGAGACGGTCCTGATCGATGTCGCGCAGGTTGTTCGCCAGCAGCACCGCGC
ACGCGAGCAGACCCGCGGCCACGGCTCCGAACCACGCCTCCTGCGGGAGTGCCTGCACCTGCAGC
CACGTCGTCCCGAGCGTGGCGACGAGGCCGAAGAAGACGAAGACGAACACCTCGCCGAGGGCGTT
GTAGCCGTAGGGCCGCTTCCCGCCGGTGTAGAACCAGGCGGCGACGATGGAGGCCGCACCCACGG
CGAGGAGCCACCACTGCCCGGTGCGGATCACGAGGGCGAGCCCCACGACCGCGGCGAGCGCGAAG
AACGCCAGCGCCACG
>r108.1 |SOURCES={KEY=4440dff4...,fw,2260498-2261098}|ERRORS={}|SOURCE_1="mcg" (4440dff437a67938963f7ee3177b9a39f2c413a8)
AGCACGCGGCCGTGGAGGCGGCGATCGAGGACATCCGTCCCGACACCGTCCTCGTGGACGGCGCG
TTCGGAGGCATCCTGCCGATCCTCGATCGGACCGGCGAGCGACCTCCGGTGCTCGCCCTCGGTGT
GACCCCGTTGTCGCAGTCGTCGCGGGTGCTGGGCCCGTACGGCATGGCCCTCCCCCCGGCGCGCG
GTGCGGTCGACCGTGCCCGGTACGCGGCGCTGGGTGTGGTCGCCCGTCGTATCGTCTTCGGGTCC
ACCCGACGGGCGGCGGTCCGTGCGCTCGCGGCCTGCGGCACGCGCCCCCGGGGATTCGTCATGGA
TCTGTCGGAGCGGTTCGACCGCTTCCTCCAGACCGGGCCGGCGAGCCTGGAGTACCCGCGCCCCG
ATCTCGCGGCGAACACGCACTTCGTCGGCGTGCTGCCGCAGGCGGCCTCCGACGTGGCCCTGCCG
CCGTGGTGGGACGATCTCGACGCGGCGGAAGCGGTCGTCCATGTCACTCAGGGCACGATCGACAA
CCACGATTTCGGGCGTCTCGTCGGTCCGACCCTGGCGGCGCTGAGCGACCGTCCCGTCCTCGTCG
TCGTCAGCGCGGGGG
>r109.1 |SOURCES={KEY=4440dff4...,fw,2073308-2073908}|ERRORS={}|SOURCE_1="mcg" (4440dff437a67938963f7ee3177b9a39f2c413a8)
CCAGTGAAGGAGCCGTCAAAGAATGACCACCGCACCCGCCGCCTCGACGGACGCGACGCCCACCC
GCACCCCCGCCGACCCCGCGCCGCTGCAGCCGCTGCTCAGCGACGCCGTGATCGTGTTGCGGGCC
CCGACGCAGGTGTGGTCCGACCGCGACGGTGCGGTGGGTACGGCCGCCGTGCACGGGATCTACCA
CGGCGACGTCCGACACGTTCGGTCGATGTCCGTCTCGTGCGACGACTCCGCCCTCGAGTGGATCT
CAACCGCCCCCGACGGCCCCTCGCGGATCGTGTTCGGCGGGGTCCTGCGCGGCGTCGACGACACG
ACCCCCGATCCGAAGGTGCGGCTGCTGCGTGAGCGCAACGTGGCCGACGGGCGAGTGACGGAGAC
GTGGACGCTCCGCTCCCGCGTGGACGCACCGATCCGCACCACGCTGCGCCTGCGCCTCCAGCCGG
AGTTCGCTCTGCTGCACGAGGTGAAGTCCGGGCACGCGCGGCCTCAGCCGACCGATGTCGCGATC
GACGCGGGCTCGGCGCGCGTGTCCGCCGGTTCGCGGGGGCTCGAGTTCACCGCGGCCGGCGCTGA
CGTGGCATCCGATTC
>r110.1 |SOURCES={KEY=4440dff4...,bw,1893242-1893842}|ERRORS={}|SOURCE_1="mcg" (4440dff437a67938963f7ee3177b9a39f2c413a8)
GGCGTCAGGCCGTCGTCGCCTTCGACCACGCCTACCACGGCCGCACCAACCTCACGATGGCGCTG
ACGGCGAAGAACATGCCGTACAAGAGCGGCTTCGGCCCGTTCGCCGCCGAGGTGTACCGCGCCCC
GCTGTCGTACCCCTACCGTGACGGTCTGTCGGGTGCCGAGGCGGCCGCGAAGGCCATCTCGCTCA
TCGAGAAGCAGGTCGGCGCCGAGAACCTCGCCGCCGTCATCATCGAGCCGATCCAGGGCGAGGGC
GGCTTCATCGTCCCCGCCGAAGGCTTCCTCCCCGCTCTCGTGGACTGGTGCCGCGCGAACGGCGT
GGTCTTCATCGCCGACGAGGTGCAGTCCGGCTTCGCCCGTACGGGTGCGATGTTCGCCTCCGACC
TCTTCGGGATCGTCCCCGACCTGGTGACCACCGCGAAGGGCATCGCCGGCGGTCTTCCGCTGGCC
GCCGTGACCGGTCGCGCCGAGATGATGGATGCCACGCACTCCGGTGGACTCGGTGGCACCTACGG
CGGCAACCCCATCGCGTGCGCTGCGGCGCTCGCCGCGATCGACGCATTCGAGAACGACGGCCTCG
TCGAGCGGGCCCGCG
>r111.1 |SOURCES={KEY=4440dff4...,bw,431531-432131}|ERRORS={}|SOURCE_1="mcg" (4440dff437a67938963f7ee3177b9a39f2c413a8)
ACCCCGACCTCCCGGGATCCTCTCCCCTCGCGGCCGGCCTGGTGAACATGGAGGTCTCACGAGGT
GATGGCTCGCTCGCCACGGCCCTCGCGGTGCAGGGCGGACTCGCGCTGCGGACGCTGGCGATGTT
CGGCTCCCCCGAGCAGCAGGCGCGCTGGTTGAAGCCGCTCGCCGACGGCACGGTGCTCGGCGCCT
TCGCGCTGACCGAGCCCGATCACGGCTCCGACTCGGTCTCGCTGGAGACGACGGCAACGCGCACC
GACGACGGCTGGTCGCTGTCGGGCACCAAGAAGTGGATCGGCAACGGCGCCTCCGGCGGCATCAC
GTTCGTCTGGGCGCGCGTGGATGCCGAGGGCGACGACGACCACGACAAGGTCCGCTGCTTCCTGG
TCGAGCAGGACACCCCGGGCTACACGGGCACCGTCATCACGGGCAAGGTGTCGCTGCGCGGCATC
CATCAGGCCCACATCGCGCTCGATGACGTGCGTCTTCCCGTGGATGCCGTGCTCCCGGGCACCCA
CACCTTCAAGGACGCGTCGGCCGTGCTGTACGCCACGCGCTCGGGCGTCGCCTGGTCGGCGCTGG
GCCACGCGACCGCCT
>r112.1 |SOURCES={KEY=4440dff4...,bw,2542587-2543187}|ERRORS={}|SOURCE_1="mcg" (4440dff437a67938963f7ee3177b9a39f2c413a8)
CCGAACACGGTGGAGACGGCGGCGATGAACGCGCAGCAGATGACGCGGATCACGTCGCGCCAGTG
GTCGCGCAGCAGGGGGACGAGCGGCATCCGGGCGATCTGACCGGTCGCCTTCGCCTGCTCGAACT
CGGGGGTCTCGTGGAGGCTCCGACGGATGAAGAACGCCACGATCACGACCAGCGCGCTGAGCCAG
AACGGCACGCGCCAGCCCCAGCTGAACTTGATCTCGTCCGGCAGTGCCACGACGGGGATGAAGAT
GAGCGCGGCGAGGATCTGGCCGCCCTGCGTGCCCGTGAGCGTCCACGAGGTGAAGAACGAACGAC
GGTTCTCGGGAGCGTGCTCGAGGGTGAGCGAGGAGGCCCCGGCCTGCTCACCGGCCGCCGAGAGA
CCCTGCATCAGGCGGCAGACGACGAGGAGCGCCGGCGCGAACCACCCGATCTGGGCGAAGCCGGG
GAGGCATCCGATGATGAACGTCGACAGACCCATCAGCAGAAGGGTGAACATCAGCACCTTCTGCC
GACCGATCCGGTCGCCGTAGTGGCCGAGGATGACGGCGCCGACCGGGCGCGCGACGTACGCGAAC
CCGAAGGTCGCGAAC
>r113.1 |SOURCES={KEY=4440dff4...,bw,2867674-2868274}|ERRORS={}|SOURCE_1="mcg" (4440dff437a67938963f7ee3177b9a39f2c413a8)
CGGAACCGCCTCGACGCCGACGCGGGCGAGGATCGTCCGCACCCGCGGATACCCGGGGTTCTCGA
CCCCGAACCGCCCCGGCCGCCGCCGCGGAAGCGCCAACGCCGCCAGCAGCAGGGCGTCGCTGGTG
CCGGCTGTGACGATCACGTCGGCCGGGTCGACCGCCAACCCCCGCGTGCGGCCGAGGTGTCGGGC
GATCTCCGCGCGTAGCGCGGGCAATCCGTTCTCGTCGTCGACGTCCGCTTCCGGGTCGCGCGCGC
TCGCACGCCGCCAGGCGGATCGCCACGCCGCATCGGCGAGGCCGCGCGTACCGGGCCGCCCGGGA
CGCAGATCGATCGCGACCGCGCCCGGCGAGCGGGGCGCGACCGGCGCACTCGCGGGCACCGCGGG
GCCGAGCGGCAGCGCCGCGACCGTCGTCCGCCCGCCCGGCTGAGCCACGAGATACCCCTCCCCGG
CGAGGGTCTCGTACGCCGCGACGACGGTCCCACGGGCGACGCCCAGGTCGTCGGCCAGGGCCCGC
GTCGACGGCAGCGCCTCCCCCGGCACCCACCGGCCGTCGACGATCGCCCCCCGCAGTCCGTGCGT
GAGCTGGACGTGCAA
>r114.1 |SOURCES={KEY=4440dff4...,fw,1564108-1564708}|ERRORS={}|SOURCE_1="mcg" (4440dff437a67938963f7ee3177b9a39f2c413a8)
CGGCGTGCGGGCGCTGCTCCTGCGCGGCGAGGGCCGCGCGTTCTGCGCCGGCCGCGACATCTCGG
AGGTCGATCCGCGGAGCGATGACGTGCGGGGGTATCTCGACGGCCTCCTCACCCCACTCCTGCGG
CGCATGGCGGAGTTCCCCGCACCGACGTTCGCCTCGGCACAGGGGGCGAGTCTCGGCGTCGGACT
GGGACTGCTCATCGCGACGGATGTCGTGTACGTCTCCGCCGACGCCAAGATCGGCTCGCCGTTCG
CCGCCCTCGGCGCCACGCTCGATTCGGGCGGACACGCGCTGTTCTTCGACCGGCTCGGCGCTCAC
CGGATGCTGGATCTCATCTACTCGGGGCAGCTCATGTCGGGCGAGGAAGCGGTGCGCTCCGGGCT
GTTCTCGCGCGCACTGCCCGCGGACGACCTGCAGGCGGTCGCCCACGGTGCCGCGACGACGGCGG
CATCCGGCCCCACCCGCGCGTTCCTCGAGAGCAAGCGGCTCGTCGCCCGCCTGCGCGACCCGCGG
GTCGGGTTCTGGGAGGCGCTGGAGCGGGAGAATCGCGCTCAGGCCGAGCTGTGCGACACCGACGA
CTATCGCGAGGGGTT
>r115.1 |SOURCES={KEY=4440dff4...,fw,2094309-2094909}|ERRORS={}|SOURCE_1="mcg" (4440dff437a67938963f7ee3177b9a39f2c413a8)
GCCGAACAGCACGACCTGGCGGGCCCGGAGGAGCGCCGGCGCCGCCTCCGCGAGACACAGGGCCG
CGGCATCCGCGATGATCACCGCGTCGAAAGCGAGATCGATCGGGACGTCGGGAACCTCGTACGGG
GATGCCAACCACACCGGCGCGAGCGTGCGGAGCAGCGTGGGCGCGGCATCCGAGATCTCCTGCGC
GGTGTGCAGGCCGTCCTTGAGCGAGCTCTTCAGCGCTGCCGCTTCGTCGGGATGATCGACGATGC
CGATGCGCCACTGCTTCGCGAGTTCGGCCGCAAGAACCGGACCGGCCGCCGCCGCGTGCGCCTCG
TCGACGAGTCGGAAGTCGCGCTCGAGGCGATCGACCACCGTGGTGTTCGCGCCCAGGAGCGCGCG
ATCCGTGCGCAGGAGGTGTTCGAGCGCCGACTGCCACCACGCGAACTCGAGCTCGTCGCCGACCC
GGTCCTCCGGAACGTGGCGCACCGACAGCTCCACGAGGAGCTGCTCGAGTCCGAGCCGGGCGAGT
TCACCGCGCAGCTGCGCGCGCTCGACGAGGTTGTCGAAGAACGTCGATTCGGCTGCGAGACCGGC
GAGCGTGCGCACGAG
>r116.1 |SOURCES={KEY=4440dff4...,fw,3304443-3305043}|ERRORS={}|SOURCE_1="mcg" (4440dff437a67938963f7ee3177b9a39f2c413a8)
CCGCCGCGATCCTCGTGGCCGTCGCCCTGCTCGGCATCCCGTTCCTGCTCACAATCCTCACCGCC
GCCAAGACGCAGGCCGAAGCCTTCGTTCCGTCGTTGGCGCTCCCGACGGAGTGGCACCTCTTCGA
CAACTTCGCGACGGTCATCGGCGACGGGCGCATGCTCGCCGCGTTCGGCGGCAGCGTCCTCGTGA
TGGTGCCGGCGGTGCTGGGTGTGCTGGTCCTCGGGTCCATGGCGGCCTGGATCCTCGGGCGCCGG
CGCTCCAAGGGCCTGGCCTTCGTCTACGCCGTCGCGATCAGCGGCATCGTGCTCCCTCCGGCCGT
GGTCACGATCGTGCTCCTGCTGCGTCAGCTGGGGCTCGCGGGCACCCCCGTCGGCATGATCGGCG
TCTACATGGGCATGTACATGTCGACCGTGATCTTCTTCGTCACGGGCTTCGTACGCACGATCCCC
GTCGAACTCGAAGAGGCGGCCCGCGTGGATGGAGCCTCGCCCGTGCGGGTGTTCGTCAAGATCAT
CCTGCCGCTGCTCATGCCGGTGCTCGCGACCGCGACGATCCTCATCTGCCTCTACATCTGGAACG
ACGTCTTCTACGCGT
>r117.1 |SOURCES={KEY=4440dff4...,bw,3058315-3058915}|ERRORS={}|SOURCE_1="mcg" (4440dff437a67938963f7ee3177b9a39f2c413a8)
CCGCGAAACCGGCGAAGCACGCGTAGCCGCCGATCGTGGCCGCCACGGGGCGCGGCGCGACCCTC
GCGGCCGTGACGGCGTCGCGGCCCTCCGGGTCGCCGTCCGCCCCCACGCGGATGTCGGGCGCCCC
CACCGCCAGCAACCGGATGCCGGCGGTGTAGAGCCCCACGATCAGCAGGGTCGCGACGAGACCGA
CGACGAACACGAGTCCGATCGATCCCCAGTCCACGCCGAGCCATCCGGCCGACGCCGACGCGGTG
TGCCGAATGCCGTTCATGCGCGTGCCTCCTGCGTGTTCGTGCCCTCGCGGCCGACGCGGTCGGCA
TCCAGGGATTCGTCGTTGACGTTCTCGGCCGAGACCGGCTTCCGGCGGGCGAGCAGGAACAGTCC
GACGCACGCACCGAGGCCTCCGACCAGGACGGCGACCAGACCGATCGTCCCCGCGGTGGCGGCCC
AGGCCGCGAGTCCTCCGACCAGCGCGGCGGCGGGCAGCGTGATGATCCACGCGAAAGCGATGCGC
GCGACGACGTTCCAGTGCACGGACGCCAGTCTCTTTCCGAGCCCCGATCCGACCACCGCGCCCGA
GGTCACCTGCGTGGT
>r118.1 |SOURCES={KEY=4440dff4...,bw,93357-93957}|ERRORS={}|SOURCE_1="mcg" (4440dff437a67938963f7ee3177b9a39f2c413a8)
CGGAGTGCGGTCAGGTCGGTCATGCGTTCCTCCGGTAGAAGGGAAGGGCGGTGACGGTCGCGGGG
ATGCGTGTCCCTCGGACGTCGATGGTCAGGGTGGTGCCGGGTTCGGCCGCGGCCGGGGAGACGTA
GGCCATGGCCACGGGGTGGCCGAGGGTGGGGCTGAGCGCTCCGCTGGTGATCTCGCCGACGGTGT
CGTCGCCGTGCAGCACCGCGTAGCCGGCGCGACCGGCGCGCTTGCCCTCGGACACGAGGCCCACC
AGCACGGGGGCGTCGGCGGGTCCTGCGGCGAGGCCGTCCTTGCCGACGAACGCGGGCTTGTCCAC
GGCGACGACGCGGCCGAGGCCGGCCTGCGCCGGAGCGACGTCGCGCGAGAGCTCGTGGCCGTAGA
GGGGCATGCCGGCCTCGAGCCGCAGCGTGTCGCGGGCCGCGAGGCCGCAGGCGATCAGACCCGCC
GGGGTACCGGCATCCAGGACGGCGTCCCACAGGTCCGCGGCACGCTCCACGGGCACGAGCAGTTC
GTACCCGTCCTCGCCGGTGTATCCGGTGCGCGCGATGAAGAGCGAGTCGCCGTCGAAGGTGCCCT
CGGTGAAGGCGTAGT
>r119.1 |SOURCES={KEY=4440dff4...,fw,2271367-2271967}|ERRORS={}|SOURCE_1="mcg" (4440dff437a67938963f7ee3177b9a39f2c413a8)
CGATGCGCTTCTCGAGCGCGCGCAGTCGCGGGTGGTCGCGGCGTCCCTGTCCGGCTTCCCGGCGG
CCACGCAGGACGTGTCGGTCGTCGTGCCGGTCGGGGCCGCCGCGGGCGAGGTGCGGGCTGCGCTG
CTCGAGGGCGGTGCGCCGCTGATCGAAGGCGTGCGGCTGGTCGATGACTACCGCGGGCCCGGCGT
TGCGGACGGAACGAAGAGCCTGACGTTCGCCCTGCGCTTCCGTGCGGCGGATCGGACGCTGACGG
CGGCCGAAGCGACGGAGGCCAAGATGAGTGGCGTCGCGGTGGCGGCGAAGCGTTTCGGCGCCGCC
ATCCGGGACGGCGAGGCGAGCGTCTGATCTGCTTCGGGCGGGCGCTGTCCGGGGGAGCCCGGAAA
AGTGCCTGCCCTCATCGCCGACGAGGGGGCAGTCGGAAGTGGTCGGCGATGAGGGCAGGTGTCAT
GAGCATACCCCCAATTTGTCCCCCATATGGGGGACAAGCTGAAAGAAGTCGATGCGTCTTCTTTT
CGCCGGCCCGGACGGGCGTCCCGCGCGGCGGATTTGCTCCGGCGCGGCCGCGGCGGATAGCCTCG
CGGAATGTCGTCGAT
>r120.1 |SOURCES={KEY=4440dff4...,fw,2170686-2171286}|ERRORS={}|SOURCE_1="mcg" (4440dff437a67938963f7ee3177b9a39f2c413a8)
ACCGTCGCGGGCCTCGCCGCGTTCAGCGGCGGCCTCCTCGCGTCGGGAGCGGTCGTGGCCGTCCT
CCTCACCCCGCCGGCGTCGCTGTCGGCCGAGCTCGCCGTCTCGCGCGACGTCGGCGCTCCGCCGC
TCTTCGTCGGCTCCGACGTCGTGACCCTCGCCGCGTCGGGCGACACCTCGCAGTTCGGCATCGGC
GACTGGTCGGCGATCTTCGCCCACGCGACCAACCCCGAGACCTTCGACGGGAAGCCCGTCACCCT
CACCGGGTTCATCACCCCCGGGCAGGACGGGGCGACCTTCGACCTCACGCGGCTCGTCATCACGC
ACTGCGTGATCGACGCGCAGACGGCGCGGCTGCCGATCACCGCCGCGGGAACGGCCCCGTCGACG
GGGCAGTGGGTGACGGTGACCGGGACGGTGCGCTCCACCGGCGACGGCGCCCTCGAGGTGCGCGC
CGACCAGGTCGCGGCGATCGACGAGCCGGCGGACCCGTATGAGTACTGACTCCCGCCGCGCCCGC
GCGCGCAAGCGTCGCGGCCGCGGGTTCCTCCTCGCCTTCGCGGCGGTGCTGGGGGCGCTCGTCCT
CGTCGGCGGTGTCGG
>r121.1 |SOURCES={KEY=4440dff4...,fw,2162981-2163581}|ERRORS={}|SOURCE_1="mcg" (4440dff437a67938963f7ee3177b9a39f2c413a8)
CCCGTCGGTCTGCTCGTGCTGCAGGTCGCCCGCGACGCCGGTGCCGAGGTGTGCGTGAGCGACGT
CTCCGAGGAGCGGCTCGCCGTGGCGGCCGACCTGGGGGCGTCGACGACGATGGACCCCCGCACCG
AGCCGCTGCCGGCCGACCGCGCGGTGCTCATCGAGTGCTCGGGTGCCGCCGCGGCGATCCGTGCC
GGTGTCGCCGCGCTGGAGCCGGCCGGCCGCGCCGTGCTGGTGGGGATGGCCGCGAACGGCGAGGT
CACGCTCCCGCTCGACGTGCTCCAGTCGCGCGAGATCTCGCTGACCGGCACGTTCCGGTACGCGA
ATCAGTACCCGGATGCCATCGCCCTCGCCGCCGCGGGACGGGTGGATCTCCGCCGCCTGGTGACG
AGCGTGCACCCCCTCGGCGCCGTGCACGACGCCCTCCTTCTCCCCGGGCGCGATCGCTCGGCCCT
CAAGCCCATGGTTCACCCGCAGCAGGATGAGATGACCACCGCATGACCGTAGACGTATCCCCCCT
CACGTTCGAACACCTCCGCGACGCCCTCGGCATCGGCGTCGCAGCCCCGCGCCTGTCGTGGAAGG
CCGACGCTCCCGCCG
>r122.1 |SOURCES={KEY=4440dff4...,bw,2622950-2623550}|ERRORS={}|SOURCE_1="mcg" (4440dff437a67938963f7ee3177b9a39f2c413a8)
CTCTCCTCCGGTTGCTTCGTTGGGTCTACTTCGAGCGTTTCCGCTCGGTGTCGTCGGTCTTGGTC
ATCGCGGTCAGATAGTGCTTGTACGCGGCCGCGAGCATCGCGGTGCGGCTAGGCGCCTCGAGCTG
CTTCCACATGTCTTCGATGACGTCCTTGTTGGCCTGCGTCATGCGCACCACGAAGGTCTCCGTCT
CGACGTCCTCGTGCTTCGCCGGCGACGACGGACGCTCGAAGAGCTTCTTCCGATCGGGCTCGAGC
CGCGTCGCTCGGTCCTTGATGAGGTTCGGGAGCTCGTCGTAGCTGTACTCGAGCGCGTCGAACAG
GATGTTCGGGTGCGACATCTCGGTGCGCGCCTTGTACTCGGTGAGCATGTCCATGACGGGCTGTT
CCAGCGTCACCTGCACGCCCTTGTCGGCACGCCCAGGCTTCGCTGCCCGATCGTCCTTCGAGGTG
TCAGCTGCGCCGACGTCGTCCGTCGTCATCACCGCGCCACCTCGCATCCATTCACTACTTGCCCA
GTTGATTGCTGCATGACGGCATGATAACACCAATCACGCGCAAGCACCATAGCAAACAGATGCGC
CTATGACGCCAACAG
>r123.1 |SOURCES={KEY=4440dff4...,bw,2350177-2350777}|ERRORS={}|SOURCE_1="mcg" (4440dff437a67938963f7ee3177b9a39f2c413a8)
GCAGTGCCCAGGTGGCATCCGGAGCCGCCACCGCGGCCGACGGAGCGTCCGCCCTCGCCGACGGT
GCGAGCAGCGCGGCCTCCGGCGCCGCTCAGCTGCGCGACGGCGCGAGCCAGCTCGACAGCGGAAT
CGGCCAGCTCGCCGACGGGGCCACGCAGCTTCGGGACGGCCTGGCGGAGGGCGTCGCGCAGATCC
CCGACTCCGACGACGCCACGCGGCAGGCCCAGGCCGCCGCCATCAGCGACCCCGTCGCGGTCGGC
ACGAGCGCGGTCACGAAGGCCCAGAACTACGGCGCGGGTCTCGCCCCGTTCTTCGCCGCCCTCGC
CGGCTGGATCGGCATCTACGCCCTGTTCCTCATCGTGAAGCCCGTCTCCAAGCGCGCCGTGACGG
CGCTGCGCTCCCCCTTCCGCGTGACGCTGGCGGGATGGCTCACCCCGGCCGGTCTCGGTGCGGTG
CAGATGGTGGGTCTGTTCACCGTGCTCGCCGTCGCCCTGCAGTTCTCGTTCGCGAACCCGTGGGC
GGCGCTCGGCATCCTGCTGTTCGCCTCGGCGACGTACGCGGCGATCGTGCTCGCCCTGAACGTGT
GGCTCGGATCCGTGG
>r124.1 |SOURCES={KEY=4440dff4...,fw,2865565-2866165}|ERRORS={}|SOURCE_1="mcg" (4440dff437a67938963f7ee3177b9a39f2c413a8)
ACGAGACCGCGGAGCTGTTCCGCTCCTTCCGTCCCGACCTGCCGCTGCTGGCCGAGACGAGCGGC
AAGAACGCGGTCATCGTGACACCGAGCGCCGACCTCGACCTCGCCGCGAAGGACGTGGCCCTGTC
GGCGTTCGGGCACGCCGGTCAGAAGTGCTCCGCGGCATCCCTCGTCGTGCTCGTCGGGTCTGTTG
CGACGTCGCGTCGCTTCCGCGACCAGCTCGTCGACGCCGTCACCTCCCTCGAGGTCGGGATGCCG
TGGGACGACGCCGCGCGCGTCGGACCGCTCATCGAGCCCGCGCAGGGCAAGTTGCTCCGGGCCCT
CACGGCCCTCGAGCCCGGGCAGCGCTGGCTCGTCGAACCGCGCCGCCTCGACGAGGACGGGCGCC
TGTGGCGCCCCGGCATCCGGGAGGGAGTGCAGCCGGGGAGCGAGTTCCATCGCACCGAGTACTTC
GGTCCGGTGCTGGGCATCATGACGGCCGAGACCCTCGACGAGGCCATCGAGATCGTCAACGCCAT
CGAGTACGGCCTGACCTCGGGACTCCACGCTCTCGACGAGGCCGAGATCCAGCGGTGGCTCTCGC
GTATCGAGGCCGGCA
>r125.1 |SOURCES={KEY=4440dff4...,fw,492650-493250}|ERRORS={}|SOURCE_1="mcg" (4440dff437a67938963f7ee3177b9a39f2c413a8)
GAGGCCCGCGAGATCGTCGAGCGTGCCGATCGTCAGGACCGTGAGGCCCGCGACGCTCCGCATGC
GCGGGTGGGCCCGTTCGTCGCACACGACCGCCGCGACGGCGGTGTCGGAGGGGAAGGCCAGAGCA
GCCTGACGCAGCCGCCCGATCGACACGGCGGAGCCGACGACCACGAACGCGATCGACAGCCTCTC
GTTCGCCTCGGATGCCAGGCGGCAGACGTCCTCGACCGGCATGGTGTTCTCGTGGTGGGCGATCG
CGCTGAAGCCGTCCAGCATGGCGCGCGGCGTCGCCGTCGGGACGTGCCGGATCGCGCGGAGCCGG
CCCTTGACGACCCGCGGGATCTCGGTCCCGGTCACCACGTCGATGTCGCGCGCGTCGCGGACGGC
ACGGAGCCCCAGCGACGCGGCGGCCGACACCGCGAGCTCGTACTCGTCGGCATCCGCGTACTCCT
GGGTCGCCGCGGCCAGCACCACGGCCATCCGCGACCGTCGCGACTCCTCGTACTGCCGCACCATC
AGCCGCCCGGTCTTGGCGGTCGACTTCCAGTGCACCTGCCGTCGGGAATCCCCCGGGACGTACTC
GCGGATCGCGTGGAA
>r126.1 |SOURCES={KEY=4440dff4...,bw,2212598-2213198}|ERRORS={}|SOURCE_1="mcg" (4440dff437a67938963f7ee3177b9a39f2c413a8)
GGCGTTGTCGTGCTCGACGGTCATGTGCCCCGAGAGGATCAGCACGTTCAGCACGGCTCAGTCCT
TTCGCGAGAACGCGGCGTCGAACAACTGGTGGGGCGGGGTGATCTCACCGAGCTTGCGGACGAAG
GCGAGCGCTTCGGGGCCGCCGACGAGCCGGTCCATGCCGGCGTCCTCCCACTCCACGCTCGTCGG
ACCGTCGTAGCCGATCGCGTTCAGCGCGCGGAACAGCGGCTCCCACGGCACGGCGCCGTGCCCGG
TGGAGACGAACGTCCAGCCGCGCCGCGGGTTGTCCCACGAGAGGTGCGAGCCGAGCACGCCGTTG
CGGCCGTCGAGGTTCGTGACCGACTCCTTGCAGTGCACATGGAAGATGTGCTCGGCGTAGTCGAG
GACGAAGGCGACCGAATCCAGCTGCTGCCAGACGAAGTGCGACGGGTCGAAGTTGAAGCCGAAGC
TCTTCCGGTGGCCGATCGCCTCGAGCGTCTTCTTCGCGGTCCAGTAGTCGTACGCGATCTCGGAC
GGGTGCACCTCGAGCGCGAAACGCACCCCGACCTCTTCGAACACGTCGAGGATCGGATGCCACCG
GTCGGCGAAGTCGCG
>r127.1 |SOURCES={KEY=4440dff4...,fw,797821-798421}|ERRORS={}|SOURCE_1="mcg" (4440dff437a67938963f7ee3177b9a39f2c413a8)
CGGCAGCTCCGACTTCCGCGACCCGAAGGTCATCGCGCTCCCGGGCGGCGGCTGGCTGATGCTCG
CGGTCGAGGCGGTGGAACGGCGCGTCGTGTTCTACGCCTCCGACGACCTGCAATCGTGGCGCGAG
ACGGGATCGTTCGGCCCGCTCGGCCCGACGGACGTGGTGTGGGAGTGCCCCGACCTCGTGCGTCT
CCCGGTCGAGGGATCGGATGCCGCCGCCTGGGTGCTGCTGCTGAGCACGAATCCCGTGGGCGACG
CCCCCGACCCGTCCGGGTCGGCGATGCACTACGTCGTCGGCGACCTCGTCGGCGACGTGTTCCGC
GCCGACGAGGACGTCCTCCTCCCCGTCGACCACGGCCGGGACTTCTACGCCGGCGTCACCTTCCA
CGACGCCCCCGGCGGCGCGGCGGTGATGCTCGCCTGGATGAACAACTGGCGCTACGCGCACGCCG
TGCCGACCGCTCCCTGGCGCGGCGCGATGTCGCTGCCGCGCACGTTGGGGCTGCGCCGCATCGCG
GGTGCGCTGCGGCTCGTGCAGCACCCGGTCCTCCCCGCGGCCCCGGACGCGACGCCCCTGCCGGT
GGCCGGTATCGATCC
>r128.1 |SOURCES={KEY=4440dff4...,fw,3143098-3143698}|ERRORS={}|SOURCE_1="mcg" (4440dff437a67938963f7ee3177b9a39f2c413a8)
CGACGCGCAGAGTCTCCGCCGTCTCGGCCGTGCCGACGAGCCGCACGCGCGACGGTCGCGGCAGG
GGGGAGATCACCGCATCGCCCGCGGGCTCGGCATCCGGGATGCCACCCGCCATACGCTGCAGCCA
CTCCTCGTCGGTCTCGACCGACACGGGCACCGCGCTCTCGCCGAGCAGGTGCCGTACTGCGGCGG
GGAGCCCCACCGGCGTGCTGAGGCTGAAGTCGGAACCCGAGCGCACGGCCGCGACGAGCACGCGG
AGCACCGCCTGCCACGGGGCGTCGGCGGTGGCGCGGATCGCGACGTCGGTGGGGCGGTAGCGCAG
CAGGTTCCGCTCGAGGCCGAGGCGCGAGGCGTCCTTCACCCGTGCGAAGTCGCGGTCCCACGCGA
CGGCGTCCGACAGCGCGCCGCGCCGCAGCCACTCGAACGCGGCGTAGTCGAGCGTCGGCTGCGCC
GCTTCGATGAGCGAGGAGATGCGCGTGTCGAGGCCGCGCAGATGCAGCGTCGACGACGCCGGACC
CCCCGACGACGGCCGCCACGACCCGAGCGCGACGAGTCGGTTCGGGCCGCCCGACATCGCACCGG
GGCCCACGCCCGAAA
>r129.1 |SOURCES={KEY=4440dff4...,bw,2494969-2495569}|ERRORS={}|SOURCE_1="mcg" (4440dff437a67938963f7ee3177b9a39f2c413a8)
CGCCGACGGCCGCATCCACACCACGTACGTGCAGACCGGCAGCCAGACCGGGCGCCTGTCGAGCA
CCGACCCGAACCTGCAGAACATCCCGATCCGCACCGAGGAGAGCCGTCGCATCCGCGCCGCGTTC
GAGGTCGGCGACGGCTACGAGACGCTTTTGACCGCCGACTACTCGCAGATCGAGATGCGCATCAT
GGCGCACCTCTCGGGCGATCCGGGCCTCATCGAGGCCTTCAACTCCGGCGAAGACCTGCACCGGT
TCGTCGGGTCGCGCGTCTTCGGCGTCGAGCCGTCGGAGGTCACTCCGGCCATGCGCACGAAGGTC
AAGGCGATGTCGTACGGCCTGGTCTACGGCCTGTCGGCGTTCGGCCTCTCGAAGCAGCTGCGCAT
CGAGCAGTCCGAGGCGAAGCAGCTCATGCTCGAGTACTTCGCGCGGTTCGGCGCGGTGCGCGACT
ACCTGCGGGGTTCGGTCGAACAGGCCCGTCAGGACGGCTACACCGAGACGATCTTCGGGCGCCGT
CGTCCGTTCCCCGACCTCACGAGCATGAACCGCGTGCTGCGCGAGAACGCGGAGCGCGCGGCGCT
GAACGCCCCCATCCA
>r130.1 |SOURCES={KEY=4440dff4...,bw,2681452-2682052}|ERRORS={}|SOURCE_1="mcg" (4440dff437a67938963f7ee3177b9a39f2c413a8)
GGCCGCCCGGGACCTGGCCGTACAGCTTCGTGTAGCCGAACAGCGCCGCACCACTGCCGTACTCG
CGCACCTGCGTGGTCTCGCACTGCGACTGGAGCCCCCGGCGGCACATGAAGCAGTGACCGCACGA
GATGTTGAACGGGACGACGACACGGTCGCCCACGGCGAGGTTCGTGACGCCCGAGCCGACCTCGA
CGACCACGCCCATCGGCTCGTGCCCGAGGACGTCGCCGGGATCGATGAACGGCCCGAAGATCTCG
TAGAGGTGGAGGTCGGAGCCGCAGATCGCCGTGGAGGTGATCTTCACGATCGCGTCGGTCGGTTC
GAGGATCCGCGGGTCGGGGACCTCCTCGACGCTCACGTCGCGCTTGCCCTGCCAGGTCAGTGCCT
TCATGGTGGTGCCTCTCGTCGGGGGGAACGAGCGGCCAGTGTCATCCGCACGCCTCGATTCCCCG
ACCCCATTGACGAGCCCACCCCCGAGAGGCAGGGGCGGAACGGATGCCAGGCCTCAGCGCCGCGG
ACGCACCGCGGTGTCGGCGTGCGCCAGGGTCTGCAACAGGTGCGGGAAGCGCGCCGAGACGCCCG
TGCGGCGCAGGCGGT
>r131.1 |SOURCES={KEY=4440dff4...,fw,1221849-1222449}|ERRORS={}|SOURCE_1="mcg" (4440dff437a67938963f7ee3177b9a39f2c413a8)
AGGGACCGAGCCCCAACGCCGCGCGCAGCCGCGCCAGCTCACGCGCGTGCGGCGTCACGATCACC
GGGGCCGACGCGGCCGACACCAGGTCCAGGGCTCCCGCATCCGCCACGACGGGCACCTCGCCCGA
CAGGATGCCGCGCAGCGCCGCGGTCTCCGCGGCGTCACGCTCGGCGGCATCCGTGCCCGATCCGA
TGACCCAAGCCTGCACGCGGCCGTCGGCCGTCACGGTCTCGGGCCGTCGCTGCAGCACGAGGTCC
TGCGCCCGCGCGGGTCCGAGGTAGCGCACCATGCCCGTCCCCGTGCGCCACGCGGCTTCGACACC
GAGCACCGCGGCGCCCGGGTACCGCGTCGATCCGGTGCGCAGTCCCACGACCCCGCGGGAATACT
TGTCGTCGGCGTCCGTTGGCCTCCGAAGTGTGCGGGCCGCATCGTGCCCCGTCCAGTCCCTCGCC
GTCATGGCGTCACCCTAGAACGAGAGAGGCCGACGTGAGCACCCTCTTCACGCCCCTGACCGTCC
GCGGTATCGAGATGCGCAACCGCCTGTGGGTCTCGCCCATGTGCCAGTACAGCGCCGTCGACGGC
ATCCCGAACGACTGG
>r132.1 |SOURCES={KEY=4440dff4...,bw,1940419-1941019}|ERRORS={}|SOURCE_1="mcg" (4440dff437a67938963f7ee3177b9a39f2c413a8)
GCCGAGTACCTCCCGAGGTTCTCGTGAGCGCGGTGAACCTCGGCTCGACGGGCCGCGCCGACATG
ACGACGGCGGGGATCGAGCGATCGCCCCTGCGGAGCCAGACATGGTTCGGGGATGCCGGCAAGAC
CGGGTTCATGCATCGGTCCTGGCTACGGAGCGAGGGGCTGCCGGACGACAGCTTCGAGGGACGGC
CCGTCATCGGCATCGCCAACAGCTGGTCCGAGCTCACCAGCTGCAATGTGCACCTGCGCGCTCTC
GCCGAACACGTCAAGCGTGGGATCTGGCAGGCGGGAGGCGTGCCCTTCGAGTTCCCCACCACGTC
GGCGGGGGAACCGCTCGTGCGACCGACGGCGATGCTGTTGCGCAACCTCATGGCCATGGACCTCG
AGGAGACGTTGCGGATGAACCCGCTCGACGGGGTTGTGCTCCTGGCCGGATGCGACAAGACCACG
CCCGCGTACCTCATGGGCGCAGCCTCGGTCGATCTGCCCGCGCTGCTGATCACCGGCGGACCGAT
GATGAACGGGCAGTACCGCGGCACCGACATCGGCTCGGGCACCTCGGTGTGGCGCTTCACCGAGG
CCTACCGCGCGGGTC
>r133.1 |SOURCES={KEY=4440dff4...,fw,2367661-2368261}|ERRORS={}|SOURCE_1="mcg" (4440dff437a67938963f7ee3177b9a39f2c413a8)
GTGAGCGCGCCCGAGGGGGCGACGGTGCTCTTCGACGACGCCGCGGCCGCCTCCACCACCGCGCG
TTTCTCCGACAAGGGCCAGTACGTGCTGCGCCTGACCGCCGATGACGGGGAGAAGACGTCGCAGA
CCGACGTGACCGTCCAGGGCGAGCCGGTCACCGCGGGGACGAACGTCGCGCCCGAGGCGACCCCG
ACCGCCGAGTACACGGCGGGATGGAACAACGTCAAGGCCGTCAACGACGGCAAGGTGTTCTTCAC
CGGCGGCAGCCAGAGCGACATCTGGGGCACCTGGTCGGGCAATCACCCGGCGACCCGCTGGCTGC
AGTACGAGTGGAGCGCGCCGCAGCGCATCGCCGGAGCCGAGATCGGCTTCTGGCGCGACCAGGAC
GACGCGAACTCCGCCAACGGCGTCAACGTGCCGAAGGGATGGAAGGCGCAGTACTGGACCGGTTC
GGACTGGGCCGACGTCGCCGACGCCTCGGAGTACACCGTGAAGCGCGACGAGACGAACTCCGTCA
CGTTCGACGCGGTCACGACGACGAAGTTCCGCGTCGTGCTGCAGGCGGCCGGGAACGGACCGTAC
GCGGCGGTCGCCGTC
>r134.1 |SOURCES={KEY=4440dff4...,bw,2343430-2344030}|ERRORS={}|SOURCE_1="mcg" (4440dff437a67938963f7ee3177b9a39f2c413a8)
CACGGTCGCGAGAGAGAGGACCGACACGACGATCTGCGTCTTCTTGCGCCGCCCGAAGACGAGGT
TGATCGCGGCACCGATGAGGGGGATGCCGACGAGCAGGGGGACCAGGGCGCTCACGGGCGATCAC
CGTCTTCCGGGTCGCGGGTGTCGTCGTCGGAGGGGGCGGAGCCCTCCGGGCGGCGCGTGTCGCCC
TGCGGCCGGTCGCGGCCCACCGCCACACGGTCCACCGGGGCATCGTCGATCAGCTGCGAGAGGTC
GCCCTGGTGCAGCACCCGGATCGGCGAGACCGCGTCGCCGACGAAGTCGGTGGTGACGTCCTCGT
CGTCCGAGCGGGACTCCTCGTCCATGGCATCCTCGGGCTCGGATGCCGTCCGCGCGCGGATCGCG
ATGTCCTCGGCGTCGTCGACGACCGTGTCGGCCTGACCCAGCTGCCAGGAACGGTAGATCAGAGC
CAGGAGGAACGCCGAGATGCCGAAGGTGATGACGATCGCCGTGAGCGCGAGGGCCTGCGGGAGCG
CGTCGGACATGTCGGCGGAATCCGTGGTGCCGCCGTCGTAGAAGGGCGCGATCTTGGGCTGGCCC
ATGACGATCAGCAGC
>r135.1 |SOURCES={KEY=4440dff4...,bw,1403426-1404026}|ERRORS={}|SOURCE_1="mcg" (4440dff437a67938963f7ee3177b9a39f2c413a8)
GGCATCCCGAACCAGGACCGCCCGCCGACGGCGTCCACGATGGTCAGGAGCACGGCGTCGCACGA
CCGGCACCGGGCGACGGCCCCCATCGCGCTCGCGTAGACCGCGACCCGTCCCACGGCCCCGCCGT
CGCCGCAGGATCGGCAGCGCACGAGCGAGTCGGTGGCATCCCACCCCAGGAGGTCGGCCAGCCGA
CCGGCGAGCGCATTGCCGTCGAGAACGTCCATCACGAGCCTCCGAATCGCTCGGTGCGGATGTCG
CCGGGCCGGTGCCCGGCGGCCAGAAGCCAGCGCGACACGGCCTCGACGAACGGGGTCGGACCGCA
CACGTACACGCGCGGGACGCGGTCGGCGGGGACGACCGCATCGCGCAGGCGCTCGGCCGTCAGCC
GACCGGGAGGCACGGATGCCGCGGGGGGCGCCACGCGCGTGTAGACGAGGTCGAGGTCGACCGCC
CCCGACGCCGCCAACGCGGTGATCTCGTCCGCGAAGAAGACGTCATCGGGGGTGCGCACCGAATA
CAGCAGGCGGAACTCGCTCGCGTCGCCGGCGGTCGCGTGCGCCTGCGCCATGGCGAAGAGCGGCA
CGACCCCCGAGCCGC
>r136.1 |SOURCES={KEY=4440dff4...,bw,961054-961654}|ERRORS={}|SOURCE_1="mcg" (4440dff437a67938963f7ee3177b9a39f2c413a8)
TCCCGCCCGCCCACGAGAGTCGACGGCCCGTAGATGGTGTCGTAGGCGGCCCCGAGGAGTCCGGT
CGAGATCTGCTGATGCGGGCGGGCGGCGAAGACGGTGTCCTGGTCGACGTCGAAATGGAAGGTCG
TCGCCACCGACTCGCTCTCGACCCGAGTGGTCGCCTCGGTCCCCGTCAGCGGGACGGCACCGGCC
ACGAGCCGATCGATCACGTCGGAACCCGCGCCGGAGGGGAGCGCGAGCACCGCGAGGCTTCCGCC
CGCCGCGACGGAGAAACCGCTGCCGCCGAGCACGGCGTCGGTGCCGACGACGAGGTACGCGACGC
CGTTCACCTCGGTCCGCCAGACTCCGGACGACGTCTCGGTCGGCGTCGCGCCCCCCAACCCGATC
TCCTGCGCCGTCGTCGCGCGGTAGAACGCGTAGGGCCACCCCTGGGCGAGGGTCAGCGTGCCGAC
CTCCGCGTCGGCGGTGCTGTAACGGAAATCGGCCGACAGCGCGTCGATCCGCGACAGCACTGTGG
ACGACCCCGGGACGTCGAACCGCAGGTCGGCGATGAACGAACCGAACACCGACGAGGGCGTGATC
GCAACGCGCGGCAGC
>r137.1 |SOURCES={KEY=4440dff4...,bw,2669752-2670352}|ERRORS={}|SOURCE_1="mcg" (4440dff437a67938963f7ee3177b9a39f2c413a8)
ATCGGTGCCGACGGTGGGGCGCTCGACCCCGACGACCCGCGGCCGCCGTCCGCCGAGGCCGGGCT
CCACGCGCACATCGCCGCGCGGACCGGAGCGGGCGCGGTGTTCCACGTGCACGCGTTCGACGCGG
TCGTCGCGGGGCACCGGTGGCCGGGCGGCGTCGAGATCCGCGACATGGAGATGCTCAAGGGCATC
GGCCACCGCGCGCACGACGAAACCGTCACGATCCCCGTCATCACGAACGACCAGGACATGGCGGT
CGAAGCCGCCCGCTTCGACGAGGTCTACGTCCCGGCCACCGCCGAGGTGCCCGAGGTCCCCGCGC
TGATCGTCGCGAGCCACGGCATGTACGCCTGGGGCGTCGACGTCGCCGCCGCGCGCCGCCACCTC
GAGATCGCCGAGTGGCTGCTGCGCTTCACCGTCGCCACGCGCTGAGCGCCACCGGCGGCCGCGCG
CCGGCGGCCGCGCGCCGGCCGGGTCCCGCGCCGAACGCACACGTTCCGGTCGAGCGCACACGTTG
CGGGCGGCCAGTGCGTGTGCGTTCGACCCGAACGTGTGTCCGCGGCGGGGATGCCACGCCCCCGG
CGCCCGGCGCGGCGG
>r138.1 |SOURCES={KEY=4440dff4...,fw,3477043-3477643}|ERRORS={}|SOURCE_1="mcg" (4440dff437a67938963f7ee3177b9a39f2c413a8)
CGCGCGATAGGCCTCCACCGGTTCCGACTCGGTGATGGGCTGTGTGAGCCAGCGATAGTAGGGCT
GGCGGGCGAGCGTAAGGACCCGGCACGTCACCGTGACGGGATCCCGTCACAGGCGAGCTCTTTCA
CGAGCGGGTAGAGCCTCTTCCCGGCAGATGCGCCTGTGACAGATACGCCGTCGCCCGGCGCAGCA
CCTCGACCTCCTGCTCGAGCAGCCGGTTGCGCTGGCGCAACTCGCGAAGCTCGGCGTCGCGGTCG
CTGGGCGACGGCGAGCCCGCCTCGGAGGCGGTCCTCTCGGCACGCGATCGGGCGAGCCACTTCGT
GAGAGTCATCGGGTGAACACCGAAATCGGCGGCGATCCGCTCGATCGTCATGCCGGGCTCACGGT
TCTCCGCGACGCGCACCACGTCGTCACGGAACTCCTTCGGGTAAGGCTTGGGCACGATGGCATCC
TTCCAGGCCCACCCCTCGGGGCAAGCCAGATCAGATGTCACCTATCCGTGCAGCAGACCCCTTCG
CCCGCGTCGAGTCCTTTATTTAGGATCAGGACGGGCGCCTCGTATCGCTCGACCTCAAGTCGCCT
TCCGTTCGAGACGCC
>r139.1 |SOURCES={KEY=4440dff4...,bw,2117827-2118427}|ERRORS={}|SOURCE_1="mcg" (4440dff437a67938963f7ee3177b9a39f2c413a8)
CGGGACCGGGAACCGCGACCACCGGTCCAGCGTCTGCAGCATCGCATCGGCGTCGTGTCCGGCCG
CACGCGCGTTCCACAACCCGAGCCGCGTGATGCGGTACGTGTGGATGTGCTCCGGAGCGCGTTCG
AGTTCTGCGAAGACCGCGAGCTCGTGCCGCGCGGTCTCCGCATCGGGGTGCGCGACCTCCAGGAG
CACCGTGCGGTCGCTCTGGACGATGAGGGGACCGTCAGCCATAGCGTTCGATTCTACCGGTGCGT
CGGGAGCGGGTCGCCGGTCGACGCTCAGGAGGCCGGGCTGATCGAGTCGATGTGCGACAGCGGCA
GAGTGCGTTCGACGTCTGCGGCGCGATCCCGCCCGCGCAAGCGCCCGCCGCCGAGTCCCGTGGCC
TCGAGTCGGAACACGCGCGCGGATCCGTCCGGCAGCCGCACGGTGACGTCGATCACGGCGCGAGC
GCGCACCGCCTGATCGAGTTCGCGCTCGAGCCACGCGGCATCCGAGTCCTCGCCGCCGGCCCGCA
GGCGCGCGATGAGCGGACCGTAGAGCTCGGAGGGCTCGTCGGGTGTCGCGGCCGCGGCCAGCTTC
GCCCGCTCGACCGCC
>r140.1 |SOURCES={KEY=4440dff4...,bw,536454-537054}|ERRORS={}|SOURCE_1="mcg" (4440dff437a67938963f7ee3177b9a39f2c413a8)
CCTGCTGCCGGCGAAGCGCCTCCGCGGCTGGTGAGGCGCGCGGGTAACCAGGAAGGGTGCGGTCG
AAGGGGCCGTCGTGCGGTTGGTCGACGGGCGGGGGAAGAGCACATCAGAGGCCTCGCGCTTGGAA
AGAACGCCCCCGACCGGGAGCGTCGCGCGTGTCTCTGCGTCGACCATCGCCTCTCAGCCGTTCGC
CAGCGCGGGGCTTCGTCGGTAGAAGGTCGCACGGGACATGCGAGGTCGCGAGCAACCTGCACGGC
GGGTTGTCCGGCGTCGACGTCGTCGCGGCCGAGGTTGAACGCGCAGGCCCGCACCGCAGCTCCGG
AGTCCATCGGCGAAGGCGAGCAAGTTCTGTCGATCGGCCGGGCTGGTCTAGGGTCGTGATGACCA
GGGCGTCGCCTGCCTCGAGTGCTGCCAGCGCTCGATCGAACCCTCGGCGTGAGGCGCTGCGCCGG
AGACGCCGTGGTCGAGGTAGAGGTCGTCGCGGCTTCTCCGGCGGCCACCCGGTCGGTCACTGATC
GGTCGGTGGTCTGCGTTTTCGTTGACACTCGCGCGTAGTCGATGAGTTCGGTCATGTCCGACCAC
TTCTCCGTCTCGCAA
>r141.1 |SOURCES={KEY=4440dff4...,bw,3507230-3507830}|ERRORS={}|SOURCE_1="mcg" (4440dff437a67938963f7ee3177b9a39f2c413a8)
GTCCGCGGATGCAACCTCTGCGCGGCCACGGCGAGCCGGCTCTTCAACCGGCCCGGACTGGACGC
CTCCCCCGCGAGGGACACGGCCTCGGCATCGAAGTCCGCCCTCCGTTCCAGGGGCAGCCCCGCCC
CGGCGTCCGCGATCACCCGCACATATCGCCGCGATATCGCCCCGCTCTCCCACGCCGCGACGGTT
CGCGGGAACGACTCCACCAGCGTCATCGCGTCGTCGATGTCGCGCTGCACCGTCCGATCCGACCC
CCGGCACGCGGCCGCCACCTCGGACGCCACCTCCCGCAACGCCATCTCCGCGGCCCGCACCGACG
CCCGTGTCGTCGCCGCGGCATCCAGGGCGAGTCGCCCGACCGCGGCCAACGCCCGCACGCGCGCG
ACCTCCGCCGACGCGACCGCAGCCTCGGCGACGACGACATCCGCGACCAGACCCGCCAACACCCC
CACGTCGATCGCCACGACCCTCGACCCGGACGGCTCGGGCGGAACATTCGAAGACATGTACGAAC
GCTATTCGAAGCCCCGACGTTCCCCCCGATCAGGAGGTGAATCTGTGCACAACCCCGAACCCCCG
AGACCTGTGCAGAAG
>r142.1 |SOURCES={KEY=4440dff4...,fw,2344848-2345448}|ERRORS={}|SOURCE_1="mcg" (4440dff437a67938963f7ee3177b9a39f2c413a8)
CTTCGGGCTGGCGATTAACACCCCGCTCGCGGTGGGCGCGACGATCTACTACATCGTCCACCACA
TCATCGTGCAGACGACGCTGTTCCTCGCCGTGGGCCTCATCGAACGCCGCGCGGGCAGCACGTCG
ATCCTCAAGGTCAAGGGCCTCATGAGAGCGGCGCCGGTGCTGGCGGTGCTGTATTTCATCCCGGC
GGTCAACCTGGGCGGACTCCCGCCGTTCTCGGGATTCATCGGCAAATACGCGCTGTTCGACGCTG
CCGCCCAGGTGGGCACGCCCGTGATGATGGTGCTGATCGTCGGCGGTATCGCGACCTCGATCCTC
ACGCTCTACGCCCTGATGCGCGCGTGGAACCTGTCGTTCTGGCGCGAGGAGAACGACTCCACCGA
GACGCTCGAACGGATCGCCTACCTCGGCAACGCGCCGGCCGCGGCCATCTCGACCGAGCGCCGCA
CGATCCCTCGCATCATGACCGCCGCGACCGCCGGCATGGTGGCCGTGACCGTCGCGCTGACCGTC
TTCGCCGGCCCCCTGCTCGATGTCTGCCTGCGCGCGGGCGAGCGCATCACCGACGGCATCACGCT
CGTGCAGCTGCAGGA
>r143.1 |SOURCES={KEY=4440dff4...,fw,816403-817003}|ERRORS={}|SOURCE_1="mcg" (4440dff437a67938963f7ee3177b9a39f2c413a8)
GCCACGGTGCTGCGGGACGCCGAGGACCGCACGCGCGACCTCCGCTGGCAGCAGCAACAGCTCGG
CGGTTTCCTCTCCGAGATGAACGAGCTGCTGCGCGCGACACCGCGGGGGACGCCGCGACCGGGTG
AGGACGATCAGGATGCCGAGCCCGCGGCGGCGGACGGCGGCGGAGCGGGCTCGACGCCGTCCGAC
TGAGACGCCGAGGCCCGGGCGGGGATAACGTGGAGCGATGCGATCCGTCCCCCTCGGCCCCTCGG
GCCCCGCCGTCCCCGCCGTCGTCGCCGGAATGATGCGGATCGACGGCAAGACCGACGCGGAGGTG
CGCGAGCTCTACGAGGCCGCACGCTCGGCGGGCATCGACTTCTTCGACCATGCCGACATCTACGC
GCGCGAGCTCCATTCCGCCGAGCGGCGGTTCTCCGAGGCGCTCGCGCTCGGTTCGTCCGAGCGCG
CCGAGATCCGGCTGCAGACGAAGGCGGGCATCGTCCGCGAGGGTCCGTACTTCGACTTCTCCTAC
GAGCACATCGTCGCCTCCGTGGACGAGTCCCTCCGCGCGCTGAGGACCGACTACGTCGACGTTCT
GCTGCTGCACCGACC
>r144.1 |SOURCES={KEY=4440dff4...,bw,1825045-1825645}|ERRORS={}|SOURCE_1="mcg" (4440dff437a67938963f7ee3177b9a39f2c413a8)
GTCGCTCGTGAGCGCCGACGTCCGGCCGGGCTTCGCACGCTTGCGCGACGGAGTGCTGACGGAGC
CCCCGCCCACGTGGGCCCTCCTCGAGAAGCGTCTCCTCGCCGTCGTCGAGCCACAACCGCTCGTG
CTCGGTCCTCTGGCACCCGCCGAGGCGGTCGCGCCGCGCGCGGCACGCGACGAGCAGGATGCCAC
CGCTCCGACGTTCATCGGGCGCGTCGCGGCGTCCGTGCGCCGGATCCGACCGCCCGTGCTGGCAC
TGGGTGTCGGCGTCGCGGCCGTGCTCGCCGTCGTGGCGATGACGCTCGTCCCGAGGGTGGAGCCG
GCCACGACGAGCGAGGACCACCCGGCCGGGGTGGCGTCGGCCGCGGCCGCGACCGCCCCACCCGG
GCGTCTGCCCTCCGCGACGCCGACCGCGGAAGGTGCGCTCTCGGCGGAACCCGATCCCGAAGACG
CGGCACCGGTGCCGGGGACGGCCTCGTCCTCCGACCGCCCGGCATCACCATCGGCCGCGAGCGAA
GAGAACGCTGTCGGGGCGGGCGCGGCAGCGTCGGAGACCGACGACGTGCGCGCTGCGGCGGCGAG
CCTGCTGGCGTCTCT
>r145.1 |SOURCES={KEY=4440dff4...,fw,603458-604058}|ERRORS={}|SOURCE_1="mcg" (4440dff437a67938963f7ee3177b9a39f2c413a8)
CGGCGCTGACCGGCGAGCGTCGCGGCACGGGCGGCGGCGGGAACCGCGGCGAGGAAACCGCCGAC
GAACGTGTCGCCGAGCCCGATCGTGGTCGGGTGGGGGACGTCGACCACGTGGGCGGCGACGCCGA
CGGCCGGCATCCGCTCCTCCACCGCGGCGACGACGGCCGCGCCGCCGGGGTGACGCGGAAAGGCC
GCGGTCGCGTCGAGGTCGGCGAGCGTGCACGCGTCACCGACCCGGTAGCGGGTCGCCGCCGTGCG
CACCGCGCTCTCCAGACTCGCGCGGTGACGATCGGCCTCGGGCCCCACGGCGATCGCCCAGTACT
TCGTGTGCACCACGAGCGCGGGAGCGGGGATGAGCGCGCGGGCCTCGGCGAGAGCGGTCGCGACG
TCGTCCGGCGACAGCAGGTCGACGCGGCGGCCGAGGTACTCCTGCAGCTCGTCCTCGTTCATGCC
GTACACGTCGATGCGGTCGAGGAGGCGTCGGCGCACGATCTCGGCGAAGGTGCGGTCGTAGAACC
CGGCGTCCTCGTAATAGACGAGCGCCTCCGGCGGCAGGCCGCGCATCGCCGCGACGAGATCGTCG
AGGCGGCTCGCGAGC
>r146.1 |SOURCES={KEY=4440dff4...,fw,201115-201715}|ERRORS={}|SOURCE_1="mcg" (4440dff437a67938963f7ee3177b9a39f2c413a8)
ATGCCCGATCCCCGCACCCAGCGCATCGATGTCGGTCCGTTCCAGCTCGACCCGGATGCCGATTC
CTCGGCGTGGCGCGCCGTCGCCTCCGACGGCGTCTCCGTGCCCGCGGGGTCGTGGAACGACTGGG
TCGCCCTCGCCGAGCGCGTGCTGCGGCTCGACGGCATCTGGCGCGAGCGCGAAGCGCGAGGCGAC
GCGTGGGACCAGGGGCACGCGGCATCCGGATCCGTCGACGCGGTGAATCCCTACCGCTGACCCTG
CGGCCAGTCGATGAGCACCAGGCTCTGCTTCGTGTCGGCCACCTTCACCCAGCCGTCGCCGAAGA
GATACGTGATGCCGTAGCCGTCCGCACCGCGCCCCGCGAGCCAGTCGGGATTCTCGGTCACGTAG
ACCTCGCCGTTCGCGCCATCCTCCCGCTTCCAGCCCGAGGCGACGAGATCGTCCTCCGCCTTGTC
GGCGGCGGTGGCGTCGATCGGCGCCCAGCCGAACATCTGGACGCCCGCGGCCGTCGCAGAGCCGT
CGCTCCACTTGCACAGGATGCCGTCGGGCACCTCCGTCGCTCCGACGCGGAGGGGCTCGCTCTGC
GGCTTCCACCCGATG
>r147.1 |SOURCES={KEY=4440dff4...,bw,2611332-2611932}|ERRORS={}|SOURCE_1="mcg" (4440dff437a67938963f7ee3177b9a39f2c413a8)
CCTCTTCGTAGAGGTTCGAGGGTCTCGAATTATCGAGGCGACAGCCCCACCGGCCGCGGATTCAT
AGGGATCCGCGGTCGGCTCGGTATCCTGGTGATCCCCCACGGAAAAAAGACGAAACCCGATCCGT
CCATCCGAAAATTCCAGACTCCCTGCAAGGAGGCCGTGCGCGGATGCCCGCCAATGGCTCCCCCC
AAACCGCTGCCAAAGCCGGCAAGACCTACTACCTGCCCAAGGGCCTACACGCGCGCCTGAAGGCC
GCATGGTGGGCGACTCGCGAACACCCGACGCTGAGCGCCGTGGTGGCATCCGTGCTCGAGACGGA
GGCCGCCCGGCGCGAGCGCGAGTTCAACGACGGGCAGCCGTTCTCGATCGCGGCCGCACCCCTCG
GCCCGCGCGCTCGAGGCGTCGACGGCGAGAGCCACACGTACTACATCCCCCTCACCGTGCACGAG
CGATTCGTGTCCTCGTGGGTGGGAACTCGCGCCGAGCAGCCGGCCGCCGCATCGGTGTCGGCGCT
GGCCGCTGAGCTCCTCGAGGCGGAAGCCGGTCGGCTCGAGCGGGAGTTCAACGACGGGCAGCCGT
TCCCGCCGGCACCGC
>r148.1 |SOURCES={KEY=4440dff4...,fw,2468109-2468709}|ERRORS={}|SOURCE_1="mcg" (4440dff437a67938963f7ee3177b9a39f2c413a8)
TCACCAACAGCTCCGGTCACGACTATCTGGCGCTGCGGCCGCTGCTGCGCGACTTCGTGATGTCG
ATGCCGCGGGGAGCGGCGATCGTCTATCCGAAGGACGCGGCGCAGATCCTGTCGCAGGCCGACAT
CTTCCCCGGTGCGACGGTCGTGGAGGCGGGCGTCGGTTCGGGCGCGCTGTCGCTGTGGCTGCTGC
GTGCCATCGGTCCGAGCGGGCGCCTGGTGTCGTTCGAGCGCCGCGAGGAGTTCGCGGACGTGGCG
CGCGCCAACGTCGAGACGTTCCTCGGCGCGACCCCCGCCACGTGGGAGGTCGTCGTCGGCGACCT
CGTCGAGAACCTCCCGGATGCCGTCGCCCCGGCATCCGTCGATCGTGTCGTGCTCGACATGCTCG
CGCCGTGGGAGTGCATCGACGCCGCGGCCGACGCGCTCACCCCCGGAGGCGTCGTGCTCTGCTAC
GTCGCCACCGCGACCCAGCTGAGCCGCGTCGCGGAGTACATCCGCGCCACGGGGCTGTTCACCGA
CCCGGATGCCTCCGAGACCATGGTCCGCGGCTGGCACGTCGAAGGACTCGCGGTCCGCCCCGACC
ACCGCATGGTCGCGC
>r149.1 |SOURCES={KEY=4440dff4...,bw,864196-864796}|ERRORS={}|SOURCE_1="mcg" (4440dff437a67938963f7ee3177b9a39f2c413a8)
GAGAATCAGGTCCGCCCGAACGAGGGGAGCCGCCATGGGCGTCGACGACATCATCAACAAGGGCA
AGCAGCTGTTCGAGGAGAACCGCGAGAAGATCGAGGAGGCGCTCAAGAGCGAGAAGGCCGAAGAG
GTCAGCGACAAGCTCCTCGACGGGGCCGCGGACGCCATCAAGAAGGTCGTCCCCGCTGAGCAGCA
CGCCAAGGTCGACGAGGTGCGGGCGAACGTCGACAAGAACATCGGCAACGCCTGACCGCACCCTG
CTCTGCGCGGCGCCGCTCCCGGGAATGGGGGCGGCGCCGTCGCGTTGCCGACCGGGGGCTGAGGA
TATGCCGCACGCGACACGCCCGGGTTTGCGACACGCCCGGGAGCCCCGTAGACTAACCAGGTTCC
ACATTCCGGCGTGCGCTCGGCGCGCGCCAGGATCACTGCCAGGGCAGTGCACAGGCGGCGCGGAA
GCGCAGGGTCCTGGGCCGCGGGCAGCAGAACGCACACCGAACCCCTCATCCTTCCCGGGATCCGC
ACGCCTGCGTGCGGGGGGCGGGCCGGATGCCATGGCATCCGGTTTGACAGCTGAACAGCGGTGCA
GCATCTCTCGCGCGA
>r150.1 |SOURCES={KEY=4440dff4...,fw,697172-697772}|ERRORS={}|SOURCE_1="mcg" (4440dff437a67938963f7ee3177b9a39f2c413a8)
CGACCGGTTCGGACCACAGGAGACCCTGATGCGGGTCGAGCCGCACCCCCACATCGGTCTGCAGA
CCGTGACCTGGCCGATCGTCGGCGAGGTACGCCACCGGGATGCCGTGGGCAGCGACGTCGTCGTC
CGCCCCGGCGCTCTGAACCTGATGACCAGCGGCGACGGCATCGCGCACTCGGAATATTCGGTCGG
CGACGACCCCGTCCCCCTCGACGCACTCCAGCTCTGGGTGGCGCTGCCGGAGTCCCGCCGTCACG
GCGGACCGGAGTTCGAGCGGCACGAGAACCTCCCGGTCCTGGATCTCGGCGAGGGCGCGGACGCC
ATCGTCGTCATGGGTTCGCTCGGGGGAGTCTCGTCCCCCGCCACCGTCCACACCGCCATCGTGGG
AGCGGAGCTCCGGCTGCCCGCCGGCATCCCGGTCCGCGTGCCCCTCGACACCCGATGGGAATATG
CCCTCTACGGCATGATCGGTTCCGCCGAGGTGCAGACGGGGGTGGATGCCGTCGACGCCGACGCC
GCACGCCGCACCACTCCTCTCCCGACAGCGGAGGCCACGGCATCCGTCGACGGATCGCGTCTGCT
CTACCTCGGCACGGG
>r151.1 |SOURCES={KEY=4440dff4...,bw,1258345-1258945}|ERRORS={}|SOURCE_1="mcg" (4440dff437a67938963f7ee3177b9a39f2c413a8)
CTTCCCGACCGTCTATCAGGCGGCATCGGTGGCGTACTTCGACCCCACGTGGAGTTTCATCGTCC
CCGACGTCCGGTGGTTCCCGCGCCCGCTCGTGGCCAGCCGGGTCACGACCGCCCTGGTCGACGGG
CAGCCCAGCGCCTGGCTCTCGGGCGCCGTGAAGAACGCCTTCCCCGATGGGCTGTCCCTGGTGGG
GCGTTCGGTGACGCTCTCCTCGAGCGGCGTCGCGCAGGTGCAACTGCCCCAGGCGGCGCTGAGTC
TGGATCGCACCACCCTCGACCGCATGCAGACGCAGTTGACCCGCAGTCTCGCCACGGCCGGGATC
AGCGAGGTGCAGATGACGGTCGACGGGACGCCGATCGCCGCGACCGAGCTGCCGGTGAAGGTCAC
CCGGGTCGACCCGTCGCCGGCCGTGCTGACCACGGACGGGACGTTCGGGGTGCTCAGCGGCGAGA
CGGTCGAGACGATCCCCACCCTCTCCGACGCGGTGGAGTCGCTCGCCCCGACGAGCGTCGAACTC
GAGGCCGACCGCAGCCTCGCCGCCGTGCTCACGCAGCAGGGGGCGGTCGCGAGCGCGCTCGCCGA
CGGCGGCACGTTCCT
>r152.1 |SOURCES={KEY=4440dff4...,fw,2808364-2808964}|ERRORS={}|SOURCE_1="mcg" (4440dff437a67938963f7ee3177b9a39f2c413a8)
AGTTGAGCGACACGCTCCAGGCGCATCGTTTCGCACAGCTTCGGCTGGTTGTCGACGATCGCTCG
ATTCCCGTCGCGTACGTGAGGCCCCAGTTGCTCGCGTCGGGCGCGACGGTCACTGACGGCGTGCT
GTCGCTCGAGGAGGCGCAACCCGTTGAAGGGCTCATGGTCCTCGCATACCCGCGCTACGCCCCGT
GGCAGAAGCCGACTCGGATCGACTTCGCGGCGGGTGCGACCAGTGCGGCGGTACCCGAGGAAGTG
CTCCGTGAGGGCGCTGCGACGTTCGTGGTCTACGTCGCGAACCCGTGGGTGCCATTCGACGTGCC
GAATCTGCCTAACTGGTCGACGCGCAATGCGTTCATCGCCGAGTGGGGCGACGCGGTCGAGCCCA
TCGACGAGCCCGAGTCCGGGTTCCGAAGCTGGCTTGCGGGCCATGGGCCGTGCCCCGCCTCAGAC
ACGAGCTTGCACATCGCGCTGAACATATACACGCTGGTGCCGAAATTCGCGCTTCGACGAGATGT
TGACCGGCTCCGCAGCGAGCTCGCAGAGTCGGTTCGATTGAGCCGTGTTCATGTTGTGGATGCGG
TGTTGCGTTCACGGG
>r153.1 |SOURCES={KEY=4440dff4...,fw,2964431-2965031}|ERRORS={}|SOURCE_1="mcg" (4440dff437a67938963f7ee3177b9a39f2c413a8)
CTCCCCGTCCTGGCGATGTTCCGCGCGCGGCCCGTCGCCGTGGTGATCGCGATCGGCGCCGCGCT
GCTGGGCATCGGGTCGTACTCGCTGATGAACACCTACACGATCAACTACGGTGTCGCGCAGCTCG
GCTTCAGCTTCCAGGACCTCCTGGTGGCGACCACGATCGGCGCACTGCTGCAGCTGGTCACGATC
CCGCTGTTCGGCGCGTGGGCGAACCGCATCGGTTCCGCGAAGGTCGTCGCGTGGGGCGCGCTCGG
CACCCTGCTGATCACGTTCCCGATGTACTTCCTGCTGCAGTTCGCGACGTTCCCGATCCTGGTCG
CGACGATGATCGTCGGCGGCATCCTCCCGACGATGTCGTGGGCGGCGCTCGGCGGCCTCATGAGC
GATCTGTTCCCGGACCACTTCCGGTACTCGGCGCTGTCGCTCACGTACGCGATCGCCGCGACCAT
CTCGGGCTTCGTCCCGCTGGCGACCACGGCGCTCGGCACGCAGACGGCGTTCGCGTGGTGGCATC
CTGGTGTCGTGCTCGCGATCCTCTCGGCCGTCACGCTCGTCGCCGCGTGGGCGGCGTCGCGCCGT
CGCCCCGAACCGCTC
>r154.1 |SOURCES={KEY=4440dff4...,fw,1850630-1851230}|ERRORS={}|SOURCE_1="mcg" (4440dff437a67938963f7ee3177b9a39f2c413a8)
ACGGAGCCGGGGTGATCCTTCGCCACCAGCACGACACCGTCCGCTTCCACCGTGATCCGGACCGA
CCATTCGCCGTACTGCTGTCCGTCGGGTTCCGATCCCGGCAGTCCGAGATCGGCGGGTCGGGTCG
CCATCGACCACTGATCGATGGCGTAGAACCCCGGCGGCACCCGCAGGACGACACCGGAGTTGGGG
CGCCAGTTCACGCTGTTCCCCGACGCGGGCGAGTCCGCCGGCGCCGGCACCTCCGCGAGGCGCTG
GAGAGCGCGCTTCCAGGCGTTCGTGAAGGCGTCGCTGTTGACCTGCGCTCGCCGCGAGTATTCGG
CGACGTCCAGGATCGCGGTGCGGGTGCGGTACGGGATGCCGGGGATGGCGCCCTCGACCGTGATG
ACGTCGACGGGACCGGTCGGAGTGTCGGCGTGCGCGGACTCGGAGGGAGGGGCGGCGACGACGCT
CGCGGCGGCGAGGGCGGCTCCGGATCCGGCTGTGGCGAGGAAGAGGCGGCGGTCGAGGGAGAGGG
AGGGGCGGCTCACGAGCGTCACGCTAGGAGGCGTGTCGGGGGGCTGTCGTTCCGCCTCCGCCACC
GTGCCGACACAGGTG
>r155.1 |SOURCES={KEY=4440dff4...,bw,2319557-2320157}|ERRORS={}|SOURCE_1="mcg" (4440dff437a67938963f7ee3177b9a39f2c413a8)
ACGACGATCGGCCCCACCGAGCCCCTCCTTCTGGCGCGCCTGCGTGCGGAACACGGACTCAAGAT
GCCGGACACCTGCGTCCTGGCCACCGCGACACACATCGGCGCGCCCCTGGCGACGTTGGACGACC
GCCTGGGCGGGGTCGCCGCCACGCTCGGTCTGCGGCATCCTCTGCCCGACGCACCCTGACCCTCG
CCAGCCCTCCCGCTCCCACAGACAACGAAGAAGGCCCCGGATGAATCCGGGGCCTTCTTCGTTCT
GTGCGCGAGGGGGGACTTGAACCCCCACGCCCTTGCGGGCACTGGCACCTGAAGCCAGCGCGTCT
ACCTATTCCGCCACTCGCGCGAGTCGCTGCGTCCACGGATGCCGCAGACTCAACTTCCCGAGAAT
ATCACGGCCACGGACCCCCGATGAAACGTGTCCGGGACCGGCATCCATGACCTGTCCAGGCGTGC
TGACTACGATGTGGCTACTGGTCTGCCTGCCTGAAGGAGTCTCGTGGGGCTACTCGACAGTTTCG
AGAAGGGTCTCGAACGCGCCGTCAACGGTGCGTTCGCGAAGACCTTCCGCAGTGGCATCCAGCCC
GTGGAGATCGCCTCC
>r156.1 |SOURCES={KEY=4440dff4...,bw,453661-454261}|ERRORS={}|SOURCE_1="mcg" (4440dff437a67938963f7ee3177b9a39f2c413a8)
TGCATCGTCGCCCTCGATCTCCATACGTAGTTCCAGTTCGTTGACCGCTCCGACCCGCCGGTAGG
ACACCTCGGTGACGAGGGAGCGGATGATCGTGAGGCCGTACCCGCGTTCGCGGAGCGGTTCGGCC
GGCAGGACCGCCGCGGTCGACGGGTCGAACGGCGCGCCGTGATCGGTCAGGCGCACGACGAGCGC
GGCCGGACCGACTTCCAGCGCGAGACCGATCGTCGAGCCCTCGGGGAGCTCCCCGTGGTCGATGA
CGTTCATGCAGGCCTCGTGGACGGCGAGCTCGGCGCGCGGCAGGAGCACGGCCGCGGTCGCCGGA
TCGAGGTGCGCGAGGGATGCCGTGAGCCAGCCGCCGATCTCGCGGGTGGCCAGCGCGGTCGGTTC
GAGCTCGAGGGTGGAGCGCACGGTGCCGGTCACGCGAGCGTCCTTCCGCGGCGGATGACCATCAG
GGTGGCGTCGTCCGACGGTGCGGCACCGCGCGCGAAACCGTCGACGGCGCCGAACACGATCCGGC
CGAAGTCGGTCGAACTGCGCCCGCGGGCCGAACGGCACAGTTCCGTGAAGCGGTCGTAGCCGAAC
TGCTCGCCGTCGGGA
>r157.1 |SOURCES={KEY=4440dff4...,fw,3381107-3381707}|ERRORS={}|SOURCE_1="mcg" (4440dff437a67938963f7ee3177b9a39f2c413a8)
CCCGCCTTCATCGCCCCCGTCGCGATGGAGAGCGATCCCGACGCGCTGTTCGCCGGGGATCGCGG
CATCCTGGATGCCGATGTGCGACGCGTCCTCGTGCGGATCCTGCAGCGCCGGTTCCTGCTCGCCG
AGAGCTCCCCCGCCGAGTGGAAGCTGCTGCTGGAGCACCAGCAGATGATCGAGTCGCGCCTCAAC
GACCTGTTCGTGCGGCTCGTCGTCGACCACGATCGGGGCGTGGCGTACAAGGAGCAGGTCCGCAG
CGACGAGGTGGACGTGCCGATCCTGCTCAAGGACGAGGCGTACTCGCGCGCCGAGACGCTCGTGC
TCGTGTACCTGCGCACGGTGTTCCAGCGCGAGACGACCGCGGGGGCTCCGTCGGCCCGCGTCGAC
GTCGAAGAGGTCGAGCAGACGGTCCTCACGTACTTCGCCGAGTCCGACGGCACGCGCGCGAGCCA
GCAGCGGGCGGTGCGCACCGCGATCGCGCGCCTCGACCGCGAGGGCATCATCGAGGAGGAATCCG
AGGGCCGGTACCGGATCGGTCCGCTCATCGAGATCGTCCTCAGCGCCGAGGTGCTGCGCGAGCTG
CAGCGATGGCTCGAG
>r158.1 |SOURCES={KEY=4440dff4...,bw,2181382-2181982}|ERRORS={}|SOURCE_1="mcg" (4440dff437a67938963f7ee3177b9a39f2c413a8)
AGGCCCGACGTGCCGTTGCACAGCTGACCGAGCGTGATGTCGTCGAATCCCGGGAGGCCGCTGAC
CCAGTCGGTCACGGGGTCATCGAGCGAGAACGTGCCGTCGGCGGCGAGCTCGTAGACGATGTCGC
AGGTCATCGCGCGCGTCACGTCCGCGGCGCGGAAGCCCATATCGGCGGTGACCTCGGCCCCGCCC
GGACCCTGCGTCCCCAGGCCCGAGACCCACGAGCCGCTCCAGGGCGCCCAGACACCGACGATTGC
GCCGGTCGAACCGGTGATCGCCATCGCCGAGGTCACGGCATCCCGAAGCTGGGAGACCGTGTCGT
CGGGCAGCGCGCCCTGCGCCTGCTCGGGAACGTCGATGGATGCCGTCGCCTCCGGCGTGCACCCC
GTCAGGGTGACGGCGATGATGCTGGCTCCCGCGACCACGACGGCCACTGATCGGCGCCAACCCCG
CATGTCCACCCCCGGATGATTCCGCGCACGACGAATCGCGCGCTCGAAGAATTCAAACACACGCT
GAACACACGCAGCGCCGGGGTGCACGGTCGCGGAGTCACGGCTCGATCACGGTTGCGGATGCAGA
CGGCATCCATGGACG
>r159.1 |SOURCES={KEY=4440dff4...,fw,1227409-1228009}|ERRORS={}|SOURCE_1="mcg" (4440dff437a67938963f7ee3177b9a39f2c413a8)
TCGGCCGTCTCGAGCACGGCGGAGAACTGGGGCCGCCCGACCGCGGTCATCATGCGCGTGGTGCA
CATCGCCCCGGGGCCCACGCCGACCTTGAGGATCGAGGCTCCCGCCGCGGTCAGGTCGCGCACGC
CGTCGGCGGTGACGATGTTGCCGGCCGCGATCGGGATGCCGAGGTCGAGCGCCGCGACCTCGCGG
AGCGCGCGCAGCATCTGCTCCTGGTGGCCGTGCGCGGTGTCGACGACGAGGACGTCGACCCCGGC
CGCGGCGAGCGCGCGAGCCTTCCCGGCGACGTCGCCGTTGATCCCCACCGCGGCCGCGACGATGA
GCCGGCCGTCGGCGTCGACCGCGGGGCGGTAGACGGACGCGCGCAGGGCGCTGCGCGCCGAGAGC
GTTCCGACGACGCGATCGCCGTCGATGACCGGGACGATGTCCACGGCCGCTTCGCTGATGAGCGC
GAACACGGCCCGCGGATCGCCCACCTCGCCGACGCCGACCGCGGGGGCGTCGTGCCGCGCGATGT
CGCCGAGGGTGGCATCCGGGAGGGCCGTCGCCAGGCGTGGAGCGGGAACAATGCCGTGCACGCGC
GAGATGTCGATCGCG
>r160.1 |SOURCES={KEY=4440dff4...,bw,566113-566713}|ERRORS={}|SOURCE_1="mcg" (4440dff437a67938963f7ee3177b9a39f2c413a8)
AACCGATCTCCTCGAGTCGTTCCGCGCACTCGCGAGAGTCGGTGATCTCGCGCAATGTGTCGGGG
TCGTACCCGTGGATGTAGCTCACCGTCGCTCCTCTCGAATGGCCGATGGTCTCCAGTCTGCGGTG
CGTCGGCGGCCGGAGCCGCATCGCCACACCGTCCGGCCGCGAACAGGTCGTGACCTCGGGGCTCA
CCGGTCGAAGATGGATGCCGAGGGCTTCGGCGACGGTGTCGCGTCGGCATCCGTCGCCGGACGCG
CGCCGCGGATGAACTCGTCGATCTCGCCGCCCTGGGCGACCTTCGCGGGGTGGGGTCCGGCGGCC
ATCAGACGCGGCAACCACTCGACCGGGAGTGGCGCGGCGGAGGCCGCCACGACGAGGTTCCCGAA
CCGCCGGCCCTTGAGAACCTGCACCTCGGCGAGGACGATGACCTCGGGCAGCACCTCGCGCACGG
TCGCGACCTGACGCCGTGCGAACGCGAGCCCCGGTCCGTCGGAGACGTTGACGAGCAGGACGCCG
TCGGGTGCGAGGAGGGACGCGGCGTCCCGGTAGAACTCCACCGTGGTCAGGTGCGCGGGGGTCTG
TGCGCCCGAGTAGAC
>r161.1 |SOURCES={KEY=4440dff4...,fw,2447831-2448431}|ERRORS={}|SOURCE_1="mcg" (4440dff437a67938963f7ee3177b9a39f2c413a8)
CGAGATCCCCGACGTCGGCCACCTGATCCACTACGAGACGCCCGCCGCCGCGGCATCCGCGATCC
GAGGGTTCCTGGAGCGCTGAGCCCGCGGATCCGGTCGCGGTGTCAGGCGGGCTGATCCGCCTTAC
GTCGTCGGTAGGCGTTCACGTTCATGCGGTTGCCGCAGTTGCCGGCGTCGCAGTAGCGCTTCGAG
CCGTTCTTCGAGAAGTCGACGTAGACGCCGCTGCAGTCGTCGGCGTCGCACACGCGGACGCGGGC
GTACTCGTCGGCGCGGATCACGTCGACGAACGCCATCGCCGCCTCGACGAGCATGCGCTGAGCGA
GGGCGTCCGCGGGGTCGGAGGCGTGGATGTGCCAGTCGAAGTCGTCGTGCCGCACCAGCTGGGGC
AGCGCCTTCCCGTCGCGGAGCATCGCATTTACCAGCGGCACGGCCTCGTCGCGGTCGACCGTCCA
CAGTTCGTAGATCCGGGGGCGGATGCCACGGACCGCCGCCAATTCCCGGGCGTCGCGCGTGCGCG
AGCCGGTGTAGGCGTGGCGGGTCGCGAAGTCGTCGAGCTGGTCGGGCGACACGAGCGTGTCGACC
CCCGTGGTGTCGGTG
>r162.1 |SOURCES={KEY=4440dff4...,fw,3600023-3600623}|ERRORS={}|SOURCE_1="mcg" (4440dff437a67938963f7ee3177b9a39f2c413a8)
GGTCGTCGGCGCCGTAGTGCGCGACGAGCGTGTCGAGCGCCGCCTTCATCGTGGGGACGCGCGAG
TCGCCCTTCTTGTACACGCGGTGGCCGAAGCCCATGATCTTGCGCTTCTCGGCGAGGGCGGTGTC
CAACCACGGACCCACGTTCTCGACCGAGCCGATCTCGTCGAGGATGTGCATCACGGCCTCGTTGG
CTCCGCCGTGCAGGGCGCCCTTGAGCGCCCCGATCGCCCCGACGACCGCGGAGTACAGGTCGGCC
GTGGTCGAGGTGATGACGCGGGCGGTGAAGGTCGAGGCGTTGAACGAGTGCTCGGCGTACAGCAC
CATCGACACCGCGAACGCGCGGGCGACGACCTCGTCGGCCTCCTCGCCGAAGGTCATCCAGAGGA
AGTTGCGCGCGTAGTCGAGATCGGCGCGGGGCTCGACGAGCGCCTCGCCGCGCCGGCGACGCTGG
TCGTAGGCGACGATCGCGGGGATCTTCGCGAACAGCAGTTTCGCCTTCGCGAGGTCGGAGGCCGC
GGAGTTGTCGGCCACGTCGGCCGCGGGAGCGAGCGCGCCGATCACCGACACCGCCGTGCGGGCGA
CGTCCATGGGGTGGG
>r163.1 |SOURCES={KEY=4440dff4...,bw,1200663-1201263}|ERRORS={}|SOURCE_1="mcg" (4440dff437a67938963f7ee3177b9a39f2c413a8)
CGCGTTCCGCTCTTCCTCGGGTCGGTGGAGTCGTTCTTCGAGCGCGACGTCAGCCTCGGCGAGCT
GTACGGCGAACTGGTCGAGGGCTCGGCCGCGCGCATCGTCGAGGCGGTACGGGGAATCATCGACA
CCCAGCCGGTCCTCATCCACTGCACCGTCGGCAAGGACCGCACGGGGGTCACCGTCGCCATCGCG
CTCGCCGCAGCGGGGGTCGACCGCGACGCCGTGATCGACGACTACGCGCGCACCGAGGGGCTGCT
CCCCGCCGAGCGCAACCGCCAGGTGCTCGCCGGCATCCGGGCGCTGCACCCCGAGAATCGGCACG
CGGAGGAGCTCGCCACCCGCTCGCCGGCCCCCGTGATGCGCGGCCTGCTCGAACGGCTCGACACG
GAGTACGGATCGCCGGCCGGCTTCCTCCTGTCCCACGGCCTCACCGACGCCGAGCTCGATCGTCT
GCGGGCGGCCCTCATCGAGTGATGCTCGGCTCATCCTGGGGCGCTACACAGGTTAGGCAACCCTT
CATCGCGGGTATAGTGGATGCCATCATGTCCACGCCCGCCGAGCACAACGACGCCGCCTGCCGCG
CCTCGCGCCACACGC
>r164.1 |SOURCES={KEY=4440dff4...,fw,3204394-3204994}|ERRORS={}|SOURCE_1="mcg" (4440dff437a67938963f7ee3177b9a39f2c413a8)
CACCTCGACGCGGATCCGCTCGTCGGGGGCGTGCAGCGCGTCGCGCTCCGCGCGCGTGAGGTGGA
ACGGGGTGAACCGGTAGACGTGGTCGGTGAGCCCGGCGTAGAACCGGCTGTCGCTCGCGCCGAGC
TGCAGATAGGGCAGGGGGATCACGTCGTCGCCGAGGGTCTCCGCCACGGCCACTGCCAGGCGCCG
CCACGCCGTCCCCTGCCACGGCGACACGGGAGACGGATCGCTGCCGTGCCGCAGCTCGATGTCGA
TGAGCGGATCGTCAATGGCGCGGCGCAGATGGATCGCGGCATCCGAGATCGTCTCGCCCGTGAGC
AGTCGGACGTTCACCGTCGCGCGCGCCGTCGTCGCCAGGACGTTATCGCCCGCCGAGCCCTCGAG
CCGCGTGACCACGGCGGTCGTGCGGACCAGAGCGTTCGTCTCGGGGCCGAGCAGGGCGAACGCCG
CGGTCAGCACCGGTGCGGTCACCGCCGTGCGACGGAACACCGAGCGCACCGGTTCCGGCGCGTGG
GCCGCGGCGCTGGCGAGCATCGCGCGCACCGGCGGGACGAGCCGGCGCGGGAACGGGCGCCGACG
GACCCGGTCGATGGC
>r165.1 |SOURCES={KEY=4440dff4...,fw,366137-366737}|ERRORS={}|SOURCE_1="mcg" (4440dff437a67938963f7ee3177b9a39f2c413a8)
GACGGTTCCGGGGAGGTCCAGTCGCGGACGTGGACCGTCGCTCTCCACCCGCCCGACGAACAGGA
GCGTGCCGATGATCGCGATGATCGCGAAGACCACGTTGATGTAGAGGTTCCAGCGCCAGTCGAGG
CTCTCGGTGAGGAAGCCGCCCAGCAGGAGCCCGACGGCCCCGCCTGCGCCGGCGATCGCACCGAA
GACCCCGAACGCGCGGGCGCGCTCCCGCGGGATCGTGAACGTCGTGGTGAGGACCGCGAGCGCGG
TTGGAGCCAGCAGCGCGCCGAACACGCCCTGCAGAGCGCGCGCGGCCACGAGGACGCCGAAGTCG
GGTGCCGCGCCCCCCAGTGCCGAGGCGGCGGCGAAGCCGATGAGCCCGGCGATGAACGTGCGCTT
GCGGCCGAAGAGGTCGGAGAGCCGCCCGCCGAGGAGGAGGAGTGATCCGAACGCGAGGGAGTAGG
CGGTGACGACCCACTGGCGGTCACCGTCGGAGAAGCCGAGATCGGCTTGGGCGGAGGGGAGGGCG
ATGTTCACGACGGTCGCGTCGAGCACGACCATCAGCTGGGCGATTCCGACGATGGCCAGTGTCAG
CCACCGTCGGCGGGA
>r166.1 |SOURCES={KEY=4440dff4...,bw,2031312-2031912}|ERRORS={}|SOURCE_1="mcg" (4440dff437a67938963f7ee3177b9a39f2c413a8)
TTCGACGGCGACGCGGAACGTGCCGCGAGCCTCACCGAGGCGCACATCCGCCGGGCGACCTCGGT
GCTGTTCGAGGCGTAGTCGCCCGGACCCCTACCGCGGCCGGGCGGTACCGTCGTCGACGGGCACG
CCGTAGGAGGCCACCACGCGCTCGAGGTAGCGGGCGATGACCGCCTGTTCGTCTTCGCTGAAGTC
GTCGAGCACGGCATCCACCGAGGCGATCATGGGCGCGAGGTGGCTCATCGCGCGGTGGACCGACG
CTTCGGTCGGCACGACCAGCAGGCTGCGACGATCGGTGGGGTGGGGCGCGCGGGTGACGTGGCCG
AGGGCGACGAGACGGTCGATCGCCGCGGTCGTCGCGGCGGTGGTGAGGTCGAGGCGGCGGGAGAG
CTCGCCGGGCGAGAGCGGGCCCGACATCACGAGGTGCCCCATGGCGTCGAGGCCGGTGGGGTTGA
CGGAGAGCTCGTGCTGCAGCGACTTCTCGAACTCGGTGCCGGCGCTGAAGAGGGCGCGCACCAGC
GCGGTCGCGGGCCGCACGGGAGGGAACCCCGGACCGGCGGGGGCCGTGGAAGATTCCGTCGCTTC
CATGAGTGGCATCCT
>r167.1 |SOURCES={KEY=4440dff4...,fw,6595-7195}|ERRORS={}|SOURCE_1="mcg" (4440dff437a67938963f7ee3177b9a39f2c413a8)
CTCGGCAAGGGGCGACTGGTGGACCGCGTGCTCGAGGTCGTCCGCACCGATGTCGACGGCGACGT
GATCGTCGACGGTTCGGGAGACCTCGCCGTGAGCGGAGCGCCCGTCCGCATCGGACTCGAGCACC
CGTACGACCCCACCCGCGCGATCGGCATCGTGGAGGTCCGCGATGCGGCGCTCTGCGCCTCGGCC
ATCACGCGCCGCGCGTGGGGCGACGGGCTCCACCACGTCCTCGACGCCCGCACGGGAGCGCCCGT
CCAGGCGTACGCGGCCACCTGGGCGGTCGCCGACACCGCGATGCGCGCGGACGCCCTGGCGACGG
CCCTGTTCTTCGACGGCGGTCCCGAGCTCGCGGCCGCCTGGAACGCACCCTGGGTGCGTATGCGC
ACCGACGGCCGCGTCGAGTGGTCGCCCGGATTCGAGGGAGAGATCTTCTGATGAGTGCGACCCTG
ACCGCCGGTTCGACCCGGGTCCTCGGCGTCCTCGGCCGCGTCTCGATGTACCGGCTCGTGCTGGC
GTCGCTGGGCCTCCTGACGCTCATCGCCCTCGCCCTGGCGTTCGTGGGACTCGTGGTCCCCGACC
CGCTCGAGATCCTCG
>r168.1 |SOURCES={KEY=4440dff4...,bw,3453639-3454239}|ERRORS={}|SOURCE_1="mcg" (4440dff437a67938963f7ee3177b9a39f2c413a8)
CTCGACGTCCTGACCGCCTACGGCGCCCTCGACACCGCCCGCGCGCGGGTGCGGGCGGCCGACCG
GGCGCTGCGCCGCGCGGTCGTGCGGCGCGGAGCCGCCCAGGGACTCACCTCCGGCACCGTGTCGG
TGCTCGCCGGACTCGCGTCGCTGTTCGCGCTCGCCGTCGCCGCGCCCGCCGTCGCGGGCGGCACC
CTCTCCGGCCCCGGGCTCGCGGTCGTCGTGCTGCTCCCGATGGCGGTGTTCGAGGTGTTCGGGCC
GGTGCCGCTGGCGCTCGCGTCGTGGCGGCAGGTGCGCGCCGCGGCCGAGCGGATCGCCGACGCCG
TCCCGTCCGAGATCCCCGAGGGTCTCCCCCGCGACGAGCCCGCGGCCACGGGCACAGCCCCCGTC
CTCGGAGACGGCATCGAGCTGCGGGACGTGCGCGCGCACTGGCCGGCCCGGTCCGACGCCGGACT
CGACGACACCGGGCGCATCGCCGATGTCGACCTCCGCGTCGGTGCGGGCGAGCGCGTCCTCGTCA
CGGGTCCGAGCGGCGCCGGGAAGACCACGCTCGCCCACGTCCTCGCGAGATTCCTCGATTACGAC
GGCTCGTTCACCATC
>r169.1 |SOURCES={KEY=4440dff4...,bw,1932641-1933241}|ERRORS={}|SOURCE_1="mcg" (4440dff437a67938963f7ee3177b9a39f2c413a8)
CGACGGGCGAGACGCTCGCGCACGTACTCGCGCATCATCGACTCGATGCCCGCAGAGGCGAACAC
CGCTTCGTGCGTCTGCAGGAAGTAGTGGATGCCGTGCGCCTGGAAGTACTGCTCGATCGCTGCCA
CGTCGTCGCGGTGCATCGGGTGCTGCACGACGAGTTCGCCGTCGCGTGTGGCGTAGGCGCCGCCG
TTGCTGATCGCGCCGTCGAAGCCGATGGCCCGGACGTCGGGGTGGATGTCGCCGTCGGCCCGCCC
GGTGCACAGCCACACGAGGTGACCGTTGGCGCGAGCCTGTCGGATGGCGGTGACGGTCGAGGGGG
CGATCAGCGAGCCGTGCTCGAGGATCGTGCCGTCGACGTCGAGAAAGGCGATGCGGGTCATGGTT
CTCCGCGGGTCGGCCCCGAACCGCGAGGGCTCGGGGCCGACCCGATCGATGGGGATCAGCGGGTC
AGGGACGCGCCGTTGGTCCGGATGACGTCGGCGTACCAGTGGAACGACTTCTTCCGGTACCGATC
GAGGGTTCCGGAGCCGTCGTCGTTGCGGTCGACGTAGATGAAACCGTATCGCTTGCTCAGCTGCG
CCGTGCTGGCGCTGA
>r170.1 |SOURCES={KEY=4440dff4...,bw,1057951-1058551}|ERRORS={}|SOURCE_1="mcg" (4440dff437a67938963f7ee3177b9a39f2c413a8)
GGCAGCGATCGACGCGCGCCCGCAGGAAGCGCGCAGGGAGCCGCCCCGGTCGCGAGCGCGGCGCC
GGGAGCGACCGTAGGCTGGAGGCATGTCGAGCGAGAACCCCGTCGAGACCGTGCAGCGGAGCCTC
CGCGACCTGATGCGCCAGAACGCGGGCAACGGGCGACTCGTCGTCGCGATCGACGCGCTGGATGC
CGCTGCCGCCACGGCCTTCGCGAACGGTTTCGCCACGGCGGTCGGCGAGGACGGCACGGCCGTCT
TCCGCGCGACACTCGCCGACGACGCCGGCGACGTGCGCGGGCGGATCGTCGCCCCCTTCCGCGCG
GGGGAGCCGTTCGACGGCAGCAGCACGCCCGCCCCCGAACGCGCGGTCCTCGTCGTCGACGGCCG
CTTCCTCCACGCCTCAGGTCTCCGGGGCCTCTGGAACTGGTCGGTGTGGCTCGAGGCGAACCCGC
CGATCGGGACTCCGCGCCCTGAGCTGCCGGATGCCGAGAAGCAGTACGTCCGCACCGCGCGGCCG
CGGGTCGCGGCATCCGTCATCGTCGAGAATTCCGACCCCGCGCACCCCGTGCAGGTGTTCGGCGA
CTTCTGCTGATGGCG
>r171.1 |SOURCES={KEY=4440dff4...,bw,820391-820991}|ERRORS={}|SOURCE_1="mcg" (4440dff437a67938963f7ee3177b9a39f2c413a8)
TGGATGCCGGCGGCCATTTCCGCGTGCTCGCCGACCCGCGGGTCATCGCCGAAGTGGTGCGCGCG
GCGGAGTGAGCCGGGCCGGGCCGCTCACCGTCCGCCTCCGCCTCCGCCTCCCATCCCTCCGCCCG
AGAAGCCACCACCGAACGAGCCGCCCGAGAAGCTTCCCGAGCCGCTCACCTGCGGTGCCGGGCTG
GTCCCGGAGTTCATCGTCGACAGCGACGACGCCAGCAGGGCGCTCGAGAACCCGTTCGGTCCCGA
GTACCAGCCGAGCTCCGTCCCGGTCGCCCGGGCCCCGGTGGCGAGCACGTCGGCCCACTCCCGCT
CCACGCCCCAGACGACCGCCCACGGCAGCAGCTTCTCGTGCAGGTGCAGCACCTGCACGGGGTCA
TCGACTCCGGCGGGCCGGCGCTCGGCTCCCTCCGGACTCTGCAGCACGCGCATACGGTCGGCTTC
GGCCAGGGTCAGGTAGTCCCGCAGCCCGAGCAGATGGTCGCGCGCGGGCGCCCCGGCATCCGTCA
CCCGATCCGAGTACCGGAGGAGGACGAACGTCAGGATGCCGCCGGCCACCGTCGCCGGGATCGCT
GCGATCTGCCACCAG
>r172.1 |SOURCES={KEY=4440dff4...,bw,1391289-1391889}|ERRORS={}|SOURCE_1="mcg" (4440dff437a67938963f7ee3177b9a39f2c413a8)
GCCGTCTCCCGTCCTGGGCGCTCGCCGTCCCGGTCGTCGCCGCGCTCGTCGCGGCGCCGATCGCC
GTCCCTCTGGCCGCGACCGCGGCCACCCCCACGAGCGGACTGGTCGTCTCCTACCCGCTCGACGA
GACCTCGGGGGCCGTCGCGCACGACGACTCCGGCAACGGTCGGGATGCCGCCTACGTCGGCGGTC
CCTCGCTGACCGGTGCGAACGGGGTCCGACTCGACGGCGCCGACGATTATGTGAGCGTTCCCAAC
AACATCCTCGCGGGGCTCTCGTCCATCACCGTCAGCACCGACGTGCTCGTGCGCCCGGAACAGTC
GGGCAACTACTTCATCTGGGGTCTGGGCAACACCACGGACTGGTACGGAAACGGCTACCTGTTCG
CCACGGGCAACCCGGCCCGTACCGGCATCGCCAGCGGCAACTGGTCGACCGAGCAGGAGACCCGC
GGCTCGGCGAACCTCGATCGCGGCGTCTGGAAGACCCTCACCTACACCCTCGACGCGGGCAGCAA
GACCTCGCGCCTGTACCTCGACGGCGTCCAGGTCGCCGAGAACACCAACACCACCACCACCCCCG
GCTCGATCGGCGGCG
>r173.1 |SOURCES={KEY=4440dff4...,fw,2079947-2080547}|ERRORS={}|SOURCE_1="mcg" (4440dff437a67938963f7ee3177b9a39f2c413a8)
CGTGGGTGATCTCGATCGTCGTGACGCTCATCGTGGCGGTCGTCGCCGGCGTCACGCCGGTGGGG
GTGCTCGAGGAGATGGTCAACATCGGGACGCTGTCGGCCTTCGTCCTCGTCTCGGTGGGCGTGAT
CGTCCTCCGGCGCACGCGCCCCGATCTGAAGCGCGGATTCCGCGTGCCCCTGAACCCGGTGCTTC
CGATCCTGTCGGCCCTGATCTGCACGTACCTGATGCTCAACCTGTCGGTCGAGACCTGGCTGCGG
TTCCTGATCTGGCTCGCGCTGGGCTTCGTGGTCTACTTCGCGTACTCGCGCCGTCACGCGCGCGT
CGGCACGGGAGACCTGCTCGACCCGTCGGTGCCGCGGGTGGTCGGTCCGCCGAAGCAGTAACCCT
CGGACACCGGATGCCGCGCCCCCACGCCGGGGCGCGGCATCCGTCGTCTCAGCCCGCCGGGAAAC
GCTGGACGCCGAGGACTCCGAGCAGGCGGATCTTCTCCTCCGCCTCGCTGCGCGGCTCCGGGGTC
AGCACCAGCAGCGCCTGAGCGCGGTCCTCGGTGAACAGCACCTGGCAGTCGACCTCGATGTCGCC
GAGTTCGGGATGCAC
>r174.1 |SOURCES={KEY=4440dff4...,bw,2461736-2462336}|ERRORS={}|SOURCE_1="mcg" (4440dff437a67938963f7ee3177b9a39f2c413a8)
GATCGCGAGCTGGCGCAGGCCGCGCTTGAGCGGCGAGGCGCCCGAGAGCAGCCCCACCATCGCGC
CGGTGCCGAGCAGGGCGACGCCGACGAGACCGAGCGCGAGGGCGACCGCCGCGACACCGCTCATG
CCGAAGATCCACGGCAGCACGGGGATGATCGCGCCGGAGGCGAAGAACAGGAAGCTCGAGATCGC
CGCGCCCCACGCGCTTCCGACGACCTCGTGCGACGATTCCCCGGGCGCCGCGGCGGCCGGGGCGG
TGCCGGCCTGCGCCGCGGTGACCACCTCGCGCGCCTTGGCGAGGGCCTCCTCGGCATCCATTCCG
CGGGTGCGGTAGACGAGCGCGAGCTCGTTGGCATCCAGGTCGAGGTGCGGGAGCGCCGCGTCGGC
GTAGTCGTTCTCCTCGGTGGCCTCGAGCAGCTCGCGCTGCGAGCGCACCGAGACGAATTCGCCCG
CGCCCATGGACAGGGCGCCGGCGAGGAGGCCGGCGATGCCGCTGAACAGCACGAAGCTCGGGGCG
ACGCCCGTGGCCCCGACGCCCATCACGAGGGCGAGGTTCGACACGAGGCCGTCGTTCGCGCCGAA
CACGGCGGCGCGGAA
>r175.1 |SOURCES={KEY=4440dff4...,bw,1997327-1997927}|ERRORS={}|SOURCE_1="mcg" (4440dff437a67938963f7ee3177b9a39f2c413a8)
GGCTCTCGCCGTCGCCGGACTGGCACTGCCGGCCTCGGCCGATGACAACGTCACCTCGACGGATG
CCTCGACCACCGCGACGCAGTTCGTGGATGCGTCCGACCCGTTCTACACGTGGGTCAGCGACCTC
ATCGACAGCGGTGACTTCACCGCCAGCCCGCAGACCGCGGTGGGCGACATCGCGAACATCGGACC
CCTCGTGCAGGGACCGCTCGTCAGCGACTCGCTCAACGGCGATGTCGCGTCGGGCAACCAGACCC
CGGTCGTGTCGGGCAACGACACGACGGCCCCCATCGGGTCGGGCAACGACACCACCGCGCCGATC
GGCTCGGGCAACGACCTCGGCTCCGGCAACGAGGTGGGCTCGGGCAACGACGTGACCGCTCCGAT
CGACGCTCCCGTCGGCTCGGGTAACGACACGGGCGTCTCCACCGGCGACGCAGGCGTCTCGACGG
GCGACAACGGCGCCTCGGTCGGCGACATCTCCGGCTCCGTGGAGGACGTCGTCGGCGACGTCACC
TCCGGTGTGGACGACGTGGTCGACGGCGCGCTCGACCTCGGCGGCATCCTGCGCTGATCCGCAGC
GATTCCAGCGGCGTC
>r176.1 |SOURCES={KEY=4440dff4...,bw,3227146-3227746}|ERRORS={}|SOURCE_1="mcg" (4440dff437a67938963f7ee3177b9a39f2c413a8)
GGTCGCGTTCGAGGCTCGCGAGGCCCGCGGACACCGTGGACTGCGCCGCGAACAGGCGGGCGGCG
GCGGCCGTGACGTTGCGCTCGACCGCGACGGTCACGAAGTACTCGAGGAGGCGGGTCTCCATGCG
GTGATCATAGACGGACTCGATCATCATGATCGAGAACGTTCGTTTCCCTCGATGCTCGCGACGGA
GCATCCTGAAGCCATGACTTCCTCCATCGTCCTTCCGGTGGCCGCTCGGGCGACCGCCGCGCGTC
TCTCGCACCGGACCGGGTTCTGGGTCACGGCCGCCACGTTCCTCGCGCTCATGGCCTTCAACACC
GTGCCGACGCCGCTCTACGCGCTGTATCAGGCGCGCGACGGCTTCCCCACGTTCCTCATCACGGT
GATGTTCGCCGCGTACTCGATCGGCGTCATGGTGTCGCTGTACCTCGCCGGGCACCTGAGCGACC
GGCTCGGTCGCCGCCCGCTCATCCTCGCGGCCACGGTGCTTCAGATCGTCGCGGCCCTGGTGTTC
GTGCTGCGCGCCGACGCCGCGAGCGTCATCGCCGCACGCCTCGTCGCCGGGCTCGGCATCGGCCT
GTTGACGGCCTCGGC
>r177.1 |SOURCES={KEY=4440dff4...,bw,3382167-3382767}|ERRORS={}|SOURCE_1="mcg" (4440dff437a67938963f7ee3177b9a39f2c413a8)
ACGGCGCCGAGCAGGTCGATGCGGCGCTGCGCGCGCCACAACGACGCGCGGGAGGAGGGATCGCC
GAAGCGTCCGAGCGCGTCGATGATGCGCACGCGCTCGGCGGCGTCGTCGATGCGGGTCTTGATGG
TGCGGATCGGCTGCAGCGCCCGCACCTGCTGGCGCGCTTCGAGCATGCGCGTGCGGGTCGACTCG
AGGCCGTCGAAGTGGGCGACGACGGCTTCGGCGGTCGCGAGGGTCTCGGGCTCCTCCAGGACCAT
GCGCTTGTACAGGTCGTCGACGGTGGTGATCTGCTGGCCCGCCTGGATGCGGGCGAGCAGGCTCA
TGGCCTTCGCGCCCGACCCGGCGGCGCCGATCCCCAGCACCGCGTGCAGCCGCGCCGAGAACTCG
CGGTCGGTCGCGAGGGTGTCGAGTCCGGTCGCGCGGACCGCGGAGTCGGAGAGGTGCTGGGATGC
CGCCCGTTCGAGCCCGCGCAGGTCGAACGCGCCGTGGATCGTGCCGCGCACCTTCACGGCGTCGT
CGAGCACGCGCGCGGCCGCGGGGATGTACCAGGCGCGCACTGCGGTGAAGCGGGCGCCGTCGTGG
TCGACCCACGTCATC
>r178.1 |SOURCES={KEY=4440dff4...,bw,3673804-3674404}|ERRORS={}|SOURCE_1="mcg" (4440dff437a67938963f7ee3177b9a39f2c413a8)
GCCGTGCCGCCGACGAGGAAGGTATCGCGATGCGCGAAGTGTTCCACCAGTCCCTCGAGGACGTC
CAGGGCCGACTGGTCGAGATCGCCGAGCTGGTCGCCGTCGCCATCGACCGCGCGACCCGCGCGTT
CGGGTCGAGCGACGTCTCCCTCGCCGAAGAGGTCATCGAGGCCGACGCCGTCATCGATGAGAAGG
CCGTCGCCCTCGACGAGCTCGCGATCGAGATCCTCGCCCGCCAGCAGCCGGTCGCGCGCGACCTG
CGCATCGTCGTCACGGCGCTGCGCGTGAGCGCGTCGCTCGAGCGCATGGGCGACATGGCCGAGCA
CATCGCGCAGCTCGCGCGCTCGCGCTTCCCCGAGCGCGCCATCCCGAAGGGGCTCAAGAGCACCT
TCACCCGCATGGGCGAGCTCGACGTCCAGGTCGCACGGAGCCTCGCCGAGCTGCTCCGCACGCAG
GACCTCCGGATCGCCGAGGAGATCCGCGACGTCGACGACGACATCGACGAGCTGCACGTCAGCGT
CTTCGAGAAGGTCCTCGGCGACTCGTGGAAGGGCGAGGCCACGGCCACCGTCGACGCGACCCTCG
CCAGCCGCTACCACG
>r179.1 |SOURCES={KEY=4440dff4...,bw,1760475-1761075}|ERRORS={}|SOURCE_1="mcg" (4440dff437a67938963f7ee3177b9a39f2c413a8)
CCCACTCGCCGAGGCGACGGTGTACCTCGCGACCACGGCGAAATCGAATGCGGCGTACAACGCCA
TCAACGCCGCGATCGCCGACGTGCGGGCCGGCGGGTTCGGTCGCGTGCCCGTCCATCTGCGCGAC
GCCCACTACGCGGGCGCGAAGCGACTCGGGCACGGCAAGGGCTACAAGTACGCGCACGACAGTGA
CATCGGCATCGTCGCGCAGCAGTACCTCCCCGACGAACTGCGGGGGAAGCGCTACTACCAGCCGA
CCACGCACGGCGCCGAACGCGAGGTCTCGGCCCGGCTCGAGAAGATCCGCCGCATCCTCGACGGC
GGGTGAAATCCGACGCCGCGGCACGAGGGCCCCGTGCGTTCCGTGCGACGCTGTCGCGGTGACCG
CCGCTCTCCTCGCCGCCGCCGCCGTGATCGTCCTCGACGTCTACGCGGTCGTGCTGGTCGTGCTG
CGGGCGAAGATCTACCGCGTCGCTGTGTACCGGCCGATGCTGCTGAACATCGGGCTGTCGACGCT
TCCGGTCGTGACGGCGATCGGTGTCGTCGTCGGGCTCACGGTGCTCGCCCCGGTGCTCACGCGTC
TGGCCGATGTCGCAC
>r180.1 |SOURCES={KEY=4440dff4...,bw,3269239-3269839}|ERRORS={}|SOURCE_1="mcg" (4440dff437a67938963f7ee3177b9a39f2c413a8)
GGCATCCCGCCCCTACCGGCTGCCCGAAGGCCTCGAGACCGACGCCCAGCAGATGGTGTCGCTGC
TCGATCGCGGGGCGCACCGCGTCGCGCTCGCCGCCTACCGCGGGCCGGTGCTGCCCGATTCGGTG
GCGCCGGGGGTGGCCGAGGTGCGGGAGTCGGTGCGTCAAGCGCTGCGCGAGGCGTTGATCGAGGA
GGCGGGGATCGACGTGCTGCTCGCGTACGCCGACACCGTCGACGGGCGGGAGGATGCCGAGGTGC
TGCGGCTGTGCCTCGGGATGTTGCCCGCGCGGTCGCCGAAGCGCGCCGGGCTCGTGTCGCGGATC
GAGCGTCTCGAACAGGACTGATGTCGGACCCCGTGGTTACGCTGAATCCATGGACGAACAGACGC
TCGACATCTTCTCGGCAGCTCGCGCCCGTCGCGATGTGGGGCGCATCCGCGAGGCCGTCGCCGAG
GTCAAGGCCGGCGACATCGCCCGCGTCCTGGTGCGATCGCCCCGCTACGGTCTGTACGCGATCGA
GGGGGCCGTCCGCATCGGCGTGGGCGGGCAGCCGCTCGTCGGCGATGTGATCCTCGCGACCAGCG
CCGAGATCCAGCGCA
>r181.1 |SOURCES={KEY=4440dff4...,bw,2772035-2772635}|ERRORS={}|SOURCE_1="mcg" (4440dff437a67938963f7ee3177b9a39f2c413a8)
CCCAGATCATCGCCAAGGTCTACCAGGCGCTCGCCACGATCGACACGCACGGCCTCGAGCTCCTG
ATCCTGCCGCCGGCCGAGGCCACGCGCTACACGCTCGCGCGTCTGCGTCACGGTCTCGACACCAT
CTCGGTGACCGGCAACGTGCTGCGCGACTACCTCACCGACCTGTTCCCGATCCTCGAGGTCGGCA
CGAGTGCCAAGATGCTCTCGATCGTGCCGCTGCTCGCCGGCGGCGGACTGTTCGAGACCGGTGCG
GGCGGCTCCGCGCCGAAGCACGTGCAGCAGCTCCTCGAAGAGGACTACCTCCGCTGGGACTCGCT
GGGCGAGTTCTTCGCCCTCGCCGCCTCGCTCGAGCACTACGCCGGCTTCACCGGCAACGCGCGCG
CGCAGGTTCTGGCGGACACGCTGGATGCCGCGACGGGCACGTTCCTCGAGAACGACAAGTCGCCC
GGCCGCGCCCTCGGCACGATCGACAACCGCGGCAGCCACTTCTACCTCGCCCTGTACTGGGCGCA
GGAGCTGGCGAAGCAGACGACGGATGCCGACCTCGCCGCGGTCTTCGCGCCGGTGGCCGAGGCCC
TCGCCGCGAACGAGT
>r182.1 |SOURCES={KEY=4440dff4...,fw,3063366-3063966}|ERRORS={}|SOURCE_1="mcg" (4440dff437a67938963f7ee3177b9a39f2c413a8)
CGCCGCAACTCCCCCGCGAGGTCGCTCAGCCGGGTGAGGTTGGTCTCCATCGCCTCGAGCTTGCG
GACCGTCTTCTCTTTGCGGCGCCGGTGCTTGAGGATCCCGGCGGCCTCCTCGATGAAGCCGCGCC
GTTCCTCGGCCGAGGCCTGCAGGACGGTGTCCAGGCGCCCCTGCCCGATGATCACGTGCATCTCG
CGCCCGAGACCGGAGTCGCTCAGCAGCTCCTGCACGTCCAGCAGGCGACACGTCTGTCCGTTGAT
CGCATACTCGCTGGCGCCGTTGCGGAACAGCGTGCGGCTGATCGTCACCTCGCTGTACTCGATCG
GCAGAGCGCCGTCGGCGTTGTCGATCGTCAACTGCACCTCGGCACGTCCGAGCGGTCCGCGCGTG
GAGGTGCCGGCGAAGATGACGTCCTCCATCTTCCCGCCGCGGAGGGTCTTGGCGCCCTGCTCCCC
CATGACCCAGGCGAGGGCGTCCACGACGTTGGACTTGCCCGACCCGTTCGGACCCACGATGCAGG
TGACACCGGGTTCCAGCGCGAACGTCGTCGACTGCGCGAAGGACTTGAAGCCCTTGAGCGTGACG
CTCTTGAGGTGCATG
>r183.1 |SOURCES={KEY=4440dff4...,bw,2347685-2348285}|ERRORS={}|SOURCE_1="mcg" (4440dff437a67938963f7ee3177b9a39f2c413a8)
GTCCCCCTGCTGCTCGTCGCCGAGCAGGGCCGCGAGTGGGGCTGGACCTCGCCCATCTCGATCGC
CTGCTACGTCGTCGGAGCCCTCGGCATCCTGGCGTTCATCCTGATCGAGCGCGGCATGAAGGACG
ACGCGCTCATCCCGCTGAAGCTCTTCCGCTCCTCCACGTTCTCGATGGCGACGATCATCGGAGTC
TTCGTCGGCTTCGCGATGTTCGGCGCCATGCTGACCCTGCCGCTGTACCTGCAGCTCGTGCTCGG
CTCGAGCCCGACCGAGAGCGGCATCCAGTTGCTGCCGATGATCCTCGGCCTCATGATCTCGTCGA
TCGTGAGCGGCCAGATCATCTCGCGCACCGGGCACTACCGGATCTTCCCCACGATCGGCACCGCC
TTCATGGCGCTCGGCTTCTTCACGCTGACGTTCATCCGCTACGACACGTCGTACTGGCAGATCGC
CGGAGCGATGCTCCTCATCGGCCTCGGCCTCGGACAGCTGATGCAGACGCTCACGATCGCCTCGC
AGAACTCCGTCGGCCCGCGCGACATCGGCGTGGCCACCTCGGGTTCCACGTTCTTCCGTCAGATC
GGTGGAACGTTGGGC
>r184.1 |SOURCES={KEY=4440dff4...,fw,2746933-2747533}|ERRORS={}|SOURCE_1="mcg" (4440dff437a67938963f7ee3177b9a39f2c413a8)
TCGCGACGGGGTGTCCGATGCGGCTCAGCCACGGGACGTCGTTGCCGCCGTCGCCGATGCCGAGC
ACGTGCGCGGGGTCGATCCGCCCGTCGAGCAGGTGCTGCAGCGCGGCCCACTTGTGGGCGTCCGG
GGCCACGAACTCCCAGAACGTGTCCATGGAGCGTGCCGCGTCCGGGAGGGCGGCGCGTACCTCGG
GTGCCGCGGCGTCGAGGGCGCCGGGCGTGCCGTGGAGCATCATCTTCAGGGTGGTATCCGGACGG
ATCCCGCTCGGGTCGCCGACCCGGATGGCGTCGGGGGCCTCGCCCAGGGCGATCAACTCGTCCGC
GGCGAGGCCGGCGGCATCCACCCAGATCGTGTCGCGCTCCCACCACGTCAGGGCGAGCCCGGTGG
AGCGGTGGAGCGCGACGGCCGCCGCGACGTCCGCGGGGGACATCGTCGCCACGCGCGTGTCCTCG
TCCGTGACGGGGTCGAAGGCGACCGAGCCGTTCGCTGCGGCCACGCGGTTGCGCAGGCCGAGCTC
TCGCGCGAGTCCGAGCACGCTGCGGCGCGACCGGCCGGTGAGGAGGAAGACCGGGATCCCCGCGT
CGCGGACCGCGGCGA
>r185.1 |SOURCES={KEY=4440dff4...,fw,313627-314227}|ERRORS={}|SOURCE_1="mcg" (4440dff437a67938963f7ee3177b9a39f2c413a8)
CCCAGAAGCTGGGGCCGACGGGCTCTTCAAAGTCACTCTGTGCGACGAGGTAACCCTCGGCGTCG
ACGGTGATGGGGAGCTGCGGCAGGGGACGGGCAGCCGGGCCGAAGATGACGGCCGCTCCGTTGGC
GACGTCGAACTGCGACTGGTGGCAGGGGCACAGGAGGTGGTGGGTCTGCTGCTCGTAGAGCGCGA
CGGGGCAGCCGACGTGCGTGCAGACCTTGGAGTAGGCGACGATGCCGTCGTACGTCCAGTCCAGG
CGGTTGGTCTCGGGGTTGAGCGACTCGGGCTGCAGACGCATCAGGAGAACGATGGCCTTGGCCTT
CTCTTCGAGGTAGCCCTCGTCGTGGCCGACTCCGGCGAGCTCTTCCGGAATGACGTGGAAGGCCG
AGCCGAGCGTGACGTCGGCGGCGCGGATCGGACGGCCCGACGGGTCGTGCGCGAGGCGCATGCCG
CCCTTCCACATCGTGTGGCTGAGCAGCTTCACCGGATCGGCATCCTGCGGAGCGAGGCCGCGGAA
CAGCGTGATACCGGGGATGACCGAGGCGAGGAGCGCCGCGAACATCGAGTTGCGGATGATCTCGC
GACGGCCGAAACCGG
>r186.1 |SOURCES={KEY=4440dff4...,bw,2834522-2835122}|ERRORS={}|SOURCE_1="mcg" (4440dff437a67938963f7ee3177b9a39f2c413a8)
TCCGGCATCCACGCCGGATCGATCAGCAGGGCACGACCGCCCTCGACGACCACCGTCGACGTCGT
CTGCATGACCCGACTGGTGGCGACGAACACCCCGGGCGCGACCTCGCGGAGGCGGCGTGGGGACG
ACATCACGCGGCCGCGTCGATCACGCAGAAGCGATTGCCCTCGGGGTCCTGCAGGATCACGTAGT
CCGCGTCGGCGGGCCTGCCGTCCCACTCCACCTCGGTCGCACCGAGCCCCACGAGTCGACGCACC
TCCGCGGCCTGGTCGTCGGCGTAAAGGTCGAGGTGGATCCGCGGCGGAAGGACCCGCTCCGAACG
CTGCGCGTCGAGCGAGACGTTCGGCCCGGCGCCATCGGCCGCTCGCAGCAGCGCGAAGTCGTCGT
CGATCGGCTCGCGCACGGTGTATCCGAGGGCCGCCGACCAGAACCGGATCTGGGCATGCAGATCA
TCGACGCGGATGACGATCGACCCGATCACGAGCATGCCGTCAGCGTACGCCGGGGCCTACTCCGT
CACCTCCGCGCGATCCACGCGGAACGTCTCCGTCCGACCGTCGGGAGCCGTCACCGTCACCTCGG
CCACGCCCGATCCCC
>r187.1 |SOURCES={KEY=4440dff4...,bw,1409297-1409897}|ERRORS={}|SOURCE_1="mcg" (4440dff437a67938963f7ee3177b9a39f2c413a8)
CGCTCCGTCGTGAGGGACTACTTGTTCAATGAGTTCCACGCGTCGTCGATGGCGGTGACGAACTG
ATCGGTGCTGCCACCGGCGAGAAGCGCCTGCACCGCCTTCTCGTACTCGGCAGGCCAGCCCACCG
GGGGGAGGTCGTCGTTGGAGACGACGTTCGGGAAGCCGCTCACCTGCGTGTAGTCGGGGTTCTCG
TACAGGGCGAGACCGTCGAGCGTGGCCTGTGCCGTGCCCTCGGGGGCCTCGACTCCGCTGATGAT
CGGGAACTGCGCATCGTTGACCATGAGGTCGCTCTGCAGCTTGGTGTTCTTCACGAGCTCGACCG
CGACCTTGCGCGCCAGATCGGGGTGGGCGGTCGCCGCCGAGACGTACAGCGCCGCGCCCGAGGTG
ACCGGGAGCACCTTCGCGCCGTCGAACGTCGGCATCGCGAAGACGCCGGGCGTGAAGGCATCCGA
CGTGACCGCCGCGGCCCACCCGCCCATCGGCCACATCGCGTAGTCGCCCGTGGCCCACGCCGCAT
TGGCCTGCGTGTAGTTGATGCTGAGGGCGTCGGTGTTGAAGTACCCGGCGTCGCGCAATTCGACG
AACGCGTCGACGGAC
>r188.1 |SOURCES={KEY=4440dff4...,fw,450525-451125}|ERRORS={}|SOURCE_1="mcg" (4440dff437a67938963f7ee3177b9a39f2c413a8)
TGATCACGCGCGTCGGACTCGGGGTCGTGCTGGTCTGGGCCGGCTTCGGCGTCATCGGGGCGACG
GTCGCGCTGAGCGTGTCGTTCGTCGTGACCTGCGTGGTCGTGAGCATGGTCGCCCGCGCGAGCGG
TGGCGCGGTCAGCGGGACCATCGATCCGCGCGAGGTGCGGGCCTACGCCGGGATGGTCTCGATCC
TGCTGATCGGCCAGATCATCGCCAACAACAGCGACATCCTCATCTCCAAAGCCGTGTTCCCGCCG
GCCGACGCCGGCGTCTACGCGGCCGTGGCCCTCGTCGGCCGCGCCGTCTTCTTCCTCGCGTGGTC
GGTCGCCACGGTGGTCTTCCCCGTCGCCGTCCGCCGCCACGCCGCAGGGCAGGATGCGTCGAACG
TGCTCCGCAACGGCATGGTCATCGTCGCGGCCATCGGCCTCGTCTGCGCCGTCGGCGGCTTCTTC
TGGGGCGGACCGGTGCTCGGCGTGGTCCTGGGGCCCGCCTACGCGGGCCTGTCCGTGCCGATCGC
GGCGTACGCCCTCACCACGACCCTGTTCGCCCTCGGAAACCTCGTCGCCAGCTACCACCTGTCCC
GGTCGCGGACCCGTC
>r189.1 |SOURCES={KEY=4440dff4...,bw,1526131-1526731}|ERRORS={}|SOURCE_1="mcg" (4440dff437a67938963f7ee3177b9a39f2c413a8)
GTCCTGGTTGAACATCCCCGCCCAGACCAGCGCCGAGAGGAATGCCGGGAACGCGTACGGCAGGA
TCATCACGACCCGGTAGTACTTCCGGCTCTTCATACGCGGGTCGTTCAGCACGATCGCGAGGAAG
AGGCCCAGGACGAAGGTGGTCGCCACCGACAGGAACGCGAACGCGAAGGTCCAGATCGCCACGGC
GATGAAGGGACCGCGGATGGAGTCCTCGGTGAAGGCGCGCACGAAGTTGTCCGCCCCCACCGTCA
CGACCCAGCCCGGCAGCAGCTCGGAGCCGTCATCGGCGGTGAACGCCCCCGTCCCGATGTCGCGG
TAGACCGTGCCGTCGGTGGTGTCGGTCATCGTGTCGGCCGCGGCATCCCAGGTCAGGCTGGAGGT
GAACAGGTACGCGTTCGAGCCGTCCGTGGTGCGGAGGAACCCGGCGTTGGGATCCTCGGAGATCG
GCACCGCGATCGCACCGATGGCGCCCTGGTTGGCGACGATGCCGGCAAAGTCGAGGCTCGTGTAG
CCGTCGGCGGCGACGGCGCGACCGCCCGAGAACTCGGCGTCCACGGGTTCGAGCTCGGACTCGGT
CGTTCCCACGGCGGC
>r190.1 |SOURCES={KEY=4440dff4...,fw,498330-498930}|ERRORS={}|SOURCE_1="mcg" (4440dff437a67938963f7ee3177b9a39f2c413a8)
ACCGAGGACGGTGATGCGCACGGTCGCCTCGTCCCACAGCGACGGCGTCCCCGTCGTGTAGACGC
GATAGGTCACCTCGTAGGATCCCGGCGTCGTCGGCGCGAGGTAGCGCAGCACACCGCCGGAAGCG
AACGCGAGCCCGTCCACGGACGGAGTGGCCTGCACGGATGCCGGGTCGAGGGTGGGACGCCCGCC
GGCCGGGGACACGTCGTTGTCGAGCACCGGGATGTCGGCCTGGGTACCGGCGCGCACGGTGACGG
TGTCGTCGACGGCGATCGGGGCGATTTCGGGAGCGGGAGGGAGCAGGTAGACCGTGGCCTCGCCG
CCGACGCGCGAACCCTCGTCGTCGGTGCCGTCGCTGACGGTGTAGGCGACGGTTCCGAGCAGACC
CGGGCCGCCTTCGGCGGTGGATCCCGAGACCCGGAGGTCGTTCTGGCCGACCGTGTCGACCGTCA
GGGACGCGCCGTCCTCCGCGGACGCGACGACGTCGCTCAACAGGAGCACGCGCCCGGTCGGGTTG
GACACCGCGGCGAACACGTCGAGCGTGGCGTCCTCCTGCGGCCGCACGAAGGCGACGACGGGTGC
GGTCGACAGCTGGGC
>r191.1 |SOURCES={KEY=4440dff4...,fw,245746-246346}|ERRORS={}|SOURCE_1="mcg" (4440dff437a67938963f7ee3177b9a39f2c413a8)
ACGCGCAACACGGCGTCAGTGTGTCGCCGCAGACGCCTCCGCCCGGTTGGCGGGGCGTCTGCGGC
GGGGACGGGATCAGGGCGTCGCGTACGCCGGGATGGCGGAGTCGATCATCCAGTACTCGGACTGC
GTCCGCGCGGAGACGTCGGTGAAGTCGGCATCCCGGATCATGAGGTATCGGGTCGGGTCGCCGCC
GTCGTTCCACGTGGCGTCGACCGCCAGCCACTGGTCGTCGACACGCACCTTGTTCCATGCGTGCG
GGCCGCCGGAGAGGACGTCACCGGCCACGACGACCGTCTCCACCCCCGCGGCGTTGGCGAGGGCG
GAGAACGCGTAGGCGTAGCTCGCGCAGACACCGGTGCCGTCGAGGAGCGTTCCCGTGGCGTTCCA
CGCCGCCTCGTATCCGGGGGGTGTGCCGTCGAACTCGTAGGACTCGAGAGCGGCGAACGCCTCGT
CGTCGTATTCGGCGTTCGAGATCAGCCAGTCGTTGAGCGCGGCGACCTTGTCGCGGGGACTCATC
GCGTCGTTCGTCACCTCGCCGACGACGCTGTCCACCTTGGCCTTCATCTCCGCCTGCAGGGTGCG
CACCTGGTCGGTGGG
>r192.1 |SOURCES={KEY=4440dff4...,fw,3097064-3097664}|ERRORS={}|SOURCE_1="mcg" (4440dff437a67938963f7ee3177b9a39f2c413a8)
CCGGCCTCGTCGACCCCGAGATCGTCGTGAAGCCCTCGAAGGGACAGATCGACGACCTGCTCGAG
CAGATCCGCGTGCGCGTCGAACGCGACGAGCGCGTCCTGGTGACGACACTGACCAAGAAGATGGC
GGAGGAGCTCACCGACTTCCTGGGGGAGCACGGTGTGCGCGTGCGGTACCTGCACTCCGACGTCG
ACACCCTTCGGCGCGTGGAACTGCTCACGGAACTCCGCGCCGGGGTGTACGACGTGCTCGTCGGC
ATCAACCTGCTGCGCGAGGGTCTGGACCTGCCCGAGGTGTCTCTCGTCGCGATCCTGGATGCCGA
CAAGGAAGGGTTCCTGCGCAGCGGGACCTCCCTCATCCAGACGATCGGTCGCGCCGCCCGCAACG
TGTCGGGCGAGGTGCACATGTACGCCGACAAGATGACCGACTCGATGCGGAACGCCATCGAGGAG
ACCGAGCGACGCCGGGAGAAGCAGATCGCCTACAACACGGCGAACGGCATCGACCCGCAGCCGCT
GCGGAAGAAGATCGCCGACATCACCGAGGTGCTCGCACGCGAGGCCTCCGACACCCGGAGCCTGC
TGTCCCGCAACGACA
>r193.1 |SOURCES={KEY=4440dff4...,bw,630505-631105}|ERRORS={}|SOURCE_1="mcg" (4440dff437a67938963f7ee3177b9a39f2c413a8)
GGCACAACTTCCCGATCTCGACGGCGTGATCGAGGTCGCGAGCCTCGACGACGTAGAAGCCGCCG
AAGGCCTCCTTGGTCTCGACGAACGGTCCGTCCGTCACCGCGCCGCCGGCTTTGATGGTCGTGGC
GGTCGTGGTGGACGCCAGCGCCGCGCCGCCCTCGATGGAGCCACCGAGCTCGGCGACCTGCTTCG
TGAAGGCATCGTGCGCGTCGATCACCGCACCCCATGCCTCGGGCGACATCGTCGCGTAGGTGTTC
GGGTCTTCGTAGATGAGGATCGCGTACTTGGCCATGAGATGTCTCCTGCATTGGTCGCGGACCGG
CCTGTCCGGCTCCGTCATCATTGACGACGAACAGCGTGCCGACGAATCGACAGGGATGCCGGGAT
TCGTTCGAGATTATTCCGCCACGGGCCCGCTCCACGAGGGGCGCGCTGCGACGACGTCCCGTCGG
GGTTCGGGCGCGGCGGAGCTCACCGGACGATGGCCGTGACGGTGGGCAGGTGCGACAGCACCGCC
TGACTCGTCGACCCGAGCAGGAACCGGGCCAGGAGTCCGCGTCCGTGACTGCCCACGACGAGCAG
TCGGGCGGGGCGCGC
>r194.1 |SOURCES={KEY=4440dff4...,fw,1276225-1276825}|ERRORS={}|SOURCE_1="mcg" (4440dff437a67938963f7ee3177b9a39f2c413a8)
CGCGCGGCCGTGAGGGCGTCGAGGTCCATGTGGTCAACTGTACGCATGGCCTCCCCCGCGACCCC
CTCTCCCCCCGGGGTCTCGCGCGCGCACCTCGACGCGGACGAGACGCTGACCGGAGAAGCCGTCG
CGCTGGACGTCCAGCCGCTCGGCTTCTTCCTGCGGGCGGTGGGATGCCTCATCGACATGGTCGCG
GGGATCATCCTGCTGATCGCAGGGTCGGTGTTCCTGTCCGTGCTCGTCGCCGGCGGCACCATCCC
CGACAGCGCCTTCCGCATCGGCCTGATCACGCTCCTCGTCGTCGTCATGGTCGTGATCCCGGCGG
CCGTCGAGACGCTTTCGCGGGGGCGGAGCCTCGGCCGGTGGGCGGTCGGTGGACGCATCGTGCGC
GTCGACGGTGGTGCGGCCGGTTTCCGGCAGGCCTTCATCCGCGCCCTGGTGGGCGTGCTCGAACT
GTGGTTCACGCTCGGCGGGATCGCCGCGATCGTCGGCATGTTCACTCCGCGCGCCCAGCGCCTGG
GCGACCTGCTGGCCGGGACCGCGTCCGAGCGGACCCGCACCCGTCCGCTTCCCGCGGCGGCACCC
GGCGTCCCGCCGGGG
>r195.1 |SOURCES={KEY=4440dff4...,bw,2495525-2496125}|ERRORS={}|SOURCE_1="mcg" (4440dff437a67938963f7ee3177b9a39f2c413a8)
CGAGCTTCCCGGACAAGACGCTCGCCGACCTCGTCGACCGCTACCTCGGCGAGAAGCTTCCCGAG
GCCGATCCCACGCAGCTCGTGCCCGAGACCGACGGCGCCACGCCCGGGCAGCTGTCGTGGTACGT
GCGCCGGGTCTCCGACGCGCAGCGCGGCGATCTGCCCGACCGTGTCGCGGAGGTCCTCGACGACA
TCGAGCTGCCGACACTCACCGCGCTGGCCGACATGGAGCTGGCGGGCGTCGCGGTGTCGCACGAG
AAGTTGTCGCGTTTCTCCGGCGAACTGGCCGCGCGCGCCGACGAGCTCGCTCAGCAGGCGTACGC
CTCGATCGGACACGAGGTCAACCTCGGATCGCCGAAGCAGCTGCAAGAGGTCTTGTTCGACGAGC
TGCAGCTGCCGAAGACCCGCAAGACCAAGAGCGGGTACACCACGGATGCCGCAGCCCTCGCGGAC
CTGCAGGAGAACGCCCACCACCCGTTCCTCGACCTGCTGCTGCGTCACCGGGAGGCCACGAAGCT
CAAGCAGATCATCGACGCCCTCGACGCGGCGATCGGCGCCGACGGCCGCATCCACACCACGTACG
TGCAGACCGGCAGCC
>r196.1 |SOURCES={KEY=4440dff4...,fw,2754190-2754790}|ERRORS={}|SOURCE_1="mcg" (4440dff437a67938963f7ee3177b9a39f2c413a8)
GGAACCCCCAATGACTTTCGCCAGCACGAAGCTTAACGCCCGCGAAGCGCGCGCGAACGGTTACG
CGATCCCCGCCGTCAACATCGTGGACGGCATCTCGATCGCCGCCGTCGTGCGCGCCGCCGACCGC
GCCGGATCGCCGATCATCCTGCAGACGTCGGTCAAGACCGTGAAGTACTTCGGGGCCGAGGTCCT
CGCCGGTCTCGCCCGCGCCGCCGCGGACGCGGCCGACGTGCCCGTCGCCCTGCACCTGGACCACT
GCCCCGATCGCGCCGTCATCACCGAGACCATCGCGCACGGCTGGTCGTCGGTGCTCTTCGACGCG
TCCGACCGCCCGTTCGACGTCGCGCGCCAGGAGACGGCGGAGGTCGTCGAGGAGGCGCACGCGGC
CGGCGTCGACGTCGAGAGCGAGATCGAGAACATCGTGGGTGTCGAGGACGGCGTGGGGTCGGACG
ACCCGAACGTGCACTTCTACCCCGACGAGCAGCTCGTCGCCGTCGCCGAGGAGACCGGCACCGAC
CTCATCGCCCCGGCCCTCGGGACCGCGCACGGTCTCTACAAGGCCTCGCCGGTTCTGCTGTTCGA
TCGGGTGTCCGCGTT
>r197.1 |SOURCES={KEY=4440dff4...,fw,3257992-3258592}|ERRORS={}|SOURCE_1="mcg" (4440dff437a67938963f7ee3177b9a39f2c413a8)
GAGCGCGCTGTCGTTCGTGGTGGGGGAGCGGAGCGGCGCCGACACCTTCACGAACGTGCTGAACT
CGGCGATCATCCTCTCCATCTCGATCATGATGCTGAGCTTCGTGCAGAACATCACGACCCTCGAG
CGACTCCGCGCCGCGCAGGAACAGGTCGCCGAGCTCGCCGCCGAACGCGAGCGCAGCCGCGTCGC
GCGCGACGTGCACGACATCCTCGGCCACTCGCTGACCGTGATCACGGTGAAGGCCGAGCTCGCCG
GAAGACTGATGGATGCCGGATCCCCGGCCGCCCGCGACGAGGTGGCACAGATCGAGCAGCTGTCG
CGCGGTGCGCTGGCCGACGTCCGCGCGACGGTGCACGGGTATAGAGGTGTGAGCATCAGCGGCGA
GCTCGCCGCGGCCCGTGCGGCGCTGGAGAGCGCCGGGGTCGCGCCCGAGCTGCCCGGGTCGACGG
ATCAGGTGCCGTCCGACCGGCGCGAGCTCGCGGGGTGGGTGGTGCGCGAGGCCGTGACGAACGTG
GTGCGGCACGCCGAGGCATCCGTGTGCCGGGTGTCGCTGGACTCTCGCTCGGTGGAGGTCGCCGA
CGACGGGCGCGGGCC
>r198.1 |SOURCES={KEY=4440dff4...,fw,1786578-1787178}|ERRORS={}|SOURCE_1="mcg" (4440dff437a67938963f7ee3177b9a39f2c413a8)
AAGGCCAGGGGCGGGTAGGCCGCACCCTCGGGCGTCTCGAGGACACCGGTCAGGCCGAGCTCGTT
GAAGTCGATCGCCCACGGGGCCTGCGTGACGCCCGCGTCAGTGGCGGGGAATGCGATCGCGTAGC
CGTACAGCGCCCACAGGACTCCGATGAGTCCCATCGCGCCGAAGCTCATCATCATCATGCTGATG
ACGCTCTTGGCCTTCACGAGGCCGCCGTAGAAGAACGCCAGGCCGGGCGTCATGAGCAGCACGAG
TGCCGCTGCTAGCAGGATGAATGCGGTGTTGCCTTGATCCATCTCGGAGGGAACCTCTCTGCAGG
GACGCAGGTGTAGCGTCGGGTCCCCTCAGTGTTCACAGCCCCGGTTTCCATCGGCGTGGGAATCG
TGTTTCGAACGCGTTACAGCCGCGGCGGTCGTGTAAACATCACGTTTCGCGGTGCCGCGAAGCGG
CGATGAAACGGCCCGTCAGGAATGCGTCAGGGCCACGAGACGTGACACGGCACGCAGGTACTTCT
TGCGGTAGCCGCCCGCGAGCATCTCGTCGGCGAACACGGTGTTCAGCGGAACCCCGGTGGCGCGG
ATCGGGATCTGCGCG
>r199.1 |SOURCES={KEY=4440dff4...,bw,2095076-2095676}|ERRORS={}|SOURCE_1="mcg" (4440dff437a67938963f7ee3177b9a39f2c413a8)
TCACCGAGCCGCACCTGGCGCTGGGCGTGTCGACACTCGACGTGCTCCGGGCCCTGACCGCGTTG
GCATCCCTTTCCCCGGCTCCCTCCACGTCGGCGCGATTCGATCTCGCCACCCTGGAGCGGCTCGC
CGGTCGGCGCGACGCGGCCGCGAAGGCCCTGGCCACCGCGGCGCGGCTGGGCGAGTTCCGCTTCG
GCCCCGACGACTCGCCCTGGTACGGCGTGAGCTTCACGCGGACCGAAGACGCCCGTGCCGCGCAC
GACCTGGCCGGCAAGCTGCACGCGCAGGACGTCCCGCGCCTCCTCGAGCGTGGGTACGAGCTCAT
CGCGCAGACGCGGATGCGTCCGTTCCAGACCGTCTCCGAGCTCGGCGCCTACCTCAAGCTGCTGC
AGGGGATCCGCGAGTCGCTCGATCGCTTCAGCCCGACCGTGTTCGAGCGTCCGCTCGCGGAGCTC
ATCGACGCGCACTCGCCGCGCCGCGACTCCTCGGCGATGAGTGGCCCCAACCGTCGTCGCCTCAA
GCGACTGTCGAAGGAGTACGTGCGGCCCGGCGTCCACGTACCCGACATGTACGAGGCGCTCGTGC
GCATCCAGCAGCAGC
>r200.1 |SOURCES={KEY=4440dff4...,bw,2506155-2506755}|ERRORS={}|SOURCE_1="mcg" (4440dff437a67938963f7ee3177b9a39f2c413a8)
GGAAGCGCTTCACGCTGCAGTGGGGCAAGCAGTTCGCGGTGTACCTCGTCTGGTACAGCGCAGGC
CGCATCGTGTGGGAATCCATCCGCATCGACCCCAGCGACATCATCCTGGGCCTGCGCACCAACGT
CTGGGCCGCGATCTTCGGCGTCCTGCTCGGCATCGCCATCTTCATCGTTCAGACGCGCCGACACC
ACGGTCTCGAGCCCTCGCCGTACCAGCCGGGGCGCGAGAGCAAGGCTCCCGGGGCTGTAGACTCG
ACCGACCCCACTGACTTCGTCGACGTGAGCGAGCCGCCCGCGACGAACGACACCGTCGGCACCAG
CGCCACAAGCAGCCCCGCCACGAAGTAACTCCCTGGGCCGACGTCGTCCCATTCGCAGCATCAAC
GTGAGGACGGTTGGTATGGCTTCGAGCTCCCGTTCCGGCGCCGTCGGCGGCGCTTTCCCCGCCCG
GCAGGGCATGTACGACCCGGCATTCGAGAAGGACGCCTGCGGCCTCGCGATGGTCGCCACCCTTC
GCGGTGAGCCCGGGCACGACATCATCGACCTGGCGCTGACGGCGCTGCGCAACCTCGAGCACCGC
GGTGCCATCGGATCG
>r201.1 |SOURCES={KEY=4440dff4...,fw,1317780-1318380}|ERRORS={}|SOURCE_1="mcg" (4440dff437a67938963f7ee3177b9a39f2c413a8)
GCCACCGGACGCATCTTCGGCGCCTGGGTCGACCTCCGCGAAGGCGACACCTTCGGCGCCGTGTA
CACCACCGAGATCGACCCGTCGAAAGCGATCTTCGTGCCGCGAGGCGTCGGCAACTCGTACCAGA
CCCTGGAACCCGACACCGCCTACACCTACCTCGTCAACGACCACTGGTCCCCCGCCGCGAGCTAC
ACCTTCCTCAATCTCGCGGACGAGACCGTCGGCATCCAGTGGCCGATTCCCCTGGACAGCGTCGA
AATCAGCGACAAGGACAAGAATCACCCGCGGCTCGCCGACGTCGTCCCGATGCCGCCGAAGCGGA
TCCTCGTCACCGGCGCGAACGGGCAACTCGGCCGTGCCCTCCGCGCAGAGTTCGGCGACCACCCC
TGGATCGACTACACCACCCGCGACGACCTCGACCTGACCTCCGCCGACCTCGCGACCGCCCGCCG
CTGGCGCGACTACGCCACCATCATCAACGCCGCCGCCTACACCAAGGTCGACGCCGCCGAAACAC
CCGAAGGCCGTACCCACGCCTGGGCCGCGAACGTCACCGCCGTCGCCGCCCTCGCCCGCATCGCC
ACCGACAACGGCATC
>r202.1 |SOURCES={KEY=4440dff4...,bw,1551074-1551674}|ERRORS={}|SOURCE_1="mcg" (4440dff437a67938963f7ee3177b9a39f2c413a8)
GATCACGATCGCCGTTCAGCTGTTCAACGACCAGGGCTACGACGCGACGAGCGTCGCGGACCTCG
CCACGAAGCTCGGACTGACGAAGTCCGCGCTCTATCACCACGTCGAGTCGAAGGAAGCGATCCTG
CGCGTCGCCCTCGACGATGCGCTCTCCGCCCTGGAGGGGGCCCTCGACGAAGCCCTCGCCGCCCA
CGACGTCGCCATCGACCGGTTGCGGCACATCGTCGCCGGCGCGGTCGCGGTCCTCGCCGCGAAGC
TTCCCCAGGTCACCCTCCTGCTGCGTGTCCGGGGGAACAGCGACATCGAGCGCGCGGCGCTCGAG
CGACGCCGCTCGTTCGACCACCGTGTCACCGCGATCGTCCGCGACGCCCAGGCGGAGGGCGCTCT
CGCCGACGACATCGAGGCCTCCGTCGCCACGCGCCTCATCTTCGGGATGGTCAACTCCCTCACCG
AGTGGTACCGACCCGGTGGACCGGTCACGCCGGACCGCCTCGCCGACGACGTCCTGCGTATCGCG
CTGGACGGGCTCGACCGGGCGCCGCGAGGGGAATCGTGAGCGCCGTGGATGCCGAAGCGAAAGCC
GGCCCGCAGGAGCCG
>r203.1 |SOURCES={KEY=4440dff4...,bw,2939021-2939621}|ERRORS={}|SOURCE_1="mcg" (4440dff437a67938963f7ee3177b9a39f2c413a8)
TCGGTAGCGGTAGCCGCTCATGCCGACCGTCAGCGGCACGAGGGAATGCAGCACGGGGAGGAAGC
GCGACAGGAAGATGGCGGGGCCCCCGCGACGGCGGAGGTACCGGTCGGCACGCTCCCAGTTGCGG
TCGCCGAGCTTCTGCCCCAGACGGGAGGCGCGGATGCGCGGACCGAAGTAGCGTCCCAGCCAGAA
GCCGAGGCTCTCGCCGGCGAGCGACCCGATCACGACGGCCACCCCGAGCAGGATCCCCTCCAGCG
GCGACGCGATCGCCGTGCCCGCGACGATGACGACGGTGTCGCCGGGGACCACGAGACCGACCAGC
ACGCTGGTCTCCAGCATCATCGCGACTCCGGCGACGAGCGTGCGCACCACGGGGTCGACGTTCTG
GACGACGTCGAGCAGCCACGTGAGGATCTCGTTCACCTCGCTCAGCCTACGGGCGTCCGCGCGGC
CTAGCCTGGGAGCGTGCCGCGTTCTGTCTCCCCGGTCGCCCTGCCGCGGTGGCGCGACCCCGACG
ACGTCTTCTCCACCCTGTTCGCCACCGCACCGCACGCGTTCTGGCTCGACGCGGGCCCCGACGCG
TCGTCGGGCTGGAGC
>r204.1 |SOURCES={KEY=4440dff4...,bw,227680-228280}|ERRORS={}|SOURCE_1="mcg" (4440dff437a67938963f7ee3177b9a39f2c413a8)
GGGGCGACGAGGATCACGTCGACACCCTCGGGGGCGTCGATGTAGCCGAAACGGATGTTGAAGCC
GTGCGCGAAGGCCAGCGTCTTGCCCTCGGTGAGCTTGTCCTTGATGGAGTCCGCGTAGATCGAGC
GCTGGTGCTGGTCGGGCGCCAGGATCATGATCAGGTCGGCCCACTCGGTCGCGTCGGCGACGTTC
TTGACGTCGAAGCCGTCCTCCTGCGCCTTCGCGGCCGACTTCGAGCCGTCCTTGAGCGCGATGAC
GACCTCGACGCCCGAGTCGCGCAGGTTCTGCGCGTGAGCGTGACCCTGCGAGCCGTAGCCGACGA
TCGCGACCTTCTTGCCCTGGATGATCGAGAGGTCGGCGTCGTCGTCGTAGAAGATCTCTGCCATG
GGGATGCTTTCTCCTTGGATACAGGTCCCGCGACGCAGGACCGGGGGTGTGTGGAAAGGGTGGGA
GGGTCAGCCGCGCAGGACGCGCTCGGTGATGCTCTTGCCGCCGCGGCCGACGGCGAGCAGGCCCG
ACTGTGCGAGCTCCTTGACCCCGAACGGCTCGATGGCCTTGAGGAACGCGCCGACCTTGCCCGAG
TCGCCGGTGATCTCG
>r205.1 |SOURCES={KEY=4440dff4...,fw,3529491-3530091}|ERRORS={}|SOURCE_1="mcg" (4440dff437a67938963f7ee3177b9a39f2c413a8)
CTCGTGGAGGGACCGATCTCGCTCGCCTTGGACGGCACGTGCATCGCGCTCGCCGAGCACTGGCG
CGGTGCGCTGGTGGGCACCGAGAACGCGATGGCGATCGTCGTGTCGACCGGTGTCGGCGGCGGGT
TGATCCTCGGCGGCCGGCCCATCTCGGGAGCCTCTGGCAACGCCGGACACCTGGGTCAGACTTTC
GTGCGGACCATCGACGGTGACGGCGTCGGCGACGCGGTCGCCGCGACGCTGGAGGCCGTCGCCGC
CGGTCCTGGATCGGTCGCGTGGGCGCGGGCGCAGGGGTGGGTCGGCGAGACGGGACTCGACCTGG
CTGCCTCGTACCGTGCCGGCGACGAGGTCGCCGTCGCGGCCGTCCGGCGCTCCGCGACCGCGGTG
GGGCAGGCGATCGCCGCCGCCGCGACGCTGTGCGACCTCGAGGCCGTCGCGATCGCCGGCGGCTT
CTCGCACGTCGCCGACGATTACATCGCCCGGGTGGCCGAGGCCGCCGCCGCGGCATCCGTCCACG
CGTACGCCCGTCGCTGCCGCGTCGTGCCCTCGGGCCTCGACGGAGACGGGCCGCTGCTGGGGGCG
GCCGCCCTCGCGCTG
>r206.1 |SOURCES={KEY=4440dff4...,fw,233217-233817}|ERRORS={}|SOURCE_1="mcg" (4440dff437a67938963f7ee3177b9a39f2c413a8)
TGGCCGTGCCGGTGCTCGTGCCGCTGCTCGTCCTCGCCCCGTTCTTCGTGCCCGAAAGCCGCGAC
CCCGCGCCCGGCCGGTTCGACCCCGTGAGCGTCGTCCTCTCGCTCGCCACCATGGTGCCCGTCGT
CTACGGGATCAAGAAGCTCGCGGTGGACGGTCCCACGCTGACGACCGGTGCCCTCTTCGTCGTCG
GTGTCGTGTTCGGCTGGCTGTTCGTGCGGCGGCAGCGCTCGCTCCCCACCCCGATGCTCGACATG
ACGCTGTTCCGTCGGGGCACGTTCTCCGGCGCGATCCTGGTCAACCTGCTGAGCGTCGTCGGTCT
CGTCGGCTTCCTGTACTTCGTCGCGCAGCACCTTCAGCTCGTCGTCGGTCTCACGCCGATGGTCG
CGGGCTTCGCGCTGCTGCCCGGCCTCGTCCTGATGATCGTGTCCGGTCTGGCCGTCGTCCCCGTG
GCGCAGCGTTTCGCCCCTCGGATCGTCGTCCCGGTCGCGCTCGCCTTCTCGGTCGTGGCATACGT
CCTGGTCGCGGTGTCGACCGCCAACCTGCTGCTGCTCATCGTCGCGTTCGCACTCCTCGGCATCG
GCATCGGCGCGGCCG
>r207.1 |SOURCES={KEY=4440dff4...,fw,1883307-1883907}|ERRORS={}|SOURCE_1="mcg" (4440dff437a67938963f7ee3177b9a39f2c413a8)
GCGGACGATCTCCTCGAGCGCGGCCTTCAGGTTCTCGTCGAGCTGCTCGGTCGAGAACGACGCCT
TGCCCACGACGAAGTGGATGTTGGCGTGCTTGTCGACGCGGAACTCGATCTTTCCGCCCTTGATC
TCCTCGACGGCCTTGGCCGGGTTGGGGGTCACGGTGCCGGTCTTGGGGTTCGGCATGAGGCCGCG
GGGTCCGAGGACCTTACCGAGGCGACCGACCTGGCCCATGAGCTCGGGCGTGGCGACGGCCGCGT
CGAACGCGGTGTAACCGCCGGCGACCTTCTCGATGAGCTCGGCGCCGCCGACCTCGTCGGCACCG
GCGGCGAGGGCCGCCTCGGCCGCGGGACCGTTGGCGAAGACGATGACGCGAGCGGTCTTACCCGT
GCCGTGGGGCAGGATGACCGTGCCGCGGACCATCTGGTCGGCCTTGCGGGGGTCGACCGAGAGCT
TCAGCGCGACCTCGACGGTCGAGTCGAACTTCTTCGAGCCGGTCTCCTTCGCGAGGGCAACGGCC
TCGGTCGGGGTGTAGAACGTGTCGGGCGCGACCTTCTCGGCGGCGGCCCGGTATGCCTTGGACTT
GGTAGCCATGATTAT
>r208.1 |SOURCES={KEY=4440dff4...,bw,99210-99810}|ERRORS={}|SOURCE_1="mcg" (4440dff437a67938963f7ee3177b9a39f2c413a8)
TCGCGCTCGTCCTTCTGGTGAGCGTCGGTCAGTCGGCGATCTACTCCGTCGTCGCCTTCGTCCGC
GCCGCGACACGAGCACCGATCTCGCAGCAGCAGACGCAATTGAACCCCTCGCGCAGCGACGAGCC
GTTCTGGGACGCGGTTTATCAGTTTCTCGGCATCTTCTTCTCGCTCGCGCTCGTCGCCCTAGCCA
TCTACCTGCTGTGGGAGCCCGCGGACAACGCGCTCCGACGCATCGGTCTCGACTTCCGCCGATTC
GGGTCGGACGTCCTCCGCGGCCTCGCCCTCGTGGCCCTCATCGGGGTCCCCGGCATCGGGGTCTA
CGCGGTGGGCCGGCTCCTCGGCCAGAGCATCACCGTCGTGCCGGCGCCGCTGGACTCCTCCTGGT
GGGTGATCGCCCTGCTCGTCCTCGCGGCGTTGCGCGCGGGGCTGACGGAGGAGGTGATCTTCCTC
GGCTATCTCTTCGATCGCCTGCGGCGGATCGGGTGGTCCTGGACGACGATCATCGTCGCGACGGC
GCTCCTGCGCGGAAGCTACCACCTCTATCAGGGCTGGCCGTCGGCACTCGGCAACGTCGTCATGG
GCCTGGTCTTCGGCT
>r209.1 |SOURCES={KEY=4440dff4...,bw,1204352-1204952}|ERRORS={}|SOURCE_1="mcg" (4440dff437a67938963f7ee3177b9a39f2c413a8)
GGACGCCCGTGACCAGGGACGTGCCGAGGTCGCCCCGCAGGACCCCGCCGATCCAGTCGAGGTAC
TGCTGCCACAGCGGTCGGGTCAGCCCGAGGCTCTCGCGCAGGGCCGCGATCTGCTCCGGCGAGGC
CTGCGTGCCGCCGATGAGCAGGGCGACGTCACCCGGCAGCACGCGCAGGGAGGCGAAGATCAGCA
CGCTCGACACGGCCAGGCCCAGAACGAGAAGGCCCAGCCGTGTCAGCGTGTAGCGGATCACTCCG
ACGAGACCGTCACACCGGCCAGCGGCAGGCGCACGTTGAGGGAGTTCTTCGGGAAGTTCGCGACG
TTGTTCGCGACGGCCGTGAGCGGGGTCGAGAGGAACAGCCAGTCGGCGGCATCCTCGTCGGAGAC
GATGCGCGCGGCCTCGGCGAGGTAGTCGGACGACTGCTGCTCGTCGGTGGTCGCGAGGGACTGCG
CGTACAGGCTCTGCACCTTCGGGTTGTCGTAGCCGAAGTAGTACGACGGGTTGGCGAAGTTGCCG
AAGTCGCGCGCCTCCACGTGCCGGACGAAGCTGAGGTCGTAGTCGTGGTTGGTGTAGACGCTCGT
CAGCCAGGTCGGGAA
>r210.1 |SOURCES={KEY=4440dff4...,fw,480009-480609}|ERRORS={}|SOURCE_1="mcg" (4440dff437a67938963f7ee3177b9a39f2c413a8)
GATCCGTCGGTCGCCGTTGACGCACCTCGCGCTCGCCCTCGTGTTGCTGGCTCTCGTCCAGGGGC
TGGTGATCAAGCCGTTCCAGGTGCCGTCTGAGTCCATGTCCCCCACCCTCGAGGCCGGGGACCGT
CTGCTCGCCAGCCGCATTGCATACACGGTGTCCGCGCCCGGCGCCGGGGACGTCGCCGTCTTCGC
CCGTCCGGACACCTGGGGCCCGCGACCCGAGCGCGGCGCGCTGCGCACCGCACTGGGATGGATCG
GCGACATCGTCGGGTTCGGTCCGAGCAATCAGGATGCCCTCGTAAAACGCATCATCGGCGAACCC
GGGACCACGGTCCGTTGCTGTTCCGACGCGGGACAGGTCGAGGTGGACGGTGTTCCGCTGAGCGA
GGGCTACATCGTCACCGACCTTCCGTTCACCCCGGGGGCGAACGATTGCTCGAGCTCCCCGGCAT
CGGCTCGATGTTTCGGCCCGATCACCGTCCCCGCGGGCGAATATCTGGTCCTCGGCGACAATCGT
GCGAACTCCGCCGATTCGGTCATCGCCTGTCGCGGGAATGCGACCCCTCCGCCCGATTGTGCTCG
ATTCGTTCCGCGGGA
>r211.1 |SOURCES={KEY=4440dff4...,bw,1818656-1819256}|ERRORS={}|SOURCE_1="mcg" (4440dff437a67938963f7ee3177b9a39f2c413a8)
GCGACGCCCATCATCCACACCGGCGATCTGCCGAGCGCCGACGAACTGGCGGCGGAACTCGAGCG
CTTCCTCGCGAATCGACCGGGCGACGACGATCGCCGCGGCCGGCTGGGCTGACGCACAGGAAGTC
GACGCGCGGAGCGCCTTTCGCGGTCCGGACGTCGGAACGACGGGCCTGTGACGTGGGATCGCTCC
CGCGTCACAGGGAATACCGAGGGATCACGCGTCGTTGCATACGCATAGATGCCCGGTGCACGTCA
AGTCCCGCGCTGGGGATGTGAGACAATGAAGAACCTGACCCGTTGTCGGCCGAACCTGGAGCCCG
CTCCACAGGATCGGACTTGACAAGGGTCTTACTAGTGTCCGAGAACGACCGGCGGCCGTGCAACA
TGCGTTCCCGGTGAAAGGCGAAACGTGGCAGGCACGAACACCAAGACCCGCTCCGGCAGTGAGAA
GGACACCGACCTCGACGCTGCCGAGGAGACCACGACCGCGTCGAAGAAGACCGCGGCCAAGAAGG
CTCCCGCCAAGGCGAAGGCGACCCCGGCCAAGGCGAAGTCCAAGGCCAAGTCCGACGACGACCTC
GAAGAGGACGACGTC
>r212.1 |SOURCES={KEY=4440dff4...,fw,1972768-1973368}|ERRORS={}|SOURCE_1="mcg" (4440dff437a67938963f7ee3177b9a39f2c413a8)
GCTCGACGTGCGCGACCTCGCCGATCGTGGCGGGCTCGGTCTCGGTGGCGCCCTCGCCGCGATGC
ACCACGCGGGAGTCGACACGGTGCCCGGCACGGGCGTCAAGGTGCTCAGCGAGCGCGTGCGCGCC
CTGGTCGCGCCGGGCGACCTCGAGATCGACGCGTGGATCGAAACCATCACGGCCGCCCACCTGAC
CGGCTTCCGCTCGACCTCGGTGCTGTTCTACGGCCACGTCGAGACGGCCGGGGAGCGCATCGCCC
ACCTGCGGCGGCTGCGCCGGATCCAGGATCAGACCCGTGGTTTCGCCGAGTTCGTGCCGATCCCC
CTCCCCGGCGGCGACGTGCCGCTGGTGGCGGGGCGCGCACCGATCGACGAGCACCGGGCGATGGT
CGCGGTGTCGCGGCTGCTGCTGTCGGGCAGCATCGCGCACGTGCAGATCCCCTGGACCCGCGTGG
GCCGCGAGACCGCGGCGGTGCTGTTGCGCTCCGGCGGCGACGACCTGGGCGGCACGCTCTACGAC
GGACGGGTGCTCCCCGACACCGGGATCGAGCAGGGCCTCGAGCTGCCCGTCCCCGCCGCCGAGCG
GCTCGCCCGCAGCCT
>r213.1 |SOURCES={KEY=4440dff4...,fw,1765956-1766556}|ERRORS={}|SOURCE_1="mcg" (4440dff437a67938963f7ee3177b9a39f2c413a8)
GGAGGCCTTGGCATCCGTCTTCCCGCCGGCCATCCGCTCTTTGTACTTCCAGTGCGCGGCGACGC
CGAACTCCGCCTGCTGGTGCATCTCGTGCGTGCGGATCTGGATCTCGACCGTTCGGCCGCTGGGG
CCGATCACCGTCGTGTGCAGCGACTGGTAGAGGTTGAACTTCGGGGTGGCGATGTAGTCCTTGAA
GCGGCCCGGCAGCGGTGTCCAGCGCGCGTGGATGGCACCCAGCACCGCGTAACAGTCGCGCACGG
TGCCGACGAGGATCCGGATGCCGATCAGGTCGTAGATGTCGTCGAACTCACGCCCCCGCACGACC
ATCTTCTGGTACACGGAGTACAGCTGCTTGGGGCGCCCCATGACGCGGCCGCGGACGCGGAGCTC
GCGAAGGTCGGAGTCGATGTCCTCGATCACGGTCTGCACGTACTGCTCGCGCTGGGGCGTGCGCT
GACGCACCAGGCTCTCGATCTCGGCGTAGAGCTTGGGGTGCAGGACGGCGAACGAGAGGTCTTCG
AGTTCGCTCTTGATGGCCTGGATGCCGAGGCGGTGGGCGAGCGGCGCGTAGATCTCGAGTGTCTC
GGTGGCCTTCTTCGC
>r214.1 |SOURCES={KEY=4440dff4...,bw,1123233-1123833}|ERRORS={}|SOURCE_1="mcg" (4440dff437a67938963f7ee3177b9a39f2c413a8)
GCCGATCCCGGTCGGGATCTCGGCCACGCCCGGCGCGGCCGACGGAGACCTCACGCTGACACCCA
GCTCGTTCGACCTGGGCGGCAACCGTCTCGACGCCGATGCCCTGCGCGGCCAGCTCGGCGGGGTC
GCCGATGCGGCGCTGAAGACGTGGACCCTCTGCATCGCCGACCGCCTCCCCGCCGGATTGCAGCT
GGATTCGGTCAGTGTCCAGGGGGAGGACGTGGTGGCGACCTTCTCCATCGACGGCCGTCTGCTGA
ACGATCCGGCGCTGCAGCAGAACGGCACCTGCGGCTGACCCGGTCGCCCGCGGACCCGCGGTCGC
CTCCGGGGCGGAGCGGGCGTGGGACGGGGGCGGCATATGCCGTGCCCTAGACTGCAAGGACTGCC
CGTCGCGTGACGCCCCGCGGGGGCAGGAGCCGTGATCCGCGGCCGTCGCGTCGCCGCAAAACCCG
ATTGGTTCCTCCGTGTCCGCCTCGCACTCCGCGCTCGTGCCCGAGTGGCTCACCGCCCCGGCCGA
AGCGAACGAGCTCGTCGCCTCCGTCTGGCCCTCCTCGGCCCGTCGCTCCGACGACGGTTCCGTCG
AGATCGGCGGGGTGT
>r215.1 |SOURCES={KEY=4440dff4...,fw,68566-69166}|ERRORS={}|SOURCE_1="mcg" (4440dff437a67938963f7ee3177b9a39f2c413a8)
GCCGCGCAGGATGCGCTCCAGCGGGGCGTGCTGCTGTCGGCATCCGGTCTGGATCTGTCGCCGAT
CCGCGAGCTGGGCCTCCTCACCGCGAAGCCGTTCATCTTCGTCTTCAACGTCGACGAGGCCGTCC
TCACCGACGAGGTCCGCAAGGCCGAGCTTGCGGCGCTCGTCGCACCGGCGAAGGCGGTCTTCCTG
GATGCCAAGATCGAGTCCGAGCTGATCGACCTCGACCCCGAGGATGCCGCCGAACTGCTGGCGTC
CACGGGTCAGGACGAGTCGGGTCTCGACCAGCTCGCCCGCGTCGGCTTCGACACGCTCGGTCTGC
AGACCTACCTCACGGCGGGTCCGAAGGAAGCGCGCGCGTGGACGATCCCGAAGGGCGCCAAGGCG
CCGCAGGCGGCCGGCGTCATCCACACCGACTTCGAGAAGGGCTTCATCAAGGCCGAGGTCATCTC
GTTCGCCGATCTCGTCGAGCTCGGCTCGGTCGCCGAGGCCCGCGCGAAGGGCAAGGCGCGGCTCG
AGGGCAAGGACTACGTCATGCAGGACGGCGACGTGGTGGAGTTCCGCTTCAACAACTGAGCGTTC
GTCGAATCCGGAGTC
>r216.1 |SOURCES={KEY=4440dff4...,fw,3194396-3194996}|ERRORS={}|SOURCE_1="mcg" (4440dff437a67938963f7ee3177b9a39f2c413a8)
CGTCGAGGCGGGCCTGCTCGAACCATGCCACGCCGAACAGCGCGTACACGAGACCGGCGAGCAGG
ACGACGCCGATGAGGAGGGCGAACAGGAGTCCGACGCCCGCGCCCAGGAGGCCGAAGAGTCCGCC
GAAGACGACGGGGCCGATGGCGCCGAGCGCGGCCAGCTGGGCGATCGCGCCGGCGACCTGGCCGG
GCGACGAGATGCGCACCGACCTCCGCGGCAGCGCACCCGGGGGTGCGGGCAACGTCGGCGGCGAG
GGAGGGAGGACGGATGCCGTGGTCATGGGTTCCACGGTAGGACGCCGCTGCTCCGGGGTCAGCAG
GGGCAGCCCGCCTCCTCGTTCGGGTTATCCCGAAAGGTCTTCGGCGCTCAGCCAGCCGCTCTCGA
GGAACACCGACTCCACGGCATCCCGTTCGACGGTCGTCGGGGGCGGACCGGCACTCGGCGTCGGC
TCTTCTCCGTCGAGCGCGGCGACGACGGCGTCGGCGACCGGGTCGGCCCCCGCGCGGGTGTCGAC
GAAGACCGTCGCCGCGACGACCCCGTCCCGCAGCGCCCGGACGGTGAGCGCATCGCCACCGGAGG
TGACCACCACGGGCG
>r217.1 |SOURCES={KEY=4440dff4...,bw,100473-101073}|ERRORS={}|SOURCE_1="mcg" (4440dff437a67938963f7ee3177b9a39f2c413a8)
GCGTTCTCGAGCGCCGTCAGGGTGTCGGCGGAGGCCTGCGGCTGGATGGCCTGCACCTCGCCGTT
CTGGAGGGCCGTGACCTGCGCGTTGGCGTCACCGATGAAGCGGATGATCAGCTGGTCGTACTTGG
GCGACATGCTGCCCTTGTAGTTGGGGTTCTTGCCCAGCGTGATGCTCTGCTCGGGGGTGAAGTCG
GTCACGATGAACGGACCGCTCGCGACGAGGAGGCTCTGGTCGGTCGGCATGGCCGTGACGTCGTA
GCCGGTGTTCCAGAAGTCCGCCGCGGCCTTCAGCGTCGCGTTGGGGGCGACGGGCGCCTCGGGGT
TGCCCTTGGGGGTGTCCTTGAGGAGCGTGATGAAGTCGGCCTCGGAGACGCCGGCCTTCTCAGCC
AGCACGTGGGCGGGCTTGCCGATCGGGTTCACGAGCTCGAAGTCCACGAACGGCTTCGAGTAGAC
GAGGGTCATCGACATGTTGTCGTCGCTGATCTCGGGGAACGCGGTGGTGTCCAGACCCGCGGTGC
TGCCGGCGAGCGTGAAGTACTGGGTGCCGCCGTTGGTGACCTCGCCCGAGGCGGGGTCGAGCTTG
GCGTCGTCGTAGTAG
>r218.1 |SOURCES={KEY=4440dff4...,bw,1798396-1798996}|ERRORS={}|SOURCE_1="mcg" (4440dff437a67938963f7ee3177b9a39f2c413a8)
GCGCGCGCGTCATGGCGGCCCTCGGCGACTCGGTCACGACCGACCACATCAGCCCGGCCGGCAAC
ATCAAGGCGGGCACGCCCGCCGCGCAGTACCTGACCGAGCACGGCGTCGCGCAGAAGGACTTCAA
CTCCTACGGCTCGCGCCGCGGCAACCACGAGGTCATGATCCGCGGCACGTTCGCGAACATCCGCC
TGAAGAACGAGCTCACCGCGGCCGTCAACGACGGCAAGGTCGTCGAGGGCGGATACACCCGTGAC
TTCACGCAGCCCGGTGGTCCGCAGTCGTTCATCTTCGACGCGAGCCAGAACTACCAGGCGCAGGG
CACCCCGCTGGTGATCTTCGGCGGCAAGGAGTATGGCTCCGGTTCGTCGCGCGACTGGGCGGCCA
AGGGTACGAACCTGCTCGGTGTGAAGGCCGTCATCACCGAGAGCTTCGAGCGCATCCACCGCTCG
AACCTCATCGGCATGGGCGTCGTCCCGCTGCAGTTCCCCGCGGGCGAGAGCTGGAAGTCGCTGGG
CCTCGACGGCACCGAGATCGTCTCGATCGAGGGCCTCGAGCAGCTCAACGAGGGCGTCACGCCCA
AGACCGTCAAGGTCA
>r219.1 |SOURCES={KEY=4440dff4...,bw,869092-869692}|ERRORS={}|SOURCE_1="mcg" (4440dff437a67938963f7ee3177b9a39f2c413a8)
TCGGTGGGAGCGTTCAGCATCGTTGTCGCGATCGCCGCCGTGGCGATGCTGGCGGGGACCACGAC
TTTCGCCCTGGTCCAGCGCGCAACGGCGAATCCCGCCGTGGAAGCGATGGACGGCCTGCGTGAGC
GCGAGGCGGAGCTGCGCAACGAGATCAAGGGTCTGCAGACTTCGAGCGACCTTCTCACGGCGGTG
ATCGAGGATGCTCAGGCGGTGTCGCAGTCGGCGGCAGGCGTGTTGCCTTCCCTACGGGGGCGCGT
CGAGGACGCGCCGCTGGACGCGGCGGATTCCGCTCGCACGACGCTCGATTCGACAGTCGCCTCCG
TGCCGACCGTCGTCGTACCCGACTACCAGCGCGGCGCCGTGGATGAGCAGTCCCTGCAGGCGGTG
GGGCACGCGCTCGACGAGGTGCGTCGCGAACGCGACGCCCTGCCCGCCCTCATCGCCCAGGTCCG
CACGAGTCGTTCCGGGGTGACGTCGGCGCTCGATGACCTCCGGGCGCGCCTGCGCGATCTGGGTG
CGTCGATCGAGACGGCGGCTCAGAGTGTCGTGCAGAGCGAGGACGCCGCGGGCGAGAGCTTCCGT
CTCGCCGTGATCGAT
>r220.1 |SOURCES={KEY=4440dff4...,bw,1196145-1196745}|ERRORS={}|SOURCE_1="mcg" (4440dff437a67938963f7ee3177b9a39f2c413a8)
CTCCTGCTCGCTGGCCTTGATCGCGTCGTCGGTGGCGACGAGCGCCGATCCGGCGCGGCGCGAGA
GGTCGTCGAGGCTTTCGCCCGCCGCCGGTGCACCGGCCGTGGCGGAGCGTCGACGGCGCAGCCAC
AGCCACAGCAGTCCGCCGCCGAGCGCGAGCACGAGGAAGACCACGAGCGCGATGAGCGCGATGTC
GGGTCCCCCTCCGGCCGGGGTGGGCGGAGTGGGCTTCGTGCCCTGCGCCGCGGCCGTGATCCCGG
TGGCCGCGGCGTCGGCGGCTCCGGCCCAGTCGCCCGCCGACAGCGCGGGCTGCACGCGCTCCTGC
TCGATCGCGGCCAGTTGATCGGCGGTCAGCGTCCCGTCGTCGACATCGCCCGAGAGGTAGTAGGC
GTGACCGTCGACCGACACCGCGAGGAGGTACTGGTGGGGGCCGAGGCTGTTGCGGTTGGCGGTCT
CGTTGGCCCAGTCCGCGGCGGAGGTCGGCTCGGTGAAGTCGTCGACGAAGACGACCCACAGGTCG
AGCCCGGTCTGCTCCGAGAGTCGCAGCAGTCGCGACTGCACCTCGGCCTCTTGCGCGTTGGTCAG
CACGTCGGCCTGGTC
>r221.1 |SOURCES={KEY=4440dff4...,bw,360341-360941}|ERRORS={}|SOURCE_1="mcg" (4440dff437a67938963f7ee3177b9a39f2c413a8)
GCGGCAGGCCGCGGGCCGGGGGTGGGCGTCGGCGTCGGTCTCGGGTGCGTCGCGCACGTGATCGC
GTTCCCCCTGATGTTGATCACCCTGATGAGCGCCGCGGGCATCTGGGGTGCGCTCTGGCCGTTCT
ACGTCATCGGGCTGGCCGCGATCGTCGGGATGTTCTCCGAGGCCAGCCGGAAGGTCTCGACGGGG
GTCCTCATCGTCAGTGCGGCCGCGTGGATCGTCTTCCTCGGCCCGTGCGTCGCGCTCGTGGGCGG
CTGAGGTCGGCGGCCGACGGGCCGGGCAGCGAGGCAGCGGGTCGCTCGGCGTCCGGCGCGTCGCG
CAACGAGGCGGCGGGTGGCTCGGCGATCGGCGCGTCGGGCCGCGAGGCGGCGGGTGGCTCGGCGA
TCGGCGCGTCGGGCCGCGAGGCGGCGGACGGTCGGCCCCCGCTCCGCCCCGCGACGCGCGCGGAG
GCCGACGATCAGCGACCGCTGCGTCGTGCGACGATCCCCGCGAAGAGCGCGTGCGCGGCCGGGCC
GATCGACAGCACCATCAGGATCGTGCCGAACACGGCCTGCTCGGCCTGCAGCAGGATGCCGCCCA
CGAGGAGCCCCGTGA
>r222.1 |SOURCES={KEY=4440dff4...,bw,3127754-3128354}|ERRORS={}|SOURCE_1="mcg" (4440dff437a67938963f7ee3177b9a39f2c413a8)
GGTCCGACGCGCCCGTTCGGCGGCACGTTCCTCATCTTCAGCGACTACATGCGGCCGCCGGTGCG
TCTGGCCGCCCTGATGAACATCCCGACGATCTTCGTCTGGACGCACGACTCCGTCGCCCTCGGCG
AAGACGGCCCGACGCACCAGCCGATCGAGCAGCTCGCCACGCTCCGCGCCATCCCGAACTTCGCC
GTCGTGCGACCGGCGGACGCCAACGAGACCTCGGTGGTCTGGCTCGAGATGCTGCGTCGCACGGA
GGGTCCCGCGGGCATCGCCCTCACGCGTCAGAACATCCCGGTGTTCGAGCGCGGCGCCGGCGAGG
CCTCGGGCGAGGAGTTCGCCTCCGCGGCGAACGCCGTCAAGGGCGCCTACGTGCTGGCCGAGGCC
GCGAACGGCGAGCCGGACGTCCTCCTCATCGCCACGGGCTCCGAGGTGCAGCTGGCCGTCCAGGC
GCGCGAGACGCTCGCCGCCGAAGGCATCCACGCCCGGGTCGTGTCGGCACCGTCGCTCGAGTGGT
TCGCCGAGCAGGACGAGGCCTACCGCGAGTCGGTGCTGCCCTCCTCGGTGAAGGCACGCGTGTCC
GTCGAGGCCGGTTCG
>r223.1 |SOURCES={KEY=4440dff4...,fw,1607771-1608371}|ERRORS={}|SOURCE_1="mcg" (4440dff437a67938963f7ee3177b9a39f2c413a8)
TCCGGCCGTGATCGTCGCGGCGGGCGTCGACCCGCTGTCGGACGAAGCCGAGGAGTACGTCGAGC
GGCTGACGGCATCCGGAACCCCCGTCGAGTTCGTGCGGCGGGAGGGGGTTCCGCACCTGTTCCTG
GTGTTCCCGTCGACGCCCGCGCGCGACGCCGTGCTGGCGGCGGTGGCACCGGCGGTGCGGGCGGC
GTTCGCCTGACCTTCTCGGACCTCGTCCCATTTGTGGTCGGTCTGACCCCTTCACAGCGACCGTT
TGTGGGACATGTTCTGCCGAGAGTGGGACGAGGGACGCCCGCAAACAGCCCGCCACCCTCTCGGA
ACACCGCGGAAACACGCGATTGTTACCGTCATCAACATGTCGCTTCTGGTCACCAACGCACGGCT
CATCACGGTCCCCGCGGGTACCGACGACCCCGGCTACATCGAGCGCGGATACCTGCTCGTCCAGG
ACGGACGCATCGCCGCGATCGGCGCCGGCGACCCCGCCCCGGGGCTCACGGCCGACGAGATCCTC
GACGTCGACGGCAAGTTCGTCGCCCCCGGGTTCGTCTCCTCCCACAGCCACCTCTTCACCAGCGG
CTCGCGCGGCCTCGG
>r224.1 |SOURCES={KEY=4440dff4...,fw,1613269-1613869}|ERRORS={}|SOURCE_1="mcg" (4440dff437a67938963f7ee3177b9a39f2c413a8)
GAGGACGGCGACGGTCAGCCACACGGCCACGCGGGAGGCGATCCGCTCGCCCGTCCACGGCTGCT
TCATGGCTGCCTGGATCGCCCAGGTGCGGTCCACGCTGCCCTCGGGGGGTCGGACGGCGGACGCG
ACGGCCGCCGATCGTCGCGAAGCGGCACGCACCAGCCGATCGCCGACGCCACCGCCCACGGGCGA
GACGCCGAGGAGCCGGGACCGCACGACGGAGGAGACGACTTCGAACACGATGCACAGCACGACGA
TGGTGATGGCGATCGGGATGGCGCGGCGGTAGTTCAGCGCGTGGATCGAGTTCGCGAGCTCCAGG
CCGAGGCCGGCGACGCCGACGTAACCGAGGATGACGGTCTCGCGCAGGTTGATGTCGGCGCGGTG
GAGGCCGATCGCGACCCAGGCCGGGAACGCCTGCGGGACGATGGCCGACCAGAACTGCTGTGCGC
CGGTTCCGCCGGTGGAGCGGATCGCGCGACGCGGTCCTTCGTCGACCTGCTCGATGGCATCCGCC
ATCATCTTCGAGATCATCCCGATGGAGTGCAGGAAGAAGGCCAGGATGCCGGGCAGCGGGCCCAG
CGCGAAGAGGAAGAC
>r225.1 |SOURCES={KEY=4440dff4...,fw,1095622-1096222}|ERRORS={}|SOURCE_1="mcg" (4440dff437a67938963f7ee3177b9a39f2c413a8)
GACCATCGACTCGTCGGCGACGACGACGCGGGGACGCAGCAGGACGTCGGTGAACGCTCCTCCGC
CCTTGCCGTCCTCCACCATCGTCCCGGTCGCGTCGTCGCTGTAGGAGACCACCACCACTCCCGTG
GTCACGCAGGCATGCAGGTACGACAGGAGGTGGCACTCGCTGAGGGCGCCCAGGAGCAGCTCTTC
CGGGTTCCACTTCGCCGGGTCGCCGCGGAACGGCTTGTCCGCGGACGCCTCCAGCAGCGGCTTGC
CGTCGACCTCGAGCGAGACCGAGCGGTCGTAGTCCCGGTATCCGCTCGTGCCGCTCCCCCGGTCG
CCGGTCCACGTGGCGTGCAGGCGGTACTGGTGCTCTCCGATCATGGTGTCCATCCTGCCCCCTCC
CGTGTCGTCCGGAGCCGCCGGATACGATGGACGGATGCCTCTCACAGCCCCGGATGCCGTCGAAC
TCGCCGTCGTCGAGCGCAACGGATTCATCGAGTCGCGCCACCACGGCGTCGCCGTGGTGCTCTCC
CCCGACGGGTCGGAGCATCTCGCTCTGGGCGACCCCTCGGCCCTGTTCCTCCCCCGCTCGAGCAT
GAAGCCCCTGCAGGC
>r226.1 |SOURCES={KEY=4440dff4...,bw,1976850-1977450}|ERRORS={}|SOURCE_1="mcg" (4440dff437a67938963f7ee3177b9a39f2c413a8)
GTCGGCCGGGGACCGGTCGGGCACGTCCTCGCGGAGGCGGGTGAGGAGGGCGAGGTCATCCATGC
GAGGTCTCTCTTTCTCGGCGCGGGGCCGGGTGGACGTGCGGGGCGAGAGCCGCGCGCACTCTGCG
TCGTGCACGGCTGAGGCGGGAGCGGACGGTCCCCAGCGGGATGCCGAGGGCCTCGGCGATCCCCG
CGTAGTCGAGGTCGCCGAACGTGTGGAGGAGCAGCACGTCGCGGTCGCCACGTGAGAGGTCGGCG
AGTGCGGTGCCCAGCGGAGTCGCGAGGCCGTCGGCATCCAGGCGCTCGTCGGCGTCGGCGATGTC
GTCGATGTCGATGCGTGCGAGGTCGGCGGCCTGCATGCCGCGCCAGGCTCGCGCCTCGAGGCGCG
TGTGCTTCTGCATCAGCACCGTGGCGATGCCGAGGAGCCACGGGCGTGCGTCGACGCCCCCGAGG
AACGACGAACGGCGGGAGAACGCGACGAGGAACGTCTCGGAGGTGATGTCCTCCGCGTGCGCGGA
GCCGAGGCGGCGACTGGCGTAGCGGTGGACGATGCGTTCGTGGCGGTCGTAGAGCTCGGCGAACG
CCGCCCTGTGGGTCA
>r227.1 |SOURCES={KEY=4440dff4...,bw,2526273-2526873}|ERRORS={}|SOURCE_1="mcg" (4440dff437a67938963f7ee3177b9a39f2c413a8)
CTACCGCCTCGACGAGATCCCCAACGACATCACCAAGGTGACCCCGGCGAGCTTCGAGCCCACGC
TCGACTACGTCGTGGTGAAGGTGCCGCGGTTCAACTTCGAGAAGTTCCCCGCCGCCGACACGGCC
CTCACCACCACCATGAAGTCGGTGGGCGAGGCGATGGCGATCGGCCGCAACTACACCACGGCGCT
GCAGAAGGCGCTGCGCTCGCTCGAGAAGCGCGGCTCCAGCTTCCACTGGGGCGAGGAGTCGCGGT
CGGTCGAGGAGCTCCTCGAGATCTCGAAGACGCCGACCGACGGGCGCATCGTCGTGCTGCAGCAG
GCGCTGCGCCTGGGCGCCACGCCCGAGCAGGCGTTCGACGCGACCGCGATGGACCCGTGGTTCAT
CGACCAGATCGTGCTCATCAACGAGGTCGCCGAGATCATCCGCGCGGCCGGCGAGCTGGATGCCG
ACACCCTCCGCCTCGCCAAGGAGCATGGCTTCAGCGACGCCCAGATCGCGCAGATCCGCGGGCTC
GACGAGGCCGAGGTGCGCGGCATCCGGTATGCGCTGGACGTGCGCCCGGTCTACAAGACGGTCGA
CACGTGCGCGGGGGA
>r228.1 |SOURCES={KEY=4440dff4...,fw,2623243-2623843}|ERRORS={}|SOURCE_1="mcg" (4440dff437a67938963f7ee3177b9a39f2c413a8)
TACAGCTACGACGAGCTCCCGAACCTCATCAAGGACCGAGCGACGCGGCTCGAGCCCGATCGGAA
GAAGCTCTTCGAGCGTCCGTCGTCGCCGGCGAAGCACGAGGACGTCGAGACGGAGACCTTCGTGG
TGCGCATGACGCAGGCCAACAAGGACGTCATCGAAGACATGTGGAAGCAGCTCGAGGCGCCTAGC
CGCACCGCGATGCTCGCGGCCGCGTACAAGCACTATCTGACCGCGATGACCAAGACCGACGACAC
CGAGCGGAAACGCTCGAAGTAGACCCAACGAAGCAACCGGAGGAGAGCAGCGATGAGCGACACAG
CAGTCAAGGAGAAGCGGGGGCGGCGCCGGGGGGAGAAGCCGACGCCGGAGGCGTCTTCGCCGGCG
GTGCTGCCGCCGACGAAGAGCCGCCGGCGGCCGATGCTGATCGCGGCGGGTATCGCCCTGGCCGT
CGTGGGTGGCCTCGGATCCTGGTACTTCTTCACCACTGTCGGGAACACCACCACGGTGCTGACGG
TGAACAAGGACGTCCCTCGCGGCCAGCAGATCACCGCGCAGGATCTCGGGACCCTGCAGATCTCG
GGCGACCAGGCGACG
>r229.1 |SOURCES={KEY=4440dff4...,fw,985401-986001}|ERRORS={}|SOURCE_1="mcg" (4440dff437a67938963f7ee3177b9a39f2c413a8)
CGCGATCGAGGCGCCGAGCACGAGCACGATGAGACCGAGGAGCAGTGGATCGATGAACGCCATGG
CGATGATCGCCCCGACGAGGATGAGCGCGTTGCCGACGGCATCCGCGAGCCCCTGGGTGAGGACG
GCGTAGAGCAGGGTCGTGTCGGTTCCCACGCGCGAGACGAGGTCGCCGGTGCGGCGCGCGTCGAA
CTCGCTGATCGGCAGACGGAGGATGCGCGCGATCAGTCGCCGCCGCGAGGAGTACACCACGGCGG
TGCCGGTGCGCTGCAGGAGGTAGTGCTGGTACCCGGAGATCAGCGATGACAGCACGACGAATCCG
ACCAGCAGCCAGACGAGCGCCCCGAGCGGCACCGACTGCTGCACGCGCGTGATGACCTGGCCGAC
GAGCAGCGGCTGCACGAGGGTCGCGCCGGCGCCCAGGATGCTCAACACCCCGACGACGACCAGTG
TGCCCTTGTGCTCGGCGAGGAACGGCAGCAGTTGGCGGAAGGACGCGCGGGGCCCCTCGGGGGCG
CGGCGGCCGCGGCGGCCTCGGGCGGGAGCGGACGAAGACATGCTCACCTCAGCAGAAGAACGGGT
TCTTCGACCGTACCT
>r230.1 |SOURCES={KEY=4440dff4...,bw,2156350-2156950}|ERRORS={}|SOURCE_1="mcg" (4440dff437a67938963f7ee3177b9a39f2c413a8)
ACGCAGGCGAACGAGGTCGTCGACGTCGAGATCGCCCAGCAGAAGTACGGCCGGCGTCCCCTCGA
CCTGCTGGAGGACTGGGGCTGGCTCGCCCCCGATGTCACGCTCGCGCACCTGTGCGCGGTCACGG
ACGACGAGATCGCCCGGCTCGCCGCCGCCGGCGTCACGGCCACCCACGCCCCCGGCTGCGACGTG
CCGATGGGGTGGGGCGTCGCACCGGTGGCGAAGCTCCGGGATGCCGGCATCCCGGTGGGCCTCGG
AACGAGCGGCGGCGGCAGCAACGACGCCGGCCATCTGCTCGCCGACGCGCGTCTGGCGATGCAGG
TCTCCGCGCTCGTGGGGCCGCAGCTGGCGGCATCCACCGTTCTGGCGATGGCGACCGGAGGATCC
GCCGCGGGCCTCGGGCGCAGCGAGCTCGGCCGGCTCACCCCGGGTTCGGCCGCCGACCTGTGCCT
GTGGGACGTCGCGGGCGTCGCCGACGCGGGGGTGGCCGACCGCGTCGCGGGGCTCCTGTGGGCCT
CGCCCGGTCGGCGTCCGCGCGAGGTCGTCGTCGCGGGCCGCGTCGTCGTGGAGAACGGGACCCTG
ACCAGCGGCGACGAG
>r231.1 |SOURCES={KEY=4440dff4...,bw,1184122-1184722}|ERRORS={}|SOURCE_1="mcg" (4440dff437a67938963f7ee3177b9a39f2c413a8)
CCCACGCTCGGGCTCGGCGTCGTCGCGCTTCTGGCCGCCGCGACCGATCGCGCGCCGGGCGTCGA
GGTGTTCCGCTCCTCCTGACGCTCCCGTCGACAGGCCCCCGCCGCTCAGCGGGGGCGGATACACC
CCGGGGTGGATGACGCCCGCCCGGTGCCGAAGAGACGATGAGTCGTCCGGTCGTCTCCCGCGATC
GACGCTCATCCGATCGGAGCCCCATGCCGCCGACCGCCGTCGCCTCACCACCGCCCGTCATCGCG
ACGCCCTCGACGTCCCGCGCGTCGGCGTCCTCTCCCGCCGGCGCGCCGCCCTCTCCGCGACGGAT
CATCCGGATGCCACGGGCCAGTGCCGCGCTCGCGGCCGTCATCCTGCTGGTCAGTCTGGTGCAGT
TCCGCGGCAGCGTCCTGCTCGGAGACGGGCCGTTCGACGTCCGGGAGTTGGTGCGGAGTCTGTTC
ACGGTCGACCAGCCGGTGCTGCTGCCGGTCGTGCTGGTCGCCGTCCTCGTCGGTGGAGGTGTCGC
TGAGCGTGTCCTGGGGGCCCGTCGTCTGCTCGTGGCCTTCGTGGGCGGCGGTCTGGCGACGTCCG
TGGTGGGGTTGCTGA
>r232.1 |SOURCES={KEY=4440dff4...,bw,1946371-1946971}|ERRORS={}|SOURCE_1="mcg" (4440dff437a67938963f7ee3177b9a39f2c413a8)
ACCGACTTCCGGAGGGCGCCTACGTGATCAATATCGCGCGCGGAGGGATCGTCGACGAATCGGCC
CTGCGTGAGCGTCTGCGCAGTGGACGCCTCGCCGGCGCCGCGCTCGACGTGTTCGATGACGAGCC
TCTCCCGGCATCGTCGCCCTGGTGGGACGAGCCCGGCGTGCTGGTCACCCCCCACGTCGCCGGTC
TCGCCCCCCACTACCATTCCCAGACCCTCGACCTGGTGGTCGAGAACCTGAACCGGATCGCCGAA
GGGCGTCCGCTGTTGAACGAGGTGAATCGTGTCGCCGGCTACTGAACCCTTGTTGGGGCCCAAGC
GTCAGCGCGAGCTGCTGAACTACATCCGCGCCTACGGGACGGGGTCGGTCACGGAGATGGCCAAG
ATCCTCGGGGTGAGCGCCTCGACCGTACGTCGCGACCTCAACGAGTTGCAGGAGCGTGGACTCGT
GGAGCGCATCCACGGGGGCGCGGCGCCCCTCACCGACGACGTGGAACCGTTGAGACCTCTGCGCG
AGGTCGCGTTCTCCGACGAGAAGCGTCGGATCGGACAGGCGGCCGCGTCCCACATCGCGGACCAT
TCCACCGTGCTCATC
>r233.1 |SOURCES={KEY=4440dff4...,bw,3161689-3162289}|ERRORS={}|SOURCE_1="mcg" (4440dff437a67938963f7ee3177b9a39f2c413a8)
AGCTGCGGCGCCGCACCTTCGCGATCGTGGATGCCGCGTTCCAGCAGCGCCGCAAGATGCTGCGG
CAGGCGCTGTCGAGCGTGCTCGGCGGGTCGGCCGCCGCGGCGTCGGAGGCTCTGGAGGCGGCGGG
GATCGACCCCACGCTGCGCGGCGAGCAGCTGTCGATCGACGACTTCGTGCGGATCGCCCGCGGCT
GATCGTCCCTGCTCCGCGATGTCGTCGCGTGAGTCGCCAAGATTTGTCGCTTCTCCGCGGGCGGA
GGCGACAAATCTTGGCGACTCACGCGGATCGCGACGGCGTAACTTCTTGCCGTGTTCATCACATG
TTCCTGAAACATGCCGGTAACATTTCAGCCCAACCGGGAGCATCACGCCGGTCAGAGGTCGCACC
CGACGACCCGAAGGGAACGAGATGCGCTACGCCGAATATCCGCGTGCTGAACGTGTGCTGTTGCA
CCTGAGCGACACCCACCTGCGCGCCGGCGGTGCCCCGCTGTACGACCGCGTCGACTCCGAGGCGC
ACCTCGCCCAGGCGATCGCCGCGATCGAGGCATCCGGCATCCGTCCCGACGGTCTCGTCTTCACC
GGCGACCTCGCCGAC
>r234.1 |SOURCES={KEY=4440dff4...,bw,1168858-1169458}|ERRORS={}|SOURCE_1="mcg" (4440dff437a67938963f7ee3177b9a39f2c413a8)
GACGCGTACGACTGGGTGATCCCCGGGGTGCTCGAGCGGCAGGACCGGCTGATGCTGTCGGCCGC
GGAGGGTGTCGGGAAGTCGACGTTCATGCGGCAGTTCGCGGTTCTCTCGGCGGCTGGCATTCACC
CGTTCGCGTTCAAGCCGATGAAGCCGACTCGGGTGCTGGTGGTCGATGCGGAGAACAGCGAGCGG
CAGTGGCGGCGCGCGACTCGCGACCTCGCGCAGCGCGCGCTGGAACGAGGTGTGCGGGATCCGCG
GGGGAACGTCGCGCTCCATTGCGTGAACGTCATGGACCTGACCACGGCATCCGACCTCGGCCGGG
TGCACAAGTGGATGGACGAGGCGCAGCCCGACCTCCTCGTGCTCGGACCGCTCTACCGCATGGCG
CGAGGGTCGTTGAACAACGACGACGACGTGCAGCCGGTGCTCCGTGCGCTGGACAGCCTGCGGGA
GCGGGACGTGGCGATGCTCATCGAGGTCCACGCCGGCCATGCCCGGTCGACGTCGGGGGAGCGCG
AGCTGCGGCCCCGTGGGTCCTCGGCACTTCTCGGGTGGCCGGAGTTCGGTCTGGGTCTTCGTCGC
GACAAGGACGGGTTC
>r235.1 |SOURCES={KEY=4440dff4...,fw,1407605-1408205}|ERRORS={}|SOURCE_1="mcg" (4440dff437a67938963f7ee3177b9a39f2c413a8)
GGCTGCCGCGACAGGATGGTGTTGCGGAGGCGGGGGAGGTCCAGCTTGTTCGCCCAGCGGGCATC
GCCGCTCAGGCCGAGCTCGCTGTCGAAACCGATACCGGCGATGCGCGACCCATAGGTGTCCACCA
ACTCGGCGTAGAACGCGTTGATGAAGTCGTTCCACTTCTTGTAGCCGCCCGTAGGGTCGTTGGCG
CCGAGGAGGTCCTGCTGACTCGCGGTGTAGTCGTGGGGATCGAGGGGATGCGTGAAGAGGAAGGT
GGCGATCCCGCGCGCGGCGAGTCCGTCGATCAGCTCGCCGATGATGTCCTCGGTGGTGGTGTATC
CCGGCCCCCGCCACGAGTCCAGGACCGCCGAGGGGTGCAGCACGGTGCCCGCCCCGTGGAAGTCG
GTCACCTGGACGTAGTCGAAGCCCATTCCGGCGATCTCGTCGACCAGGCGGCCGACGTCGAAGCT
CGCCGCGAACGGGTTGGCCCCCACCGTGTAGCTCCCGTCGCTGCGGGAGATCGCGTTGGTGACGC
CCGGTCCGCCCGAGGTCCACGTGATGTTGAGGCCGTAACGGTAGGTGTTCGCGTCCGAGTTCAGG
GGCGGGTTGGAAGGG
>r236.1 |SOURCES={KEY=4440dff4...,fw,215298-215898}|ERRORS={}|SOURCE_1="mcg" (4440dff437a67938963f7ee3177b9a39f2c413a8)
GCACAGCCCGTGCACCCCCGCGGACTCCTACGTCAACGGCATCAGCCTCACGCTGTCGCCCGACA
GCATCCCCGTGAGCGGACTGCCGTTCGGCGGAGTCAAGATCGGTGCCCTCCACCCGAACGCGTCC
GGTGCGGTCTTCGCGGCCGGTCATGCGGCCGACGTCGTCCGTGAACTCTTCGCGGAGCCGGACCC
CACGCCGACTCCCACTCCGACCCCGACCCCGACTTCAACTCCGACCACCGAGCCCACGGCGACGC
CGGAGCCCACAGCGACGCCCGAGCCCACCGCATCGCCGACGACGACCTCCACGCCGACGCCGAGC
GCGAGTGCATCCGCCGCCGCGGCGTCTCCCGCGGGGCTCGCCTCGACCGGCGCGCCCTCGGTCGC
GACCGCGATCGGGATCGGCATCGTGACGCTGATCGCGGGTGGGATCGTCACGATCGTCCTTCGGC
GTCGACGCGTGCGCGACTGACCCGATCCACGCGAGAGCGCCCGGCCGCCGACACGATGTCGGTGA
CCGGGCGCTCGTCGCGTGCGGGTGTCAGGCCGCGTCGCCCACGAGGACGGCAGCCCCTTCGTCGG
CAGCGGTCGGGTGCG
>r237.1 |SOURCES={KEY=4440dff4...,fw,1822681-1823281}|ERRORS={}|SOURCE_1="mcg" (4440dff437a67938963f7ee3177b9a39f2c413a8)
AGCCCAGGAGCGCTTCGGTGCCGATGCCGTCCGCGCCTACGAGTACAACCTGGCAGGCAACGGCC
GCAGTGAGATCATCGGGACCGCGGGCATCGTGAAGATCGTTCGCCGCATCGACGGTCCCGTCGTC
GGGGCTCATCTCGTCGGAGACCGCGTCGGCGAACTCATCACGGAAGCGCAACTCGCCGTCGGGTG
GGAAGCCCACCCCGAGGACATCGCCCCGTTCGTCCACGCCCACCCCACGCAGAGCGAAGCATTGG
GTGAGGCCTTCCTCGCCCTGGCCGGCAAGCCCCTGCACGCACTCTGACCCCCAGCCGTCACTAAG
CTAGACACCGCATCCGGTACGAAGGAGACATATCCATGAGCACTTCCGTCGTCCTCCCCGCTCTC
GGCGAGAGCGTGACCGAGGGAACGGTCACCCGCTGGCTCAAGCAGGTGGGTGACACCGTCCAGGA
GGACGAAGGTCTGTTGGAGATCTCGACCGACAAGGTCGACACCGAGATCCCCTCGCCCGTCTCCG
GCGTGATCGAGGAGATCCTCGTCCAGGAGGACGAGACCGTCGAGGTCGGCGCCGTCCTGGCGAAG
ATCGGTGACGGCTCC
>r238.1 |SOURCES={KEY=4440dff4...,fw,1214122-1214722}|ERRORS={}|SOURCE_1="mcg" (4440dff437a67938963f7ee3177b9a39f2c413a8)
TTCGGAAACATCTACACCCGCATCCAGAACCCCACGCAGGACGTCGTCGAGCAGCGCATCGCCGC
GCTGGAGGGGGGCACCGGAGCCCTCCTGGTCGCGAGCGGTCAGGCGGCGGAGACGTTCGCGGTGC
TCAACATCGCGCAGGCGGGCGACCACATCGTCTCGTCGAGCTCGATCTACGGCGGCACGTACAAC
CTCTTGAAGTACACCCTCGCCAAGCTCGGCATCGAGACGACGTTCGTCGAGAACCAGGACGACCC
CGAGGCGTGGCGCGCGGCCGTCCGCCCCAACACGAAGCTCTTCTTCGCCGAGACCATCGGCAACC
CGAAGATCAACGTGCTCGACATCCGCACGGTGGCCGACGTCGCGCACGAGAGCGGTGTGCCGCTC
ATCGTCGACAACACCATCGCGACGCCGTACCTCATCCGTCCCTTCGAGCACGGTGCCGACATCGT
CATCCACTCGGCGACGAAGTTCATCGGCGGTCACGGCACGACCATCGGCGGCGTCATCGTCGACG
GCGGCACGTTCGCGTGGTCCGAGAACGTGGACAAGTTCCCCGGCCTCACCGAGCCCGACCCGTCG
TACCACGGCGCGAGC
>r239.1 |SOURCES={KEY=4440dff4...,fw,1177042-1177642}|ERRORS={}|SOURCE_1="mcg" (4440dff437a67938963f7ee3177b9a39f2c413a8)
GTTCGGTGACCGTCCCGCGCGGGTGGACCACGGCAGCGGCCGTGAGTGCGGCGCGCGTGCGGGTG
CGCCAGAACTCGGCGTCGGTGGTTTCGGTGACCGTCCCGCGTAGGCGAACCTCGAGCCGGGGATC
GGACAGAAGTGCTTTCCGGAATTCGCCCGGGGTTGCCACCCAGTGCCGCCGAATCACGTCGTCCA
GTGCTTCGCGTACGTCGTCGGCGGGCGGGGAAGACAGGGCCACCATGAGGCCGTAGTCCGCCAGC
TCAGCGATCAGCCGCTCAGCCTCGTACCGATGCCGCGTCCACCGCTGAATGCCCGCCTGAACCTC
CTCAAGCGTCGCTGCCTTCGATCGCGTCTCGACTGCGCACATCGCCTGCGCCATCCGGTCACGCA
CGTCCTCGACGGCGCTCACAGGGTCACCGCCACGGCCACACCCAGCTCCACGACCACCAGGAACC
CGAGAACCCCGACGAGGAAGATCAGACCCTTCGGTGCCGGAGACTCCACCACCTCGGTAACGGCA
TCGTCGCGGCGGACATCGTCCACCTTCACGGGGTTCACGACCGGCCACCCTTCGGCAGCACCACG
AACAGGAACACGAAC
>r240.1 |SOURCES={KEY=4440dff4...,bw,988512-989112}|ERRORS={}|SOURCE_1="mcg" (4440dff437a67938963f7ee3177b9a39f2c413a8)
GGGCGAGGCGTTCGGCTCGCTCAAGTGCGAGTGCGGTCCCCAGCTGGATGCCGCGCTGGACACGA
TCGACCGCGAGGGCGGCATCGTGATCTACATGCGCGGCCACGAGGGTCGCGGCATCGGTCTCATC
AACAAGCTCCGCGCGTACAGCCTGCAGGAGCGGGGCCTGGACACGGTGGATGCCAATCTCGCGCT
GGGCCTCCCCGCCGACGCGCGCGATTACGCCGCCGCGGCCGGCATCCTCACCGACCTCGGTGTGG
AGCAGGTGCGCCTGCTGACCAACAACACCGACAAGGTGGCGCAGCTGCGCAGCTTCGGCCTCGAC
GTCGTCGAGCAGGTCCCCTTGCTCGTGGGCGTCGGCCCCAACAACCACCAGTACCTCGAGACGAA
GCGCGACCGGATGGGTCACGTCATCGACGAGGACGAGCTGCGCGATGCACTCGCGCACATGAAGG
AAGGACTCGTCTGATGGCGGGAAGCGGAGCACCCGAGACCGGCGGCGTCGACGCGACGGGACTGA
ACGTCGTCGTCGTGGCCGGCACGTGGCACGAGGTCATCACCGACGGTCTGATCGCCGGAGCGAAG
CGGGTCCTGGATGCC
>r241.1 |SOURCES={KEY=4440dff4...,bw,28949-29549}|ERRORS={}|SOURCE_1="mcg" (4440dff437a67938963f7ee3177b9a39f2c413a8)
CGCCGCTGCGTCGCGAGAAGCCCTCGCCGGTCGACGAGGTGCGCTCGGTGATGGCGGTGTTCGAC
GAGACGCTCTACACGGCGGTTCCGCGCGTCTACCGCCGGATCGACGACATCCTCCAGGGCGAGAA
CGCCGGGGCGAAGGCCCCCATTGTCAAGCCGTTCGTCCGCGTCGGCTCATGGGTCGGCGGCGACC
GCGACGGCAACCCGTTCGTCACGGCATCCGTCACCCGCAAGGCCGCCGCGATCGCGAGCGAGCAC
GTCCTGCTGGGCCTCGAGCGCACGGCCCAGCGGGTCGGACGCGGCCTGACGCTGGATGCCGAGAC
CACCCCGCCCAGCGACGCCCTGCTCGCGCTCTGGAACCGGCTGCGCGCCGCCGACGAGGACGCCG
CGGCCGAGATCGCCGAGCGCTCCCCCGCCGAGCCGCACCGACGGATCCTGCTGCTGCTCGCCCGC
AAGATCGCCGCGACGCGCACGCGCAACGCCGACCTCGCCTACCGCGACCCCGAGCACCTCCTCGC
CGACCTCCGCACCGTGCAGGACTCGCTGGTCTCCGCCGGCGCGGCCCGCCAGGCGTACGGCTCGC
TGCAGCGCCTGATCT
>r242.1 |SOURCES={KEY=4440dff4...,fw,458763-459363}|ERRORS={}|SOURCE_1="mcg" (4440dff437a67938963f7ee3177b9a39f2c413a8)
ATCGCGAGCAGGAACAGGGCCCCGGTCACGACGTTCGCGAGTCCGGTCCGCGCGCCTTCACCGAT
GCCCGATCCCGACTCGATGAACACCGTGTTCGACGACGACGAGGTCGCGCCACCGGCGACCGCAC
CGATGCCCTCGATGATGAGGGCCGAGCGCAGGCGCGGGAAGGTGCCGTCGGGGGCCGCGAGACCC
GCCTCGCGGGACAGACCGGTCATCGTGCCCATCGCGTCGAAGAAGTTCGTGAACACCAGCGTGAA
CACCAGCATGAGCGCGGCGAGCACGCCGATACGGCCGAAGGCACCGCCCAGGTCGACCTGGCCGA
CGAGCGACAGGTCGGGGAGACCGACCCACTGCGTCGGAACAGTGGGGACGCTGAGGCCCCAGCCG
CCGGGGTTCTCGGCCGAGCGGGGTCCGAGCTGGGCGATGGCCTCCACGATCACCGCGATGACGGT
GCCGCTGAGCAGGCCGATGAGCAGCGCCGCCTTGACCTTGCGCACCATGAGCACGGCGGTGATGA
GGAGCGTGAGCACGAACAGAGCGGTCGGGATCGTGGCGATCGACCCCTGCACACCGAGTCCGACG
GGCGGCGACGACAGC
>r243.1 |SOURCES={KEY=4440dff4...,bw,3357986-3358586}|ERRORS={}|SOURCE_1="mcg" (4440dff437a67938963f7ee3177b9a39f2c413a8)
CCCGGTGGCCGGAGGGGTGTCGGAGATGGCATCCGGGTTCGGCGGTCGAGGCGGTACTGCCGGCG
GCGCGCAGACGGGCGGAGCGGGCGGGTTCGCGGGCGCCCCGGGCGGCGCCCCGGGGGCCGGGGGA
GCGGGCGGGATGGCCGCGCCCAACGGCGGCGCGGGAGCACAGGACGGGACGCGGGACGGTCGCGG
CGCTCGCTCCGGATCCGGGACGACGGACGGCCAGGGCGCGACCGGCGGCGCGCCGGGCGGGACCG
GCGGGTTCACGGCCGGGGCGGGCGGCTTCGGCGGCGACCAGACCGCACTGCTGTCGTGGCTCGAG
CAGAATCGCGGCGGCGCGACGTACCTCGCGGCCACCTTCGGCGCGCAGAGCGCCGCGCAGCTCAT
CGTCGCCTCGGACGGCGAGGCCGTGCTGCCGATCGGCGGATTCAACGGAACGGATGCCGCGCCGA
CCCTCGACCGGTTCATCTCGCTGGTCGAGAGCGGGCAGCTGCGCTACGTCATCGCCGGGCAGGAT
CGTGTGGGCGGCCCCGGGGGAGCGTCGGTCGGTGCGGGCGACTCGTCGACCGGTACCGTGTCGGC
TCAGATCCGCTCGTG
>r244.1 |SOURCES={KEY=4440dff4...,fw,903200-903800}|ERRORS={}|SOURCE_1="mcg" (4440dff437a67938963f7ee3177b9a39f2c413a8)
GACCGCGGCGTGGAAGCCGGTGATGAGCCCGCGGTCGACGAGCCCGCGGACGCGGGTGTGAGCCG
TGGATGCCGCGACGCCGAGCGCGTCGGCGAGGGCGGCGTTCGTCATGCGGGCATCCGCCGAGAGG
AGCTCGATGATGCGCGCGTCGAGCGGGTGCAGGTCGTCTTCGGGCATCGCAGATCCTTCGGCGCG
GCAATCGGGTGGGACGGCTCCGATCCGACGATACCGGTGGAAATGGCATCCATACCGAAGGATCT
GCGGAGTAACGCCACGGAAACATGGATTCCTGCGATCCTTCCTGCCACGACCACTCAGAGGAGAG
ACCGATGCGCGTCGCCGTGCCCACCGAGATCAAGAACAACGAGAACCGCGTCGCCATGACACCGG
CGGGCGTCGACGCTCTCGTGCACCGGGGCCACGAGGTCCTCGTCCAGGCCGGTGCCGGTGAGGGC
AGTGGATTCTCGGACGACCAGTACCGCCTGGCCGGCGCCGAGATCGTCGCGACGGCCGACGAGAC
CTGGGCGCGCGCCGAGCTCCTCGTCAAGGTGAAGGAGCCCATCGCTCCCGAGTACGGGCACCTGC
GCGCCGACCTCACCC
>r245.1 |SOURCES={KEY=4440dff4...,bw,2066453-2067053}|ERRORS={}|SOURCE_1="mcg" (4440dff437a67938963f7ee3177b9a39f2c413a8)
TGCTGCGGGCGCGCACCGCGGTGCTCGAGAGGAGCACCTCTGGGCGCACGCCGCGGCGCAGGACC
GACCGGGCCATGGCCGGCGCGTCCCGTCGGCCGCGATCGTTGAGCGGACGGTCGTGGTCGTCGAG
CCCCTCATCGGCCCAGTCCGATTTGGCGTGCCGGGCCAGGATCAGTTGGATCATCGTTTCTCCGC
TTCGCTGCCAGGGAGGAGTCGGACGCGGAGCGCGCTTGGCGCGGGGTGAAGCCGTCATCCGAGAT
GAGGATATCCAGGTGGGGCCCGCGAGAAGAGGGCTGACGTCGACGGCGTGTCCCGCGCGGCGGGC
GGCGTCAGTGGCCGACGTACACCCACGCCCGGATGCCGCTGGCCAGCTGCACCGACACGCGGCGG
TACAGCGACACCTCGTACTCGTCCGCGGCATCCAGTTCTTCGGGGGTGAGGGCGAGCACCCGACC
GAACACGCGGTCGCGGGGGTCGTCGGTCCGGCGGAGGATCGGATGGGAGTCCAACCCCGAGAGCT
GGGCGACTCGGTCGTCGTCGATCTCCACCCACTCCAGCCGGTACCCGGGCAGCACGTCGTCCTCT
CCGGAGAGGAGGCGG
>r246.1 |SOURCES={KEY=4440dff4...,fw,3187622-3188222}|ERRORS={}|SOURCE_1="mcg" (4440dff437a67938963f7ee3177b9a39f2c413a8)
CGACGACGGCGACCCCTCGCGGCAGCGGCGCGGACGCGGCGACGAGCGCGGCCCGCGGCTCACCG
CCATCGGCCGCGAGATCGCCCGGCTGCCGATCGACCCGCGCTTCGCGCGCATGCTGCTCGAGGCC
CGCGACGCGGACGTGCTGCCCGAGGTCATGGCGATCGTCGCCGGGATGTCGATCCAGGACGTCCG
CGAACGCCCCGAGGACCGCCGCGACGAAGCCGACCGCTTCCACGCGCGCTTCACCGACCCGACCA
GCGACTTCCTGTCGCTGCTGAACCTGTGGGAGTACCTGCAGGAGAAGCAGGCCGAGCTCGGGTCG
AGCGCGTTCCGGCGCCTGTGCCGCAGCGAGCACCTCAACTACGTCCGCGTACGCGAGTGGGTCGA
CGTCCATCGGCAGCTCTCGTCGCTGCTCGGCGCCGGTCGTGAGGGCCGCGGAGCGCGGAACCGTG
TCCCAGAAGTCGCTGGTTCGGGTCGCTCGAAACCGCACCGTTCGGGACATGCCCCGTCAGAAGTG
GGACGAGGGGACGCGCCCGAAGGGCACGCGCAGGGGGATGCCATCCACCGCGCGATCCTGTCAGG
GCTTTTGTCGCACAT
>r247.1 |SOURCES={KEY=4440dff4...,bw,2015444-2016044}|ERRORS={}|SOURCE_1="mcg" (4440dff437a67938963f7ee3177b9a39f2c413a8)
GACGGGCGACGTACCGAACAGCGAACGGTCGGTGAGGGCCAGGAGCCACTCGACCTCGACCTCGA
CGCGGGCGCGGTTCAGGCCCGCCTCCGACAGGTAGTCGCCGAGCTCCGAAACGGTGGCGAAGTAG
CGACCGTCGAGCGGGCTGAGGGGCTGCGGGGGCAGAGCGGACACGGGTCTCCCGGGGGTCGCGCG
AAAAGGTCAGCCCGCGGCACGGATGGCGGGCTCGAGCTGCCGGAACAGGGCTCGGCTGGCGCGTT
CGATCATACCGAGCACCTCGTCGAACATCGGTGGCCCGGCGTAGTAGGGGTCGGGGACGTCGAGG
GTCTCGGCATCCGGGACGAAGGAGAGCAGCAGCGCGATCTTGTCGGCGTCGTCGTCGTGACGGGC
CCACCCGCGCAGGACGCGCTCGTGACTGCGGTCGAGCGCGACCACGAGGTCGTTGTGCGTGAAGT
CGGCGAACGTGAACTGCCGGGCGCGATGCGCGGCGCCGTCGTAGCCCAGACGCTCGAGGGCGGCG
AGGGTGCGGTGGTCGGCGCGTTCGCCGACGTGCCAGTCCCCGGTGCCCGCCGAGGTCGAGACGAC
GCGCGATCCGAGGCC
>r248.1 |SOURCES={KEY=4440dff4...,fw,3720207-3720807}|ERRORS={}|SOURCE_1="mcg" (4440dff437a67938963f7ee3177b9a39f2c413a8)
GTACGGTGTCGGGGCCGGTTCCGGTGGGCGTTGCGTGAGGTGCCGGATCTGGTGGGGCGGATGCG
GTCGAAGATCGATCCGACGTCGGCGATCGTGTATGAGGATCGGGCGCGGCGGTCGGGGTCTGCCC
CGGTGGAGGCCGCGGCCCCGGTGCCGGCGGATCTGCTGGATGCGTCGCGGGCGGTGCAGATCGGC
CTGTGGCGGTGGTCGCCGCAGGGCGGGTGGCCGCGGTCGGATGCCGCGGAGGCGTTCGAGGACGC
GGAGGCCGCGGCGGCCGGGATCCTCGCGCACCTGGACGAGCGGCTCGCCGACGAGGACGACGTGA
TGTCGCTGTACGGTCTGCTGCTCGAGGAGCACCCGGTGAACGACGACGGGGTGCGGTCGGGTTGG
TCCGTCGTGGATGCCCTGAAGGTGTGGGGTGCGGAGCGGCGGGAGCGTCCGGTCGAGGAGGCGGT
GACGGTGTCGCGGGCGTTGCGTCCGGAGCGGGTGTTCGATGAGTCGACGGCGACGCCGATCGCGG
AGCGTGGCGACCCGCTGCTCGGTGGCCCTCAGGCGGCGGCCGAGGCGGGGTCGCTGCGGACGCTG
CAACGGTGGGAGCAG
>r249.1 |SOURCES={KEY=4440dff4...,bw,1309361-1309961}|ERRORS={}|SOURCE_1="mcg" (4440dff437a67938963f7ee3177b9a39f2c413a8)
CGTTCGACTCCGGTGAGCCGCTCACGATCCGACTCGGCTTGCGCTCGGCGCGGCCGATCACGCCC
TGGGCTGCAGGGTTCAGCATCAACACCCCGATGGGGCACATGGTGTTCGCGTCCAACACCGATCT
TCTGCACACGCCCCTGCCCCCCATCGACGGAGAGCTCTCGATCGACTTCCGGGTCGGCGCGCTGC
ACCTGGGCGAGGGGACCTATCACGTGCATGCGAACGCCGTAGCACCCGAGGAGGGCGGGGTGCAC
GGGATCGCACATGGTGCGACCTTCAGCGTCCGGACCCCCGAGCCCACGCTGGGCACGGCGACCGC
CGACGTCGCGGTGACCGTGGGCTGACCGCGATCCCCGACCTCAGCCGCGGAGCTGGAGTGCGGCG
TCGAGCAAGGTCCGAGCGCGGGCGTCGAACGAGTGTTCGCGCCTCACCCGTTCGGAGATCAGGGA
GAGCGTCTCTGGGTCGGGGAACATTTCGTCGGGATCGCTCGACAGCGTCTGGAGGAGTTCCGGCA
CCGTCTCATAGGTAGCGACGGCACCGGAGAAGAGCGCGTCGATCCCGTCCACCTGGTCGCTGACG
GCCCGGCCCCCAGCG
>r250.1 |SOURCES={KEY=4440dff4...,bw,2546212-2546812}|ERRORS={}|SOURCE_1="mcg" (4440dff437a67938963f7ee3177b9a39f2c413a8)
TGGCCGACGTCGCTCGCCGAGCAGTGGCTCGCGGCGGGGAACGCGGCGATCAACGGCCTGCCGAT
GCTGCTGCACCAGGCCCTGCTGCAGGTGCGGGTGTTCGTGGGCGGGGACCCCGCGGTCCCGCTCG
AGCGGGAGGACGCCGTCCTCGCCGCGATGCGCGTCGCGCTCGTGGGAGGATAGGGGCATGCTTCG
CGTGCTCACGGCCGGGGAATCCCACGGTCCCGAACTGGTCGCCCTCATGGAGGGGATGCCGGCCG
GCGTCCCGATCTCTCCCGCGCAGATCCGCGCGGACCTCGCCCGGCGCAAGCTCGGCTATGGCCGC
GGCTCGCGCATGAAGTTCGAGGAGGACGAGCTCACGCTCTCGACCGGCATCGTGCACGGTTTCAC
GATCGGCAGCCCCATCGCGCTGCGCATCGGCAACACCGAGTGGCCGAAGTGGGTCGAGGTCATGA
GCCCCGAGCCGGTCGAGCTGTCCGATCGTTCCCGCGGTCGCGGTGCGGCGCTCACGCGTCCCCGC
CCGGGTCACGCCGACCTCGTCGGCATGCAGAAGTACGGCTTCGACGAGGCGCGGCCGATCCTCGA
GCGCGCGTCCGCCCG
>r251.1 |SOURCES={KEY=4440dff4...,bw,2228861-2229461}|ERRORS={}|SOURCE_1="mcg" (4440dff437a67938963f7ee3177b9a39f2c413a8)
GGCGACGCGTCGGTCGGCCGCCTCGAGGGCGATGGCCCGGCGCACCGCCTCGCGCGCCCGACGCC
GGTCGCCGGACGCGTCGTACGCGAGACCGAGCCGGTACCACGCCCGCCAATCCGCCGGATGCGCC
TCCACGTCGGCACGATAGTCGGGGAAGAGTGCGTCGGCGTCGGCGCGCGTCGCCCGCCCGCTCGG
GCGCACCTCGAGCTCCTCGTCCGGCAGGGCACCCTCGGCATCCAGGATCTCGCCGAGCTTCTGGG
CGCGCACACCGAACCAGAGTTCCCGGCCGATCGCCCACAGCGCGATGATCGGCAGCACGATCAGG
GCCACGCCCATCGCGATTCCCACGCCCTCGCCGCTGCCGAGCAGCACGAGGGCGCGCTGGCCCGC
GAGAACGACGTACAGCAGGAGGAGCACCGTCATGATCGCGACGGCGATGCGCGTCCTCATGCGCT
GGTGACGCCCGCGACCTGACCGGAGACGTCTCCGTCGGCGATCGGCGCCTCCGCACGGGCGGGAC
GCGTACGTACGCCGATGTCGATGAAGCTGTCGAGCCCGACGACCACCCCGCGCGCCTCGCGCGCA
GCGGCCATCGCGATG
>r252.1 |SOURCES={KEY=4440dff4...,bw,2304009-2304609}|ERRORS={}|SOURCE_1="mcg" (4440dff437a67938963f7ee3177b9a39f2c413a8)
ACCGGGATGGCCAGGACGAGGGCGGCACCCGTGAGGGCAGCACCGACACGGCGGGGCCCGAGGAT
CTCGGTGAACCGGCCGGCGAGGCTCGCCGCTCCGCCCGAGAGCTCGATGATGCGGCCGAGCATCG
CGCCGAGCGTGATGAGGATGGCGATGGAACCCAGGGTGCTTCCGAGTCCGGCGACGATCGCGGGC
ACGATGCCCAGCCGCTCCGGATCGGTGTCGGTCGCCGGGATCGTCGCGAGCGGCAGACCCGCCGC
CAGCCCGACCAGGATGCTGACGATCAGGAGCGCGAGGAAGGCGTTGAGTTTGAGCTTGATGATGA
GGAAGAGCAGGAGGAGGATGCCTCCGACTCCGATGGCCAGCAGGACGGGTGTGGTCATTTCGCGG
GTCTTCCTTGACGATGCGGGCGGGGTGCGCAGGGTGCGCGGGAGGGGGCGACCGTCGGGCCGCCC
CGAGGGGGTTCAGGATCGACGCGTGGGGGCGGCGATACGGATGACGGCGGAGTCGTCGGCGGCGC
CGAGTCCCTGGGTCTGGGCGACGAGGTAGCTCTGCTCCGCGGCCGCCGCGAGGGGCGCCGGGAGT
CCGACGCGACGGGCG
>r253.1 |SOURCES={KEY=4440dff4...,bw,353861-354461}|ERRORS={}|SOURCE_1="mcg" (4440dff437a67938963f7ee3177b9a39f2c413a8)
GGGAGAGGAGCAGGACGTCCAGATCGGGCGGCACGGACGCGGCGATGTGCGCCGCGGGCACAGCA
TCCAGCGTGCCGAAGAGCATGAGCACGGCGGCGGCGCGGGCACCCTCCTCCACCGGAAGTGCGCG
CAGGTCGGCGAACATCTCCCCCGTCGCGTCCTCGACGACCGTGCGGAGGTCGTCGCGCGGGGAGG
GCATGGATCGAGGGTAGCCCCGGGCGACCGACGGGGCTGCGCGTTCCCGTCCCTGCCCCCTGCGG
GGCGGGACGTGTGAGGATGAACCCGGGAGGTGCCCGATGACCGAAAGACTTCACGCCGTGACCCT
CGTCGTCGACATGCCCATCACCAAGATCGACGCCCTCGACGTGATCGCCTTCGCCGCCGACGGCG
GGGTGGACGACGCCCGCACCTCGCACCCGCGCGTGTGGTTGGCCCCCCACGCGTGGGCCGAGGTG
GAGATCCCGAAGTTCGCCGATCCGCCGCCGTTCGCGATCGACGTCTATTCCGACGTCTCCGGCGA
GGTCGCGTGGGCGCAGGCCCATCGGCTGCACGCCGCCCTGGAGAGGCTGGGCTGGACCGTCGAAC
GGCCCCGCCGGGGCG
>r254.1 |SOURCES={KEY=4440dff4...,fw,370637-371237}|ERRORS={}|SOURCE_1="mcg" (4440dff437a67938963f7ee3177b9a39f2c413a8)
TCCGCGGCGGCGCGACGCGCATCGGCGTCTCCGACATCGACGAAGCGCTTGCCCTGCGGCGCCGG
GGTATCCGCGCGCCCCTCTTCGCGTGGCTGCACGCCCCCGGAGCGTCGTTCGCCCAAGCCGTCCG
TGAGGACATCGAGCTCGGCATCTCCGACATCGACCAGCTGCTGCGCGCGGGCGACGCGGCGCAGG
GCGATCGGCCCGCGGCCGTGCACCTGAAGATCGAGACGGGTCTGTCGCGCAACGGCATCGCGCCC
GCGGATTGGCGCGTGGTGTTCTCCGAGGCCGCGCGCCTCGAGCGCATCGGGCGCCTTCGCGTCGT
CGGGCTCTTCTCTCACCTGTCGAACACGAGCGAGGCCGATGACCTGGCCGCGCTGGCGAAGTTCG
AGGAGGGCGTCGTGCTCGCGGCGGCCGCCGGGCTGAACCCGCCGTTGCGGCACATCGCGGCGACG
CACGCCGCGATCGCCCTGCCCGCGGCGCGGCTGAACGCGGTGCGCATCGGCATCGGCATCTACGG
CATCTCGCCGTTCCACGACCGGTCCTCGGCGGATCTGGGCCTTCGTCCCGCGATGACGCTGCGCG
GTGCGGTCGCCGCGG
>r255.1 |SOURCES={KEY=4440dff4...,fw,3500532-3501132}|ERRORS={}|SOURCE_1="mcg" (4440dff437a67938963f7ee3177b9a39f2c413a8)
AGGATCCGCCGATCCGCGATCCAGGTCGAACGCCTCTCGCGCGACAGCGAGCGCCAGAACGGAAC
CGTCGGCTGCGGCTTCCCCCGACGGTCGAACTCCGCGAAGACGACGGTTCCGCGCGAGACGGTGA
AAGGGACGACGCTGTAGCCGTCGTAACGCGCGCGCGGGGCGGCTCCGCGCAGGACCGCCCGCAGG
TTCTTCGCGAGCACCTTCGCCTGCGGCCGGATCGCCCCGCCCGAGGGGCGGGTCGCGACGCGGGC
GGAGTCGCCGAGCGACCAGACGTCGGGGAAACGGCGATGCTGCAGCGTCTCGGGGTCGATGTCCA
CGAAGCCGTGCGGGTCGTCCGGGTCGGCGAGCCCGCTCCCGGCGATCCACTCGGGCGCGCGCTGC
GGCGGGACGGCGTGCAGCACGTCGTAGGAGAGCGTCTCCTCGTCGTCGCCGTGACCGATCGTGAG
CGTGCGGGAGGCGGCATCCACCCTCCTCACCTCGCGGGAGTACCGCACCTCGACGCCGTACCCGT
CGAGTACCCGGTGGAGCTCGCGATCGATGTCGGGGATGCCGAAAGGGACGGGGTCGGGGAGCACG
AGGACGACGCGGATG
>r256.1 |SOURCES={KEY=4440dff4...,bw,1353894-1354494}|ERRORS={}|SOURCE_1="mcg" (4440dff437a67938963f7ee3177b9a39f2c413a8)
TCTCGTCGATCGCGCGACGGGAGGGGTACCGGTCGCGGTGCGCGGTTACATCGAGAACTCCCCAC
CGGGATTCCGTCACATCGTTGCGTCGCCGCACGGGTCGGACGGTCCGGCGGCGGTCTGGGCGGAA
GGGGCGCGCGTACTCGATGCGCGCCACGTGGACTGGGACGTCGCGCACCCGCTCGTGGCGATCTC
CGGCGTCCGCGCCCTCGTCTCCCGGTTCGCTCCGGACGTCGTCCACGCGCACTCCAGCTTCCCGG
GCGTCTACGCCCGCGCGGCGCTGCGCGACGGCCCGCGGCGGGTCTACACGCCGCACTGCTTCGCC
TTCGAGCGCCGTGACGTGGGCATGGTCGCGCGCTCCGCCTATCGCGGGATCGAGCGCGCGCTCCG
CGGACGTGCCGACCTGCTCGCCGCGGCCGGTCCGGGCGAGGCCGTCGCCGCCGCGCGGCTGGGAT
ACCCGGCGGCGCGGATCAGGGTCATCCCGAACGTGCCGTCGGTGCGGCGGGTGTCGTCTGTCCCA
CCCGCCCCGACGGATGCCGAGACCCTGACCGTCGGGATGCTGGGACGCTGGGCGCCGCAGAAGGA
CCCCGACCTGTTCGT
>r257.1 |SOURCES={KEY=4440dff4...,bw,1740621-1741221}|ERRORS={}|SOURCE_1="mcg" (4440dff437a67938963f7ee3177b9a39f2c413a8)
AACTCGCCCGGGTCTACGGCGCGGTCGAGGTTGCACCGGATGCGCGCTGGTCGACGGACTGCTTC
GTGACCTGGGAACCCGAGGGCGTCATCGGCGTACGGCTGCTCGAAGCCGCGGCCGCGGCGCGCGG
CGGTGTGGCGGCGCACCTGGGCTGAGCTTCACCCACAGGGCTCGCCGCGCGGGCGCGACGCACAC
GGTTTGGGGCGCATTCCGCGCATTGGGGCGCGCAATTCACGCCCCAGCGCGCGAATACCGCCCCA
AACCCGACAACGCCGCCGAACGCGGCACCCCTCGGCCGCGCCGGGCGCCGGGCCGCCGCTACCCC
AGCGCCGGAGTCCGCGGGGGCACCGTCCGCCGCGGGCGCAGCGCCTCGAACGCCGCGGCCATCGA
CAGCAGCGCCGCGTCGTCGTACGCGCGGCCCGCGAACGTCACACCCGCCGGCATCCCGATGTCGG
GCATCGTCCCGAGCGGCACTGTCACCGTCGGCACCCCGCAGTGGCGGATCGCGAGGTTGCCCGTC
GCGACCCACACGCCGTTGCGCCACGCGATGTCGGCCGAGGCCTCGTTCACGTCGGCGTCGGCGGG
CGCCACGTCGCTGAG
>r258.1 |SOURCES={KEY=4440dff4...,bw,1940938-1941538}|ERRORS={}|SOURCE_1="mcg" (4440dff437a67938963f7ee3177b9a39f2c413a8)
GAGTTCTTCCCCGAGCGCTTCGCCGGTGGCGACTACTACGGCAAGAAGCTCGGCATCGACGCTTT
CTCGCTGCCCGAGATCCTCGAATGGGGCGAGGCCAGATACCAGGGGATGCGTCGCCAGGCCACCG
GAGAGGAACCCCTCGACCCGACGATCTTCGATCGCAGCGGTGGCGAGCAGGAGCAGCTGATCGCG
ATCATCCGCTCCATCACTTTCGACTCGCGCGAGATGTTCAGCTGCAACGTCGTCAACAAGGGACT
GGTACCGGGCCTGCCGGACTGGTCAGCGGTCGAGATCCCCGGTGTGGCGACGGGGCGCGGCATCC
GGCCGCTGTCGGTGCCGGATCTCGGCAAGCCCCTGACGGCGATCCTTGCCCGTCGGCTCTCCTCG
GTCGACATCGCCGTCGAGGCGGCGCTGCGGGGCGATCGCGACCTCGTGGTCGAGGCGATGCTCGC
CGACGGGGCTGTTTCGCGCAGTGACGTCGCGGCGACGCTCACCGCCGAGCTCCTCACCGCACAGG
CCGAGTACCTCCCGAGGTTCTCGTGAGCGCGGTGAACCTCGGCTCGACGGGCCGCGCCGACATGA
CGACGGCGGGGATCG
>r259.1 |SOURCES={KEY=4440dff4...,bw,3084397-3084997}|ERRORS={}|SOURCE_1="mcg" (4440dff437a67938963f7ee3177b9a39f2c413a8)
CCCTCGTGGTGCTCGTACTGATCCTCGCCGCGGATCTGCTGATCATCCTCGCCCGTCCGCACATC
CCTTCGCCGAAGGAATCGACGCTGTGGGTCGTGTTCTACGTGGTGCTCGCGCTGGCGTTCGCGGG
CGTGCTCGTGGTTGTCGCCGGGGGAGAGGTCGCGGGACAGTTCGTGGCCGGCTGGCTCACGGAGT
ACAGCCTGTCGATCGACAATCTGTTCGTCTTCGTGCTGATCATGGGCCAGTTCTCGGTTCCGCGG
CGCTATCAGCAGGAAGTGCTGATGGTGGGCATCATCATCGCCCTCGTCCTGCGCGGCGCGTTCAT
TCTCGTCGGCGCCACGATCATCGAGAACTTCAGCCCGATCTTCTACCTCTTCGGGGCGTTCCTGA
TCTACACGGCGATCCGTCAGGCGTTCCCCGGCGACGACCACGAGGACGACACCCAGCGAGAGAAC
CTCATCGTCCGCATGCTGCGCCGCGTGCTCCCCATCAGCGAGGCGTACGACGGCAAGAAGGTGCT
CACGCGCATCGACGGCAAGCGGGTGTTCACGCCGATGATCATCGTGTTCGCGGCGATCGGCGTGA
CCGACCTCCTGTTCG
>r260.1 |SOURCES={KEY=4440dff4...,bw,949749-950349}|ERRORS={}|SOURCE_1="mcg" (4440dff437a67938963f7ee3177b9a39f2c413a8)
CGTTGACCGCGAGGCCGCCCTCGCTGGTCTCCTTGTACTTCGTCGACATGTCGATGCCGGTCTGC
CGCATCGTCTCCACGACGGTGTCGAGCGACACGTAGTGCGTGCCGTCGCCGCGCAGCGCGAGGCG
CGCGGCGGTGACGGCCGTCGAGGCCGCGATCGCGTTGCGCTCGATGCACGGGATCTGCACGAGAC
CGCCGACCGGGTCGCACGTGAGACCGAGGTGGTGCTCCATCGCGATCTCGGCCGCGTTCTCGATC
TGCCGGTTCGTGCCGCCCATCACCGCCGTGAGCCCTCCCGCGGCCATGGCGCACGCGGAGCCGAC
CTCGGCTTGGCATCCACCCTCGGCACCCGAGATCGACGCGTTGTTCTTGAACAGCGACCCCAGGG
CCGCCGCCGTCAGGAGGAAGCGACGGATGCCACGGCGGCGATTGGCCTCGGCCACCTGCGCGTCG
TCCCACCCGGCGGCTTCGTCCCGCGTGGCGGCGTGACCGTGGAAGCCGAGCAGCGCGCTCCCGAC
CAACTCGCCGTGCGGGGTGACGGCGTTGCCCACACCGAGTCCGGAATCCGCGAGGAACCGCCACC
AGTACATCGCCACCG
>r261.1 |SOURCES={KEY=4440dff4...,bw,3420990-3421590}|ERRORS={}|SOURCE_1="mcg" (4440dff437a67938963f7ee3177b9a39f2c413a8)
AACCCGGACGGCGGCAAGGTCCTCGTCGTCTCCACCGACCCCGGCGTGTCCACCACCGACGCCCG
CGCGAAGGGCTTCGAAGACGCCGTCGCCAAGGACTCCAAGTTCGAATCCGTCGGCGTGCAGTACT
CCCACAACGAACCCTCCACCGCCGCCGAGATCGTCACCGCCGCGCTGCAGAAGGACCCCGACATC
GTCGGCATCTTCGCCGCCAACCTCTTCGCCGCCGAAGGCTCCGCCACCGGCGTCCAGCAGGCCGG
CAAGCAAGGCGCCGTCACCATCGTCGGCTTCGACGCCGGCCCCGCCCAGGTCAAGGCCCTCGAAG
CCGGCACCGTCCAAGCCCTCGTCGCCCAAGAACCCGCCACCATCGGCTCCGACGGCGTCACCCAG
GCCATCGCCGCCCTCAAGGGCGACGCCACCGAAGCGAAGATCCAGACCGGCTTCACCATCCTCAC
CAAAGACAACATCACCACCGACGGCAATCGCCACACTGAACGGCGTCGTGATCGGCCTCGGCTTC
CTGCTCCCGTGGATCGCCGTCGCGGGCATCGTGGTGCTGATCGTCTGGGGTGTCCGTCGAATCGT
GCGAAAGCGTCGGGG
>r262.1 |SOURCES={KEY=4440dff4...,bw,605521-606121}|ERRORS={}|SOURCE_1="mcg" (4440dff437a67938963f7ee3177b9a39f2c413a8)
ACTTCCGCGGCAAACGCATCGTCAACGTCATCATCGTCAGCGTCCAGGCGGTCCCGCCGATCACG
CTGCTCATCCCGTACTTCGGGCTCATGGTGGCGCTGAAGCTGTACAACACCTACCCGGGCCTGAT
CCTCACCTACATGGTGTTCACGCTGCCCTACGCGATCATCATGATGACCGGCTACTTCAACACCC
TCCCCAAGGAGCTCGACGAAGCGGTCCGGGTCGACGGTGCGGGATCGTTCACCGCCCTCTGGCGG
GTCCTCGTGCCGATCTCCATCCCCGGGATCGTGTCGGTCGGCATCTACACGTTCATGATCGCGTG
GAACGAGTTCCTCTTCGCGCTGACCCTCACGCGCACCCTCGACATGCGCACCGTGCCGATCGGCA
TCCAGTTGCTCATGGGCCAGCACTCGTACGAGTGGAACCAGATCATGGCGATGAGCATCCTCGGC
TCGATCCCCGTCCTGGTGCTCTTCCTCTTCTTCCAGCGCTTCTTCATCAGCGGCCTCACGGCCGG
CTCGGTGAAGAGCTGATCCCGCCTACCCAACCCCGAACAAGGAGAAATCCGTGCTCTACACCGGC
AAGTCCATCCTCGAC
>r263.1 |SOURCES={KEY=4440dff4...,fw,2162572-2163172}|ERRORS={}|SOURCE_1="mcg" (4440dff437a67938963f7ee3177b9a39f2c413a8)
CTCGGACGTGCATTGGTACCGCGACGGGCGCATCGGGTCCACGCGCGTCGAGGCTCCGCTCGTGC
TCGGGCACGAGGCATCCGGGGTCATCGTCGCGGTCGGTGCCGATGTCCCCGACGCCCGCGTGGGG
CGACGTGTCGCGCTCGAACCGGGCGTCCCGTGCGGCCGCTGCACGCAGTGCCGGGCCGGGCGGTA
CAACCTGTGTCCCCACGTGCGGTTCTTCGCGACCCCTCCCGTCGACGGGGCCTTCGCGACCCACG
TCGCGCTGGCGTCCGACTTCGCCCACGACGTCCCCGACGCGCTCGACGACGACCAGGCGGCGCTC
ATCGAGCCGCTCGCGGTGGCGCTGTGGGCCGTGCGGAAGGCCGGCGTCGGCATCGGCGACCGCGT
TCTCGTGAGCGGGGCGGGACCCGTCGGTCTGCTCGTGCTGCAGGTCGCCCGCGACGCCGGTGCCG
AGGTGTGCGTGAGCGACGTCTCCGAGGAGCGGCTCGCCGTGGCGGCCGACCTGGGGGCGTCGACG
ACGATGGACCCCCGCACCGAGCCGCTGCCGGCCGACCGCGCGGTGCTCATCGAGTGCTCGGGTGC
CGCCGCGGCGATCCG
>r264.1 |SOURCES={KEY=4440dff4...,fw,3439214-3439814}|ERRORS={}|SOURCE_1="mcg" (4440dff437a67938963f7ee3177b9a39f2c413a8)
CGCGAGCGGAAGCATCCCGGCGCGGAATCCGGCCACCTCGGCGGGGCCGGCATCCGGATGCCGCA
GCGTGAAGTGCACCGCCGCGCCCTGGGCGTCGGCGTGCACGAGGTCGGCAGCGCGGTGCAGGCCC
GCCCGGACCCGGCGCGTGCCGAGGTCGTCGGCGCGTCCCCGATCCGCGATCGCACTCGACAGCCG
CCGGCGTTCCACCCGGAGGCGGTGGAGTCCGCTACGACCCAGGGCGAGCGCGAGGGCGAGCGCCG
GGTAGGTCAGGGCGGGTACGGCCGCGAGCGGCAGCGTGACGCCCTGCAGCATCGCGACGGCTGTG
AGGGCCAGCCCGACGAGCACGGCGGATGCGATGAAGACGAGGGCCCGGGCCCGGGGACGTCGAGC
GAGCGGGGGCACCCGGGCGACGAGGTCGGCCGCCGACCCGCACGCGAGGGCCCCGATCAGCCCGA
GCAGGAGGTCCCCCGGGGCGACGCTGCGAAGGGCGTAGGGGAGGACGGCGACCCCGTACAGCAGT
GCTGCCGTCCCGATGGGCGGGAGGCGCAGGGAGAGCGGCGTCCGCACCGGCGGGCGGTCATCCAC
GAGCCCGCCGGCGAA
>r265.1 |SOURCES={KEY=4440dff4...,bw,1530245-1530845}|ERRORS={}|SOURCE_1="mcg" (4440dff437a67938963f7ee3177b9a39f2c413a8)
CGACGAACAGCAGGCCGATGCTCGTGTCGTACGACAGCCGCGCGCGGCGCTGGAGGACGCCGATG
CCGAGGCTCATCGCCATCGCGCTGACCGCGGCCCCCAGCAGGACCGGCAGCCCGAGGACGGTGGC
CAGGGCGACGCCCGGGAGCATGCCGTGGGCCAGCGCCTCACCGAGGAACGCCATGCCGCGGATGA
TCACCCACGTCCCGGCGACGGCGCACAGCACCGCGACCAACGCGCCGCCGAGGAGGGCGCGCTGG
ACGAACTCGAGCGAGAACGGATCGGTGAGCCAGGACACGAGGCACGACCGTAGCGTTATTGAGAA
CGGTTATCAAACTCATAGAATGGATGCCATGCCCCCTGCACCCTCTCCCTCCCCCGTCGTCGAGG
CTCGCGGCATCCGCGTCGATTTCGGCGAGACACGCGCCCTGGACGGGGTCGACCTCGACATCGCC
GCGGGCGCTCTGACGGTGATCGTCGGAGCCAACGGCTCGGGCAAATCGACGCTGGTGGAAGTGCT
GGCGGGGGCGCGTGCCCCGTCGGCCGGAACCGTCCGCGTCCACGCGACGTCGCGCGCTTTCGTTC
CACAGAGGGCCGCCG
>r266.1 |SOURCES={KEY=4440dff4...,fw,3182299-3182899}|ERRORS={}|SOURCE_1="mcg" (4440dff437a67938963f7ee3177b9a39f2c413a8)
GCGATTCCTCAAGGCCGTCATCAAGGGCTGGGTGTTCGCACGCGACAACCCCACCGAAGCCGCCG
ACATCACCTACACGGCCGCGACCGCTCCCGGCGTCAGCGCCTTCCCCGTCGGCCCGACGCACCAG
CTGTGGCAGATGAACGAGGTCAACAAGCTCATCTGGACCGGCGGCGACTTCGGTCTCGTCGACTC
CGCGGCGTGGGACAAGACCGTCACGGGCGCCCTGGCGGCGAAGAACCAGGACGGGCTCAACCTCA
TCACCACCGAGCCCGCGGCCTCGGCGTACTCGAACGACTACATCGAGGCGGCGCTGAAAGCCCTG
AAGGACGAGGGCGTCACCGTGGACGGCGAGTACACGCCGATCGACGTCACCCTCACCGAGGGCGG
CCAGTAATCCCCCGCGGGGCGGTCGGACGCCCGGCCGCCCCGCGTCCCACCGATTTCCCGGAACG
GCATGGTTGACTACCCGGATGACGCAGCCTCCCGCGCAACACGCGCGCCGTAAGCCCGAGTCGGG
CTGGCGCCGCGGAGCCAAGGTCCTCGCGATCGCGCTGACCGTCGCGGTCGTGGCAGCTGTCGCCG
TCGGCGGTTTCTACG
>r267.1 |SOURCES={KEY=4440dff4...,fw,3266241-3266841}|ERRORS={}|SOURCE_1="mcg" (4440dff437a67938963f7ee3177b9a39f2c413a8)
GAGCGTGACGGACTCGTCGACCTCGCGGCCCGTCAGCCGCGCGAGGAGCGCACGAACGTCGTCGG
GCTCGCGGTACGCGGAGTTCAGCTCGGCGGCGATCCGCAGGGCCTCCTGACTCGTGGCGTGCATG
ACCTCGTGGAGGGGCGATCCGCCGGCGATCGTGTCACCGCGGTCGAGGGCTTCGAGAAGATCATC
GACGCTCACGGGCGAGCCGCCTCGCTGAGCGACCAGCTGGCGAGCATCTGCAGACGCTCGGCCGA
CGGCGACCCGGGTTCGGCGGTGTAGACCAGCAGCGCCATCCCGTCTTCAGCGGTGACGGCGAGTT
CTTCATACGCGAGGGTGAGCTCGCCGACCACCGGGTGATGGAACCGCTTGGTCCCGGTCCCGTGG
GTGCGCACGTCGTGCGCCGACCACAGGCGGGCGAAGGTCTCGCTGCGGGTCGTGAGCTCGCCGAC
CAGGTCCTGCATCGTGCGGTCGTGGGGGTCGCGCCCGGCCTCGACCCGCATGATCGCGACGCACA
TCTGCGCGAACAGCTCCCAATCGGGGTAGAAGTCGCGCGCCGCCGGGTCGAGGAACTGGAATCGC
GCCAGATTCGGCGCC
>r268.1 |SOURCES={KEY=4440dff4...,bw,3101097-3101697}|ERRORS={}|SOURCE_1="mcg" (4440dff437a67938963f7ee3177b9a39f2c413a8)
CTTGCCCTTGTAGTGCACCGACAGCGTGTCGCGGTTGTACCGCTTGCCGTGGCACACCTCGCAGT
CGACGTAGACGTCGGGGAGGAAGTTCATCTCGATCTTGAGCGTGCCGTCGCCCGAGCACGCCTCG
CAGCGGCCGCCCTTGACGTTGAAGCTGAATCGCCCGGCCTGGTAGCCGCGCACCTTCGCTTCGGG
CGTCTCGCTGAACAGCGTCCGGATGCGGTCGAACACACCGGTGTAGGTCGCCGGGTTCGAGCGCG
GCGTGCGGCCGATCGGGGCCTGGTCGACGTGCACGACCTTGTCGAGGTTGTCGAGACCCGTGACG
CGCGTGTGCTTGCCCGGCACGCGGCGTGCGCCGTTGAGCTTGGACGCGAGGACTTCGTACAGGAT
GCCGTTGACCAGCGTGGACTTCCCCGAACCGCTGACGCCCGTCACGGCCGTCAGCACCCCCAGCG
GGAAGTCGACGGTCACGTTCTGCAGGTTGTTCTCGCGCGCGCCGACGACGGTGACCTGACGCTTC
TTGTCGATCTTGCGCCGCTTCTTCGGCGCTTCGATCGACCGCCGACCCGAGAGGTACGCGCCGGT
CAGCGACCGGTCGTC
>r269.1 |SOURCES={KEY=4440dff4...,bw,627622-628222}|ERRORS={}|SOURCE_1="mcg" (4440dff437a67938963f7ee3177b9a39f2c413a8)
GGGCGAGGGCTGATGTCGGGCGTCTCGCCGGTCGCCGCGCGATCGGCCTGCCGGTCGGACCGAGG
GGCGATGTGCGGAGGGGGAGGTTCTCCGCCGTCCCACCCCGCGTACCAGAACGCGCGTGAGGTCA
GCGCGGCGACGGCGTCGTCCTCGAGCGAGGGAAGCAGGGCGCGGAGGCGGGATGCGAAACGGGAG
CCGCCCTCGGGCGCGAGCTCGTCCACGCGGATCGTGTTCGCCGCGGTGACCGCGTACTCCACGGC
GCGCGCCAGGTCGGAAGCGGGAACACCGTGCCGATGCGCGAGGTCCGCGACCGCCTGCGCGTCCG
CGGCCGGGTGCGGGCCGCGCCCCCACCCGAGGTAGGCGACGACGGCCGCGGAGACCATGTCGCCG
TTCACCGGTGCACTCATCTCATCGAGCCTAACGAGAGGCGTGATCTGCGTCCGGGGTGCCGGGGC
GCGGGGCGCTCCCTGGCGCGTCCCGGTGGTGGCGCTCAGCCGAGCGTCACGACGCGGCCCTCCCA
CGGGCCGGGCCTCTGCCACGCCACCTCGTTGTCGACGTCGAGCAGCGCTCCGCAGTGCTCGCAGA
CCTCTGACCGATCGG
>r270.1 |SOURCES={KEY=4440dff4...,bw,554067-554667}|ERRORS={}|SOURCE_1="mcg" (4440dff437a67938963f7ee3177b9a39f2c413a8)
CACCTCCGGCCAGTCGGTGTTCCCGGTGTTCAGCTCCGAGACGGGCGTCGGGGTCGACGGCTTCA
GCGGCGCGGGCGACATCGTCCTCGTGCCCGACCCCACCACGTTCCGCGTGCTGCCGTGGGCACCG
GGGACCGCCTGGATCCTGTGCGACCTCCGCTTCCCCGACGGCAGCCCGGTTCCGTTCTGCACCCG
GACGATCCTGCGCAACGAGCTGACCGCCCTCGCCGCGCGCGGCTACGACATGACCGTCGGTGCCG
AGCTGGAGTTCCACGTCTTCCGCGCCGACGACGCAGCGCTCGGTACCGAGCACGTCGGTGCCCCC
GGTCGCCCCGGGGCAGCCTCCCTCACCGCACCGACCACGCGCGGCTCGCAGCTGCTGCTCGAGGA
GGGCCTCGACCGCATGCAGCCGCTCGTCGATGCGCTGTACCGCGGGCTGACGCTCCTCGACCTGC
CGCTGCGCTCGATCGAGCTCGAGTTCGGCCCCAGCCAGTTCGAGATCACGATGGAGGCCGGATCA
GCGGCCGAGATCGCGGATGCCATCGTCCTGTGCCGCACCGCCGTCCGGCGCATCGCCGCGGGTCT
CGGGTATCACGCGAC
>r271.1 |SOURCES={KEY=4440dff4...,fw,3105330-3105930}|ERRORS={}|SOURCE_1="mcg" (4440dff437a67938963f7ee3177b9a39f2c413a8)
GACGTCCTCGCCCGCCGCGTCGCCCGCGACCTCATGGAGCTCTACGGCGTGCGCCCCGAGCTGCA
CCACGTGCAGGGCTCCGGAGGGCGCACCGGCGGCCACTTCGCCGTTCGCGTCATCGAGGCCGGCG
AGACCCTCGCGCGCCAGACCGGACTTCTCGATCAGCGTCGCCGTCCGGTGCGGGGCCTCCCCAAC
AAGCTCACCACCGGGTCGCGCCCCGACCTCAGCGCCATCTGGCGCGGCGCGTTCCTCGCGAGCGG
TTCGCTCAGCGACCCGGGCCGTTCCGCGGCCCTGGAGATCTCGTGCCCCTCGTCGGAGGCGGCCA
TGGCGCTCGTCGGCGCCGGCCACCGCATCGGCATCCCGGCGAAGGCCCGCGAGGTGCGCGGTGTG
CCCCGCGTCGTCGTGCGCGACGGCGAGGCGATCCGCGGCGCCCTGTACGAGATGGGTGCCCGCCG
CACCGCGGGGGAGTGGGACCAGATGCGCCAGCGCCGCGAGGTGCGCGCGGGCGTGAACCGCCTGG
TCAACTTCGACGACGCCAACCTCCGCCGGTCCGCCCAGGCCGCGGTGGCCGCGTGCGCCCGTGTC
GAGCGCGCGCTCGAG
>r272.1 |SOURCES={KEY=4440dff4...,bw,2795009-2795609}|ERRORS={}|SOURCE_1="mcg" (4440dff437a67938963f7ee3177b9a39f2c413a8)
AACGTTGAACGTGATGATGCCGATTGACGGAGCGGTGTCGCCGGCGGCGGCGAACCGTCGGATCA
CCTCGTCGACGATCGTCTGCGCTTCGACGCGATTCGTCCGGAGCACCCCGCGCCCGCCCGAACGT
TCGAACCGACCGTCGACGCGCACGAGCGACAGCCCGTAGTCGGGCTTCGACGCGGCGAGCGCCCC
GGGTGCCGATGCGGAGAAGTCGCGCAACGGCGCCGGAAACGACGACAAGCGGCTCTCGTAGTACT
GGTGGTTGCTGAAGGCGATGAGCGCCTCGTCCTGGCTGCGGTAGTGCCACGACAGCCACTTACTC
GGAACCCGCGCTTGTGTGCACTCCGTGAGGATGGACTCCTCATCTGCGACGAGGCCCGTATCCGC
CTCAGCCTCGTCGACGTCGGCCGTCACCTCCGCGAAGGTCGACGGAGGCATCTGCTTGGAGTCCC
CGACCACCACGACGGAACGCGCTCGTCCCATCGCTCCCACGGCATCCGCGACACGGATCTGCGAA
GCCTCGTCGAACACCACGACGTCGAACATCCCGGCGCGGGCGGGGAAGAACCGGGCGACCGATTC
CGGGCTCATGAGCAT
>r273.1 |SOURCES={KEY=4440dff4...,bw,98470-99070}|ERRORS={}|SOURCE_1="mcg" (4440dff437a67938963f7ee3177b9a39f2c413a8)
AGTGCGACGTCGTGAGCATGTCCCTGTCGGGTCAGGGTGCCGGCGGCGTCCACGTCCAGAAGGAC
GGCGGGACGCCGTTCGGCTCCGAGGTGTACGTCACTCCCCCGACGCCCTTGCCGACCGCCATCGC
ACCCGTGCGTTCGAGCAGGGGCACACCCGCGTAGGCCTCGAAGAGGGCCTGATCGATCTCCTTCG
CGGCAGCGAGGACATCGACGGGGTCGGTGTCCCGCGTCATCTGGTCGAACGTCTTCTCGGCGTCG
ACGGTCGTGACGCCCTCGGCGAGACGGTCGCGCGCCGAGCGGTAGAGGCTCTCGTCCTCTCCGAC
CCAGGCGAGCGTGGCATCCGCGATGTCGGTGTCCGTCGCCGCGCGCACCGCGATGCCCGCCTCGG
CCGCCATGCTCACCATCTGCGAGAACACGCTCGCGGACACCGGATCCGTCGCGTCGTACGCGACG
CGGAGCACGGCCGGTCGGTCGTCCAGCGCCGATCGTGCGGCACCGACGTCGCTCCCCGTCCCGGG
GGCGCCGTTCCCGGACGTCAGCTGCCGATAGGTGGGCCCGGTCGCGGGCGACGACAGGAACGACT
GCAGGGGGCGCGCGT
>r274.1 |SOURCES={KEY=4440dff4...,fw,498315-498915}|ERRORS={}|SOURCE_1="mcg" (4440dff437a67938963f7ee3177b9a39f2c413a8)
GCGGTTGGCCTCGGGACCGAGGACGGTGATGCGCACGGTCGCCTCGTCCCACAGCGACGGCGTCC
CCGTCGTGTAGACGCGATAGGTCACCTCGTAGGATCCCGGCGTCGTCGGCGCGAGGTAGCGCAGC
ACACCGCCGGAAGCGAACGCGAGCCCGTCCACGGACGGAGTGGCCTGCACGGATGCCGGGTCGAG
GGTGGGACGCCCGCCGGCCGGGGACACGTCGTTGTCGAGCACCGGGATGTCGGCCTGGGTACCGG
CGCGCACGGTGACGGTGTCGTCGACGGCGATCGGGGCGATTTCGGGAGCGGGAGGGAGCAGGTAG
ACCGTGGCCTCGCCGCCGACGCGCGAACCCTCGTCGTCGGTGCCGTCGCTGACGGTGTAGGCGAC
GGTTCCGAGCAGACCCGGGCCGCCTTCGGCGGTGGATCCCGAGACCCGGAGGTCGTTCTGGCCGA
CCGTGTCGACCGTCAGGGACGCGCCGTCCTCCGCGGACGCGACGACGTCGCTCAACAGGAGCACG
CGCCCGGTCGGGTTGGACACCGCGGCGAACACGTCGAGCGTGGCGTCCTCCTGCGGCCGCACGAA
GGCGACGACGGGTGC
>r275.1 |SOURCES={KEY=4440dff4...,bw,3313870-3314470}|ERRORS={}|SOURCE_1="mcg" (4440dff437a67938963f7ee3177b9a39f2c413a8)
GCAGCCTCGAGGCGAGAGTAGAACGGGCTCGCGGGGCGGGCAAGCGCCAAAGACTTTGGCCTCCG
GCCGCGCTTGACGGGTGCGGCATGCGGCCGTTAGCTTCATGCCAAGACGATTTGCCAAAACGTAT
TGGCGGAGACTCCTACCCACACTTTCCCGAATCACTCACGAAGGAGTCGAAGTGATGAAGCTTCG
CACGCAACAGCAGACCGGACTCGTCCGGCGCGCGATCGGACCGCTCGCCGTCGTGGCGGCCGCGG
CCGTCGTCCTCACCGGATGCGGTGCCGGCGGCGGCACCGGTGCAGCCGAGGAGGATTCCACCCTC
ACCGTCGTCGTGGAGGGCGGCGGCAAGGCCGAGCTCCAGCCGATCGCCGACCTCTACAAGAAGGA
GAAGGGCACCGACGTCACGCTCGTCGAGCTGCCCTACGACGGCCTGTACGACCGCATCCAGTCCG
AACTCCAGGCCGGCACGCCGTCGTTCGACGTCGCCGCCCTGGATGCCATCTGGCTCCCGGCCTTC
GCTCCGGGTCTCGCCCCCCTCGACGACCTGTTCACGGACGACGTGAAGAACGATCTCTTCGACGG
TCTCGTGGGGGAGTC
>r276.1 |SOURCES={KEY=4440dff4...,fw,535145-535745}|ERRORS={}|SOURCE_1="mcg" (4440dff437a67938963f7ee3177b9a39f2c413a8)
GCGGCGGCCGCCCGGCGCGACCCCTTCTCGGGCTACGAGATTTGCCAACTCGGCTGGGTGTTGCT
GCGCCCAGTCCGCGCAGCAACTGTCTGCCTCAGCTATGACGACGGGGTATCCGTTCCATCCGCCG
CCCAGCGTCGCGGAGATGTGACCGGCGACATTGTCAGCAAGAAAGCTCATGTACTCGGCAACGGT
TGATGGCTCTTCGTCATGTTGAAGACGGCGATAGCGGACACCCGCGACTGGCGCTTCCAGCCAGT
CGCCTCCCGCCCACGTTGCACCGGCGGGCCGGAATGTTTCCGGCACCTCGGACCTGCGAATCAGT
GGTTCGTCCATGTTGGCGCCGTAGACGACCTGGCTCACGGTTGCGTGACGCGGGAGCTCGAACCC
GGCAACAAGTTGAATGACGCCGTCACGGTGCAGGAGCAGGCGCGGTTCGACTGTGATCTCGGTGG
AGGTCCCGTCGATGACAATCTCGTGGGACGTGGGTCGCAGGAACAGGCGAACAAAGTGGTCCTCG
GCTTGTGCGTCCCCACCGAACAAGTCAGCGTCGAGGAAGCGCTCGGACACGGTGACCTTCTGTGA
CTCAAGGAGGAGCGC
>r277.1 |SOURCES={KEY=4440dff4...,bw,2821233-2821833}|ERRORS={}|SOURCE_1="mcg" (4440dff437a67938963f7ee3177b9a39f2c413a8)
ACGCGCGGGTAGGCGAACGCCGTTCGGCTTCATCATCAGGTAGTCAAGGAACGTCTCGACGGTCG
CATCGACACCAGGCCGCTCCCCGTCGGAGGCGAGATCCTCGGCTTCAGCAGCACCGATGGCGCAC
GAAGAATCAATGAAGGCCAGCATCGTGACTCTGTTCTCGCTGCTCACGAAGACGTTGGCGTACCC
ACCAACCTTCTCGATCCGCCCGAGGAGCACCGCGAGCAGTTCGTTGCTGAGGGCGGCGACGACAG
GGTGGTGTCCGTCGTTGTTGACGACCGGAAGTTCTTCGTCGGCGAGAGCGCCGACGGCAAGGTTA
ATGTTGATCGAGTTTCGGAACTTGTCGAGTTCGGACGCGATTTCCATGTTCACGACCTCCTATCC
CGGATCATAGCCGCAACCGTCATGGCGATGCTGTTAGCAGCGCGGTATGCGATTTCGACGTCGTC
CACCGTGTCGAGCCGATGGATGAGCTTGTGCTCATCGGGACTCTCCGGCGGGTGGATGTGACAGC
GACCTCCAGCGCAGTCTACTCGGGCGACCTGTTCCCATGAGCCGTCTTGACTCCAGTCACCGACC
TGAACCAGCAGGACG
>r278.1 |SOURCES={KEY=4440dff4...,fw,1538630-1539230}|ERRORS={}|SOURCE_1="mcg" (4440dff437a67938963f7ee3177b9a39f2c413a8)
CGGGCGCCGCGTCGAGGAGGTCGCGCACCGCCGACCGGATGAGGGCCTGGTCGTCGACGACGAGC
ACCGTGGTCACGCGACACCTCCGGAAGCGGGGCGGGCGCCGGCCGCCGGGGGCGCGAGCGGAAGC
CGGGCGGCGAGCCGGAAGCCGCCCGGGGCGGGACCGGCCTCGAGGACACCGCCCACGGAATCCAC
CCGCTCGCGCAGGCCGACCAGACCGAAGCCCGACGGTGGCAGCTCGGGGTCGGCGGGCACATGAT
CGAGCGGGTTGGTGACGACCACCTCGAGCGCGTCGCCGTCGCGCCTCAGCAGCACATGGACGCGC
CGGGACGTCCCGTGCTTGAGGGCGTTGGTCAGCCCCTCCTGCACCACGCGGTACGCCACGATGTC
GACGCCGAGCGGCACCGGCTCCGCGTCCCTCTCGTCCCGCACGACGACGTCCCACCCGGCGACGC
GGACCGACTCCACGACGTCCGTCAGACGCGCCAGCCCGGGCTGCTCGCGGATCCCTCCCTCGTCG
GGCGTGCGCAGGACCGTCAGCATCGAACCGATCTCCCCCAGGACCTCGCGCGACGCGGTGCGGAT
CGTGGCGAGCGCCTC
>r279.1 |SOURCES={KEY=4440dff4...,fw,1684189-1684789}|ERRORS={}|SOURCE_1="mcg" (4440dff437a67938963f7ee3177b9a39f2c413a8)
GGAGAAGCCGCCCATGGTGTGGGTGGCGAGGCCGCGGGCGTGGGCCTCGACCGTGAAGAACGCGG
CGGACTGGCCGGCGTCGTAGACGGCCCACGGGCGGGCGTTGCCCTCGTCGTCGACGGTCTCGGCG
AGGACGACGAGCAGTGCGCCGGCGGACGGCGCCCAGCCCTGGTTGAACCCGACGAGCGACTCGAC
GACCTTCGCGTGCGCTTCGGTCCCGCGACGGGCGAGCAGGAAGCGCCACGGCTGGGTGTTGTTGG
CCGAGGGCGACCAGCGGGCGGCCTCGAGGGCGGCGCGCAGTGCCTCCTCGTCGATGGGGGCGTCG
GCGTCGAAGACGCGGGTGCTCCAGCGCTCGGCCAGGACGTCGAGGATCGGGACGTCGGTCTGCGC
GGTGCGGTCGAGAACGTGGGACATGGGGGTACTCCTCGGGGGTGAGAACGATGCCGGGGCTCCGT
CGACCCGATCCATGGAACGCGGTCGAGCCGCCGGATGTTCCCGTGTGACGGAGAAAGTCACAGCC
CCCAGGACGCCGGGCCGGCCGTGCCCGCCGGGTACTCGTCGAGCGGCACCTGATCGGCACGCCAC
GCGTCGATGACCGGC
>r280.1 |SOURCES={KEY=4440dff4...,fw,117465-118065}|ERRORS={}|SOURCE_1="mcg" (4440dff437a67938963f7ee3177b9a39f2c413a8)
GGGGCGCGTCCGGGACTCGACGCGGCCCTGGCCCGCGAATTCGTGGCCGCCGTCGGCGCCACCCC
GCAGCCCAAGTACGGCTGGACCGACGTCGCGCGGTTCTCGGCACTCGGCATCCCGGCCGTCAACT
ACGGTCCCGGTGACCCGCACCTCGCGCACCACGACCAGGAGCGCGTGCCGCTCGCGCAGATCGAG
TCCGTCGAACGCGGGCTCCGGTCCTGGCTGACCGGGTCGTGAGCACCGCGACCGCGGCATCCCCG
CGGGCACGGTCCTGGCAGGGCTGGCCCGCGGTGGCGCGTATCGCGGTCGTCTACGTCGTGGCCCG
CCTCGTCACGACCGGCTTCTTCCTCGTCGCCGCGGCGCTGTCGGGACCGGGGTCCCGCTACGGTG
TGTCGCCGTCGCTGGGCGAACTGGCGCTCGGCTGGGACGCCCAGTGGTACTGGTACGCGGCCGTC
AACGGGTATCCGTCGCAGCTCCCGCTGACCCCGCAGGGGGGAGTGGCCGAGAACGCGTGGGCCTT
CCTCCCGGTGTTCCCGTATCTCGCCGCGGGGCTCGGGACGCTCCTCGGCTCGTGGGCCGCGGGCG
CCGTCGTCATCTCGC
>r281.1 |SOURCES={KEY=4440dff4...,bw,3527065-3527665}|ERRORS={}|SOURCE_1="mcg" (4440dff437a67938963f7ee3177b9a39f2c413a8)
GAGCACCGCGCTTCCGACGCTCCCGGGGCGATGGTCGGACGCTCTGCCCGCGGGCCTGGACGGCC
GAGCGGACGGCGCGTTCCCCGCCAGCGCGTCGACCCTGCGGCGCACGGGAGCTTCCGTGCGGCTC
CGCTACGAAGTGCGCGGTGCGGTGCGCGGCATCCATCCGGTCGGTCCGCTGCGGGTGTCGACGAC
GGATCCGTTCGGGCTGATCCGCCGGCGCTTCGCCGTCGGCGCGGCGAGCGCCGTGACCGTCGCCC
CCACGATCGTCGAGCTCGCGCCGCTGCCCTCCTCGACCGGGGAGGCCGGCGGGACGCGGCAGAGT
TCGGCCCTGCAGCTCGGTCAGGGGGCGGACAACCTCGTGGCGCGCCCCTACGCCCCGGGCGATTC
GATGCGGCGCATCCACTGGCGGGCGACGGCCCACCGCGACACCCTCATGGTGCGCCAGGAGGAAC
AGGAATCGAGCCCCGCCGCGACGGTCGTCCTCGATCGCGCGCTGTCGCGCTGGTCGCCCGCGGCC
GCCGAGGGGCCGGGCCGGGACCGCGCGTTCGAGACCGCGGTCTCGGTGTGCGTCTCGGCGGTGGC
GCGACTCGTGCACGA
>r282.1 |SOURCES={KEY=4440dff4...,bw,3005943-3006543}|ERRORS={}|SOURCE_1="mcg" (4440dff437a67938963f7ee3177b9a39f2c413a8)
ACAACCGCATCGCACCGCGCACCGCGCTCCCCGCCGAGCGCGAGCTGGCCGCGGCCCTGGGATTG
AGTCGCACCACCGTGGCCGCCACGTACCGCAGCCTGCGCGACACCGGCCACATCGAGAGCCTGCG
GGGGAGCGGGAGCGTGACCCTGCCACTCCGGCGCAACGACCCCGGCGCGGACGACCGGCGCGACG
GCGTCATCGACCTTCAGCAGGCGAGCCCCGCAGCCTGGCCCGGTCTGCCGGCGGTCATCCAGGAC
GTGGCTCAGGATGCCGCCGCACTCGTCGCACGTACGGGGTACGACGTCGTCGGGGAGCCGGGACT
GCGCGAAGCCATCGCCCAGCACTATCGCGACCGCGGACTCGCGACCGAGCCCGACCAGATCCTGG
TGACCACGGGGGCGCAGAGCGCACTGCACCTGATCGCGTCGGTCCTCCTGTCGCGCGCCGACCGC
GTCCTCATCGAGACGCCGACCTACCCCCACGGCGCGGACGCCTTCCGAGCCGTGGGCGCCCGACT
CGTCGGCGTCCCCGTCTCCCCGGACGACGGGTGGGATCTCGATCGAGCGGCGCAGACGTTCGCCC
GCGTGCTGCCGGCTC
>r283.1 |SOURCES={KEY=4440dff4...,fw,744791-745391}|ERRORS={}|SOURCE_1="mcg" (4440dff437a67938963f7ee3177b9a39f2c413a8)
GCGATCGCCACCAGCGCGGCGACCGCGGCGACGCTTCTCCATCGACGCATCGTCGATCCTCTCGA
CACCGGCGCGGACTCGGGTATCCGCGCGCTCGATAGCGCTCACAGTATCGGCTGGCGCCGACGTC
CGCCCGACCCGTCACCCGACGGGGTCAGGCGGATCCGCGCTCGATGATCTCCGTCGGCAGGATCG
CGGTGTTCGCCGTCGCCCGGCCGGCGAGCACGTCGAGCAGCATCGTCGCCATCTGTCGCCCCTGG
TCGCGCGAGGGTTGCCGCACGGTCGTGAGGGCGGGAACGAGCGAGGTCGCGACCGCAGAGTCGTC
GAAGCCGATGATCGCGATGTCGCGACCCGGCTCGTGCCCCTGCTCGCGCAGAGCGGTGTACGCGC
CGCGGGCCATGAGATCGCTCGCGACGAACAGCGCCTCGGGAAGATCGCCGGATGCCAGGATCCTC
CGCATCGCGTCGGCGCCCCCGGCCTCGGTGAAGTCGCCGTCCTCCACCGCGACGGGCTCCAGTCC
CGCCTCGGCGAGCACGTCGCGGAAGCCCTGCAGACGGTCGATGCCGGCGGGCATGTCGGCGGGTC
CGGCGACGGTCGCGA
>r284.1 |SOURCES={KEY=4440dff4...,bw,3212300-3212900}|ERRORS={}|SOURCE_1="mcg" (4440dff437a67938963f7ee3177b9a39f2c413a8)
CGCCCTCCCGCTGGACCGGCTCACCCTCGGCATCGGCTCGGGCATGGCGAAGCAGGGTGCCCTCG
CCCGCGTGCGCGAGGCGATCGGGGTGCTGCACGGGGCGGGGATCCCGCGGGTTCTCGTCGGCGCA
CTCGGGCCGAAGATGCGCCGTCTCGGTGCCGACGAGGCCGAGGGCGTGCTGTTGAACTGGGTGCC
TCCCACCGAGGCCGCAGCCCAGGCCGAGTCGCTCGGGCCCGGAGCCTACGTCGCGGTGTACGTGC
GCACGGCGATCGTCGACGCCGCCCGAGCCAGGCTCGACGCCGAGACCGCGCGGTACGCGTCGTTC
CCGAACTACGCCGCGAACTTCGCGCGGATGGGCGTGGATGCCGCCGACACGACGATCCGCGATGT
CACCGAGCTCGCGGGGGCGCTCGAGGCGTACACCGCCGCGGTCGACGAGGTGGTGCTGCGGGCCA
TCGTCCCCGACGACACCGTGGAGGCCTACATCGACTTCGTGCGGCGCACGGGGCCGACGCAGCTC
TGACGCGGCCCCGTCGTTCCCGGCGGCTGGCAGACTGACCGGATGCCACGACGTCGAGGTGTCCC
CGTCCGTTCCGTCGC
>r285.1 |SOURCES={KEY=4440dff4...,fw,2936442-2937042}|ERRORS={}|SOURCE_1="mcg" (4440dff437a67938963f7ee3177b9a39f2c413a8)
GGTAGGTCTTGGCGGCGCGGCCCACGCCCTTCGCCTCGAGCTCCTCGATCATGCGCGCGATCGCG
TTGCGCTTGGACAGGCCGTTCAGCGATCCGGAGTTGATCATGCGACCGTCGCCGGTCAGCGCGAC
ACCGGTCTTCGCGGGGTCGAGGTCGTCGACGTCGCCCAGCGGGTCGATCGGCACGCCGTCCTCGT
CGAGCTCGATGACCGGGATCGCACCCGTGACCGGGGCGTTCGTGTCGACGACGACCTTGACGGGC
AGGTCGAACGCGCGGGCGAAGTCGAGGTCGCGCTGGTCGTGCGCGGGCACGGCCATGACGGCTCC
GTGACCGTAGTCGGCCAGTACGTAGTCGGCGGCCCAGATCGGCAGCTTCTCGCCGTTGATCGGGT
TGATCGCGTAGTGGCCGAGGAACACACCGGTCTTCGGACGGTCGGTGGCCTGCCGCTCGATGTCG
GTCGCGCGCTGCACCTCCTGCAGGTACGCCTGGAACTTCTGCCGCACCTCGATGTCGGCGGATGC
CGCGAGCTCGGCCGCGAGGTCGGACTCGGGCGCCACGACGAAGAACGTCGCGCCGTGGAGGGTGT
CGGGACGAGTGGAGA
>r286.1 |SOURCES={KEY=4440dff4...,bw,275426-276026}|ERRORS={}|SOURCE_1="mcg" (4440dff437a67938963f7ee3177b9a39f2c413a8)
CCGGGAACGAGCACGCGAACCGCATCCGTCACACCCGTCACAACAACCTCATGCGTTGACATCCG
TCACGTCGCGTGCGACGGTGGCGGGCAGTCGGAAGAACGGATCCCCCACCATGCGACGACTCCCT
CCCCTGCCCGCGCGCCCGCGCGGCCTGACCGTCTGGCCCGCAGCCGTGGCCGGCACGATCGCGCT
CGCCCTCTCCGGCGAGAACGCGGCGCACGCCGCCCCGCCGGCGCCCGCCCTGTCCGCCGTACCCC
CCGCACCCGCGACGCTCGGCTCCCCCGTCCGCGCGAGCGCAGCACCCCCGGTGTCGTACACCGTG
CAGGCCGGCGACACGGTCTGGGCGATCGCCCGCGCGCACGGGCTGGACACCGCCGCCGTCCTCGC
GGCGAACGGCCTCGAGGCGGGCAGCATCATCCGGCCGGGACAGGTGCTCGCGCTGGTCCCCGCCG
CACCGGCGCCTCCCCCGCCGGCGACCACGGAGGCACCCCCTGCTCCCGCGCCGAGCGGGCGCACG
CACGAGGTGCGCCCGGGCGACACCGTATCGGCCATCGCCGCCGCCAACGGCGTCTCCACCGACGC
GGTCCTGGCGGCGAA
>r287.1 |SOURCES={KEY=4440dff4...,bw,3255857-3256457}|ERRORS={}|SOURCE_1="mcg" (4440dff437a67938963f7ee3177b9a39f2c413a8)
CGTACTCGTCGGCCTCGTCGAGGTAGTGCGTTGCGAACATCACGGTGCGGCCGCGGGCGGCATCC
GTCCGGATCGCGTTCCAGAACGAGCGACGGGCCTCGACGTCCATGCCGGTGGTCGGCTCATCGAG
GATCAGCAGCGCCGGGTCGCTCACGAGCGCCATCGCGAAGCGCAGCCGCTGCTGCTCGCCGCCCG
AGCAGAGTCCGACGCGGCGATTCGCCAGATCCCGGATGCCGGCCCGCTCCAGCGCCTCGTCGACG
GGACGCTTCTCGGCGAACAGGGATGCCGTCAGCTCGACCGTCTCGCGGACCGTGAGGTCTTTCAG
CAGACCCCCCGTCTGCAGGACGGCGGAGACGAGGCCGCGCGACACCGCCCCGCGCGGGGTGTACC
CGAAGACGCTGATGGAGCCCGAGTCGGGGTTCGTGAGGCCGAGGATCATGTCGATCGTGGTGGTC
TTGCCGGCGCCGTTCGGGCCGAGGAACGCCACGATCTCGCCGGGCTGCACCCGCAGATCGACGCC
GCGGACGGCGTGGACGGAGCCGAAGCTCTTGACGACGCCCCGCGCGTCGATCGCGGCGGGGGCGG
TGCTGGAGGAGGTCA
>r288.1 |SOURCES={KEY=4440dff4...,bw,956455-957055}|ERRORS={}|SOURCE_1="mcg" (4440dff437a67938963f7ee3177b9a39f2c413a8)
TCCGAGGTCATCACGCAGTGGAACCACGTCCGCGGGCGCTGACCCGGCCGTGACCTCCGGCGCGG
GCGGAGGACCGACGCCCGTCGCGCGAATCGCCCATTAGGCTCTGGCCACGGGGACTCGCCGCCGC
ACCCTACGACGACGCGGAGAACCGTTCCGGGGGGAGGGGGACGCATGGCCGACGTCCGCGGCGAC
CGTGAGCTCCTCGCCGCCGTTCGAAGCGGTGAGACCGCAGCCTTCGAAGAGCTGTGGACCCGCCA
CCGCGAGGCCGCGGCGAGGTACGCGCGGCGGGCGCTTCCCTCGCGGGTGGACGACCTCGTCTCCG
AGGCCTTCCTCGCGATCTACCAGCAGGTCACGACGACGGCCACCGGCCCCACGGACGCGTTCCGC
CCCTACCTGAAGGCCGTGATCCGCAACACGGCCCTCCGGTGGCGACGCGCGGAGGTCGACCTGAG
CGATCGTCCCGTCGAGGACATCGGCACCTCCCTGGATGCGCTGACCCTCGTCGAGCGCGACGACG
AGCGCTCCGATCTGTCCGCAGCCCTGGAGGGTCTCCCGCCTCGCTGGCAGCGTCTGCTGTGGTTG
ACCGAGGTGGAGGGG
>r289.1 |SOURCES={KEY=4440dff4...,bw,834571-835171}|ERRORS={}|SOURCE_1="mcg" (4440dff437a67938963f7ee3177b9a39f2c413a8)
GTAGCCCCTGGTGAACAGAAAAGAAACTTGGCGCGTGCCGGATATTCCTGCGTGATTCATTAGGC
AATAGTTAGGCAACCTAGTAAAATATGAGATGTCGAAACTCCGGAAGGAGATGCTCATGGGCCTA
CTGTTCTACGGGTCGTCCGAGCGCCCGATCCGGATCCCGGACCGAGTGCTCGCGCACGTGAAGGT
CGTGATCGCGACCAAACTCCGCCGCGGGGAGAGCTTCACGATGTCCTGGCGCCACCCGGACGGCG
AAGAGGGCGGGCGCAGCACGATCTGGATCCAGCCCTCGATCCCCCTCCGATTCGTCTTCGGCTCG
GTCGAGCCCGAGATGCTCGATCCCGCGCTGCTGCAGTCGTACGCCAACTCGGCGAACTCGTCGAG
CGGCCTGACGATCGACCTCGATGTCGCCGCGCCCGCCGAGGCGGCCGAGGCCGCGCGCCGGAGCG
CCTGACGCGCGGACATCCTCTGCGTCGTCGGCGCCGTCATGTCACCGTCGGCCCGACGCGTGCCG
GTGGGCGATGACGGACATCCACTCCATCCCCGGACACGGCGGTGCCGAGCGGCCGCGCAGGCGTT
CCCACGCTTCGACGT
>r290.1 |SOURCES={KEY=4440dff4...,fw,2580484-2581084}|ERRORS={}|SOURCE_1="mcg" (4440dff437a67938963f7ee3177b9a39f2c413a8)
TGGTGGCCATGGTCCGGTCTTCCTCTTGGTGGTGAGGCCGCGGGTGCGACCTCACCACCCATAGG
TGCGAGGATCGGCTCAGATCGGACAGCCGGTTTCGTCTTTTTCAGGAGAGGATCGCGGAGACGCT
CTCGGCTTCGGGGACGGTCAGGGTCCGGCCGTCGCCGTCCTCGGTGATGTAGGAGATCGAGAGGC
AGTCGGGTGCGTTGGTGTCGACGTCGATGCCGTCGATCGTGGCGCGGCACGAGATCCCGTCGACG
TCGACGAGGATGTCCATTCCCACTTCGAGCTCTGCGACCGCGACGTCGAAGGTCTGGATGTCGGC
GCCACCGCGGTTGGTGATCTCCTCGACCTCGGTCGGGACGAATCGCACGTTCTCGGACGGGCGGG
GGCGGCGCCGCTTCGCCGGCGGCTCGACGGGCACCGGCGGCTGGACGGGCACCGGCGGCTGGACG
GGCGCCGGCGGCTGGACGGGCGCCGGCGGCTCGGCGGCGGGCTGCGGTGCTTCGCCGCGCAGCTG
GGCGAGAACGGTGGGGAGCTCGTCAGGTCCGACGAGGACCTCGCGCCCCTTCGACCCTCGAGCGC
GGCCGAGGATCTTCT
>r291.1 |SOURCES={KEY=4440dff4...,fw,642504-643104}|ERRORS={}|SOURCE_1="mcg" (4440dff437a67938963f7ee3177b9a39f2c413a8)
CGCGGGTCATCGCGAGCACGCCGCCCTTGGACGCCGTGTACGAGATCTGCGACGTGGCCGACCCG
AGCAGCGCGACGAACGACGCGGTGTTGATGATCGAGCCGCGCCCCGCGGGCACCATGTGCCGGAG
CGCGGCGCGCGAGCAGAGGTACACGCTCTTGAGGTTGACGTCCTGCACGCGGTCCCAGGCGGGCA
GTTCCGTCGTCTCGATCGAGTCGTCGTCGGCGGGCGAGATGCCGGCGTTGTTGAACGCGATGTCG
ACGCTGCCGAGGTCCGCCGCGACACCGTCGAAGAGGGCGTTGACGGAGGCCTCGTCGGCGACGTT
CACCTGCCGGAACACGCCGTCGACCTCGGCGGCCGCCGCGGTGCCGGTGGTTTCGTCGAGGTCGG
CGATGACGACGCGCGCGCCCTCGGCGGCGAAGCGGCGAGCCGTGGCCAGGCCGATGCCCGACGCC
CCGCCGGTGACGATGGCGACGCGGTCGCGGAGCCGCTGGGTGAGGTCGATGGTCATGGTGCGGTG
GTTCCTTTCGAGCTGAACCTCGTCCCATTCATTGCTGTTCTGGAGCCTCCAGAACAGCCGGAAGT
GGGACGAGGGGCGTC
>r292.1 |SOURCES={KEY=4440dff4...,bw,2206729-2207329}|ERRORS={}|SOURCE_1="mcg" (4440dff437a67938963f7ee3177b9a39f2c413a8)
CGCCGTTCATCTCCCAGCGGAGCGTCTCGGTCGGGGCCTCGACCCCGTCGATCGTGAGCTTCGCC
GCGGAGATGCAGGATGCCGGCAGCGCCCGGTACCAGGGGAGGCGGACCTCCACCGCCGCACGTCC
GTCGCGGGCACGCAGCGTGCCCTGTTCGATGATGCGATCCGGGATCACCGCGACCTCCTCGTCGG
CGCGGCCGGAGCCGCGAACTTCTTTGTTCTGATTCCTACACTCTAATGTCTGATTTCTGCATAAG
CAAGGAATCAGGCGAGGGATGCCGCGATCGCGCGGGCCCCGCGGACCGCGAGCGCCACGGACGTC
AGCGTGGGATTGCAGGCCGTCGCAGTCGGGATGACGCCGTTGCCGGCGACGAACAGTCCCGGAAC
GCCCCAGACCTGACCGTCGGTGTCGCACACGCTCTCGCCGTCATCGGCGGCACCCATGCGCGTCG
AGCCCTGGTAGTGCAGCGACGACCCCAGCGGGAGGGTGAAGGGCCGGTCGCCGACCGGATCGCCG
ATCGCCTCGGCCAGACGCGTGATCTCCGCGCGGGCGCGCTCGATCACCTCGTGATCGCGAGCGGT
GAGGGTGTAGTGGAT
>r293.1 |SOURCES={KEY=4440dff4...,bw,596595-597195}|ERRORS={}|SOURCE_1="mcg" (4440dff437a67938963f7ee3177b9a39f2c413a8)
CGGCCCATCGGCCGCAACTTCCCTGGTCTATCGTGAGCGACGTGCAGCAGGTATGGCCAGGATCC
AGTTATCCCCTCGGGGCCACTTACGACGGTAACGGGACGAACTTCGCCCTGTTCAGCGAGAACGC
GGAGAAAGTCGAGCTGTGCCTCTTCGACGCCGACGGCACGGAGACGTGCGTCGAGCTCGTCGACG
TCGACGCGTTCGTCTGGCACGCGTACCTCCCGAACATCCAGCCGGGCCAGCGGTACGGCTACCGC
GTGCACGGCGAGTACGACCCCGCCAGCGGCAAGCGGTTCAACCCGAGCAAGCTTCTGCTCGACCC
CTACGCCAAGGCCGTCGAGGGTCAGATCGACTGGGGGCAGCCCGTCTTCAGCTACGAGTTCGGCG
ACCCCGACTCGTTCAACGACGACGACTCGGCCGCGCACATGATGAAGGGCGTGGTCATCAACCCG
TTCTTCGACTGGGCGGGTGACCGTCAGCCCAAGATCCCCTACGCCGAGAGCTTCATCTACGAGGC
GCACGTCAAGGGCCTCACCCAGCTGCATCCCGACGTCCCGGAGGAGTTGCGCGGCACGTACGCCG
GCATCGCCCACCCGG
>r294.1 |SOURCES={KEY=4440dff4...,fw,1336359-1336959}|ERRORS={}|SOURCE_1="mcg" (4440dff437a67938963f7ee3177b9a39f2c413a8)
CGCCACGCGGGTCGAACCACGCCATGATCGGCGCGAGCGGTGCGCCCTCCGCATCCAGCAGGACA
CCCGCTTCGGCCATGCCCGACACCCCGAGCGAGAGGATGCGGTATCCGTCCTCCAGGGCCGCATC
GGCCTCGGAGGCGAGATCGCGGACGACGGCGATGGCCTGCGCGGCGGTCATCTCGGCCCGGCCGT
GGTCGAGGTTCGTCCAGGGCGAGCGCCGGCTCACCACGAGCACCTGGCGCCCGTCGGGGGTGGCC
ACCAGCAGCTTGGTGCTGGTCGAGCCCATGTCGACGCCGACGACGTAATCGCTCACCGCACCTCA
CCCCCGCGGAGGGTCCCGGGCCAGCCGGCACCGGGGGCGGCGACGAGCACCTCGGCGGCGCCGGT
CAGACGCCAGGGGCCGAAGGCGTGCGGGACGGCGTAGACCTGGCCGCGCTCGACGTCGACCGAGG
CCGCGTCGGACACCAGCGCACCGGAACCCTCGCGCACGAGCACGACCGCGAAGCCGGCCTCGCGC
GACACGGTCTCCCCCGCGGCGTCGAAGAGGCGGAAGTACGGGTCGGCGACCGACGGCAGCAGAGA
CCGGAAATCCGCCCC
>r295.1 |SOURCES={KEY=4440dff4...,fw,265603-266203}|ERRORS={}|SOURCE_1="mcg" (4440dff437a67938963f7ee3177b9a39f2c413a8)
GTCCACGACGACGACGACGTCGCAGCAGAGAAAGAAGCCTCGGTCGAGCCTCTCCCCGAGCGCGC
GGAGGCGGATGCCGAAGCCGAGGACGCCTCGGGCGTGACGCCGGTGGACGAGGATGACGACGTCG
AGGTGCTCTCCGTGGACGGAAGCGACGACGATCTCGACGCCGCCGAAGAGCAGCCGGTCGCCGCG
GAGCCGGAGCCCGCGGTCGCGGACGCGGACAGCGCCCCGGAGGCCGCCGTCGACGAACCCCACGA
CCTCGCCGACGGCGACACGATCGAACCGCCGACCGCGCACGGGACGGATCAGGGGAGCGAGCAGC
AGGCCGAGACCCGTGAGGACGAGCCCGGCGCCTCCGTCGTGGCGGAGCCCGCGACCGAGCAGGAG
CCGGCCGCCGAGCCCGTCGCGGTGCACGAGCCCGAGTCGGTGGTGGAGCACGAGAGCGCCCTCGC
CTCGGAGCCGGTCGCCGCGGAGCCGCAGCCCGAGCCCGTCGCCGTCGATTCGAAGGCCGCTTCCC
CGGCCGCCACCGACGAGGGAGACGCCCCCGCGCCCTCCACCGGGCCCGTGCCCCGTACCCGCGCC
GAACTGGCCGCCACG
>r296.1 |SOURCES={KEY=4440dff4...,bw,3569642-3570242}|ERRORS={}|SOURCE_1="mcg" (4440dff437a67938963f7ee3177b9a39f2c413a8)
TCCCAGGATGCCAGCGACTTGCCGTTGCCGGACACCTTCACCGACGCGCCGGAGATGGTGGTGCC
GTTGGCGAGGGCGCTGACGGCGTCCTGCAGGGTGTCGGAACCGACGATCGAGTAACCGTCGGTGA
TCGGGTCGGCGTTGGCCGCCGACGCCATGCCGGCGCCGGCAAGGGCGACACCAACAGCCGCGCCG
AACGCGACGATTCGCTTGAGCTTCATTTCTTCCTGTCTTTTCGGGTGCAGAGGGTGGGTGCTGCG
AAGAAGCCGGCTGGTGCAGGCTTCAGGTGACCCGTCTTCTCAGACGGGTGATCAGGGGCACACCG
ACGGCACTGACCAGACCGGCCAGCACGCTGATGGGCAGGGCGGCGCCGATGGCACCGCCGTCGGG
ATCGTCGGGGGTCTTGCCCCCGGCGAGGGCACCGCTGGACGCTCCGGTCGCGGCGGCGGGGGTGG
ATTCGGTCGCCGCGGGAGCGACCGGAGCCGAGGCGGCACCCGAGGAGCCCGACGAGACGACGCCC
GTCGAGGCAGCGGCCTGCTGCGAGGGGATGTAGGAGCCCCCGGACGACGGCGCGGGCGATGCCGT
CGGCTGGGGGCCGTT
>r297.1 |SOURCES={KEY=4440dff4...,bw,385848-386448}|ERRORS={}|SOURCE_1="mcg" (4440dff437a67938963f7ee3177b9a39f2c413a8)
TCGCTGGGGACGTCGGCCTGGAAGTACCGGTCCTTCGAGTACGAGGTCTTCTTGCCACGGGTCTG
CAGCGCACCCAGCGACCCCATTCCGCGGTACTGCTTGAACTGCTTGCCGCCCTGGAACACGATCT
CGCCCGGAGACTCGTCCGTGCCGGCGAGCAGCGAACCGAGCATCACGGTGTCGGCACCGGCGACG
AGCGCCTTGGCGATGTCGCCCGAGTACTGCAGGCCGCCGTCGGCGATCACCGGCACGCCCGCCGG
GATCGCGGCCTGCGCGGCCTCGTAGATGGCGGTGACCTGCGGCACGCCGACACCCGCGACGACAC
GCGTGGTACAGATCGAGCCCGGACCGACGCCGACCTTCACGGCGTCCACGCCGGCGTCGATGAGC
GCCTGAGCGCCCTCGCGCGTGGCGACGTTGCCGCCGATGACGTCGACGTGCGCGAACGACTCGTC
CGCCTTCAGTCGACGGACGATGTCGATGACGCCGGCCGATTGCCCGTTGGCGGTGTCGACGACGA
GCACATCGACACCGGCGTCGCGCAGGGCCTCGGCGCGCTGCCACGCGTCGCCGAAGAAGCCGATC
GCCGCGCCGACGCGC
>r298.1 |SOURCES={KEY=4440dff4...,bw,3186858-3187458}|ERRORS={}|SOURCE_1="mcg" (4440dff437a67938963f7ee3177b9a39f2c413a8)
GATGACGGATGCCAGCGACGTCCGCAGGATCTCGGGCTCGGTGTACTCCGGGCGGCGGGTGAAGT
CGTCCTCGGAGTACAGCCGGATCGCGATCCCCGGCGACGTGCGGCCGGCGCGGCCCGAGCGCTGC
TGCGCCGACGCCTGCGACACCGCCTCGATCGGCAGCCGCTGGATCTTCGAACGGTTGCTGTACCG
CGAGATGCGCGCGGTGCCGGTGTCGACCACGTACCGGATGCCGGGGACGGTGAGGCTCGTCTCGG
CGACGTTGGTGGCGAGGATGACGCGGCGGCGGACGCCCGCGACGGTGGAGCGCTCGAATACGCGG
TGCTGCTCGGCGGCGGAGAGACGCCCGTACAGGGGCAGGACCTCGGTCGGGGAGGCATCCTTCTG
ATACGCACCGCGGATGGCATCCGCCGCGTCGCGGATCTCGGCCTCGCCGGGGAAGAAGACGAGCA
CGTCGCCCGCGGGCTCACGGTCGAGCTCGCGGAGCGCCGCGACGACGGCACCCACCTCGTCGGCG
TCATCGCTGTCACGCGCGGTCTTGCCGGCGGGCCGGGCCGAACTCCTGACTTTCTGCGGCGCCCG
GGCAGCCGGGCCGCG
>r299.1 |SOURCES={KEY=4440dff4...,fw,1621915-1622515}|ERRORS={}|SOURCE_1="mcg" (4440dff437a67938963f7ee3177b9a39f2c413a8)
CGACATCACGGCGAAGCTCGGAGCCGTGACGACGACGAACCTCGCACGGGTGAGCTGACTCAGGG
ATCCCCTCCCGGCCGGGCAGGCCGAGCTGTAGCCGACCCGGCCCCGGCTCGCCGGCCCCGACGCG
CGCCGCGTCTCACTCCGGTGGGGCGGGAGCCAGCCGGTAGAGGATCCGCGGACGGCCGCGGGCGC
CGTACCGGTGCGCGAGGTCGATGACACCGGTCGCGACGAGGTGCTCGAGGTAGCGCTGTGCGGTG
GCGCGCGACAGTCCGCACGCGGCCGCCACCTCGGCTGCCGACACGAACGCGACCGGGTCCAGGGC
TGCGCGCACCCGCTCGAGGGTCACGGATGCCAAGCCCTTCGGCCGCGCCTCCGGTGCGGTACGCG
TCGGCACGCGCACGGTCCCGGTGCCGAGCAGACGGTCGATGTCGCCCTGGCTGAGAGCGCGGTCG
CGGTCGGCATCCGCTCTCTCGCTCCGTTCGACGCGGTACGCCTCGAGCCTCCGGCGGAGCGTGTC
CGCCGTGAACGGTTTGACGAGGTAGCCGACGACGTGGGCGGCGAGCGCCTGCCGCACGGTGACCT
GGTCCTGCGACGAGC
>r300.1 |SOURCES={KEY=4440dff4...,bw,3359227-3359827}|ERRORS={}|SOURCE_1="mcg" (4440dff437a67938963f7ee3177b9a39f2c413a8)
GCGCCGTCCGCGTACTACGCCTCGATCGCCCTGTCGATGAGCCAGTCGTGGTCGAACTTCTTCTT
CGGCGCCATGGATCCCTCCGGCACGGTCACGCTCGACAAGATCCCGGGCTCGTTCTGGGTGCCGG
CGCTCTTCGTCCGTGTCTTCGGGTACTCGACGTGGGCGGTGATCCTCCCCAACGCCCTCGCCGCC
GTCGGTGCGGCCCTGATCACCGCGGTCGCGGCCCGACGGCTGGCCGGGGTGCGCGCGGGGCTCCT
GGCGGGGGCGATCGTGGCGGTCACCCCGATCTTCGTGGCGGTCTCGCGGTCGAACCAGCCCGAGT
CGTTCTTCGTCCTGGGACTGTCGATCACGGCCTGGGCGGCCATCCGCGCGATCCAGCAGCGCAGT
TTCGGCTGGCTCGTCGTGGCCGGCGCGGCGATCGGCCTGTCGTTCCAGTTCTACATGCTGGAGGC
GTGGGCGGTCTGGCCCGCGCTGGCCGCCGCCTACCTCGCCACCGCGCAGTCGTGGGCGCGCCGCA
TCGGGCACCTTCTCGTCGCGGGCGCCGTCAGCGTGGTCGCGTCGCTGTGGTGGGTGGCGATCGTC
GCGCTGATCCCCGCG
>r301.1 |SOURCES={KEY=4440dff4...,fw,2021842-2022442}|ERRORS={}|SOURCE_1="mcg" (4440dff437a67938963f7ee3177b9a39f2c413a8)
ACCGCCGCCCCGGCGGGCATGACGATGATCGACCCGCGTCGGGTCTGAAGCGCGGCGCGGGAGTC
AGTTCCGCGGAGTCTCGGGGCCGTCCGGGCTCTCGGGGGCCGCGGACGTGTCGTCGTCCTTCGGC
AGGAGGAGCGGGCGATCGACCGTCTTCGTGACCTGAGCGGGGTCGACGGCCAGCAGCAGCAGCGC
GACGCTGACGAGCACGACGATGAAGGTGACACCGGCGGCGATGGCGCCGATGACGAGCGCGCGCT
GGATCTCGTCGGCGGGGCGGGCCTGGAAGGCCCCCATCGACACGAGGGTCACGATGCCGGCGAAG
AGCGCCGCGACGAAGGCGAGCCCGAGCAGCTGGACGGGCTTCATGAGATCGCGGCGGGTGGGCTT
GTGGTCGGTCATGATGCGGCCTCCTCGGCGGGTACGGCCGGAACCGGCTCCGGGCGGCGGGGCGA
GAAACCGGCGATCGCCAGGTACACGGCGATGATCGCCGCGTAGCCGCCGAAGATGCCCACCGCGA
TGGTGATCCCCGTGAGGGTGAAGGTGCCGGCGCCGTCGATCGTGTAGTCGTACGAGAAGGCCGGG
CTGGTGAGGAGGATG
>r302.1 |SOURCES={KEY=4440dff4...,fw,2696170-2696770}|ERRORS={}|SOURCE_1="mcg" (4440dff437a67938963f7ee3177b9a39f2c413a8)
CACGGCGCTCGGCAACGTCCTCGTGCAGGCCCGCGCGCTCGGGTGCTTCGGCGCCGACGCGACCC
TCGAAGATCTGCGCGTGCGCGTCGCGCACGCGTTCCCCCCTGTCCGATACACGCCCCGCGGCTCC
GTCGTCGCGGAACCGGCGTAGTCTGTGGTCAGACCACACGAAAGCGAGACTCCATGGTTCAGCGC
CAGCTGCCCAAGGTCGGCGAGCTCCTCGAGCTCATGCAGTTCAAGAAGCCCGAGCTCGACGCCCG
CAAGCGCCGTCTCGACGCGGCGCTGACGATCGCCGATCTCCGCACGATCGCGAAGCGTCGCACGC
CCAAGGCCGCGTTCGACTACACCGACGGTGCCGCTGAGGGCGAGCTCTCGCTCGACCGCGCCCGC
CGCGCCTTCGAGGACGTCGAGTTCCACCCCGACATCCTGCGGCCGGCGGCGAACGTCGACACGTC
CTGCGAAATCCTCGGCGGCCCGTCGGCCCTGCCGTTCGGCATCGCCCCGACCGGGTTCACGCGCC
TGATGCAGACCGAGGGCGAGACCGCCGGGGCCTCCGCGGCGGCGGCCGCCGGCATCCCGTTCACC
CTCTCGACCCTCGGG
>r303.1 |SOURCES={KEY=4440dff4...,bw,1797358-1797958}|ERRORS={}|SOURCE_1="mcg" (4440dff437a67938963f7ee3177b9a39f2c413a8)
CTCGCCGCCGAGATCCGCTCGTTCCTCGTCGAGAACGTCGCCCGCACCGGCGGTCACCTCGGCCC
CAATCTGGGTGTCGTCGAGCTGACGATCGCCCTCCACCGCGTCTTCGACTCCCCGGCCGACCCGA
TCATCTTCGACACCGGGCACCAGTCGTACGTGCACAAGATCCTCACCGGCCGCCAGGACTTCGCC
CAGCTGCGTTCGCGCGGCGGCCTGGCCGGCTACCCGCAGCGTTCCGAGAGCGAGCACGACATCGT
CGAGTCCTCGCACGCGTCGAGCTCGCTGAGCTGGGCGGACGGCGTGTCGCGCGCGTTCTCCCGCA
CGGGGCGCAAGGACCGCCACGTCATCGCCGTCGTGGGCGACGGCGCGCTCACGGGCGGCATGACG
TGGGAGGCGCTGAACAACATCAGCGACGACAACGACCGCAACCTCGTCATCGTCGTCAACGACAA
CGGCCGCTCGTACGCGCCGACGATCGGCGGCATGGCCCGCTACCTCAACCGGGTGCGCACGAACG
AGGCGTACCGCACGCTGCACCGCGGGTCCGACACGCTGTTCCGCCGTCTCGGACCCGCGGCGCGC
GCGGTCTACCGCGGC
>r304.1 |SOURCES={KEY=4440dff4...,fw,1509289-1509889}|ERRORS={}|SOURCE_1="mcg" (4440dff437a67938963f7ee3177b9a39f2c413a8)
CGGGGGTCGAACACGAACGAGCCGAAGGCCACGAGCCCCGTACCGGGCAGGCCCAGGGGGTCGTC
GATGTCGGCGGCGGCAGCGATCCGGCGCCAGCGATCCGCGATCGTCGCGTCGCCCGGCTGCGCGC
CGGTGTACCGCAGCGTCAGCAGGTCGCCGAAGCCCGCGAGCGACTCTCCGCGGCGGCTCCAGAAC
AGCGGGTCGTAGCCCGTCGTGTAGTCGAGGACGTCGTCCATGGGGGAGAGTTCGCGCGTGACGAC
GCGCAGACGCGGGACGAGGTCATCCGCCGGTTGCTGCACCTTTCCACAGTAGACCGCGACTGAGA
CTCGGGGCATGGAAGCGCCAGGACGCCAGCACAGTCACCTGTCGTGCATGCGCCGCGACTTAGAC
TCGCGGCATGACGTCCCGACCCGCACCCGGCACCCGGCTCGTGTTCCGCTGGCGCAAGTGGGACG
GGTCCCCGCACTGGGAGCAGGACTGCGTCTACCTCGGCAGCGACGACTGGGGCGACTGGTTCGGG
CAGCAGATCGGGTGGCGCAGCGTCCGCCCCGGCCGCGAGTTCGTCTGCCGCGAGCCCAACGTCAC
CCTCGTCCCGGCCAG
>r305.1 |SOURCES={KEY=4440dff4...,bw,2661741-2662341}|ERRORS={}|SOURCE_1="mcg" (4440dff437a67938963f7ee3177b9a39f2c413a8)
GGCGAGCGCGTACCGAATGCGATCGGTGCGGTCGGCTTTGCAGCCTGCGGGCGTAAGGCTGATCA
TTTGAGTCCGGTGCTGGCGACGCTCTGAATGAACCGCCGCTGGAGCACGAGGAAGAGGACGGCGA
GGGGCGCCAGGGCGATGAGCGAGCCGGCCATCATGACGCCGTAGGGAATGATCCCGTCCGGGCCG
GTGAGCAGAGTCAGACCCGACGTGATCGTGCCCATCTGCTGGTCGGTCGTGAGGACGAGCGGCCA
CAGCAGGTCGTTCCAGTTGTTGACGAACGTGTAGATGCCGAGCGTCACGAGAGCGGGAACGGCAT
TGGGCAGCACGACACTCCTGAAGATCCGGAGTTCGGAGGCGCCGTCGATTCGCGCCGCATTGTCC
AGGTCACGAGGAAGCGACAGGAAGAACTGTCGGAGGAAGAAGATCCCGAATGCGTCGGCGGCGCG
CGGAGCGATCAACCCCGTGTACGAGTTGATCCATCCAAAATCCGCGATGAGCTGATAGACGGGGA
TGAGGGTTGCCTGGAAGGGCACCATGAGACTCGCCACGATCGCGATGAGAAGCACCCTGCTTCCC
CGGAAGTCGACCCTG
>r306.1 |SOURCES={KEY=4440dff4...,bw,2784223-2784823}|ERRORS={}|SOURCE_1="mcg" (4440dff437a67938963f7ee3177b9a39f2c413a8)
GACCAGCCCGGATAGTCCAGGTGCGGAAAGATCGAGAAGTCGACGAGGCCGAGCGTCTCGTCGGT
GCCGTCCGGTCGCCACTCGACGAACTCGGGCCCGATGCGCGGTGTCAACACCATGCTGCCGCCGC
TCACACCGACCCAGACCGTGTCGCGGAGCGACGGGAGAAGCGCCGCGAACCCGGACTCCCGCATC
CAGTGCGCCAGGTAGACCGCCTCGCCGCCATCCACCAGCAGCACGTCGGCTTCGCGGACCCATGG
CATCCACCGTTCCTCGCCGATGGTGGGCAACGCCGTGAGCTCGAGGACGCCGACCGACTTCCAGC
CCAGATCGACGAGACCGGCCTGCGCGCCCCACCGGCCCGCGACCGTGCGCCACACGCTCTCCGGC
GAGCACATCGGGTGTCCCCACTGCGCGGTCGGAACGACCAGCGCGCGAGACTCTTCGATCGGCCG
ACCGAGCAGCTCGACGAGCGCCGAACGAATGCTGTCGTTCATGATTCCGCCGGAGGTCAGGAGGA
GCTTCACGAGTCACCCGATTCGGTCGGTGAACCGACTACATCCCCGGCGCCATGTCGGCGAACCG
GGAGTAGTGCCCCTG
>r307.1 |SOURCES={KEY=4440dff4...,bw,1826230-1826830}|ERRORS={}|SOURCE_1="mcg" (4440dff437a67938963f7ee3177b9a39f2c413a8)
ACCAACGCGGCCTCCACGACAAGGCCGTCGGCACGGTGCTCGTCCGCAGCTGAACAACGAGAAAC
GGCCCCGCCGGAGCGGGGCCGTTCGTCGATGATCAGCGGGGACGCGGGGCGCGCATCTTCGTCGG
GTCGACGCCCTTGGGGATCGGCAACGACGACAACCCCTGCGACACCGACGACACGCGCTTGATGA
CCGCCGCCTGCGTCGTGCGGTCGACCTTCTTCGGCAGGGCCTTGATCGCGGAGGCCAGGTTCTTG
ATCTCGACCTCGCCATCGCCGTGTCCGACATAGAACACCGTCACCGGAACACCGGCGGCGACCCG
CTGGACGCGCGCCCGCTCCTCATTGACGAGACGGGACAGGCGCGTCTGCGAACCCTCACCGATGA
GGACCACGCCGCCGCGGCCGATCGCGCGGTAGACCGCCTCCTGCGTGCGGGGGTTCACGCCGATG
GGCGTCTCGGACGCCTGCCAGTTGCGGCCGAGCGAAGAAGAGATGACGTGACCGGTCGCGCCCGG
CATGCCGTCCATCCGGCGGTACATGGCCCGCGTGGACAGACGGGTCATCATGATCATCCCGACCA
GGATGCCGGCCAGGA
>r308.1 |SOURCES={KEY=4440dff4...,fw,1249907-1250507}|ERRORS={}|SOURCE_1="mcg" (4440dff437a67938963f7ee3177b9a39f2c413a8)
CACCCCCTGACCGGTTCGTCCGCCGTCCTCCCCCGCACGGATGCCAGGGGCGGCGGCACGGTCGT
CGTGACGGGCAATGCGATGGACCCGCGTCTCACCCCCGCGACCCCTGGTCTCCGGGGCGGCGCGC
GGTTCGCTTCACCGCCTGTGCCGTCCTAGCGTCGTGCCACAGTCCCCCGGCACACACGAAACACG
GAAGTTCCCCATGCCCGCTCCCCTCCTCCGCGGCTCGGAGCACGCCTCCGCCGCCGTCCGACCCG
ACGCGTTCTTCGCCCCGCAGCGCACCTCGACCGCGCACCTCCCCTCGGCGGAGGTCTTCACCCGC
AACGTCGTCCGGGGTGTGCTCGAGGTCTTCGCGGGCGTTCGCGAGGCGGAGCAGCTCGCCCGATG
GACGACGGAGGACGTCTACCGGGCCGTCGTCGTCCGCGCGGGCCTCGCTGCGCGGGCCCGCAGCG
CCCGACGCATGCCGGCGCCCCGCGACGTGCACGAGATCCGGTCGGTGCACCTCTCCTCGCCCGCC
GACGGCGTCGTCGAGGCCACGGTGATCGCCGCGGCGCGGACGCGCACGCGCGCCATCGCCCTCCG
CATCGAGGGTCTCGA
>r309.1 |SOURCES={KEY=4440dff4...,fw,1453784-1454384}|ERRORS={}|SOURCE_1="mcg" (4440dff437a67938963f7ee3177b9a39f2c413a8)
CGAGGTCGGGCCGGAGGCCGATGCCGTGGGCGGATCCGACGTGCGCGAAGACGCTGCGGAGTCCG
AGGGCCCGGGGCACGCGACGCGGACGATCGACGAACGGCTCGCTCGTCTGATCCGCGCGGTCGAG
CGATTGCAGTATCGCGTCGAGGCAGCCGCGCACGAGCGGGAGGCGGCGAAGGGTGCGCTCGATGC
CGCGCTCGCCGCGGAGCGCGAGGCGGCGTCGATGCATGAGCGTCAGGTCGAGCGGCAGACGGCGC
GGCAGCACCTCTCCGCCCTCGAGTCCGACGCCGACCGCGTCGCGGTCCTGCGGGCGGAGTCGGCG
GCCGCGGCGGCCGCGGAGGTCCTGCGGGCGTCGGTCGACGCGCTCGACCGCACACGGCGCGCGGT
CGAGCCCGCGCGTGCCGCGGTCGACGCCGCGGTCCGGGCGGCGGCCGACCTCGGCGAGGTCGGAC
TCGACGCAGCGGCCGACCTCACCATCCGCGACGACGAGCTCACGACGGTGATCGCGCGCGTCGAC
GAGGCGCTCGCCCTCGAGGACGAGTGGGCGGCGATCGAGGCCGACGTCGCGCGGCGTCGAGCGGA
CGTCGAGCGTGCCGA
>r310.1 |SOURCES={KEY=4440dff4...,fw,1144480-1145080}|ERRORS={}|SOURCE_1="mcg" (4440dff437a67938963f7ee3177b9a39f2c413a8)
TCGAGCGCATCCAACCGGCGAGACAGACGCGCGATCTCGTCGGCGAGCTGCTCCAGCCCACCCCG
AGGAGGTGACGGGTCAGCCATCACGCCTCCTCGTCGTACGTCGCCCCGCAGGTCACCTCGATGAA
GTCCGACCGCGACGACCCGGACAAGCCGACGATCCGGCGACGGTACGAGCCCGCGGGCAGGTAGT
CGTAGATCGGGTCGAGTCGGGTGTCACCCGTCACTACACCCGGTCCGGTGAGCGTGCCAGGGCCC
GTGAGGAGCCCGAGCTTGATCTGCTGCTGCTCCGACAGGAAGAGTTCCGCCAGGTCACCGCAGCC
GTACTCGTACGGGAACGGCGACTGGTCACCGGACGCGTCGAAAGACCAGAACTCCCACGGCTTCC
GCGCGGTGCGGAGGGTCTCTACGTTCGCCGAGTCGAGGGTGACAGCGTCCTTCGTCGTCGTGGAC
ACGTCCGCGTCGAGATGCAGCAGCGGGAACCCGTTGTCGATGAGGTAGGGGTCGTACTGCATCCG
CAGCAGCGTCGTGTCCGACGACCGGCCCGCTGACGCCCACGACACAGAACCCATCCGGGTCGGGT
CGAGCTGCACGCCCA
>r311.1 |SOURCES={KEY=4440dff4...,fw,941188-941788}|ERRORS={}|SOURCE_1="mcg" (4440dff437a67938963f7ee3177b9a39f2c413a8)
GCGATCACGACGTGCGCGTCACCGTCGGGGTCGACGGTCCCGCGGTGCTCGCGGGCCTCGGTGCC
GGCCGCGCGGCGACGGAGGAGCCGTTCTCCGCGGCATCCGTGACGCTCTTCCACGGCCGTGCACT
CGCGATCGTCCGGCCCACCGGCCCCGGGGAGATCCGCATCCGGGTCTCGGCCGAGGGGTATCACG
ACACCGCGGTCGGCATCCGAGCCGAGTGACCCCGGATACGACAGAAGGCCCCCGAGTACTCTCCG
AGGCCCTCCGCAACGAATCAGACCCTACGCAGGCGAACGGTTCGTGACCCGGGGATTGCCAAACC
GGCGCTGTTGGCCTAAGCGAGTCTCTGCCACACTCGCCGGATGAGGTTCGAGACGACGCTGCTGC
AGATGGGCAACAACACCGGCATCGAGGTGCCCCCCGAGGTGGTCGAGGGGCTGGGCGGCGGCAAA
CGCGCCGCGGTCACCGTCGACGTCAACGGGTACGTGTACTCCAGCACGATGGCCGTGATGGGCGG
ACGCCAGCTGATCCCCTTCTCGGCCGACAAGCGCAAGGCGACGGGCCTCGCCGGTGGCGACGCGA
TCACGGTGGAGCTGA
>r312.1 |SOURCES={KEY=4440dff4...,fw,1799085-1799685}|ERRORS={}|SOURCE_1="mcg" (4440dff437a67938963f7ee3177b9a39f2c413a8)
AAGATCGGACCGGTCGGGGTGGGCAGGTTCTTCCAGCGCTCGTCGCCCTCGAAGACGGTGGCGTA
CTGCTGGATGAACTGCTCGCGCGAGATCGACGCGTCGATGATCGTCTGCACCTGGTCGGGCGCCG
GCCAGATGTCCTTGAGGAAGACGTCCTCGCCGTTCTGGTCCTTGCCGAGGGGGTCGGTCTCGAAG
TCGAAGTTCATCGAGCCGGCCAGGGCGTAGGCGACCACCAGCGGCGGGGATGCCAGGTAGTTCAT
CTTCACGTCGGGGCTGATGCGACCCTCGAAGTTGCGGTTGCCGGAGAGGACGGCCGTGACGGCGA
GGTCGTTCTCGTTGATCGCCTCGGAGACCTCCTCGATGAGGGGGCCGGAGTTCCCGATGCAGATC
GTGCAGCCGTAGCCGACGGTGTAGAAGTCCAGGCCCTCGAGCGCCTTGTCGAGACCCGACTTCTC
GTAGTAGTCGGTGACGACCTTCGAGCCGGGGCCGAGCGTCGTCTTGACCCACGGCTTGCGCTTCA
GACCCTTGTCGACGGCGTTCTTGGCGAGCAGACCCGCCGCGATCATGACCGAGGGGTTCGAGGTG
TTCGTGCAGGACGTG
>r313.1 |SOURCES={KEY=4440dff4...,fw,3187008-3187608}|ERRORS={}|SOURCE_1="mcg" (4440dff437a67938963f7ee3177b9a39f2c413a8)
GTCTTCTTCCCCGGCGAGGCCGAGATCCGCGACGCGGCGGATGCCATCCGCGGTGCGTATCAGAA
GGATGCCTCCCCGACCGAGGTCCTGCCCCTGTACGGGCGTCTCTCCGCCGCCGAGCAGCACCGCG
TATTCGAGCGCTCCACCGTCGCGGGCGTCCGCCGCCGCGTCATCCTCGCCACCAACGTCGCCGAG
ACGAGCCTCACCGTCCCCGGCATCCGGTACGTGGTCGACACCGGCACCGCGCGCATCTCGCGGTA
CAGCAACCGTTCGAAGATCCAGCGGCTGCCGATCGAGGCGGTGTCGCAGGCGTCGGCGCAGCAGC
GCTCGGGCCGCGCCGGCCGCACGTCGCCGGGGATCGCGATCCGGCTGTACTCCGAGGACGACTTC
ACCCGCCGCCCGGAGTACACCGAGCCCGAGATCCTGCGGACGTCGCTGGCATCCGTCATCCTGCA
GATGCTGTCGCTCGGGTTCGGCGACATCCAGGCATTCCCGTTCCTGACCCCGCCCGATTCCCGAG
GCGTGAAGGCCGCGTTCGACCTGCTCGTCGAGCTCGGCGCCGTGAAACTCCCGGCGCCCGGGTCC
CGCGCCGCCGACACC
>r314.1 |SOURCES={KEY=4440dff4...,bw,3232147-3232747}|ERRORS={}|SOURCE_1="mcg" (4440dff437a67938963f7ee3177b9a39f2c413a8)
GGGGATCGAGCAGCAGAACCCCGACGTGGCCGCGGCCATCGGGGTGGTGTTGATCATCTTCGTGC
TGATCATCGCGGCGCTCCAGCGCCGGTTCGTGGGGAGGGAGGAATCATGAAGACCAGAGTCGTGA
CCTACGGCGTGCTGACGCTGGGCGCCCTGGCGTTCCTGTTCCCCTTCTACTACATGGTCGTCGGC
TCGCTGCAGACCAACCCGGACTCGACGATCGCGGGCGCGTTCCCGCACCCGTCGAACCTGACGCT
GGAGAACTACACGGCGATCGACGGGCGCATCAACCTGCTGAAGGGCCTCGTCAATTCGGGCATCT
TCACCGGGGGAGTGATCCTCGGCACGATCGTGTTCGGAGTGCTCGCCGGGTACGCGCTGGCGGTG
CTGAAGTGGCGCGGCCGGTCGGCGACCTTCGCGCTCGTGCTGCTGGTGCAGGTGATCCCGTTCCA
GCTGCTGATGATCCCGCTGTACGTGATGATCGCCCGCGACTACGGGCTGAGCGACAGCTACCTCG
GCATGATCCTGCCGTTCTTCATCAACTCCACGGCGGTCGTGATCTTCCGGCAGTACTTCCTGCAG
CTCCCCAAGGAGCTG
>r315.1 |SOURCES={KEY=4440dff4...,bw,3156675-3157275}|ERRORS={}|SOURCE_1="mcg" (4440dff437a67938963f7ee3177b9a39f2c413a8)
TCGTGCGCGACGAACTCCAGCAGGAGCTCATCCGGCTGCAGAACGATATCGGCAAGACGATCGTG
TTCGTGACGCACGACATCGACGAGGCCTTCCTGCTCGGCGACCAGGTGGTCCTGCTCGAGAAGGG
CGCGCGCGTGGCCCAGGTGGGCGCGCCGAGCGAGATCATCGAGAACCCCGCGAGCGACTTCGTCG
CGAGCTTCATCGGCGCGGTCAAGGGCAAGCGCGCCCTGAGACTGAAGACGACCGAGCGCGGCACG
GTCGTCGTGGATGCCGAGGGACGCACGCAGGGTGCGCTCGTGGAGGAGCCGCGCGCGTGACCTGG
GTCCTCAACAACCTCGGCCTGATCGGGGAGCTGACGGTGGCACACCTCCGCCAGAGCCTGATCGC
GCTCGTGGTGGGGTTCGTCCTGAGCGTGCCGCTCGGGTGGGTCGCGTGGCGCTACCGGCTCGTGC
GCAGCAGCGTCATCACCATCACCGGACTCCTGTACACGATCCCCTCGCTCGCCCTCCTGATCCTC
ATGCCCGTGATCACCGGGTGGTACTCGATCGTCAGTGAGACCAACCTCATCGTGGCGCTCGCGAT
CTACGCCGTCGCCAT
>r316.1 |SOURCES={KEY=4440dff4...,fw,2660589-2661189}|ERRORS={}|SOURCE_1="mcg" (4440dff437a67938963f7ee3177b9a39f2c413a8)
CCTTCCTACTGCCGGCGATGGCCGTGCTCGTCACGTTCGTCTTCTGGCCGATGGTCGCAGCCCTG
CGTCTCTCGTTCACGGATGCCAGCGGTTTCGGGCTCGAGGAGTTCGTCGGCTTCGACAACTATGC
GCGGGTCTTCACCGATCCCGACATCATCCGCGCGATGGGCAACACGGCGACGTACACGATCATGT
TCACGCCGATCGTGGTCGTCTTCGCCCTCGCGCTCGCTCTCGCTCTGAACAGCCCGCACCTTCCG
TGGCGAGGCGTCTTCCGCACCGCCCTGTTCCTGCCGTTCATCGTCTCGCTGGCCGTCGCGGCCTT
CGCCTGGCAATACCTGCTCGATCCGCAGGTGGGACTCCTCAACTTCTGGCTGCAGTCGTTCGGCA
TCCGCATCGGCGATGTCCTCCAAGATCCGACGCTCGCGATGCCGGCGGTGGTGCTCATCGCCGTG
TGGAAGAACTTCCCGTTCTACATGATCGTCTTCCTCGCGGGGGTCCAGGAGATCCCGCAAAGCCT
CTATGAAGCCGCGCGGATGGATGGCGCCGGCCCGATCGCACGATTCCGCAATGTCACGGTTCCGC
TCCTCGGCAACACGA
>r317.1 |SOURCES={KEY=4440dff4...,fw,283037-283637}|ERRORS={}|SOURCE_1="mcg" (4440dff437a67938963f7ee3177b9a39f2c413a8)
GACGGCGAGGAGCACACGCTCGAGCTGCGGGTCCTGGGCGAGCACCACGTCATGAACGCCCTCGC
CGCGATCGCCGCCGCCACGGCGCTGGGCGTCACGGCGGAGGAGGCGATCGCGCGCCTGTCGACCG
TCGAGCTCGCCGAGCGGTGGCGCATGCAGCCCCTCGGGTCCGAGCGCGTACGCATCATCAACGAC
GCCTACAACGCCAGCCCAGACTCGATGTCCGCGGCTCTGCGCACGCTCGCCCAGATCACCGGGCC
CGATGAGCGCACGGTCGCGGTGCTCGGCGCGATGAGCGAGCTCGGCGAGTACGCCGACGAGGAGC
ACGACCGCGTCGGTCTGCTGGCGGTGCGTCTGCGCATCCAGCGGATCGTCGTCATCGGACAGGAC
GCTCGACGCATGTACCTCGAGGCGATCTCCCAGGGATCCTGGGACGGCGAGGCCGTCTTCTTCGC
GGATGCCGACGCGGCCTACGACTACCTCCGGGACGAGCTCCGCGACGGCGATCGCGTGCTGGTGA
AGTCCTCCAACTCCGCAGGGCTCCGGTTCCTCGGCGACCGTCTGGGAGAATCGTTCGCGTGAGAT
CACTTCTGACATCGG
>r318.1 |SOURCES={KEY=4440dff4...,fw,2858116-2858716}|ERRORS={}|SOURCE_1="mcg" (4440dff437a67938963f7ee3177b9a39f2c413a8)
CCCTCGTCGACGCGGCCGCGCGGGTCGGCGCGGAGCGGCTGGTCCTCGACGACGGATGGTTCCAC
GGCCGCACCGACGACCGGCGTGCGCTCGGCGACTGGACCGTCGACGAGCGGGTGTGGCCCGACGG
TCTCGGTCCGCTCATCTCCCGCGTGAACGGCGACGGTCTCGAATTCGGGCTGTGGGTCGAACCCG
AGATGGTCAGCGCCGACTCCGACCTCGCTCGTGCACACCCGGAGTGGATGCTGACACCGGCGGAT
GCCGTGTCGTGGCGGTTCCAGCACGTGCTCGACCTCGAGCACCCCGACGCCTGGCAGCACATCTT
CGACCGCCTCGACGCGCTGCTCACCGAGTACCCGATCGCGGCGCTGAAGTGGGACCACAACCGCG
ACCTGCTCGTCCCGCACACCGGGGGTCAGGTGCGGGCGCTCTACCGGCTCCTGGACGCCCTGCGC
GCGGCGCACCCGGGCGTGGAGATCGAGTCGTGCGCGTCCGGCGGCGCCCGGATCGACCTCGGCAT
CCTGCGTCGCGTCGACCGGTTCTGGACGAGCGACACCAACGATCCGCTCGCCCGTCAGCGCATCC
AGCGGTGGACCGGCA
>r319.1 |SOURCES={KEY=4440dff4...,bw,172142-172742}|ERRORS={}|SOURCE_1="mcg" (4440dff437a67938963f7ee3177b9a39f2c413a8)
GGACCGCCGAGTGGAAGCGCTCGGTCGAGGCCCCGGGAGCCGTGTCGCCGAAGTAGTACCGCACC
CAGTGGTCGAGGCGCGCGACGGCGTCGGGGTCGTCCAGCACCCGGTCGGCGCGTGCCACGATGTC
GGCCGCGGACTCGGCATCCAGCCATTCGGCATCCGACAGGTACCCGGTGTCGTCCACGAGGGCCT
CCGGGTCGACGGGCCGCGTGACCAGCAGTGGTCTCCCCGCGGCGAGCCGGTCGTACACCATCGCG
GAGATGTCGACCACCGCGAGGTCGGCGGCGGCGAGTTGCCACCCGAGATCGGCCCCGGTGTCGTG
CACGTGCTGGGCGGTCGGATCGGCGGCATTCGCGGCGCCGAGGGCGGCGACGATCCGATCGTTCG
CCGCGCCGTAGGCCGCGTCGACCACGCCGGACCGCGGATGGGGTCGGTAGATCACCCGATGACGG
CCGGTGGCGAGCAGTGCCGTCACCAGCGCTTCGCCGTGCGTGAGGATCGAGCCGTAGTGGGCAGC
GGGACGATCCCCCTCCCACGTCGGGGCGTAGAGCACGACGCGGCGACCATCGGGCGTGTACGGCA
GGTCGCCGGAGTAGT
>r320.1 |SOURCES={KEY=4440dff4...,fw,1662638-1663238}|ERRORS={}|SOURCE_1="mcg" (4440dff437a67938963f7ee3177b9a39f2c413a8)
GGAGCCGACGTCACCGCCCGGACGACGCTGGACTTCGTCACCGCAGCCAAGGGGGAGACGATCAC
CCTGCAGGGCGAGGACGGTGTCCCGTTCAAGGTGAAGATCCCCGCGGGGGTCGCCGACGGCCAGA
AGATCCGACTGCGCGGTCGCGGCCGTCCGTCTCCGGACGGCGGCGAGAACGGCGACATCGTCGTG
ACGGTCGCGGTCCGGCCCCACCCGGTGTTCTCGCGCGAGGGGCTCAACCTGCGGCTGACGGTCCC
CGTGACCTTCACCGAGGCGGCCCTCGGCGCCACGATCGAGGTGCCCACCCTCGGGGGCGAGCCCG
TGCGGCTGCGTGTCGCACCGGGCACCCCCTCCGGGCGCGTCCTGCGGGTCAAGGGGCGCGGCATC
CATTCGTCCAAGGGCACCGGCGACCTGCTCGCCGAAGTCCAGGTGGCCGTTCCGCAGCACCTCAG
CGACGAAGCCCGCGAGGCCCTCGAGCGCTTCCACGCGCTCGAACCGAAAGAGAATCCCCGCGCCG
ACCTGATGGCCAAGGCGCGTCAGTGACGCCGTGCTCCTGGCATCCGCCACAATCGGATGCCAGGA
GCACGCGATCCACGA
>r321.1 |SOURCES={KEY=4440dff4...,bw,84843-85443}|ERRORS={}|SOURCE_1="mcg" (4440dff437a67938963f7ee3177b9a39f2c413a8)
GACGCGGCTGCGGCCGATCCGCGCTTCGTGCTCGTCGAGCACGACGAGCCCCGCGGACTCGGCGC
CGCCCGCAACAGCGGCCTCGATCTCGTCGACACGCCCTACACGGCGTTCCTCGACGCCGACGACC
GTCTCCGGCCGGGGGCGCTCGAACGGCTCTGGACCACCCTCAAGTCTTCCCGGAGCGACTTCGTG
GTCGGCGCGTACGTCCGGCTGCGGCCGGATGCCGACGGGCCGGCCTATACCGCGGGCGACGTGCA
ACCGTGGGTGTCGGCGGCCACCGACCCCGCCCGCACGGGGACGACGCTGACGGAGCACCCCGCGG
CATCCGGGAACATCGTGGCCTGGTCCAAGCTCAGCCGGACCGACTTCTGGCACGCCCACGGGCTG
CGCTTCCCCGAGGGGCGCTACTACGAGGACCAGGTCGTCGCACAGCGCATGTACACGCTCGCGAC
CGCGTTCGACGTCGTCCCCGACGTCGTCGTGGAGTGGCGGGAACGCCGCAACCGCAGCTCCATCA
CCCAGCGTCTGAGCGAGGTCGACGTGCTGCGCGACTACCTCGAGGCGCTCGGCGAGGGCATCGCC
GTGCTGCGGGCGGCG
>r322.1 |SOURCES={KEY=4440dff4...,fw,3100985-3101585}|ERRORS={}|SOURCE_1="mcg" (4440dff437a67938963f7ee3177b9a39f2c413a8)
GCACGACGAAGAGACCATCCACGCGGCCGACTGGGTCGTCGACATCGGACCCCGCGCGGGCGTCG
ACGGCGGCAACGTGGTGCACTCCGGTCCGCTCGCCCAGCTCCTCGACGACGACCGGTCGCTGACC
GGCGCGTACCTCTCGGGTCGGCGGTCGATCGAAGCGCCGAAGAAGCGGCGCAAGATCGACAAGAA
GCGTCAGGTCACCGTCGTCGGCGCGCGCGAGAACAACCTGCAGAACGTGACCGTCGACTTCCCGC
TGGGGGTGCTGACGGCCGTGACGGGCGTCAGCGGTTCGGGGAAGTCCACGCTGGTCAACGGCATC
CTGTACGAAGTCCTCGCGTCCAAGCTCAACGGCGCACGCCGCGTGCCGGGCAAGCACACGCGCGT
CACGGGTCTCGACAACCTCGACAAGGTCGTGCACGTCGACCAGGCCCCGATCGGCCGCACGCCGC
GCTCGAACCCGGCGACCTACACCGGTGTGTTCGACCGCATCCGGACGCTGTTCAGCGAGACGCCC
GAAGCGAAGGTGCGCGGCTACCAGGCCGGGCGATTCAGCTTCAACGTCAAGGGCGGCCGCTGCGA
GGCGTGCTCGGGCGA
>r323.1 |SOURCES={KEY=4440dff4...,bw,2955381-2955981}|ERRORS={}|SOURCE_1="mcg" (4440dff437a67938963f7ee3177b9a39f2c413a8)
TCGCCCGCCGCGAGGCTGTGGACCGCGTCATGGTCGTGCGGTCGAAGTCCGGCCGCATCCAGATC
GGTGTGCTCGAAGACAACGTGCTCGTCGAGCACTACGTCGCCCGCAACCAGGACGCCTCGCTCAT
CGGCAACGTCTACCTCGGTCGCGTGCAGAACGTGCTGCCGAGCATGGAAGCCGCGTTCGTCGACA
TCGGCCGCGGCCGCAACGCCGTGCTGTACTCCGGCGAGGTCGACTGGGACGGCGTCGAGACCGGC
AACCAGCCCCGCCGCATCGAGCTGGCGCTGAAGTCCGGCGACCGCGTGCTCGTGCAGGTCACGAA
GGACCCGGTGGGCCACAAGGGTGCACGCCTGACGAGCCAGATCTCGCTCCCCGGCCGCTACCTCG
TGTACGTGCCGAACGGGTCGATGAACGGCATCTCCCGCAAGCTCCCCGACACCGAGCGCGCGCGC
CTGAAGAAGATCCTCAAGGAGGTGCTGCCCGAGTCGTCGGGCGTCATCGTCCGCACCGCCGCGGA
GGGCGCGACCGAGGATCAGCTCACGCGCGACGTCCAGCGCCTCACCGCGCAGTGGGAGCACATCA
GCACCCAGGTCTCGT
>r324.1 |SOURCES={KEY=4440dff4...,fw,3640730-3641330}|ERRORS={}|SOURCE_1="mcg" (4440dff437a67938963f7ee3177b9a39f2c413a8)
GAGGTGCGTGATCACGAGGGCGGCGGCGAACAGCGCCGACATGGGCGCGGCCACCAGGAACATGG
ACAGGACGTCGGCCGCGGGCGTCACCAGCGCGCTGAACAGGACGATGGCGACGACGACGACACGC
CAATGGCGTCGGATGGTCGAGGACGAGACCAGACCCACGGCGTTGAGCAGCACGACGAAGACGGG
CAGGACGAAGGCCACGCCCGTCGCCGCGACGAGCTTCACCACGAAGTCGACGTAGGTGCTCGCGT
TCAGGATCGAACTGTCCTGGTCGGAGGAGAAGCTCGTCAGCACTTCCACGACGTGCGGGAAGATC
GTGAATCCGAGAGCGCACCCGGCGGCGAACAGCACGATCGCGGCGGTCGTGTAGCCGGCCGTCAT
CCGCCTCTCGCGGGGCGTGAGGCCGGGGGAGACGAACGCGAACAGCTCGTACAGCCAGACCGGAC
TCGACAGGATGATGCCCGCGACGACGGCGATCTTCACCTTCAGGTCGAACGCGGCGGAGACGCTG
TCGTAGTTGAGGCTCGCGTTCCGGGCCAGCGCGATCTGCTCGATGGGGTCGCGCAGGATCTCCAG
GATGCCGCCCGACAG
>r325.1 |SOURCES={KEY=4440dff4...,bw,3020196-3020796}|ERRORS={}|SOURCE_1="mcg" (4440dff437a67938963f7ee3177b9a39f2c413a8)
GCCGGCCGCACGCCCAACCCCTGCATGCGGTGCAACGAGAAGATCAAGTTCGCCGCCCTCCTCGA
GCGCGCCGTCGAACTCGGCTTCGACGCGGTGTGCACGGGCCACTACGCCACGCTCGTCGACACCC
CCGACGGGCGGGAGCTCCACCGGGCCTCGGATGCCGCGAAGGACCAGTCGTACGTCCTCGGCGTC
CTGACGGAGGCGCAGCTCGCGCACACGTACTTCCCGCTCGGGTCGACGCCGTCCAAGGCGGTCGT
CCGCGCCGAGGCGGAGGAGCGCGGACTGTCCGTCGCGCAGAAGCCCGACAGCCACGACATCTGCT
TCATCCCCGACGGCGACACGCGAGGGTGGCTCGCCGACCGCGTGGGCGCGGAGAAGGGCGAGATC
CTCGACCGCTCCGGTGCGGTCGTCGGCACGCACGAGGGAGCGCACGCCTTCACCGTCGGCCAGCG
CCGCGGACTGCAGTTGGGAGTCCCCGCCGCCGACGGCAAGCCGCGCTTCGTGCTCGAAGTGCGTC
CCGTGAACAACACGGTCGTGGTGGGACCGAAAGAGGCCCTCGCCTGCGCCGAGATCTCGGGCGAT
CGCTTCTCCTGGGCG
>r326.1 |SOURCES={KEY=4440dff4...,bw,3513760-3514360}|ERRORS={}|SOURCE_1="mcg" (4440dff437a67938963f7ee3177b9a39f2c413a8)
CCCTTCAGCATGGGTCAAACCGCACCCGCGGTCACCGATTCGGCTCCGCTCGTCGGCGCCCCTCC
CCGGAAAGCGATCGCGATGAACCGACCCCTGCGCGTGCTGTCCCTGTACGAGGGATTCTTCGCCG
GAGGAGCCCGTATCCTCCACTCCGACGTCGTCGCAGGGCTGCATGCCGACGGCGGCCAGGAGCAC
CGGGTCCTCTCGCTGACGTCCGCCGCCCGTCGCGACGCATCGCTGCAGCACGCTCACGACGACAC
CCGGTTCCGGACGCTCCGCGCCGCGGGTGTGCGCATCGACACGTTCGACCGCGTCGCCGGCGACC
AGCCGATGACCCCGGACTCCTTCAGCCCCGCCGAGCTCGCGCACGCGGCGTCCCTCATCGCGGAT
GCCGACATGGTGCTGTCCCTCAAGGAGCAGCCGTTGAGCCTGATCGTCGCGCTCGAACGGGCGGG
CATGCTGCCCGATCGCCCCCTCGCGGCGTGCCTGCACCGCTCGGATCCCGCGCACTCCGGCCCGG
CCCTGGGCTGGCTCGTCGACGCCGGCGCGACCGGCGCCGTGTCCGCGACCATCTCGTGCGCGGAA
TCGACCTCGGTCGCC
>r327.1 |SOURCES={KEY=4440dff4...,fw,3368971-3369571}|ERRORS={}|SOURCE_1="mcg" (4440dff437a67938963f7ee3177b9a39f2c413a8)
TCGCCCGCCAGGCGATGATCGGGGTGCGCGTGTCGGGAGACACCCGGGTGATCGCGGCCGAGATG
GCCGAGCTCCCGGGCGTCATCTACGTCGTCTCCACGGCGGGATCCTTCGATCTCCTCGTCGAGGT
CGTCTGCGAGAGCGACGACGACCTCATCGACCTGCTCAACGACCGCATCCGGTCGCTGCCCGACG
TCGTGGCGACCGAGACGTTCGTGTACTTGAAACTCCACCGACAGCTCTACAACTGGGGAACGCGA
TGACGCTTCACGAAATCGACCTGCAGACCGACCTCCAGGCGAAAGCCCGCGACCACCTCTGGATG
CACTTCGCCCGCCAGTCCGTGATGACCGAAGGACCCGGCGTCCCGATCATCGTCAAGGGCGAGGG
GCACCACATCTGGGATGCCGCGGGCAAGCGCTACATCGACGGCCTCTCGGGCCTCTTCGTCGTCA
ACGCCGGCCACGGCCGCCGCCGCATCGCCCAGGCCGCCGCGAAGCAGGCCGAGGAGCTCGCGTTC
TTCCCGCTGTGGTCCTACGCCCACCCGGCCGCGATCGAGCTCGCCGACCGCATCGCCCACCTGGC
CCCCGGCGACCTCAA
>r328.1 |SOURCES={KEY=4440dff4...,bw,1751872-1752472}|ERRORS={}|SOURCE_1="mcg" (4440dff437a67938963f7ee3177b9a39f2c413a8)
GCATGGACGAAGGACAGACGAGAGATTCCATGGAACAGTTGGCGCGCCGACTCGTCCTGGAGTTG
CGTTCCCGCGGAGATGTCGCGGACGGCGCCGCGGTCACAGAGATCCGGGACAGCCCGACCCCCTG
GCTCACGTTGGAGTTCACTCTCTACGATTTCTTGCCGGTTGCTTTCTTCTACGACCGTGGATGGG
GCGGCTTCAGCGTCGACTACGGGTCTCGCCGCGTTTCGCTCCTCACACTCACAGACGTGCATTTC
GACCACGGCCGCGTCCGGGTCGCGAAGGCGGTCGACGACGCCCTCACGGCGGCTCGCCTGCGAAT
CCCGGACAAGTTCCTGGCTGCTCACGGCTGGTCTGCTCAACAGCGGCAGACCGAATCATCGACTG
AGGGGGAAGTATGACGCCGGACGGCAAGACGCCACCTCTCACCGCCGAGGAAGCGGAAGCAGTCG
CGATTCGCTTCCTCGCCCGTTCGACCGAGGATGACGGCATCCCGCGGGTCATTCTCGGCCCCGCG
GTCGAAGCAGGGCCGAATTGGGTGTTCTACTATCAAGGCCGCGGCTACGTCGAGCGCGGCGATCT
CGACGAGATGCTCGT
>r329.1 |SOURCES={KEY=4440dff4...,fw,2204235-2204835}|ERRORS={}|SOURCE_1="mcg" (4440dff437a67938963f7ee3177b9a39f2c413a8)
TCGGGGCCCGTTCGCTCGGACTCACCGGCTCCGCCTGGGGCATGATCATCCTCTACACCGGGATG
CTGCTGCCGCTGGCGATCTTCCTGTACGCCGGATTCTTCCGGGGCCTCGGCACCGAGTACGAAGA
GGCCGCCACGATCGACGGCGCCACCCGGACGCAGATCTTCTTCCGCATCGTGCTGCCGCTGATGT
CGCCGGCGACGGGAACCGTCGCGATCCTCGCGGGTCTGATCGTGTGGAACGACTTCTTCACGTCG
CTGATCTTCCTCGGCGGCTCGGCGAACCAGACGCTCCCGGTCGCCATGTACTACTACATCGGCTC
GCTGGTCTCGGCCTGGAACCAGATCTTCGCGATCGTCATCGTCTCGATGGTGCCGATCCTCGCCT
TCTACCTCTTCGCTCAGAAGCGTTTCATCCAAGGTTTCGCCGGCGGCCTCAAGGGCTAGGGCGCA
CCCCGAATGGATGCCAGGACACCCGGCATCCACCGGTCGGCGCGCCCGCACAACGAAAGGACCCC
CATGTATCAGCTCGCCCCCAACATCGAACTGCTCTTCACCGAGGCCGGCGATTACCACGACCGCG
TGCGCGCGGCGGCCG
>r330.1 |SOURCES={KEY=4440dff4...,fw,325313-325913}|ERRORS={}|SOURCE_1="mcg" (4440dff437a67938963f7ee3177b9a39f2c413a8)
TGAGCTCGAGCGCGCCGTCGACCGGCGCCTGCGACATCTGACGGCCGACGCGGAGAGCCTCCGAC
ACGACCGGGCGGATGCCACGGCGGACGACGAGCACGACCCCGAGGGCTCCACGCTGTCGGGGGAG
TGGGCGCAGGTCGACGCGCTGGCCCGCGCGTCGGTCGCCGAGCGCGACGAGATCCGCGCGGCGCG
GGAGCGCGTGGCATCCGGGACCTTCGGGGTGTGCGAGGTGTGCGGGCGTCCGATCGCCGACGCGC
GCCTGGAAGCCCGGCCGACGGCACGGCGCTGCATCGTCTGCGCGACCTGAGTCCCGGGCCCCGCC
GTAGGCTCGGAGGGTGGAACCGCTGCTGATCGTCCTGCTCTTCGCCAACGCCGTCTTCAACGCGG
TCGTGTGGCCCCGGTTCTACCCGCGGATCGCGAAGGATCCCCGCGCCCGGGATGCCGCCGGCAAG
CCCACGGCGTTCCTCGTGGTGCACACGGTGCTGATCGCCATCGCCCTGGTGCTGGCGCTCGCATC
GGTGATCGCCGCGATCGCGGCCCTGGTCTCCTAGGCCGTCGCGCGCGCGGGCTCTGTAGAATGGG
GGCGCGGGTTCGCCC
>r331.1 |SOURCES={KEY=4440dff4...,fw,1328745-1329345}|ERRORS={}|SOURCE_1="mcg" (4440dff437a67938963f7ee3177b9a39f2c413a8)
GGATGGATGCCACAGCGTCCCGACGAGGTGCTTGTGCGCACCCTCCAACATCGGCGTCGAACCGG
TCGATAGGGTGGAAAGCGTGACCGACCAGCCCGATCTCTTCACCACCGCCGGCAAGATCGCGGAC
CTGCGCGCCAGGTTCCAGGACGCGGTCGTCGACGCCGAAGCCGCCGCGCGCACGAAACAGCACGC
GAAGGGCAAGCTCACCGCCCGCGAGCGCATCGAGATGCTGGTCGACCCCGGCTCGTTCGTCGAGC
TCGACGAGTACGTCCGCCACCGCACCACGGCGTTCGGCATGGACAAGTCGCGCCCCTACGGTGAC
TCCGTCGTCACGGGCACGGGCACGATCCACGGGCGCACGGTCGCCGTCTACGCGCAGGACTTCTC
CACCTTCGGCGGCTCGCTCGGCGAGGTCGCCGGCGACAAGATCATCAAGGTCATGGAGCTGGCGC
TCCGCAGCGGCATCCCGATCATCGGCATGCTCGACTCGGGCGGCGCGCGCATCCAGGAGGGTGTC
GTCGCGCTCGGCAAGTACGGCGAGATCTTCCGCTTGAACACCGCCGCCTCGGGGGTCATCCCGCA
GATCTCGATCATCAT
>r332.1 |SOURCES={KEY=4440dff4...,bw,1155286-1155886}|ERRORS={}|SOURCE_1="mcg" (4440dff437a67938963f7ee3177b9a39f2c413a8)
ACTGTACGACGCGAACTACCGGCTCCAGTACGTCCGGGCGACCGGGAACGTCCCCCGCGGTGTCG
GGCTCAGCAGCGCCGACGTGTACGCCTCACCGTTGCCGGCATCTGCGGCGAAGGTCGCGGAGCTG
GAGCGTGATCTGGCGCGCGAGTTACGGCGGCTGGGGGAGCGCGGCACACCCGAGTCTGTGCGGCG
TCTGGCGCGGGCTCTCGGGCTCATCTGACAGGGCGGCGTCCGCCGATATCTTCCCCGGTCTACGG
GCGCCGCCCACACGAACTTCCCACCCGCCCGGGTGGAGGCGCTACGCGAGCGTGTCGCGGTACGG
CCGACGGGCCATAAACGGCGGCCGACGGGCCCGATAAACGGAAGGTCACACCCCACCATGAAGCG
CAACGCATTCGGCCAGCTCATCCGCAGCCCCTACCTCCGGTTCGCCGATGGCGACGACGACAAGG
GCGGCGGCAAGGAGTTCAAGCCGGTCGAGTCGCAGGAAGAGCTCGACCGGATCGTGTCTGAGCGT
GCCCGCCGTGCCGAGCAGAAGGCTCGCGAGGAGGAGCGCGCGAAGTTCGCCGACTACGAGGACCT
GAAGTCCGACGCGGA
>r333.1 |SOURCES={KEY=4440dff4...,fw,1233340-1233940}|ERRORS={}|SOURCE_1="mcg" (4440dff437a67938963f7ee3177b9a39f2c413a8)
CCGCGGCCGCGGCGACACCGCCGGCGGCCCAGAAGTCGGCCCCGGCGGGCAACGGTCCCTGGAAG
ACGTCGAAGTGCTCCAGCACGCGGGCCAGGACGTACATCACGACCCCGGCGCCCAGACCGACGAG
GATCGTCCGGAGGATCCGTCTGGGCGGCCAGAGGACGACGACGAGGATGCCGAGCGCGGCCACGA
CGACGCAGATGACGAGCAGCGGCGAGTCGATGAGTTCGAACGACAGGAAGAAACGGTTCATCGGC
GACCTCCCCAGGCCGAGCGGGCGAGGGCGACGATCTCCCGACGTGACGCATCGGGCAGGTAGGCC
CGTCCGACCGCCGCCCCGATCGCCGGGAGATGCAGCGGATCGCGGTACGCGAGCGTCAGCTCCCG
GTACCGGGGGCGGAACTTGCCCTTGAACCGGAAGAGCGAGGCGAAGCCGTAGGCGGGTTCCAGCA
CCTCCGCGAGCCAGCGCAGCAACGCCCGCAGCGCCGACGGGTCACCGTCGGCGGCGGCGTCCGGA
GCCTCGGCGAGCGGTGCGCCGGACAGGCTGAGAACGGACGCGCCCTCCTCCTGCAACTGCAGGGC
TGCTTTGGCGATGAG
>r334.1 |SOURCES={KEY=4440dff4...,bw,1263373-1263973}|ERRORS={}|SOURCE_1="mcg" (4440dff437a67938963f7ee3177b9a39f2c413a8)
ACGGCCAGGACGGCGACGAGCGCGATCCACCCGATCGCCGTTCGGCGACGCCGGAGGGGAGCTGC
GGCGACAGACGTCACGGCGCGACCGCCCCGGCATCCGGGATTCCGACGCGGGATGCCACGGCGGT
CTCGTCGAGGCGACGGACGAGGGCATAGGCGTCGGCCGTGCCGGGGCGTCCGAGATACCGCACGT
CGTCGAACACCGCCGCCGCGGCGAGCCCGGACGAGCCGAGCGCGGGGAGCGCGTCGCCGGCGGAC
CGGGCGAACGCGCGCGCCGTGGCGCCGGGCGGCGGGTCCACGATGCCGCGCTCGGTGAGTCCGCG
TGCGAACGCGCGGAACCGGAGCACGGTCGCGGCGTCCCAATCGTCGCGCTCGGCCGCCGCCGCGG
CGTCGGCGCGGAGCTCGGCGGCGGACCGTCCGTCGTCCTCGTCGAAGAGGGCGCGCGCGGCCGGG
CGGGCCCGGGCGGTGACGCGCGGACGGCCCCAGATCAGCAGCGCCACGATGATCGCGGCGATGAC
GAGGACGGCCAGCACGACGAACGCCCACGGGCCCCAGTCGCCCGACACCGGGGCGGTGAACAGCC
GCTCCAGGAAGTCCA
>r335.1 |SOURCES={KEY=4440dff4...,bw,1981424-1982024}|ERRORS={}|SOURCE_1="mcg" (4440dff437a67938963f7ee3177b9a39f2c413a8)
CGAAGCGCTGCTCGATGTCGAGGAGGGCGCCGACGTCGTGATGGTCAAGCCGGCGCTGCCGTACC
TCGACGTGCTCGCCGACGTCCGCGCGGCCGTCGACGTGCCGGTGTGGGCGTACCAGGTGTCGGGC
GAGTACGCGATGGTTGAGGCTGCCGCGGCCCACGGTTGGATCGACCGCCGCGGAGCCGTGCTCGA
GAGCCTGCTCGGCATCCGTCGCGCCGGCGCCGATGCGATCCTGACGTACTGGGCCCTCGAGGCCG
CGCACTGGCTGCGCGCCGACCTGTAACCCCGCGTTCCGCCCGCGTGGTTGCTGTGCGCCCGCGCG
TCCCGCGCGGTGGCGTGAGTCGCCAGAATTTGTCGCTTCGGCCGCCCTGTTGGCGACAAATCTTG
GCGACTCGCGCACGTAGGGACGGGAGAATGGAAGACATGACTGACCTCAACGAACGGTGGTTCGC
GCGCGCGAAGGACGTCATTCCGGGCGGCGTGAACTCCCCCGTCCGGGCGTACGGATCCGTCGGCG
GGACGCCGCGGTTCGTGCAGTCCGCCGCGGGCGCCCGGATCACGGATGCCACGGGCCGCGAATAC
GTCGACCTCGTCGCC
>r336.1 |SOURCES={KEY=4440dff4...,fw,349898-350498}|ERRORS={}|SOURCE_1="mcg" (4440dff437a67938963f7ee3177b9a39f2c413a8)
CTGCTCCTGGTCGTCGCGACCTCGATCCGGAAGGCGCGGAAGCGTCTGCGCTACGAGTCGTGGCA
CCTCCTGCACCTGTACGGCTACCTCGGGGTCGGGCTCGCCGTGCCGCACATGCTGTGGACCGGTG
CCGACTTCACCGCCCACCCCCTCGCCACGGTGTACTGGTGGGTGCTGTGGGGCGCGACGGCAGCC
GCGGTGCTCGTCTTCCGCGTCGGTCTGCCTCTGCTCCGCTCGCTGCGGCACGGGCTCCGCGTCTC
GACGGTCCACCGGGACGGCGACCGCGGTGTCGCCGTCACGATGACCGGGCGGGGTCTGCACCGGA
TGCCGGTGCGCGCGGGTCAGTTCTTCGTGTGGCGGTTCCTCGACGGTCCCGGCTGGACCCGTGGC
CACCCGTTCTCGCTCGCCGCGGCCCCCGACGGGAGATCGCTGACGATCGCGGCGCGGCTCGTCGG
CGACGGCACCTCGCGACTGGCATCCGTGCGTCCGGGGACGCGCGTCCTCATCGAAGGGCCTTACG
GCGAGATGACGGCGGACGAGCGCACCGGGCGCAAACTCCTCCTCATCGGCGCGGGCGCCGGCGTC
GCACCGCTGGTCGCG
>r337.1 |SOURCES={KEY=4440dff4...,fw,418295-418895}|ERRORS={}|SOURCE_1="mcg" (4440dff437a67938963f7ee3177b9a39f2c413a8)
GGTGTCGGTCCGAAGCTGCAGAAGGCGATCGATCAGCTCGACGCGGTGCTGAGCGAGGCCACGGC
CGTGATGCTCCCGGCATCCGGTGAGCTCGCCCCCTCCACCTCCGTGACCGAGGGGCTCACGCTGC
TGCTCAACAAGAGCGGATACTTCGACGCGCTGCGCGCCAGCAAAGACCCGCAAGACGAAGCCCGC
CTCGAGAACCTCGACGAGCTCGTCGCGGTGACCCGCGAGTTCGCGCGCAACAACCCCGAGGGCAC
GATCATCGACTTCCTCACCGAGGTGACGCTCGTGGCGGATGCCGACGACCTCGACGACGCATCCG
GCTCGGTCTCGCTCATGACCCTGCACACCGCGAAGGGCCTCGAGTACGACGCGGTCTTCCTCACG
GGCGTCGAGGAAGACCTGCTCCCGCACCGCATCTCGGCGAACGAGCCGGGCGGACCGCAGGAGGA
GCGACGCCTGTTCTACGTGGGCATCACCCGCGCCCGCAAGCGCCTGCACGTCTCGCTCGCGATGA
CCCGCGCTCAGTTCGGCGAGGTCACGGTCGCGATGCCCAGCCGGTTCCTGCAGGAGATCCCCGCC
GATCTCATCGACTGG
>r338.1 |SOURCES={KEY=4440dff4...,bw,3112516-3113116}|ERRORS={}|SOURCE_1="mcg" (4440dff437a67938963f7ee3177b9a39f2c413a8)
CTCCCGCGAGCTGGCTCTGCGTCTCCAGCGCAACGTCGACAAGCCCCGCAATCTCGCCAAGTCGG
TGACCGTCGCATGACGACGCCCCCGGCTCGGCTTCCCCTCCCGAGAAAGGCCGCCCGCATGGTCC
CCGCTCCCCCCACTCCGAACCGACGACGGCGTCGCCTGCGTCTCACGATCGCCGCCGTCGCCCTC
GCGGCGATCCCTCTCGCCGGTCTCGTCGCCGTCGCGCCGTCCCCCGCTCAGGCGGCCACGCGCAC
GGTCGTGAGTCTCACGTTCGACGACGCCAACGCCAACCAACTGAACGCTCTGCCGGCGCTGAAGG
CGAACGGGATGAAGGCGACGTTCTACGTCCCGTCAGGCTTCATCGGCGCGGCCGGACATATGACC
CGCGCCGACCTGACGAACCTCGCGAGTGCGGGGCACGAGATCGGCGGCCACACGGTGAACCACCC
CGATCTCGCGCAGGTGAGCGTCGACGAGGCGAAGCGGCAGATCTGCACCGACCGGAAGAACCTGA
CGTCGTGGGGCTTCACGGTCCGCAGTTTCGCGTACCCGTTCGCCTCCAGCACTCCCGACGTCGAG
AAGGCCGCGGCCGAC
>r339.1 |SOURCES={KEY=4440dff4...,bw,714893-715493}|ERRORS={}|SOURCE_1="mcg" (4440dff437a67938963f7ee3177b9a39f2c413a8)
CGAGCGTGGTGATGTCGCGGAAGCGGTACAGCATGTACCAGAGGTCGCTGTCCTCCCCCGCGCGC
ACCCAGCCCGAGCCGAGGAATCCGGGGAAGGCGGTCGCGAGGTCGGTGCCGGCCTGCATCCAGGA
GGTCGCTTCGGCGGTGCGCGTCGGGTCGATGCGCCGCTCGATCGCCACCGTGATGGGGTGGGCGT
CGGTGTCTGCCATGGTTCCATCTTCGGGTACCGTCCGCGTCCCGGTTCTCCCGGCCCTCGTCCCG
GTTGTCGCGCCGCATGTTCCGGAAGTGGCCGGTCTGCGGGTGCGAGAACCGCAGAAGGTGGGACG
AGGTCCGACTCGGCAAAGACATGGATGCCATTCCCAGGCGCGGGCTGTAACGTGGTGCGGTCGGC
TCTGGACGCCGCGTGTGATGCGCGGATGGGTTTGTGAGTCCAAGGGGCCGATGGACAGGACGCGA
TCGCGGCCTCGACCATCATCAGTGAATGGCCCCCGGCCGACGACAGTCCGGGTTTCGCACCGCCA
CGAGCGGTGTCGCTGTTTCGCGCGAACAGAACCCAGGAAGTCCCCCATGCCTAAGAACAAGAAGC
CCGCCGGCGGTCGCG
>r340.1 |SOURCES={KEY=4440dff4...,fw,1739712-1740312}|ERRORS={}|SOURCE_1="mcg" (4440dff437a67938963f7ee3177b9a39f2c413a8)
ACGGCGACCGCCGCGTCGTTCGGCGTCTTCGGCCTGGGCGAGGAGACGTGGTCGAGCGGCCGCGC
CCCCGCGGCGTGCAACGGCCTGTGCGCGTACACGCCGTCGCGGGGCATGATCTCGGTGCGCGGCA
ACTGGCCGCTCGTGCCGACCATGGACGTCGTCGTGCCGCACACGCGCTCGATGGCCGACCTGCTC
GCGGTGCTCGACGTCATTGTCGCCGACGACCCCGAGACGCGCGGTGATTTCTGGCGCGCGCAGCC
GTGGGTTCCGCTCCCCACGGTGGACGAGGTGCGGCCGCCGTCGTTCGCCGAGCTCGCCGAGGGGT
CCTCGCTGCGGGGCAAGCGCATCGGCATCCCGCGCATGTTCCTCGGGGACGATCCGCTGGTGGGG
ACCGGTCCGCGCGGCGTCGGCGGGCCGACCGGTGAGCCGATCGAGCTGCGGCCGTCGCTGCGCGA
GCTCTTCGATGTGGCCCGCGCGGATCTCGAGGCCGCGGGCGCGATCGTGGTCGACTGCGACTTCC
CGCTCGTCAGCAACTACGAGGGCGACCGTCCGGGGGCGCCGACGATCAAGACGCGGGGTCTGGTG
TCGGAGGAGTTCCTG
>r341.1 |SOURCES={KEY=4440dff4...,fw,1149923-1150523}|ERRORS={}|SOURCE_1="mcg" (4440dff437a67938963f7ee3177b9a39f2c413a8)
TCGCCTCGGGAAGCCATTCGCCGAACTCGCCCGTGTTGCGCTCGACGATGATGAGCGCCTGCACG
AGGTCTCGGGACTCGTCGTCCCACTCGCTCTCCGTCGTCGACGACACGACGCGGCCGTGCTCGTC
GTGGACGTAGACGGTGGTGGGCTGCCAGCCCCAGTACCTCCGCGGGGAGATGCCGGCGCGAACGG
CGGCAGCTACTTCGTTGCGGAGCGCCGCGCTGCCCCGAAGTCTTTTACCAGTGCGTCCAGTCGGC
TCGCGGGCTCTGCTTCGTTGAGGGACCAGACGGCGTTCTGGACGTCGGTGACCTCGGACCCGGAG
AGAACTGCGAACAGGCGTGCCCACTGCTCGAGCGTGAGGCGGTGTTCCTCGTCATCTTCGATTCG
GAAGCCGTACGCGGTGTCGGTGTCCTGGTCGACGTACGCGGCGGCCGCGAGGGAGAGGGTGGAGA
TGTTGTACCCGTAGTGACGGTCGACGGGCACGTCAGCGCGGACCGGGTGGTGGAGGCTAAGCTCG
CTCCACGCGTGGCCGGGGATGCGGTAGAACCGCAGCGTCACGAGAGACTCCATGGCACGCTCACG
GAGGTCTTCGATCTG
>r342.1 |SOURCES={KEY=4440dff4...,bw,1229952-1230552}|ERRORS={}|SOURCE_1="mcg" (4440dff437a67938963f7ee3177b9a39f2c413a8)
ACATCTGCAGCGTCTCGACGACCACGCCCTGACCGGCGAAGGCGGCGTCGCCGTGCACGAGGATC
GGCAGCCACGAGAACGTGCCGATGGGCTTGCGGTCCTGCTTCGCGCGGACGATGCCCTCGAGCAC
GCCGTCGACGGTCTCGAGGTGGGAGGGGTTCGCGGCGAGGTAGACGGGCAGCTCGTCGCCGGCAT
CGCCGACGAAGGTCCCCTCGGTGCCGAGGTGGTACTTCACGTCGCCCGAGCCGCGCTTGCTGCCG
ACGGCGACGGCGCCCTCGAACTCGCGGAACACCTGGCCGTACGTCTTGCCGGCGATGTTGGTGAG
CACGTTGAGTCGGCCACGGTGCGCCATGCCGATCGCCGCACCGTCCATGCCCGCGGAGGCGGCGC
CCTGCAGGATCTGGTCGAGCAGCGGGATGAGGGACTCGCCACCTTCGAGGCTGAACCGCTTCTGC
CCGACGAACTTCGTCTGCAGGAACGTCTCGAAGGCCTCGGCCTGGTTCAACTTCGACAGGATGCG
CAGCTGTTCGTCGTGGCCGGGCTTGGTGTACTTGACCTCGACGTTGCGCTGGAACCACTGGCGCT
GGCCGGGGTCCTGGA
>r343.1 |SOURCES={KEY=4440dff4...,fw,2717380-2717980}|ERRORS={}|SOURCE_1="mcg" (4440dff437a67938963f7ee3177b9a39f2c413a8)
CGGATCTCGTCGCGCACCCACTCGAGCGCGGCGATCTGGTCGCGGAGCCCGCGGTTCGACGGGAC
GCCGTCGATCGCGCCGAAGCCGTCGAACCCCAGCCGGTACGAGATCACCACCGTCACCACGCCGT
CGCGCGCGAACGCGTCGCCGTCGTACCAGCGGCTCGCGGGCGACCCCGACACGAATCCGCCGCCG
TGGATCCAGACGAGCACCGGGAGGGCGGCATCCGGGGTCGCGTCCCGCGGCGCGAAGACGTTGAC
GTTCAGCGTGGCGTCGCCGGGCACGCTCGGTTCGGGGATGAGCGTGATCCCGGTGTCACCGCGCT
GTGCGGTCGCACCGTAGGTCGTCGAGGCGCGCTCGCCCTCCCACGGCTCCGGGGGTTCCGGGGTG
GCGAACCGCAACCGTCCGACGGGTGCCTGCGCGAACGGGATGCCGAGGAACACCGCCGTCCCTCC
GCGGGTGAACCCGCGCACGCGGCCGCGGGTGGTGGCGACGACGGGTTCCGTGGCATCCATCGCCC
CATCCTGTCGTCCCACCCGGGCGAGTCGCCAGGATTTGTCGCCTGGCGGGCGCTCACGGCGACAA
ATCCTGGCGACTCAC
>r344.1 |SOURCES={KEY=4440dff4...,fw,1521897-1522497}|ERRORS={}|SOURCE_1="mcg" (4440dff437a67938963f7ee3177b9a39f2c413a8)
CCCGTCGAGCGAGACGTTCAGATCGACGCGGACGGCCATGGCGTTCCTTCGTGATTCGGGCGGCG
AGTGACGGATCGCACCTTATCAATCCTCCGATGGCGGTCGTGGCTGTGCCCCGGGGTGGGTCGGA
GGAGTTTTCCTTGCCACGAGTGGCAAGTGACCCTACCCTCGGCGGCATCCGACATGAAAGGAGCT
TTCCCCATGCCCGCGACGACACCACCCGCTGCTCCTCCGTCCGGCCTCCCCCGTCGGCTGCTGCT
CGTGGGAGCGGCCGCGGGTGTAGCCGGAGCCGTGAGTGCAGCGTCCGCCTCGCCGGCCGAAGCCG
CTCCGGGAACCACGGCGTGGCTCCTCGGCGGCAATTCCGGCGTCTCGACGGACGGTTCCAACTTC
CTCGGGCCCACCACGGCCGGCGCCCCCTTGATCTTCAAGACGCGTGCCTCGGGGGCGACCTCGAA
CGCCGAACGCATGCGGATCCTCGCGAACGGGAATGTGGGCATCGGGGTGACCACCCCGACGGCGA
AACTGCAGGTGAAGACGGGCGGGACGGCGATCCAGGCCTCGTCCACGAGCACAGCCGCATCGTCC
GCGACGATCTCAGCG
>r345.1 |SOURCES={KEY=4440dff4...,bw,391339-391939}|ERRORS={}|SOURCE_1="mcg" (4440dff437a67938963f7ee3177b9a39f2c413a8)
CGTGGATCACGAGGATCGCGAGCGAGATGTTCACACCGTCGCCGGTCGAGAGGATCTCGCAGCCG
CTGCCACCCGGCACGAACAGGGAGAACCACTGGCATCCGGGTCCGGGGATGGCATCGGCGAACCA
CAGGAAGCCACCGGATCCGCCCAGGAAGAGTTCCTTGTGGATGGGCGTGTACTTCACGATCATCT
CGGCGACGAGCAGGAGCAGGCCGGTACCGGTGATGATCGAGCAGATCTGGTAGAACTTCAGGGCT
CCGCGGATCGCCGGGAACGAGGCGAGCTTGGGGGCGCGGGGCATGGATGCCAGTCTAGTCGCGGG
ATTCCGCGGAACCCGCCGCGAGGGCCTCGGACTGTTCGTCCTCGAGATCTTCCACTTCCTTCTCC
CACGCGTCGCGGGCGAGGCGGTACCAGAGGTACAGGGCGAAGCCGGCGAAGATGGCCCACTCCAC
GGCGTAGAAGATGTTCAGCCAGTTCACGCTCGAGCGCTCATCGGGAGCGGGCGAGTCGATGGCAT
CCAGGGGTCCGATCGCGGACTGCGACGCGAGATAGGGACGGTAGACGGCGACCCCGTCGACGTCG
TGCCAGCGCCCCAGC
>r346.1 |SOURCES={KEY=4440dff4...,bw,1835537-1836137}|ERRORS={}|SOURCE_1="mcg" (4440dff437a67938963f7ee3177b9a39f2c413a8)
CGCGCACCAGCAGTACTACGACCGGTGGGCGAAGAGCTGGGAGTTCCAGGCGCTTCTCAAGGCGC
GGGCGATCGCCGGCGACGCCGCGCTCGGCGCCGAGTACATCGCCGCCGTGCAGCCCCTCGTCTGG
CACAGCGCCGCCCGCGAGAACTTCGTCGAGGGCGTGCAGCGCATGCGCGAGCGAGTCACCGAGCA
CATCCCCGCGAGCGAGGTGAACCGGCAGGTGAAGCTCGGGCCGGGCGGCATCCGGGATGTCGAGT
TCACCGTGCAGCTGCTGCAGCTCGTGCACGGGCTCACCGACGAACGCATCCGTCAGCGCGGCACG
CTCGAGGCCCTCGACGCGCTCGTCGCCGAGGGCTACATCGGTCGGAGCGAAGCCGAAGCGTTCGG
CCGCGACTACCGCTTGCTCCGGCTGATCGAGCATCGGCTGCAGCTCCGGGGGCTGCGGCGCACCG
CGCTGCTCCCCGAGAAGGAAGACGACCTCCGCGTCCTCGCCCGCGCGACCGGCCTCTCGGATTCG
GCGGCGGGGGTGCAGGCCGCGTGGGAGAGCATCAAGCGCGAAGTCCGCGACATCCACGTCCGGCT
CTTCTACCGGCCGCT
>r347.1 |SOURCES={KEY=4440dff4...,bw,1147046-1147646}|ERRORS={}|SOURCE_1="mcg" (4440dff437a67938963f7ee3177b9a39f2c413a8)
AGTACCTGGAGACCCTCTCCGGGGGGGACTCGCAGTTCATCAATTTCGGCGACGCGCTAACCAAA
ATGCAGGACAAGCAGCGGGAGTGGGCTGAGGACACCGCGTCCAAGACCGAGGATTCCTCTGACTC
CTGGAAGGACTACTACGACGGATTCTCGGTCAATCTGGCCGACTACATCACTGAGTTGCAGACAC
AGATCGATGCTCAGACCTCGTGGGAGCAGAACATGATTCTGCTTTCCGGCCGCGTATCGGAAGGT
GTCCTTTCTGAGCTGGCATCTCTCGGCCCGGAGGGTGCTCCTCTAGTCGCGGAGCTGGTAAATGC
CAGCGATGAACAGCTGGCCGTGATGGAGCAAGCTTTCGGTGAGCGGTCGAAGAGCGGTACGGATG
CTTTCACTAGCGCCCTGACGAATGCGTCACCGATTGTGGCGGCGGCGGCGGCGCAACTCGGCCAG
GGCGCCGCATCTGAGATCGCTGGCAAGTTGGCCAGCGGTCAGGCCACGGTCGAGCAGATCATGAG
GGAGTACAAGCTCCGCATCGAGAACGTCACGCCGTACCTGAAGGTGGACACCTCGGGAGTCAATG
CTCAGCTCACCGCGA
>r348.1 |SOURCES={KEY=4440dff4...,fw,6265-6865}|ERRORS={}|SOURCE_1="mcg" (4440dff437a67938963f7ee3177b9a39f2c413a8)
GTCGCCGACGTCGTCGACGGGTTCGACCGTGAGTGGTCGCGTTTCCGCGGCGACTCGCTGGTGTC
CTCGCTCGCGGAGGGACGCGTGGCATCCATCGACGCGCCTCGCGACACGGATGCCATGCTGGCGC
TCTACGACGAACTCGACGTCGCGACGCGCGGGGCGGTGAACCCGCTCGTCGGCGACGCCCTGGCC
CGGCTCGGGTACGACGCGCGCCTGACGCTCGCGCCGTGGGGGTCGCCGGAGCCCGCGCCGGACTG
GCGGGCGGTCGTGACGTGGGGGAGCGGCCTCCTCTCGCTGTCCCGCCCCGCCACGCTCGACGTGG
GCGCGCTCGGCAAGGGGCGACTGGTGGACCGCGTGCTCGAGGTCGTCCGCACCGATGTCGACGGC
GACGTGATCGTCGACGGTTCGGGAGACCTCGCCGTGAGCGGAGCGCCCGTCCGCATCGGACTCGA
GCACCCGTACGACCCCACCCGCGCGATCGGCATCGTGGAGGTCCGCGATGCGGCGCTCTGCGCCT
CGGCCATCACGCGCCGCGCGTGGGGCGACGGGCTCCACCACGTCCTCGACGCCCGCACGGGAGCG
CCCGTCCAGGCGTAC
>r349.1 |SOURCES={KEY=4440dff4...,fw,2819514-2820114}|ERRORS={}|SOURCE_1="mcg" (4440dff437a67938963f7ee3177b9a39f2c413a8)
ATGAACACGGCTCCGCCCTCGGCGTGCACGGCATCCGCCACCTTCGCCCAGCCGGCCGCCTGCGC
GTCGGTGACGATGCCCGGCTGACCCGGGTACGCCCGCGACTCGGGGCTCGGGAAGACGCCCTCGG
TCACGAGCAGGCCGATGCCCGCGCGCTGCGCGTAGTACGTCGCGATGAGGTGTCCGGGAACGCCG
TCGGCGCTCGCGCGCAGGCGGGTCATCGGGGCGAGCGAAACGCGGTTGCGGACGTCGACGGCGCC
GACGGTGGTGGGGCTGAACAGACTCACGGGTGTCCTTTCGAGGCGGGGGCAGTTCCACGCGGGTG
CAACTCGGGGTGCGGGGTGTGCATTCCGCGGATGCACGTCTTCTCACCGCACTCGTGCTGCGAGC
GCGATGAGAATCCGCGTCGTCTCGGACGGATTGGCACCGCGCTCGTGACGTAGGCATGGCCGACG
CGGCCATGTCGTGAGGAGGTCGCACGATGCCGCGTGACTGACGATGTGGTGTCCGCGTTGCTTCG
CGCGCTGGAACGCGCGCCGGACGACGATGCGCTGCCTCCACACAGCCGAACTCCTCATGCAGATC
GGCCGAATGTCCGAG
>r350.1 |SOURCES={KEY=4440dff4...,bw,2970073-2970673}|ERRORS={}|SOURCE_1="mcg" (4440dff437a67938963f7ee3177b9a39f2c413a8)
GCGGCGGAGAACACGCCGTCGCGCAGCACGCGTTCGGCCTCGAACCAGGGGCGCAGCGCGGCGCG
GTCGAGGTCGTACTGCTCGGCGCGGACCTTCTCGGTGTAGAACGCCCAGTCGTGCGCCTCGATCC
GGATGCCGTCGCCATCAGCGATGCGCTGGAGCGCGGCCTGCTCGGCCCGGGCGTTGGCGGCCGCG
GGCACCGCGAGGCGACGCAGCAGATCGTGAACCGCTTCGGGAGAACCGGCGGTCTGGTCGGCGAG
CACCGCGGCGGCGTGCGAGGAGTAGCCGAGGAGGGCGGCCCTTTCGGCGCGCAGCCGCACGATGT
CGCGCAGGGTGGCGCGGTTGTCGTGGGCGTTCCCGCGGGTGCCGCGCGCGCGGGAAGCCTCGAGC
AGTCGGCGACGGCTCTCGCGGTTCGTGAGCGAGGCGAGGTACGGGTGCCCCGTGTACAGCGTGAG
GGTCACGACGTAGCGCCCGTCGAGTCCGCGCTCGGTGGCGGCCTGCGCCGCGGCGGAGAGCTCGC
CGTCGCTCAGTCCGTCCAGCTCGGCCGCGTGGTCGAACACGACCGCGAGCTCGTTGGTGTCGGCG
AGGAGGTTCTTCTCG
>r351.1 |SOURCES={KEY=4440dff4...,fw,759382-759982}|ERRORS={}|SOURCE_1="mcg" (4440dff437a67938963f7ee3177b9a39f2c413a8)
CAGCCGGCCGCGCGTGCGGCGTACGTGTTCGCCGTGGCGGCGACGTCGTCGACGTAGCTGTCGAG
GTGGTTGTACGAGAAGATCGCCCGCCGCCAGCCGGAGGCGCTCGTCATCTCGCCGGCGGCGCACA
GGTAGCGGCCCGCGGCGAGCGCGGCGTCGTCGATCTGGTTCGGGTCGGCCACCCCGTCGCCGTTG
CCGTCGGCTCCCCACCGCTGCCACGTCGCGGGGATGAACTGCAACGGGCCCACGGCGCGGTCCCA
GGTGGCATCCCCGTCCCAGCGTCCGCCGTCGGTGTCGCCGATCGCAGCGCTGGCGGTGCCGTCGA
GGGGGATGCCGCGGATCGCCGGCTGCGGATACCCCGCGTCGTCGAGGTGACCACCGGAGTGCGTG
CCGTGGGCGGATTCGATGGCGCCGATCCCCGCGAGGGTGTTCCAGCCGAGCCCGCAGCCCGGCTG
TTCGGCCTTCAGCGTGAGCGCGGCCGACGCGTAGGCGCGCAGGGCCCGCTCCGGGATGCCGGTCG
CCGCCGCCGTGCGGGCGGTCCAGGCCGGATCGGCGGGGACGATCTCCGCGAGGGGCGGGGCCGAC
GGCACGGGAACCGCG
>r352.1 |SOURCES={KEY=4440dff4...,fw,2511992-2512592}|ERRORS={}|SOURCE_1="mcg" (4440dff437a67938963f7ee3177b9a39f2c413a8)
GCTGGTCGTCGTGGTGGTCGCGTAGCCGGCCTTGGTCGCCGTGACACTGACCGTGATCCTTCTCC
CGCTGTCGGCGGGTGCGAGCTGGTAGGTCCGCACGGTCGCGCCGGGGATCGCCTGTCCGTCGCGC
TTCCATTGGAAGGTGAGCGCATCGGGCGACGGAACCCAGGTTCCGGTGGCGGCGCTGAGCGTCGA
TCCGACGATCGTCTTCCCGGAAACGGTGGGGGTCGGTGCGGTGGTGAAGGCGGCGACGACGGTCC
GTCCGGTGCTCGTTCGGGTGACAGAGGTGTATCCGGACTTGCTGGCGGTCACGGTGACGGTGATC
TTCTTGCCGACTTCGGCGGTCGTCAGAGTGTAGGTCTTCGCGGTCGCCCCGCTGATCGCGGCCCC
GTTCTGGTTCCACTGGTAGCCGAAGGCGTCGGGAGTAGGGGTCCACGTGCCCGTGGCCGCGGTCA
GGGTGGAACCCACCGAGATCGACCCCGTGAAAGTCGGGGTGGGCGCCACGGAGAAGACGCCGGAG
ACGGCGGTCCGACCCGTGCTCGTTCTGGCCGTCGTGGTGTAACCGGTCTTGCGGGCAGTGACGGT
CACCGTGATCTTCTT
>r353.1 |SOURCES={KEY=4440dff4...,bw,128558-129158}|ERRORS={}|SOURCE_1="mcg" (4440dff437a67938963f7ee3177b9a39f2c413a8)
CACGGCCACCGCGCAGTCCGTCCTGGAGCGTGGCGGCAACGCGTTCGACGCGGCCGTGGCGGCGG
CCTTCGTGCTGCACGTCGTCGAGCCGCACCTCAACGGCCCAGGCGGCGACCTCGTCGCGATCGTG
CGGCCCGCCGGCAGCGACGAACCGCTCGTGCTGATGGGACAGGGCCCCGCACCGGCCGGCGCGTC
CGTGGAGGCGTTCCGTGCGCGCGGCCTCGACCTCGTGCCCGGCGCGGGCGGGCTCGCGGCCGCGG
TGCCCGGCGCCGTCGACGCATGGCTGCTGCTCCTGCGCGATCACGGCACGTGGGACCTCGCCGAC
GTGCTCGACTACGCGATCGGCTACGCGCGCGACGGGCACCCGCTCGTCGCCGGCGCCGCCGTGAC
GATCGGACGGGTCGCCGACCTGTTCCGCGACCACTGGACGACCTCGGCCGACCTGTGGATGCCGA
CCGGCGCGGCGCCCGCGCCGAACACGATCGTCCGCAACCCGGCGTACGCCGGCGTGCTGGAAGGT
CTCGTCGCGACGGGATCTCCTGCCGACGGTCGGGAGGCTCGGATCGACGCGGCCCGACGCGAGTG
GATGACCGCGGTGCT
>r354.1 |SOURCES={KEY=4440dff4...,fw,2647464-2648064}|ERRORS={}|SOURCE_1="mcg" (4440dff437a67938963f7ee3177b9a39f2c413a8)
AAGGTCAAGGCCCTCGGCTACCTGCAGGCGCCCGTCGTCATCACGGACGAGGACCACTGGGCGGG
CTTCCGCCCCGACAAGATCGACGAGCTCGCAGCCCGTCTCACGTGAGCTGCAGCTCACAGGGGAG
AGCCCCGGTCCGGATTCACTCCGGCCGGGGCTCTTTCTTCTTCCGGGGCTTGGTCACCGGGATCT
TCACCTGCGGGTGATCTCGCAGCCACTCGAGCGTCGGCCGCGGCGCCGGCGCCAGCCAGGCCTGG
GTGCGGCCGCGGCTCATCCGCCCCGAGGGGACCATCACTCGGTAGGGGCCGACCGCCTCGAGCAG
CTCACCCTTGGCGACCTGGGCGCGGAACCTGTTGCGGAACTCGACCTCTTCGAGGACCTCGCCGC
CGTCGGCGCGCAGCCGCCGGCTCATCTCGCCGCTGTCCGGGTTGGTCAGCCGCACCACGAGGACA
CCACGGTCGCGCAGCTGCACCACGGTGAGCAGGTGCGGCCGCAGCCAGCCGTCCCGCTTCCAGGC
GTCGCTGATCGGTGCGCCGCGGCCGGCGATGTCCCACAGCGCCTCACGGGCGAACAGCAGCTCAC
GCCGCTCACGCTCGA
>r355.1 |SOURCES={KEY=4440dff4...,bw,808687-809287}|ERRORS={}|SOURCE_1="mcg" (4440dff437a67938963f7ee3177b9a39f2c413a8)
CACCTCCGCATCGCGCTGAGGACGCGGCCCGACGAGGCTCATCTGCCCGGCCAGCACGTTGAACA
GCTGCGGGATCTCGTCAAGCGAGTACCTCCGCAGAATACGGCCGATCGGCGTGATGCGCGGGTCG
TCGTCGATCTTGAACAGGGGGGCGCCGTCGCGTCCCTGGCTCGTCAGGAGTTCCGACAGGCGGGC
GTCGGCGCCGTCGACCATGGAGCGGAACTTGATCATCCCGAATCGGACGCCGCCCTGACCGACAC
GTTCCTGCCGGTACAGGATCGGGCCGGGGCCCGACAGTCGCACGAGGACGGCCAGGACGAGCAGC
AGCGGACTGAGGGCCCCGAGCAGCAGCAGGGACCCCACGAAATCGAACGCGCGTTTCAGGACCCG
CTGACGGGTGGAGTATTGCGGCGTCTCGACGTGGACGAGGGGGAGACCCGCGACCGGGCGCGTGT
GGATCCGTGGCCCGGCGACGTCCGTCAGGTTCACGGCGACGATCAGGTGCTGCCGCCCGGGCTCG
AGGCCCCAGCCGATCCGCCGGATGTCATGGGCGTCGATGTGTCCGCCGCCGGTGACGAGCACGCT
GTCGGCGTCCAACTC
>r356.1 |SOURCES={KEY=4440dff4...,fw,3400632-3401232}|ERRORS={}|SOURCE_1="mcg" (4440dff437a67938963f7ee3177b9a39f2c413a8)
ATGCACGACGAGGCCATCCCGACGCTGCGCCCGGTACCGGGGATCGACCTCGACGCCTACTGCGA
CCAGCTGATCGCGCGGTTCAGCAGCGAGGCGATCCGCGACACGCTCGCGCGCCAGGTGGTGGACG
GGTCGGACCGGCTCCCCAAGTTCCTGCTCCCCGTGGTGCGCGAGCAGCTCTCCACCGGCGGGCGC
ATCGACCACGCCACCCTCGTGCTCGCGGCGTGGAGCGTCTTCCTCGAAGGCCGCACGGAGACGGG
TGAGGAGACCCCCGCGGTGGACAGTCGTCTCGACGAACTGCGCGCGATCGTGGCCCACGACCCGG
CGGCGCTGCTCGACTACGCGCCCGTCTTCGGCGATCTCGGGCAGGACGCGCGCCTGCGCACGGCG
TATCTCGCCGCACGCGCGACGTTGGCCGAGCGCGGCGCGCGGGGCGCGATCGCCGAGATCACCGG
CGGCTGAGGGCGACTCGCCGGCGCTGCCGCGGGGCCTCGACCCGGCGTCGAGCGTCGCTCACCGT
CCCGGCAGATGCCCCAAGAACCCGGCGATCGCGGCACGGAACCGCTCCGGCTCCTGGTTGGCCTC
GTTGCAGTGACCCCC
>r357.1 |SOURCES={KEY=4440dff4...,fw,1211557-1212157}|ERRORS={}|SOURCE_1="mcg" (4440dff437a67938963f7ee3177b9a39f2c413a8)
GCGCGGGTCCGCACTCGGGGTGACCGCGGGACTCATCGGGTGGTTCGTGCTGGTCGAGCTGGCCA
GCGGCATCCTGCAGGGGTACTACGTGCCGTTGCTGCCCGACATCGTCGTGCACCTCGGCATCCGG
GATGCCGACGTCAACTGGTTCGAGGCGGCGCAGCTGCTGCTCTCCGCGCTGGTGCTGCCCATCCT
GGCCAAGCTCGGCGACGTGTTCGGGCACAAGCGCATCCTGCTCGGCTCGGCGATCGCCACGGCGG
CCGCGAGCTGGTGGCTCGTGTTCGCCGACTCCTTCCCGACGTTCCTCCTCGCGTGGGCGCTCCAG
GGTTTCTACGTCGTGTGGCTCCCGTTGGAGATCGCCCTCATCTTCGACCGCGGCCGCCGGCAGAG
CCGTGGCGTCTCGCAGACCCGCCGCGCGGCGGGGCTGCTCGTCGTCGGCCTCCAGGTCGGCGCCA
TCGCGGGCGCCCTCGCCGCCGGGCGCCTGTTCGCCGCCACCGGTGGCGATCTGCGTCTGGCCCTC
ACGGTCCCCGCGATCGCGGTCACCCTGGTGTGCGTCGTGATCTGGTTCGGGGTGCCGGAGTCGGA
GCGGATGCCGGGGTC
>r358.1 |SOURCES={KEY=4440dff4...,bw,1336775-1337375}|ERRORS={}|SOURCE_1="mcg" (4440dff437a67938963f7ee3177b9a39f2c413a8)
ACCTCGACTGCCCCTACGGCAAGACCGAGGCCTGGTACGTGCTCGAGACCGAGGATGACTGCGCC
GTGCACGTCGGCTGGAACGAGGACGTCGACCGCGACGAGCTCGACCGCCGCCGCGACGCGCAGGA
CAGCGAATGGATGCTGTCGCGCATGAACCGCGTCGTGGTGCGCCCCGGCATGGGCGTTCTCGTGC
CCGCCGGCACGGTGCACGCGATCGACGGGGGCATCTTCGTCGCCGAGGTGCAGGAGCCCACCGAC
TTCTCGATCCTGCTCGAGTGGTCGGTGACGACCTCGACCCGCGAGGAGTCGCACCTCGATCTCGG
CTTCGAGGCCGTCATGCCCTCGGTGTCGACCCGGAAGCTGGATGCCGCGTCCCTCGACGCCCTGG
TCAGCACGGTCGGCACGACGCCGGCGGGGGCGGATTTCCGGTCTCTGCTGCCGTCGGTCGCCGAC
CCGTACTTCCGCCTCTTCGACGCCGCGGGGGAGACCGTGTCGCGCGAGGCCGGCTTCGCGGTCGT
GCTCGTGCGCGAGGGTTCCGGTGCGCTGGTGTCCGACGCGGCCTCGGTCGACGTCGAGCGCGGCC
AGGTCTACGCCGTCC
>r359.1 |SOURCES={KEY=4440dff4...,bw,1646045-1646645}|ERRORS={}|SOURCE_1="mcg" (4440dff437a67938963f7ee3177b9a39f2c413a8)
CCCGCCGCGAGTCCGTCGAGATCCGCCAGGCCGGGAGCGCACACGATGCCGGCCTGCGGCAGGCT
GACCCCCACGGGGAGGTCCGACCAGGGCTCGGACAGCGACACCGTCACCGTACCGGCCGTGTCAT
CCGCGGTGACCGTCGCCGTCCCGGCGCCGATGGCCAGGCTGCGCGCCGACGAACCCGTCTCGGGG
TCCAGGAATCGCGCGAGGGACGCGGCGACCGCATCGGGGGTGAGGGGCGATCCGTCGGAGCAGGT
CGCGTCATCGCGCAGCGTGAAGACGTAGTTGCTCGCGTCGACGGCCTCCCACGAGCTCGCGAGCC
CGCCCACGAGCACGTTGCCGTCGTCGCGGCGCAGGAGGGTGTCGTAGAGCAGCCGCGCCGTCGTG
TAGTCGTCGGTGGCGCGCGAGAGCGCCGGGTCGAAGGTGCTCGGATCGGTGAGCAACGTGGTGCG
GATGGTATCCACATCGCTGCCGTCGCCGTTCACCTCCCCGCTCGCCGCGCAGCCGGCGGTCGCGA
GCACGCCCACCACGGCCAGGGTGGATGCGAGAAGACGATGCGATCGCGCCACGATTCCTCCAAAT
TGGATACAAGAATTA
>r360.1 |SOURCES={KEY=4440dff4...,fw,693051-693651}|ERRORS={}|SOURCE_1="mcg" (4440dff437a67938963f7ee3177b9a39f2c413a8)
TGTCGAGGCTCATGATGCCGGGCAGCCACTTCTCGTGGTGCTTCTCGGTTCCGAGCTGCAGGACG
GCCGAGCCGAACAGGCCCCACTGCACGCCCGACTTGATCTGCAGGCTGGGGTCGGCGGCCACCAG
CTCTTCGAATCCGGCGATGTTCGCGCCGTTGTTCTCCTCGCCCCCGAACCGCTTCGGGAACGCGC
GGTGCACGGCCTTGCGCGCGACGAGCTCGTGCAGCTGGCCGAGGGTCCGCTCGCGGTGCGCGTCC
ATGGCGAGGCTGTCGTCGCGCCAGAAGATCGGATCCTTCAGCATCGCGCGCGCCTCCCGGCGCGT
GTCCGCCCACGTTCCGAGCAGGAGGTCGGTGACCTTCTCGATGTCGATGCGGTTCTCGGCGGCCT
CGGCGGCGGAATGCGCGGCTGTCGGCGCACCCCCGACGGGGGTACGCGTGCTCGTGGCGGGCGTG
GTGGGACGGACGGCGGCGTCGGTCATTTCGGCACCTTTCGACGTTGCAAAGGGATGTCTCCACGG
TAGGAGTCCCACAACAGCGGATCAAACATTGTGTGAGGTGGCCACAATGCTCTGGCGCGACGCCG
GGTCGGTTGGTTGTG
>r361.1 |SOURCES={KEY=4440dff4...,bw,268694-269294}|ERRORS={}|SOURCE_1="mcg" (4440dff437a67938963f7ee3177b9a39f2c413a8)
GCCTCGACGAGGTGCGCAGCGACCTCCCGCTGGTGCGCGAGGTGTGGGCCATGCACGCCGGCGAC
CTGGATGCGCTCGTCTCGCGCGGGAAGGACGTCGAGGATGCCGAGATCGCCCGTCGCCGCACGAT
CGCCAACAGCTCCGACATCGCGACGCTGATCTACACCTCGGGCTCGACCGGTCGCCCGAAGGGCT
GCGTGCTCACGCACGGCAACTTCGTCGAGCTCGCCCGCAACTCCGCCAAGGCGCTGCACGAGGTC
GTCGAGACGCCCGGCGCCTCCACTCTGCTGTTCATCACCACCGCGCACGTGTTCGCCCGCTTCAT
CTCCCTGCTGAACGTGCACGCCGGCGTGAAGACGGGCCACCAGCCCGACACCAAGCAGTTGCTCC
CCGCGCTCGGATCCTTCCAGCCGACCTTCCTCCTTGCCGTTCCGCGCGTGTTCGAGAAGGTCTAC
AACTCGGCCGAGCAGAAGGCCGAAGCCGGCGGCAAGGGCAAGATCTTCCGCGCCGCCGCCGCGGC
GGCCATCGAGCATTCCGAGCGCGAGCAGCAGGGCAAGTCGATCCCCCTCCTGCTGAAGATCAAGT
TCGCCCTGTTCGATC
>r362.1 |SOURCES={KEY=4440dff4...,bw,3484634-3485234}|ERRORS={}|SOURCE_1="mcg" (4440dff437a67938963f7ee3177b9a39f2c413a8)
GCGTTCTCGATCTCGTGATCCGGTGCCATGACGACGACGGTTCCCGCGGTGTCGTACCCCGCGCG
GCCCGCGCGGCCGGCGATCTGGTGGAACTCGCGGGCCGACAGCTGGCGCATGCGCGTGCCGTCGT
ACTTCGTGAGGGCCGTCAGGAGCACGGTGCGGATGGGGACGTTGATGCCCACGCCCAGCGTGTCG
GTGCCGCAGATGACCCGCAGGAGCCCGCGCTGGGCGAGGGTCTCGACGAGCCGCCGGTACCGGGG
CAGCATGCCGGCGTGGTGCACGCCGATACCCGCGCGCACGTAGCGCGAGAGGGTCTTGCCGAAGC
CGGTGGTGAAGCGGAATCCGCCGATCGCCTCGGCGATCTCGTCGCGCTGCTCGCGGCCGATGATG
CGGATCGACGACAGCGCCTGTGCCCGCTCCATCGCCGCCGCCTGGGAGAAGTGGACGACGTAGAC
CGGGGCCTGCTTCGTGTCGAGTAGCTCCTGCACCGTCTCGTGCACGGGGGTGCGGGCGTACTCGA
AGTGCAGCGGCACGGGCCGTTCCACTCCCGTGACACGGGCGGTGGCCCGCCCGGTGCGGCGGGAG
AGATCGTCGGCGATG
>r363.1 |SOURCES={KEY=4440dff4...,fw,3223642-3224242}|ERRORS={}|SOURCE_1="mcg" (4440dff437a67938963f7ee3177b9a39f2c413a8)
GAACGGAGCGTCGACAGTTGAGGGCGGTTTTCTGCGGTGGTCATGATCCTCGTGGGGTCGAAGCG
ACGCGCGGGAGTGGAGCGCGAGAGAAAGGATGCCAGGGGCGCCGGTGGAGACCCACCGGGACGTG
CGACGCGGGAACGGCCGAAGCGCTACGAGCGACGCGCGAGGCGGATGGCGCGGATGCCGGGAAAG
GAAGCGGCACGTACGACGGTGGCGTCGATCTGGTCCATGGCATCCTCCTCGATCGGTGCGCAGCC
GCCGGGGGGCGCGGCAGCTTTTCAGGATATGCCTGAGAGTTCACCGAGGGCAAGCGTGGATTCTG
CGGCCGGCTGTCGCACACGGGCACGCCAGGCGCCCGACTGCGGCACGACCTCAGCGATCCGCTCG
ACGTCAGCGGCGTCCGGCTCCCTGCGGCTGAGGTTGTACGAATCGCTGAGGGTGCGCGGCGGCGT
CAGCCCGCGGCTTCGCGCTCGAGCAAGCGTCGCTTGACGTCCACTCCCCACGCGAAACCGCCCAT
CGTGCCGTCGCCGCGCAGCACGCGATGGCAGGGCACGAACAGCGCGGGCGCGTTCCGGGCGCAGA
TGGATGCCGCCGCCC
>r364.1 |SOURCES={KEY=4440dff4...,bw,1525213-1525813}|ERRORS={}|SOURCE_1="mcg" (4440dff437a67938963f7ee3177b9a39f2c413a8)
CTGCCCCGTCCCCGCGAGCACCATGACGGCGTACACGGCGGCCGCGTCGATGATCGACAGCGCGA
CGATCTTGACGAGCCAGACCTTCCATCCGGCCGCGGCGGCTTCGGCGTAGCGCTCGGCGCGGCGG
CGGCGTCGCTCGGCCGCGGGGTCGGGAGGGGTCGAGCCGACAGGGGTGTCGTTCTCGAGGAGGGG
AGCCGTCATCGTTGAGGCCTTCTGCGTCAGGGGGACGAAGTCCGGGGGTGGGGGAAGAGGGGGTG
CCACGGCGGGCGGCCGCGAAGGACGCCCGCCGTGGCGGTGGATCAACCGGCGATCTTGGCCTGGA
TGTCGTCGGACATCTTGGTCCACGTGGCCGTGGGGTCCTCGCCCTTGAGGAGCGCGACCTCGGCG
ACACCCCAGAACTCCCAGACCGAACCCATCTCGGGGATGCTCGGCATCGGGGCACCCTGGGCGCC
GACCTCACCGAAGCCGGCGATGATCGGGTCGGAGGCGGCCTTCTCGTACGCCGCCTTCAGTGCCG
GCGGACGGTCGCCCGCCTCGTAGAGCGCCGTCTGCACGGGCTCGGTGCCGAGGTAGTTCACCAGG
AACTCGTTCGCGGCG
>r365.1 |SOURCES={KEY=4440dff4...,bw,3118579-3119179}|ERRORS={}|SOURCE_1="mcg" (4440dff437a67938963f7ee3177b9a39f2c413a8)
GTCGAGAGGGCCGACTCGCCTTCGACGAGGCGCAGGCCCTCTATCGCACCGACGACTCGCCCCAC
GAGTACGCGCGCCTGCGCGCGGCTCGCGAGCGGTGCGTTCCGGCGGATGAGTACCGCGTCCTGCG
CAGGGTCGGCTACGACGCTCGAGCCGACACCGTCCTCTCGCCCGACGAGCAGGAGGTCGTCGCCC
TGGTCCAGCGGGGTCTGCGCAATCGCGAGATCGCCGCGACCCTGTTCATCTCCCTGCGATCCGTG
GAGTTGCGTCTCACGCGCGTCTACCGGAAGCTCGGTGTCGGTTCACGCGCGCAGCTCGTCGCCCA
CCTGCACGGGGAGGCCTCCGCCTGACCTCGAACGAGCGGATGCCAGGGGCCCGGGTGCCGGCCCG
GTCGCCCCGCCCCCGGCCGTCCGGCGGTCCGGGCTCTTCCATCGGCCGTCCGACGGCCGCCCGAG
AGCGGCGACCAGGGCTCGCAGGCACAGCACCGCGTCCCAGACGCGCAGCAGCGGGAACAGGAGCA
TCGACACGCGCGGAGGCTGCCGCGTGACCGCGCACAGGAAGACCGTCATCACGGTGTCCACGAGG
AGGAACCCCACCAGC
>r366.1 |SOURCES={KEY=4440dff4...,fw,3659285-3659885}|ERRORS={}|SOURCE_1="mcg" (4440dff437a67938963f7ee3177b9a39f2c413a8)
CCTACGTGCCGGTGGATGCCGACGACCCCGACGAGCGCGCCCGTCTCGTGTTCGGCGAGGCCGGG
GTGAGAGGCATCATCGCCGCCGACGGCGAATTCGTCGCAGCCGGCGACGCGCTCGTGCGTCTGTA
TGACGGGGATGCACCGCACCCCAGCACCAACGCCGTCCCGATCGTCGCGCCGCCGACGGTCGACG
ACGACGCGTGGATCATCTTCACGTCGGGCTCGACCGGGGTGCCCAAGGGCGTGGCCGTCACGCAT
CGTTCGGCCGCGGCGTTCGTCGAGGCCGAGGCGCGCCTGTTCCTGCAGGGCGACCCCCTCGGCCC
GGGCGACCGCGTGCTCGCCGGTCTCTCGGTCGCCTTCGACGCGTCCTGCGAGGAGATGTGGCTGG
CGTGGGGGCACGGCGCCTGCCTCGTCCCCGCGCCGCGCTCGCTCGTGCGCTCGGGCGAGGACCTC
GCACCCTGGCTGCTGCGTCAGGGCATCTCCGTCGTCTCCACCGTGCCCACCCTCGCGGCGATGTG
GCCGGCGGACTCGATCGAGAACGTGCGTCTGCTGATCTTTGGCGGCGAAGCCTGCCCGCCCGAGC
TCTCGGCCCGCCTCG
>r367.1 |SOURCES={KEY=4440dff4...,bw,3092978-3093578}|ERRORS={}|SOURCE_1="mcg" (4440dff437a67938963f7ee3177b9a39f2c413a8)
ACCGAGACCCACACCAGGTAGCACACCGCGGAGAAGACCCCGGCGAGGAAGGCCGTCGCCCAGAG
CCGCCCCGGGAGAGCGTCGCGCAGCATGAGGGTGTCGAGCAGGTACAGCACGGCCGACACCAGGA
TGACGAGGGACGAGGCCGTCTGCAGGCTCAGGACGTCGAAGACCATGACGCCGCTCCTTCCTTCT
GCGGCAGATGCACGGTGAAGACCGACCCTGCCCCGGGCTCGGTCGTCATCGTGATGTCGCCGCCG
TGGGCACGCGCGATGTCCCGGCTGATCGCCAGGCCCAGGCCGCTGCCGTGGACGCTGGAGTTGCG
CACGGTGTCCGCGCGGAAGAAGCGCTCGAAGATGCGCCCCTGCTCGCTCGGCGAGATTCCGGGCC
CGTCGTCGGCGACCGTGATGAGGACGGTGTCGGCCTCGCGCGCGACGGAGACGAGCACGACCCCG
CCGCTGGTGTTGTACTTCACGGCGTTGGACAGGAGGTTGTCGACGACTTGCCGCAGACGGTGCGC
GTCGACGACGGCCGGGCAGGAACGCACACCGGAGGCGTCGACCCGGATGCCGTGCGCCGCCGCGC
GCGGCGCCACCGAGG
>r368.1 |SOURCES={KEY=4440dff4...,fw,1448242-1448842}|ERRORS={}|SOURCE_1="mcg" (4440dff437a67938963f7ee3177b9a39f2c413a8)
GCCGTGGCCGACGAGTACACGGTGTCGGCGGTCGATGCGCTGACGGAAACGGGGGCGACGACGCC
GTTCGTCCGGGGCGCGTTGGCGGAGGCGACGATCGACGCCCAGGCGACGCCCGCCGCGGGGGCCG
CGGGCTACGTCACGCCGTTCGTGACCGCCCGGGTGCTCGCCTTCGCCGCCGGCGTCGAACGTTCC
TGAGCCCGCGCGTCAGAGCTCGACGCCGTTGTCGGGGTCGTTGACGCCGACGTTGCGTCCGCGGT
TCGACTCGAACGCGATGAGCCACCCCAGCGAGATCACGGCCGCCAGCAGCAGGCCGAGCCACACG
TTCTGCCATACCAGACCGAACAGGATGCCGGCACCCAGCAGCACCACGGAACCGAGAAGCCAGTA
CGTGCGTCCGCGGGGCCAGCCCGTCCCGGAGTGCGTCATGCGCCCAGCCTAGGCGCGCGCCGCCT
GCGATGCCCCGCGCGACCGGTCGCGGTGGTCACCGGTCGCGGTGGTCTTCGGGCGCGAGTCGCGG
ACCGCGTCGCGGTTCCAGTCCGGCTCCCGCGTAGATCAGACGGATGACGCGCTGGCGGTGCCCGG
CGAAGGGCTCGAGGA
>r369.1 |SOURCES={KEY=4440dff4...,bw,815896-816496}|ERRORS={}|SOURCE_1="mcg" (4440dff437a67938963f7ee3177b9a39f2c413a8)
CAGCTCGTTCATCTCGGAGAGGAAACCGCCGAGCTGTTGCTGCTGCCAGCGGAGGTCGCGCGTGC
GGTCCTCGGCGTCCCGCAGCACCGTGGCCGCATGCGCCGTGATCGTGTCCGCGATCCGTTGCGCC
TTCTCCCGCGCGTCGTCCAGGACCTCGCGCGCGTGGACGTTCGCCTGCGCCTCGATCTGTTGAGC
CTGGGCGCGTGCCAGTCGCTCGTGATCGTCAGCCCGTGCCGCGATCCGACGCGCGTGATCGAGCG
CCGCCTCCACCTGTTCGCTCGCGTCCGAGGTGATCCGTTCGGCGTGCGCGACCGCCTGATTGTGC
AGGACGAGGAACTCCTGCTGCGCCTCGTCCTGACGCCGGGTCAGAGACTCTTCGAACTCGAGGAC
CCGGGCGGTCATCTCTCGGACGTCGCGCTCCGCGGCGGCCCGGAGGTCACCGGTCTCGCGCGAGA
CGAGCGAGCGCAGTGCCGCCGCCCCTCTCTCGGCCTCCGTGCGCAGCGCGACGGCCTCGCGCTCG
GCCTGGGCCACCTTCTCGGCCGCGTGGGCGGCCTCCCGCTCGAGGCGAGCGTGATGCGCGGTGAG
CTCCGTCTCGATCCG
>r370.1 |SOURCES={KEY=4440dff4...,bw,3023619-3024219}|ERRORS={}|SOURCE_1="mcg" (4440dff437a67938963f7ee3177b9a39f2c413a8)
CGTGCACGACGAGCAGGATGCGATTCAGCTCCTCGTTCTCGGGCGTGGAGGTCGCGAGGTACTGC
AGGGTGCGGTGCGAGGGGTCGGTCCAGCGGTCGCTCGACATCGTCTCGCCGTGCTCGTCGTACCA
GTCCATGAGCGACGCGGAGGGGATCCGTTCGCCGAGGCGGGCGAAGTGCACCGGACGCAGGGCCG
GGTTCTCGCGGCGGAGAGCCAGGAGGCGCTGAGTGTGCGCGAAGAGGTCCTGCTGCCAGGGCGCG
AGGTTCCACGACAGCCACGTCAGCGGCGAGTCATGGCAGTAGGCGTTGTTGTTGCCGCGCTGCGT
GCGCCCCATCTCATCGCCCGCGGTGATCATCGGAACACCCGCCGACAGCAGCAGGGTGCCGAGGA
GGTTGCGCATGGCCTTCCGGCGGGTGGCGAGGATGCGAGGGTCGTCGGTCTTGCCCTCGGCCCCG
TGGTTGTACGAGCGGTTGGTGTCCGCGCCGTCGCGGTTCTGCTCGCCGTTGCCGAGGTTGTGCTT
GACGTCGTACGAGACGAGGTCGCGGAGGGTGAAGCCGTCGTGCGCCGTAACGAAGTTGACGCTGG
CGAGCGGTCCGCGCT
>r371.1 |SOURCES={KEY=4440dff4...,bw,2081470-2082070}|ERRORS={}|SOURCE_1="mcg" (4440dff437a67938963f7ee3177b9a39f2c413a8)
GAGCGCCCGGACCGTCTCGGCGTAGTCGCCGCGCGCCTCGGCGTGCCGGAGGAACCCGACTCGTT
CGACCTGGATCTCGGTGGCGTCCGGCTGCTCGCGGAGGATCGCCATGACCTCGTCGGCGAACTCC
TCCAGCGGCATGGCGAACGAGCTCTCCCGCTGACCGGGGAGCAGGTCGGTCGCGACGGACGGCGG
CTCCAGCTCGACCACCGCCACGGACGTGCCCTCGAGTTGCAGCCGCAGGGACTCGCTGAACATGT
GGATGGCGGCCTTCGTCGCGTTGTAGGTCGGGGTCGCCCGCAGGGGGACGAACGCCAGCCCGGAC
GACACCGTCATGATCGTGGCCTCCTGCTGCCGCTGCAGGTGGGGGAGGAGGGCGGCGATGAGGCG
GAGCGGGCCGAGCACGTTCGTCGTCACGGTCTCCTCGGCGGTCGCGAGGACGGCGGATCCCTCCC
GCCAGTCCTCCACGCGCATGACGCCCGCCATCGCGATGAGCGTGTTCAGCCCCGGATGCCGCGAG
ATCACCTCGCGCGTCACCTCCGAGATGGATGCCGCGTCGGCCGTGTCGATGCGGACGGTGTCGAC
GCCCGGGTGGGTGCG
>r372.1 |SOURCES={KEY=4440dff4...,bw,1595376-1595976}|ERRORS={}|SOURCE_1="mcg" (4440dff437a67938963f7ee3177b9a39f2c413a8)
CGACCACTACGTCAGTCGCGGCGCGCACAAGCTGTTGGCCGCCCTCGACGCGTTCGAGCTGGATC
CGTCCGGACGTGTCGCCCTCGACCTCGGTGCGTCCACCGGAGGCTTCACGCAGGTCCTGCGGGAG
CGGGGCGCCCGCCCGGTGCTGGCCGTCGACGTCGGGCACGGGCAGTTGGCCCCCGCCGTCGCCGG
CGACCCCGGGGTGGTGTCGGTCGAGGGGTACAACGTCCGGTTCATGACTGCCGCGACCCTCGCCG
CCGCGACCGGGGTCGACGAGCGTCCGTCGATCGTGTCGGGCGACCTCTCGTTCATCTCCCTGCAC
CACGTGCTGCCGGCTGTCGCGGAGACGTCGGCGCCGGGCGCCGACATCGTCCTGCTGATCAAGCC
GCAGTTCGAAGTCGGACGCACGGCGGTGAAGGGCGGACTCGTGACCGATCCCGCCCTGCGCGCCG
ACGCCGTGCACGGCGTGCTGTGGGCGGCCTGGGACGCGGGCCTGAGGACGGCGGGACTCATCTCG
TCGCCGATCGTCGGGACCCACGGCAACCACGAGTACGTGGCGTGGTTCTCGGACGCCCGCGGCAC
CGACCCCTCAGAATG
>r373.1 |SOURCES={KEY=4440dff4...,fw,2736217-2736817}|ERRORS={}|SOURCE_1="mcg" (4440dff437a67938963f7ee3177b9a39f2c413a8)
GGGCCTCTTCCTGCACGGCGCGCAGGTGCTCCTCGCCGCGGAGCGACTCGGCGTACAGCTTGTAG
ACGTCTTCGGTGCCCGAGGGGCGGGCGGCGAACCACGCCGACTCCGTCTGCACCTTGAGGCCGCC
GATCGCGGCGCCGTTGCCCGGCGCGTGCGACAGCTTCGCGATGATCGGCTCACCCGCGAGTTCGG
TGGCGGTCACGGCATCCGGCGAGAGCTTCGACAGCATCGCCTTCTGCGCGGGCGTCGCGGGGGCG
TCGACGCGCTGGTAGGCCGACGCGCCGAACTCGGTCTCGAGCTCGGCGTAGCGCTGCGACGGCGT
CTTGCCGGTCACGGCGAGGATCTCCGCGGCGAGCAGACACAGCAGGATGCCGTCCTTGTCGGTGG
TCCAGACGGTGCCGTCCTTGCGCAGGAACGAGGCGCCGGCCGACTCCTCGCCGCCGAACGCGACC
GAGCCGTCGAGCAGGCCCGGGACGAACCACTTGAAGCCCACCGGCACCTCGAGCAGGGTCTTGCC
GAGAGCGGATGCCACCCGGTCGATGATCATCGACGAGACCAGGGTCTTGCCGATCGCGGCATCCG
TCGGCCACCCCTCGC
>r374.1 |SOURCES={KEY=4440dff4...,bw,278045-278645}|ERRORS={}|SOURCE_1="mcg" (4440dff437a67938963f7ee3177b9a39f2c413a8)
AGGTCTCTTCATTGCTCTCGGCGTAGGCGTTCCAGGCCGTGGCGTCCCAGATCTCGGCGTGGGCG
CCGACACCGGTGACGACCAATTCCCGATCGAGGCCGGCGTACGCGCGCAGCGCCGGGGGGACGGT
GATGCGGTTCTGCCCGTCGGGCTTCTCCGCGCTGGCCCCGGAGAGGAACATGCGCAGGAAGTCGC
GGGCCTGCTTGTTGCTGAGCGGAGCCTCGCGGATCCGCTCGTGCACGCGCTCGAACTCCTCGGTG
CTGAACACGTAGAGGCAGCGGTCCTGCCCCCGGGTGATCACCACTCCGGCTCCGAGATCGTCACG
GAACTTCGCGGGCAGGATGACGCGCCCTTTGTCGTCGAGCTTGGGAGTGTGCGTGCCGAGCAGCA
TTCGGGCGTCCACCCCCTTCGTCCGGCCTGCGAAGTTTCCCCCACTTTACTCCACTGCCCTCCAC
TTCGCCATCAAAATGCGGGTCTTCCGCGGGGAATCCATGACGTGTATGGTCTTGCCCCGCTCGAC
GGCGGGGTCCGACATCCGCGTCGATCCGCGGCATCCGATCGCGCGCGACACGAGCGGGCCCCCGA
GTGGAGGGAAAGGGA
>r375.1 |SOURCES={KEY=4440dff4...,bw,79159-79759}|ERRORS={}|SOURCE_1="mcg" (4440dff437a67938963f7ee3177b9a39f2c413a8)
CTCGGGGGCACGGCTCTCCCGTGCGGCCGTGGACGCGCATGGCGGCGACCTTCGCTGCTTTCTGC
TCCGCGATCGGAACCCCGCGGCGCGCCTCCACCGCCTCATCCAGAACGAGACGCAGCGCCTCGTG
CAGGCGCGTCACCTCGTCGTCGCCGAGCGACGCCGCGTGCGCGAGCGGCGAGAGCCGCGCGACGA
AGAGGATCTCGTCCGAGTAGGCGTTGCCGATGCCCGCGAGCGACTCCTGCTCCTGCAGGAGGGCC
TTCAGCTGCTTCCGGCGCTTACCGAGGGCGCGTACGAGGTCGTCGCGTGAGAACGCCGGACGGGC
GGCATCCGGTCCGAGCTTGGCCACGGCCGGCACATCGAGCGGGTCGTCGACGACGTGGAGCTGGA
CGGAGAGCCAGTCGCCCGCGTCGGTGATGCCGAGCACGCCGTCGTCGAAAGTCACCGTCGCGATG
AGGGCCGCGCCTTCGGGCGGAGCGGATGCCACGTCGCCGTCGCCCCACGTCGCCCAGCCGGCGCG
GCCGAAGCCGATCGCGAGGTGGCTCCCGCCCAGGTCGACGTCGATGTGCTTGCCGTAGCGCTCCA
CCCCGGCCACCGACC
>r376.1 |SOURCES={KEY=4440dff4...,fw,3266703-3267303}|ERRORS={}|SOURCE_1="mcg" (4440dff437a67938963f7ee3177b9a39f2c413a8)
TGCATCGTGCGGTCGTGGGGGTCGCGCCCGGCCTCGACCCGCATGATCGCGACGCACATCTGCGC
GAACAGCTCCCAATCGGGGTAGAAGTCGCGCGCCGCCGGGTCGAGGAACTGGAATCGCGCCAGAT
TCGGCGCCCGCCCGCCGGCACCGATGACGGGGGAGTAGAACGCCGCTCCGAGGGCGTTCGTGGCG
ACGAGGTTCTGGTGGCGGTCGCGGACGAACGCCGGCCCGCCGGTGATGGCATCCAGGGTCCTCTG
CAGACCTGGACGCGCGGACACAGTGGCGCTCGACCGTCGCCGGGGTCGCCCGGAGGTCGGGATGC
CATCGGCTGCCCGGGCGAGATCGAGGAGGTGCATCCGCTCGGTCTCGTCGAGCAACAGGGCGCGG
GAGAGCGACTCGAGCACCGCGGCGGAGGCACCGGCGATCTGTCCGCGCTCGAGCTTGGCGTAGTA
CTCGACGCTCACGTCGGCGAGCATCGCGACCTCCGCGCGCCGCAGACCCGGAACGCGCCGATTGG
TGCCCGCCGGCAGCCCCACCTGCTCGGGGGCGACGCGCGCGCGGCGGGTCGTGAGGAACTCCCGC
ACCTCGGCCTTGTTG
>r377.1 |SOURCES={KEY=4440dff4...,fw,2721029-2721629}|ERRORS={}|SOURCE_1="mcg" (4440dff437a67938963f7ee3177b9a39f2c413a8)
GCTGAAGCAGACGACCTCGCAGCGCCCGACGGAGGTGCGGGTGCGGCCGAGTCCGAGGTGTTCGA
GGTCGTCGTCGCCGCGCGGCGGGTCGACGGCGGCGGGGGCGTCGCCGTGGGCGACGTCGAGCGCG
GGACCGAAGGACGGCGACTTGTTCTCGAACACCGCGACGTCGTAGCGCGACGGGATCTCCGACGG
GTTGGTCGGCGTCTGCGGGGCGAGCGGATCGAGGTGCGCGGGGGGCAGGAACGCCCGGTTCTGGC
GATTGGATGCCACGGTGATCCAGTCGCCCGTGAGGACGTCCTGTCGCATGGTCGCGGTGGCGGGG
CGGGGGTCGAGCTCGCGGGCGTCGATCGCGCGCTCGGGGCCGAGCGCCGTGCCGGCGTCGTCGAA
GTAGATCAGTTCGCGGCCGTCGGCCAGGCGCGTGGGGCGCTTGACGACTCCGGCGCCGAGGGCCA
CTGCGGTGGGGCTGTCCGTGTTCACGATAACACGCTACAGATCAGCCGTGATATCGTCAACACCG
AGGGGGTGGCATGCGCGTATCGATGGCCGATGTGGCCGCGGCGGCCGGGGTTTCGGCCCAGACGG
TCTCGCGCGTCGCGA
>r378.1 |SOURCES={KEY=4440dff4...,bw,2459321-2459921}|ERRORS={}|SOURCE_1="mcg" (4440dff437a67938963f7ee3177b9a39f2c413a8)
GGCGCGGTGTCGCTGCGGAACGGCGTCCCCGACAGCAGCAGACGCCGGGTGGCTCGGCCGTAGGC
CTCGCGCAGCGCGTCGCCCCAGCTGAGCGCGTCTCCGCCGTGGTGCACCTCGTCGAGGATCACCA
GGGTTCTGGCATCCATCGTCAGGCGCTGGTGCACATCGGCCTTCACGGCCACCTGCGCGTAGGTG
ACCGCGACGCCGTGGTACTGCCGCGACGGGGTGGCGTGCCGGTTGGAGAAGTACGGGTCGAGGCG
GATGCCGACGCGCGCCCCCGCCTCGGCCCACTGGGTCTTGAGGTGCTCGGTGGGGGCCACGACGA
CGATGCGGTCGACGACGCGGCGGCGCATGAGCTCGGAGGCGAGGCGGAGCGCGAACGTCGTCTTA
CCGGCGCCCGGGGTGGCGGCGGCGAGGAAGTCCCGCGGGCCCTTGCCGACGCCGTCCGGCCCGTC
GGAGCCGAAGTACTGATCGAGCGCCTCGGCCTGCCAGGCGCGCAGGCGCTGGGCCGTTCCCCAGG
GTGCGCGTTGCGGGAAGGAGGGCGAGAGGTGCTCGGCGGCGAAGCTTCCGAAGTGGTGCTCGTCG
GCATCCGCGGCCGGG
>r379.1 |SOURCES={KEY=4440dff4...,bw,754688-755288}|ERRORS={}|SOURCE_1="mcg" (4440dff437a67938963f7ee3177b9a39f2c413a8)
CGAACCCCCCGTGCGTTGGATGAGCCGGAACGCGGACTCCATGCTCTGCAGTGCGCGCTTCTCGC
CGCCCATCCGGAGGAAAGCGACGGCGCGGACAGTCAGGACCTGGGTCAGGGTGCGCAGGCAATGT
TCGTCGTGCAGGGCGACACAGGCGTTCGTGTTCTCGATGACCTCGCGCTCGCGTCCCATCTGCAG
GAGCGTCCGCGAGCGCTGCATAGGGAAGCACACGGCATGGCCGGGGTTGGTGACGGCGTTGTCGA
GCACGGCGAGGGCCTCTTCGTACTCACCGAGGGCGGTGAGCATGTCGGCGTGCAGGCCGAGGAGC
AGGCCGCGGACGATCCGGAAGCTCCGCGTACGGCCCGAGGAGTGCAGGAGTTCCCAGCTCTTGGC
GAGTGCCTCCGGAACTGAGCGGCCGATGAACATCGCGGCTACCCGGGTCATCTCGGCGCTGAAGA
CCCAATACGGATCATCGGGCTGGGCGTGCTCGAGTTCGTCGGCGATCGCGTGCATACGTGCTGAT
TCCGCGCGGCTGGCAGCGACGAATCCGTCTCCGAGCAGGATGCAGTGCGAGACGTCCTCGGCGGC
CCACCCGCAGTCGCC
>r380.1 |SOURCES={KEY=4440dff4...,fw,1805951-1806551}|ERRORS={}|SOURCE_1="mcg" (4440dff437a67938963f7ee3177b9a39f2c413a8)
CCGCTGCGGTCGTGGAGGGGAACACCGTGCGGGCGATGTCGCGTCGCGAACCGGCGGAGCCGAGG
AACCGCGCGTGACCGCGACGCTCGGCGAGATTGTGCGAGCCGAGCCCGTCGACGACGAACACCAC
GGCGCTCCGGGCCGGAGCGAACCATTCCGATCGCCCGTCGAGGGCGGCGATCGCCTCGCTCACCA
CTCCGGTGAGGCTCCGGGCACGCGGCGGGGCCGCCGGTAGGCTGAGGGACATCGGGGCCAGTCTT
CCACACGACTTTCCGCCCCCGTCGCGATCGACGCCCGCCCGACCCGAGGCCGCACCTATGCCCGA
TTCCCGTTCCACTGCCGCTTCCCCCGCCCCCGAGCGCATCGAAGACGTCGATGTCTCGGTCGAGA
TGCAGGGGTCGTTCCTCGAGTACGCCTACTCGGTCATCTACTCGCGCGCGCTGCCCGACGCCCGC
GACGGCCTCAAGCCCGTCCAGCGGCGCATCCTCTACCAGATGGCCGAGATGGGCCTCCGGCCCGA
CCGTGGGCACGTCAAGAGCGCGCGCGTCGTCGGCGAGGTGATGGGAAAGCTCCACCCGCACGGCG
ACACGGCGATCTACG
>r381.1 |SOURCES={KEY=4440dff4...,bw,3024488-3025088}|ERRORS={}|SOURCE_1="mcg" (4440dff437a67938963f7ee3177b9a39f2c413a8)
GAAGATCTCGGCGATCGCGGGATCGCGCACGACCTGGAGGGCGACGTCGTCGTGCGTCTCGGGGT
CGCGGAGGGTCCGCGCGGCGGCGTAGAGCACGTCCTTGTCGCTGCCGGGCCGCTTCTTCTCGCCC
CGGGCGCGGTCGAAGAGCTGCGCCCCCATCTCCCGCATGAGCGCGGAGTCGACGCCGGCGGCGAT
CTTCACCTCGGCGGCGTGCTCCCACGTGGCGAACTCGTCGGCGAACGCCTCGAACCGGAACCGCC
AGACGCCCTGCTCGAGCGGGGCGATCAGGGTGGACCAGCGATCGAACCCGTCGTTCAGCGGCGAC
AGGCGGTGCAGCGACTCGTCGCCGGAGGGCGAGAAGAGCCGGACGTGCACGCCGATGCGATCGTG
ACCCTCGCGGAAGGCGGTGACGGTGAACGGCACCGCCTCGCCCACGAAGGCCGAAGGTCGGAAGC
GACCGCCGGGAACGTGCGGATGGGGGAGCGCCAGCGGGATGCGCGGCGTCACCACGCCCTTCGCG
GGCGTCGGTTTGATCGGTCGCACGGGGATCGAGGCGGCGCTGCGCCAGGGGTGAACGGGCGAAAG
TGTCGTCGTCGTGGT
>r382.1 |SOURCES={KEY=4440dff4...,fw,1171748-1172348}|ERRORS={}|SOURCE_1="mcg" (4440dff437a67938963f7ee3177b9a39f2c413a8)
TCACCCACGCGCGGACCTTCCAGCCGAAGACGAGCGCCCGCGTCTGGAGGTCGCGCTCGAACCGG
CGGTTGCAGGTCGAGCACGCTGTCGCGAGCTCGTGCGGCGCCGGGCGGCGCTTGTCCCCACCCAT
GCCGACCCGCTGCCGGTGCTGCATCTCCAGCGGTGACGTCCGGGTCGTGCATGACACGCACTGCG
ACCCGTCCCGCAGGAGCACCTGACCGCGGACCCGCGGCGTCGGCGCGGCCATCAGGACCGCCCCA
TCTCGGCGCGGTAGGTCAGTTCGACCTGCTTCCCGATCGACTGCAGGCGACCGGTGTAATCCGCG
AGGAGGTTGCCGACCCTGCGCGCCTCCTCCGCCGCGACGGTCGCACGGTCGTACGCGCGCCGCTC
TTCGACGACAGCCAGCGTGACTCGCGCACTGTGCTCCCGCGAAGGATGCCCAGCGACATCGAGCA
CCGCCTGAGCCCGCGCCTCGTCCAGCTCACGCTTCCGCTCTCGCTTCAATGCCTCCGCCATCGCT
GTGACCTTCGGCATCCGAGCTGCCCACCGTGACACCTCGACGAGCTGACCGATCACCCAGTCCGG
AGTGCGGATGACCGC
>r383.1 |SOURCES={KEY=4440dff4...,bw,387934-388534}|ERRORS={}|SOURCE_1="mcg" (4440dff437a67938963f7ee3177b9a39f2c413a8)
GTCCCTCGCCCTCCTCAGCGGCGCCGTCGCCCCGGAGCGTCGACCTCTCGCCATCGGCATCTGGG
GAGGCATCTCCGGTCTCGGCGTCGCGGTCGGACCGCTCGTGGGCGGCGCGGTCATGGAGGGGTGG
AACTGGCAGGCGATCTTCTGGCTCAACGTGCCCGTCGCCATCGTGGCGATCCCGCTCGCCCTGTG
GGCTCTCCCCAACGCGTTCGGCGACCGCGCGCGCATCGATGTCGTCGGAGCCGTCCTGGCCGGAA
GCGGCGTCCTGGCCCTGGTGCACGCGATCGTCCGCGGCAACGACGACGGGTGGGGCTCGGCATCC
GTCGTGGTCGAACTCGTGCTCGGCTCGCTCCTGGTGATCGCGTTCGTTGGCTGGCAGCTGCGGAC
CCGATCGCCCCTCGTGCCCCTGCGGTTGTTCCGCGACCGGTCCTTCTCGGTCACGAACGTGGTCG
GCTTCGCCTTCAGCTTCGGGACGTTCGGTGCGGTGTTCCTTCTCATCCAGTTCCTGCAGGTGGTG
CAGGGGTCGACCCCGTTCGAAGCGGCGCTGCAGACGACTCCCTGGACCCTCGCTCCCATGGTCGT
CGCGCCGCTCGCCGG
>r384.1 |SOURCES={KEY=4440dff4...,fw,580287-580887}|ERRORS={}|SOURCE_1="mcg" (4440dff437a67938963f7ee3177b9a39f2c413a8)
CCCGCGGTCCGCGACCGGCTCGCCCGCTTCCTCGTCCGCGGCGACGCGGTCACCCGCCCCGTCGG
CTCGCTCTCCGGCGGCGAGCGATTCCGCGTCGCGCTCGCCCGCGTGCTGCTGGCGGATCCGCCGC
CGCAGCTCCTCGTGCTCGACGAACCGACCAACAACCTCGATATCGACACGGTCGACCAGGTGGTG
TCGGCCCTCCAGGCGTACCGCGGGGCGGTACTCCTGGTCAGTCACGACGACGCGTTCCTCGCCCG
CCTCGGGCTGGACCTGCGGCTGGAGCTGAGCGACGGGAGGCTGATCGAGCGCGCGCCGTGACCTC
GACGGGGCACCGCCGCCGGCCGAAGGCCGACCCCGCGGGGGAACGTCGTTCCGCGACCGGCGAAC
GTCAACCCCGGCCCGATGTCGGAGGTCCGGGGGAGGATGTCGGCATGGCCGACGTACTCGACAGG
TTCGGTCCTGCGACGCAGGACTGGTTCCGCGGTGCGTTCTCGGCGCCCACCACGGCGCAGAAGGG
CGCGTGGGAGTCCGTGGCATCCGGTCGCAACGCCCTGGTCGTCGCGCCCACCGGATCGGGCAAGA
CGCTCTCGGCCTTCC
>r385.1 |SOURCES={KEY=4440dff4...,fw,3585020-3585620}|ERRORS={}|SOURCE_1="mcg" (4440dff437a67938963f7ee3177b9a39f2c413a8)
AGGGCGAGCCGTTCGCCGCCACGCGCGTGCCCGCGGGCACCGACGTCGACTTCGGGTCGCTCACG
CGCCAGCTCTTCGCGGGGCTCCGCGAGAAGGGCGTCGAGGTCGTCACCAACCACGAGGTCAAGAA
GCTGAAGAAGCGCAAGGACGGCCGGTGGGACGTGACCTACCGCCACACGATCGGCCACACCCCCG
GCTCGATCACGGCCAAGTTCGTCTTCGTCGGCGCCGGCGGCTGGGCGCTCAAGCTCCTGCAGCGC
TCCGGCATCGACGAGATCAAGGGCTACGGCGTGTTCCCGATCGGCGGGCAGTGGCTGAAGACCTC
CAACCCCGCGATCGTCGCGCAGCACAAGGCCAAGGTGTACTCGCAGGCGTCGGTGGGCGCTCCGC
CGATGTCGGTGCCGCACCTCGACACCCGTGTCGTCGACGGTGAGACCTCCCTCCTGTTCGGTCCG
TTCGCGACCTTCAGCCCCAAGTTCCTCAAGAACGGGTCGATGCTCGACATCGTCACCCAGGTGCG
TCCGCACAACCTGTTCCCGATGCTCAAGGTCGCCGTCGACAACCCGGGTCTGATCAAGTACCTCG
TCAGCGAGCTGCTGA
>r386.1 |SOURCES={KEY=4440dff4...,fw,423113-423713}|ERRORS={}|SOURCE_1="mcg" (4440dff437a67938963f7ee3177b9a39f2c413a8)
GGGGAAGGCCGTCACCGGGATCGACTTCGCACTTTCTGCGGGCCACAGCGTCACGGGAGTGGTTA
CGGGTGCCCCGGGGTCCTGGGCACAGGTCAATCTCCTCTCCGCTCCGATCGAGTGGAACGGGCGG
TCGGTCACGCTGTGGTGGCGACAGGGCTACGCGACGATCGACAAGGACGGGCGCTATACCGCGAC
CGGACTCGCGGACGGGGACTACACGGTCTCGTCCACCTCATACGGCAGGAACGACGCCGATCCGA
GCTGGATGGATGTGTACTACGACGGTTACTACGATGACTCCCCGACCTACTCGGGTGCGACACCC
GTCCCCGTCCGGGGCGCCGACGTCCGCGGCATCGACATCGCGCTGCGCGGTCACGGCACGGCGTC
CGGCGACGTGGGGGCGGAAGGTGGCACGGCCCCGCTGAAGAACACGCTGATCACGGCCTACCGGT
GGAACGGCGCCACCTGGGACCAGACGCTCGCGGTCTCGGGGTGGGGCCGTTACAGCCTGGGGTTC
CGGATGAGTGACGCCAGCTACGGCCTGCCGGAAGGCACCTACACCGTCGGCTTCTCCGACCCGGA
TGCCGCCTTCGGCGA
>r387.1 |SOURCES={KEY=4440dff4...,fw,3239296-3239896}|ERRORS={}|SOURCE_1="mcg" (4440dff437a67938963f7ee3177b9a39f2c413a8)
TCCCCCGCCCGTCGGCGTCGCGCGCGAGGGACGCCGGCTGCGCCGCGGCTTCTCGTGGGTCGGGG
GCGTGATCGCCGTGCTGGCGATCGGCTGGTGGCTGTTCACCGTCATCTCCGACACGTTCCTGCGC
TAGCCCGGTGCGCCGCGTGAGTCGCCAGAATTTGTCGCCTCCGCGGCTCGGCAGGCGACAAATGT
TGGCGACTCACGCGAATGCGCGCGCGGCGCGTCCCGCGCGGCGCGTCGCGCGCGGCGCGTCAGCC
GCGCGTCGACCGCCACAGCTCGCGGCGCTGCTCCTGCGCGACCGGGTCGGGCACCGGAAGGGAGG
CCAGCAGCCGCTTCGTGTAGTCGTCGCGGGGTTCCGTGAGCACCTGCACCGTCGTGCCCTGCTCG
CGGATCACGCCCTGGCGGAGCACCACGACGCGGTCGGCCACCTCGTCCACGACCGCGAGGTCATG
GCTGATGAAGAGGCACGCGAACCCGAACTCCTTCTGCAGTTGCGCGAAGAGCTGCAGCACGCGCG
CCTGCACCGACACGTCGAGCGCGGAGGTGGGCTCGTCCGCGATGAGCAGCTTCGGGTCGAGCGCG
AGCGCCCGGGCCAGC
>r388.1 |SOURCES={KEY=4440dff4...,bw,1260432-1261032}|ERRORS={}|SOURCE_1="mcg" (4440dff437a67938963f7ee3177b9a39f2c413a8)
GTGGCGTCGATCGCTGCGGTTCCGCACGATCGTCATCACCGTCGCGCTGACGGCCGCGACGATCC
TCGTCACCTGCGTGGCGATGGCGCTCGTCATCCAGAACGAGCTCTTCACCGCCCGGAAGGACCAG
GTGCTCCTCGAGGCCCAGCGCGCGACGGCGGCGGCCCAGGCGACTCTGGATGCCGCGGTGGACTC
GACCGATCCGGCGGCGGCGCAGACGCTGATGAACGGCATCGCCACGCGCCTGTCGCAGCAGTCCT
CGAGCGACCTGATCGCCCTGTACCGCATCGGTCCCGCTTCTCCTCTGGCGCCGCAACCGTTCATC
TCGCCGGCGTTCGACTCGGGGATCGTCACCGACGCCCTGCGGACCCAGGTGCAGTCCAACCCCGA
CCTGCAGTGGTGGCAGTCGGTGGCGTTGCCCTCCGACACCGGGCGCGAGGTGCCCGGCATCCTGG
TCGGTCACCAGTTGCGTTTCCCCGCCCAGGACGGGGTCGACTACTACGAGCTCTACATGGGGTAC
GACCTCTCCAGCGCCTCTCAGACGCTCGCGTTCGTCCAGGTGCTGCTGTGGGTGGTCGGGTTGGT
GCTCGTCGTGCTCAT
>r389.1 |SOURCES={KEY=4440dff4...,fw,677851-678451}|ERRORS={}|SOURCE_1="mcg" (4440dff437a67938963f7ee3177b9a39f2c413a8)
GTCGCAGGAACGCGAGGAAGACCTCGGGAACTGTTCCGGCTCGTGTCATCCGTCGTTCCTAACGC
CCCCGGGCAAACGGCGGGTGAATCCGCTCAGCGGAGCGGCCGGCGCAGGAGCGCGTCGACCAGGC
GCAGCGTGCGGGTGGTGCGGTCCTGGTCGATGGAGACGTCGGCCCCGCGCACGGCGTCACGGAGG
CGCTCGACCTCGCCGATCATCGGGTTCCCGGGGGCGGCGACGTCGCGGGTCTCGGGCTCTCCTCC
GCGCGGCGTGAGGACCAGCCGTCGCGGCGCATCGATGGCGTCGATGGAGAGGGAGGCCTCCTCGC
CCTGGATCTCGCTCGGCAGCGACGTGTCGGTGATCTTCGACCAGGCCACATCGGCGAGGAAGCCG
TCGTACTCGGCGATCGCGCTGCCGAGCCCGTCCGTGCCCGAGGCGATCCCCACGCGCGCTCCCAC
GATGTCGCGGGGATCGCCGAAGAGGAGGACGAGCGCGTGCAGGGGGTAGACGCCCAGATCGCGCA
GGGCGCTGCCCCCGAGCGCAGGGTCGAAGATGTTCGTCGGCTCGCCGGCCAGCACGTGGTCGTAC
CGCGCGGAGCGCTTC
>r390.1 |SOURCES={KEY=4440dff4...,fw,2327208-2327808}|ERRORS={}|SOURCE_1="mcg" (4440dff437a67938963f7ee3177b9a39f2c413a8)
TCGATGCGCCCTGGCAGGTGACGATGTGCGGTCTCGACGTCACCCACCAGGCATTGGCCACCGAT
GACGTGATCGACCGCATCGCCGCCGTAGGCACCCGCCCGGCGGCCTTCGTCACCGAACTCCTGCA
CTTCTTCACGACGACGTACGCCCACACGCAGGGCTTCGCCGCCCCACCCGTCCACGACCCCGTGG
CCGTCGCACGAGTCATCGATCCATCCGTCGTCCAGACCGTTCCGGTCCCCATCGGGGTCGAGCTC
ACCGGGACGCTGACACGAGGCATGACCGTCGCCGACTTCCGTCACCCTGGCGACCCGGAGAGCCA
CACGCACGCTGCCATGCAGCTGGACCACGCGAAGTTCTGGGACCTCGTCGTCGCGGCGCTCGAAC
TGATCGGCGACCCCGCCCGCAGGCCGACGGAATGACGCGACGTCAGTGCGCCGCCGTCGGCTCGG
CGCGGAATCCCCGCAGCCGCAGGCTGTTGGTCACGACGAACACGGACGACAGCGCCATCGCCGCG
GCCGCGACCACCGGGTTCAGCAGTCCCGCCATCGCCACCGGGATCGCGGCGACGTTGTAGGCGAA
GGCCCAGAACAGGTT
>r391.1 |SOURCES={KEY=4440dff4...,fw,2511854-2512454}|ERRORS={}|SOURCE_1="mcg" (4440dff437a67938963f7ee3177b9a39f2c413a8)
CCACTGGTAGGTGAATGAGTCGGGCGCGGGCGTCCACGTCCCTGTCGACGCGGTCACGGTCGCGC
CGAGTTCCGGAGTGCCCGTGATACTCGGTGCGGAGGTCGTCGTGAACGGGCCCGGGGCGGGGACC
CGCTCGGCGCTGGTCGTCGTGGTGGTCGCGTAGCCGGCCTTGGTCGCCGTGACACTGACCGTGAT
CCTTCTCCCGCTGTCGGCGGGTGCGAGCTGGTAGGTCCGCACGGTCGCGCCGGGGATCGCCTGTC
CGTCGCGCTTCCATTGGAAGGTGAGCGCATCGGGCGACGGAACCCAGGTTCCGGTGGCGGCGCTG
AGCGTCGATCCGACGATCGTCTTCCCGGAAACGGTGGGGGTCGGTGCGGTGGTGAAGGCGGCGAC
GACGGTCCGTCCGGTGCTCGTTCGGGTGACAGAGGTGTATCCGGACTTGCTGGCGGTCACGGTGA
CGGTGATCTTCTTGCCGACTTCGGCGGTCGTCAGAGTGTAGGTCTTCGCGGTCGCCCCGCTGATC
GCGGCCCCGTTCTGGTTCCACTGGTAGCCGAAGGCGTCGGGAGTAGGGGTCCACGTGCCCGTGGC
CGCGGTCAGGGTGGA
>r392.1 |SOURCES={KEY=4440dff4...,fw,1531793-1532393}|ERRORS={}|SOURCE_1="mcg" (4440dff437a67938963f7ee3177b9a39f2c413a8)
CGCCGAGCCGCGCGTGCTCGGCGACGTCGAGGGCGGGGGAGCGGGCGGGGGAGCGGGCGGGGCAG
CGGGCGGGTCCGGGCGCCGTGCTCCCCGAACGCGTCGCGATCGCTGTCGCCGAGCGGGCCATGCG
CCCGTCGCGTCGCGCCTGACCGCGGCGCTCGCTCGGCCTCGGCGTCCCGTGCCGCCACGCGGAGG
GCGCCCGGACCGCACCCGCTCGCCGCACGCCGACAGCGAACGCGGCCTCGGGAATTCTGTGACCG
CTCTCTACGCTGTGTGCTGAGGGCACGGTGGAAGGCGGCTGGGGATGCAAGGACTCGAAGTCACG
GTTCTGCTCGGGCTCGCGATGCTCGTGGGCACGGTGCTGGCCCCGCGCCTGCGCGTCGCGACGCC
GCTGGTCCTGCTGGTGATCGGGCTCGCCCTCGGCTTCGTACCGGAACTGCGGCAGATCGAGCTGC
CGCCCGAGACGGTCCTGCTGCTGTTCCTCCCCGTCCTGCTGTTCCGCGAGGCGTGGACGACGTCG
CTGCGGTCCGTGCGCCGTTCGCTGCGGTACATCGTGCCGATGAGCACGCTGCTGGTCGTGGCATC
CGCCTTCGCCGTCGC
>r393.1 |SOURCES={KEY=4440dff4...,fw,3627427-3628027}|ERRORS={}|SOURCE_1="mcg" (4440dff437a67938963f7ee3177b9a39f2c413a8)
TGAGTGCTCTGCAGAGAATGTGGCTCCGCACCCGGGTCGCCACAGCCATGGTCGCGGCCCTCAGC
GCGGGTGCCGTGGCGGTCATCGCCACCGGGGTGGTCGACGGCTCGTCGGCGACCGAGGCGGCGAC
GTCGTCCACCACCACGTCCGACACCGCCGTGTCGACCGCGACGCCGACGCCGTCGGCATCCGCGA
CCGCTGAAACGTCGGACGCCACGACGACCGACACCTCCGCGACGACCGACACCTCCGCGACGACG
GATGCCACGACGACCGACACCACCGGCGGCACCGCGGCCGAGTCGAGCTCGGGGTCGTCCTCCTC
GGACAGCTCGACCGGTTCGTCCTCCGGATCGGTCTCGTCGTCGCAGTCCACGCAGTCCGACGCCA
CCTCGAGCGGGTCATGATGCGCGCCTCCTCCCTGTGGAGCCTCTGGTCCACCGATGCCGTCCTCG
TCGTCGACGGCGACACGGAACGGCTGCCGCGCGGCATCCGCGACATCGACGAGCTGCGCGACGCC
GCCCGCGAGATCGCCGACCGCGAGCTCGCCCTCGTCGATGCGGCCCTCAACCGCTTCCGCGGCGA
TAGCGAGCTGAACCG
>r394.1 |SOURCES={KEY=4440dff4...,fw,3412035-3412635}|ERRORS={}|SOURCE_1="mcg" (4440dff437a67938963f7ee3177b9a39f2c413a8)
GAGCCCGCCGTGGAACGCGATGGCGTTCTGCGACAACTGCAGGATCACGCCGCTGCCGGCTGCCT
CGGCCCCCGCGACGATCGCTTCGGCGACCTCGAGGGTGATGAAGTTGAAGGCCCCGACCGCGCGG
TGCGCGGCGAGCAGTTCGGGCATGTCGCTCAGCGGCACGGCGGTGTCTCTCTTGTTCGGTTCATC
CCTGCGCGTGAGGGGTCGTTTCTGTCGCCGGGGACGCCCTGTGGCGACAGTTTCTGACTCCTCAC
GCGGGTGAGGGAGGGGGGTGGATGCCGGGGCCCTTTCGCGCGTGCGTGGGGGTCCCGGCATCCGG
GTGGGTCAGCAGGAGGACTTGTAGACCGCGTCCTTGCCGTCGGTGGTGATGTTGTCTTTGGTGAG
GATGGTGAAGCCGGTCTGGATCTTCGCTTCGGTGGCGTCGCCCTTGAGGGCGGCGATGGCCGCGG
CGATGAGGTCGGACACCGACCCGGCCTGCGCCATCAGTTCGGTCAGACGAGCGACGGATGCCTCG
CCGGCGGCGACGCGGGCCCGGAGGTCGACCGTCTGCTCGGTGACGTCGGAGCGGTTCACACTGGT
CGCGGTGACGTCACC
>r395.1 |SOURCES={KEY=4440dff4...,bw,1569829-1570429}|ERRORS={}|SOURCE_1="mcg" (4440dff437a67938963f7ee3177b9a39f2c413a8)
CCGTCGACGACGACGCCCTGCCCTCCCTCGTCGCCGCGGCCCGCGCCCTGGCGTTCGTTTCGACG
AAGGAGGGCTTCGGTCTCGCCGCGATGGAGGCTCTCGCGGCATCCGTCCCCGTCGTGGCGCGCGA
TCTGCCGGTGATCCGCGAGGTGTTCGGCGACACCGTGCTCTACGCCTCGACCCCGACGGAGATCG
CCGAGCGGTTCGACGCGCTCCTCGGCGGTGGCGCCCCGACGGACACCCCGGCGGGGGTCGCCCTC
GCCCGCGCGCACACGTGGGACCGCGCCGCGCGCGCGCACGAGGAGTTCTACGCGCGCCTGCCGAT
CGGCGGCCCCTGATGCCGACGCGCACCTTCTCGGCGATCCTCGCCGCCCGGGCCGCGGCCGACCC
CGACGAGCCGATCGTCGTCGATGCGGAAGGAACGATGACGGCGGGGGAGTTGGATGCCGCTGCGT
CGACGCTCGCGCACACGCTCGTCGACCGCGGTGTCCGGCAGGACGACCTCGTATCGGTGTCGCTC
CCGAACGGCCGCGACATGGTGACGGCCTGCTTCGGGATCTGGCGGGCGGGGGCCACCCCGCAGCC
GCTGTCGAGCGACCT
>r396.1 |SOURCES={KEY=4440dff4...,bw,3429961-3430561}|ERRORS={}|SOURCE_1="mcg" (4440dff437a67938963f7ee3177b9a39f2c413a8)
CCTCCCGCCCCAGAGAGAGACAGCACAGACCGCATGAGCCCCTCCCCCGACAAGCGCAAGAGCGG
CAACCCCGCCACGCAGGCCGACATCGACCTGACCGTCAAGCAGCAACGCGAGCAGAAGCGACAGG
ACAAGCTCGCCGAGTACCAGAAGCAGATCGCTCGTCGCAAGCGCAGCAAGCTCGTCTGGTGGGTC
GTCGGATCGACCGCCGCCCTCGCGGTGGTCGCGGTCGTCGTGGCATCCTTCGCGCTCGCCCCGGC
TCCGGCCCCCAGCTACCAGGCGGGCAACACGACCGGGCGCGAGATCGAGGGCGTCGAGACCTTCC
AGAACCGCTCCGACCACGTGCAGGGTGCGGTCACGTATGAGCAGACGCCCCCCGCCGGCGGCCCG
CACAACCCCTACTGGCTGAACTGCGGCGTGTACACCGAGCCTCAGCAGAACGAGAACGCGGTGCA
CTCGCTCGAGCACGGGGCCATCTGGATCACCTACGACCCGGAGCGGGTCGACGCCGACGGAATCG
CCGCGCTCGAGGCCGTCATGCCCTCCAGCTACGCCATCCTCTCGCCCTACCCGGGCATGGACACC
CCCGTCGCCGTGAGC
>r397.1 |SOURCES={KEY=4440dff4...,fw,3357282-3357882}|ERRORS={}|SOURCE_1="mcg" (4440dff437a67938963f7ee3177b9a39f2c413a8)
GGTCGATCAGCGCGGCCACGGTCTGAGCGACAAGCCCCACGACGCCGCGTCGTACCGGATGGACG
CGCTCGTCGCCGACCTCGTCGCGGTGCTGGACACCTACCTCGTCGACCAGGTGCGCTACCTCGGG
TACTCCCTCGGCGGCCGTGTGGGCTGGCAGCTCGCGGTCGACGCCCCCGAGCACGTCGAGCGGGC
GGTGCTCGGCGGCATCCCCGACGGTCGTCCCCTCGCGCGACTCCAGGTCGACCAGGCGCGGGCCT
TCCTCGATCACGGCGAGCCGGTTCAGGATGCCACCACCCAGCGCTACATGTCGCTCGCCGAGCGC
GTGCCCGGCAACGACCTGCGCGCCCTCGTCGCCATCGCGGAGGGCATGCGGCTCGGGCAGACCGA
TCCGGACCCCGCGTCGCCCCCGCCGCAGCCGGTGCTCATCGCCACCGGCACCGAGGATCCGATCC
ACGACCAGTCCGCGCGCCTGGCGGGTCTCCTCCCGCAGGGCGAATTCGTCGACATCCCCGGCCGG
CACCACGTCAACGCCCCCGGCGCCCGCGCGTTCCGCGAGGCGGGCGTGGCGTTCCTCTCCCGCGA
CCTCTGACCGGCCGC
>r398.1 |SOURCES={KEY=4440dff4...,bw,3560771-3561371}|ERRORS={}|SOURCE_1="mcg" (4440dff437a67938963f7ee3177b9a39f2c413a8)
AGCCCAGCAGTCCCTCGAGGCGGAACCGACCGGCGATGAGTCCGGATGCCGTGGTCACGGAGCGT
TCATGCCGACCCGGGCGCGGCGTCCCGACGCGGTACCGATGCTCACGCCCTGCGCGACGGTCGCG
GTGGCGAGAGCCGTGCTGGCGGCGCGGCCCGCGGCGGCGGCCTCGCTCGCCGATTCGTACCAGCG
CGCGGCGGTGAGGACCGGCCGGTCGCCCCGGCGGATGACCCACCCGTGCGTGGTCGACTGCGGGC
CACGGACGGCGGTGACGGTCATCTCGTCGACGCGGGACTGCTCGGCGACGACCGCGTCGAATGCG
GCCCGGGGGGAGACGAAGATGCGGGCGCAGCGCGCGAGCTCGCGGTTGTTGGTCGCGAGCAGACG
CCAGACGCCGAACACCCCGAGCGGGGTGAGGGCTCCGTCGGGGGTGGTCTCGCTGAGGCTGCCGG
CGGTGATCGACCACTCCGGGAGCAGATGCGAGCGGAACAGCAGCCACGCTGCCAGGCGGGGGTCG
TGGATCGAACGGAACGTGTCGAACACGATCCGTGCGCGCCGCGTCGCGCGATCGGAGAGCGTCTC
GCTCACGGGCACCCC
>r399.1 |SOURCES={KEY=4440dff4...,fw,217344-217944}|ERRORS={}|SOURCE_1="mcg" (4440dff437a67938963f7ee3177b9a39f2c413a8)
GTCGCCGAGGCGCTGCGGTCCGTGGTCACGCAGCAGCGTGAGGGTGCGCCACTGCGCACCGGGGG
CGTCGTTCTTGGTGTCGATGGCCGCGATGCGCGTCAAGGCGTGCACCGCGAGGATCAGTCTCTGG
AGATCGTCGTCGCGGGTCATTCCTCAAAGTATACCCCTGTTATATAACGTGGGTATAGATTATCG
ACCGGCGATCCTGGTCGAGAGCTGGTGGGCGTGCGCGAGCAGGAGGCGACCGAGCTCGGCGAGGC
GTTCACCGCCGAAGCGGAACTCGACCCCCGTCAGACTCAGCGCCCACTGCGGTTCGCCCGTACTG
GTGAAGACGGCCGCGCCGATGCCCCAACTGCCCTCGACGATGAGGCCCGGGTTCACCGCGTAGCC
GCGCGCCTTCGTGTCGGCGATGCGCGAGCGGATGCGCGTCGGCGCATGGGCCGCACCCCAGCGGT
CGGACAGCTCGTCATGCCGATCGAGGTAGGCGTCGACCTCGTCCGGCGGCAGGAACGCCAGGATG
GCCAACCCCGCGGACGCGACCCCGAGCGGGAACCGCACGCCCTCGGAGAGCACGAACGACCGGAT
CGGGAAGCTGCCGTC
>r400.1 |SOURCES={KEY=4440dff4...,fw,3635898-3636498}|ERRORS={}|SOURCE_1="mcg" (4440dff437a67938963f7ee3177b9a39f2c413a8)
CGCGGGTCGATCCCGCACTGGGATCCGAGGTGCGGGCGGCGGCGCCCGCCGACACCGGCTTCGCC
GACCTCCTCGGCGGTGGCCGATGAGCGCCCGCGAGCGCGTCGGCGCCGCGCTGGATGTCCTGCCG
CCGGTGTCCCTCGAAGAGCTCACCGAGGATGCCGCTCTGCTCACGCGCGTGGATCGCAAGTACCT
CGTGCCCCTGGCCGCCGCGGGGGAGCTGCTGGAGGAGCTCGGCCGGAGAGCGGACGCGCCGCGGG
TGCTCGAGATCGACGCCCGGCGCGAGATGGCGTACCGGTCGGTGTATTTCGACACCCCCGACCTG
CTGAGCTTCCGGCTCGCGGCGCACGGGCGCCGGCGGCGGTTCAAGCTGCGCACGCGTTCGTACCT
GGACACCGGGTCGACGTTCCTCGAGATGAAGACGCGGGGAGCGCGGGGCGCGACGCAGAAGGATC
GCGACGCCTACACGGCGGCCGTGCCCGACCGTCTCACGGCGGCGGCGCGCGACGAGGTCGCTCTC
GCCCTGGATGCCATCGGCATCCCCGGCACGCGCGCCGACGACCTCGACTCCCGGCTCCAGACCCG
GTACCGACGAGCGAC
>r401.1 |SOURCES={KEY=4440dff4...,bw,1900092-1900692}|ERRORS={}|SOURCE_1="mcg" (4440dff437a67938963f7ee3177b9a39f2c413a8)
CATGGTCGTGCCGATCGTGGGCTCCTTCGCGATGTCGTTCACCGACTTCCGGGCGCGCGACATCC
GTTCGCCGTTCGCGGTGAACTTCGTCGGGCTCGACCAGTACCTCGCGGTGCTGGGCGATCCGGTG
TTCCTCACCTCGCTGGGCGTGACCGCGACGTTCGTGATCGTCGGCATCCCGGTGACCATGGCCGT
CGCCCTCGCGCTCGCGCTGGCGCTGAACTCCAGCGGCGGACGCATCGTGTCGGTCCTGCGCGTGG
GTTTCTACGCCCCCGTCGTGACGAGCATCGTCGCGGTGGCGGTCGTGTGGCGCTACATCCTGCAG
CCCGAGGGGCTGTTGAACTCGGCGCTCGCGATCATCGGCATCCAGGGGCCCGATTGGCTCAACGA
CACCCGCACCGCGCTTCCGTCGCTCATCGCGATGGCGGTGTGGCGCAACGTCGGAACGCTCATGG
TGATCTTCCTCGCGGGCCTCCAGGCGATCCCCACCGACGTCAAGGAGGCCGCCCTCATGGACGGC
GCGTCGTCGTGGCGGCGTCTGACCTCGGTCACCCTCCCGCTGCTGCGTCCGACGCTGCTGCTGGG
GGCCGTGCTCATCTC
>r402.1 |SOURCES={KEY=4440dff4...,fw,348817-349417}|ERRORS={}|SOURCE_1="mcg" (4440dff437a67938963f7ee3177b9a39f2c413a8)
CGCGCCGTTCCTGCTGACGAACCTCCTGCGCGAGGTGCTGATCGAGTCTCGGGCGTCGGTGATCC
AGACCTCCAGCGCCGCGGCGCGTCTGTTCTCCCGCTTCGACGTCGACGACCTGCAGGGCGCGCAC
CGCTACTCCGCGTCGCGCGCCTACGGCAACGCCAAGCTCGCGAACGCGCTGTTCACGAAGGAACT
CAACCGCCGGTTCGGCGACGCGGGACTTTCCGCGGTCGCCTACCACCCGGGTGTGATCGCCTCGA
GCTTCGGGTCGACCGGCAGCGGGTCGTGGAAGTTCCTCTACGGCGGGCCGCTGGCCGAACGGTTC
ATGACCTCGACCGACGTCGGCGGCGCGCGCCTGACCTGGCTCGCCCTGGGCAAGCCCGGGGTCGA
CTGGGAGCCGGGGGGTTTCTACGCCAACAACAAGCCCGCCCGGACGCACCGCCGGGCCGACGACC
CCGCTCTGGCCCGGCTGCTGTGGGACCGAAGCGCCGAACTGGTGGGGCTCGCATCCTGACAAGCT
GTCCATTCCCTATGCGAAGGCCCAGGATGCCGCTTTCTTGGTGAACTCTGGGAGGCCCCCCGCCA
CGCTGGGCGCATGAC
>r403.1 |SOURCES={KEY=4440dff4...,fw,628732-629332}|ERRORS={}|SOURCE_1="mcg" (4440dff437a67938963f7ee3177b9a39f2c413a8)
CGGTGATGACCCGCGTACGCCCGAGCGCGTGCAGGGCGAACACTTCGGCGAGGTCCTGACGCGTC
CCGACGATGGAACCGATGACGCTGATGCCCTTGAGCACGGTGTCGAAGATGGGGATCGTCAGTTC
GCCGTCCGCCGGGAGCGACACGAGCACGAGCCGACCGCCCCGGTTCAGCGAGTCGAACGCCTGCC
GGAACACGGTGGGCGCGACCGCGAGCACGATGACGGCGTCGGCCCCGCCGTACTGGCGGATCGCC
TCGACCGGGTCGGTGGTGCGGGCGTTGACGACATGGTCGGCGCCGAGCTCGCTCGCCAGGCGCAG
CTTCTCGTCGGTGACGTCGACGGCGATGACCTTCGCCCCCACGAGACGCGCGTACTGCACGGCGA
GATGCCCGAGCCCGCCGACGCCGAACACCGCGACGGTCTCCCCCGGCGTCACCCGGGCGTTCTTC
ACGGCGGCGTACGTGGTGACCCCGGCGCAGGTCAGCGGCGCCGCGTCGAGCGGCGTGACACCGTC
CGGGACGGGCACGGCGAAGCGCGCGTCGGCGAGCATGTACTCGGCGTACGCGCCGTCCACGCCGT
AGCCGTTGTTGTACT
>r404.1 |SOURCES={KEY=4440dff4...,fw,3159705-3160305}|ERRORS={}|SOURCE_1="mcg" (4440dff437a67938963f7ee3177b9a39f2c413a8)
CGCGGCGAAGACCCGGTGCCCGCGCACAGCGTGGTCCCGAGCCGCAACGCCGTGGAGGCGTACGC
GGTCTTCCGCCCGCGCACCTCGATCGAGGGCTCGTACCGCTACGGTGCCGCGCTCGCGCCGCGTC
TGGAACTGTGGCGGTTCGGTGCCGAGACCATCGAGGCGCCGCGCCCGAGCGCGCTGACGCGCCGG
AAGTTCGCGACCGCCGACCTGGACGTCGTCGAGGTCGAGCGCTACGGGCGCCGCTGGCGCACCGT
CGCCGGCATGTTCGATCCGCACCCCAACGAGTTCACCGAAGACGTCGACATGGTCTTCTCCTGGG
TGGACGGCTCCTCCAGCGAGTTCCAGCGCCAGCGCGCGGCCCGCATGAAGGGATACGTCGTCGGC
GACGGCGACGACAACGCCGCGCGCTACCGCCAGGTCGACGAGCTGCGCTACGCCCTGCGCAGCGT
CCACATGTACGCGCCGTGGGTGCGTCGCATCTTCATCGCGACCGACTCGCCGACGCCCGAGTGGC
TCGCCGATCACCCCAAGGTCACCATCGTGCGCAGCGAGGAGTTCTTCGCCGATCCCTCGGTGCTG
CCTACGCACAACTCG
>r405.1 |SOURCES={KEY=4440dff4...,bw,3032709-3033309}|ERRORS={}|SOURCE_1="mcg" (4440dff437a67938963f7ee3177b9a39f2c413a8)
ACATCCTGCGCAAGGCGGCGGGCCGCCTCCCGGCCCTCGCCGACCTCGCCGTGCTCCGTTTCAAC
ACCCGCGGCACGACCTCGCCGCGGGGCACGAGCGAGGGCACGTTCGACGGCGGCGCGTCCGAGGT
CTTCGACGTCGCGGCGGCGATGGACTTCGTCCGCGAGCGCGGGCTGCCGCGGCCGTGGCTTCTGG
GATGGTCGTTCGGCACGGAGCTCGCGCTGAAGTACGGTCGCGATCACGACATCGAGGGCGTCATC
CTGCTCTCCCCGCCCCTGCACCGGGCGACGGCCGACGAGGTGGCCGCATGGGCGGGCGACGAGCG
CCGCATGGTGGTCCTCGTGCCCGAGTTCGACGACTACCTCCGGCCCGCCGAGGCGCGCGAGCGGT
TCGCCGCGGTTCCGCACGCCGACCTCATCGCCGTCGACGGCGGCAAGCACCTCTGGGTCGGAGAG
ACGCAGACGCGCCGCGTCCTGACGGAGATCGTCGCCGCGGTGAATCCCGATGCGCTCCCGCTCCC
GGTGGAGTGGGACGGTCCCGTCGGCGACTGAGTCTCAGCGCTCGTTCTGCCGAGGGATGATGACC
TCGCGGTAGATGATG
>r406.1 |SOURCES={KEY=4440dff4...,fw,2383504-2384104}|ERRORS={}|SOURCE_1="mcg" (4440dff437a67938963f7ee3177b9a39f2c413a8)
CCCGGTGATCATGGAGCTACGTCGGCGGATCCGCTTCCCTCGCCGCTGGACCCTCAATACCGTGA
CGGTGATCTCCGGCACGCTCGTCCTGCTCGTGGCCGGTGCGGTCGCGCTCACCGCGCTCGAGTGG
TCGAACCCGGCGACCCTCGGTCCCCTGGACCCGGCCGGTCGTGTCCTCGCCGGGTTCACGATGTC
GGTCATGCCGCGCACCGCCGGATTCAACTCGATCGACGTGTCGCAGATGCACGGAGCGAGTTGGT
ACGTGACGGACATCCTCATGTTCATCGGCGGTGGGCCGGCGGGAACGGCGGGTGGACTCAAGATC
ACGACTTTCGCCGTCCTGCTCTTCATCATCGTGGCCGAGCTGCGCGGTGACACCGCGGTCAACAT
GTTCGGCAAACGCCTCCCGCGGTCCACGCACCGCGAGGCGCTGACCGTGGCGCTCCTGTCCCTCG
CTCTGGTGGTGGGCTCGACGCTGGCCATCATGGTGATGAGCCCCTTCGGCCTGGACCGCGTCCTG
TTCGAAGTGATCTCGGCGTTCGGCACGGTCGGGCTGTCGACCGGCATCACCGCGGACCTCCCCGC
GGCCGCCCAGCTCAT
>r407.1 |SOURCES={KEY=4440dff4...,fw,975473-976073}|ERRORS={}|SOURCE_1="mcg" (4440dff437a67938963f7ee3177b9a39f2c413a8)
CGGCATCGCCCGGAACGTCCTCGCGAATCACACGCGCAAGCGCGCTCGCCGCGCGCGGATCGATC
AGGCACTCGTGCGGGAGGTCCCCGAACCGGCGAGTGATCAGGCGTTCCTCGCCCTCGAGGCCTTG
CGCACCCTCGCGCCCGCCGACCAGGAACTGCTGCGACTCGTGCTGTGGGACGGGTTCGGCGTCGC
CGAGGCGGGTGCACTCGCCGGAGTGCGGCCGGCGGCGGCGCGCAAGCGCTACGAGCGGGCGCGTG
CCCGCCTGCGCGCCGCGTTCGGCGAACTCCAGCCCGCGCTCGCCGGCGGGCGGGACGCGTGAGCG
CCTCGGTCCCACCTGGTGACGTGCGCCGAATGCTCGTCGACCGCGCCCTCGCGCGTGCCCAGGCC
CACGTCGACCGAGGGAAGGGGGAAGCTAGAGGGCGCTCGTGATGGCGGTGGCCGTGGCCCTTAGC
CGCGCGGCGATCGCCGCGTCGTCGGCTTCGGTGTTGACGTGGACGGCCGCGACGGCGGCGGGCCC
GCGACCCTGCACGCTCAGCGGCACCGCCACCGCGCGCAGCGTCGGTACGACCTCGTCGTGGCTCG
TCGCCCAGCCGCGCT
>r408.1 |SOURCES={KEY=4440dff4...,bw,1857881-1858481}|ERRORS={}|SOURCE_1="mcg" (4440dff437a67938963f7ee3177b9a39f2c413a8)
TGCCACCGGCGATCACGACGTCGGCCAGGCCGTCGCGGATGTGCTGCACCGCGTTGACGATCGAC
TCGGTGCTCGACGCGCACGCCGACGCCACGGTGCGCGCGAAGGCGCGGGCGTGGAAGTGGAGCGA
CAGGTTGCCGGCTGCGGCGTTGGGCATGAGCATCGGCACCGTCATCGGCATGACACGCCGCGGGC
CCTTCTCACGCAGGGTGTCCCAGGCATCCAGGAGCGTCCACACGCCGCCGATGCCGGTGGCGAAG
TCGACGCCGAGCCGCTCGGGGTCGATGTCCGGGGCGCCCGCGTCTTCCCACGCCTCCTTCGCCGC
GACCATCGCGAGCTGCGACGAAGGGTCGAGGCGCTTGGCGATGGGACGCTCGAGGACGGTCTCGG
GCCGCACGAGGGCCTCGGCGGCGAACGTGACGGGCAGCTGGTACTGCTCGACCCATTCGTGTTCG
AGGGTGCGCGCGCCGGAGGCACCGGACAGCAGCGCGTTCCAGCTCTCGGGCGCCGTCCCGCCGAT
GGGCGAGGTGGCACCGATACCGGTGACGACGATGCGGGGTGTGCTCATGGTGGGATCCTTGGTGC
GGCCGGAAAGGTCGT
>r409.1 |SOURCES={KEY=4440dff4...,bw,566468-567068}|ERRORS={}|SOURCE_1="mcg" (4440dff437a67938963f7ee3177b9a39f2c413a8)
CCCGCGTTCTGGCGGAGGAACAGCGCGCGCTTGAAGTCGCGACGGGCCGACTCGAAGTCGCCCTC
GTCGTAGTGGACCTTGCCGCGGTGCTGCAGGGCGAACGCGGCGATGCCGGACCACCCCTGCCCCT
CGGCCTCTTCGGCGCACGCGGTGAGCTCCTGCTCGGCCGCGGCGAACGCGCCCCGGCACTGCTGG
ATCGTCGCGTGCAGGATGCGCGCGCGCAGCAGGTCGCGGCGGGTTCCGGCCATCCGCGCCACGCG
CACCGACTGCTCGGACACCGTCAGCGCCTCGTCGAACCGGTCGAGCACCTTCAGGAGCCAGGTGC
GCTCGAGGAGGGCGGGGAGGCTGCGCTGCGAACCGATCTCCTCGAGTCGTTCCGCGCACTCGCGA
GAGTCGGTGATCTCGCGCAATGTGTCGGGGTCGTACCCGTGGATGTAGCTCACCGTCGCTCCTCT
CGAATGGCCGATGGTCTCCAGTCTGCGGTGCGTCGGCGGCCGGAGCCGCATCGCCACACCGTCCG
GCCGCGAACAGGTCGTGACCTCGGGGCTCACCGGTCGAAGATGGATGCCGAGGGCTTCGGCGACG
GTGTCGCGTCGGCAT
>r410.1 |SOURCES={KEY=4440dff4...,bw,288037-288637}|ERRORS={}|SOURCE_1="mcg" (4440dff437a67938963f7ee3177b9a39f2c413a8)
CCGGGGGCGAGGTCAGCGGGCGAGGGCGGCGTCGAGGAGGGCGATGACGTTCTCGGTGCCCGCGC
GCGTCCCCGTCCGCGCCGCAGCGGCGCGCATGGCATCCCGCCGGTCGCCGTCGCGGAGGAGCGGG
ACGATCTCGGCCCGGACACGGTCGGCGGTGAACTCCGCGTCGGGGATGAGGCGTGCGGCGCCCGC
GCGCACGGCGGCCGCGGCGTTCAGGCTCTGCTCGCCGTTGCCGACCGCGTACGGCACGTAGACGG
CGGGGATCCCGAGGGCACTGATCTCGCTCACCGTGGCCGCACCCGAACGGGACACGATGAAATCC
GCGAGGGCGAACGCGAGATCCATGCGGTCGACGTAGCGCACGAGCGCGTAGCCGGGCACGCCCGG
ATCGGCGAGGTCGGACTTCTCGCCGGTGACGTGCAGCAGCTGCCAGCCGGCGTCGAGCACATCGC
GCCACGCCCCGCCGAACGCCTCGTTCAGGCGCTGCGACCCGAGCGACCCGCCGAAGACGAGGAGC
GTGGGGGCCGTGGCATCCAGTCCGAAGTGCGCGGCCGCCTCGCCACGCCGGGCAGCGCGGTCGAG
GTCGACGATCTCGCG
>r411.1 |SOURCES={KEY=4440dff4...,bw,2209680-2210280}|ERRORS={}|SOURCE_1="mcg" (4440dff437a67938963f7ee3177b9a39f2c413a8)
AGCAGCGGAACTTCCAGAACTTCCACTCGCCGTCCTGCTTGAGGAAGTCGATGGCGTACTTGCAC
CACACCCAGTGCGCCCAGACCTTCTTGCCGAGCACCTCGTCGGGCGAGTACATGTCGGGGAACGC
CTCGGCGACCCGGGGGTCGGTCAGGCCCGATTCGGTGCCGGCCATGAGCCAGACGCCCTTGGCGG
TCTTGCCGTCGGCGGCGACCTCGATCACCGGGGTGTTCGTGGTGTGGAGGATCAGCTTGCCCTCG
GGGTGGGGGCGGCCGCGGTGGTAGTCGGTGACGCTCTGCCACGTCGTGTACTGACCGGCGTTGGT
GTAGCGCGCGCGGATCCCCTCGGTGCCCTCTTTCACCCACATCGGGATGATCTGCTCGTCCTCGA
ACGCGTTGTGCAGGTGCATGTAGCGGTTGAACAGGTTCTCGACCTGTCCGCGGTCCTCGGCGCGC
TGCGCGAGGGACTGGGCGGCCTCGACCTGCTCGCGCAGGCGCACGATCTCGGCGACGAGGTCCGA
GAGGGATGCCTCGGTGGTGGTGTTCGACACGGATACTCCTTCGTACGTGATGGGTGTCAGGCCGG
CTGGTGCGCGGCGAC
>r412.1 |SOURCES={KEY=4440dff4...,fw,3657568-3658168}|ERRORS={}|SOURCE_1="mcg" (4440dff437a67938963f7ee3177b9a39f2c413a8)
ATGGTCATGGTGTGCTCCTCGGGTCGGGATTCTCTCTGAGGATGATCGGGCTCAGCGGAAGCGTC
GACGCGCACGTCGACGCTTCTGATCAGCCCGAACCGGCCCGCACCGAGGTGCGGACCGGTTCGGA
TCCGAGAGATGTTTACTTGATCGCCTCGAGCGTCTTCGCGGCGTCCGCGAGGACCGACTCGGGGA
GCGGTGCCGAACCGGCGTTCTTCGCGGCGACCTGCTGGCCGAGCGAGCTGGTGATGAAGCCGAGG
TACGACTTCACGAGTTCGGCCTGCTTGGTGTCCTTGAACTCGGTGCAGGTGATGGCGTACGAGAC
CAGCGGGATCGGGTAGGTCTCGGCGGTCAGCTTGGTGTAGTCGAACTTCTTCGACAGGTCACCGG
CCACGCCGTTGTCGGCGTCGACGGCCGCGGCCTCGAAGGTCGCCGTGACGGCCTCGGGGCTGAAG
GGGATCGCGGTGCCGTCGACGACGATCGCAACCGACTTCAGGTCGCCCACGGCCGAGTGGTCGGC
GTAGCCGATGGTGCCGGAGCCCGCCTTGACGGCCTCGACGACACCCGAGCCACCCTTCTGCTTCG
ACACGTTGCCCTCGA
>r413.1 |SOURCES={KEY=4440dff4...,bw,1648356-1648956}|ERRORS={}|SOURCE_1="mcg" (4440dff437a67938963f7ee3177b9a39f2c413a8)
GACGGCGATGAGGGTGGCCCCCGCGGTCATCAGCAGCGTGAGACGGGTCGCCACCAGGCTTCGGG
CGAACATGTCGTGCCCCACGGCATCCGTCCCCAGCCAGTGCTCGGGGCTCGGTGGCTGCGACCGC
GCACCCAGGGCATCGGCTTGGCTCTGGAGAACGAGGGGAGCGACCACGGCGATGATCAGCAGAAT
CGTGGCGAGCACGAGCCCGGCGAGGAGTCCGGCGCTGCCGGCATGTCGTCCGGGGGCGCTGCGCG
GCGTGGATGCGACAGGGTCAGGAATCTGCATGACGTCCTCCGAGGGTGCGCGGGTCGACGATGCC
GAGCAGGACGTCGACGAGCAGGTTGACCAGAGCGGCGACGAGGCCGATGACGAGCACCATCCCCT
GGATGACGGGGAAGTCGCGGTTCAGGATGGCCTGGATGATGCCGGTACCGAGGCCCGGAAGCGCG
AAGACGCTCTCGATGACGAGGGCGCCCCCGAGCATGCCGCCCAGGATCAGGCCGCTCAGGGTCAG
GGTCGAGGTGAGCAGGTTCGGGAGCGCGTTGCGGAGGTACAGCGCGGCGGTGCCCAGACGCCAGC
CGCGCGCGGTGCGCA
>r414.1 |SOURCES={KEY=4440dff4...,bw,1720772-1721372}|ERRORS={}|SOURCE_1="mcg" (4440dff437a67938963f7ee3177b9a39f2c413a8)
GCCACGGCCCACGACACCATCAGCCGGTCGGACTCATCGCCGCGATTGACGTCGTCGGGCATCTC
GCCGTACTGGTTCACCAGGTACTCAGTGGCGCTCGCGCCGAGGACGGCGAGGTTGAAGTGCGCGT
TGCGGCGGATCAGCGGGTCGAACGTCCAGGTGATGCGGCCGATCCCGCGCTCGAGCGCCCACTCG
CGCTGGTGCACCTTGAGCTGACGCCCGAGACCGCGCCCCTGATACCCGGGCAGGATGCCGGTGAT
GTGGGAGTGCATCGTGCGCTCCGCAGGAGGTCCGAAGAACGCCGCGGACGCCCCGATCATCCGGT
CACCGTCGTATAGGCCGACGACGTAGTTGCCGGAGTGCTCGAGCGCCCGCAGGATGTTCGCCGGC
ATCGTCGCGCGATCACCGACCCAGACGTCGTCGAACACCTGCGCCGCGACGACGATGGCCTCGAG
GGTGTCGAGCGGGCGGATGTCGATGCCGGACGTGCTCATGGTCCGAGTCTGGCATCCACGGCCCG
CGCGCGCCTCGCCCCGTTTGCCCACGGAACACGCAGCACCCCCTCGTCCCACTTCTGGCGGATCA
TGTCCCCCTTCTTGC
>r415.1 |SOURCES={KEY=4440dff4...,fw,3585403-3586003}|ERRORS={}|SOURCE_1="mcg" (4440dff437a67938963f7ee3177b9a39f2c413a8)
GCTCCGCCGATGTCGGTGCCGCACCTCGACACCCGTGTCGTCGACGGTGAGACCTCCCTCCTGTT
CGGTCCGTTCGCGACCTTCAGCCCCAAGTTCCTCAAGAACGGGTCGATGCTCGACATCGTCACCC
AGGTGCGTCCGCACAACCTGTTCCCGATGCTCAAGGTCGCCGTCGACAACCCGGGTCTGATCAAG
TACCTCGTCAGCGAGCTGCTGAAGACCCACGCGAAGAAGGTCGACAGCCTCCGCGAGTTCATGCC
CACGGCCCGGGCCGAGGATTGGGAACTCCTCGACGCCGGTCAGCGCGCCCAGGTCATGAAGCGCG
ACAAGGACAAGGGCGGCGTGCTGCAGTTCGGCACCGAGGTCGTCACCTCCGCCGACCACTCGATC
GCGGGTCTGCTCGGCGCCTCGCCGGGCGCGTCGACGGCCGTCTCGATCATGCTGGGGCTCATCAA
GACCTGCTTCCCCGAGCGCATGCCCGAGTGGGAGCCGCGCCTGCGGCAGCTCATCCCCAGCTACG
GCGAGACGCTGAACACGCGTCCCGACGCGGCGCGCGCCGAACTGGATGCCACGGCCCAGGCGCTC
GCGATCAACGCCTGA
>r416.1 |SOURCES={KEY=4440dff4...,bw,377431-378031}|ERRORS={}|SOURCE_1="mcg" (4440dff437a67938963f7ee3177b9a39f2c413a8)
AGCGCCAGCGTCAGGGCGATCCAGGGGAATGCCCCGTAACCGACGACGATCACCATCACCGCGGC
CACCGACAGCCCGATCGCGATCCACTGGACCGGACGCAGCCGCTCGCGGAGCACCGTGACCCCGA
GCAGCACCGTGACGATGGGGTTGATGAAGTAGCCGAGGCTCGTCTCGATCACCCGGTCGTTCAGG
GCGCCGTAGACGTAGGTCTGCCAGTTGACGTAGATGAGGGCGCCCGCCAGCGCCGTCAGGCCGAG
GAGGCGGGGCTGCCGGACGATCGCGAGGAAGGGGCGCCACGCGCGCAGGACCGTCAGCAGGATCA
GGCAGAACAAGAACGACAGCAGGATGCGCCACGCGACCAGCTCCCACGGACCGGTCGGCTCGAGC
TGCAGGAAGTACAGCGGCAGCACGCCCCACAGCAGATAGGCGGCGAAGGCGAAGAGGCCGCCGCG
GACGGATCCCGAGGCGGGCGGCGAAGCGGGGGTCACTGCCTCAGCCTAGGCGCGGGCGCCGACGC
GGATCTGCCGGACACCGCGCATTCCGCGCCAAAAGCAGAACCCCGGATGCCGAGGCATCCGGGGT
TCTACGGAAATCGCA
>r417.1 |SOURCES={KEY=4440dff4...,bw,2304074-2304674}|ERRORS={}|SOURCE_1="mcg" (4440dff437a67938963f7ee3177b9a39f2c413a8)
GACCGGCCGCCTGGGCGAAGCCGTAGACGATCGGCACCAGGATGATGAATCCGACGTCGAAGAAC
ACCGGGATGGCCAGGACGAGGGCGGCACCCGTGAGGGCAGCACCGACACGGCGGGGCCCGAGGAT
CTCGGTGAACCGGCCGGCGAGGCTCGCCGCTCCGCCCGAGAGCTCGATGATGCGGCCGAGCATCG
CGCCGAGCGTGATGAGGATGGCGATGGAACCCAGGGTGCTTCCGAGTCCGGCGACGATCGCGGGC
ACGATGCCCAGCCGCTCCGGATCGGTGTCGGTCGCCGGGATCGTCGCGAGCGGCAGACCCGCCGC
CAGCCCGACCAGGATGCTGACGATCAGGAGCGCGAGGAAGGCGTTGAGTTTGAGCTTGATGATGA
GGAAGAGCAGGAGGAGGATGCCTCCGACTCCGATGGCCAGCAGGACGGGTGTGGTCATTTCGCGG
GTCTTCCTTGACGATGCGGGCGGGGTGCGCAGGGTGCGCGGGAGGGGGCGACCGTCGGGCCGCCC
CGAGGGGGTTCAGGATCGACGCGTGGGGGCGGCGATACGGATGACGGCGGAGTCGTCGGCGGCGC
CGAGTCCCTGGGTCT
>r418.1 |SOURCES={KEY=4440dff4...,bw,3267138-3267738}|ERRORS={}|SOURCE_1="mcg" (4440dff437a67938963f7ee3177b9a39f2c413a8)
AGCTGTCGGGTGCGGCACCGTGCCAGTGCTCTTCGCCGGGCGGGCACGAGACCGTCTCGCCCGCG
TGCACCTCGACGATGGCGCCGCCGCGCGCCTGCACCCGCGCCGTGCCCTCGACCACCCGCAGGGT
CTGGCCGAGCGGATGCGAATGCCACGCCGTTCGGGCGCCGGGGGCGAACCGCACGAGGCCGGCGT
GGAGACGCTGACCGTCGTGCTGCGGTGAGACGACCGGGTCGAGCCAGACGTCGCCGGTGAACCAT
TCGGGCGGGTTCTTGACGGTCGGTGGGATGGGGAGGGTACGCATGGTGTGCTCCGTTCGTCAGGG
CGGTACGCCCAGCACACTCCGTCGACGGCCCCCGCGGGAGGCCCTGACGGAAGGTGTACCGCCAG
GGCATCCCTTCCTCCGCGCGACGGTCCTACCGTGGACGGCATGGACAACAAGGCCGAGGTGCGGG
AGTTCCTCACGACCCGCCGCGCGCGCGTCGCCCCCGAGCAGGTGGGGCTGCCGGCGGGCACCAAT
CGGCGCGTTCCGGGTCTGCGGCGCGCGGAGGTCGCGATGCTCGCCGACGTGAGCGTCGAGTACTA
CGCCAAGCTCGAGCG
>r419.1 |SOURCES={KEY=4440dff4...,fw,401243-401843}|ERRORS={}|SOURCE_1="mcg" (4440dff437a67938963f7ee3177b9a39f2c413a8)
TCGCGCCCCAGGAGTGGGAGCCGGTGATCGCGGTCGTGCTGCGGTGGGACGAGCGCCGCTGGCCC
GCCGACCTGCACGGCGCGTTCGTCAACGGCGACCCCGAGGTCGCGTTCCTCGCGGACGACGGCGA
CCGTCGCGGGGACGGCGCCCCGGTGCTCGTGGTGCATACGACGGGCGCCGCGGCGCGGCGGTATC
TCGACGACCCGGATGCCGCGATTCCGCCGGTCGCCGCGGCGACGCGGCGTCTGCTGGGCATCGAC
GGCGAGCCGGTCTCGGCCGTCGCCCACCGCTGGACCTTCGCGCGCCCCACCCGGACGACCGGCGA
GCCGTTCTTCCGCTCGCCCGGGCTGTCGCTCTGCGGCGACGCGTGGGGAGAGTCGGCCGCCGTCC
GAACGGCATGGGCGTCGGGCGACGCGCTCGGCCGCGCGCTCGCGGCATCCTGAGGCGCCAGAACC
TCTCCGCCTCATCGGCATAAACGCGATTCCCACGCATAAACGCGCTGCCAACGCGTTTATGCGCG
TGGATCGCGTTTATGCGTGGTGTGGGACGGCGGGTCGGTGCGCCGCGACCGGCTCGGGGCGCTGC
GTTCCGGAACGACGC
>r420.1 |SOURCES={KEY=4440dff4...,fw,3081301-3081901}|ERRORS={}|SOURCE_1="mcg" (4440dff437a67938963f7ee3177b9a39f2c413a8)
CGCGTAACACGGCGCCGCACGGTTGGGCGGCGGGTGGGCCGACGTGCGAGCCTGTCGCCACGCCG
TTGGAAGGAGAGTGCCGCATGAGCGCGCAGGAAGACACCGGGTTCTCGACCCGTCAGGTGCACGT
GGGAGCGTCGGTCGCCCCCGCCTCGCCCCGGGCGACGCCCATCTACCTGACCGCCGGGTTCACCT
TCTCCGACCTCGACGAGTCCGCCGCGCACTTCGCCACCGGGAGCGGCTTCGGGTACACCCGGACC
GGGAACCCGACGGTGCAGGCGGTCGAAGAGCGCCTCGCGTCCCTCGAGGGAGGCGACCAGGCGAT
CCTCGTCTCCAGCGGGCAGGCGGCGGTCACGGTCGCGCTCCTCGGACTCCTGGATGCCGGCGACC
ACATCGTCGTGTCCGAGCACATCTACGAGGGCACCCGCGGCCTCCTCCTCGACAATTTCTCGCGT
CTGGGTGTCGAGGTGACCTTCGTCGACACGGACGACCTCACCGCGTGGCGCGCCGCCATCACGCC
GCGGACCAAGGCGCTCTTCGCCGAAACGCTCTCGAACGCCCGCAACGACGTGCTCGACGTCGCCG
CCGTTGCGGCGATCG
>r421.1 |SOURCES={KEY=4440dff4...,fw,2072928-2073528}|ERRORS={}|SOURCE_1="mcg" (4440dff437a67938963f7ee3177b9a39f2c413a8)
CCTGCCGCTGTTGGTGGATGCCGCGGGCGTGTTCATCATGAAGAACTTCTTCGAGTCGATCCCCC
CGTCCGTCGAGGAGCAGGCGCGCATCGACGGGGCCAGCACGTTCCGCATCTTCTGGTCGGTCGTC
CTGCCCATGGCGCGCCCGGCCCTGATCACGATCGTCATCCTGTCGTTCCAGGGATCGTGGAACGA
ACTGAGCCACTTCGTCATCTCCACCCAGTCCCCCGAGCTCACCACCCTGACCAAGGGCGTCGCCT
CGCTCGCGAGCGGGCAGCTCAGCCAGGGCAGCCAGTACCCCCTCAAGCTCGCGGCCGCGGCCATC
ATGACGATTCCGGTCGCCGTGGTGTTCTTCGTGTTCCAGCGCCGCATCATGAACGCCAGTGAAGG
AGCCGTCAAAGAATGACCACCGCACCCGCCGCCTCGACGGACGCGACGCCCACCCGCACCCCCGC
CGACCCCGCGCCGCTGCAGCCGCTGCTCAGCGACGCCGTGATCGTGTTGCGGGCCCCGACGCAGG
TGTGGTCCGACCGCGACGGTGCGGTGGGTACGGCCGCCGTGCACGGGATCTACCACGGCGACGTC
CGACACGTTCGGTCG
>r422.1 |SOURCES={KEY=4440dff4...,bw,1527552-1528152}|ERRORS={}|SOURCE_1="mcg" (4440dff437a67938963f7ee3177b9a39f2c413a8)
GCCCTCCCACGATGTACTTCTGCAGGGCGAGGAACAGCGCCATGGGCAGGATCGCCGCGAGCACC
GCTCCCGCCGCGAACACCGACCAGTTGGTGGCCGTCTCCTGCGACACGAACTGGTAGAGGCCCAC
GGCGAGGGTCTGCTTGTCGGGGTCGACGAGGATCACGGATGCCAAGACGAAGTCGTTCATGGTGC
CGATGAACGACAGCAGCCCGACGACCGCGAGGATCGGAGCGACCAGGCGCAGGATGATCGTGAAG
AAGATGCGCGCGTGACCGGCGCCGTCGATCTTGGCCGCCTCATCGATCGAGGCGGGCACGGTGTT
GAAGAAGCCGTACATGAGGTACGTGTTCACACCGAGCGCGCCGCCGAGGTACACCATGATCAGAC
CGATCTGGGAGTTCAACCCGATCGCGGGGAAGACGTCGGCGATCGTCGTCATGAGCAGGAAGATC
GCCACGAACGCCAGCAGCTGCGGGAACATCTGCACCAGCAGCAGGCTGAGGAGCCCGAATCGGCG
TCCGGCGAAGCGCATGCGGGAGAAGGAGTACGCCGCGAGCGCGCCGAGGAACACGGTGCCGGCGG
CGGTGACGAGCCCGA
>r423.1 |SOURCES={KEY=4440dff4...,bw,2520051-2520651}|ERRORS={}|SOURCE_1="mcg" (4440dff437a67938963f7ee3177b9a39f2c413a8)
CGCTGCTGGCGCCTTTCGTCGGCCTGCCGGACGCCCTCGACTCCGGCGAGCGCATCGCGCTCGAC
GCCCCTCCGCACACGACGGGCGACCTTCCGCGCGGCGCGTGGGCCGATGTCCTCGCCGCGGCAGC
GGTGCACACGCTCGCACGGGGGAGGAGCGCGGTGCTGGTCGTGCCCGACTACCGCGACCAGGCGC
AGCTCATGGCGGCACTGGCCGACCTCGTGCCACCCGAGGCCGTGGTCCGCGACGACGCCGACCAA
TCGGGTCCGGTGCGTTACGGCCAGTACCTGCGCACCCTCGCACCCGTCCCGGTGATCGTCGTGGG
GCGCCGCTCGGCGGTGTACGCCCCCGCCCACGACACGGGCCTCGTCGCGCTCTGGGACGACGGCG
ACTCGCTGCTCGCCGAGCCCCTCGCCCCGGGCGTGCACGCGCGCGACGCGGCGCTCGTGCGGCAG
GAGCTGGAAGGGTCCGCGCTCGTCTTCGCCGGCCACACGCGCTCGACGGACGTGCAGCGCCTGGT
CGAGGTGGGCTACGTGCGGGAGGTGGCGCCGAAGCGCCGACAGAGTCCGCGGGTGGTGCTCAGCG
CGACGAGGGAGGGGG
>r424.1 |SOURCES={KEY=4440dff4...,bw,2513091-2513691}|ERRORS={}|SOURCE_1="mcg" (4440dff437a67938963f7ee3177b9a39f2c413a8)
ACCCCGTCGTGGGGCAGGGCTGATGCGCCGAGCGCGCTCGCTGTCCGTCGTCGGGATGCTCCTCG
CCGGCGCGATCGGGGTGATCTCCTCGACGCAGACGTGGATCGACGTGACCCTCGCCGACGGCGCG
CAGCAGACCCTCGCCGTGCCGGGGTCCGACGCGGTGCCGGTACTGACGCCCCTGAGTCTCGCGGC
GCTCGCCCTCGGGGCGGCGCTCTCGATCGTCGGTCCGGTGCTGCGCTACGTGCTCGGCGCCATCG
CCCTCGCGATCGCGGCTGCCGTCGGCGTCGCGACCGCCCTCGTGCTGTTGACCCTGCCCGTATCG
GCGACCGCGGCGACGGTCACCGAGGCGACCGGGATCTCGGGGGCGGATGCCGTCGCCGACCTCGT
GGCATCCATGTCACTCACCCCGTGGCCCGCGGTGACCCTTCTGGCCGAGCTGATCCTGGCCGCGG
CGGCGGTGTTCACGCTCGTCACGGCGCGCAGCTGGCCTGGAAGCGCCGGCCGAAAGTACCGCACG
GCCGCGGACGCCCCCGCGGACGCCTCGCGCCCCCACGACGCCATCGACTCGTGGGACGACCTGTC
GCGGGGCGACGACCC
>r425.1 |SOURCES={KEY=4440dff4...,bw,1614230-1614830}|ERRORS={}|SOURCE_1="mcg" (4440dff437a67938963f7ee3177b9a39f2c413a8)
CCAAAGCCCTCCGCCTGAGCGCCCTCGGCCACTTGGACCGCGTCGGATTGCTCGAGCGCGCCTAT
CAGCGCGCCGACACGCTGTCGGGCGGACAGCAGCAGCGCGTCGCCATCGCCCGCGCCCTCATGCA
GGACCCCGAGATCCTTCTCGCCGACGAGCCCGTCGCGTCGCTGGATCCCGAGTCGAGCTCGCAGG
TCATGGCCCTCATTCGCGAGATCGCCGCCGAACGAGGATTGACCGTCGTCTGCAGCCTCCACCAG
GTCGATCTCGCCCTGGACTGGGCCGACCGCATCGTGGGGCTGCGCGCCGGCCGTGTCGTCCTCGA
CACCCGCACCGCCGGCATCGGTCGCGACGAGGTCATGGAGATCTACGGTCGTGTCGCCACCACGA
CGACCGAACTGCACGTGATCGAGCGGGAACTCGCCGACGTGCGCTCCGCTCTCCGCGACGAGCAG
ACGCCGGCCTCCTCGGGAGACTCGCGATGACCCTTGTCGAACGCCGCGCGACGGATGACCTCCAC
GCCCGCATCGCGGCGGTCGCCCGCCCTCGCCCGCGGAGCGCGACGGTCGCCTCGATCCTCACGCT
CGTGAGCCTCCTCGG
>r426.1 |SOURCES={KEY=4440dff4...,fw,3643648-3644248}|ERRORS={}|SOURCE_1="mcg" (4440dff437a67938963f7ee3177b9a39f2c413a8)
ATCCTGAACGGCGAACGCATCGCGCGCGACGCGGATCGCGTCGTCCGCGGTACGGCCTTGCGCGC
GGAGACCGCCGAGGGCTGTGGCCGTCTGCGGCGTGAGGCCGACGTGGCCGACCACGGGGATACCG
GCGTCCACGATCGCTCGGAGCCGCGAGAGCCGGGCGGGGTTCGCGCCCTCGAGCTTGACCGCGTC
GGCGCCGGCCTCCTGCACGAAGCGCACCGATGTCGCGACCGCCTGCTCGTCGCTCCGCTCGGTGC
TGCCGAAGGGGAGGTCGCACACGACGAGCGGGGTCAGCACGCCCCGGCGGACGGCCTTGGCGAGC
ATCAGCATCTCGTCGAGCGTCACCGACGTCGTGTCGGGGAGGCCGAGCACGACCTGGGCGCCGGA
GTCGCCGACGAGCACCATGTCGACGCCCGCGCGTTCGGCGACGCGCCCCGACACGAAGTCGTAGG
CGGTCACCATGACGATCGGCGTTCCCGCGTCGGCGAGCTCACGGAGCCGCCGCAGCGTGACCTTC
GGACCCGTCATGCGTGACTCCTTTCGGCGGTGCTGACAGCAATGCGATCGTCGACGCCCGGCGCG
AGCACCACGTTGTCG
>r427.1 |SOURCES={KEY=4440dff4...,bw,2065410-2066010}|ERRORS={}|SOURCE_1="mcg" (4440dff437a67938963f7ee3177b9a39f2c413a8)
CAGGGCGCTCTCGGGATCGGCGAGCGAGCGCAGGAGGCCGGTCTTCGCGGTGTTCCACGCGTCGG
CGGCGAGGCCGCGGACGCGGGGGCTGTCGAACACCGAGGCCTTCGCCTCCTCCAGGCGCGTCCTC
GTCGCCGGGTCGTGCTGGAGGTTGTCGGCGAGTCGCGCCAGGTACTGGTCGATCGCGATGCGCGC
CTGGTGGCGCGGGTCTGCGCGGACGGCATCCACGAACCCGACGGCTTCGCGGTAGACGGTGTCGT
CGACGAGGCGGTGGGCGAGGCTCGGCACCCACGAGGGGAGGCGTCGCGAGACGAGCCCCTGGAAC
GTCTCCCGGTTGTTGCCGAGCCACACCGCGATGTTGTCCAGCGCCAGGTCGACCGCGCCGTGGTG
CGCATCGGCGGCGACGACGCGCTCGAGCCAGCCGCCCACCGACGGACCCCAGTCGGGCTCCAGCA
GGTGCTCGCGCGCGAGGTCTTCGATGAGGCCCTGCACGTCGTCGTCGCTGAGCGCGCGCAGCACG
CTCGTGGCGAGGGCGGCGCCCTCGGCGGCGAGCCGTTCGGCGTGCGCGGGGTCGGCGAGCCACGC
GCCGGCGCGGGCGGC
>r428.1 |SOURCES={KEY=4440dff4...,fw,3457260-3457860}|ERRORS={}|SOURCE_1="mcg" (4440dff437a67938963f7ee3177b9a39f2c413a8)
AGAACCCGCTGAACAGCGTGGCGTACCACTCCGGGAACGAGGCGAACAGCGCCGCTCCGGCGACG
ATCACCCACGTCTCGTTGAGGTCCCACACGGGGCCGATGGTGTTGATGATCTGCCGGCGGGCGAT
GTCGTCCTTTCCGAGGAAGGGGAGCGACATGCCGACGCCGAAGTCGAACCCGTCCAGGACGAAGT
AGCCGATGAAGAGGAATCCGACGATCCAGAACCAGAGGTATGCGAGGTCCATGACTGTGCTCCTA
GTAGACGGTCGTCGGGGTGTTCTCGACGGTGTCGGGCTCGCGCGGCGCGTTCGGGTCGGGCAGCG
GATCCGGGCCCTTCTGCGCGTACTTCTTGATGAGTCCGAACTCCACCACGGCGAGGGTGGCGTAG
ATCGCGGTGAACGCGACGAGCGAGATCAGCACGCTCCAGCCCGGGACGCTGGGGGACACCCCGTC
CTGCGTGAGCATCAGGCCGAACACGATCCAGGGCTGGCGGCCCATCTCGGTGAAGACCCAGCCGA
CCAGGCTGCCCAGCAGCGGCAGGGGAGCGGCCCAGATCGCGACGCGCCACATCCACGGGGCGACC
GGGCGCTTGGCGTTC
>r429.1 |SOURCES={KEY=4440dff4...,bw,789287-789887}|ERRORS={}|SOURCE_1="mcg" (4440dff437a67938963f7ee3177b9a39f2c413a8)
GGGCTGTGACATCCACGCGAGCGGACTCGGCCGGATCCACCCGCACCCGCGTCGCGCAGTGCGTG
ACCCCGCGGACGTTCCCGGCGCCGCCGAGGGCGGCCAGGATGGCGTCCGCCATCGTCGTGGCATC
CATCGGCACCCGGACCCCTCGCACCCCCCTCGGGGTGGTGCCGTCCAGGCTACGCGGTCACGGCG
GAACAGGAACGGGGCCCCGCATCGCGGGGCCCCGTTCGGGAGGGATGGAGAGAGGGCGCGTCAGC
CGATCGGGCGCGCGTCCGCCGCTGCGTCGATGTCGTGCGCATACCCCGCGGGGATGTCGGCCCAC
CCGCCGAGACCGTTCGTGCCGTACGAACGGTCGACGGTCACGGCGTCGCCCGCGATGTCGACGCG
GACGGTCGGGGCGAGGGTCCCCCCGCGCACGAAGTCGTCACTGGTGCCGATCGTGTCGATGAACG
ACTGCACGAGACCGTCGGGCATCACGTAGTGCGAGTACGCCTGGAACTGTCCCGGGTGCTGGTCG
GGGTGCGGAGCGAAGGGGGTTCCGACCGGGAAGTTCAGGTTGGAGGGGCTGCCGAGGGCCAGTCC
CGAACCGCGGTTCAC
>r430.1 |SOURCES={KEY=4440dff4...,fw,3120252-3120852}|ERRORS={}|SOURCE_1="mcg" (4440dff437a67938963f7ee3177b9a39f2c413a8)
AGGGCGCGCTCGGCGAACTCGATCGCGGCGAACGTGTCACCCCCGCGGGACAGTTCGACGGCGGC
GGCGAGGAGCGGGAGCCGGTCGCCCGTGGGGTCGAGGAAGCTGGCGTGCCACAGATACGTCGCCG
GGTCCTGCTGCCGGTGGTCGCTCGCCGACCGGGCGTGCAGCCGCCGACGCTCGTCGGGGGACAGC
GCCGCGTGATGGCGGAGGCGGAGGGCGGGGTCGGAGACGCGCGCGCGGTCGCCGTGCACGCTCAC
GAGACCGCGGTCGATCAGCTCGTCCAGCTCGATACCGATCTCGGCGGCCGCCGATCGGAGGTGCT
CGTAGTCGTAGAGGGGCCCCATCGAGAGCAGGTCGAGGACGGCCGACACCCGGGGATCCTCGGAG
CACCGCGGCATACTGCGCTGGCGCCGGACCGAGGGGCGGACGACGCGCAGAGGCAGCGGCAGCGC
GGCGTCGCCGGCCGCCTCGCCGGGAGTCAGCCGGACACGCGCGATCAGCCCGGGGTCACCGCCCG
TCGATGCGGCCACGATGTGCGTCACGGCCGGGCTGGTGCCCGCGCCGATCGTCGCGCGGGCGAGC
TCGACCGACTCGTCG
>r431.1 |SOURCES={KEY=4440dff4...,fw,522119-522719}|ERRORS={}|SOURCE_1="mcg" (4440dff437a67938963f7ee3177b9a39f2c413a8)
AGGAACCCGTACCCGGGGTGGATCGCCCCGGCCCCCGTGGCGCGGGCGGCGTCGAGGATCGCGTC
GATGCGGAGGTACGACTCCGCGGCGGGGGCGGGGCCGAGGCGCACGGCCTCGTCGGCCTCGCGGA
CGTGGGGCGCCGCGCGGTCGGCGTCGGAGAACACCGCGACCGTCCGGAGCCCGCGCTCCCGCGCG
GAGCGCAGGATGCGGCGGGCGATCTCGCCGCGGTTGGCGACGAGGAGCGTGTCGAAACCGGTCAC
GGGCGCGTCACCACCATGCGCAGCGGCGTGCAGCTGAAGTCGTTGCACGGGTTGTTCATCTGCGG
GCAGTTCGACACGATCACGAGCACGTCGCGCTCGGCGCGGAGGGCCACGCGTTTCCCGGGCGCCG
ACATGCCGTCGACGATGCCGAGCGACCCGTCCTCCTCGACCGGCACGTTCATGAACCAGTTGAGG
TTAGAGACGAGGTCGCGGGCACCGAGGCCGTAGCGCGCCGCTTCGGCGAGGAAGTTCTCGCGGCA
TCCGTGTTGGTACAGGGTGTGGTGGCCGTAGCGGAGCGTGTTCGACTCCTTGGAGCAGGCGCCGC
CGATGGTGTCCTGCC
>r432.1 |SOURCES={KEY=4440dff4...,fw,3529831-3530431}|ERRORS={}|SOURCE_1="mcg" (4440dff437a67938963f7ee3177b9a39f2c413a8)
CCGGCGACGAGGTCGCCGTCGCGGCCGTCCGGCGCTCCGCGACCGCGGTGGGGCAGGCGATCGCC
GCCGCCGCGACGCTGTGCGACCTCGAGGCCGTCGCGATCGCCGGCGGCTTCTCGCACGTCGCCGA
CGATTACATCGCCCGGGTGGCCGAGGCCGCCGCCGCGGCATCCGTCCACGCGTACGCCCGTCGCT
GCCGCGTCGTGCCCTCGGGCCTCGACGGAGACGGGCCGCTGCTGGGGGCGGCCGCCCTCGCGCTG
CGGGCCTGACGCGGCGCGGCGGACCCCGTCGGCGTAACCTGAGCACAGGACCGCGTCGCGGCCGA
CGGATTCGAGAGCGGGGATGCCATGCGGACGGGCTCCAATCTGCCCGCGGTGGGCGAGTACAACC
AGACGCTCGTGCTCGATCTCATCCGTCGCTCGCCCGAGGGGCTGAGCCGCGTCGAGCTATCGGCG
CGGACGGGTCTCTCCGCGCAGACCCTCAGCAACGTCACCCGGCGTCTGGCGGAGGAGGGGCTGAT
CGCCGAAGCCGGCAAGGTCATTTCCGGGCCGGGCAAGCCCCGGACTCTGCTGAAGCTCGAGCCGC
GCTCGCGCTTCGCCG
>r433.1 |SOURCES={KEY=4440dff4...,fw,1301895-1302495}|ERRORS={}|SOURCE_1="mcg" (4440dff437a67938963f7ee3177b9a39f2c413a8)
GCCAGCCCCGTCCCGGCGACGACCGCACCCGCAGCTCCCCCCACCCCGGCGCCGAGCACGAGAGC
GGGGACCGCCAGCACGACCCGGAAGACGAGCGAGGCGGTGGACCATCCGACGGTCGCGGCAGCCC
GGCCCGTTCCCTGAATACGTCCCAGGTAGGCGGCGAAGAGGAAGCTCAGCGGGACGGTGACGGCA
GCCGTGAGGACGATGGCGGTGTTGGCATCCAGAGCACTCGCCAACAGCGGAGAGAGGACCGACAC
GAGCACACCGCCCGCGAGTCCGACCACCACCGCATCGAGTGGCAGGCGAAACCTCGACGGAGCGG
CGCGAACGGCGCCGAGACGAGCGGTCTCGACGGCGACGGAGTTCTGCAGCGCGGAGCTCCCGATC
GCGGCGACGTTGACGATGGACCAGAACGCCGCGAGGATGCTGAAATCCGCCGCCCCCAGGAACCG
GGCGGTGACGACGTGGAATGCGAACGCCGCGATCGCGCCTATCGCGCTGGCCACTCCCACCGCGG
CGAGCGCGACCGCGTGCGCGCGGACGTGTCCGCCGCGGCCGACCGCAGGCGTCATGCGTCCACCG
GCGCGATACCGGTGG
>r434.1 |SOURCES={KEY=4440dff4...,fw,400114-400714}|ERRORS={}|SOURCE_1="mcg" (4440dff437a67938963f7ee3177b9a39f2c413a8)
GGGCGGGGGGCGTCGGCGTGGTGCTGGAGATCAAGCACGCGGCCTTCTTCGCCCGCGCCGGGTTC
GACATGGCGGAGCTCGTCGAACGGGAGCTCCGGGATGCCGCCTGGTGGGACGACCCCGCCCTGGT
CATCGAGTCGTTCGAGCCGCTCGTCCTGCAGCGGCTGCGGGAGCGTGGCATCCGGGCTCCGCTGG
TGCAACTGATCGAGGCGAGCGGGGCACCGTGGGACCTGAGGGAGCGCGATGGTGCCCGAGCGGCG
TCGTACGCGTCGATGCTCACCCCGGCCGGCCTGGACGCGCTCGCCGAGGCGGTCGACGGCATCAG
CCCCGACAAGCGGCTGATCCTCGCCCCCGACCGGCTGGGCAGGGTGCGGGGCCCCGCGCCGTTCG
TCGCGGACGCGCAGAGGCGCGGGCTGCGGGTGTTCACGTGGACGTGCCGCCCCGAGAATCCGTTC
CTGCTGCCGGGCTTCCGACGCGGCGGCGCGTCGGCTGCGTTCGGTGACTACGAGCGGGAGTGGTC
CGTGCTGCGCGAGGCGGCGCTCGACGGCATCTTCGTCGACCACCCCGACCTGGGCGTGGCGTTCT
TCCGGGCGTAGGCGC
>r435.1 |SOURCES={KEY=4440dff4...,fw,134174-134774}|ERRORS={}|SOURCE_1="mcg" (4440dff437a67938963f7ee3177b9a39f2c413a8)
CTGATCGACGCCGAGCTCGGCGAAAGTCGTCATGAGCGTGCCTGTTCCGGCGGTGAGAGACCGCC
TGGGGAGTCGGATCCACGCCCTCCACTCGTCCACAGGCGCGGGGCCCCGATCCATCGCCGGGGCG
AGTCCACTCTACCCGGCGCGTGTTTCGGGGGTCCGACGCCTAGGCTGTACAGCGTGTTCGAGTGG
TTCCGTCGTCGTCGACCGGTCGGTCGCACGCTCCAGCTGCGGTCGCGCGGAGACCTCGGCGACGC
GATGCGCGTCGACTTCGCCGAGCTCGCTCCCGAGATCGACACCTTCCTCGGTCAGGCCGCCTACC
TGCAGCTCGGCTTCTTCGAGACGCTGAGCGAGCTGATCGCCTCCACTCCCGAGCTCGCCGAGAAG
GAGTCGCTCTCGCGGGCGGCCGGCGCGGCACTCATCAAGCACCAGGAGATCGTCGCGCTCATCCG
CGAACGGGGCGCCGACCCCACGCAGCTCATGCTGCCCTTCCGCGAGTCGCTGGATGCGTTCCGGC
GCAACACGCACGGCGTGCGTCCGCAGGAGACGATGCTGTCGGTCCACATCACCGCGGGCATGCTG
GACGACTTCTACCTC
>r436.1 |SOURCES={KEY=4440dff4...,bw,2899884-2900484}|ERRORS={}|SOURCE_1="mcg" (4440dff437a67938963f7ee3177b9a39f2c413a8)
CCTCGCGCGAGCTGTGGATCATCCTCGGCATCCTCGCCGTCGTGGTCGTCGTGTTCGGGGTGTTC
TGGTTCCTCGTCCGGCGCCGCGCGCAGGCGCTGTTCTACATCATGGCCGCCGGCGTCATCTACGG
CTTCGTCGCGACGCTCGCGAAGGTCATCATCAGCCGCATCCAGGCCGGGAACTTCGAATGGCTGA
CGCTGCTGTGCGTCATCGCCCTGCTCGCCGCGGTCGGCGTCGGCGCCTACTTCGTGCAGACCGCC
TACTCGGTCGGACCGCCCGACCTCGTGATCGCCGGGCTCACCGTCATCGATCCGATCGTCGCCGT
GCTCATCGGACTCTCGGTGCTGGGCGAAGCCTCGACGGCTCCCGCCTGGGCGCTGATCGGCTTCG
TCATCGCCGGCGCGATCGCCACGTGGGGCGTCATCCAGCTGACCCGTCACCACCCGCAGATCACC
GCCGACGGCAAGCCGAAGAAGCCCCGCGTGCACTGACCGCGCGCGGCGCTGTCGATCCGCTCGAG
CGCACACGATCCGCTCGAGCGCACACGATCCGCTCGAGCGCACACGACCCGGTCGAGCGCACACG
ACCCGCTCGAGCGCA
>r437.1 |SOURCES={KEY=4440dff4...,bw,236894-237494}|ERRORS={}|SOURCE_1="mcg" (4440dff437a67938963f7ee3177b9a39f2c413a8)
CGCCGCGCTCGTCGTGGGGTCAGGCATCGCGCGCGGTGTTGCGCAGCACTCCGATTCCGCTCACC
TCGACCTCGACGGTGTCGCCAGCCTCGAACGGGCCGATGCCGGCGGGCGTGCCGGTGAGGATCAG
GTCGCCGGGCAGCAGCGTGAACACCGACGAGGCGTACGCGATGAGGTCGGGCACCGAGTGGATCA
TGTCGGACATCGGTCCGTTCTGCCGCACCTCGCCGTTGACGCGGGTCGTGATGATCGCGGCATCC
ACGTCGAGGTCGGTCTCGATGACCGGTCCGACGGGGCAGAAGGTGTCGAAGCCCTTCGCGCGCGT
CCACTGCCGGTCGGTCTTCTGCAGGTCGCGAGCGGTGACGTCGTTCGCGACGGTGTACCCGAAGA
TGTAGTCGGCCGCGCGCTCGGCGGGGACGTTCTTGGCGATGCGTCCGATCACGACGGCGACCTCG
CCCTCGTAGTCGGTGCGGGAGCTGAGCGCGGTCGGTCGCACGATGACGTCGTCGGGCCCGATCAC
CGACGTGTTCGGCTTGAGGAACATCAGCGGCTCGGCCGGCGCCTCACCGCCCATCTCGGCGGCGT
GGTCGTGGTAATTCT
>r438.1 |SOURCES={KEY=4440dff4...,fw,1395488-1396088}|ERRORS={}|SOURCE_1="mcg" (4440dff437a67938963f7ee3177b9a39f2c413a8)
GCAGGATCGACGACAGGATCCGGGGCAGCTGGAAGTTCGGGAAGTACGCCATCGACCCCGCGATC
ATGATCAGGAGGATCGCGATCGCGGCGAACACCGGAATCCACGAGACGTGGCGGCTGAGGAATCG
GCGGTACGTGGTCGGGGCGGCGGAGCCGCGCTCGGCGGTGAGAGTGACCATCAGGACAGCACCTT
TGCGTCGGGACGTCGGGTGAGGGGACGCACGGCCGAACGGCCCGCGGTCTGGAAGAACGCGCGGA
ACCGGCGCGACTGCAGCAGCACGACGATCAGCACGGCCGCGGCCATGAAGACCGGGCTGACGGCG
GGCGGAACGCCCAGGAACGTGATCGTGCTCTTCAGGGTCTGGATCGTGAAGACGCCGACGACCGT
ACCGGCCAGGCTGAACTTGCCGCCGGCGAGCGAGGTGCCGCCGAGGACCACCGCGAGGATGGCAT
CCAGTTCGATGTAGAGACCCGCGGCGTTCGCATCGGCGGCCATGATGTTCGAGCTGTAGAGGATG
CCGGCCATGCCCGCGAGCGTGCCGCTGGCGATGTAGGCGCCCCAGATGATGCCGCGCGAGCGGAC
GCCGGCGAGCCGGCT
>r439.1 |SOURCES={KEY=4440dff4...,fw,531014-531614}|ERRORS={}|SOURCE_1="mcg" (4440dff437a67938963f7ee3177b9a39f2c413a8)
ACCATGGCCGCGCCGGGGCAGCGCGGGAAGGCGCTGAGCATCTACGGCCTGAGCGTCTGGATCGG
CCTGGCACTGGGACCGCCCCTCGGCACCGCGGTCGAGGCGATCGCGGATCCGCGCACCGTGTTCC
TGATGTGCGCCGGGCTGGAACTGCTCACCGGGCTGCTCATCCTCGCGCTCCCCCGCGTCCCCCGC
GCGCTGCCGCGCGCCGGAGCGTCACCGGGCCCCCGGGGCCTGCGGGCCCTGTGGCGCGCCTTCCT
CGCGGTCTGGACGCCCGGGGTCGTCGCTGCGGCCGCCTGGTGCGGCGAGGGGCTCATGCTCGGGT
TCCTCATCGTGCACCTCTCGGCCGCCGGCATCCCCGCGACGGGCATCACCGGCGCGGCATCCGTG
TTCGCCGTCTTCGCGGTGTCGGTCATCGTCGCGCGCCTGTTCCTCGCGAGCCTCCCCGACCGGAT
CGGTCCGCTCCGGGCGACGGCGATCTCGCTCGTCGCCCTCACGGCGGGCCTGACGACGCTGGCCC
TGGCCGGTGACTTCTGGATCGCGTCGGTGGGCGCCGCGCTCATCGGCGTCGGTTTCTCGCCGCTC
TACCCGTCTCTGACG
>r440.1 |SOURCES={KEY=4440dff4...,bw,809269-809869}|ERRORS={}|SOURCE_1="mcg" (4440dff437a67938963f7ee3177b9a39f2c413a8)
TCTCAGTACGGCGGATACTACGGCTACGGCGCACCGGGTTCCGGGGCAGAGCGAACCCGATGGTG
GCGTCGGCCGTGGCGTCGTCAGGTGGGCGACGCGGGGGATGCCGGTGCGTCGGCGCCGGGCCCGC
GTCGGCGATCCGCGGAACTGCCTCCCTCGAACGTCAGCGGCCTGCGGACGCTGTCCGCGCGGCGG
AACCCCGTGGCGGCGTCGGGTGATTTCACTGGTGAAGGCGCGGTCGCCGTCGCTCCGCCCGCCGC
GGTCGTGGCGGACGAGCGGACGCCGCGGCGTCGACGGCGGGGGTGAGACGCCACCACGGAACACG
AGGAGGGCGCCGATTCCACTCCGGGAATCGGCGCCCTCCTCGTGTGCTCAGTGCGCGGTGTCGCC
GGGGGCGAAGACGGCCTTCACGGTGCGGAACAGGATGACGAGGTCGCCGATCAGCGACCAGTTCT
CTACGTAGAAGAGGTCGAGGCGGATGGCATCCTCCCAGGACAGCGCCGATCGGCCGCTCACCTGC
CAGAGACCGCTCATTCCGGGGCGGACGATCAAGCGACGCCGGGCGTCGTCGTCGTAGAACGCCAC
CTCCGCATCGCGCTG
>r441.1 |SOURCES={KEY=4440dff4...,bw,3650192-3650792}|ERRORS={}|SOURCE_1="mcg" (4440dff437a67938963f7ee3177b9a39f2c413a8)
GGGCGCCGGTTCGGTCGAGGGCATGGCCGCTGACCCGGTCGCCGTCGCCGCCTCGAACAACCCGC
TCCTGAAGACCCTCACCGCTTCGGTCAGCGGCCAGCTCAACCCCAACGTGAACCTGGTCGACACC
CTTAACGGTGGCGAGTTCACGGTCTTCGCTCCGGTCGACGACGCGTTCGCGAAGATCGACTCCGC
GACCATCGACACCCTGAAGACCGACTCCGACCTCCTGACCAAGATCCTCACGTACCACGTGGTCC
CCGGCCAGATCGCTCCGGACGCGATCGATGGCACGCACACCACGGTCGAGGGCCAGGACGTCACC
GTCTCGGGCTCGGGCGACTCGATCAAGGTCAACGACGCCAACGTCATCTGCGGTGGCGTGCAGAC
GGCCAACGCCACCGTGTACCTCATCGACTCGGTGCTGATGCCCCCGGCCATGTGATCTCACATGT
CCGGACCGATCACTGACTGATCGGACCTGACGGCGAGCGCCGGACCCCAGGCGAGGGGGTCCGGC
GCTCGCTCTTTTTCGCGTTCAGCCGCCGATCACGCGCACGATCTCGTCCTGGACGAGCCGGGCTG
CGGTGGGACCGGCGT
>r442.1 |SOURCES={KEY=4440dff4...,fw,2570507-2571107}|ERRORS={}|SOURCE_1="mcg" (4440dff437a67938963f7ee3177b9a39f2c413a8)
GTTCTGAGTGTGCGGGAGGCGACATGCTCGCGATGTTGCCGCGGCTCGTCGACGCGGAGGCACGG
CTGGCGCTCCTCGCCGCCCCGGTCGCGGTCGCTTGCGGCTTCCCCTCTCCGGCGCAGGATTACTA
CGACGGGCCGATCGACCTGACCGACATGCTCGTCGACGATCGCGCCGCCACCTTCATCGTCCGCG
CCTCGGGGCACTCGATGACGGGCGCCGGCATCAGCGACGGGGACGAGCTGCTCGTAGACCGCTCG
AAGCACCCGCAGCACGGGGACATCGTCGTGGCCGTGCTCGATGGCGAGCTCACCGTGAAGCGCCT
CGAACTCACGCCGGCCGGCGTCGTGCTGCGCTCCGAGAACGCGGAGCATCCGGACATCACCGTGC
CGGAGCTGAGCGACCTTCAGGTGTGGGGAGTCGCCATGTACTGCATCCATCACCTGCGGTAGCCC
GATGAGCGAGCGGGCGATCATGCACCGGCCGCGATCACAACGTGGCCTGTTGCACCAGATGCATC
ATCGGGGCTGGCCGTGTTAGCCCACGTCGATATCAACAGCTGCTATGCCAGCGTCGAGCGGGTGT
TTGATCCATCGCTCG
>r443.1 |SOURCES={KEY=4440dff4...,bw,1244087-1244687}|ERRORS={}|SOURCE_1="mcg" (4440dff437a67938963f7ee3177b9a39f2c413a8)
GCGCCCGCGCTGACGATCGACGGTACGGCCACGACGAGCATCGTCAGCGGCAAGGCGCGCCTCAC
GGTCCGCGTCACGAACACCGCGACCGAGACCGTCGCCATCAAGATCAAGACCGTCTACGGCTCGA
AGACCGTCGCGACGCTGGCTCCCGGAGCCTCGACCGAGGCCGTCTTCAAGACGGCGCTGACCTCG
CTCCCCGCGGGTTCGGCGACGGTCGAGATCACCGGCGCCTCGGGGGCGAACACCGTCGAGCTGCC
CTACACGGCGACGCGATGACCGTCGTCACCGGTATCGACTCTCTCTCAGAACGGAACAGCTGATC
ATGGACAACCTCACTCCTGCACACGGCGTCACGCGACGTTCGTTCACCAGGGCCGCCGCGTGGAG
CGTTCCGGTGATCGCGGTCGCGGTCGCCGCCCCCGCGGCGTCCGCGTCCGGAGCTCTCTCGGCCA
GTGCCTACGACATCTCCGACGTCGAAGCGGGTGACTCCTTCCCGCTGTCGATCGACGTCGCCGAA
GGAGGCAAGCCGCTGGCCGACGGCACGGTCGTCACGGTGAGCCTCACCGACAACGCCGTGCTCGA
ATTCGATCCCGACGC
>r444.1 |SOURCES={KEY=4440dff4...,bw,1855838-1856438}|ERRORS={}|SOURCE_1="mcg" (4440dff437a67938963f7ee3177b9a39f2c413a8)
CGCGCTTCGCCAGGCCCGTGAGGGCACCGGCGGGCGCGAGTTCGATGATGCCGGTCACGCCGTGC
TCGGCGAAGGAGGCCATGTTCCGGTCCCAGCGCACGGGCGACGAGACCTGCGAGACGACCAGGTC
GACGGCGCGACGGCCGTCGTCGACGACCGAGCCGTCGGAGTTGGTCCACAGGGTCGTTTCGGGGG
TGGATGCCGCCACGTCGGCCGCAGCGGCGCGCAGCGTCTCGACGGCGGGCTCCATGAAGCGGGTG
TGGAAGGCACCGGCCACCTGCAGCGGGATGACGCGCGACCCGCGGGGCGCCTCGGCCGCCAGTTC
GGCGAGGGCCGCGAGCTCACCCGCCGCGACGATCTGCCCGCCGCCGTTGTAGTTGGCGGGCGTGA
GGCCGAGCGCGTCGAGGCGGTCGAGCACCGTCTGCTCGTCGCCACCGACGACGGCGCTCATTCCG
GTCTGCACCGTCGCGGCCGCTTCGGCCATCGCGCGACCGCGGATGCCGACGAGGCGCAGGGCGTC
GGCCTCGGAGAGGACCCCGGATGCCGCCAGCGCGGCGAACTCGCCCACCGAGTGACCCGCGACGC
CGTCGGCGGCCGTGG
>r445.1 |SOURCES={KEY=4440dff4...,fw,978611-979211}|ERRORS={}|SOURCE_1="mcg" (4440dff437a67938963f7ee3177b9a39f2c413a8)
TGCCGGTCGGGCATAAACACGATCCGCGCGCATAAACGCGATGGCGACGTGTTTCTGCGCGGAAA
TCGCGTTTATGCGTGTGCGGCGGGTGCCGCGGCTCTCAGGCAGCGACGGGAGCGAAGCGAGCGGA
TGCCACGTCCTCGCCGCCGCGGCGACCCCGGCGCTCCGCTTGTACAGCACGTATATCGGCGCTCG
TTCGTGCGCTGACCAGAATGAGCGGGGAGACCCGCACCGACCCAGGAGGACCCATGACCGATTCG
CGCGAGAGCGAGCTGCTGGCATCCGTACCGACCGGCCTGCTGATCAACGGCGAGTGGCGTGCGGC
CGAGGGCGGCAAGACCGTCGCCGTCAACGATCCCGCGACGGGCGAGGTCATCCATGAGATCGCCG
ACGCCTCCGTCGCCGACGGAGTGGCGGCGATGGATGCCGCGGCCGAGGCGTTCCCGTCGTGGGCG
GCGACCCCCGACCGCGAGCGGGCCGAGATCCTGCGCCGCGCGTTCGATCTGCTCCAGGAGCGCAA
GGAGGACGTCGCGCTTCTGATGACCCTCGAGATGGGCAAGCCCCTCGCGGAGGCCCGCGGCGAGG
TCGGCTACGGCGGCG
>r446.1 |SOURCES={KEY=4440dff4...,bw,713897-714497}|ERRORS={}|SOURCE_1="mcg" (4440dff437a67938963f7ee3177b9a39f2c413a8)
CCCGGGATGACCGTCCGGCGCGTTCGTTCGACCGCAGCGACCGTCCGGCTCGTTCGTTCGACCGT
GACGACCGTCCGGCGCGGTCGTTCGACCGTCGCGACGACCGTCCCGCCCGGGATGACCGTCCCGC
CCGGTCCTTCGACCGCAGCGACCGTCCGGCCCGGGATGACCGTCCGGCTCGTTCGTTCGACCGCA
GCGACCGTCCGGCTCGGGATGACCGTCCCGCTCGTTCCTTCGATCGCAGCGACCGTCCGGCTCGT
TCCTTCGAGCGCCGCGACGATCGTCCGGCTCGTTCTTTCGACCGCAGCGACCGCCCCGCTCGTTC
GTTCGACCGCAGCGACCGTCCGGCCCGCGACGACCGCCCCGCCCGTTCGTTCGACCGTGACGACC
GTCCGGCCCGTTCGTTCGACCGCAGCGACCGGCCCGCTCGTTCGTTCGACCGCAACGATCGTCCC
GCCCGCGATGACCGTCCCGCGCGGTCTTTCGAGCGTCGTGACGACCGTCCCCGCCGCACGGACGG
CCCCAACCGTTCGGACTGGAACGCGTCGCCGAAGCGCTCGGCCGAGCACGAGCAGCGGGTCGACG
TCGTGCACGAGCGAC
>r447.1 |SOURCES={KEY=4440dff4...,bw,2293143-2293743}|ERRORS={}|SOURCE_1="mcg" (4440dff437a67938963f7ee3177b9a39f2c413a8)
AGCCCCCTCAGCGCAGGAGGAGGTTGGGCTGCAGCAGGTACTTGAACGAGCCCTCGCCGCCCTTG
TCGACCGAGGTCTGCGGGGTGATGAGCACCGGGCTGAGCTTGTTGGCGTTGTCGCTCGAGGTGAA
CGTGATGCGCGCGAACTCGCTGCGGACGGCGCCGAGCGACTCGAGGAGGTACTGCGGGTTCAGGC
CGAGGGTGACCTCATCGCCGACCAGCGTCGCGTCGACGGATTCCGTCGCGCGGGCCTGCTCGGTT
CCCGAGGCGTCCATCGACACCCCGTCCGGACCGAAGGTGAACCGCAGCGGGGCGGACCGGTCGAG
CACGAGGGCGACACGGCGCACGGCTTCGGCGAGCTCGGCGGTGTTGACGACGCTGTGGTGCTCGG
TCTGCGCGGGGAAGAGACGGCGCACGGGCGGGAAGTTGCCCTTGATGAGCAGCGACGTGACGGTC
TTGTTGCCCGAGGAGAAGGCGATGATCTCGCGGTCGCCCGAGCCCGAGAAGGCGATCGAGATGTC
GCCGCCGTGCGCGAAGGTCTTGCCGACCTCCTGCAGCGTGCGTGCCGGCACGAGGGCTGCCGTCG
GCTCGTCGGATGCCG
>r448.1 |SOURCES={KEY=4440dff4...,bw,3173843-3174443}|ERRORS={}|SOURCE_1="mcg" (4440dff437a67938963f7ee3177b9a39f2c413a8)
CCTGCTGCAGTCGGTGCTGTACGAGCTCCTCACCGACCCGCGGTCCACCGCCCCGGTGCGCACCG
CGCGGCTGATCTACCGCGATCGTCTCGACCGCCTCGCCGCGTCGCTCCGCCGGTCAGGGATCGAC
GTCGGCGACCCCGACGGCATCAACCTCTGGATGCCGGTGCGCGACGAACGCGCCGCCCTCGTGCA
CGCCGCCGCGGAGGGCATCGGCATCGCCGCCGGATCGCCGTTCGTGATCGATCCGGAGCCCCCGG
AACCGGGCGCGGGCCGCGTGCGGGTGACGGCCGGGTCGGTCGTCGAGAACGTCCGCCTCGTCGCC
GAGGCGCTCGCGCGCGCAGCGACGGCCGCGCCGCTCGCCTAGAGGCGTCAACCCCGGAGCCGATG
TCGGCGGGGACTTCTAGGCTGGATGCCATGACCGTTCCCTCTGTCCAGCTCAATGACGGAAACTC
CATCCCCCAGCTCGGCTACGGCGTGTTCCTCGTGCCCGCCGACGACGCCGAGCGCGCCGTATCCG
AGGCGCTCGAGGTCGGCTACCGCCACATCGACACCGCCGCGATCTACAAGAACGAAGAGGGCGTC
GGCCGCGCCATCGCG
>r449.1 |SOURCES={KEY=4440dff4...,bw,3604536-3605136}|ERRORS={}|SOURCE_1="mcg" (4440dff437a67938963f7ee3177b9a39f2c413a8)
CGACGCAGCTCCTCTTCGAAGGCACCCCCGACACTCCGCACCCGGGCCGCTGGTGGGAGCTCATC
CAGAACCACGGCGTGACCGTCTTCTACACCGCGCCCACCGCGATCCGGTCGTTCATGAAGATCGG
CCGCGACGTGCCGCAGAGCTTCGACCTGTCGTCGCTGCGCCTGCTCGGTTCGGTCGGCGAACCCA
TCAACCCCGAGGCGTGGATCTGGTACCGCGACATCATCGGCGCCGACCGCGCGCCGATCGTCGAC
ACGTGGTGGCAGACCGAGACGGGCGCCATCATGATCTCCGCCCTCCCCGGGGTCACCGAGACCAA
GCCCGGCTCGGCGCAGGTGCCGCTCCCCGGCATCTCGATCGACGTCGTCGACGACGCCGGCGAGC
CGGTCGGCCACGGCAACGGCGGGCTGCTCGTCATCACCGAGCCCTGGCCGTCGATGCTGCGCGGC
ATCTGGGGCGACCCCGACCGCTTCGTCGAGACGTACTGGCAGAAGTTCGCCGACAAGGGCTACTA
CTTCGCCGGCGACGGCGCACGCCTCGACGACGACGGCGACGTATGGCTGCTCGGCCGCGTCGACG
ACGTCATGAACGTCT
>r450.1 |SOURCES={KEY=4440dff4...,fw,1558131-1558731}|ERRORS={}|SOURCE_1="mcg" (4440dff437a67938963f7ee3177b9a39f2c413a8)
CCGGAGATGCCGGTCAGCACGCCCTCGGGCAGGTGCCGGTTGAAGACCTCGATGAGGGCGAGGAC
CGAGAGCGGCGTGAACTCGCTGGGCTTGGCGACGACGGTGTTCCCCATCCGCAGCGACGGGCCGA
TCTGCCACACGCTGATCATCATCGGCCAGTTCCAGGGACCGATCGCCCCGATGACGCCGAGCGGG
TCGTAGTGCACCTCGGCGCGAGACCCCTCGTGCTCGAAGACCACCTCGGGCTCGAGCGGGGTGTC
GGCGGCGGTGCGCAGCCAGAGGGCGCACGCCCCGACCTCGAATCGGGCGTTGGGGCCGTTGAGCG
GCTTGCCCTGTTCCCGTGAGAGGAGCCGGGCGAGTTCTTCGGCGTGGGCTTCGATGTCGTCGGCG
ATCTCGTTCAGGATGCGGCCGCGCTCCGCGTGACCGAGGGCGGCCCAGGCCGGCTGCGCCGCCTC
CGCCGCCGCCACGGCGCGGTCCAGGTCGGCGAGCGTGTGCACCGGCGCGTAGCCGATGATCTCTC
GCGTGGCGGCGTCCGGAATCGGGCGGCCCTCGCCCTCGGGCACCGAGACGGACTCGGTGATCGTG
ACTGCGGTGCTCACA
>r451.1 |SOURCES={KEY=4440dff4...,bw,1593633-1594233}|ERRORS={}|SOURCE_1="mcg" (4440dff437a67938963f7ee3177b9a39f2c413a8)
AGGGCGTGTGGCTCGTCCCCGAGGACGGTCCGGTGGCCGCGCGCGTGCGCGAAGCCGGGGGAGAC
GTCGAACCGCTCGGCGACGGCGCCGCCGAGCTGTACCTCGGACGCACGGTCTCGAGCGAAGGCCG
TGGGCGCGCGACCGTGGGGGGCCGTACCGCTCCGGCGGGCGTGCTCGCCGACCTCGCGGACGACC
TCGTGGTGGTCCACGGCCAATCCGATCAGCTGCGGTTGCGCTCGGCATTCGCTCAGCGCGACGCG
CTCGACCGCTTCGGCGGAGATGCGGTCACCGCGGCGCGTGCCGTCTACCGGAGCGCGTGGGACAC
CTGGCGCGAGCTGGATGCCGAACTGACGACCCTGACGGCGGACCGCGACGGCCGCGCCCGCGAGG
CGGAGGAGCTGCGCGCGGCGATCACCGAGATCGAGGCGGCCGCGCCGATCGCCGGCGAGGAAGAG
GATCTCGCCCGTCGCGCGGAGCGCCTCGCGAACGCCGAGGAGCTGCGGATCGCCGCGGTGAGCGC
CCACGCGGTGCTCTCCAGCGACGACGACGGCCCCGACGTGGTCGTGCTGCTCGCGGAGGCGCGCC
GCGCCCTGGAACGCG
>r452.1 |SOURCES={KEY=4440dff4...,fw,3723885-3724485}|ERRORS={}|SOURCE_1="mcg" (4440dff437a67938963f7ee3177b9a39f2c413a8)
TCCGTTCCCGACCCCGGACGACGTCAAGTCGACCAAGTCGACGACGGGCGCGCCCGTGCAGATCA
TGGAGACGACGTCGGTCATGCACTCGAGCATCATCGCCGCGGCGGCGCGACAGGATGCGGCGGCG
GCGCAGCTGCCGATCGTGGTCTACGCGCAGGGCGGAAACGGGACGGTCTACATCTACGAGGCTGG
CCGGATCGACTACCTGACCGAAGAGACGGTGCTGCACGATCTCCTCGCGCGGGGCGCGCAGTCGG
TCACGTGGCCGCAGGGTGAAATCGACAGCCTGCGCAAGCAGCAGCAGGGTGCGTAGCCGGTCATG
GTCGACGTGCTGGACGCGATCGGTCTGAGGGACATCGCGGCCGGCGTGTCGATCGTGGTCGGCGT
TGCCGCCGGTCTGTGGCTGTTCGTTCGCAAGGTGTGGCCGGTCGTGAAGACGATCCCGGCCGGGG
TGGTGTCGTTCGCGCGCGCGGTGCTGACGGCGGCGCAGGTGCTCGATTCGGTCAAGGGGCTGCCG
GCGTTCATCGAGCGCACGGATGCCCGTATCGGCGAGATCCATCACGAGGTGCATTTCAACAACGG
GTCGAGCGTGAAGGA
>r453.1 |SOURCES={KEY=4440dff4...,bw,2349165-2349765}|ERRORS={}|SOURCE_1="mcg" (4440dff437a67938963f7ee3177b9a39f2c413a8)
GTCGCGCATGCGGCTTCGCCGCACCGTCAAGACCGTGCGCCGAAGGGCGGCCGCGACATAGGGTC
GGGACACGACGATCACGGAGGGATGCCATGGCCGCCCGCAACACCCGCCTGATGCGCTGCACCCC
CGACGACCTGTTCGCCGTGCTCGCGGACGGCTGGCTGTACCCGGTGTGGGTCGTGGGGGCGGCGC
GGATGCGCGACGTCGACCCGGAATGGCCGCAGGAGGGCGCGCGCATCCACCACTCCCTCGGCGTC
TGGCCCGTGATGATCCACGACACCACCGAGATGGTCGAGTGGGACCCGCCGCGGCGGGTCCGCCT
GCGCCCCAAGGCCGGGCTGCTGGGCCGCGGAGTCATCCGGTTCGACGTGCGCCCGCACGGGGACG
GCATCGCCGTCACCATCGCGGAGGAGCCCGTGTCGGGGCTGCCGGCGGTGCTGCCCGGCATCCTG
TGGCGCCCTCTGCTGGTGCTCCGCAACCACGAATGCCTCAACCGTCTCGCGTTCCTCGCCGAGGG
TCGGCGCGAAGAGCGGGAGACGGGCGAACTGGAAGCCCGCCCCGAGACGCCCGAGCCGGCCGAGG
GCGCGGCCTCGCCCC
>r454.1 |SOURCES={KEY=4440dff4...,bw,314939-315539}|ERRORS={}|SOURCE_1="mcg" (4440dff437a67938963f7ee3177b9a39f2c413a8)
GAGAGCTGTACCTCACATGGCACGAGAGAAGAAGCCGCGTCGCTCGAACGGACGCCGCAGCCCCC
TGGCCGCCGCCGCGCTGATCGGAATCGGTCTGCTGCTGACGGGTGGCATCTACGCCGGCGCGTCG
GCCGCGATGGCCGCCACCGACACCCCCACGAGCGCGTCCAACTCGGCCAGCACGGTCGAGGAGGG
CAAGAAGCTCTTCCAGGCCAACTGCGCCACCTGCCACGGGCTCGACCTCGAGGGCAGCCAGCAGG
GCCCGTCGCTGTTCGGCGTCGGCGAGCTCGCGGTGCACTTCCAGGTGTCGACCGGCCGCATGCCG
CTGCAGGCGCAGGGTCCGCAGGCTCCGGTCAAGCCGGTGCAGTTCACCGAGGAGCAGGTCAACGC
GATCGCCGCCTACGTGCAGTCCGCGGCCCCCGGCCCCACCTACCCGTCCGACGAGATCCTCGACG
GCCAGGGCGACGTGTCGCACGGTGCCGAGCTCTTCCGCATCAACTGCGCCATGTGCCACAACGTG
GCCGGCGCCGGCGGCGCGCTCACCGAGGGCAAGTGGGCCCCCGACCTGCACACGGTCACTCCGCT
CAACATGTATGCGGC
>r455.1 |SOURCES={KEY=4440dff4...,bw,1617129-1617729}|ERRORS={}|SOURCE_1="mcg" (4440dff437a67938963f7ee3177b9a39f2c413a8)
ACACCTCCGGTGACCTGTCCACCGTGTACGCGACGGCCCGGGGAGTGGGGCCCCTGCTGAGCGTC
GTCGTGGCCATCGCCGTGCTCGGCGAGCGCCCGTCGCCACTCTCCCTCGTGGGCATCGCCCTGAT
CATCGCGGGCGTCGTCGGCGCCGGACTCATCGGCAGGCGCGGCCGTGGGACCACCGGCAAGCGGG
TCGATCCCGCCCTCGTGTTCGGCGTGCTGACAGGGGTGGCGATCGCCGCCTACACACTCTGGGAC
ACCGCCGCGGTGCGCACCTGGGGAATCAGCCCCGTGGCGTTCATGGTGGGATGCACCTTCCTGGA
GACGCTCCTCTTCACGGCGATCCTCGGACGGTGCCTGCCCTCGGTCGTCCCCGTCGTGCGCGAGC
AATGGCGCACCCTCGTCGCCTTCGGAATCCTCTCGCCGCTCGCGTACATCCTCGTGCTCACGGCC
GTCGCCATCGCTCCGCTCGCGCTCGTCGCACCCCTCCGCGAAGTGAGCGTGGTCATCGTGTCGCT
CTACGGGGTGGTGGTGCTGCGCGAGAGCAGCCCGGCCCTGCGCCTCGGGGTCTCGGTCGTGGTCG
TCGGCGGCATCGCGC
>r456.1 |SOURCES={KEY=4440dff4...,fw,1854105-1854705}|ERRORS={}|SOURCE_1="mcg" (4440dff437a67938963f7ee3177b9a39f2c413a8)
CGTCGCTCGCCGTGCGCGCCCTGCAGGGACTCGCGGACGAGGGCAAGGTCGACCGCTCGGTGATC
GCCCAGGCGATCGAGAAGTACCGTCTGCATGATGTCAACGCCGGCACGAGCGGAAACGCCGGCGG
CGAGGCCTGATCGCGTGACCGATCGCGCGGCCGTCGACGGCTCGGGAGGGAGCGGGCAGACCGCC
CTCTCCCGGGCCGCCGAAGAGAAGGCCGAGACCCTGGCGTGGCTGCGCCGGATCTCGGGCGATCT
CGCGACCGCGACGATCCAGCGTCTCGAAGAGACGCTGCCCTGGTACGCCGAGATGCCACCGGCCC
GCCGCTCCGCGGTCGGGCTGGTGGCGCAGGCGGGCATCACCTCGTTCCTGCAGTGGTTCGAGGAG
CCGGCCTCCACGCCCGCGATCGCCGCCGACATCTTCGCGGCGGCCCCCCGCGAGCTGCTGCGGAG
CGTGAGCCTGACCCAGACGCTGCAGCTCGTCCGCGTCACCGTCGAGGTCATGGAGGAGCGCGTCG
CGGGCCGCAGCGAACGGGTCCGCGAGGCGATGCTGTCGTACTCGCGCGAGGTCGCGTTCGCCGCC
GCCGACGTCTACGCG
>r457.1 |SOURCES={KEY=4440dff4...,fw,2618960-2619560}|ERRORS={}|SOURCE_1="mcg" (4440dff437a67938963f7ee3177b9a39f2c413a8)
CGGTGCCGGTCGACGTCGGTGCCGAGACCGGAACGGGCAGGCCCACCGGGCGCATGCCGACGTCG
GTGACGACGATCGGCACCTGGAAGTACCGGCGCGGCCAGATCTCGATCGCCGCGCCCTCCTTCTT
GGGGTCGGGGCCGAGCTCCTTCACACTCGCCGAGACGACGACGGTGACGATGTCGCTGTCCTTGT
TCGGCTCGATGGTCGCGACGGTCAGGTCGCGGTACTCGGCGGGCACCTCGGAGAGGGTCCGCAGG
GTGTTCACGTCGACGTAGTCGCCGAGCTGACCGGGGTGGTCCTTCCAGGCTCCGAGCCACTCCGA
CACGAAGCCCGCGGCGTAGGCGCCGGCCTCCTGCTGCGAGACGGTGAGGCCGTCGGACGAGACGA
CCGGAGCCGCGGCGACCGGACGGGACATCGCCTGCCACGACATGAACAGGCTGAACGGGGCGCAG
ACGATCGCGGCGAGCATCAGGATCGAGATCACGTGCGCGCCGGTCTGACGCCCCTGGGTCCACGT
CGACCCCTGCGGTGCGACCTCGGTCTTGGCCGGCTTCGGCTCACCCTTGGGCTTCTTCGCCTTGG
GTGCGCTGCTCGGGT
>r458.1 |SOURCES={KEY=4440dff4...,fw,1950447-1951047}|ERRORS={}|SOURCE_1="mcg" (4440dff437a67938963f7ee3177b9a39f2c413a8)
GGCTTCCCACATGGCGGGTACGAAAGAATCGATCTCGGCTTGGTCCACGTAGGGGCTGAGGTCGA
GCAACTGGCCCTGGCTGGAGTAGACGCCGAGGTTGCCGTAGTCGACGCGGAAGATGTCCGGCGCG
TCGCCTGATGACAGCTGTGCGTCGATGTTGGAGAACATCTGGTCGTAGGGAACGACGTTCAGCGT
GATCTCCGTCCCGGCGTGCTCACTCTGGAACTGGTCGATGAGCTGCTGCATCGCTGCCTGCTCAC
TCTCGCTCGCCCATGTGGTGAAGGTCAGTTTTCCGCCGTTGGACGAGTCGTCGCTACTGGTCCCT
CCGAAACCGGCGCAGCCGGCGAGAAGAAGAATGCCGCTGCTGAGGACAGCGGCGCCGGCGAGAAG
TCGGCTCTTGCGATGTGTCACGCTGCGATCCTTTCGGGTCGGGGCGCCCCCGGGTGCTGCGGTGC
GCCGTCGGTGAATCGAGTATCCATTCGCGCAGTGAAATAGTCAAGAACTTCCACACCGTGCTCAT
TTCTGCTTGTATATGAACACATCTGATCTTGGGCGTCAGGGAGACGCCAGAGGAGGTTCCAAGGA
TGGACGAGCGTTCGA
>r459.1 |SOURCES={KEY=4440dff4...,fw,523371-523971}|ERRORS={}|SOURCE_1="mcg" (4440dff437a67938963f7ee3177b9a39f2c413a8)
GTCGCGGACGGTCAGGCCGTGCTTGCTCGCGGCGAGGCGCAGCAGACCGTGACCCGACGGCGACG
GACCCTCGGGCGCCGCGTCGCCGTAGCGCTGCTCGTTCCAGGCGTCCGTGGAGGTGCCGCAGAAC
GCGTCATGGTGGCCGGAGGTGTCGGCGGCGATCGTCGCGAGGACGCGGCCATCGCCCGAGAGCAG
CGGGTGGCCCTCGCCGAGGTACGCCTGCCACGGGATCTTCTGCGTGTCCGCGACGTTGAGTCGCT
CGCCGGCTTCGACGGCGTTGAAGAGGAGCACGGTCGCGCACGCGTCGCCGGTGGGATCCGTGAAG
CGCAGGCGCGTGCCGCGGGCGACGCGCAGGTGCGTGTAGCCGCCCGGGGCCACCGTCTCGGCCCA
GCGCAGGTCTTCCGCGGCGACCCCCTCCGGCGCGAAGGGAGCCGCAGAGGGCGGGAGATACGGCA
TCCATTCCGACTGTGCGGCGCGGGCGCGGGCGTCCTCACGGGCGCGCCCCACGTTGCCGAGAGCG
TCGACACGACCTTCCATGTGCAGCCTCTTTCTGTCGCTTGACAGGTATTAGAGCAGGCGTGCGTT
TCGGTGGCGTTACGC
>r460.1 |SOURCES={KEY=4440dff4...,fw,1220543-1221143}|ERRORS={}|SOURCE_1="mcg" (4440dff437a67938963f7ee3177b9a39f2c413a8)
CCGGTCACCTGGAAGGTGAGGACGCCGCCGTCGTAGTAGACCTCGGAGCCGGGCACGTAGAACGC
GGCGAGGAACATGTAGAGCCCGCCGACGGGCGCTTCCATCTGGATGCCGCGGGAGGTCTGGTCCC
CGACGAATCCGAAGACGTAGGGCGCACCGCCGAGAGCGACGACCGGGATGATCGTCGCGAGCGAC
ACGGCGACCGCTCCCCACACGAGGGCGAGGCGTCGGCGGATGGCGACGAAACCGGCGGCCAGGAT
CGCCGCGGGCCACACCTTCATCCAGATCGCGACCGACAGGAGCACGGATGCCACGAACGGCCGCC
GCACGAGCCAGAGCGCGCCGAGGATCGCGAACGGCACGGTGATGCCGTCGATGCGGTAGAGCCCG
ACCGGCCCGATGAGGAGGATCGCGGCGAGCCAGAACCAGGCGGCGAGGACGCGGCCGCGCGAACG
ACCGGAGCCGACGAGCACCACGAAGGCGACCAGGTTGAACAGCGACACCGTGATCGCCCAGGCCG
GCGTGTACCCCACGGCCCACGCGAACACCCACGCGAACGTCATCGGCAGGAAGGCGAGCTGCGGG
TAGATCCACTTCTCG
>r461.1 |SOURCES={KEY=4440dff4...,bw,19202-19802}|ERRORS={}|SOURCE_1="mcg" (4440dff437a67938963f7ee3177b9a39f2c413a8)
GCGGTGGGCGACTACAGCTGCCTCGGGGCGTGCCTGAGCGGCGTCGCCGCCGCGATCTTCGGATG
CGTCACGGTGACCCGCGCAGCGGGAAGGCGCCGACGATGACGCCGCGCCTCAGGGTCGGTGCGCC
GCGCCGCGGGGTCAGCGCGGCGCGTGGAATCGCTGCTGGGCCGTGACGAGCCCGTCCTCGACGAG
CAGCTCCACGGCATCCGCAGCGTCCGACACCAGGATGGGCAGCGTCTCGCGCTCCTTCGCGCCGA
AGGGATCGAGCACCCAGTCCGCCGGGTCCTGCCGGCCCACGGGGCGACCGATACCGACGCGCACG
CGCGGGAAGTCGGGCGTCGCGAGCGCCTTCGCCACATCACGGACGCCGTTGTGCCCCCCGTGCCC
GCCGCCGACCTTGAGCTTGATCGTGTCGAACGGGATGTCGAGCTCGTCGTGCACGACGACGACGC
GCTCGGGATCGACGGCGTAGAAGCGCGCCAGGCCCGAGACCGGCCCGCCCGACACGTTCATGAAA
CTGTTCGGCTTGGCCAGCACGAGCTTCGCGCCCCCCGGACGCAGCCACGTCTCGACGACGCGCGC
GCCTGCCTTATGCGC
>r462.1 |SOURCES={KEY=4440dff4...,fw,1585120-1585720}|ERRORS={}|SOURCE_1="mcg" (4440dff437a67938963f7ee3177b9a39f2c413a8)
TGATCTCGGCCAGGCCGAAGGGGGCCCCCGGCGAGTGCTCGAGACGCAGGTCTTCGACGTTGACG
TCGAGGTCGCCCAGCTCGCCGAAGAGGCGGCCGAGCTGGCCGGAGGTGTCGTCGACCATGACGAC
GAAGGTGTCGAACCGGCGGTTCTGCCCGTGCTTGCCGGGCAGACGCTCGACGCCCTCGTTGCCGC
GACGGATGGTGTCGGCCACGGTGCGGCGGGCGCCGGGGGCGTCCGGATCGCGCAGTGCGGCGGCC
ACGTCGCCGAGGTCGGAGGCGAGCTGGTCGAGCACTTCGACCACGGGAGCCGCGTTGGCGCCGAG
GATCTGCACCCACAGTTCGGGGGCGGATGCCGCGATGCGGGTGGTGTCGCGCACGCCCTGTCCCG
CGAGGCGCAGGGACCCGTCGGGCGCCTCGACGAACCGGCCGGCCAGGAGGCTCGCGACCAGCTGC
GGCACGTGCGACATCAGCGCGACGGACTCGTCGTGCTCTTCCGGGGTCATCTCGATGAGCGTCGC
GCCCAGGTCGAGGGCGAGTCCCTCGACGAGGGACAGATCGTGCGCCGAGGTCTCGGCATCGCGGC
ACACCACCCACGGGC
>r463.1 |SOURCES={KEY=4440dff4...,bw,3335549-3336149}|ERRORS={}|SOURCE_1="mcg" (4440dff437a67938963f7ee3177b9a39f2c413a8)
ACCTCGTCGGCGACATCGTGCTGCTGGCCCGGGGTTCAGGCCGGACGGTCCCGCTCGCCGAGGCG
ATCCAGCACGCCCTCGGCATCCTGGCCGCCCGGGGCGACCGTCCCGGCAGCGTGCCGTTGCCGGC
CGAGATCGCCCACGCCGCGCGGGCGGGGGTGGCATCGTGAGCGCGCTCGCGGTCTCGGCCCCCTC
GGCGGGCTCATCGGCCCGCGGACTGCACATCGGCTTCCACACCCGCGTGCCGTTCGAGGCCGACC
CCGCCGTCGCCGAGGCGGACGACCTCATCGCGTTCCTCCCGCCGGAGTTCGGTCTCGCCGAGAGC
ACGCGCCTGCTCGAGGACATCGCCGAGCACGTCCTCCCCGCTCTCCGAACCGAACGAAAGGTCCG
TGCATGACCGCTCCCGCGACCGAGATCGACCGGGCGATCGACCGCTCGGGACTCCGACCGGTGGG
CGCGCCCACCGAGGTCGTCGTGGCCCGCGACGTCGCCGAGGTGCAGGAGACGGTCCGGCGCGCGG
CGGCCGCCGGCACCCCCCTCATCACCCGGGGGGCCGGTTCGGGCCTGGCCGGCGGAGCCGTCGCG
GGGGAGGGCGCGATC
>r464.1 |SOURCES={KEY=4440dff4...,bw,731645-732245}|ERRORS={}|SOURCE_1="mcg" (4440dff437a67938963f7ee3177b9a39f2c413a8)
ATGAAGTCGGCCGTCAAACGCACCCACGGCCCCGAGGTCCTCGGGGGAGTGGGCGGCTTCGCGGG
CCTCTTCGACGCCTCCGCCCTGCGCGACTACGCGCGTCCGCTCCTCGCGACCAGCACCGACGGCG
TCGGCACGAAGGTCGCGATCGCGCAGGCGATCGACAAGCACGACACGATCGGCGAAGACCTCGTC
GGCATGGTCGTCGACGACATCGTCGTGGTCGGTGCGCGGCCGCTCTTCATGACCGACTACATCGC
GTGCGGCAAGGTCGTCCCCACGCGCATCGCCGACATCGTCGCCGGGATCGCGCGCGGCTGCGCGC
TCACCGGCACGGCCCTGGTCGGCGGAGAGACGGCTGAGCACCCCGGCCTGCTCGGCATCGACGAC
TACGACGTCGCGGGCGCCGCGACCGGTGCAGTCGAGGCCGACCGCGTGCTCGGGGCCGACCGTGT
CCGCGGCGGCGACGTCGTGCTCGCCCTCGCCTCCAGCGGTCTGCACTCCAACGGGTACTCCCTCG
TGCGGCACATCGTCGCCGGCCGTGGCATCGCGTACGGCGCGGCCTCCGCCGAGCTCGGCGGCACC
TGGGGAGAAGCGCTG
>r465.1 |SOURCES={KEY=4440dff4...,bw,219260-219860}|ERRORS={}|SOURCE_1="mcg" (4440dff437a67938963f7ee3177b9a39f2c413a8)
TTCTGCTCCTCGGGGATGCGGACGGTGAGCGGGGGTTCGGTCGCGGCGACGACGTCGTCGACGGT
GACGCCGGGGGCGAGCTCGACGAGCACGAGACCGTCGGGCGTCACGTCGATGACGGCGAGGTCGG
TGATGATGCGGTCGACCACACCGCGACCGGTGAGGGGCAGCGAGCACGCGTCGACGATCTTGGGC
GAGCCGTCGCGCGCGACGTGCTCCATCAGGACGATGACGCGGGCCGCGCCGTGGACGAGGTCCAT
CGCTCCACCCGGACCCTTCACCATCTTGCCGGGGATCATCCAGTTGGCGAGGTCACCGGATGCCG
AGACCTGCATCGCGCCCAGGATCGCGGCGTCGATCTTGCCCCCGCGGATCATGCCGAAACTCGTG
GCCGAGTCGAAGAAGGCAGCCCCGGGCAGCGTCGTCACCGTCTCCTTCCCGGCGTTGATGAGGTC
GGCATCCACCGCATCCTCCGTCGGGTACGGGCCGACGCCCAGGATGCCGTTCTCGGACTGCAGCA
CGACGGTGACGCCGTCGGGCACGTGGTTGGGCACGAGGGTCGGGAGACCGATGCCGAGGTTGACG
TACGAGCCGTCGGCG
>r466.1 |SOURCES={KEY=4440dff4...,bw,262401-263001}|ERRORS={}|SOURCE_1="mcg" (4440dff437a67938963f7ee3177b9a39f2c413a8)
AGACGCCGCGGATGCGGAACTCCGCGAGTGCGCGACGGGCACGGGCGACCGCGGCCGGGAAGTCG
CGTCCGCGGCACGTGAGCTTGGACAGCATCGAGTCGAAGTGGGGGCTGATCTGCGACCCCGCCGC
GGTGGTGCCGCCGTCCAGGCGCACCCCGGCGCCGCCGGGCGAGCGGTAGGTCGTGATCTTGCCCG
TGTCGGGACGGAAACCCTGCGTGGGGTCTTCCGTCGTGATGCGGCACTGCAGCGCGGCACCGCGG
AGGCGGATCTGATCCTGCGTGAGCTGGAGGTCGGCGAGCGTCTGGCCCGCGGCGATGCGCATCTG
CGACTGGACGAGATCCACGTCCGTGACCTCCTCGGTCACGGTGTGCTCGACCTGGATGCGCGGGT
TCATCTCGATGAAGACGACCTCGCCCGTCCGGGGTCCCGCCGTCTCGAGCAGGAACTCCACGGTG
CCGGCGTTCTGGTACCCGATCGAGCGCGCGAACGCGACGGCGTACCGGTGCAGGTCTGCGCGCAC
GGTGTCGTCGAGGTTCGGGGCCGGCGCGATCTCGATCACCTTCTGGTGACGGCGCTGCACCGAGC
AGTCCCGCTCGAAGA
>r467.1 |SOURCES={KEY=4440dff4...,bw,662858-663458}|ERRORS={}|SOURCE_1="mcg" (4440dff437a67938963f7ee3177b9a39f2c413a8)
CTGGCACGACGTCGACCCGGATGCCGAGATCGCCGGCCGCGGTCGCGTCGACGCGCTGCTCGCCG
CCCTGCGCGAGGGGGCATCGTGAAGCGCACCGGGGCGACGATCCTCATCGTGGCAGCCCTCGCGG
GGCTGGTCGTCGGGTTCCTCGTCGACGCGGCGCTGACGGCGGCCGGACGTCCGACCTTCGTCCCG
GCGGCGAGCCTGCCGACGATTCTCGTGCTCCTGGGCGCGATCGTGGTGGCGGTGGCGGTGCCGAT
CTTCCGCGCCTCCCGCGGACGGACCGATCGGCGCATCGACCCGTTCCGCGCGCTGCGGGTCGCGA
TGCTGGCCAAGGCGTCCTCGCTCGTGGGGGCGGCGGCGACGGGTTTCGCTCTCGGGCTCCTGGCG
TTCGTCTTCACGCGGCCGTTCACTCCGTCGCTAGGCTCGTTGGGATCGGTGATCGCGACGGCCGT
GTGCGGTGCCGTCCTCGTCGCCGCGGGCCTCGTGGCCGAACAGCTGTGCACCATCCGGAAGGACG
ACGATGACGAACACCCCGGATCTTCCGGAGCGCACCCCGACGCCGGACCCTCCGTTCGCTGAGTC
GTCGGCTCCCGTCCT
>r468.1 |SOURCES={KEY=4440dff4...,fw,2314160-2314760}|ERRORS={}|SOURCE_1="mcg" (4440dff437a67938963f7ee3177b9a39f2c413a8)
ATCCCGCCGATCGCGATCCGCGAATCCAGCTCGTAGCGTCCTCCGAAGGTCACTCCTTGCGTCGG
TCTCATTTGCCCAGCACCGCCTCCATGACCTTCTTCGCTATCGGGGCGGCGATCTCGTTGCCGCT
CCCGCTCTGACCCTGGCCCCCGCCGTTCTCCACCACGACAGCGACAGCGACCTTCGGGTCGTCCG
CCGGGGCGAATCCGGTGAACCAGAGAGTGTAGGGACGAGTGTCGTTCTCTGCGGTGCCGGTCTTA
CCCGCCACCTCGACCCCGTCTATTCTTGCATTCGACGCCGCGCCGTCCTGGACGTTCGCCTTCAT
CATCGTGACCATCTGGGCCGCGAGGTTGGAGTCCAGTGCGCGGCCGTACTCGCTGCTGGAGCCCT
CGGTGCTCGAAAGGTCCGTTCGGATCACGCGGTCGATCATGCGCGGGTTCATGACGACGCCGTCG
TTCGCGATGCCGGCCGACACCATCGCCATCTGCAGCGGAGTGGCGCGCACCTGCCCCTGGCCGAA
GCCGCTGAGCGCCGTCTGAGGCGCGTCGAGGTTCGAGGGGTAGGTCGAGGGTGTGGATGCGAAGG
TCGAGTCCGGGACCA
>r469.1 |SOURCES={KEY=4440dff4...,fw,3460456-3461056}|ERRORS={}|SOURCE_1="mcg" (4440dff437a67938963f7ee3177b9a39f2c413a8)
GCGGGTCGACGGGACACTGAGCCCGCACGACACGTGGCGCGGTGACCCGACGCGGGCCGAAGCCG
ACCAGCGCCGGGAGTGGTTCAACGCGTTCGGGTGGTGATCTCCCGCACCCGCGCCCGGCCGTCGA
TCACCTCGACGGTCTCGTCGAGCGTGTCGCTGTGGACGAGGTCATGGGTGACGAGCAGCGTCGCG
GTGTCCCGCTCGCGGGTCAGCCGCGACAGGAGCTCCATGATCGCCGCGCCGCGCTCCCGGTCCAG
GGCGCTCGTGGGCTCGTCGACCAGCAGCACGCGAGGCTCGTGCACGAGCGCCCGCGCGATCGCCA
CGCGTTGGCGCTGACCACCCGAGAGCTGCGCCGGGCGACGGTCGGCCTGGTCGCCGAGGCCGACG
GCATCCAGCAGCTCGTCCACGCGCGAACGTACGGCCGCGCGCCGTGCCCGCGACCCGCGGCCGCC
GAGTTCCCCCATCACGCGCAGCTGTTCGCGGGCGGTGAGCGCGGGGAGGAGCTGCGGCTGCTGGA
AGACGATACCGATCCGCTCGCGCCGGAGCGCGGTCGCTTCGGCGCGCGTGAGCGCGGTGGCATCC
GTCCCGTCGATCATC
>r470.1 |SOURCES={KEY=4440dff4...,fw,2136708-2137308}|ERRORS={}|SOURCE_1="mcg" (4440dff437a67938963f7ee3177b9a39f2c413a8)
AACGCCCACGCGTACGAGAACGACCCCGCGACGTCCAACCGGGCGGCCGGATCCCGCCGGCCCGC
GATCTCGAACACCGACGACCGCGAACCCGCCGAACGCTCCTCCGTCAGCGACGCGATCTCGACGC
CGACGACCGAGCGACCATCGAACGTCTGCACCACGGCGACCCCGTCGAAGTCGACCACGATCGGC
GCGGCCGTGTAGGTTACCCCGGCGACCAGCACCTCGTACGTGACGGGCACGTTCAGCGGCGCCCG
GTTGTCGGTGAGCAGCACCTGCACGCCCGCGGACACCCCACGCCCACCGGACACACCCCACCGGG
AACCATCCGCCGTCGTCTTTGTGATCTCGTACGCGACCCCGGCCGCGACCCCGTTCAGCTTCACC
TGAACAGGGCGCGGCCGAGACGCCGACAGCAGCACCGCCTCAACAGTCACCACCACGTCACACCC
CCAACGCGGTCTTGATCTGCCGCTGCGCGCCCGTCACGATCAGCGGATACACGGTCTCGCCGATC
AGCGCGGCCATGAACTCGAGATCCTCCCGGGCGATGCGCAGCGGACCGGACGACCCGCCGCCGGC
ACCACGCGACGCCTC
>r471.1 |SOURCES={KEY=4440dff4...,bw,2454480-2455080}|ERRORS={}|SOURCE_1="mcg" (4440dff437a67938963f7ee3177b9a39f2c413a8)
ATGGCCGCGTCGCTCGCGGTCATCTTCGCCACGGCCGCGTCCACCGCGAAGGGCTTGCCCGCGTC
GCACAGGCGCGCCGCGTGCACCCAGGCCAGACGCGCGGTGTGGACGCGCGCGTGCATCCGCGCGA
GTGTGAACTGCACGTTCTGCTTCGTCGACAGGCGCTCGCCGAACACGGTGCGGCTGCGGGCGTAG
TCGACCGCCGCTTCGAGGCATCCCTCGGCCGCTCCCGTCGCGAGCGCCGCGATCGCCACACGGCC
CTCGTCGAGGGTGCGCAGGAAGTTCTTGAACCCCTGACCTCGCTCGCCGAGCAGGTTCGCCGCGG
GGACGCGTACGGCGTCGAAGGTGAGCGGATGCGTGTCGGAGGCGTTCCAGCCGACCTTGTCGTAC
GCGGGGCCGACGGTGAAGCCGGCGGTGTCCCGCGGGACGATGATCGTCGAGATCTCGGGGCGGTC
GCCGCCCCGGTCGGTGACGGCGGTGACGGCGACGTAGCTCGTGATCGCCGTGCCGGAGTTGGTGA
TGAACTGCTTCGACCCGTCGATCACCCACTCGTCGCCGTCGAGCCGGGCGGTCGTGCGCGTGGCT
CCGGCGTCGCTGCCG
>r472.1 |SOURCES={KEY=4440dff4...,bw,999308-999908}|ERRORS={}|SOURCE_1="mcg" (4440dff437a67938963f7ee3177b9a39f2c413a8)
CCGTCGCCCAGGAAGCAAGCACGATCCCCGCGCCCCGCACGCCCGCCGTGCGGAAGAAGGGCTCC
AACCTCGAGAAGTGGGGATGGATCTACATGCGCGCCTCCGGCGTGCTGCTGGTCGTCCTCATCTT
CGGTCACCTCTTCGTCAACCTGATGACGGGCGAGGGCATCCACCAGATCGACTTCGCGTTCGTCG
CCGGCAAGCTGGCCTCGCCGTTCTGGCAGTGGTGGGACGTCCTGATGCTGTGGCTGGCACTCATC
CACGGCGCCAACGGCATGCGCACGATCGTGAACGACTACGTCACGACGCCCTCCGTGCGTCGCGT
CCTGGTCTGGGCGATCGGGCTGTCGGCGGCCTTCCTGATCCTCCTCGGCACGCTCGTGGTCTTCA
CCTTCGACCCCTGCCTCGGCGTCACCGAGAGCAGCTCCCTGTGGGAGATCTGCCAGGCGTGAGCC
GCGGCATCCTCCCTTTCGACTGAGACAGCAGAGGCATTGCACACGTGAGCACTCAGAACAGCGCG
GACACGATCGTCAAGGACGGCGTGCACTACCACCAGTTCGACATCGTGATCGTCGGCGCCGGCGG
CGCCGGCATGCGCGC
>r473.1 |SOURCES={KEY=4440dff4...,fw,470537-471137}|ERRORS={}|SOURCE_1="mcg" (4440dff437a67938963f7ee3177b9a39f2c413a8)
CGGAGAACGCCGCGCCGATCGCCGCCGCGACCGTGCACCTCGACGACCTCGTCGACCGTGCCCGG
CAGCTCGTGGCCGCCGGCGAGCGTCGGGTTCTCGGTCTGTGCGGAACGCCGGGCGCGGGCAAGTC
CACCGTCAGCGACGCCCTGCTCGCCGCCCTCGGCGCCGACGCGGTCCTGGTCGGCATGGACGGCT
TCCACCTCGCCAATGACGAACTCGTGCGCCTCGGTCGCCGCGACCGCAAGGGCGCTCCCGACACG
TTCGACGTCGACGGCTACGTCGCCCTGCTCGATCGCATCCGCGCCGGACACGAGGTCTACGCGCC
GCGCTTCGACCGCGGCCTCGAGGAGTCGATCGGCTCGGCGGTGCTCGTCGGCGCCGGCGTCCCCC
TCGTCATCACCGAGGGCAATTACCTGCTGCACGACGAGAACGGCTGGGATGCCGTGGCATCCCGC
CTCGACGAGGTCTGGTTCCTCGACATCGACGCGCACGCCCGCCGCGAGCGTCTGGTCGCCCGCCG
CCTCTCCTACGACCACCCCTACGACGAGGCCGTGGCCTGGGTCCGCGAGGTCGACGAGCGCAACG
CCGCCGTCGTCGAAC
>r474.1 |SOURCES={KEY=4440dff4...,fw,384145-384745}|ERRORS={}|SOURCE_1="mcg" (4440dff437a67938963f7ee3177b9a39f2c413a8)
GCCGATCGTCACGATGAGCACCTGGACCAACCCGACCCCGCGTTTGCGGAGAGGTTTGAACAGCA
CGGCATCCTGTGTCCAGCCGAGGGCGGCGGACAGCGCCACCGTGAGCAGCACGGCCAGGAGCAGG
TTCCAGCCGAGCGAGGTGAACACGTAGAAGATGATCGCGCCGAAGGTCAGCATCTCGCCGTGCGC
GAAGTTGTTCACACCGGTCGTGCCGAAGATGAGCGAGATGCCGATCGCGGCGAGGGCGAGCAGCA
GCCCGAAGTTCAGGCCGTAGATGAAGCGCGAGAAGAGGGTCTCCCAGATCGACCCCGTCGCCGCG
GTGCCCTCGCCGGTGGGGAAGAGGACGTTCACGGTGTTGGTGGTGCCGACGGTCACGTCGCGCGT
GATGTTCTCGGGGTCGCGCGGGGCGACGCCGTCGGGCAGCGAGTCGACGTTGAGCTTCGCGGTGT
ACTGGCCCGGGCCCGGGACGGCGACCGACCAGCGGCCGTCGGCACCCGTGGTGCCGACTTCCGAG
AAGCCGGAGCCTTCGACCGCGATCTCGACCCCTTCGACGGGTTCGTCTCCGCTGCGGATGATGCC
GCCGATCGTGTACTG
>r475.1 |SOURCES={KEY=4440dff4...,bw,2228700-2229300}|ERRORS={}|SOURCE_1="mcg" (4440dff437a67938963f7ee3177b9a39f2c413a8)
CGTCGGCGTCGGCGCGCGTCGCCCGCCCGCTCGGGCGCACCTCGAGCTCCTCGTCCGGCAGGGCA
CCCTCGGCATCCAGGATCTCGCCGAGCTTCTGGGCGCGCACACCGAACCAGAGTTCCCGGCCGAT
CGCCCACAGCGCGATGATCGGCAGCACGATCAGGGCCACGCCCATCGCGATTCCCACGCCCTCGC
CGCTGCCGAGCAGCACGAGGGCGCGCTGGCCCGCGAGAACGACGTACAGCAGGAGGAGCACCGTC
ATGATCGCGACGGCGATGCGCGTCCTCATGCGCTGGTGACGCCCGCGACCTGACCGGAGACGTCT
CCGTCGGCGATCGGCGCCTCCGCACGGGCGGGACGCGTACGTACGCCGATGTCGATGAAGCTGTC
GAGCCCGACGACCACCCCGCGCGCCTCGCGCGCAGCGGCCATCGCGATGCGGATGCCGGGAGCGT
AGGCCGTGGCCGGGTCGATGGTGTCGTGGACGATCGTGAGCGACTCTCCCGCGCCGGAGAGCACG
GTCTCCTGGCGGGCGACGACACCGGGGCGTCGCAACGAATGGATCGGCACGGAGGCGACCTGCTG
GCCCCGCGCGCGCTG
>r476.1 |SOURCES={KEY=4440dff4...,fw,3590036-3590636}|ERRORS={}|SOURCE_1="mcg" (4440dff437a67938963f7ee3177b9a39f2c413a8)
GGCGAGCGCCAGCAGCAGATCACCCATGCGCGGGTCGATCGCGGTCTTGGACGGCGCGAGGGTGT
CGTCGAGGTCGAAGGCGACGAGACGGGGCGAGGTATCGGACACGAGGCTCCTGAGGGCGGGGTGA
AGGCGGTATCTCGGTACACGAGAGGCTCCACCTGATGGTGGAGCCTCTCTGCGGTCGGGGTGACA
GGATTTGAACCTGCGGCCTCGTCGTCCCGAACGACGCGCGCTACCAAGCTGCGCCACACCCCGTG
GCCAACCCTGTAAGTCTACCCCGTTCGCGGCCGTGCTTCGAACCGGGGCGTCGGGCGGGCGCGTC
GCCGGGACTTCCCCGCCCGCCCGACACCCGTCGCACCCGTCTCAGACGCGGGCGGTCCCTCGACG
ACGTGCCACGACGAGGGCGGCGACCCCGGCGGCCAGAGCAGCGGCGGCGACGGTTCCGCTCGCGG
CCAGCCCCGTTGGGCTCACCCCCGTCATCGCGAGGGACGCGGCCGGCGGTGTCAGCGGGGCAGGT
GGGGCGACCGCCGGAGTCGCCGTGGGAGCCGGGGAGGGGGCGGACGGCGGAGGGGCGACCAGCTG
CTGGGTCTGTGCCGG
>r477.1 |SOURCES={KEY=4440dff4...,fw,3583757-3584357}|ERRORS={}|SOURCE_1="mcg" (4440dff437a67938963f7ee3177b9a39f2c413a8)
ACTGCACCACCATGGCCGCGATGCCGGTGCTGAAGGTGCTCGACGCCGAGGCCGGTCTCGAGCGC
CTCATCGTCAGCACGTACCAGGCCGTCTCGGGATCGGGTCTCGCCGGCGCCCGGGAGCTGCTCGG
TCAGGTCGAGGGCGTGCTGGCCCAGGGCGAGGTCGAGCGCCTCGTCCGCGACGGCTCGGCGCTCG
ATTTCCCGCAGCCCGAGAAGTACGTCGCCCCGATCGCGTTCGATGTCATCCCGTTCGCGGGCAAC
CTCGTCGACGACGGACTCAACGAGACCGACGAAGAGAAGAAGCTCCGCAACGAGAGCCGCAAGAT
CCTCGAGCTCCCCGACCTCCGCGTCGCCGGCACGTGCGTGCGCGTCCCGGTCTTCACCGGTCACT
CGCTGAGCATCAACGCCGAGTTCGCTCGCGACCTCACGCCCGAGCGCGCGCGCGAGCTGCTCGCC
GACGCCCCCGGGGTCCGTCTCGAAGAGGTCCCGACGCCGCTCCAGGCTGCCGGCACCGACCCGAG
CTACGTCGGTCGCATCCGCGCCGACCAGTCCGCTCCGGAGGGCAAGGGGCTCGTGCTGTTCATCA
GCAACGACAACCTCC
>r478.1 |SOURCES={KEY=4440dff4...,bw,2710998-2711598}|ERRORS={}|SOURCE_1="mcg" (4440dff437a67938963f7ee3177b9a39f2c413a8)
GCGCGGGGAGGGTGAGGGGCCCGAGGAAGCCGAGCCCGAAGACGATGGATGCCGATGCCCCCACC
GCCGCACCCGAGGAGACGCCGATGACACCCGGCTCGGCGAGCGGATTGCGGAACACCCCCTGCAT
GACGACCCCGGCCGTGGCGAGCGTCGCCCCGACGAGGACCGCCATCAGGATCCGGGGCAGACGGA
TGAGCCATAGCGTCGCCTCGCCGTTGACGTGCTCCATGGCAGCGCCCGGCGCGACGGACAGGAAG
CCCACGCCCAGGGCGCGCACCGCGTCGTTCCACGCCCGCGCGAACGCCCCCAGCACCTGATCGGG
CGGGATCGACAGCTGCCCACTGCCGGCCGACACGACCGCGAGCACCACGAGCGCGACGGCGAGCG
ACGAGAACACGGCCGGGACGCGGATCGAGACCCGGGACCGCGGCGCCGCGACCGGCGCGGCCGCG
ACGGCCGTCATCCGGCGGCCTCGGGCCCGTACACGGCGACGGCGAGCGCGTCGAGCACGTCGGCC
GCGGCAGGGCCGAAGCTCAGCACCGTGGTGTCGGACATGTCGACGATGCGGCGGTGGCGTCCGGC
ATCCGTCTGGGCGAC
>r479.1 |SOURCES={KEY=4440dff4...,fw,3571834-3572434}|ERRORS={}|SOURCE_1="mcg" (4440dff437a67938963f7ee3177b9a39f2c413a8)
CGCGACGGTCGGCACCGCCTTCTCGCAGACCCTCACCGCTGACGGCACCGCGCCGATCACGTGGG
CGGTCAAGTCGGGCACGGCGCTCCCCGCCGGTCTCGCCCTCGACGGCACCACCGGTGTCATCTCG
GGCACGCCCACCACGGCCGGTGCCTACAACGTGACGCTCGTCGCCACGAACACCGCCGGCTCCGC
GGAGAAGGCCTTCTCGGGCACCGTCTCGGCTCCGGCCCCGACCGCCCCGACCAAGCCGGCCGGCT
CGGACGCCAACCAGGTCACGATCACGGCTCCCGCCAAGGGCGACACGACCGTCACGGTGCCCGCC
GGCATCGCCAACGCCAACAAGACGCTGACGGCGTGGGCCTGGTCCGACCCGACCAACCTCGGCAA
CGTCACGACCGACGCCAACGGCAACGCCATCGTCGACATCTCGAGCCTCCCCGCCGGTGACCACA
CCGTCGCCCTCACCCTCCCGGGTGACGGCACGTTCGCCGTCCAGGCGTGGGGCACGTTCTCGAAG
GTCTCGGCCGCCGGTGACACCCTCACCGACACGGTCGACCTGACCGCTGCCGTGACCGCGAGCGA
CCTGTGGTCGCTCAA
>r480.1 |SOURCES={KEY=4440dff4...,fw,3069025-3069625}|ERRORS={}|SOURCE_1="mcg" (4440dff437a67938963f7ee3177b9a39f2c413a8)
CAGATGTACGCGTCACCGGACGTTGATCAGACGTCGGCGACCTTGCGGCCCTTGTACTCGAGGAA
GAGCTCGGTGCCCTGCGAGTCGGTGACGACCTTCGCCTGGTGGGGGCGGCTGTAGACGACCTTGC
CGTTCTCGATGGTCTTGACCAGCGTGGGGGCTTCGGCCTTCCACTGCGCGCGGCGCGAGCGGGTG
TTGGAGCGGGAGACCTTCCGCTTCGGGGGGTTACCTGCCATGACTAGCTCTTCTCTGTCTTGGGG
GCGGCGCGGAGCGCATCGCCGTCGTCTGGGGTGTACTGCTGGAGCGCCGCCCACCGGGAATCGAC
GGGCGTCTGCTCCGTGTCGCCGGCGCTCTCCGTCAGCTTCTCACCCGTGACCGGGTCGAGCCCGA
GGCAATCCGGCTGACACACCGGCTGGAACGGAAGCGACAGGACGATGGCATCCCGGACCAGATTT
TCAAGATCCACGTGGTCGTCTTGAACTTCGAAGTCGTTCGCTTCATCCCCAGGATACGCGAAAAG
TTCCTGGAACTCGACTTCGACAGGCTCGGTGATGTCGGTGAGGCAGCGTCCGCAGACACCGGAGG
CCGTGGCGTAGACGG
>r481.1 |SOURCES={KEY=4440dff4...,fw,613985-614585}|ERRORS={}|SOURCE_1="mcg" (4440dff437a67938963f7ee3177b9a39f2c413a8)
CACGCGGTCAGGGCGAACCCGAGGGCGGGGAGCACCCCGAAGCGGAACACCGCCGCTCCCCCGCG
CCGCTTCTCGTCGATCAGGAAGTGCTTGATCACCGACAGGTTCACCAGCGAGAACGCGGCGAGCG
CCCCGAAGCTGATGAGGGATGCCACGGTGTTCAGGTCCGCGAACAGGGCCGCCAGCGACACCACA
CCGACGAAGAGGGCGGCGCCGATCGGCGTCTGGTATCGGCGGCTGAGTCGGGCGAAGAACCGCGG
CAGGACGCCGTCGCGTCCCATGGCGAACAGGATGCGAGAGACACTGGCCTGGGAGGCCAGCGCGG
CGGCGATGCACCCGGCGATGTAGGCGACGAGGAAGAACACCTCGAGCCAGCGGCCCGCCGAGACC
TCCATGATCTGGTTCGCCGCGGCATCCGGGTTCGTCAGGTCGGCCACGTTCGGGACGACGAGCGT
CGAGACGTAGGCGATCACGGTGAAGATGAGCCCGCCGATGATCGTCGTGAGGATGATCGCGCGCG
GGACGGTGCGCTGCGCGTCGCGCGCCTCTTCCGACAGGGTCGAGATCGCGTCGAAGCCGAGGAAC
GACAGCGCGAGCATC
>r482.1 |SOURCES={KEY=4440dff4...,fw,2048134-2048734}|ERRORS={}|SOURCE_1="mcg" (4440dff437a67938963f7ee3177b9a39f2c413a8)
TCCTGCGTCGCGCCGGTGAGCTGGGCCTCGGGGGCGTGTGCGTCCGCGAGGAGTCCGGCGGCGCC
GGCTTCCCTCGCCGTTTCGCCGTCGAGATCTTCGAGGAGCTCGCCGCGGGCGACCCGACGGTCAC
CGCGTACCTGACGATCCACAACATGGTCGCGTGGATGATCGACGCGTACGGCGACGACGCCCAGC
GCGAGCGGTGGCTCCCGGGGCTCACCGCCATGGAGCAGCTCGGCGCCTACTGCCTCACCGAGCCG
GGCGCCGGATCGGATGCCGCGGCGATCACCACCTCGGCCATCCGGCACGGCGACACGTTCGTGCT
CACGGGCGTCAAGCAGTTCATCTCGGGTGCCGGCGAGGCATCCGTCTATGTCGTCATGGCACGGA
CGGGCGAGCCCGGGGCACGGGGGATCAGTGCGTTCCTCGTTCCGGCGGACGCTGCGGGACTGTCG
TTCGGGCCGAACGAGAAGAAGATGGGCTGGAACGCCCAGCCCACGCGGCAGGTCGTGCTAGACGA
GGTGCGCGTGCCTGCCGAGAACCTGCTCGGCGGCGAGGGCCGCGGTTTCGGGATCGCGATGGCGG
CGCTCAACGGCGGTC
>r483.1 |SOURCES={KEY=4440dff4...,fw,3020008-3020608}|ERRORS={}|SOURCE_1="mcg" (4440dff437a67938963f7ee3177b9a39f2c413a8)
GTGAACTGACCGATCACGCGGGTGCCGTCGTAGAGCACGGCCGTCTGCCCCGGTGCCACGCCGTC
AAAGGGCTCCTCGGGGCGCACGGTCAGCGCCCCGCCCTCGAGCACGGCGGTGGCGGGCACGGGGT
CCGCGTGGGCGCGGATCTGCACGTGGCACGCGAAGGTCGCCGCGGAGGGGGCGCGTCCCGCCCAG
GAGAAGCGATCGCCCGAGATCTCGGCGCAGGCGAGGGCCTCTTTCGGTCCCACCACGACCGTGTT
GTTCACGGGACGCACTTCGAGCACGAAGCGCGGCTTGCCGTCGGCGGCGGGGACTCCCAACTGCA
GTCCGCGGCGCTGGCCGACGGTGAAGGCGTGCGCTCCCTCGTGCGTGCCGACGACCGCACCGGAG
CGGTCGAGGATCTCGCCCTTCTCCGCGCCCACGCGGTCGGCGAGCCACCCTCGCGTGTCGCCGTC
GGGGATGAAGCAGATGTCGTGGCTGTCGGGCTTCTGCGCGACGGACAGTCCGCGCTCCTCCGCCT
CGGCGCGGACGACCGCCTTGGACGGCGTCGACCCGAGCGGGAAGTACGTGTGCGCGAGCTGCGCC
TCCGTCAGGACGCCG
>r484.1 |SOURCES={KEY=4440dff4...,fw,3090063-3090663}|ERRORS={}|SOURCE_1="mcg" (4440dff437a67938963f7ee3177b9a39f2c413a8)
TCGGGCACCCCAGCATGCTCGTGATGGTGCACCGGCTGGACGGCGGCGACCGCCGCCTCGAGGAT
GCGCCGCTGCAGATCACCGTGCTCAACTTCTCCGGCGAGAGCATCGAGGGAACCGTGCGTTCGGA
GTGGCTCGTTCCTCAGAGCACCGCCGTGGATGCCGCGACGGGCGACGTCGTCGGCCGGGTCGATG
AGCTGCAGAGCTTCGCACTCGAGCTGGGCCCGTACGCCGGGCTCTTTCTCCGGCTGCAGGGGCCC
GACGCCGCGGAGGACTAGCGGACGGTCGTGTCGGAGGTCGTGCGTACGCTTCGGCGTGTGAACGA
ATCGGTCCGATGTCTCGTGCCCGGATGCGGCGACGCCGTCGCGCCGGACGCGCCGCTCGGTCTGT
GCGGTGAGCACCTGATGACCGCGGCGGAGTGGGTCGGCCGCCGTGACGGCGTCGCCGATGTCCTG
CCCACGCCGTGTCTCCTCTGCGGCTCACGGTTGGGTGTCCGCTGGCCGAGCGGCTGGCTGTGCGC
CGTGTGCGAATGGCGGCACGGCGAGCCCGTGGACGGCGAGCTGCCCCCGCCCCGCATCGACGTGG
TCTACTACCTGCGTT
>r485.1 |SOURCES={KEY=4440dff4...,bw,3384763-3385363}|ERRORS={}|SOURCE_1="mcg" (4440dff437a67938963f7ee3177b9a39f2c413a8)
TCGCCGCGGACCCGTCGCTCGGGCGGCGGCGGCTCGGGGATGTCATCGGGCAGGCCGCACCGGCC
CCCGCCGAGAGTGCGAGGGCGCTCGTGGCGGTGTGAGGGCACCGACGCGCCGTCCGAGATTCGAG
CAACCTCAGTCGAGGTACCCCGACCCGGGCTGAGGTTGTGCGGATCGCGGAGGCTGCGCGGGCGC
TGAACTCCCGCCCGGAAGCTCCGCGCACCCCCGCGGTCAGGCCGGCAGCGCCACCTTCGCCTTCG
CCCACGACCGCCCTCGGGTGTCCTTGAGGATGTCGTACTCGACGTCCACGTGCGGCTCGATCGCG
CTGTACTTGTCGTTCGGCGCCCCGATGACCAGCTGGAACCCGAGGCCGCGCCAGGCGCCGATCGC
CCGCTTGGTGAAGTGCGCGTCGGCCTTGATGAGCGCCTCGTCGAGGAACACCGGGGCGTAGCGCG
GACGCTCGGCGCCGGCATCCCCGAGCTGATAACGCAGGGCCGCGCCGACGATGAACGCGATGAGC
TCCTGCGATTCGCCGCCGGACTTCTCGCCGATGTGGTCGTACAGGGCGACGTGCTCGCCGGTCGC
GGCGCGGAAGCGCTC
>r486.1 |SOURCES={KEY=4440dff4...,bw,1979104-1979704}|ERRORS={}|SOURCE_1="mcg" (4440dff437a67938963f7ee3177b9a39f2c413a8)
TGTCGGGCAGTGGGCGTGGTTCTGGTGGCGCGCTCGGCGCGCTGACCGCCCCATCGGCGGTGCGC
GGATCATCACGGCCGTCATCGCCGTCGTCGCCGTCGCGGTGGCGATCGGCACGACCGTCGACCTC
GTGCTCGTGGGCGACAGCGGTGCCCGCGCGGTGTGGTCCGCACTCGGCGGCGCCTGACGCATCGC
GCCGCCCCGCCGCGGTGGAAGACTGGACGGATGCCGAATCCTCAGCCCCGCGTCGTCGTGCTCGC
CGGCGGTGTCGGCGGATCGAAGTTCACCCTCGGCGTCCGCGCCGCTCTGCGGCGGCTCGGGGCGC
CCGAGGCGACCGTCGTCGTCAACACCGGCGACGACCTGTGGCTCTCGGGCGTGAGGCTCCAGCCC
GACGTCGACTCGATCACGTACGCGCTCGCCGGAGTCAATGACACCGTTCGCGGCTGGGGTCGCGC
GGGCGACACCGAGCGGGTGAACGAAGAGCTGCAGGCGTGGGGCGCCGGGTGGCCGTGGTTCACGC
TCGGCGACCTCGACCTCGGGACGCACCTCGCGCGCACCGGATGGCTGCGCGAGGGCCTCACCCCG
ACCGAGGTCCTCGCT
>r487.1 |SOURCES={KEY=4440dff4...,bw,3239264-3239864}|ERRORS={}|SOURCE_1="mcg" (4440dff437a67938963f7ee3177b9a39f2c413a8)
TGCTCATCGCGGACGAGCCCACCTCCGCGCTCGACGTGTCGGTGCAGGCGCGCGTGCTGCAGCTC
TTCGCGCAACTGCAGAAGGAGTTCGGGTTCGCGTGCCTCTTCATCAGCCATGACCTCGCGGTCGT
GGACGAGGTGGCCGACCGCGTCGTGGTGCTCCGCCAGGGCGTGATCCGCGAGCAGGGCACGACGG
TGCAGGTGCTCACGGAACCCCGCGACGACTACACGAAGCGGCTGCTGGCCTCCCTTCCGGTGCCC
GACCCGGTCGCGCAGGAGCAGCGCCGCGAGCTGTGGCGGTCGACGCGCGGCTGACGCGCCGCGCG
CGACGCGCCGCGCGGGACGCGCCGCGCGCGCATTCGCGTGAGTCGCCAACATTTGTCGCCTGCCG
AGCCGCGGAGGCGACAAATTCTGGCGACTCACGCGGCGCACCGGGCTAGCGCAGGAACGTGTCGG
AGATGACGGTGAACAGCCACCAGCCGATCGCCAGCACGGCGATCACGCCCCCGACCCACGAGAAG
CCGCGGCGCAGCCGGCGTCCCTCGCGCGCGACGCCGACGGGCGGGGGAGTCAGCAGCGGAATCCC
GGATGCCACGGGTGC
>r488.1 |SOURCES={KEY=4440dff4...,bw,1842659-1843259}|ERRORS={}|SOURCE_1="mcg" (4440dff437a67938963f7ee3177b9a39f2c413a8)
CGGCGCGGAGTCGTCGCGCGTCGGATGCCACAGGTCGACCGCGAGCACGTACGCCCCGGGGTGCC
GGGCCCGGGCGGCATGGAACGCGGCCGTCGAGGCATCCATCAAGGGAGCCGTATCGGCGACCGAG
GTCAACACGAGGGTGGGGATGAACCCCTGGGGGCTGTCGGTCGGCGTGAGGACGAGGTCGACACC
GTCGATCTGCGACGTCTCGAGCCAGTTCGGGTAGGTGACGGTCGCGTGCGGCGTCTCCGCGATGA
GGATCGCGGGCTCGGGGGCGACCCGGCCGTCGAAGAATTTCATGCCCGTCCGCTCGGTCGAGCGT
CGTCGCCACGCAGGACCCGGAACCACGCGGGCAGGAGAAACCGCGGCAGCCAGAAGAGCCCGACC
GCTCCGACGGACAGCAGGACCGCGGCCACACCGATCAGGACGAAGAAGGCGGGACGCGAGGCGGA
CTCGACCAGCAGGGCAACGGCCCCCACGAGGAGGGCGAGCCCGATCCACAGCCACGCGAATCCGA
TGGTCGCACCGAACCCCCGACGGACGCGGATCCAGCCCTTCCAGGTGCCGGTGTAGGCGACGATC
CCGCCGGCGAAGAAG
>r489.1 |SOURCES={KEY=4440dff4...,bw,617284-617884}|ERRORS={}|SOURCE_1="mcg" (4440dff437a67938963f7ee3177b9a39f2c413a8)
ACGCGGCACCTCCTGCCCGGGGCGCGCGCCTGGCGCGTCGCCGACGGGGAGGACGCTCCCGCCTA
CTTCTGGGTCGACGTCGACGTGGACCTCGAGCCGGTCCTCGCCGCGGTGATCGACGATCGCGCCG
CCGTGCTGCTCACCGACGCGGGCATGCGTTGGGGCGTCGCCCCCTACGACGGCGGTGTCGACGTC
TTCCTTCCGGATGCCGAGACCCGCGCGGCACTGGCGGAGCGATTCTCCGCGTGGCGCTCGCCGCG
GCCCGACGGGCTGTGACGCGCGCGGATCACCCGCGCGGACGGGCTCCGGCGATGAGCAGCGACAG
GCCGAGCTCGAACGCGCGCGTGGCGACCGGGTCGACCGGGTCGTAGCGCTCGAGCGTCGCATAGG
CGGCGGCGAAGCGCGGCACCGTCTCCTCCTGCCCGGTGGGGTCGAACATGACGCTCGGTCCCGAC
ATGTCGAGCACGCTGCCGAGGATGAAGGACTCGAAAGCCGTCAGCAGCGGCAGGATGTCGTCGCT
CGTCCAGCCCACTCGCTCGGCGGCCCGTGCGAAGTCCTCGTACTGCGACATCAATGAGGGCGCGG
ACGACCGGTGCGACA
>r490.1 |SOURCES={KEY=4440dff4...,fw,2536707-2537307}|ERRORS={}|SOURCE_1="mcg" (4440dff437a67938963f7ee3177b9a39f2c413a8)
CGGCCACCCTCGCCGACGCCTCGGACGCCAGCAGCACGTTCTGCTGCGGGTGCATGGAGACGAGA
GGGATGCCGAGCCCCGCCGCCGCCCGCAGGTGCGGCCAGAGGAGTGGCGAGGCGATCGCGTCGAG
GGCGACGGTGTCGCTCGCGGCGACGAACGGTCCGGTGGTGCGCATGGCCTGGGCGAGGGCGTGGA
GTTCGGCGAACCACGCGGCGTGCGTCGGGTCGAAGCGGCCGGTGGATCGGCGGACCGCGTCCCAG
GTGGCATCCGCCCGGATCCACGTGTCGCGCGCCCCGCGTACGAGCGGTCGGGCGACGAGCTGCAG
CTCGTCCTGCCGCCGCGCGAGCATGCGGGGCGTGACCGGGTCGACGGACCGCGCCTCCCACCGGG
ACGGGTCGTACGCCTCGCGCTGGCGCAGCTCGATGCCGAGCGCCAGTGCGTCGAAGCCGGGGCGC
TCGGCGTCGGGCAGGAGACCGCGCCAGTCGCTCATGCGGTGTCCGCTGCGGCATAAACGCGATCG
GCGCGCAGAAACGCGCTGTCCTCGTGTTTATGCGCGGGAATCGCGTTTATGCGTGTTCCGGGCGC
GCGCAACGCCGCCGC
>r491.1 |SOURCES={KEY=4440dff4...,bw,1316536-1317136}|ERRORS={}|SOURCE_1="mcg" (4440dff437a67938963f7ee3177b9a39f2c413a8)
CTTCGGACGGATGCCACGGATCACGTTCGTGATCTGACGGGGGATGAACTTCTCCACGTGCTGGT
AGGGGCCGTAGTTGTTCGAGCAGTTGCTGATCGTCGCGCGCACCCCGAACGACCGCACCCACGCG
CGCACGAGCAGATCCGACCCCGCCTTCGTCGAGGAGTACGGCGAGGAGGGGTTGTAGGGCGTGGA
CTCGGTGAATCGGGCCGGGTCATCGAGCTCGAGGTCGCCGTAGACCTCGTCGGTGGAGATGTGGT
GGAACCTCACGTCATGCTTCCGCGCGGCCTCGAGCAGCGTGTACGTGCCGACGATGTTGGTGTCC
AGGAACGGCCGCGGGTCGTGCAGCGAGTTGTCGTTGTGGGACTCCGCAGCGTAATGAACGACCGC
GTCGGCCTCGGCGACCAGCGGATCAACCACCGCGGCGTCGGCGATGTCGCCCACGACCAGTCGCA
CACGATCCTCCGGCAACCCCGCCAACGACCCCCGATTCCCGGCATACGTCAACTTGTCCAACACC
GTCACCGAGTGATCCGTGTGCGCGGTCACATGGTGGACGAAGTTCGAACCGATGAACCCGGCACC
GCCGGTGACAAGAAG
>r492.1 |SOURCES={KEY=4440dff4...,fw,1905555-1906155}|ERRORS={}|SOURCE_1="mcg" (4440dff437a67938963f7ee3177b9a39f2c413a8)
GAACTCGCCGTAGCTCTTGGGCTCGGTGTGCCCGAGCATGCGGCTCGACAGCGCCTGCAGCACCG
ACGCACGCGGGTCGCCCTTCGCCACCCGCGTCGACAGGTACAACCGCCCGTTCTTCACATCGGCG
ATGCTGCGCGTGGTCTGCGGCAGGTCGGGCACGTAGTGCAGCGAGAAGCCCAGGTAAGCCGCGAT
GTCGCTGGCCGCCCGCTGGGTGAGCGGGCCGCCGGGGTGGTCGACGGCGGCGAGGATCTCGGATG
CCGTGCGCTCGAGCTCCGGGAAGTGGTTGTCCTGCGTGCGCATGAGGCGGCGGAGCGCGACGTTC
GCCCGTCGCGCCTCCTCCGGGGTGGCGGACCGCTCGTCACGGAGCCGTTCGATCTCGGCCTGCAG
GGCGAGCATCGCGGCGATCGCCTCGTCCGGCACGGTCTTGCCGACGCGGAACGGCGTGATGCCGA
GCGCCTGGAACGTCGACCCGCGCATGGCGCGCTCGACCGCGATCTCCAGCGATGCGCGCTCATCG
AGGGGCTCGGCATCCAGCAGGGCGTCGAGACCGGTGCCGAGGGCGCGGGCGATCGCCTGCAGGAG
GGTGAGCTTCGCTTC
>r493.1 |SOURCES={KEY=4440dff4...,bw,566937-567537}|ERRORS={}|SOURCE_1="mcg" (4440dff437a67938963f7ee3177b9a39f2c413a8)
AGGCGACGTGACCGGACGGGCACGTGCCCACCCACGGGGCCAGCTCGGTGGCCGTCTCGCCGGCG
TGGGTCGTGCCGCCGACGTACCCGAGCTCGCGCGCCGCCCTCTTCCACACCGGACCGTGCCCGGC
CGCGGCTCCCGCGAGCGCGTGGGCGACCTCGTGCAGGAGCGTCTGGTGGTTGGTGTCGTCGTCGT
ACCGCGCCGTGAGGTAGCGCGAGACGCTGATGCGGCGACGGCCGTAGTCGCAGAGACCAGCGCGC
CGCTTGGCGTTGTCGAAGGCGAACGACCACGATTCGTCGAGGTGCAGAGCGATCAGGGCCTCTGC
CCACACGCGCACACGCTGCAGATCGGACATGAGGGGAATCGTAGAGAGGGGCTCCGACGTCAGCT
CGCCACGACCGCGCGGGCCCGTCGGCGGTCGGCGGCGTCGATCGCCAGCAGCGTCGACTCGAGCT
CGGCGTCGCCGGCTCCCGCGTTCTGGCGGAGGAACAGCGCGCGCTTGAAGTCGCGACGGGCCGAC
TCGAAGTCGCCCTCGTCGTAGTGGACCTTGCCGCGGTGCTGCAGGGCGAACGCGGCGATGCCGGA
CCACCCCTGCCCCTC
>r494.1 |SOURCES={KEY=4440dff4...,fw,2492374-2492974}|ERRORS={}|SOURCE_1="mcg" (4440dff437a67938963f7ee3177b9a39f2c413a8)
TCGGATACACGTCCGCGTCCTGCAGGGCGGCACGGGTCTGGCCCTGCCACGACACCGGCTTCTCG
TCGAGGAGCAGCGAGAACAGTTCCAGCTTCTCCTCGAAGAGCTGCTCGTAGTCGCGGAGGTCGTA
CCCGAAGAGGGGGAACGACTCGATGAACGACCCGCGCCCGAGGATCACCTCGGCCCGGCCGTTCG
AGACGGCATCCAGGGTCGCGAACCGCTCGTACACCCGCACCGGGTCGTCGGACGAGAGCACCGTG
ACGGCGGTGCCGAGGTGGATGTTCGTCGTGCGGGCCGCGGCGGCAGCCAGCACGATCTCGGGGCT
GGTGACGGCGAAGTCCTTGCGGTGGTGCTCCCCCACGCCGAAGAACGACAGGCCGACCTGGTCCG
CGAGGACCGCCTGGTCCACGACGTTCCGGATGGTCTGGGCGTCGGATTGCAGACTCCCGTCGGGG
CCGCGGGAAATGTCTCCGAAGGTGTCGAGACCGAGCTCGAGCTGACGATCGTTCATTGCGTCTCC
TTGCATTCGGATGAATGAACTTTATGCCCCCCGGCGGTATTCCCGAGAATCGGGGCGCCTCCGCG
CAGAGACGCCCCGAT
>r495.1 |SOURCES={KEY=4440dff4...,bw,2347839-2348439}|ERRORS={}|SOURCE_1="mcg" (4440dff437a67938963f7ee3177b9a39f2c413a8)
CTTCCTCGCCGGATGGCGCTGGGTGTTCCTCATCAACGTGCCGATCGGACTCGTCGCCCTCGCGA
TCGTGCTGCGATTCCTGCACATCCCCCGCCACCCGCACGGGGCCGTGCGCATCGACTGGTTCGGT
GCGATGGCGGTCATCATCGCGCTGGTCCCCCTGCTGCTCGTCGCCGAGCAGGGCCGCGAGTGGGG
CTGGACCTCGCCCATCTCGATCGCCTGCTACGTCGTCGGAGCCCTCGGCATCCTGGCGTTCATCC
TGATCGAGCGCGGCATGAAGGACGACGCGCTCATCCCGCTGAAGCTCTTCCGCTCCTCCACGTTC
TCGATGGCGACGATCATCGGAGTCTTCGTCGGCTTCGCGATGTTCGGCGCCATGCTGACCCTGCC
GCTGTACCTGCAGCTCGTGCTCGGCTCGAGCCCGACCGAGAGCGGCATCCAGTTGCTGCCGATGA
TCCTCGGCCTCATGATCTCGTCGATCGTGAGCGGCCAGATCATCTCGCGCACCGGGCACTACCGG
ATCTTCCCCACGATCGGCACCGCCTTCATGGCGCTCGGCTTCTTCACGCTGACGTTCATCCGCTA
CGACACGTCGTACTG
>r496.1 |SOURCES={KEY=4440dff4...,bw,2576225-2576825}|ERRORS={}|SOURCE_1="mcg" (4440dff437a67938963f7ee3177b9a39f2c413a8)
CTGCTCGAGCTGAGCGATCTCCTCGCGGATCTCGCCCGCGCGCGCGATCGCCCTGTCATGAGTCG
CCGGGTCGTCGACGGATCCGCGCTGCAGGTGCAGCTCGATCTTGTGCAGGTACGCGCGGCTCAGC
CCGCTCGCCTGCGCGACCTCGCCGATGGTGCCCCGGTGGGTGAGTGCGATCCGCAGCTGCTCGAG
CTGCTCCTCGCGGAGTGCCCGCTGCTGGTCGTCGATCTTCTTGAGGGCGGCGCTGAGGCCGCGAA
GCCGCGACCTCAGCGCTGTCGTGTCGATGCTCATGCGTCGTCCTTCTGTGTGATCTGGAAGCCGA
GGAACTCGATGGTTCCCGCGGTGGAGTCGGGCACCGAGATCCAGTCCGGACCGTCGACCCCGACG
AGGACCGTGTCGCCGGCGATGTAGTCGCCGGGCAGCAGCGGGATGTCGAAGTGCCGCAGCAGCCG
GCCCGCGACCGGGTTGGCCTTGTGCCCGCGGATGAACTTCGCCTCCTCGTGCATGACGAGGTCGA
CCTTCTCGGTGAGAGCGATCGACTGCACGTCTCCGCCGACGAGCTGCTGCAGGCCGGTGAGCTTG
TGCTCGTCGTCGATG
>r497.1 |SOURCES={KEY=4440dff4...,bw,2104266-2104866}|ERRORS={}|SOURCE_1="mcg" (4440dff437a67938963f7ee3177b9a39f2c413a8)
GACCATCCGCTCACGCATTTCCGTTCCGCCCTCGACGCCCGCGGTGTGCTCACCTCGCGCGAACT
GCGGTCGGCCGAGACCGACCGCCGGGTCGAGGTGGCGGGACTCGTCACGCATCGGCAACGGCCGG
CGACGGCATCCGGGATCACGTTCCTCAACCTCGAGGACGAGCACGGCCTCATGAACATCGTGTGC
TCGGTGGGGGTGTGGAACCGGTATCGACGGATCGTGCGGGAATCGCCCGCGCTCATCGTGCGGGG
CATGCTCGAGAGATCGGTCGAGGGGGTCACGAACGTGGTCGCCGACGGATTCACGGATCTCCGCG
TGGGTGTGTCGCACGCCTCCCGGGACTTCCGGTGAGGACGGAGGCCTTCACTAGACTCGGGGGAT
TCACGCCATGCCGACGCATCACAGGGGGAACGACATGACCGACACGCCCACTCCGCCCGACGGCT
GGTACCCCGACCCCGCGGGAAGCGGCGGACTGCGCCGGTGGAACGGCACGGCGTGGACCGACGAC
GTGCGGCCCTCCGCCGAGGCTCCCGCGGCTCCGGACGCACCGGAGTCCGCGCCCGCCGCGCCGGC
CGATGCCCCCGAGAC
>r498.1 |SOURCES={KEY=4440dff4...,fw,3681820-3682420}|ERRORS={}|SOURCE_1="mcg" (4440dff437a67938963f7ee3177b9a39f2c413a8)
CGCTCAACGCGGGCATCGCGGCATCCGTCGCCCTGTACCAGGTGTCGACGCTGCGTCACGCCGAC
TGACCCCTTAACCGCGCTGCAGGAGCTGCAGCGCGGTGAGGGCGGGCTCGATCTCTCCGCGCTCG
ATGGCGTGGCCCACCTCGACGATCGCGTCGTTGACGGGGGTGGGGATGCCGAGTCTCCGGCCGGC
GGCGACGACAGCGCCGTTGATGTCGTCGACCTCGCTGTGGCGGCCCTTCCGCCAGTCCTGGAGCA
CGGTGGTCGTCGCGCCCGGCACGGTGAAGCGCGTGTAGAGCGCGTCGAGCATGGTCTCGACGACG
TCGGGCGAGCTCGCGATCGACTCGGGGGTGAGCCCGAAGATCGGCAGGACACGGTGGTCGCCGGC
GACGCGGAGCGCTTCGCGCCCGGCTTCGAGCATGAGGTCCCGCATCCCGGGGACCTCGATCGCGT
CGACCATGGGAAGGCCCAGTGCCGCCGTGGGCACGAGCACCGAGGCGTTGCTGACGAGCTTCATC
CACTTGGCGGAGGCGATGTCGTCCACGCGGGCGACCTCTCCCGAGTGCGACAGGACGTCGGCCAC
GTCGTGCCCGCGCGG
>r499.1 |SOURCES={KEY=4440dff4...,fw,2483311-2483911}|ERRORS={}|SOURCE_1="mcg" (4440dff437a67938963f7ee3177b9a39f2c413a8)
ATGGCGACGGCGACCTGGGCGCTGCGCCCGGGCCAGAGCAGGATCAGCAGACCCACGATCAGTGA
GATCGCACCGCTGACGGCCAGAGCCGTGCGCACAGCCCGCAGGGCGGGAGTACCGGACGAGGTGG
AGGTGGTCATGGCGAGCCTTTCCTGGGTGAACGCTGAAAGCTTCGAGCCCCACCCTAGACCCTGG
GGTGAACGTCGTGGGGGAGCGGTCTCAGCCCAGTAACAGGGCGACTCCGAACAGCACCGGGAGAC
ACCCGAGGGTGGAGATGAACACGACGTCGCGCGAGAGGATCTCGCCGACCCCATAGCGCTGTGCG
AAGTTGAAGACGTTCTGCGCCGTCGGGAGCGCCGCGAGCGTCACGACGATCAGAACCTGATCGGC
CGGCAAACCGAACGCGAGCGCCACGCCCCACGCGATCACCGGCATCGCCACGAGCTTGAGCGTCG
ACGCGATGATGACGTCGACGCGTCGCCCGGGCTCGGTCAGCACGCGCTGTCCGTACAGCGACATC
CCGTACGACATCAACAGGATCGGCACGCACGCCGCGGCGAAGAACGCCAGCGGATCCATGACGAT
GGGCGGCAGGTGGAT
>r500.1 |SOURCES={KEY=4440dff4...,bw,1601713-1602313}|ERRORS={}|SOURCE_1="mcg" (4440dff437a67938963f7ee3177b9a39f2c413a8)
CTCGCGCGGCCGTCGGCCGACGCGCTGCTCGCGTCGTTCAAGATCTGGAACACCGCCACCGTCGG
CGGCAACGTCTGCCAGGCGTTCGCGGCGGGCGCGATGATCGCCTTCCTCTCGACCCTGGATGCCA
CGGCCCTGATCTGGACGCCCGACGGCGGCGAGCGCCGGATCGCCGTCGCGGAACTCGTCATCGAC
AACGCCGCGACCTCGCTCGAGCGCGGCGAGGTCGTTCGCGCGCTCGACGTCCCCCTCGCGGCCCT
CGCCTCGCGCGTCGGTCTGCAGAAGATCGCGTTGGCCGAGCTCGGCCGCTCCGGGTCAGTGGTTA
CGGCCCGCGTCGATCCGGACGGGTCATCGGTGTTCGTCGTCACGGCCGCGGTGCGTCGGCCGCGC
GTGCTGCGATTCGCGCGCATCCCCGGTGCGGGCGAGCTTCGGGATGCCGTGGCATCCGCCACCGA
TTTCTACACCGATCCGCTCGGGAGCGCCGACTGGCGGCGCGGGGTGAGCGTGGTGCTCGCGGAGC
GGTTGCGCGCGAGGTTCGCGCGCGAGGTCGCCGCGTGAGCACGCGACACCGAGCCGGCACGGTCC
AGCAGGAGGACACCG
>r501.1 |SOURCES={KEY=4440dff4...,fw,1508946-1509546}|ERRORS={}|SOURCE_1="mcg" (4440dff437a67938963f7ee3177b9a39f2c413a8)
CACCCAGCAGTCGGGGTAGCCCTCCAGCAGCGACCGCACGAGACGGCGCCGGTCGGAGCCGGCGG
GGATCGTGCCGACGATGTCGCGCGCGAGCACGACCTTCCGCACCTTTCCCACTCCGATCGCCTCG
ACGGCGTGGTGCACGGCCTCCTGGTATCCCTCGGCGGTCTGCCTCCCGGGACCGAGCGTGGCCGA
CCAGTGCGGACCGAACGGGGAGCGGGGCGGCAGCTCGGGTTCGGGCTCGTCGGGGGTGTCGGCGA
AGGCCAGCCGCGTGACCCACGCGCGACCGCCGTGGCGTCCCACGATCGTGCCGGGAACCCGCAGG
ATGCTCTCGCGCTCCGACCGGGGGTCGAACACGAACGAGCCGAAGGCCACGAGCCCCGTACCGGG
CAGGCCCAGGGGGTCGTCGATGTCGGCGGCGGCAGCGATCCGGCGCCAGCGATCCGCGATCGTCG
CGTCGCCCGGCTGCGCGCCGGTGTACCGCAGCGTCAGCAGGTCGCCGAAGCCCGCGAGCGACTCT
CCGCGGCGGCTCCAGAACAGCGGGTCGTAGCCCGTCGTGTAGTCGAGGACGTCGTCCATGGGGGA
GAGTTCGCGCGTGAC
>r502.1 |SOURCES={KEY=4440dff4...,bw,1460632-1461232}|ERRORS={}|SOURCE_1="mcg" (4440dff437a67938963f7ee3177b9a39f2c413a8)
GTGGGCGATCAGATGAGCCACTACTCGGTGAACCCCGGCGTGCCCAAGACCCTCATCCAGCACCT
GATCCGCTGGGTCATCTCGGCCGGGGAGCTCAGCGCCGCGACCGTCGAGGTGCTGCAGGCGGTGC
TCGACACCGAGATCAGTCCCGAGCTCGTGCCCGCCGGCCAGGACGGCAGGATCCAGTCGACCGAG
GACCGCATCGGCCCCTACAACCTGCACGATTTCACGCTGTACCACGTGCTGCGTTTCGGCTTCCG
GCCCTCGAAGATCGCCTTCCTCGCCGCGAAGGCGTGGGAGGACCCGGATGCCGGCGCCTGGCCCC
CGGGCTACCCCGAGGGGGCGCGGCCGTCCTACGACCTGCCCACGGTCGCCCGATGGATGGAGGTG
TTCCTCCAGCGCTTCTTCGGCTTCGCGCAGTTCAAGCGCAGCGCGATCCCGAACGGGCCGAAGGT
CTCCCCCGCCGGGTCCCTGTCACCCCGTGGCGACTGGCGCGCGCCGTCTGACGGGAACGCGCGCG
CGTGGCTCGCGGAGCTGCGAGCCGCCGTGCCGCAGGCGTTCGACGGCGCCTGACCTCACCAGCCC
ATCGAGCCGGGGACG
>r503.1 |SOURCES={KEY=4440dff4...,bw,379278-379878}|ERRORS={}|SOURCE_1="mcg" (4440dff437a67938963f7ee3177b9a39f2c413a8)
ACTCCGTGTTCAGCAGGGTGTACTTGTTGTCGGCACCGTACTGGTAGATGCCGATGTACGCCTCG
GTCGGGTCACCGTTCGCGTCGAACGTGATCGGGCCCGAGACACCGTCGTAGTCGATGTCCTTGCC
GTCGTTGATCAGCGTCAGGCAGTCCGCGAAGGTCGTGCACTTCTCGCCGCCCTCGGTGACCGACT
GCAGGTTGTCACGGATCGCCGTGCCCGAGTCGTCCTTGGCCTGCGCCGCAGCCAGGGCCGCGACG
ATGACCGCGTCGTACGACTCCGGCGCGTAGCTGAAGTCGGTGAGCGCCGGGTCGACCTCGAGAAG
ACGGCTCTGGAAGGCGGTGTCGGCCGGGTTGCCGGGCAGCGTTCCCTTGGCGCCCTGCAGCGTGC
CGGGCTGGAACTCGTACGAGTTGGACAGGTTGCCGTCGACGAAGTACACCTTCGACCCCGGGAAG
CCCTGCGTGTTCACCAGCTGCGGGATGATCGAGGAGGTCTCCTCGAACGCGATGACCGCGATGGC
GTCGGGCTTGGCGGCCAGGAGCTGGTCGACCTGCGACGTGAACACCGTGTCGCCCGGGTTGTAGG
GAACCGCGACCGAGA
>r504.1 |SOURCES={KEY=4440dff4...,fw,1410767-1411367}|ERRORS={}|SOURCE_1="mcg" (4440dff437a67938963f7ee3177b9a39f2c413a8)
CGCTGCATGAGGACGGCGAGTTCCAGCCCCGGGGACAGGTCGATCGACCCTCCCCATCTGTTCTT
CGACGTGCCGACGGGGAGAACTCGACGGTCGGCACCGTAGACCGCCGGGGACTGGAGCCCGCAAC
TGAGCGTCATCTCCGTACTCCACTGCCCGTCCGAGTCGTGGTGGCGGCGGGCGCGGGCGCGGTTG
AGCTCTTCGAAGCGGCGGTAGTAGTCGAAGACCGGGATCAGCGACTGCGCCTCCCCTCGCCCCAG
AACGGAGTAGTACGGCAAGCGCAGGTTCTGCCACAGATGCTCCACGCTCCAGGTCCGCTCGTCCG
GGTTGAGCTCGGGCGTCGGCTCGCTCGTCGCGGCCGAGGCGAAGACGCGCCCGAACGTCGACAGA
GCGAGGTGTTCCCCCGCGCCGGGCATCGTCGTGAACAGTCCCCCGTTGTAGAAGAGCGGGAAGCG
TCCGCGATTGCCGCACGCGTGCATCCACTTCGTCAGCACATATGCCCGGGTGACCGCGGACGTCG
GGTTCGACGTGACCGTCGCCCGCTCGTGGGAGTCCACCGCGGCGGCGACCTCGTCTGTCACCGTC
GGCGGTCGCGTCGTG
>r505.1 |SOURCES={KEY=4440dff4...,bw,389203-389803}|ERRORS={}|SOURCE_1="mcg" (4440dff437a67938963f7ee3177b9a39f2c413a8)
GCTCACGACGGAGTCCATCGGGGCGCCGAGCACCGGGATCTCGAACGGGAACGCGTCGATGGTCC
ACGCCGTCGACACGTCTTCCGGGTTGCGCGTGCGGCGCGACGGCACGACGGCGATGTCGTCGAAG
GTGTAGGCGCGGCGGGCACGCTTGGCGCGGCCGAGGTCGATCTCCATGGTCACTCCCCCAGCCTA
CCCGCCCGCATTTTGCCGGTCGGCGTGCTCACCAGGGTTCGTCCGCCCGGGGCGCCATCGAGAGC
ACACGCACCTTGTCGGTCGGAAAGCAGGCGTCGAAGAGCTCGTGCACCCGCGGGTCGGTGTCGTA
GTCGTCGGCGAGGCGCAGACCGAACATCGAGTTGATCATCATGCCCTGGGCCAGGAACGCCTGGG
CGGACTGGACGTCGAACCCAACGTGGCGCAGGAACTCCCACACGCGCGCGAAGCCGTCACGGGCA
CGCGGTCCGATGACCGGGTGAGCGCCGAGCAGGAACGCGTGCGACAGGGTCTGATGCAGACCCCG
CACCTGCAGGAGACCGATGTAGGCGTGGCCGACGCGTTCCGGCAGCTCACCCGGGCTCGCACCCT
CGGCGGCCGCGGCGA
>r506.1 |SOURCES={KEY=4440dff4...,fw,2761324-2761924}|ERRORS={}|SOURCE_1="mcg" (4440dff437a67938963f7ee3177b9a39f2c413a8)
TCGAGGACGACGTGCTCGCCCGTCGTCGCTCCGCGCCATCCGTCGCGGAATCCGACGAAGTCGTG
TCCTCCCGCGGCGAAACCGCGCAGGACGGCGCCGCGGATGACGGCGTTCAGGCCGGGGCAGTCGC
CGCCGCTGGTCAGGAGGCCGATGCGCACGGCTGCTCCTCGGTCGTCGCGGGGCGTTTCGTGGCGC
TCATGGCCGCTCCTCTCCACCGGCGTCATCGCCGGGAGGTCAACATGTATATACAAGTATAGCCC
CCTGCGGGATCGAATCGCGCCGCTACTGTGAAGGACCATGAGCGGCGACGGCGGGATCAAGCGCA
CGGGCATGCGCGATGTCGCCGACGCCGCCGGCGTCTCGACGCAGACCGTCTCGCGGGTGCTGAAC
GGGTATCCCGGCATCCGGGATGCCACCCGCGAACGCGTGCTCGCGGCGGTCGCCGCCCTCGACTA
CCGCGTCAACAACGCCGCGCGCGCCCTGGGCACGAGTCTCACCCGGACCGTCGGGGTCGTGGCAT
CCGATGCCGTCCTGCACGGTCCGTCGGCGGGCATCGCGGCGCTCGAGCGGGCCGCGCGGGCGCGG
GGTCGGTGGATCTCG
>r507.1 |SOURCES={KEY=4440dff4...,bw,3607271-3607871}|ERRORS={}|SOURCE_1="mcg" (4440dff437a67938963f7ee3177b9a39f2c413a8)
GGAGAGCGCGACGACGACGTCGTCGTGGACCTCGTGTGCGTCGCGGAGCGCGGCGACGGCGGATC
GCAGCGTGTCCGCGAGGGGTGCGCCGACAGCGACCGCCACGGCCCAGGCCCTCGCGATGTCGTTC
CACGCCCCACCGCCGAGACGGAGCGCCGCGGCGACGTCTCCCCCGCTCTCGGCGGCCCGTGCCGC
TTCGACGAGCACCGCGTCTCCGTCGCGAGCGAGATGTCGCCAGGCGGCCGGTACCGTCACCCCCG
CCGACAGGAGAACGCTGAGTCTCATCGCCACCTCGATCACCGACGTGTCGGCGCCGCCCCGCGTC
GATCGCTTCATGTGCAGCGAACCTCTCGGACCCTCAAGCGATCACCGTTCAGCGTCGGGCGACCG
ATTCCGACGACCCGCCGCCGCCCGCCCCGGCGCTCGACGTGCACGATTGCGTGCAGGGCGCTGAC
CGCCTGACGCGCGAGAGAAGCGGCATCCATCCCCGCAAGCGCGCCCAGAGCTTCGAGCCGGGCCG
GGACTTCGGCGATTCCCCGAGCGTGCAGTGTTCCCGCCCCGCCGTCGTGCCCGGTGTTGAGCGCG
AGGAGGAGCTCTCGG
>r508.1 |SOURCES={KEY=4440dff4...,fw,1051967-1052567}|ERRORS={}|SOURCE_1="mcg" (4440dff437a67938963f7ee3177b9a39f2c413a8)
GCTGCGCCTTGGCCTGACCGATGCGACGGACCATCGTGAAGACGTTCTCGGAGCCGGTTCCGGCG
GCCTTGCTCTCTTCCAGTTCGCCGTGCGCGACGAGGCGCACGATGTCCTCGTCGATCTCGCCCGG
CGCGAGCCCGCGGTCGCCGCGGGCCTCGATGATGCGGCGGTACTTCGCCGCGAGGCGCGCCCCGA
GCTCGCGCTCGGCGTGGCGGATCGACCGACCGTACTCGTCGTCGAGCTCGACGGGGAGGTCGGCG
ATGAGCTTGTCGGGCAGGTCGGCGGCGACGTCCTTCTTCTTCCGACGCACGATGCCCATGGAGAT
CACGGCCTCGCGCGCTTCGGGGTAGAACGCCTTGTCCGCGGGGGTGAGGCCCGTGGCATCCAGCT
TCGCCATCAGCTCCGCGCCCGGCTTCTCGCCGTTCGTCCAGCCGAGGAAACGCCAGATCGCGTCG
AAGTCTTCGACGTCGTTGATCAGCGGGGTACCCGTGAGGGCGAGCAGCAGCGGATCGCGCGTCTG
CTGACGGACACGGGATGCCAGCGCGAGGACGTTCTGCGACCGCTGCGACGACAGGTTCTTGATGA
AATGCGCCTCGTCGA
>r509.1 |SOURCES={KEY=4440dff4...,fw,3054318-3054918}|ERRORS={}|SOURCE_1="mcg" (4440dff437a67938963f7ee3177b9a39f2c413a8)
CGCGTCGCGTAGGCGACGCCGTCGCGGGCCACCTTCACGGGATCGCCCACGCCGTTGCCGGGTTC
GGGTGCGTAGATCGCGGCACCCGCGCGCTCGGCGACGACCTGCAGCTGATTCACGGCGTTGGGGC
GCTGGAGGTCGCACGCCACCAGGAGGGGCGTGTGGCCGTCCTTCTCGAGCATCTTCGCGAGCTTG
CCCGCGAACGTCGTCTTACCCGATCCCTGCAGGCCTGCGAGCATGATCACGGTCGGCGGGTTCTT
GGCGAACTGCAGGCGGCGCTGCTGGCCGCCCAGGATGCCGATGAGCTCGTCGTTGACGATCTGCA
CGACCTGCTGCGCGGGGTTCAGCGCACGGTTGACCTCGTCGCCGAGGGCGCGCTCGCGCACCGCC
GCGGTGAACTCCTTGACGACGGGCAGCGCCACGTCGGCGTCGAGCAGGGCGCGCCGGATCTCGCG
GACCGTCCCGTCGACGTCGGCAGGGGTGAGCTGCCCCTTCTTGCGCAGATTGCGGAAGGTCTCTG
TGAGCCGGTCGGAGAGGGTGCCGAAAGTCGCCATGATGGGACGAGTTTACGCGGCCCCGCCGCAG
ACCGCCGCCGCGCGC
>r510.1 |SOURCES={KEY=4440dff4...,bw,2756873-2757473}|ERRORS={}|SOURCE_1="mcg" (4440dff437a67938963f7ee3177b9a39f2c413a8)
GCCGAGGCGAGGTTGAAGCTCTCCAGCACCGAGCCGATGTTGACCGCGCCGTCGCCGAAGTACGT
CACGGCGACGTTGTCGGTGCCCGCGTGCTGGTCCGCCCAGCCGAAGCCGACGGCGAACGGCACCG
CGCCGCCCACGATCGCGTTGGTGCCCATGGCCCCGGCTTCGGTCCATTGCAGGTGCATCGATCCG
CCGCGGCCCTTGCAGTACCCGTCGCGCAGTCCCGCGATCTCCGAGAGCGCGCGGTACAGGACCTC
CCGCACCTCGGGCGAGAACTCCGCGGTCGCGTCGAATCCGCCCGGCTGGACGTGGCCGAAGGCCT
TCGCCAGGAACTGGTGGTGTCCGCGGTGCGACCCGTTGACCTGGTCGGCGCTGACGAGGGGGAGG
GCGGAGCCCACCGCGCCGCCCTCCTGTCCGATGGAGGAGTGGGCCGGGCCGTTGATCAGCTTCTG
CCCGGCGAGCTCGAGCACGTACTCCTCGAAAGACCGGATGAGGTGGAGCTGCACCAGCATCGTCT
GCAGGAGCACCGGGTCGGCGGCATCCCAGTCGGCCTTCGTCGTTCGCAGTTCGACCCACGGCGCC
GCGGGCTCCAGCTTG
>r511.1 |SOURCES={KEY=4440dff4...,bw,3088386-3088986}|ERRORS={}|SOURCE_1="mcg" (4440dff437a67938963f7ee3177b9a39f2c413a8)
CGAGTCCGTCCGTGCCGACGACGGGTGCGGTGGCACTCCAGTTCGTCTCCTTGACCCCGGGAGTG
AAGAAGATGACGCGCTGGAGCTCGCCGATGATGTATCCGCGGGCGCTGAGCTCGCGCTCCGTCTC
GGCGTCGAGGTTGACCGAGTCGCGGCCCGCGGGCACCTCGGGCAGGAGCCCCCAGTCCTCGCGCG
GGATCTCGACCATGTGGTAGATCCCGGGGTAGTCCTTGTAGGCCATCTCCGCCAGCCGGAAGTCG
GCGCCCTTGCCGGTGTGTCCCGGCACGATGTCGTCGATCACGCTTCCGCCGTGCGCATCGGCCAT
GTCGGCGATACGACGGAAGGCGTTCTCGTCACCGAACTCCGGGTCGATCTGCGTGCTGATGCGGT
CGAAGTGACCATCGACGCTGGGCGTCTCCTGCCACCCGCTGATTCCACCCGCGCGCTTGACCGGA
CCGGTGTGGATGCCGTTGATCCCGACCCACTCAAAGGCCTCCCACAGCGCCTCATCGCCCAGAGC
GTCGAGGAAGGACTCCCCCGGGCGCGCCATGAGCGAGATCGGGTAGGCCGTGAACCACACGTCGG
TGGACTCGATCGCGC
>r512.1 |SOURCES={KEY=4440dff4...,bw,490431-491031}|ERRORS={}|SOURCE_1="mcg" (4440dff437a67938963f7ee3177b9a39f2c413a8)
TACGTCGCCGCCGTCGGCGACGACGAGCAGTTCGCCGTCGCCGCCGCGCTCGTCGCCCAGGAACT
CGGCTTCCCCGCGCGCGTCGTCGTCGGCACGCGCCTCACCTCGAGCGACGCCGGTGTGGCGACGT
GCGAGGCGGGCGAATGCCGCGCGCGGGATCTGAGCGCGTGGACCGAGGTGCGCGACGTCGACGGG
CGATGGGCCGCGATCGATGCGACCCCGCAGTGGGAGCTCTCGCCCAGCCTCGAGGTGACGCAGCA
GCGCGACCCCGAGAACGTCACCGAGGTGCGCCCGGACACCGTCGACGAGGTCGTTCCGCCCGACC
CGGTGCAGGAGGACAACGCGCTCACCGACGACGACAGGAACGACGACGGGCTCGATCTCGCGTGG
CTCTGGCCGATCCTGCGGATCAGCGGTATCGCGCTGCTGGTCGTGCTGATCCTGTTCGGTCCGTT
CCTCGCCGTCGTGGTGGCCAAGGCCGTCCGTCGTCGGGGTCGGCGTCGCGACCCGGATCCGCGCG
TGTCGATCGCGGGCGGGTGGGACGAGTACGTGGATGCCGGGGTGGATGCCGGCCGCGACCCGCGG
CCTTCCTCGACCCGG
>r513.1 |SOURCES={KEY=4440dff4...,bw,2053628-2054228}|ERRORS={}|SOURCE_1="mcg" (4440dff437a67938963f7ee3177b9a39f2c413a8)
CGAGAGCACGAGGACGCCGCCCGCGGTGGCCTGCATCCGCACACGCGTCCGCGGCGGGTCGAGGC
GCCCGTACAGCGCCGCGAAGGCCCCGAACGAGGCGTAGACGCTGAGGTCCAGCCGGCCGATGAGC
AGCAGCACCAGCAGGGGGACGCCGACGCTCAGGGCGGCACGGGCGGCGACGCGATGATCCCCGCG
ATGCGGGCCGATGCGGATGACTCCGGTCCACACGCGTCCCCGGGATTCCGCCACCCGACCAGCCT
ACGCGGCGGGGGCGGAGGTCAAGGCCCTGGCATCCGTCCGCCGCTGTGGTGGGGTGGAGCCATGG
ATGCCGACCGCGACATGCCACCTATCGATCCCGGCCCCGAGCCCGACACGTCCACCGCGGCCCAG
GGCGAGAAGTCCGATCCGACGCTGGACCACGACGACGAACCGGTCGAGTGAGCGCGGGCTGCCTC
GACGTCGAACAGTGCGGCGGGTCGGCGCCGGGGCGTTTCCGTAGGGTGGGAAGCCCCGCACCCGA
ACGAGGAGAGACGTGTTCCGCACGCCCCTGACCCTGTTTCGCACGCTCGCGATCGCCGAGGCGAT
CTCGTGGACCCTGCT
>r514.1 |SOURCES={KEY=4440dff4...,fw,2483923-2484523}|ERRORS={}|SOURCE_1="mcg" (4440dff437a67938963f7ee3177b9a39f2c413a8)
GACGAGCACGCCGAGCGCGGAGCCGATGAGCATCGGGTTCTTCGCCGTCTGCGCGAGGATCCGCC
GCGGGGAGCGGGAGCCGGAGGTCGCGGCATCCAGGATCCCCAGGGCGATCGGCATGAGGACCAGC
AGCTGGAACAGGATCACGGGCGCCGAGTACGCCGCGTCGCCGAGCATGTAGAGCGAGATCGGGAT
GCCGATGTTGTTGCTGTTCACCTGGCCCGCCGACAGCGAGCCGATGACCGTTTCGGCGGTACGTC
GGCGCAGCACGAATCTCGACACCAGCGCGTACCCGAGGATGATGATCGCCGCGGTGATCATCGAC
ACGGGGAGAAGCGCGGAGAACAGCGTCTTCACGTCGGCGCGGGCCAGTACGACGAACAGCAGGAA
CGGTGACAGGACGAAGAACGTCAGACGACTGAGCACCGGGCGGGCGTGCGGCCCGAGCAGGTCGA
TCCGCGCGATGACGTACCCGACGACGACGGCGAGGGCGATGACGGCGAAGCCGGTGAGGATGCCG
CTCACTCGGCGGCTCCCGGGCATGCCCGCGCGCCGCGGGGGCGACGTCGCGATTCCATCGAGCCG
AGCCTAACCCGGTCG
>r515.1 |SOURCES={KEY=4440dff4...,fw,2663038-2663638}|ERRORS={}|SOURCE_1="mcg" (4440dff437a67938963f7ee3177b9a39f2c413a8)
CTACGGCAAGATCGCCGCGCAGACGGCCAAGGGCATGCGCCAGCTCGACCCGTCCATCGAGCTCG
TGGTGTGCGGATCCTCCGGCGCGCAGATGCCGACGTTCGGTGAGTGGGAGCGCGTCGTGCTCACG
CACACGTACGACGAGGTCGACATGATCTCGTGCCACGCCTACTACCAGGAGCACGACGGCGACAT
CGACTCGTTCCTGGCGTCATCGGTCGACACCGACCGGTTCATCGAGGCCGTCGTCGCGACCGCCG
ACCACGTCGGCGCGGTCCGAGGCAGCGACAAGAGGATCGACATCTCGTTCGACGAGTGGAACATC
TGGTACCAGACGCGGTTCCACGACGTCGATCAGCTCAGCGGCATCGACAACTGGCCCGTCGCTCC
GCGCCTTCTCGAGGACGTGTATTCGGCGGTGGATGCCGTCGTCTTCGGCAGCCTCATGATCTCGC
TGCTCACGCACGCCGACCGCGTGGCATCCGCGTCTCTGGCCCAGCTGGTGAACGTGATCGCGCCG
ATCATGACGGAGCCCGGCGGACCCGCCTGGCGGCAGACGACGTTCTACCCGTTCTCGATCACGTC
CCGACTCGCGCGCGG
>r516.1 |SOURCES={KEY=4440dff4...,fw,2242178-2242778}|ERRORS={}|SOURCE_1="mcg" (4440dff437a67938963f7ee3177b9a39f2c413a8)
CGCGAGTGTGGCTCTCGGTTACCTGAGCGAGGTCGAGCGCGGCCAGAAGGAAGCGTCCAGCGAGA
TCCTCGCCTCGGTCGCCGAAGCCCTCGACGTGCCGATCTCCACCATCATGCGCGAGGTCGGTGAC
CGCCTGTCGGTCCTCGAAGGTCTGCAGAGCTTCCCCGACGTCGTTCCCGACGACCTGGTGGCAGC
GGTCGAGCCCGAGCTCTCCCTGCACTGATCCCGCGTAATGCGACGTAGCGAATTCGATCGCGCGG
TCGCCGACGAGTTCGGCGCGCGCGGCGGTTCCCTGATGACCGACCTCGTGCTGACGTCCGTGGGC
GGACGCACGAGTGCGGACGCCCTCGCCGCCGGCGTCGACCCGCGCGACGTGTGGCTCGCGCTGTG
CGAGGAGACGGACGTCCCTGCCGAGCGGCGGTACGGCGTCGGTCGTCTCGACCCACGGCGCCGGT
GATCGCGCCTCGGGTCTGACGAGCCGCGTCGCGGGCGGCGCGCGCCCTCGCCGACGACCGGCACG
TCTTCGGGTGTCGCGACGCGCCGCACGGCGTGTCATCGAATCTTCGTTCGATTTCGGCGTAGGCT
CCTGCACATCGGAGT
>r517.1 |SOURCES={KEY=4440dff4...,bw,1603438-1604038}|ERRORS={}|SOURCE_1="mcg" (4440dff437a67938963f7ee3177b9a39f2c413a8)
TCGATGAACCGCCGCACCGGTTCCGCTCCCCCGGCGTGGTTCACGAAGCAGACGTCGGCGCCGGC
GCGCAGCTTCTCGCGCAGCCGCGCGGCCCGACGCTCCACCGGCGGCGCGACCGGCGACGCCGCGA
CCGACACGACGTGTCCGGCGGCACGGGCGAGGGCGGCGGCCTCGGTCGAGTCGAGGTCGAACACG
GGCGCGGCATCGGGCCGGTGCCCCGTGCGGGTGTGGTCGCCGGTCACGCAGTGCACCCCGGCCAC
CCCCTCGACGGCCAGGGCCGCCAGCTCCCCCTCGATCGCCACGCGGTTGCGGTCGCGCATGTTCA
GCCCCGTCCACACCCGCAGCCCCGCGCGCTGCAGCAGGTGGGCGCGGTAGGCCGGGGGGAACTGG
ACGCGCGCGGTTCCCGCGTCGCCGGCGAGGACGGCATCCACTTCTCCGGCCAGCACCGCGGCGCA
CGAGTCGATGGATGCCACGCTCAGCGCCCGCGCGGGGAGGTCGGCCACGACCCACGGACGCGTGC
CGAGCGAGGCCAGGGTCTCCGCGGCGGCAGCGCTGCGGGGGCCTGGGGCAGGTGCCGAGACGCGG
TCGACGCCCGTCCAC
>r518.1 |SOURCES={KEY=4440dff4...,bw,2314298-2314898}|ERRORS={}|SOURCE_1="mcg" (4440dff437a67938963f7ee3177b9a39f2c413a8)
GCGACGGCGACACGGTCACGATCGCGACGGCTCTGCGCCTGAGCTGCAACATCCCGATGGCGGAG
CTCGCCGTCGAGCTCGGCGACGACGCGATCCGCGCCGAGGCCGAGAAGTACGGCTTCAACTCCTC
GTTCGCGATGGTCCCGGACTCGACCTTCGCATCCACACCCTCGACCTACCCCTCGAACCTCGACG
CGCCTCAGACGGCGCTCAGCGGCTTCGGCCAGGGGCAGGTGCGCGCCACTCCGCTGCAGATGGCG
ATGGTGTCGGCCGGCATCGCGAACGACGGCGTCGTCATGAACCCGCGCATGATCGACCGCGTGAT
CCGAACGGACCTTTCGAGCACCGAGGGCTCCAGCAGCGAGTACGGCCGCGCACTGGACTCCAACC
TCGCGGCCCAGATGGTCACGATGATGAAGGCGAACGTCCAGGACGGCGCGGCGTCGAATGCAAGA
ATAGACGGGGTCGAGGTGGCGGGTAAGACCGGCACCGCAGAGAACGACACTCGTCCCTACACTCT
CTGGTTCACCGGATTCGCCCCGGCGGACGACCCGAAGGTCGCTGTCGCTGTCGTGGTGGAGAACG
GCGGGGGCCAGGGTC
>r519.1 |SOURCES={KEY=4440dff4...,fw,530735-531335}|ERRORS={}|SOURCE_1="mcg" (4440dff437a67938963f7ee3177b9a39f2c413a8)
ATCCCCGTCTACGTCACCGACGTCCTCGGGGGCGGGACCGAGCTCGCCGGCGCTCTCATCTCGCT
GGCCGCGGTGGCCTCGATGCTGTCGATGCCGATCGCGGGGGTGCTCGGCGACCGCTTCGGCTACC
GTCTCGTCGCCGTGATCGGAAGCGCCGTGGCGACCGCCGCGATGGTGCTGCTCGTGAGCGTTCCG
ACCGTGTGGGGCGCGGGTCTCAGCCGCATCCTGTTCGGTCTCGGCGGCTCGGCCGCGGTGACGCT
CCTCATGGCGTGGCTCGTGACCATGGCCGCGCCGGGGCAGCGCGGGAAGGCGCTGAGCATCTACG
GCCTGAGCGTCTGGATCGGCCTGGCACTGGGACCGCCCCTCGGCACCGCGGTCGAGGCGATCGCG
GATCCGCGCACCGTGTTCCTGATGTGCGCCGGGCTGGAACTGCTCACCGGGCTGCTCATCCTCGC
GCTCCCCCGCGTCCCCCGCGCGCTGCCGCGCGCCGGAGCGTCACCGGGCCCCCGGGGCCTGCGGG
CCCTGTGGCGCGCCTTCCTCGCGGTCTGGACGCCCGGGGTCGTCGCTGCGGCCGCCTGGTGCGGC
GAGGGGCTCATGCTC
>r520.1 |SOURCES={KEY=4440dff4...,fw,714153-714753}|ERRORS={}|SOURCE_1="mcg" (4440dff437a67938963f7ee3177b9a39f2c413a8)
ACGGTCGCTGCGGTCGAACGAACGAGCGGGGCGGTCGCTGCGGTCGAAAGAACGAGCCGGACGAT
CGTCGCGGCGCTCGAAGGAACGAGCCGGACGGTCGCTGCGATCGAAGGAACGAGCGGGACGGTCA
TCCCGAGCCGGACGGTCGCTGCGGTCGAACGAACGAGCCGGACGGTCATCCCGGGCCGGACGGTC
GCTGCGGTCGAAGGACCGGGCGGGACGGTCATCCCGGGCGGGACGGTCGTCGCGACGGTCGAACG
ACCGCGCCGGACGGTCGTCACGGTCGAACGAACGAGCCGGACGGTCGCTGCGGTCGAACGAACGC
GCCGGACGGTCATCCCGGGCCGGACGGTCGTTGCGGTCGAAGGACCGAGCCGGACGGTCATCGCG
GGCCGGACGATCGTTGCGGTCGAAGGACCGAGCCGGACGGTCGTTGCGGTCGAACGAACGGGCCG
GACGGTCGTTACGGTCGAACGATCGCGCGGGGCGGTCATCGAACGACCGGGCCGGACGCTCATCG
GCGCGCGCGTTGCTGCGGATGCCGCGGGCCTCGTCGCGACCGGCACGGTCCGACGCGCTCCAGCG
GCGCTTGGCGGGTGC
>r521.1 |SOURCES={KEY=4440dff4...,fw,644764-645364}|ERRORS={}|SOURCE_1="mcg" (4440dff437a67938963f7ee3177b9a39f2c413a8)
GGCATCCACGTCGACGACGTTCTCGGCGAAGACCCCTCCGCCGATCTTGTAGCGCTCGGTGCCGA
GGGCCTCGGGCAGGTGCTGGTGCAGCGTGCCGCCGAGGGCCACGTTGATGAGCTGCAGTCCGCGG
CAGATCCCGAACACCGGGATGCCGCGCTCCCGCGCTCCGGCGAGGAGCGCGAGCTCCCACGCGTC
GCGGTCGGCGCGCGGCGGGTCGGTGAGCGGGTGCCGCTCGGCGCCGTACAGCCCGGGCTGCACGT
CGAGGCCCCCGGTGAGGATGAGTCCGTCCAGGCCGTCGAGCACCGCGGCGGCGGCTTCGACGGGC
CGGGGCTGCGGCGGGAGCAGCACGGCGGTGGCGCCCGAGGCGGTCACCGCGTCGAAGTACTGCTG
CGGGAGGAACGACGCGCGCACGTCCCACACGCCCTGCGTCGCGCGTTCGAGGTAGGTCGTGAGCC
CCACGACGGGGGTCCGGGCCGGATCAGAGACGCTCGAAACCACGCACGCGCTCCCAGTCGGTGAC
GGCCGCGTCGAAGGCTTCGACCTCGATGCGGGCCTGGTTCAGGTAGTGCTCGACGACGTCGTCGC
CGAAGGCGGCACGCG
>r522.1 |SOURCES={KEY=4440dff4...,bw,2311325-2311925}|ERRORS={}|SOURCE_1="mcg" (4440dff437a67938963f7ee3177b9a39f2c413a8)
GGTCGCCGAGACCACGGCGATCGTGGGCACCGCGGCGTACTTCTCCCCGGAGCAGGCGAAGGGCG
AGTCGGTCGACGCACGCGCCGACCTGTACTCCACCGGTGTCGTGCTCTACGAGCTCCTCACCGGC
CGTCCCCCGTTCCGGGGCGACACCCCGGTCGCCGTGGCGTACCAGCACGTGAGCGAGGCGCCCCT
CCCTCCCAGCGAGATCAACGACACGGTCCCCCGCGCGCTCGACGCGGTCGTCCTCCGCGCCCTCG
CGAAAGACCCGTTCCAGCGCCCGCAGGACGCCGCCGGCTTCCGCGAAGACCTGGATGCCACGGTC
GAGGGCAAGGAACCCACGAAGCGTCAGATGTCGGCGCTGTCGAACGAGCTGTACGGCCCGAACCC
GCGTCAGGCGGCGGAGACCGCGCGGTCGCTCCGTCAGCTCAGCACCGACACCACGATGCGCCGCA
CGCAGCCCGGTCCGCCGGTCGCGTGGATCTGGGCCGGAGTCGCCATCCTCGCCGTCCTCCTGATC
TCGGTTCTGCTCTGGGTCATCCAGATCCAGCCGTCGACGGACGTGCCCTCGGCCGGTCGCACGGT
CCCGAACGTCGTCGA
>r523.1 |SOURCES={KEY=4440dff4...,bw,2176107-2176707}|ERRORS={}|SOURCE_1="mcg" (4440dff437a67938963f7ee3177b9a39f2c413a8)
TCGGCGTTGTACTCGTCGAGCTCGGCGTCGCCCACCCGGTCGACGTGGCGGTCGCGGCGGCGCTG
CTGCCGCTCGTCGCTGCGGCTCCACTGGATCGCGACCGTGATCGCGAGGATCAGCGTCGGGATCT
CGCCGACGCTCCACGCCACACCGCCACCCGTGTACTGGTCCTGCAGCGGGGTGTCGCCCCACGTC
CGGCCCATCGATCCGAACCACTCGGCGGCCATGAGGCCGGAGTTCATCATGATCGCGATGCCGAA
GAACGCGTGCATCGCCATGACGGCGATGAGGATCAGGAGCCGCCCCGGATAGGGGAGCCGGTAGG
GCACCGGGTCGATGCCGATGAGGCTCAGCACGAACAGGTACCCGGTGATGAGGAAGTGCGCGACC
ATCCAGATGTGGCCGACGTGGTCGTACAGCGACCAGCGGAACAGGTCGGTGTAGTAGAACGCCCA
CAGCGACACGATGAAGAGCCCCGCCGCCACGAACGGGTTCGTGAGGACCTTGGCGACGGGGTTGT
GCACCGCCCACAGGATCCACTCGCGGCCGCCGCGCGAGCCGTCGTCGCGCTTGCGGATCGCGCGC
GCCGCGAGGGTGACG
>r524.1 |SOURCES={KEY=4440dff4...,bw,3383014-3383614}|ERRORS={}|SOURCE_1="mcg" (4440dff437a67938963f7ee3177b9a39f2c413a8)
CTGACCGGCGATCGTGAGCGCGAGGCGGTGCTGCGACAGCTCGCGGGCGGCATCCACGCAGACGA
ACGCGAACTGCTGCTCGAGCCGGTCCTGCAGCCAGCCGGTGAAGGGGGAGGGGCGGTAATCGAGA
CGGCCGGGGAGGGTCGCGGGGTCGAGGCCCGTGCGCTCGGGGAGAGCGGTCGTCACGCCCTCGAA
CCGCAGACGCTCCGACAGGCGCACGCCGTCGATCGCGGCGCGGAAGGATGCCAGGTGCGCGGTGT
CGACGAGGATCGTCGTCGCGAAACCGCCGAGGGCGAGCGTGAACGCCCCGCGCCACGGCTCGAAC
TCGGTGCGGACGTCGACGAGCTCGGCGACGAACGGCAGCTCGGCCGCGGTGAGGCCCGCCGCCTC
CGCCAGGGCCTCGCGCGCCTCGTGCAGGCGCGGCGGGATGTTGTCGTCGCGGGTCTGCGTGCGGC
GGTGCTCCGCCTCGAGAGTCGCGAGCTGCTGGCGCAGGGCCGTGTGCCGGCTGCTCGCGGCGACG
AACGCGTCGCGGACGGCGGACTTGGCATCCGTGTCGCCGAGGGTCCGGCGTGCCTCGCCGGTGAG
CGCCGCGAAGCCCTT
>r525.1 |SOURCES={KEY=4440dff4...,bw,862050-862650}|ERRORS={}|SOURCE_1="mcg" (4440dff437a67938963f7ee3177b9a39f2c413a8)
TCATCGACCGCGACGACGAGCTGACGGTCAAGAGCGTGCGCAACCTCGCGTACGTCCACGTGCTG
ACCTACGGCCAGCTGAACGCCTACGACGTGCTCGTCTCCGACGACATCGTCTTCACCAAGGCCGC
CTACGACGCGTTCGTCACGTCGAAGTCCGGCGCCACCGAGGAGGTCTCGGCATGACCGCCGTCAA
CAAGGACCCGCGCGACATCATCCTGAAGCCGGTCGTCTCCGAGAAGAGCTACTCGCTCATCGACG
AGGGCAAGTACACGTTCCTCGTGGACCCCCGCGCCTCGAAGACCGAGATCAAGCTCGCGATCGAG
AAGATCTTCGGCGTCAAGGTGGCTTCGGTCAACACGATCAACCGCGTGGGCAAGGCCCGTCGCAC
CCGCTTCGGCATCGGCAAGCGCAAGGACACCAAGCGCGCGATCGTCAGCCTCAAGTCGGGCACCA
TCGACATCTTCACGGCAGTCGGCTGACGGTCGGGATAGAGGACAAGAACAATGGCTATTCGCAAG
TACAAGCCCACGACGCCCGGTCGCCGCGGCTCGTCGGTGGCCGACTTCGCCGAGATCACCCGATC
GACGCCTGAGAAGTC
>r526.1 |SOURCES={KEY=4440dff4...,bw,1796487-1797087}|ERRORS={}|SOURCE_1="mcg" (4440dff437a67938963f7ee3177b9a39f2c413a8)
CGGGCGGGGGCCCGCAGTGGACCGACGTGTTCGCCGAGGAGCTCACCGCCGTCGGCACCGAGCGC
GACGACGTGATCGCGATGACGGCGGCGATGCTGCGCCCCACGGGTCTGCAGTCCTTCGCGCAGCG
CTTCCCCGAGCGCGTGTACGACGTCGGCATCGCCGAGCAGCACGCCGTCGCCTCCGCCGCCGGCC
TCGCCTTCGGGGGCCTCCACCCCGTCGTGGCGATCTACGCGACCTTCATGAACCGTGCGTTCGAC
CAGGTGATGATGGATGTCGCCCTGCACAAGGCCGGCGTCACCTTCGTCCTCGACCGTGCCGGCGT
CACCGGCCCCGACGGCCCGAGCCACCACGGCATCTGGGACCTCGCCATGCTGCAGCTCGTCCCCG
GCATCCGGATCGCCGCTCCGCGCGACGCGACCCGCCTGCGCGAGGAGTTCCGCGAGGCGGTCGCC
GTCGGCGATGCGCCGACCGTCGTGCGCTACCCGAAGGGTGGTGTGCCCGCCGACCTCGACGCGAT
CGAGCGCCTGCCCGACGGCGTCGACGTCCTCGCGCGAGGCACGTCCGACGACGTGCTGCTCGTCG
GCATCGGCCCGATGG
>r527.1 |SOURCES={KEY=4440dff4...,bw,524736-525336}|ERRORS={}|SOURCE_1="mcg" (4440dff437a67938963f7ee3177b9a39f2c413a8)
GCCGCAGGCGACGAGGTTGCCCGCGAGCAGGAACGTGAACGACACGATCATGAGCACGGATGCCA
GCAGCTCCACGGGGCGTCCGTACCGCAGGCGGAAGAAGTCGCCCAGCGTGAAGAGCTTCATGGAG
TTCATGCGCTTGGCGAGGAAGAGCCCCGTCAGGAGGAGGCAGACGGCGAGGCCGATGGCGAGCGA
CGCCCCCGACCAGAAGCCGAACTGCGACGTGAGGTCGGTGTTCCCGACCGTCGCGTTGGCGTCGA
CGGCGGCGGCGGTGAGGCTGACGGCGACGAGCGGCACGCCGAGGCGGCGCCCGGCGACGAGGTAG
TTCGCACTGTCGCCGTCGACCTTGCGTGCAACGACGATGCCGACGACGAGGATGAGGACGACGCT
GAGCGCGACTCCGAAGATGATCATGGCGGACTCCCGGCGATGAGGGACGGATCGGGTTTCTGTTG
CTTGACAGAAACGATCCGCTCGCCGGGGTCCCGCGTGGTTTCGGCCGTGTAAAAGGCGCGTGAAA
TCGCCCGCGGCGCCGGGGTGCGGCATCCGGGGCCCCGGCTCCCACTCACGCATAAACGCTTTTCG
CGCGCAGAAACGCGT
>r528.1 |SOURCES={KEY=4440dff4...,fw,3569408-3570008}|ERRORS={}|SOURCE_1="mcg" (4440dff437a67938963f7ee3177b9a39f2c413a8)
TCGGTGGCCGCCGGCGCGCGGGACGCGTACCCGCTCACCATGCCGGTGTACGCGGCGACCAACGC
CACCCTGACCGATCCCACGCTGCGCGCGGCCTACGCGAACCTCGTCCGGTTCGCGGTGGGCACCC
AGGCCCAGACGCCGGGGACCGCGGTGGGGGAGCTGCCCGACGGCTACGTCGCACTTCCGGCGGCG
TGGATCGAACAGGCGAAGGAAGCGGCGGACGTGATGCAGAACGGCCCCCAGCCGACGGCATCGCC
CGCGCCGTCGTCCGGGGGCTCCTACATCCCCTCGCAGCAGGCCGCTGCCTCGACGGGCGTCGTCT
CGTCGGGCTCCTCGGGTGCCGCCTCGGCTCCGGTCGCTCCCGCGGCGACCGAATCCACCCCCGCC
GCCGCGACCGGAGCGTCCAGCGGTGCCCTCGCCGGGGGCAAGACCCCCGACGATCCCGACGGCGG
TGCCATCGGCGCCGCCCTGCCCATCAGCGTGCTGGCCGGTCTGGTCAGTGCCGTCGGTGTGCCCC
TGATCACCCGTCTGAGAAGACGGGTCACCTGAAGCCTGCACCAGCCGGCTTCTTCGCAGCACCCA
CCCTCTGCACCCGAA
>r529.1 |SOURCES={KEY=4440dff4...,fw,1377936-1378536}|ERRORS={}|SOURCE_1="mcg" (4440dff437a67938963f7ee3177b9a39f2c413a8)
GTCATGAGAGGGTGTTCCTTCCCCGGGTGAGCGAGAGCTGGAGCAGCGAGATGGCGACGGCGACG
AGGAAGAAGAGGGCCGCGTTGGCCATCTGGTAGGCGTAGTCGCCGCCGTTGAAGCCGAGGATGAT
CGACATCGCCACGCTGCGGGTCGAGGTGCCGGGCCCGCCGTTGGTCAGACCCACGATGATGTCGT
AGGCGTTGAGGAAGCCCTTGAAGCCGAGGATGACGTTGATGACGACATAGCCGGCGACGAGCGGC
AGGGTGATCCGCAGAAGCTGCTGCGTCTTGGTCGCGCCGTCCAGGCCCGCCGCTTCGTACACGTC
GCCGGGCACCGACAGCAGCCCCGCGATGTAGATGAGCAGCGTGCCGGGGATGGCCTGCCAGGCGG
TCACGATCACGATCGCGAGCCACGCGAGGTCGGGGTTCGCCAGCAGCGACGTCTCCAGCCACGGG
ATGCCGAGGGCGGTTCCGGCCTGCGGGAGGGAGTTGCTGAAGAGGAAGTTGAAGACGTAGGCGAT
GATGATGCCCGAGATCACCATCGGGATGACGAAGACGGTGCGCAGCGCCTTCTTGAAGCGGATCT
GCGCGGTGAGGCCGA
>r530.1 |SOURCES={KEY=4440dff4...,fw,35217-35817}|ERRORS={}|SOURCE_1="mcg" (4440dff437a67938963f7ee3177b9a39f2c413a8)
TTCCATCGCGGCGGGCCTCGGAGCCGGTCACCGCCGCGACACCCTGGGCGCGCGGCTCGCGAAAG
GGATCGCACGCGTCGAGGGGCGTCCGGTGCGGCTGCGGACGGCCGCCGTCGTCGGCTCGGAGACC
TCGGCGCTCGCGCGGCAGCTGGCGGCCGTCCCCGAGCCGTACCGCGCCGACGTCGCGGTGATCGT
GGTGGGCGGCAACGACGTCACGCACCGGATCCCCGCGTCCCGCGCCGCGGGGCAGCTCGAACAGG
TCGTGCGCGACCTCCGGGATCGCGGCATCCCCGTGGTGGTCGGGACCTGCCCCGACCTGGGAACG
CTCCGCGCGATCCCCCAGCCCCTGCGTGCGCTCGCCGCACGGTCGTCGCGGCAGCTCGCCGCGGC
ACAGGCCGCCGCGGTGCACCGTGCGGGCGGACGCGTCGTCGCCCTCGCGCGTGCGGTCGGACCGG
TGTTCGCCGAGCGCCCCGACGAGATGTTCAGCGTCGACCGCTTCCACCCGAGCGCGCTCGGATAC
CGCCGCACCGCCGACGCCCTGCTGCCGGCGGTCCTCGCCGCGCTGGAGAAGCGCCGCGTCCCGGC
AAACGCATAGCCGCC
>r531.1 |SOURCES={KEY=4440dff4...,fw,3042452-3043052}|ERRORS={}|SOURCE_1="mcg" (4440dff437a67938963f7ee3177b9a39f2c413a8)
CGGCCGACGCGGCGATCAACCGGTTCCGGGAGAGGAAACGCCATTTGGTCGGAGCCGCGCCGCAG
GGCGTCTCGCTCACGACGCAGCCGGTTGCAGCGATGCGCGAGAGCAGACCCTCGTGTCCCCGCGG
GTACGACCGGTCGACACCGCCCGCGAGGAACGCGATCGTCGTCCCGTCGGCCGACAGAGCCGCAC
GATGGGCCGCGCCGTCGACGCCATAAGCGGCCCCGGACACGATGGCCACCCCGGCCGCGGCGAGA
TCGGCGGCGAGGTCGGCCGCCACGGCCTCCCCGTACGGAGTCGCCGCGCGCGCACCGACGATCGC
CACCGTCGAAGCATCGATGAGCCGCCCGGGGTCGCCTTTGACCCACAGGCCGTGCGGCGCATGGA
CGCCGAGGTCGTCGAACCGTTGGGGCCAGCGGGGGTCGGACGGAACGAGGAACGCAGCCCCCGTC
CGGCGCCCCGCCTCCAGCGCACCGCGAACGGCAGCGCGGTCGGCCCGCGGACGCCATCGCGCTCG
GCCCGCACTCCACTCGTCATCGTCGTCGGCGTGCGCGATCCGGAGAGCGGCCTCCGCGCCAAACC
TCGCGATGAGGTCTC
>r532.1 |SOURCES={KEY=4440dff4...,bw,1676865-1677465}|ERRORS={}|SOURCE_1="mcg" (4440dff437a67938963f7ee3177b9a39f2c413a8)
CCTCGATCTCGGGGTACATGCGGGCCATCGTGTGGGCGTAGCGCCAGTGGGTCGTGGCGCGACGC
CCGTCGAGGACGCCCGCGGCGGCGAGGACGAACGAGCCGCTGCACACGCTCAGCAGCCACGCGCC
GCGGGCGTCGGCGCGGCGCACGAGGTCGATCACGCGTTCGTCGACGTGCTCCCACTGCGCGCGGG
GGATCGGGGCCAGGACGAGGATGTCGACGTCGTCGGCGGCGTCGAGACCGTGCTCGACGTTGATG
GAGAACCCGATGTTGGACGGGACCACGCCCGGGTCGGGGCTCACGATACGGAAGTCGAAGTTCGG
GATGCCGTCATCGCTGCGGTCGAGTCCGAACGCCTCGCACGCGAGGCCGAACTCGAACGGGGCGA
AGCCGGGCTGGACGACGACGGCGACGGAACGCATGGATCCTCCGGGTGGCAGAAATACATCGAAT
GTCGTCCATCATGCCACTCGCAGGCATGATTCGTACAGACGTAGTTTCTCTGCCATGGCTTACTT
CATCGCTTTCGGCCTCCTCGCCCTGATCGGGATCGGCGCCTCCGTCTGGCTGATCCGCACCGACG
GCTACCGCCGCGTCC
>r533.1 |SOURCES={KEY=4440dff4...,bw,2170637-2171237}|ERRORS={}|SOURCE_1="mcg" (4440dff437a67938963f7ee3177b9a39f2c413a8)
GGAGGAACCCGCGGCCGCGACGCTTGCGCGCGCGGGCGCGGCGGGAGTCAGTACTCATACGGGTC
CGCCGGCTCGTCGATCGCCGCGACCTGGTCGGCGCGCACCTCGAGGGCGCCGTCGCCGGTGGAGC
GCACCGTCCCGGTCACCGTCACCCACTGCCCCGTCGACGGGGCCGTTCCCGCGGCGGTGATCGGC
AGCCGCGCCGTCTGCGCGTCGATCACGCAGTGCGTGATGACGAGCCGCGTGAGGTCGAAGGTCGC
CCCGTCCTGCCCGGGGGTGATGAACCCGGTGAGGGTGACGGGCTTCCCGTCGAAGGTCTCGGGGT
TGGTCGCGTGGGCGAAGATCGCCGACCAGTCGCCGATGCCGAACTGCGAGGTGTCGCCCGACGCG
GCGAGGGTCACGACGTCGGAGCCGACGAAGAGCGGCGGAGCGCCGACGTCGCGCGAGACGGCGAG
CTCGGCCGACAGCGACGCCGGCGGGGTGAGGAGGACGGCCACGACCGCTCCCGACGCGAGGAGGC
CGCCGCTGAACGCGGCGAGGCCCGCGACGGTGAGTCGGGGCCGCGCGGCGAGGTGGTCGTGGGCG
GCGACGTCGTGCTCG
>r534.1 |SOURCES={KEY=4440dff4...,fw,2093638-2094238}|ERRORS={}|SOURCE_1="mcg" (4440dff437a67938963f7ee3177b9a39f2c413a8)
CGGGCACGCGTCATCCCGACGGTGAGGAGCCGCTCGCCGTCCGGGGTCGAGAGGTCGCCGAAGTC
GCTCAGCACGCGGCCGTGGCGCGTGAGCCCGAAGCCGAGCGAGAACACGACGCGGTCGCGGCTCT
CGGCCACGGACTCCTCGAGCGTCAGCACGGCGAAAGGCTCGGCGGCATCCCGCGAGACGAACGCG
GCGACATCGGAACGCCCGGCGAGTGCCGCCTCCACCGCCGCGCGGACACGCTCGGCGTGCCTGCG
GCTAGCGGTGACTACCATGAGCGACTCGGAGGCGCGGTTCACCGCGTGCTCGACCACCAGGGTCA
CCACGCGGGCGACCTCGGCATCCGGGCTCTCCACGGCGCCGCTGACCGGGTCGGGCGCGCCGACG
CCGTTCTCGACGTAGTCGACGCTCAGACTGCCGCGACCCAGGAACGAGCCGGCCCACGGCAACGA
CACGATCTCGCCGCCATAGAACGCGTCGTTGACGAGCTGCGCGAGGTCTTCGCCGCCCGCGCGGT
AGCTGCGGGTCAGCGTCTCGACGGGCAGCAGCTCGGCGATCCGCTCGAACACCGACACCCCGTCG
AATGGAACGTCGTCG
>r535.1 |SOURCES={KEY=4440dff4...,bw,3108466-3109066}|ERRORS={}|SOURCE_1="mcg" (4440dff437a67938963f7ee3177b9a39f2c413a8)
CGCCCATGGGGCCGTTCCAGAAGACGGTGCGCGAATCGCGGATGGCCTCGGCGAACAGGTCCGCC
GTGCGAGGACCGATGTCCAAGCCCAGACCCGAGGCACCGAACGGGGTGTCCTCGAGCGCCACGGC
ATCCGCGACGACGTGCTCCGCGTCGGCGGAGAAGGACGCCGCGACGACGGCATCCACGGGGAGGA
CGATCTCGACGCCGCGCTCCTTCGCCGTGGCGAGGTAGCCCTTCACGGTGTCGATCTGGTCCTGC
TCGAGCAGGCTCGAGCCGACCTTGTTCCCCTCGGCCGCCAGGAACGTGAACATCATCCCGCCACC
GACGAGGAGCTTGTCCACGCGCGGGAGCAGGTGCTCGATGACCCCGAGCTTGTCGCTGACCTTCG
AGCCGCCGAGGACGACCGTGTAGGGCCGTTCGGGGTTCTCGGTCAGGCGGTCGAGGACCTCGAGC
TCCTTCTGGATGAGCAGGCCGGCCGCCGACGGCACGATCTGCGCCAGGTCGTAGACGCTGGCCTG
CTTGCGGTGCACCACACCGAAGCCGTCGGAGACGAGGGCGTCGCCGAGCTCGGCGAGGTTCCGCG
CGAACTCCTGCCGCT
>r536.1 |SOURCES={KEY=4440dff4...,bw,1627333-1627933}|ERRORS={}|SOURCE_1="mcg" (4440dff437a67938963f7ee3177b9a39f2c413a8)
CGATCGCCTCGACGCGGTAGGCGGGCGAGTGAGCATCGTCGGCGTGAGCATCGACGAGTGGGACG
GTCACCGCCGCCGCACCGACGACGAGCGCCTCGCCTTCCTCGAGCCGCAGCTGCGCACCTCCGCG
GCGCTCGGCGCGCAGGGCGTGCGCCTCCCGATCGGCCAGGCGGGCGCGGTGCTCGAGCGCGCGCT
GCCCCTGCTGGAGGAACTCGACCTCGTGCTGTACGAGGAGGCGCAGGGGCACCAGACGCCGGCCG
CGTCGCCCGAGGCCTTCGCGCGGATCGCCGAGATCGACAGCCCCCACGTGCGCCTGCTGCTCGAC
ATCAGCATGCTCATGCCGGCGCTCCCCGTGACGTACCTCGACGCCCTGTCCCGCGGGGGTGTCGA
CCCGGCACTCGTGACGCTGCTCCGGGACCACTGGCGCGAGCCCGGAACCCACGGCGCGGTCGTCG
ACCACCTGCGGTCGGGCCGCGTGCCGGGACCGGTGCACACGCTGTACATGAACCTGCTCGTGCGG
TTCGGGCGCTCGGACGTCTCGGACGTGGCATCCGTTCTGCCCCTCATCGGCGGAGTGCACCTGAA
GTTCTGGGACCTCGA
>r537.1 |SOURCES={KEY=4440dff4...,fw,3533595-3534195}|ERRORS={}|SOURCE_1="mcg" (4440dff437a67938963f7ee3177b9a39f2c413a8)
CTGTCGGTCTTCACGCTCATCTTCGTCATGACCGGCGGCGGCCCCGGCAACAAGAGCACGACGCT
GCCGATCCTCGCCTACCAGCAGGGTTTGAAGTTCGGGGAGCTGGGCTACGGCACCGCGATCGCCA
CGATCATGCTCCTCATCGGTGCGGTGTTCTCGTTCTTCTACGTCCGCGCGCTGCGCGAGGAGGTC
TCGTCATGAGCGCCACCACGACCCTCCCCGAGGTCACCGGCCGCACCCGCTCGGCGGCGCGCGCC
GCGAAGCGCCCGAAGGCCTCGCTGTCGTCCCCTCGTACGCGGGCGCTGCGCGTCCTGAGCAACAC
CCTGCTCATCGTCGTCGGCATCCTGTTCGTCGTCCCGCTCATCTGGCTGGTCACCGCCTCGCTCG
ACGCGCAGCCCACGCTCGCGATCAAGATGCCCGAGGTCGTCACCCTCGACAACTTCGCCGCGGTC
ATGAAGCCCGACCTGCTGTTCCTGCCGTTGTGGAACAGCGTGCTGCTGGCCGGCGGTACCGCGGT
GGCCACGGTCGTGCTCGCCTCGCTCGCTGCCTATCCGCTCTCGCGGTACAAGATGCGCGTGGGCA
AGCCCTTCCTCTACG
>r538.1 |SOURCES={KEY=4440dff4...,bw,587501-588101}|ERRORS={}|SOURCE_1="mcg" (4440dff437a67938963f7ee3177b9a39f2c413a8)
TGCGGCATCCGGTCGCGCCAGAGCCCGATCCACTTGCCCGGTGTCGCACCCGGAACCGCGCCGAG
GGTGAATGTGCGGGCGAGGTCGGCGGTCGGCGACGACGACGGGCGAGGCGCGCGGGCCGCGGCGT
TCTTGCGCGCCGGGGCGGTCTTACGCGCCGGCGCGGGCTTGCGCGCCGACGCCCCGGACCGCGGG
CGTCCCGCGCCCCCGCGCGCACCCCGTGATCCGCTTCCGCTCTTGGCCATACCCCCCAGGCTAAC
GTGGGCACATGCTCGGCATCCTGGCGCTCGTCTTCGCGGGGCTCGCCGCCCTGCTCCACGTCTAC
ATCTTCGTTCTCGAGAGCGTGCGCTGGTCGCACCCGAGCGTGTGGCGGATCTTCGGCCTGACGTC
GCAGGAGGCGGCCGACACGACCAAGCCCCTGGCGTACAACCAGGGCTTCTACAACCTCTTCCTCG
CGATCGGTGCGGCCCTCGGTGTCGTGCTCTGGGCGGTGAATGGAGTCGGTGACGTCGCCGGTCGG
ACGCTGCTGCTGTTCTCGCTCGGCTCCATGGTCGCCGCGGCGCTCGTGCTCGTCACGTCCGGCCG
CAAATACCTGCGACC
>r539.1 |SOURCES={KEY=4440dff4...,bw,3295431-3296031}|ERRORS={}|SOURCE_1="mcg" (4440dff437a67938963f7ee3177b9a39f2c413a8)
CCTTGTGATCGACGAACGCACCAGCCAGCAGGACCAGGTCGTGCTGAACGGGTATGCGATCGCCC
CCGACGTCGATTGGATCGCGTTCGCCCCGTTCGTGCTCGAGACCGACGGTGTCGAGATCGGCGTC
CCCGCCGCCCCCGCGGCGCCGGGGGTCCAGGTCGACGGCACCACGGCGGTCGTATCGTGGGAGGC
TCCGGCCGACAACGGCTCGGCGATCACGGGGTACACGCTCGAGTTCGTCTCGGATGCCGGCGCGG
ACCGGTCGGTCTCCGTCGACGCCGCGGCGGTCTCCGCCACCGTGGCCGACCTCGCGCCGGGCACG
TGGACGGTGCGGGTCATCGCGATCAACGCGGCGGGATCGTCGCCGGCCTCCGAGGCTTCCGCTCC
GTTCGTGATCGCGGAGGCCGCAGGCCCGGGTGAGCCGACGCCGACGCCCACGCCCACCGAGCCCG
GCTCGGGTGTCGGCTCGGGCTCAGGCACGGCCCCCGGCTCGATCGCGTCGTCGGGAACGGCAGGT
GCGCTCGCCGTCACCGGCACCGTGCTCCCGCTCGCCGCGCTGCTGCTGGCGGTCGCGGGCATCGG
CGCCGGTGTGATCCT
>r540.1 |SOURCES={KEY=4440dff4...,bw,2844653-2845253}|ERRORS={}|SOURCE_1="mcg" (4440dff437a67938963f7ee3177b9a39f2c413a8)
ATGTTCTGCAGGAACACCAGCGGGATGCCGCGCTGGTCGCACAGCTCGATGAAGTGGGCGCCCTT
GAGCGCCGATTCGCCGAACAGCACGCCGTTGTTCGCGATCACGCCGACCCGGTGCCCCTCGATGC
GCGCGAACGCGGTGACGAGGGTCTCGCCGTACTCGCGCTTGAACTCGTGGATGCTGTCGGCGTCC
ACGATCCGCGTGAGGATCTCGCGCGCGTCGTACGGGGCGGTGAGTTCGACCGGCACGACGTCTTC
GAGCTCGCTCGCGGGGCGTTCCGGTGCGGGGGCCGGCTCGATTGCGCGGGACTCCGGCGGGCGCA
GGGTCGCCACGATGTCGCGGACGATCTGCAGCGCGTGCGCGTCGTTCTCGGCAAGGTGGTCGGTG
ACTCCCGAGACGCGGGTGTGGACGGCTCCGCCGCCGAGGTCTTCCGCGCTGACGACCTCGCCGGT
CGCCGCCTTCACGAGCGGCGGCCCGCCGAGGAAGATCGTGCCCTGGTTGCGGACGATGACCGTCT
CGTCGCTCATGGCCGGCACGTACGCCCCGCCCGCCGTGGACGAGCCGAGCACCGCGGCGATCTGC
GGGATGCCGTCGCGC
>r541.1 |SOURCES={KEY=4440dff4...,bw,2330492-2331092}|ERRORS={}|SOURCE_1="mcg" (4440dff437a67938963f7ee3177b9a39f2c413a8)
GGGGTCGAGCCGGCCTCGGTGTCGAGGGCGTACGGGCCCAGCGAGTCCGCGACCAGGAGCGACGT
CGGAACCGGGCGATCGCCCGGAGCCGCCTGTACGGTCGCGGCGGTCATCTCGATACCGTCGCGAC
GCAGGATGCCGACGACCTCGGCCGCCGCGTCCGCGTCGGTCTCGGGCAGGCTGACGACGTCCGCC
CCGCTCTCCCGGACGAGCCTCGCGATGGCCTCCGGGGGCGCGCCGCCGCCGTAGGTGTTCCATAC
CGCGACGGTGAGGTCGCCCTCGCCCGTGGACCCGCCGACACCGCGGGCGAGGAGGACTGCACCGT
TGCCGAGCGCGGCCGCACCGAGGGCGACGGCGAGCCCGAGGGCGACGGCGGCCCGCCGGCGGACG
AGCGCGACAATCCCCGCCACGACGGCGAGCAGCCCGAGTCCGAGAGCGAGAGGCGCTCGGAACGA
GATGGCGAGCGCGACGAACTGCCACCGCTGCGCCCCGATCACCTGCGGCCAGACGGCCAGCACCG
CGAAGACCACGCCGATCGCGAGCGTCACGAGGAGGGGAAGTCGGCGGCGCGCAGCGGTCGGCATC
CCCACAGTGAAGCGG
>r542.1 |SOURCES={KEY=4440dff4...,bw,2873515-2874115}|ERRORS={}|SOURCE_1="mcg" (4440dff437a67938963f7ee3177b9a39f2c413a8)
GGCCGTGCGGCGGCGGCGCTCGGCACGCGTCAACTCGGGGGCGACGGGCGTGGCGGAGGGGCGAC
TGGATCGCCGCGTTCGGGCGGGCTCAGTCTCGGGGGCTTCTGACGGCAACGCGCGGGGGCTCTCG
GTTCATGTCGCAGGCGCGACGGCTTCGGGCTTTCGGGCTTCTGCCATTTCCGCAGGTTCGGGTCG
CGAAAATAACGAACAGATAACTACCCTACCCCGGCCTCACTGGGAATGCCATGAAGGCGTCGGCT
TTCACAGCTCCGGTTCGAGGATCCGCTCGAGCCGCTCGTAGAACCCGGGACCTGCGGCGATGACC
ATGCCCTTCCCCGGGCGCCCGCCCGGCGCTCCGCCGACCATGCCGCCGGCCTCTTCGACGAGCAG
CACGCCCGCGGCGTGATCCCACGGGTTGGTGCCCTTCTCGTAGTAGGCATCCATTCGTCCGGCGG
CGACGGATGCCAGGTCGAGCGACGCGGCGCCGATGCGGCGGATGTCGCGCGCGATCGGCATGACG
CGGGCCAGGAGCTCGAGGGTCGGGGCGTGCGTGGCGGGGTCGTATCCGAACCCCGTGGCGACGAG
GCCGCCGGCAGGACC
>r543.1 |SOURCES={KEY=4440dff4...,fw,3370153-3370753}|ERRORS={}|SOURCE_1="mcg" (4440dff437a67938963f7ee3177b9a39f2c413a8)
CAGCGATCGCGTGTACGAGCCGTTCGCGCACGGCGACGCGTCGTTCCCGCACGGCTACACCTTCG
GCGGCCACCCCGTGTCCTCCGCCGTCGCGATGGAGAACCTCGACGTGTTCGAGGAGGAGGGGCTG
CTGGAGAACGTCCGCGCCAACTCCCCCGTCTTCCGCTCGACGCTGGAGAAGCTGCTCGACCTGCC
CATCGTCGGCGACGTCCGCGGCGACGGCTACTTCTTCGGCATCGAGCTCGTCAAGGACAAGACCA
CCAAGGAGACCTTCGACGACGACGAATCCGAGCGCCTGCTGCGCGGCTTCCTGTCGAAGGCGCTG
TACGACGCAGGTCTCTACTGCCGCGCGGACGACCGGGGCGACCCCGTCATCCAGCTCGCTCCGCC
GCTCACGATCGGCCCGTCCGAGTTCGACGAGATCGAGCAGATCCTGCGCTCGACGCTCACCGAGG
CCTGGACGCGCCTCTGACCCGCGAAGCGGATGCCGCCCCACCCCGGCGGCATCCGCTTCTTCCTC
CCCCGCCCCCACCCGGAGCGGTGCACCCGAAGCTCCACCCGACATCATCCGCTCGGTCGGATCCG
CCCGATCCCGACCCG
>r544.1 |SOURCES={KEY=4440dff4...,bw,2753819-2754419}|ERRORS={}|SOURCE_1="mcg" (4440dff437a67938963f7ee3177b9a39f2c413a8)
GGCCGCGTCCGCGGCGGCGCGGGCGAGACCGGCGAGGACCTCGGCCCCGAAGTACTTCACGGTCT
TGACCGACGTCTGCAGGATGATCGGCGATCCGGCGCGGTCGGCGGCGCGCACGACGGCGGCGATC
GAGATGCCGTCCACGATGTTGACGGCGGGGATCGCGTAACCGTTCGCGCGCGCTTCGCGGGCGTT
AAGCTTCGTGCTGGCGAAAGTCATTGGGGGTTCCCTCCTCGGGATCGGAGCGGCTCTGCTGCGAT
CGGTCGAACTAACAATACAAGTATAGCCAACCCTATACAACTGGCGCTGCGGCGACGCTTCCTCC
GACGCGGTCGGCACGGGCGAGGACGCGGTCGAACAGCCCGTCGTCCCAGCGCCCCGCGAGGACCA
GCACGTCGGCGAGCGTCAAGCGGTCCCGCATGAACGGCAGCGCGCTCAGGGCCCACCGCGCGCGC
TCGGCGGATACGGCGGGGCGCAACTCCGCGAACGTGGTCGGCGCACCCCACGCGCGGAGAGCCGC
GACCGGGAGCGCCGGGTCGGCCGCGAGGGCGCGCAGCGTCGTGACGTGCTCGTTGCGGCGCCCGA
AAAAACCCTCGATTG
>r545.1 |SOURCES={KEY=4440dff4...,fw,2147365-2147965}|ERRORS={}|SOURCE_1="mcg" (4440dff437a67938963f7ee3177b9a39f2c413a8)
GTTCACGGCCGCCGCGACCGCGGTGATGACCGGCGGCCCGGAGATGAACACCATCTGGTCGCCGA
TGGTCTCGAGCGCGAGGGCCGCGGTCCGCTGCGACGGCGGTGCCAGCACGGTCCACCGGGCTCGC
ACCGCCGAGGTGAGGTCGGGCGTGGCCGCCCCGGTCGCGAACGCGGCGACGAGCCACGTCCAGAA
CGGCGCCGCCGTCAGCACGAGGGCGAGCAGGGCGGATGCCGCGAGCACGAGGCATCCGAGCGAGA
TCAGGATGACGCGGGCCTGGCCGTACCGGTCCATACGCGACGACCACAGCGGCGCCGCGACCGCC
ATGCCGCCGACGAGCGGTGCGACGACGATCCCGGCCGAGCCGAAGCTGCCGGTCGCGGCCGAGAC
GAGGAGGATCACGCCGAGCGACAGGGTCGCCCGGGGGAACCGGGCCAGGATGCCGGCCGCGACGA
AGGTCCGCGCGCCGGGCAGGCGCAGCACCTGTCCGTAGGCGCGGACGCCCGTGGCCTCGGCCGCG
ACGCTCACTCCGTGCCCTTCCGCGGTGTCCCGCGGGACGCGGGCACCGTCACGCCGTGTAGTCGA
ATCGGCTGATCTCCC
>r546.1 |SOURCES={KEY=4440dff4...,fw,1458810-1459410}|ERRORS={}|SOURCE_1="mcg" (4440dff437a67938963f7ee3177b9a39f2c413a8)
GACCACGGTCGGCTGCGCCTTCAGCCACGCCAGCGCGGTGCTCGCGATCGACGCGCCGTGGGCAC
GACCGATCTCCTCGAGCGCGTCGATGACCGCGAGCCCGGCAGGCGTCGCGAGCTTCGCGGCACCG
CCCGCGCGGGGCGAATCGCCCGCGGCATCCGTCGTCCGGTACTTGCCGGTGAGGAATCCGCTGGC
CAGCGCGTAGTAGGGCACGAGAGAGAAGCCGTACTGCTCGGCGACGGGCACGATCTCGGTCTCGA
CGGCGGTGCGGTGCACGAGGTTGTAGTGCGGCTGCACGGCGACGGGGAGGTCGGCGCCGGCGGCC
TCGGCGAGTGAGATCCACTCGCGGATGCGGTCCGCGCTGTAGTTCGAGACGGCGACGTAGCGCAC
GAGCCCGTCGGAGACGAGGTCGGCGAACGCGCCGACGGTCTCCTCGAGCGGCGTCTCGGGGTCGT
CGAAGTGGGCGTAGTACAGGTCGATCGCGTCCACGCCGAGCCGGCTCAGCGACGCCTCGGCCGCT
GCGCGCACGTTCGCGGCGGACAGGCCGCGGAAGTCGGGGTGCGTGCTGACCTTCGTGGCGACCAC
GACGTTCTCCGGCTT
>r547.1 |SOURCES={KEY=4440dff4...,bw,3468980-3469580}|ERRORS={}|SOURCE_1="mcg" (4440dff437a67938963f7ee3177b9a39f2c413a8)
TCCACGCACCTCATCGACGAGATGGAACCGCTGCTCGAGCACGTCGTGATCGTCGACGAAGGACG
CCTGGTCCGGACCGCCGCCGCCGACGACCTCCGCGGAAGCGCCGTCACCGCCAGCGGCCTGACCA
GCGCCGTGGAGGCGCTGACTCCGGGGCACCGCGTCCTCCAGCGACGGACGATCGGCGGTCTCACG
TCCGTCGTCCTCGAGACGCCCGCCGACGAGGAGCTCCGAGCCGAAGCCGGTCGTTCGGGCGTGCA
GCTCACGCCCGCCACCCTGCAAGACCTCGTCGCCGCCTACGGCGTCGAGTCCGAGTCGCTGGAAG
GAACGCGCGCATGACCACCCTCACCGCCACCGCTCGGCGCGGCGCCACTCCGCTCGACGTCCTCC
GCCTGCACTTCTCGCAGCGCGGCCTGCTCCTTCGGACCCCGCCCCTGATCATGCTCGTCGTCTTC
GCACTGACCGTCGTCTTCGCCGTGATCTTCGTCCGGATGGGCTCCGTGCCCGGCAGCAGCGAGTG
GGTTCAGAACAGCAGGAGCAACGCCGCCGTCTTCTGGGCCCTCCCGGGATTCTTCGGCTGGCTCG
GCGTACAGACGGTCT
[truncated: 331,356 more chars]
