# Supplementary material for: Rapid phylogenetic and functional classification of short genomic fragments with signature peptides
Source: BMC Res Notes. 2012 Aug 28;5:460. doi: 10.1186/1756-0500-5-460 (PMC3772700; doi:10.1186/1756-0500-5-460)
Supplement: Additional file 4 — Synthetic data produced from draft genomes of four soil bacteria. This file contains a zip file of the 16 synthetic data sets used to compare sensitivity, specificity, and throughput of our method to three types of BLAST-based methods. (TAR 6400 kb) [file 1756-0500-5-460-S4.tar › syndat/mcg.75.fna]

>r1.1 |SOURCES={KEY=4440dff4...,fw,2710502-2710577}|ERRORS={}|SOURCE_1="mcg" (4440dff437a67938963f7ee3177b9a39f2c413a8)
GGTGATCCTGACCGACACGAGCCTCGGACCGTGGGACACCATCCTGCAGATGCGGGATGCCGGCA
TCCCCGTCGT
>r2.1 |SOURCES={KEY=4440dff4...,bw,1597829-1597904}|ERRORS={}|SOURCE_1="mcg" (4440dff437a67938963f7ee3177b9a39f2c413a8)
GACGGTCGCGATCACGGCCTACGCCATCGGCGACTTCGCGCTCGCGTTGCGCGAGCTCCGCACCC
ACCGCCGGAT
>r3.1 |SOURCES={KEY=4440dff4...,bw,927146-927221}|ERRORS={}|SOURCE_1="mcg" (4440dff437a67938963f7ee3177b9a39f2c413a8)
GGTTCTTCACGTTCACCGACCGCGTCTACGGCGACCAGCCGTCGTTCCTCGCGCAGCTCCGCGTG
ACGTACGAGG
>r4.1 |SOURCES={KEY=4440dff4...,bw,2020983-2021058}|ERRORS={}|SOURCE_1="mcg" (4440dff437a67938963f7ee3177b9a39f2c413a8)
GTCCCGACCTCGGCGATCACGCCCGCGAGCTCGTGCCCGGGGACGTGGGGGAGGGTGACGTCGTC
GTGGCCGACC
>r5.1 |SOURCES={KEY=4440dff4...,bw,1088719-1088794}|ERRORS={}|SOURCE_1="mcg" (4440dff437a67938963f7ee3177b9a39f2c413a8)
GAGGGGCTCGGTGGCGTCCCGGCCGCGCGCGGCCGCTTCCGCGGCGGCCGCAGCCGCGCCGGCGG
CGTCCGCGCC
>r6.1 |SOURCES={KEY=4440dff4...,fw,2379467-2379542}|ERRORS={}|SOURCE_1="mcg" (4440dff437a67938963f7ee3177b9a39f2c413a8)
ACATCGACTCGATCGACCAGCTGCAGGCGAACGCCGCGCGCTTCGACGGCAAGATCTACGGCATC
GAGCCGGGTG
>r7.1 |SOURCES={KEY=4440dff4...,bw,1738630-1738705}|ERRORS={}|SOURCE_1="mcg" (4440dff437a67938963f7ee3177b9a39f2c413a8)
GGTCGCGTACCGGTTGCGGCGCGGATCGAGCTGCACGGTCTCGGTCAGCAGGACGGTTCCCTCAC
CGTCGACGTG
>r8.1 |SOURCES={KEY=4440dff4...,bw,1211910-1211985}|ERRORS={}|SOURCE_1="mcg" (4440dff437a67938963f7ee3177b9a39f2c413a8)
GCAGCCCCGCCGCGCGGCGGGTCTGCGAGACGCCACGGCTCTGCCGGCGGCCGCGGTCGAAGATG
AGGGCGATCT
>r9.1 |SOURCES={KEY=4440dff4...,fw,1427373-1427448}|ERRORS={}|SOURCE_1="mcg" (4440dff437a67938963f7ee3177b9a39f2c413a8)
ACGGCCGTCGTCACGCCGCAGTACTGCCCGTAGTTGCGGGCGGCCACTACGCCTGCGCCTGCGCC
TGCTCCTCGT
>r10.1 |SOURCES={KEY=4440dff4...,fw,932438-932513}|ERRORS={}|SOURCE_1="mcg" (4440dff437a67938963f7ee3177b9a39f2c413a8)
CGACGCCGTTGTCCTGCAGTCCGCGGACGTACGCGGCGCCGAGCTCGGCGGAGAGCTCCGGATCC
TCGCTCAGGC
>r11.1 |SOURCES={KEY=4440dff4...,fw,3124252-3124327}|ERRORS={}|SOURCE_1="mcg" (4440dff437a67938963f7ee3177b9a39f2c413a8)
CGACCTCGTTCAGCTCGCGCGCGGAGGCGAGGTCGTGACCGAAGGGCTTCTCGATCACGACACGG
CGCCAGCCGG
>r12.1 |SOURCES={KEY=4440dff4...,bw,763317-763392}|ERRORS={}|SOURCE_1="mcg" (4440dff437a67938963f7ee3177b9a39f2c413a8)
TCCGCCCTCGCCCGCCTCGCGCGCCTCGGCGTCGTCGACCGGTACCGCGAGTACAAGGTCGCCGA
TTCGTACCGC
>r13.1 |SOURCES={KEY=4440dff4...,fw,265800-265875}|ERRORS={}|SOURCE_1="mcg" (4440dff437a67938963f7ee3177b9a39f2c413a8)
GCCGGAGCCCGCGGTCGCGGACGCGGACAGCGCCCCGGAGGCCGCCGTCGACGAACCCCACGACC
TCGCCGACGG
>r14.1 |SOURCES={KEY=4440dff4...,fw,301279-301354}|ERRORS={}|SOURCE_1="mcg" (4440dff437a67938963f7ee3177b9a39f2c413a8)
ACCGACCTTCCACGCACCGACGCCGAGCCGGCGACTTCCGTGTTCCCGACGCACGGCGACACCCA
CGACACCGAC
>r15.1 |SOURCES={KEY=4440dff4...,bw,2403526-2403601}|ERRORS={}|SOURCE_1="mcg" (4440dff437a67938963f7ee3177b9a39f2c413a8)
GCACGCTGCTGCGTTTCGAGGGCGTGGAGTCGCTCGCGACGGTGTGGCTCAACGGCACGGAGATC
GGCTGGTTCA
>r16.1 |SOURCES={KEY=4440dff4...,fw,2674969-2675044}|ERRORS={}|SOURCE_1="mcg" (4440dff437a67938963f7ee3177b9a39f2c413a8)
CCACCGCGAGGTCGGCGAGGTCTTCTCCCGCGAGGTCGTGTCGCTGACGCTCACCGACCCGCGGT
TCTACCACCT
>r17.1 |SOURCES={KEY=4440dff4...,fw,2449594-2449669}|ERRORS={}|SOURCE_1="mcg" (4440dff437a67938963f7ee3177b9a39f2c413a8)
CGCCCGCGCCCGCCGCGAGCCGCGGGCGGTCGACGGGCCCTACAGCCGTTCGCGCGCCAGGTTCA
TGAGCGGACC
>r18.1 |SOURCES={KEY=4440dff4...,fw,2910160-2910235}|ERRORS={}|SOURCE_1="mcg" (4440dff437a67938963f7ee3177b9a39f2c413a8)
GCGGCGAGGCGCCGCAGAGCCGCCGAATGGAGAACGCGCGCGCGGTCGCGCGCGAAGTCGTCGCG
CTGGGAGCGG
>r19.1 |SOURCES={KEY=4440dff4...,fw,730113-730188}|ERRORS={}|SOURCE_1="mcg" (4440dff437a67938963f7ee3177b9a39f2c413a8)
TTCTGACGCACGCTCTTCTTGCGGATCGCCTGGCCGGGCATGATGAACGTCCGGCCGACGTAGCG
GTTCTTGTAG
>r20.1 |SOURCES={KEY=4440dff4...,fw,2923729-2923804}|ERRORS={}|SOURCE_1="mcg" (4440dff437a67938963f7ee3177b9a39f2c413a8)
ACCTCGCCCGTCCCGGGCTGCGTGCACGCGCCCTGGCAGGTCTCGCACAGGACCGCGGTGTCGAC
CTCGAGGTCG
>r21.1 |SOURCES={KEY=4440dff4...,fw,1645708-1645783}|ERRORS={}|SOURCE_1="mcg" (4440dff437a67938963f7ee3177b9a39f2c413a8)
CGGCCGGGTGGCAGAGCACCTCGACGAACGCGAGGGGCTGCCGCCTCCGTCGCTCGAGCGGCATG
TAGAAGCAGC
>r22.1 |SOURCES={KEY=4440dff4...,bw,2571423-2571498}|ERRORS={}|SOURCE_1="mcg" (4440dff437a67938963f7ee3177b9a39f2c413a8)
CGGTTGGCGAGTTTGGCCAGGGTCCGGGTCGGTGCGATCCCGACGCAGACCGGCACCCCGACGAG
CCGGCGCAGC
>r23.1 |SOURCES={KEY=4440dff4...,fw,1591146-1591221}|ERRORS={}|SOURCE_1="mcg" (4440dff437a67938963f7ee3177b9a39f2c413a8)
GACGCTCGGACACGCGGTTCTCGCCGTACACCTCCGCCGCGAGCGACCCCTCGGCGAGGTCGGCC
GGGTAGAGGC
>r24.1 |SOURCES={KEY=4440dff4...,bw,2978197-2978272}|ERRORS={}|SOURCE_1="mcg" (4440dff437a67938963f7ee3177b9a39f2c413a8)
CGCGCCCGCCGCACCCCTGCGACGAGCGTTCCGTGGTCTCGGGCGACCACGCGCCATTCGTACCA
CACCTGTGTG
>r25.1 |SOURCES={KEY=4440dff4...,fw,3697856-3697931}|ERRORS={}|SOURCE_1="mcg" (4440dff437a67938963f7ee3177b9a39f2c413a8)
CACCTGCCGACGCTCGCCGCTTTGACGGCGGTGTTCGAGCGAGCCTTGGCCGAACCCGACCTCGC
GCGCCTCGAC
>r26.1 |SOURCES={KEY=4440dff4...,fw,3562170-3562245}|ERRORS={}|SOURCE_1="mcg" (4440dff437a67938963f7ee3177b9a39f2c413a8)
GGCCACGGCCCCCGCCCCGGCGCCGGTCGCGGCGACGCGGGTCCTGCGTCCCACGCCGAGGGTCA
CCGCGACGGT
>r27.1 |SOURCES={KEY=4440dff4...,bw,1090160-1090235}|ERRORS={}|SOURCE_1="mcg" (4440dff437a67938963f7ee3177b9a39f2c413a8)
ACGTGCCGGCGAAGGACGTGCACGACACCCACATCGTGCAGATGAACGGGGCCGCGAACCTGCGC
ACCTCCGGCA
>r28.1 |SOURCES={KEY=4440dff4...,fw,74336-74411}|ERRORS={}|SOURCE_1="mcg" (4440dff437a67938963f7ee3177b9a39f2c413a8)
TATCTCTTGCCGAGGGACGGCGCTTCGCTGCCGATAGCCTCGGAGAGGACGGGCGATGAGCTGGA
CACCCGCGGA
>r29.1 |SOURCES={KEY=4440dff4...,fw,1407938-1408013}|ERRORS={}|SOURCE_1="mcg" (4440dff437a67938963f7ee3177b9a39f2c413a8)
CGCCACGAGTCCAGGACCGCCGAGGGGTGCAGCACGGTGCCCGCCCCGTGGAAGTCGGTCACCTG
GACGTAGTCG
>r30.1 |SOURCES={KEY=4440dff4...,fw,3165185-3165260}|ERRORS={}|SOURCE_1="mcg" (4440dff437a67938963f7ee3177b9a39f2c413a8)
CGGCCTGGACGACCCCGTGCACGCCGACCGCCAGCGCCCGCTCGAGCTGCTCGTCGAGCGAGAGG
CCGGTCTCGC
>r31.1 |SOURCES={KEY=4440dff4...,bw,2233771-2233846}|ERRORS={}|SOURCE_1="mcg" (4440dff437a67938963f7ee3177b9a39f2c413a8)
CGCGGACCGTAGACCACGTTCGCCCAGCGGCTGAACGAGATCAGCCACCCCTTCACGGCGCCGTA
AGTGCCGCGT
>r32.1 |SOURCES={KEY=4440dff4...,bw,483189-483264}|ERRORS={}|SOURCE_1="mcg" (4440dff437a67938963f7ee3177b9a39f2c413a8)
AGTTCTACTTCCGCACCACGGACGTGACCGGCGTCATCACGCTGCCCGAGGGCACCGAGATGGTC
ATGCCCGGTG
>r33.1 |SOURCES={KEY=4440dff4...,fw,2435039-2435114}|ERRORS={}|SOURCE_1="mcg" (4440dff437a67938963f7ee3177b9a39f2c413a8)
CGAACTCGTCGGCGAACGCGCCCCACTGGGTCAGGACCTCGCGGACGCCGTCCTCGTCGAGCTGC
CCCGACAGCA
>r34.1 |SOURCES={KEY=4440dff4...,bw,787238-787313}|ERRORS={}|SOURCE_1="mcg" (4440dff437a67938963f7ee3177b9a39f2c413a8)
CGGACCACCTACGACGCCGCAGAGCTCCACCTGGAGGTCGTTCCCGAGGGCGACACTCTGACAAT
CGTTTACCAG
>r35.1 |SOURCES={KEY=4440dff4...,fw,2566688-2566763}|ERRORS={}|SOURCE_1="mcg" (4440dff437a67938963f7ee3177b9a39f2c413a8)
AGCCCCTTGAACGTGGTGATCGCCGACAGGAGCATGAGCGCGGTGATGAGCACGAGCGGGATGAT
CAGCCCGGTC
>r36.1 |SOURCES={KEY=4440dff4...,fw,1308558-1308633}|ERRORS={}|SOURCE_1="mcg" (4440dff437a67938963f7ee3177b9a39f2c413a8)
CCCGTCGCGGGCCCCGACACGGACATCGCCGAGCTCGTGGCACCGCTCGGCTGGGTGGTCGAAGG
CTGGACCTCC
>r37.1 |SOURCES={KEY=4440dff4...,bw,939937-940012}|ERRORS={}|SOURCE_1="mcg" (4440dff437a67938963f7ee3177b9a39f2c413a8)
CGACCATGCCGTGCCGGTCGCAGGCGTCGAGCATCGCGCGGCTCACGGGGTTGTGGGAACTGCGG
ATCGCGGTGA
>r38.1 |SOURCES={KEY=4440dff4...,bw,1356590-1356665}|ERRORS={}|SOURCE_1="mcg" (4440dff437a67938963f7ee3177b9a39f2c413a8)
AGCGTGAGCTGCGCGAGGTCGAGCACGCGCGGCGCGTACCCGCGGTCGTCGGGCACCGCCCGGCG
GTTCAGGATG
>r39.1 |SOURCES={KEY=4440dff4...,bw,3227928-3228003}|ERRORS={}|SOURCE_1="mcg" (4440dff437a67938963f7ee3177b9a39f2c413a8)
GGCCGAGACCGTCACGCGCACATCGACGAGCGGGTGCGAACGGCGGAGGCGCCCGAGGATCTCGG
GGAGGTCGAT
>r40.1 |SOURCES={KEY=4440dff4...,bw,918572-918647}|ERRORS={}|SOURCE_1="mcg" (4440dff437a67938963f7ee3177b9a39f2c413a8)
CCGCCTACCGGCGAGGAGCGGTCGCCGCGACCGAACGCGTGTCGGCGCCGGTGGCCGAGACGGAG
ACCGCCGACG
>r41.1 |SOURCES={KEY=4440dff4...,fw,890555-890630}|ERRORS={}|SOURCE_1="mcg" (4440dff437a67938963f7ee3177b9a39f2c413a8)
GAGCGCGCGAGCGTCTCGGCCTCGGCATCCGTGGGTCGACGGTCGGCGGGAAGCGCGGCGTACTG
CTCGCGGGCC
>r42.1 |SOURCES={KEY=4440dff4...,bw,3002428-3002503}|ERRORS={}|SOURCE_1="mcg" (4440dff437a67938963f7ee3177b9a39f2c413a8)
TCGCCCGTTACGAGGAGATGGCCGCCGAGGCGGAGCGCACGCGGAAGCTCGACTTCGACGAGATC
CAGATCCCCG
>r43.1 |SOURCES={KEY=4440dff4...,fw,1890423-1890498}|ERRORS={}|SOURCE_1="mcg" (4440dff437a67938963f7ee3177b9a39f2c413a8)
GCAGGCCGATCGTGCCGGCGCTCAGACCCTTCTTCGACAGGCCGCCGGCGTCGCTGCCGGTGGCG
GGTGCGGGAG
>r44.1 |SOURCES={KEY=4440dff4...,fw,2720919-2720994}|ERRORS={}|SOURCE_1="mcg" (4440dff437a67938963f7ee3177b9a39f2c413a8)
TGACGGATGCCGGGGAGGGCCGACAGTGCGGCCGTGCGGTCGGCCCACGCTTCGATGACGGTGCG
GGCGCGGGTG
>r45.1 |SOURCES={KEY=4440dff4...,fw,2371097-2371172}|ERRORS={}|SOURCE_1="mcg" (4440dff437a67938963f7ee3177b9a39f2c413a8)
CGTCGAGGGCGGCGCGTGGGAGCACCACCCCTCGCTGATGCGCCCCGAGCAGGTCTTCTCGTGGG
CGACGCCGGG
>r46.1 |SOURCES={KEY=4440dff4...,fw,2822284-2822359}|ERRORS={}|SOURCE_1="mcg" (4440dff437a67938963f7ee3177b9a39f2c413a8)
GATGCCGCCGACCTGCCCGAACCGAACGCGATGGTCGTTTCGACGGTGGATGCCACCGGCGCACC
GACCTCGCGC
>r47.1 |SOURCES={KEY=4440dff4...,fw,2780126-2780201}|ERRORS={}|SOURCE_1="mcg" (4440dff437a67938963f7ee3177b9a39f2c413a8)
TCGCCGATCAGGCCGCCGGAGCCGCCGCCGGTGGTGGTGGCGTCCTCGGAGGTGCTGTCGCCGAT
GCCGGAGACC
>r48.1 |SOURCES={KEY=4440dff4...,bw,2631846-2631921}|ERRORS={}|SOURCE_1="mcg" (4440dff437a67938963f7ee3177b9a39f2c413a8)
GTCACCATGGCGACGATCGCGCCGACGAGGACGGATGCGCCCTTCTGCTGCAGACCGAGGCCCGG
GATCCTCGGG
>r49.1 |SOURCES={KEY=4440dff4...,bw,3308390-3308465}|ERRORS={}|SOURCE_1="mcg" (4440dff437a67938963f7ee3177b9a39f2c413a8)
CAGCGGGCCCGACCTCCTGTCGCTGCAGGAACGCGCCGTCGTCCTCGCGCCGGGAGACGGCGATG
ACGGGATCTG
>r50.1 |SOURCES={KEY=4440dff4...,fw,1008560-1008635}|ERRORS={}|SOURCE_1="mcg" (4440dff437a67938963f7ee3177b9a39f2c413a8)
GGCGGCCCGGCCGACGTCGTCGAGCTGACCGTCGCGCTCGCCCGCGAGATGCTCACCCTCGCGGG
TCGTCCCGAC
>r51.1 |SOURCES={KEY=4440dff4...,bw,705243-705318}|ERRORS={}|SOURCE_1="mcg" (4440dff437a67938963f7ee3177b9a39f2c413a8)
GTGTCCTTCGGCGAGGCGTCCAGTCTATTTAGGTTCGCCTTACCCGTGTGGGGAGGCGTCTCGAC
GTCGAGGCGA
>r52.1 |SOURCES={KEY=4440dff4...,fw,3276896-3276971}|ERRORS={}|SOURCE_1="mcg" (4440dff437a67938963f7ee3177b9a39f2c413a8)
TGAAACGCCTGCTCGCCCTCCCCAACGACCGCTTCGCGCTGCAGTTCGGCGACGCCGACCTGTCG
GCGCAGATCC
>r53.1 |SOURCES={KEY=4440dff4...,bw,3455230-3455305}|ERRORS={}|SOURCE_1="mcg" (4440dff437a67938963f7ee3177b9a39f2c413a8)
GCGAGATCCGCCTGGACGGACGCCCCGTGGCCCACGCCCGCGCCGCCGTCGCATGGGCGGGCCAG
CGGCCCGGAC
>r54.1 |SOURCES={KEY=4440dff4...,bw,2200825-2200900}|ERRORS={}|SOURCE_1="mcg" (4440dff437a67938963f7ee3177b9a39f2c413a8)
TCCGGTTCCGCTACATGCTGCACAACCCCGGCATCGTCGAGGACGCCGCCAACCGCCTCCGCTCC
GCCGACGCCA
>r55.1 |SOURCES={KEY=4440dff4...,bw,527771-527846}|ERRORS={}|SOURCE_1="mcg" (4440dff437a67938963f7ee3177b9a39f2c413a8)
TCGCGTACGGCACCTACATCCGCTCGACGCTTCCGCCCGCGATCGCGGCGCTCGACGAGGACGGC
CTGCGCGACC
>r56.1 |SOURCES={KEY=4440dff4...,fw,207715-207790}|ERRORS={}|SOURCE_1="mcg" (4440dff437a67938963f7ee3177b9a39f2c413a8)
TGAGATAAGTAGCAGAGACAAGTTTTGAGGCAATTGCAACACCTCGCGCGGCGCTCGCCGCGGTG
TGATCGGCGT
>r57.1 |SOURCES={KEY=4440dff4...,fw,3675642-3675717}|ERRORS={}|SOURCE_1="mcg" (4440dff437a67938963f7ee3177b9a39f2c413a8)
CCATCCGCCTGCCCCGGACCGAGGCGCCCGACCTCGATCTGGTTCGTCCGAAGGCGCGCCGCAAG
GGCCGCAAGT
>r58.1 |SOURCES={KEY=4440dff4...,bw,1067763-1067838}|ERRORS={}|SOURCE_1="mcg" (4440dff437a67938963f7ee3177b9a39f2c413a8)
GCGATCACGCAGAAATGCTTCGCGTACACGTGCCACACCCTGCTGCCCGAAGCGCTGGAGGTGTG
GTCGGTCGAG
>r59.1 |SOURCES={KEY=4440dff4...,bw,2581110-2581185}|ERRORS={}|SOURCE_1="mcg" (4440dff437a67938963f7ee3177b9a39f2c413a8)
GCTCATCATCACGTCGCAGTTCGGATCCACCGCCATGCTGCAGCGCAAGCTCCGCGTCGGGTTCG
CCAAGGCCAC
>r60.1 |SOURCES={KEY=4440dff4...,fw,2222871-2222946}|ERRORS={}|SOURCE_1="mcg" (4440dff437a67938963f7ee3177b9a39f2c413a8)
GGCACGGCTTCCTCGCCGAGCGCGCCCTCGTGCCGGTGCTCCCCAGCCGCGAGGAGTTCCCGTAC
GCCATCCGTC
>r61.1 |SOURCES={KEY=4440dff4...,bw,3199753-3199828}|ERRORS={}|SOURCE_1="mcg" (4440dff437a67938963f7ee3177b9a39f2c413a8)
ACCTGTCGGTCGGTTCGGTCGCCGCCTTCGTCGGCGCGGTCTCGGGCGTCCTGATCGTCCAGTGG
GGTCTGCCCT
>r62.1 |SOURCES={KEY=4440dff4...,fw,290568-290643}|ERRORS={}|SOURCE_1="mcg" (4440dff437a67938963f7ee3177b9a39f2c413a8)
GTGGACGACAGTGCCGTGAAGGCGGCGCTGGTGCGCTTCCCGCTCGTGGAGTCGTACACGCTCGA
GGCGCGACCA
>r63.1 |SOURCES={KEY=4440dff4...,fw,2775267-2775342}|ERRORS={}|SOURCE_1="mcg" (4440dff437a67938963f7ee3177b9a39f2c413a8)
CCCACGACGACGATCCCGACCGTGGTGACCACCACGCTCGTGAGCTTCCCCTCGCGGCGCAGCTG
CGCGGTGAAC
>r64.1 |SOURCES={KEY=4440dff4...,fw,2206415-2206490}|ERRORS={}|SOURCE_1="mcg" (4440dff437a67938963f7ee3177b9a39f2c413a8)
GATACCTCAACGACCAGGCGCAGGTGGTGTTCGCGTCGCGGCTGCGCGACGTCGCCCCCCTCGGG
GCCGACGCTC
>r65.1 |SOURCES={KEY=4440dff4...,bw,2742186-2742261}|ERRORS={}|SOURCE_1="mcg" (4440dff437a67938963f7ee3177b9a39f2c413a8)
GCCACCGTCTCCACCGAGAACGCCACCGCCGTGTGGGGCGAGAACAGGACGCTCACCTCCCGGTT
GCCCACGACC
>r66.1 |SOURCES={KEY=4440dff4...,fw,23536-23611}|ERRORS={}|SOURCE_1="mcg" (4440dff437a67938963f7ee3177b9a39f2c413a8)
GCGTTCAAGGCCATCCAGGACGGCAAGCAGGTCGCGATGCTCGTCCCCACCACCCTCCTGGTGAA
GCAGCACCTC
>r67.1 |SOURCES={KEY=4440dff4...,bw,2965700-2965775}|ERRORS={}|SOURCE_1="mcg" (4440dff437a67938963f7ee3177b9a39f2c413a8)
TCGTGCCTGAGTGTGGGATGTCGCTCGAGTCTATCGGGCGGCGGCGAGACGCCGGGATGCCGCGG
AGGGCGCCCG
>r68.1 |SOURCES={KEY=4440dff4...,fw,1141630-1141705}|ERRORS={}|SOURCE_1="mcg" (4440dff437a67938963f7ee3177b9a39f2c413a8)
GAACGCGGCCGACCGGCGCACGGCGAGCTTCTCCACCGAGTCGAGGCGTGCCCAGACCCGCTCGA
GTTCGGTCTT
>r69.1 |SOURCES={KEY=4440dff4...,fw,642893-642968}|ERRORS={}|SOURCE_1="mcg" (4440dff437a67938963f7ee3177b9a39f2c413a8)
GCGATGACGACGCGCGCGCCCTCGGCGGCGAAGCGGCGAGCCGTGGCCAGGCCGATGCCCGACGC
CCCGCCGGTG
>r70.1 |SOURCES={KEY=4440dff4...,fw,621502-621577}|ERRORS={}|SOURCE_1="mcg" (4440dff437a67938963f7ee3177b9a39f2c413a8)
CCACGATCACCTCGCGCGCCGTGTGCCGCTCGACCGGGGGCGCCTCGGTGCCCCCCTCGCGGAAG
ACGTGCCGGG
>r71.1 |SOURCES={KEY=4440dff4...,fw,260196-260271}|ERRORS={}|SOURCE_1="mcg" (4440dff437a67938963f7ee3177b9a39f2c413a8)
CACGGTTCGCCACCGATCTCCTCTTCACCGACGGTCTTCCCGAGATGGACGACGACACGGGCTAC
CGCGGCGCGG
>r72.1 |SOURCES={KEY=4440dff4...,fw,589206-589281}|ERRORS={}|SOURCE_1="mcg" (4440dff437a67938963f7ee3177b9a39f2c413a8)
ACGGACACGGACAAGACCGACGAACAGCTCCGCCTCGAGCGCGACCTGGAGGAACTGGCATCCGC
GGGGCTCACC
>r73.1 |SOURCES={KEY=4440dff4...,fw,1123054-1123129}|ERRORS={}|SOURCE_1="mcg" (4440dff437a67938963f7ee3177b9a39f2c413a8)
CCACCGCACGACCTCGGTGGACAGGAAGGCCTTGCCCGCGTAGTAGACGCGGGACCGGATGCCGT
GCCGCTCGGC
>r74.1 |SOURCES={KEY=4440dff4...,fw,1651260-1651335}|ERRORS={}|SOURCE_1="mcg" (4440dff437a67938963f7ee3177b9a39f2c413a8)
ACGCATCCTCTTCGCGGGCCCCGCCGCCCACGCGCCCGTCGTTGCGGCGACGGTCACGCGCGACC
TCGGGGGACG
>r75.1 |SOURCES={KEY=4440dff4...,bw,2904475-2904550}|ERRORS={}|SOURCE_1="mcg" (4440dff437a67938963f7ee3177b9a39f2c413a8)
CCTTCCGGTGGCGCGACGCCGGGGAGCGGTGACCCGCGCGGTCGTCGGCGTGATCGCGGTCCTCG
TCGTCGCGGC
>r76.1 |SOURCES={KEY=4440dff4...,bw,1714481-1714556}|ERRORS={}|SOURCE_1="mcg" (4440dff437a67938963f7ee3177b9a39f2c413a8)
CGCGCGCGGGCCGCCGAGCACGCCCGCTTCGGCGCGCACGCCCTCGGATCGGCCGGTCTTGTTGA
CGAACAGCAG
>r77.1 |SOURCES={KEY=4440dff4...,fw,3497853-3497928}|ERRORS={}|SOURCE_1="mcg" (4440dff437a67938963f7ee3177b9a39f2c413a8)
CGTCAACACGGGGCAGGTCGAGATCAAGCCCCCCACCGCCCCCGGCAAGGCCTGGGTCGTGCAGG
AGATCCAGCG
>r78.1 |SOURCES={KEY=4440dff4...,bw,209454-209529}|ERRORS={}|SOURCE_1="mcg" (4440dff437a67938963f7ee3177b9a39f2c413a8)
CTTCGGCACCATCACGGCGAACTTCGGCGTTCCGTTCCTCGACATTTCCAAGGTCTATGCACGCG
GTGACGTTGT
>r79.1 |SOURCES={KEY=4440dff4...,bw,2436985-2437060}|ERRORS={}|SOURCE_1="mcg" (4440dff437a67938963f7ee3177b9a39f2c413a8)
TCGACAAGAACGTGACCCTGGCGCCCGGCGCGACGATCGGCGTCGACCGCGAACGCGACCTCGCG
CGCGGCTTCA
>r80.1 |SOURCES={KEY=4440dff4...,bw,3252450-3252525}|ERRORS={}|SOURCE_1="mcg" (4440dff437a67938963f7ee3177b9a39f2c413a8)
CGGGTCGGGTCAGGCCGCCATCACCGCAACGTTGCTCGGACTCGCGGGCGCGGGCGAGCACATCG
TGTCGACGGC
>r81.1 |SOURCES={KEY=4440dff4...,bw,182524-182599}|ERRORS={}|SOURCE_1="mcg" (4440dff437a67938963f7ee3177b9a39f2c413a8)
ATCGCGGCGGATGCCGTGTTGCAGGCGATCACGAGCATCTTCACGCCCTGCTCGACGAGCGTGTC
GAGCACCTCG
>r82.1 |SOURCES={KEY=4440dff4...,bw,3375976-3376051}|ERRORS={}|SOURCE_1="mcg" (4440dff437a67938963f7ee3177b9a39f2c413a8)
GTCTGCTCGCGAGCAATCCGCTGACGGTGGCCGCGGCCGTCGTCCTGGCGATCGTCGTCCTCGCG
GCCGTGCTGG
>r83.1 |SOURCES={KEY=4440dff4...,bw,3121153-3121228}|ERRORS={}|SOURCE_1="mcg" (4440dff437a67938963f7ee3177b9a39f2c413a8)
GACGACACGACACCGCGGTCGTCGCGGTGAGTCCGAGCGAACGGATGTGGCCCCTGTCGGGTGTC
TCCGCCTTCG
>r84.1 |SOURCES={KEY=4440dff4...,fw,280127-280202}|ERRORS={}|SOURCE_1="mcg" (4440dff437a67938963f7ee3177b9a39f2c413a8)
CGAGGGCGCGTCCTCCGTGGACGCCATCGGTCGCGGGTCCGTTCGCAACGCCCTCATCGCGGGGG
TCCCCCTCGT
>r85.1 |SOURCES={KEY=4440dff4...,bw,2218458-2218533}|ERRORS={}|SOURCE_1="mcg" (4440dff437a67938963f7ee3177b9a39f2c413a8)
CTCCGACGATGACCAGGCGCGTCCCCGGCAGGTCGGCGAGCGCGCGCAGGTCGTCGACCTGCTTC
TCGGGGGCGA
>r86.1 |SOURCES={KEY=4440dff4...,bw,1694634-1694709}|ERRORS={}|SOURCE_1="mcg" (4440dff437a67938963f7ee3177b9a39f2c413a8)
GGTGCTGGCCGTGCCCCTGGCGTTCCGGCGCCGGTGGCCGTCCATCGTGGCCGTGATCGTGTCGG
TGGCGTACTT
>r87.1 |SOURCES={KEY=4440dff4...,bw,3158043-3158118}|ERRORS={}|SOURCE_1="mcg" (4440dff437a67938963f7ee3177b9a39f2c413a8)
CGGCCACGAAAGGGGAACTCCCATGAAGGCAGAACTCGACGGCGTGGTCATCGCCGAAGCCGACC
GTGACGATCT
>r88.1 |SOURCES={KEY=4440dff4...,fw,921435-921510}|ERRORS={}|SOURCE_1="mcg" (4440dff437a67938963f7ee3177b9a39f2c413a8)
CGCCGAACTCCTCGACCTCCGCGCGGGGCTGGAGATCTACGTCGCCCGCCTGGCCGCGGACCGCG
CCGACGAGGC
>r89.1 |SOURCES={KEY=4440dff4...,fw,3146611-3146686}|ERRORS={}|SOURCE_1="mcg" (4440dff437a67938963f7ee3177b9a39f2c413a8)
ACGGAAAGGGGCCGGCCGCGCGTCATGCCGTGGGACCCATGTCCCACCGCGTCGCGGTGACCCCG
CGTCGCGTTC
>r90.1 |SOURCES={KEY=4440dff4...,fw,37236-37311}|ERRORS={}|SOURCE_1="mcg" (4440dff437a67938963f7ee3177b9a39f2c413a8)
CGCGCCGGCGCCGTCGCCGATCCGCCCCCCGGCGACACGAAGGTCGCGGGCGCGAGGGCGGGCGT
CGTGATGCTG
>r91.1 |SOURCES={KEY=4440dff4...,fw,2024686-2024761}|ERRORS={}|SOURCE_1="mcg" (4440dff437a67938963f7ee3177b9a39f2c413a8)
CGCGGGACGTCCCGCGATCCTCAAGCGTTCGGTCGGCGAGAAGGCCATCGCCATGCGGTACACCG
ACGGACGTCA
>r92.1 |SOURCES={KEY=4440dff4...,bw,1610629-1610704}|ERRORS={}|SOURCE_1="mcg" (4440dff437a67938963f7ee3177b9a39f2c413a8)
CTCGCGGTGCCGCGGGTCGTACTCACCCCCGGCGAGGCTCTGGTCGCCGTCGAGCTCGCGACGAT
CTGCGGGTCG
>r93.1 |SOURCES={KEY=4440dff4...,fw,3490944-3491019}|ERRORS={}|SOURCE_1="mcg" (4440dff437a67938963f7ee3177b9a39f2c413a8)
TCAGCGCTTCGCTGGCGAAGGCGGCGCGCTGGATCGTCAGGACCTCTCCGGCGTCGTCGGGGTGG
ATGTCGCGGA
>r94.1 |SOURCES={KEY=4440dff4...,fw,73961-74036}|ERRORS={}|SOURCE_1="mcg" (4440dff437a67938963f7ee3177b9a39f2c413a8)
GCCGGATGTCGTAGCAGATGATGTCGAGTTCGGAATTGATGCGGAACGTGAACGTCCCCGTCGCG
CCGGCCTCGC
>r95.1 |SOURCES={KEY=4440dff4...,fw,1841039-1841114}|ERRORS={}|SOURCE_1="mcg" (4440dff437a67938963f7ee3177b9a39f2c413a8)
CGGCCGCAGCCTGCTCGATCCTCGTCGGAAGCCCACCGCCGACACGGGTTCCGAGCTGGTCCGCG
AGCAGACGCT
>r96.1 |SOURCES={KEY=4440dff4...,fw,1677748-1677823}|ERRORS={}|SOURCE_1="mcg" (4440dff437a67938963f7ee3177b9a39f2c413a8)
CGCGCACATGTCGCCGCGGACGTTCGCGCGCCGCTTCAAGGCCGACTTCGGTGCGACGCCGGCCG
CGTGGTTGGC
>r97.1 |SOURCES={KEY=4440dff4...,fw,2488114-2488189}|ERRORS={}|SOURCE_1="mcg" (4440dff437a67938963f7ee3177b9a39f2c413a8)
GGCCGTGACGTCGCGTCCGATCGTCGCCACCGCGGTGGCCGTCGTGCTCGACTGACCCGCCGCAC
CGCTTTTCGG
>r98.1 |SOURCES={KEY=4440dff4...,fw,3576340-3576415}|ERRORS={}|SOURCE_1="mcg" (4440dff437a67938963f7ee3177b9a39f2c413a8)
GGCGTGGTTCGGCGACCATCAGGTGCTCCTCGACGTCTCGCTGACGATGCCCGCGGGCCAGGTCA
CCGCGCTGAT
>r99.1 |SOURCES={KEY=4440dff4...,bw,389311-389386}|ERRORS={}|SOURCE_1="mcg" (4440dff437a67938963f7ee3177b9a39f2c413a8)
GCAGGAACTCCCACACGCGCGCGAAGCCGTCACGGGCACGCGGTCCGATGACCGGGTGAGCGCCG
AGCAGGAACG
>r100.1 |SOURCES={KEY=4440dff4...,bw,3597737-3597812}|ERRORS={}|SOURCE_1="mcg" (4440dff437a67938963f7ee3177b9a39f2c413a8)
GGGCGACGGCGCCGATCCTTCCGGCGGAGTTCTCGCCCGACCTGCCGTCGCGGACGGGGCCTCCG
CGGAGAGTCG
>r101.1 |SOURCES={KEY=4440dff4...,fw,3694319-3694394}|ERRORS={}|SOURCE_1="mcg" (4440dff437a67938963f7ee3177b9a39f2c413a8)
CGGTGAAGACCCCGCACTTCGAGGTGCCGGTCTCGGCGCTCTCGGGCGGCAACCAGCAGAAGGTC
CTGCTCGCGC
>r102.1 |SOURCES={KEY=4440dff4...,bw,599275-599350}|ERRORS={}|SOURCE_1="mcg" (4440dff437a67938963f7ee3177b9a39f2c413a8)
GAACTCATCCCGCGGTCGGCCCCGCCGGCGGGGGAGTGACCTCCCAGGACCCTCGTAGGAGCCGA
CGCTAGCGTC
>r103.1 |SOURCES={KEY=4440dff4...,bw,1896970-1897045}|ERRORS={}|SOURCE_1="mcg" (4440dff437a67938963f7ee3177b9a39f2c413a8)
CCGTCTACGACGTGGCCCAGGAGGCCCGGGTGTCGATCGCGTCGGTGTCGTTCGCGTTCCGCCGC
CCCGACAAGC
>r104.1 |SOURCES={KEY=4440dff4...,bw,2757846-2757921}|ERRORS={}|SOURCE_1="mcg" (4440dff437a67938963f7ee3177b9a39f2c413a8)
GTTGGGGTCGGCCTCGACGACGGTCGAGCCGACCTCCTGCATGATCTTCTTCGAGCGAGCACGCA
CGGCCTGCGC
>r105.1 |SOURCES={KEY=4440dff4...,fw,752788-752863}|ERRORS={}|SOURCE_1="mcg" (4440dff437a67938963f7ee3177b9a39f2c413a8)
GGAGGCCCGGGAGTTCGCCGACACCGATGCGCAGCGATACCGCGCGCACAGCGTGCACGCCCTCG
CTCTCGCCCT
>r106.1 |SOURCES={KEY=4440dff4...,fw,2443962-2444037}|ERRORS={}|SOURCE_1="mcg" (4440dff437a67938963f7ee3177b9a39f2c413a8)
CGGCGACGATCGTCGACGTTCCGGCCTCGCGCAGAGTGGCCTCCCACACGGCGATGCGACGGTCG
ACGCTGAACC
>r107.1 |SOURCES={KEY=4440dff4...,fw,1094309-1094384}|ERRORS={}|SOURCE_1="mcg" (4440dff437a67938963f7ee3177b9a39f2c413a8)
CGCGCGCTACGCCCTCGAAGGGTCGATCGCCGTGACCGGATCGCTGATCCAGTGGCTGCGCGACC
AGCTCGGCAT
>r108.1 |SOURCES={KEY=4440dff4...,bw,2728354-2728429}|ERRORS={}|SOURCE_1="mcg" (4440dff437a67938963f7ee3177b9a39f2c413a8)
GTACAACTACGCGGCCACGGTCGCCATCATCATGGGCGTCATCACCGCCGTCATCGCCTACGTCG
TGCAGCTGCG
>r109.1 |SOURCES={KEY=4440dff4...,fw,264030-264105}|ERRORS={}|SOURCE_1="mcg" (4440dff437a67938963f7ee3177b9a39f2c413a8)
TGTCGGGCACCACGAGTCAGCCGTCCTTGTCGGCTCTCGTCGCCGCTCTCGCGCACACCGAGCGG
GACACCGGTC
>r110.1 |SOURCES={KEY=4440dff4...,fw,1554288-1554363}|ERRORS={}|SOURCE_1="mcg" (4440dff437a67938963f7ee3177b9a39f2c413a8)
AGCCGCACTCCGCCGCCCCGACCGGCTGCTCGGGCTGCACTTCTTCAACCCCGTGCCCACCTCGG
CGCTCGTCGA
>r111.1 |SOURCES={KEY=4440dff4...,bw,2504567-2504642}|ERRORS={}|SOURCE_1="mcg" (4440dff437a67938963f7ee3177b9a39f2c413a8)
TCGACAACGACGAACTCGCCAAGATCCAGCACATCGACACCGCCCTGCCGGGACGTTCGTCGGTG
ACGATCCGCG
>r112.1 |SOURCES={KEY=4440dff4...,bw,2636840-2636915}|ERRORS={}|SOURCE_1="mcg" (4440dff437a67938963f7ee3177b9a39f2c413a8)
TGGGTCAATATTCCGATGAATCGTTGGACGAGAGCATTTGCGCAACGAGCCGTTGCACAAATGCC
GGATCGGCAA
>r113.1 |SOURCES={KEY=4440dff4...,fw,865123-865198}|ERRORS={}|SOURCE_1="mcg" (4440dff437a67938963f7ee3177b9a39f2c413a8)
ACCACTCCGCATCGTCGTCCGAGATGTTGAGGCCGGTGACGACCCACGCCGTGCCGGAGTAGCTG
ATCGTCTCCC
>r114.1 |SOURCES={KEY=4440dff4...,fw,2462919-2462994}|ERRORS={}|SOURCE_1="mcg" (4440dff437a67938963f7ee3177b9a39f2c413a8)
AGCCGTGCCGCGACGTCGCCGATGTTCACCAGCAGCGCCCCCTCGGCGGGCATCACGTCGTTCCA
CGACCCGTCC
>r115.1 |SOURCES={KEY=4440dff4...,fw,2470587-2470662}|ERRORS={}|SOURCE_1="mcg" (4440dff437a67938963f7ee3177b9a39f2c413a8)
CACGTTCCTGCTGTCGCGCATCGTCGGCGACGTGACGGTGACGCGCGAACGCTTCGACGAGGTGC
TCCGGGTCGG
>r116.1 |SOURCES={KEY=4440dff4...,fw,1911907-1911982}|ERRORS={}|SOURCE_1="mcg" (4440dff437a67938963f7ee3177b9a39f2c413a8)
GTTCGTCTCGCCCTCGAACCCCACGGGCTCGGTCTACACCCCCGAAGAGACCGCCGAGATCGGCC
GCTGGGCCCT
>r117.1 |SOURCES={KEY=4440dff4...,bw,3026641-3026716}|ERRORS={}|SOURCE_1="mcg" (4440dff437a67938963f7ee3177b9a39f2c413a8)
GTCCTCGAGCTCGGCCACCACCTCGCGGGCGAGCGGACGCCGGGTGCGGATGACCCAGCCGTCGG
CGGTCTCGTG
>r118.1 |SOURCES={KEY=4440dff4...,bw,3261941-3262016}|ERRORS={}|SOURCE_1="mcg" (4440dff437a67938963f7ee3177b9a39f2c413a8)
TTCCACTGGCCGGCCCAGCGAAGCCGTAGATGTTCCAGAACAGCGGACTTCCCGGATCCCTTTGG
TCCGAGGATC
>r119.1 |SOURCES={KEY=4440dff4...,fw,379454-379529}|ERRORS={}|SOURCE_1="mcg" (4440dff437a67938963f7ee3177b9a39f2c413a8)
GGCAACCTGTCCAACTCGTACGAGTTCCAGCCCGGCACGCTGCAGGGCGCCAAGGGAACGCTGCC
CGGCAACCCG
>r120.1 |SOURCES={KEY=4440dff4...,fw,1633429-1633504}|ERRORS={}|SOURCE_1="mcg" (4440dff437a67938963f7ee3177b9a39f2c413a8)
GCTCGACCACGTCGCCGGCTACACGATCGTCAACGACATCACCACGCGCGACCTCGTCTTCCGCA
AGGACATGAA
>r121.1 |SOURCES={KEY=4440dff4...,bw,555042-555117}|ERRORS={}|SOURCE_1="mcg" (4440dff437a67938963f7ee3177b9a39f2c413a8)
GACGAGGATGCCGCGAAGCTCACCGGGCCGCTCGCGATGGACACGATCGCCGCCAACGACGCGTG
GCAGGAGCGC
>r122.1 |SOURCES={KEY=4440dff4...,bw,602565-602640}|ERRORS={}|SOURCE_1="mcg" (4440dff437a67938963f7ee3177b9a39f2c413a8)
CCGCGACCCCGATCCCGGCGACGAGCACGAAGGGGCGACCGGATGCGCCGGTCGACACGATCGTC
ACCCGGGTCT
>r123.1 |SOURCES={KEY=4440dff4...,bw,2772009-2772084}|ERRORS={}|SOURCE_1="mcg" (4440dff437a67938963f7ee3177b9a39f2c413a8)
CTCGCCGCGGTCTTCGCGCCGGTGGCCGAGGCCCTCGCCGCGAACGAGTCCACCATCGTCGAGGA
ACTCCTCGCC
>r124.1 |SOURCES={KEY=4440dff4...,fw,1189536-1189611}|ERRORS={}|SOURCE_1="mcg" (4440dff437a67938963f7ee3177b9a39f2c413a8)
CCGGCCACGAGCCGAAGGAGTGGTGGAGTTCCGCCCCCTCGTTCGGCCACTCGTCCGACACGTCG
CGCATGCGCG
>r125.1 |SOURCES={KEY=4440dff4...,fw,450970-451045}|ERRORS={}|SOURCE_1="mcg" (4440dff437a67938963f7ee3177b9a39f2c413a8)
CGGCTTCTTCTGGGGCGGACCGGTGCTCGGCGTGGTCCTGGGGCCCGCCTACGCGGGCCTGTCCG
TGCCGATCGC
>r126.1 |SOURCES={KEY=4440dff4...,bw,3157191-3157266}|ERRORS={}|SOURCE_1="mcg" (4440dff437a67938963f7ee3177b9a39f2c413a8)
ACGAACTCCAGCAGGAGCTCATCCGGCTGCAGAACGATATCGGCAAGACGATCGTGTTCGTGACG
CACGACATCG
>r127.1 |SOURCES={KEY=4440dff4...,bw,1271561-1271636}|ERRORS={}|SOURCE_1="mcg" (4440dff437a67938963f7ee3177b9a39f2c413a8)
GGCGCCCACGCCGGCCAGCGCGTGCCCGGCGTGGGCGACGGACGGCGACGAGACGTGCACGATGC
GCGTGACCCC
>r128.1 |SOURCES={KEY=4440dff4...,fw,2476010-2476085}|ERRORS={}|SOURCE_1="mcg" (4440dff437a67938963f7ee3177b9a39f2c413a8)
GGCGCTGTGGACCCTCAGGGAGCAGATCGTCGGCTCGTGGCCGTACGGCGGCTTCCCGTGGGGGC
GCATCGGAGT
>r129.1 |SOURCES={KEY=4440dff4...,fw,449759-449834}|ERRORS={}|SOURCE_1="mcg" (4440dff437a67938963f7ee3177b9a39f2c413a8)
CGGCGAGTACGGACGTGCCGCCGTCCTCCCGCGCATCGGCGACCTCGTCGACGTGATCGAGGAAG
AGGGGTTCGA
>r130.1 |SOURCES={KEY=4440dff4...,bw,681450-681525}|ERRORS={}|SOURCE_1="mcg" (4440dff437a67938963f7ee3177b9a39f2c413a8)
AGTCACGGCACCAGTCGGCGCCGAACATGCGGATGGATGCGTCGGACATGCTTCCAGCGTACGCC
GACCGGGGGT
>r131.1 |SOURCES={KEY=4440dff4...,bw,1669184-1669259}|ERRORS={}|SOURCE_1="mcg" (4440dff437a67938963f7ee3177b9a39f2c413a8)
GCCGAACGTCCGGATGCTCGCCCCCGGGGCGTGCCGTTCGGCCTGCAGCACCACGAGGGCGACCT
GCCAGATGAG
>r132.1 |SOURCES={KEY=4440dff4...,fw,3062582-3062657}|ERRORS={}|SOURCE_1="mcg" (4440dff437a67938963f7ee3177b9a39f2c413a8)
CGACTCGGTATCGTTCGTCTCGCGCTGGGCTCGCTCGTACGCCGCGGCGTGCTCGGCGCTGGACT
CCTCGGGCGT
>r133.1 |SOURCES={KEY=4440dff4...,fw,1916839-1916914}|ERRORS={}|SOURCE_1="mcg" (4440dff437a67938963f7ee3177b9a39f2c413a8)
CGGGTCCGGTATGACCACCGTAGGAATCATCGGAGCAGGAAACATCGGCCAGGCCCTCGCGCAGG
GTTTCGTGGA
>r134.1 |SOURCES={KEY=4440dff4...,fw,2937170-2937245}|ERRORS={}|SOURCE_1="mcg" (4440dff437a67938963f7ee3177b9a39f2c413a8)
TCGAGCAGCCGGTCGGCGTAGTCGGTGATCCGCAGGAACCACTGGGTCAGCTTCTTCTTCACCAC
GACGGCGCCG
>r135.1 |SOURCES={KEY=4440dff4...,fw,3462343-3462418}|ERRORS={}|SOURCE_1="mcg" (4440dff437a67938963f7ee3177b9a39f2c413a8)
CGGTGATTCCACCCTCCCCGGGATGCTCCGGCGGGTCATCGGCGGGGCGGGCGAACTCCCTCTCC
ACCTTTCGGA
>r136.1 |SOURCES={KEY=4440dff4...,fw,3230640-3230715}|ERRORS={}|SOURCE_1="mcg" (4440dff437a67938963f7ee3177b9a39f2c413a8)
GGGGGGGATCCTTTCGATGGGGGGGCACAACTCCTGCGAAGCCGCCCCACCGCCGTCGGGGGACG
GCCGGAGCGG
>r137.1 |SOURCES={KEY=4440dff4...,fw,2110814-2110889}|ERRORS={}|SOURCE_1="mcg" (4440dff437a67938963f7ee3177b9a39f2c413a8)
GCAGTCCGGATTGGCGGTCGGCCCCCAGAAATCGAGGTCGTCGAAGCCACGCTGCATGTCGATCA
CGAGGAGAGC
>r138.1 |SOURCES={KEY=4440dff4...,bw,534324-534399}|ERRORS={}|SOURCE_1="mcg" (4440dff437a67938963f7ee3177b9a39f2c413a8)
GGGCCGCACAACCTAAGGCAGCTGACGACGCTACGCTGCGCGATGAGGCCGACCAAGCCCACTCT
CGAGAGAGTC
>r139.1 |SOURCES={KEY=4440dff4...,bw,2734556-2734631}|ERRORS={}|SOURCE_1="mcg" (4440dff437a67938963f7ee3177b9a39f2c413a8)
GTCGAGCCCGCCCCGCGGCGCCGGCGCCAGAGAACCAGGCCGCCGAGGAGGAGCAGCAGACCGGC
ACCGGCCCCG
>r140.1 |SOURCES={KEY=4440dff4...,fw,2599539-2599614}|ERRORS={}|SOURCE_1="mcg" (4440dff437a67938963f7ee3177b9a39f2c413a8)
CCGACCTCGAAGAGTCCGTGCTGGATCTGTACGCCCGAAACGGAGCAGCATCATGACCGCCATCG
CACAGCGCAC
>r141.1 |SOURCES={KEY=4440dff4...,fw,2175894-2175969}|ERRORS={}|SOURCE_1="mcg" (4440dff437a67938963f7ee3177b9a39f2c413a8)
GTTCTTCTACCTCGCGGGGGTCTGGCGCCTCCGCCGTCGCGGCGACTCCTGGCCGATCTACCGCA
CGATCCTGTG
>r142.1 |SOURCES={KEY=4440dff4...,bw,1569198-1569273}|ERRORS={}|SOURCE_1="mcg" (4440dff437a67938963f7ee3177b9a39f2c413a8)
GGGCCCGAGCGCGTCGACGAGGTGTACGCCGGCAGCGAGTCCAACGGCCTCACCCGCATCACCGG
CACGGAATGG
>r143.1 |SOURCES={KEY=4440dff4...,bw,3285291-3285366}|ERRORS={}|SOURCE_1="mcg" (4440dff437a67938963f7ee3177b9a39f2c413a8)
CCGCCCGCAGCGGCGCGCAACGGCGAGTGTCCAGGACACGCCGTTACGTCGGGCCCCGATGCGGC
GTGTCTTGGA
>r144.1 |SOURCES={KEY=4440dff4...,fw,2134547-2134622}|ERRORS={}|SOURCE_1="mcg" (4440dff437a67938963f7ee3177b9a39f2c413a8)
CGGTCTTGCGAGCCGTCAGGATCGCCTCGTCGATCGACAACGCGCCCAGATTCTTGATCTGGTCG
CCGTACCCCG
>r145.1 |SOURCES={KEY=4440dff4...,bw,1773405-1773480}|ERRORS={}|SOURCE_1="mcg" (4440dff437a67938963f7ee3177b9a39f2c413a8)
AAGGCGGTCATCGACTCCCGCCGCGCCAAGTCGTGGGCCAAGCTGATCAAGAACATCGAGGTCGC
CGCCAAGCTC
>r146.1 |SOURCES={KEY=4440dff4...,fw,3517099-3517174}|ERRORS={}|SOURCE_1="mcg" (4440dff437a67938963f7ee3177b9a39f2c413a8)
CAGGACGAGGAGGAAGACCCCGGCGAGGAACGTGGAGATGCGCGTGCGCGCGCCGGATGCCTTGA
CGTTGATCAT
>r147.1 |SOURCES={KEY=4440dff4...,fw,1364362-1364437}|ERRORS={}|SOURCE_1="mcg" (4440dff437a67938963f7ee3177b9a39f2c413a8)
GCCCACGACGACGCCGTAGCCCTCCGGCGCGGGGACATCGCCGAAGAATTCGGCGTAGTGCCGAC
GGCGCGCTAT
>r148.1 |SOURCES={KEY=4440dff4...,bw,760003-760078}|ERRORS={}|SOURCE_1="mcg" (4440dff437a67938963f7ee3177b9a39f2c413a8)
GCGTCCCCTCGAGGAGAGGGTGGGGGCGTACGCCCCCGCGGTCGAGCCGGATGCCGCGCCCGTCG
CCGACGCGCC
>r149.1 |SOURCES={KEY=4440dff4...,bw,416768-416843}|ERRORS={}|SOURCE_1="mcg" (4440dff437a67938963f7ee3177b9a39f2c413a8)
GATGAGGGGGGTGGAGGCGTCGGTCATGTCGATGACAAGTCTAGGCGGGGGCTCCGACACCCCGC
CCCGGTGCGG
>r150.1 |SOURCES={KEY=4440dff4...,fw,2773946-2774021}|ERRORS={}|SOURCE_1="mcg" (4440dff437a67938963f7ee3177b9a39f2c413a8)
TGAGGCGCTGCGGGAAGGCGGCCAGGATGCGGCCGGCGAGCGAGATGTCGCGGGTCTCGACATCG
ATGCCCGCCT
>r151.1 |SOURCES={KEY=4440dff4...,fw,3733915-3733990}|ERRORS={}|SOURCE_1="mcg" (4440dff437a67938963f7ee3177b9a39f2c413a8)
GTTCGGGGTTCATCGTCGCGGACGCCGCGCTGCCCTCGCTGCGCAAGGCGAAGGCATCGGGCTCG
GGCGAGTACC
>r152.1 |SOURCES={KEY=4440dff4...,fw,2362963-2363038}|ERRORS={}|SOURCE_1="mcg" (4440dff437a67938963f7ee3177b9a39f2c413a8)
CGGGCAGTCCGCCGGAGCCCGCGGCGGCGCCGACCTTGGCGACGTAGTCGTCGTTGGGCACGACG
GTCAGCTCGA
>r153.1 |SOURCES={KEY=4440dff4...,bw,3539534-3539609}|ERRORS={}|SOURCE_1="mcg" (4440dff437a67938963f7ee3177b9a39f2c413a8)
ACCTGCGCATCGGCTTCGACACCCGCGAGGGGCTCATCCTCCGCCAGCTGTCGTTCGCCGGTCGC
CCGGTGATGT
>r154.1 |SOURCES={KEY=4440dff4...,fw,1234044-1234119}|ERRORS={}|SOURCE_1="mcg" (4440dff437a67938963f7ee3177b9a39f2c413a8)
CCTCGATGCGACCGTCCGGGCCGACCGCGAGCAGCAGACGGACATCCCGGTCGCGCAGTTCGTCG
AGTGACCCCA
>r155.1 |SOURCES={KEY=4440dff4...,fw,1878719-1878794}|ERRORS={}|SOURCE_1="mcg" (4440dff437a67938963f7ee3177b9a39f2c413a8)
TCGGCCTGTCGCTCATCGTCGCCATCGGCGCGCAGAACCTCTTCGTGCTGCGCCAGGGCGTGCGC
CGCGAGCACG
>r156.1 |SOURCES={KEY=4440dff4...,fw,760405-760480}|ERRORS={}|SOURCE_1="mcg" (4440dff437a67938963f7ee3177b9a39f2c413a8)
CACCGAGCGCGGCCGGATGCCGCGGGACCGGCGTCAGCCGCGGAACCCGGCCGGATTCGCGAGGA
GGTCGGCGAA
>r157.1 |SOURCES={KEY=4440dff4...,bw,3511053-3511128}|ERRORS={}|SOURCE_1="mcg" (4440dff437a67938963f7ee3177b9a39f2c413a8)
GTGCTCGCCGTCGCCGACGGGACGGCGGAGGCTCATGGCTGACGTGCTCGTGGTGGGGGCGGGTC
CGGTCGGGCT
>r158.1 |SOURCES={KEY=4440dff4...,bw,2469773-2469848}|ERRORS={}|SOURCE_1="mcg" (4440dff437a67938963f7ee3177b9a39f2c413a8)
GTCGGCCTCCGTCTGGTCAGCGGGCACGACGACCAGCACCTGGGAGCCGACGGTCTGGCCCTCGA
GCGCGGAGGC
>r159.1 |SOURCES={KEY=4440dff4...,bw,823881-823956}|ERRORS={}|SOURCE_1="mcg" (4440dff437a67938963f7ee3177b9a39f2c413a8)
CGATGTAGAACGCCGACCACCGCGCCGACTCGCCGATGGTCGGCTCGTGAGCCTTACGGACGTGC
GCGAAGAACT
>r160.1 |SOURCES={KEY=4440dff4...,bw,520930-521005}|ERRORS={}|SOURCE_1="mcg" (4440dff437a67938963f7ee3177b9a39f2c413a8)
GTCGTGGATGCCGGCATGCTCACGACCGTGCAGGACCTGCCCGGACGCGTCGGGTATTGGCAGAT
CGGCGTCCCG
>r161.1 |SOURCES={KEY=4440dff4...,fw,2837939-2838014}|ERRORS={}|SOURCE_1="mcg" (4440dff437a67938963f7ee3177b9a39f2c413a8)
TGGAGGTTACGCTAGTCCCGACGGATGCGAGAAGGTGGGCGGATGAGCGAGGATGCCACGATCGG
CCGACCCGGC
>r162.1 |SOURCES={KEY=4440dff4...,bw,2279714-2279789}|ERRORS={}|SOURCE_1="mcg" (4440dff437a67938963f7ee3177b9a39f2c413a8)
CTCCGGAGATCTCGTGGGCGTCGCGGAAGGCCACGCCCTGCCGGACGAGCCACTCGGCGACGTCG
GTCGCGAGCG
>r163.1 |SOURCES={KEY=4440dff4...,bw,1542086-1542161}|ERRORS={}|SOURCE_1="mcg" (4440dff437a67938963f7ee3177b9a39f2c413a8)
CACCGGTGTGACGCCGACGCCCGATCAGGTCGCTCGGGCCTCGGCGCACTCGCGCGCTTGACACG
ACAGGGCCCC
>r164.1 |SOURCES={KEY=4440dff4...,bw,719571-719646}|ERRORS={}|SOURCE_1="mcg" (4440dff437a67938963f7ee3177b9a39f2c413a8)
CTGCTCGTGTCGCTGACGATCGTGCCCGTCCTGGCCTCGTGGTTCCTCAAGCCCGGGAAGGTGGT
CCGGGACGCC
>r165.1 |SOURCES={KEY=4440dff4...,bw,601838-601913}|ERRORS={}|SOURCE_1="mcg" (4440dff437a67938963f7ee3177b9a39f2c413a8)
GCGTCGGCGAGGCGGTCGATCAGTGCGGTCGTGGCTGCGGACGAGATGCCCAGCATCTCGGCGAG
GAGTCGCGGG
>r166.1 |SOURCES={KEY=4440dff4...,fw,1198108-1198183}|ERRORS={}|SOURCE_1="mcg" (4440dff437a67938963f7ee3177b9a39f2c413a8)
CTCGTAGAAACCGGCACCAGACTCGACAGGGTCGCCTCAGGAAGGAAATCCCGCATGGCCAAGCA
GTCCATCTTC
>r167.1 |SOURCES={KEY=4440dff4...,fw,1010723-1010798}|ERRORS={}|SOURCE_1="mcg" (4440dff437a67938963f7ee3177b9a39f2c413a8)
GCGAGGTTCAGCCACGGCCGGGTGATCACCACCGTCACGCCGTCGTCGACCACGGTGTCTTCGAA
CGTCGCGACG
>r168.1 |SOURCES={KEY=4440dff4...,bw,1875072-1875147}|ERRORS={}|SOURCE_1="mcg" (4440dff437a67938963f7ee3177b9a39f2c413a8)
GAGGACGGCTCCGCCGACCATGAGGACGGTCTCGGTGCTGGCCCAGTCGAACGAGCGGCCGGCGT
TGGTCACCCA
>r169.1 |SOURCES={KEY=4440dff4...,fw,152286-152361}|ERRORS={}|SOURCE_1="mcg" (4440dff437a67938963f7ee3177b9a39f2c413a8)
GGGCGCGAAACGCGGCGACTACGGTCGATTGCGCATGCTCGTGATCGATGCCGAGACGCCGGTGC
CCGGCCCCGG
>r170.1 |SOURCES={KEY=4440dff4...,bw,2382717-2382792}|ERRORS={}|SOURCE_1="mcg" (4440dff437a67938963f7ee3177b9a39f2c413a8)
TCGCCAGGAATCGTCGCCTCGGGCTGGCGGGAGGCGACAAATCCTGGCGACTCAGGCGCTTCGCG
GAACACAGAC
>r171.1 |SOURCES={KEY=4440dff4...,bw,236157-236232}|ERRORS={}|SOURCE_1="mcg" (4440dff437a67938963f7ee3177b9a39f2c413a8)
GACGTTGCGTCCGACCACGTGATGCCCGCGGTCACGGGCCAGCTGCAGGAGCGAGTCGCGCGTGA
TGCCCTCGAG
>r172.1 |SOURCES={KEY=4440dff4...,bw,332175-332250}|ERRORS={}|SOURCE_1="mcg" (4440dff437a67938963f7ee3177b9a39f2c413a8)
CGACGGTGGTGGACCACAGATCCTTCAGCTTCGCGAGGTCGTCGATCACCTCCGCTTCGCCCGCG
AGCGACAGCC
>r173.1 |SOURCES={KEY=4440dff4...,bw,3238506-3238581}|ERRORS={}|SOURCE_1="mcg" (4440dff437a67938963f7ee3177b9a39f2c413a8)
ATGGTCGTGGATCGCGTTTATGGCGGATGGTGGGCCGCGGCGCGGCGCCGCACACGGCGGAAGCA
GGCGACCGCG
>r174.1 |SOURCES={KEY=4440dff4...,bw,2837563-2837638}|ERRORS={}|SOURCE_1="mcg" (4440dff437a67938963f7ee3177b9a39f2c413a8)
ATCCCGACGCCCGCACCCGAGGTGGTGTTCGAGGCGGCCGCGACCATCGGCATCCAGACGGTCAT
CGACCCGTTC
>r175.1 |SOURCES={KEY=4440dff4...,fw,3631610-3631685}|ERRORS={}|SOURCE_1="mcg" (4440dff437a67938963f7ee3177b9a39f2c413a8)
CCCTCCTGATCATGGGCGTCGCCACCCTCACGGCGCTCCGCGCCTTCGTCTACGACCGCCTCGAC
GAGCAGGTCC
>r176.1 |SOURCES={KEY=4440dff4...,bw,558333-558408}|ERRORS={}|SOURCE_1="mcg" (4440dff437a67938963f7ee3177b9a39f2c413a8)
TCGTGCTGCTGACCCTCCTCGGCGTGGCCGCCTATGCCGTCGGGGGTGTGGTGCTGTTCGCCACG
GCGCATCGCG
>r177.1 |SOURCES={KEY=4440dff4...,bw,1298847-1298922}|ERRORS={}|SOURCE_1="mcg" (4440dff437a67938963f7ee3177b9a39f2c413a8)
GACGAGGGGCGAGACGGCGGCCAGGGCGGGAAGGACCGTGAAGCCCAGGAGCCTCCGGCGCGTGG
CACGGCTGTC
>r178.1 |SOURCES={KEY=4440dff4...,fw,554098-554173}|ERRORS={}|SOURCE_1="mcg" (4440dff437a67938963f7ee3177b9a39f2c413a8)
GCCGGACGGCGGTGCGGCACAGGACGATGGCATCCGCGATCTCGGCCGCTGATCCGGCCTCCATC
GTGATCTCGA
>r179.1 |SOURCES={KEY=4440dff4...,bw,3147233-3147308}|ERRORS={}|SOURCE_1="mcg" (4440dff437a67938963f7ee3177b9a39f2c413a8)
CGCCCTGGCTGCCCCCGGTGACGGCGATGCGCGTGGCATCCACTCCGGGGAGCTCGCGGACCACG
TCGACCAGAC
>r180.1 |SOURCES={KEY=4440dff4...,fw,584560-584635}|ERRORS={}|SOURCE_1="mcg" (4440dff437a67938963f7ee3177b9a39f2c413a8)
CCGCGCGCTCCTCGGCGGCGGCGGACAGGCCCACCGCGTCGCCCGTCGCGCCCCCCGCGCCCGCA
TGTACCGCGG
>r181.1 |SOURCES={KEY=4440dff4...,fw,2217121-2217196}|ERRORS={}|SOURCE_1="mcg" (4440dff437a67938963f7ee3177b9a39f2c413a8)
GCGGGCGAGGACGAGGTCGATGCCGACCCCGATCCCCACGGCCACCACGATCGAGACGATCACCG
CGACCACCGG
>r182.1 |SOURCES={KEY=4440dff4...,fw,1826144-1826219}|ERRORS={}|SOURCE_1="mcg" (4440dff437a67938963f7ee3177b9a39f2c413a8)
CGCGGGCACCGGGCTCGGCGTGCTCGTCGGCTTCCTGATCCCTCCGGTCGCCGTCTGGAGCGTCA
TCCTGTGGGG
>r183.1 |SOURCES={KEY=4440dff4...,fw,735506-735581}|ERRORS={}|SOURCE_1="mcg" (4440dff437a67938963f7ee3177b9a39f2c413a8)
TCTCGTCGTGAAGCTGCCGGAGCAGCGCATCGGCGAGCTCACCGCCGACGGCGTCGCTGCCCCGA
TGATCATGCG
>r184.1 |SOURCES={KEY=4440dff4...,fw,529385-529460}|ERRORS={}|SOURCE_1="mcg" (4440dff437a67938963f7ee3177b9a39f2c413a8)
CCGAGCACGGCGGCGTAGTCGAACCCCTCGGTCTCGAGCGTCGCGAGCGCGTCGGCGACGGTGCC
GGCGAGACCC
>r185.1 |SOURCES={KEY=4440dff4...,fw,773990-774065}|ERRORS={}|SOURCE_1="mcg" (4440dff437a67938963f7ee3177b9a39f2c413a8)
GCAGCCGGCTACGCCGCGTGCTTCCACAGCGCGCTGCACGCCGTCGCCCGCGGTCACAAGGTGAA
GCTGCAGGAC
>r186.1 |SOURCES={KEY=4440dff4...,bw,1272280-1272355}|ERRORS={}|SOURCE_1="mcg" (4440dff437a67938963f7ee3177b9a39f2c413a8)
GCCGCACCAGCGCGATAAACGCGATTGGCGGCGAGAAACGGGATGCCGTGGCGTTTCTCGTCGTG
GATCGCGTTT
>r187.1 |SOURCES={KEY=4440dff4...,fw,2854301-2854376}|ERRORS={}|SOURCE_1="mcg" (4440dff437a67938963f7ee3177b9a39f2c413a8)
TGTTCGCCCTGCTGCTGGACTCGCCGCTGCTGCGCGGCAAGCGCTTCTTCCGCCTGGCGTTCTTC
GTGCCGTACG
>r188.1 |SOURCES={KEY=4440dff4...,bw,2535981-2536056}|ERRORS={}|SOURCE_1="mcg" (4440dff437a67938963f7ee3177b9a39f2c413a8)
CCGCGGTGCCGTCGCCCGAGCGCGATTGGTTCGACCTCGGCATCGTCGTCGTGATCGACGGGCGG
ACCATCCCGT
>r189.1 |SOURCES={KEY=4440dff4...,bw,1612021-1612096}|ERRORS={}|SOURCE_1="mcg" (4440dff437a67938963f7ee3177b9a39f2c413a8)
TGGAGTTCCGCTGGCGCACTGCGGCGTGGGGGGCGGAATCCGGCATCCTCCACACGTCGCGGGGC
GAGATCCGCG
>r190.1 |SOURCES={KEY=4440dff4...,fw,1193067-1193142}|ERRORS={}|SOURCE_1="mcg" (4440dff437a67938963f7ee3177b9a39f2c413a8)
AGCGCCGCTCCGATCCCGACCCAGACCGCGTACGCCGTCCCCGTCGGGATCTCTCTCATCGCCCA
CGCGAGCCCG
>r191.1 |SOURCES={KEY=4440dff4...,bw,2405993-2406068}|ERRORS={}|SOURCE_1="mcg" (4440dff437a67938963f7ee3177b9a39f2c413a8)
TCGACGCCCTTCGGCATCCAATTGACGATCTCGATCCTCATCACGTACCAGTGGACCGGGTACAA
CGCGATCATC
>r192.1 |SOURCES={KEY=4440dff4...,bw,3165944-3166019}|ERRORS={}|SOURCE_1="mcg" (4440dff437a67938963f7ee3177b9a39f2c413a8)
TACCGCTTCTACTTCCTCTCCGCGATCGCGTTCGGTCAGGACGGGTCGTTCTCGTGGGAAGACCT
GTCGGCCCGC
>r193.1 |SOURCES={KEY=4440dff4...,bw,386994-387069}|ERRORS={}|SOURCE_1="mcg" (4440dff437a67938963f7ee3177b9a39f2c413a8)
GCACGATCAGCAGCAACCGGAGATTGTTGATCCACATCCCCGCGTTGTCGATCCGCACGATCCAC
TCGAACTGAC
>r194.1 |SOURCES={KEY=4440dff4...,bw,1815533-1815608}|ERRORS={}|SOURCE_1="mcg" (4440dff437a67938963f7ee3177b9a39f2c413a8)
GTCCTCACGCTCCTGGCCGTCATGGTCCCGAAGGAGTTCCTGACGGCCACGGTCGCCTCCGTGCA
GACGCTCTGC
>r195.1 |SOURCES={KEY=4440dff4...,bw,3665841-3665916}|ERRORS={}|SOURCE_1="mcg" (4440dff437a67938963f7ee3177b9a39f2c413a8)
CCGACCTGTTCGACCTCGCGATGGACGACGGCACGAGCTCGTGGCACCTCGGCCCCGAGGGCGAG
TGGACGCGCC
>r196.1 |SOURCES={KEY=4440dff4...,fw,545946-546021}|ERRORS={}|SOURCE_1="mcg" (4440dff437a67938963f7ee3177b9a39f2c413a8)
GAGCGGCTGGACGAGATCGAGGGCCGCGACCCGCTGGTCGAGCGTGGGCGGCTCCTCGCCCGTCC
AGTCCTCGTC
>r197.1 |SOURCES={KEY=4440dff4...,bw,3650121-3650196}|ERRORS={}|SOURCE_1="mcg" (4440dff437a67938963f7ee3177b9a39f2c413a8)
GCGTTCATGAACCACGGGTCGAAGTCGACCGTCGTCGTGCGGCCGTCGGCGACCGCGCTCAGCGT
CGACCACAGC
>r198.1 |SOURCES={KEY=4440dff4...,fw,3124417-3124492}|ERRORS={}|SOURCE_1="mcg" (4440dff437a67938963f7ee3177b9a39f2c413a8)
ACGCGTGGTTGCCCATCGTGCCGCGCTCGACGTCGAGCTTGTCGACGGTCTCACGCAGACGACGG
AACGCCTCGG
>r199.1 |SOURCES={KEY=4440dff4...,bw,1601415-1601490}|ERRORS={}|SOURCE_1="mcg" (4440dff437a67938963f7ee3177b9a39f2c413a8)
GCTCCGGGCGACGAGCTGCACCCGGTGCAGGAGGCGCTGGCATCCGGATTCGGGTTCCAGTGCGG
ATTCTGCACC
>r200.1 |SOURCES={KEY=4440dff4...,fw,221971-222046}|ERRORS={}|SOURCE_1="mcg" (4440dff437a67938963f7ee3177b9a39f2c413a8)
ATCCCGTTCCCCGCTTACGGCCTCTACTCGCAGCTCCCGTGGCGCAAGCAGGTGCTCGAGGGACT
GCTCGGCGCC
>r201.1 |SOURCES={KEY=4440dff4...,fw,3394588-3394663}|ERRORS={}|SOURCE_1="mcg" (4440dff437a67938963f7ee3177b9a39f2c413a8)
AGCGAACGCCACCAGATGCGCCGGTGCGCCGGTGGCGATGACGCCGAGGCCCCCGAGTCCGGCGA
TCCGCGCGGG
>r202.1 |SOURCES={KEY=4440dff4...,bw,2238045-2238120}|ERRORS={}|SOURCE_1="mcg" (4440dff437a67938963f7ee3177b9a39f2c413a8)
CCTCCACGGTAGGCCGAGCTCCCGACATTCGCAGGGACCGACGCGGGGTTCGAGACCGGACCGAT
ACCGCGGTTC
>r203.1 |SOURCES={KEY=4440dff4...,bw,889927-890002}|ERRORS={}|SOURCE_1="mcg" (4440dff437a67938963f7ee3177b9a39f2c413a8)
CCGGAGCACGGGACGCGCCCCGAAGGGGACGCGTACGTGCCGCACCGCCCCGGGGCCGGCGAAGG
GCGCCCGGGA
>r204.1 |SOURCES={KEY=4440dff4...,bw,1243778-1243853}|ERRORS={}|SOURCE_1="mcg" (4440dff437a67938963f7ee3177b9a39f2c413a8)
GTGTCGACACTCAGCGAACTCGTCTACGCCCAGGGCCGCTCCAGCGAGGCCGACGTCGAGTGGTT
GCACCGGCTC
>r205.1 |SOURCES={KEY=4440dff4...,bw,209955-210030}|ERRORS={}|SOURCE_1="mcg" (4440dff437a67938963f7ee3177b9a39f2c413a8)
CGACAGCGCCCTCCGGGCAATTGGCACCCTCCGCGATCTCGGCATCGACTCTGACTCGATCACCG
CTGACATCGC
>r206.1 |SOURCES={KEY=4440dff4...,fw,3503160-3503235}|ERRORS={}|SOURCE_1="mcg" (4440dff437a67938963f7ee3177b9a39f2c413a8)
CCGGTTATCTTGCCCCCGCCGTCGAGGTCGGACGTGTCGCGGGACGGGCCGCGCGAGGATTCGGC
CTCGGAGCGA
>r207.1 |SOURCES={KEY=4440dff4...,bw,3614728-3614803}|ERRORS={}|SOURCE_1="mcg" (4440dff437a67938963f7ee3177b9a39f2c413a8)
AGCCGAGGTAGTTGAGCTTCGAGTCGCCGAGCACCGCGCGGAGCACGTCCATGTCGCGCGCGGAG
TTGTCGGTGG
>r208.1 |SOURCES={KEY=4440dff4...,fw,1354357-1354432}|ERRORS={}|SOURCE_1="mcg" (4440dff437a67938963f7ee3177b9a39f2c413a8)
GCGCCCCTTCCGCCCAGACCGCCGCCGGACCGTCCGACCCGTGCGGCGACGCAACGATGTGACGG
AATCCCGGTG
>r209.1 |SOURCES={KEY=4440dff4...,fw,1767473-1767548}|ERRORS={}|SOURCE_1="mcg" (4440dff437a67938963f7ee3177b9a39f2c413a8)
CCGTCCTGCCGGGTGTTCTCCCGCACCTTGTCGAAGACGACCGTCGTGTCGTACAGCGAATACGA
GAGGATCGTC
>r210.1 |SOURCES={KEY=4440dff4...,fw,1119934-1120009}|ERRORS={}|SOURCE_1="mcg" (4440dff437a67938963f7ee3177b9a39f2c413a8)
CGCGGAGCCGGCGGCCTGGAAGCCGAACATGCGCGGCACGCGCGTCGACACGCCACGGTCGGCCT
CTTCGCGGTA
>r211.1 |SOURCES={KEY=4440dff4...,bw,1674386-1674461}|ERRORS={}|SOURCE_1="mcg" (4440dff437a67938963f7ee3177b9a39f2c413a8)
CCTCGATGACCTCGGTGAACACACCGGTGTTGCGGTGCCCGTCGCTCGGCGCCATGACGTGGACG
TCGTGTCCGC
>r212.1 |SOURCES={KEY=4440dff4...,fw,113491-113566}|ERRORS={}|SOURCE_1="mcg" (4440dff437a67938963f7ee3177b9a39f2c413a8)
GGGTTCCGAGCATCGACATCGCGTCGCTGACGAAGCAGACCGGTCACACCACGCTCGACTACGGC
TTCGTCAACA
>r213.1 |SOURCES={KEY=4440dff4...,bw,2744623-2744698}|ERRORS={}|SOURCE_1="mcg" (4440dff437a67938963f7ee3177b9a39f2c413a8)
ACCATGGTCGCGGGCAGGGACATGAGACCTCCTCGTCGCTCCGGGCCGGCATCCACGCTCTCCCG
AAGTTGTGTA
>r214.1 |SOURCES={KEY=4440dff4...,fw,3649665-3649740}|ERRORS={}|SOURCE_1="mcg" (4440dff437a67938963f7ee3177b9a39f2c413a8)
CGCCCAGGCCGCCCCCGACCTCATCCTCGTCAACTCCACGCGGGGTACCGAGATCTTCGATGCTC
TGTCGGCCAT
>r215.1 |SOURCES={KEY=4440dff4...,fw,3246353-3246428}|ERRORS={}|SOURCE_1="mcg" (4440dff437a67938963f7ee3177b9a39f2c413a8)
ACCAGGCCGAGCGCCACGGCGGCGACGATGACGACGGGGTTGAGCGTGTCGAACATCGGGAAGGC
GAAGAACGCC
>r216.1 |SOURCES={KEY=4440dff4...,bw,358638-358713}|ERRORS={}|SOURCE_1="mcg" (4440dff437a67938963f7ee3177b9a39f2c413a8)
GATGGAGTAGAGCTTACGGCGAGCCTCGTCGAGGATCTCGACGGCCTGCGCGACCTGCTCCTTGT
CACCCGTGCG
>r217.1 |SOURCES={KEY=4440dff4...,bw,2524871-2524946}|ERRORS={}|SOURCE_1="mcg" (4440dff437a67938963f7ee3177b9a39f2c413a8)
ATCCTGCCCGCCCACCGCCTGCAGGAGCTCGGCTTCGAGCTCATGGCCACCGAGGGGACGGCCGA
GATCCTCGCC
>r218.1 |SOURCES={KEY=4440dff4...,bw,1413513-1413588}|ERRORS={}|SOURCE_1="mcg" (4440dff437a67938963f7ee3177b9a39f2c413a8)
TCCCCTCGAGGCGGACCTCGCCGCCGGCGCCGACGGATAGAGGCACGGCGCGTCCTGACCGCAGG
TCGGCGGCGC
>r219.1 |SOURCES={KEY=4440dff4...,bw,2567761-2567836}|ERRORS={}|SOURCE_1="mcg" (4440dff437a67938963f7ee3177b9a39f2c413a8)
CCGACGTCGGCGCTGCGGTGTCGATCGGCGCCGGCGCGGCGAGGGGCCCGACGATGGCGGTCAGC
GTCGGCGCGA
>r220.1 |SOURCES={KEY=4440dff4...,bw,1724928-1725003}|ERRORS={}|SOURCE_1="mcg" (4440dff437a67938963f7ee3177b9a39f2c413a8)
TCGGCGAGGCCGTTCTCGGCCTTGCGGCCCTTGCGGGCTTCGAAGTCCTCGATGAGGTTGTCGGA
GCGGAAGCGC
>r221.1 |SOURCES={KEY=4440dff4...,bw,2346307-2346382}|ERRORS={}|SOURCE_1="mcg" (4440dff437a67938963f7ee3177b9a39f2c413a8)
CACGAGCACGAGCGCGACGACGTCGAGGACCGACTCCAGGGTCACCGGGGGTTCTCCTTCCGTGC
GACGAACCGC
>r222.1 |SOURCES={KEY=4440dff4...,bw,139758-139833}|ERRORS={}|SOURCE_1="mcg" (4440dff437a67938963f7ee3177b9a39f2c413a8)
CCGCGTCCGCGACGTCCTTGTAGACGGTGACGCGCGAGGAGGTGGACGGGCGTTCGACGATGCGG
CCGAAGTCGG
>r223.1 |SOURCES={KEY=4440dff4...,fw,2991087-2991162}|ERRORS={}|SOURCE_1="mcg" (4440dff437a67938963f7ee3177b9a39f2c413a8)
GCCCTTCAGACGCTCCTCGACGAGGTCGACGAGTCCGGACACGTACGCGGGGTCGATCCCCGGCG
TGGGCGTGCG
>r224.1 |SOURCES={KEY=4440dff4...,fw,1380261-1380336}|ERRORS={}|SOURCE_1="mcg" (4440dff437a67938963f7ee3177b9a39f2c413a8)
AGATCCGATGACGGATGCCACACCCTCGGTTCCCTCGCTCCGCCGCCACAGCCTCGACGCCGTGC
TCGCCTATGC
>r225.1 |SOURCES={KEY=4440dff4...,bw,1552332-1552407}|ERRORS={}|SOURCE_1="mcg" (4440dff437a67938963f7ee3177b9a39f2c413a8)
TTGTCGCGGGCCGTGAGCCGCGGGTTGGTGAAGCGCCAGCCGATGGACGTGTCGTACGCCTCGCC
CGGCTTGGCC
>r226.1 |SOURCES={KEY=4440dff4...,bw,3543909-3543984}|ERRORS={}|SOURCE_1="mcg" (4440dff437a67938963f7ee3177b9a39f2c413a8)
ACCAGTCGCGCTTCGTCCGACAGCGGGAAGTCGGGGTCGGTGTCGACGACGACCAGGCGCCCGTC
GACGAACAGC
>r227.1 |SOURCES={KEY=4440dff4...,bw,1936447-1936522}|ERRORS={}|SOURCE_1="mcg" (4440dff437a67938963f7ee3177b9a39f2c413a8)
GCGGTTGGCGACCGCCGCCTACGGTCAGGAGCGCGTCCGCATGCTCGTCGTCCAGCTTCAGGCGG
CGGCGCGGGA
>r228.1 |SOURCES={KEY=4440dff4...,fw,1671089-1671164}|ERRORS={}|SOURCE_1="mcg" (4440dff437a67938963f7ee3177b9a39f2c413a8)
CGCCTTCATCCAGTACGTCGCCCAGATCCTCGGCGGCGTGCTCATGGCCAGCTTCATGACGGTGA
TGATCCCGCG
>r229.1 |SOURCES={KEY=4440dff4...,fw,2085500-2085575}|ERRORS={}|SOURCE_1="mcg" (4440dff437a67938963f7ee3177b9a39f2c413a8)
GTCGGCGGACGAGACGCGACAAGCGGCTCTGACGACCGCGCTGTCCATGCTGACGCAGTCGGGAC
TGACCGTCAG
>r230.1 |SOURCES={KEY=4440dff4...,fw,1157431-1157506}|ERRORS={}|SOURCE_1="mcg" (4440dff437a67938963f7ee3177b9a39f2c413a8)
GTGATGTCCGGGCGTTGCACGATGTCCGCGGAGTACACCTCACGCCGCGTGTCGGCCATGACCGT
CAGCGACGTC
>r231.1 |SOURCES={KEY=4440dff4...,bw,888521-888596}|ERRORS={}|SOURCE_1="mcg" (4440dff437a67938963f7ee3177b9a39f2c413a8)
GGATGCTGTCGGAGTCCTTCAGCACGGGCTTCCAGACGACCTTCACCGGGAGGCCGGCGAGGCCC
TCGACGACGG
>r232.1 |SOURCES={KEY=4440dff4...,bw,160866-160941}|ERRORS={}|SOURCE_1="mcg" (4440dff437a67938963f7ee3177b9a39f2c413a8)
CCTTCCTACCGGAACGGGTTCAGACACTGTCGTCGTCTCGCCCCAGCCTCCAGCATCGATACCGC
TGACCACCTC
>r233.1 |SOURCES={KEY=4440dff4...,fw,45244-45319}|ERRORS={}|SOURCE_1="mcg" (4440dff437a67938963f7ee3177b9a39f2c413a8)
AAGCTCCTGGTCATCCCGTTGCTGGTCGCGATCCTCATCACCGCGCTCGTGTGGCCCGCGTTCTC
GTTCCTCCTG
>r234.1 |SOURCES={KEY=4440dff4...,fw,34659-34734}|ERRORS={}|SOURCE_1="mcg" (4440dff437a67938963f7ee3177b9a39f2c413a8)
CTGGTGCTCCTCGGCGCCGGGCAGGCGCTGATCTTCTCGCCGCTCACGCAGCTCGTCGTGCGCGA
GGTCCCCGTC
>r235.1 |SOURCES={KEY=4440dff4...,bw,232101-232176}|ERRORS={}|SOURCE_1="mcg" (4440dff437a67938963f7ee3177b9a39f2c413a8)
GGTGCTGCTCGTCAGCGACGGCCTCTACTTCAACGCCGTGCTCGACCTCAACGCGCTGCCCGGCC
CCACGCTCGA
>r236.1 |SOURCES={KEY=4440dff4...,bw,361097-361172}|ERRORS={}|SOURCE_1="mcg" (4440dff437a67938963f7ee3177b9a39f2c413a8)
GACGACACACCGGAGCCGGAGCGCGGCGCGCAGCCGGATGCGCCCGATGCCGCGCCCGCGCCGCC
CTCCGCTCCC
>r237.1 |SOURCES={KEY=4440dff4...,fw,1902436-1902511}|ERRORS={}|SOURCE_1="mcg" (4440dff437a67938963f7ee3177b9a39f2c413a8)
CGAGGAGACGGGCGGCGCGATCGGGGTCGATGTCGGGCCGCACCTCCCCCGCAGCCTGCCCCGCG
CGCAGGAGCT
>r238.1 |SOURCES={KEY=4440dff4...,fw,1464667-1464742}|ERRORS={}|SOURCE_1="mcg" (4440dff437a67938963f7ee3177b9a39f2c413a8)
GTTACGACTGCGTCTCCACCCGCCGCCTGCGCGACTGGCTCGTCGAGCGGGCGCGCGAGGGCGGG
GCGATGCCCG
>r239.1 |SOURCES={KEY=4440dff4...,bw,258193-258268}|ERRORS={}|SOURCE_1="mcg" (4440dff437a67938963f7ee3177b9a39f2c413a8)
TCGACGGCACCTTCTCGTTCACGGTCCCGGCCGCCCCGACCCCGACCCCGACGGCCACCCCCACC
ACGACCCCGT
>r240.1 |SOURCES={KEY=4440dff4...,bw,2497665-2497740}|ERRORS={}|SOURCE_1="mcg" (4440dff437a67938963f7ee3177b9a39f2c413a8)
TGGGCGTGCACACGCCGGTGACGATGCCGGAGGTGGCGGAGCGCGTGTGTGTGGCGTTGATGTCG
ATTCCGACCG
>r241.1 |SOURCES={KEY=4440dff4...,fw,1369651-1369726}|ERRORS={}|SOURCE_1="mcg" (4440dff437a67938963f7ee3177b9a39f2c413a8)
GGTGCACGAGAACACCACCGTCGGGGTGTCCCGCTCCCACGGGCGGCCGTCGCGGGAGTCGGCGA
CACCGCCCCA
>r242.1 |SOURCES={KEY=4440dff4...,fw,125083-125158}|ERRORS={}|SOURCE_1="mcg" (4440dff437a67938963f7ee3177b9a39f2c413a8)
CTTCCACTGCCCGGTGTAGAACTGGCCTGGCTGATTTCCGAGAGCGAGGTCGTCGTCGCACGGAT
AGGGCTTGAA
>r243.1 |SOURCES={KEY=4440dff4...,fw,2379817-2379892}|ERRORS={}|SOURCE_1="mcg" (4440dff437a67938963f7ee3177b9a39f2c413a8)
GCCGAGCTCATCGCCGGCATCCAGCTCGACGACGCGCAGTACGGCTCCCTCGAAGACCTCGTCGT
CAACGAGTAC
>r244.1 |SOURCES={KEY=4440dff4...,fw,1775142-1775217}|ERRORS={}|SOURCE_1="mcg" (4440dff437a67938963f7ee3177b9a39f2c413a8)
GGCGCTCGGCATCCGAGATCGCCGCGGACCTGCGGGAGCGCATCGAGCGCGGACAGCTGCAGCCG
GGCGATGCAC
>r245.1 |SOURCES={KEY=4440dff4...,bw,721295-721370}|ERRORS={}|SOURCE_1="mcg" (4440dff437a67938963f7ee3177b9a39f2c413a8)
GCCTCGTCACCCCGCTCGTCGTCGACGAGGCGTGGCGCTGGTTCGTCGGGACCGGGTTGCTCGGG
GGGTACACGA
>r246.1 |SOURCES={KEY=4440dff4...,bw,458433-458508}|ERRORS={}|SOURCE_1="mcg" (4440dff437a67938963f7ee3177b9a39f2c413a8)
GATCGTCGCCGCCGGCTTCGTCGTCTTCTTCGTCCGCGGCCCGGTCGAGGCCCTGCTCGGCTGAG
CCCCGCGCCC
>r247.1 |SOURCES={KEY=4440dff4...,fw,997676-997751}|ERRORS={}|SOURCE_1="mcg" (4440dff437a67938963f7ee3177b9a39f2c413a8)
TGCGACGAGTGCGGGTCGCCGGTCAGGTAGGCCATGGTGTGCTGCATGTAGTTCTCGTCGTCGCG
CGTCGGGAAG
>r248.1 |SOURCES={KEY=4440dff4...,fw,770575-770650}|ERRORS={}|SOURCE_1="mcg" (4440dff437a67938963f7ee3177b9a39f2c413a8)
GCTGGTGGAGCTTGTTCGGGAAGTAGTCCTCGATCGTGCGGCCGTTGACCGTGATCGTGCCGGAG
CCGGGGACCA
>r249.1 |SOURCES={KEY=4440dff4...,fw,3488384-3488459}|ERRORS={}|SOURCE_1="mcg" (4440dff437a67938963f7ee3177b9a39f2c413a8)
TGTGGTCGGACGAGTTCTCGTACCGGGGCCCGTGGGCAGACGACGTGCAGCGCAGCGCGCTCGCC
CTCAAGCTCC
>r250.1 |SOURCES={KEY=4440dff4...,fw,2599462-2599537}|ERRORS={}|SOURCE_1="mcg" (4440dff437a67938963f7ee3177b9a39f2c413a8)
GACCGCACGCGGCGACATCGACCCCGTGATCCGGGCCATCGCCGCCGGAACGATCCGCGACCTCA
CCGTGGAAGA
>r251.1 |SOURCES={KEY=4440dff4...,fw,694064-694139}|ERRORS={}|SOURCE_1="mcg" (4440dff437a67938963f7ee3177b9a39f2c413a8)
ATGATGCCGCGCGCGAGGAGCTGACGGATGACACTGCGCCAGTCCTGATCGGACAGGTCGGCGCC
GAGCCCGTAC
>r252.1 |SOURCES={KEY=4440dff4...,fw,1588886-1588961}|ERRORS={}|SOURCE_1="mcg" (4440dff437a67938963f7ee3177b9a39f2c413a8)
GACAGGTCGATGTTCGCGGGGATCAGATCAAGGCCCTCGACACGGGTGTGCACGATCGCCTCGCG
CGGGTCGCGC
>r253.1 |SOURCES={KEY=4440dff4...,fw,2423948-2424023}|ERRORS={}|SOURCE_1="mcg" (4440dff437a67938963f7ee3177b9a39f2c413a8)
GCTGACTTCGGCCGAACGTACGCCGGCGGGGTGATCCCGCGTGCATTCGGCCCGAGTCAGCGGAG
GGGGTGGAGG
>r254.1 |SOURCES={KEY=4440dff4...,fw,3623594-3623669}|ERRORS={}|SOURCE_1="mcg" (4440dff437a67938963f7ee3177b9a39f2c413a8)
GCGCGCCCACGAAGGCCAGGGCGCCCGTATTGCCGACGACGACGGCCTGCGTCGTGACGGCACCG
AGCACGCCCG
>r255.1 |SOURCES={KEY=4440dff4...,fw,1942838-1942913}|ERRORS={}|SOURCE_1="mcg" (4440dff437a67938963f7ee3177b9a39f2c413a8)
CCCGCCGCAGCGTCGGCCGATGACGAGGGCCAGTTCGACCTCGAAGTCGACCTGCTGGGTGAGGT
GGCCCGGCAC
>r256.1 |SOURCES={KEY=4440dff4...,fw,527285-527360}|ERRORS={}|SOURCE_1="mcg" (4440dff437a67938963f7ee3177b9a39f2c413a8)
GGGCGTAGCCGTACCCGCCGTGGCGGGCGAGCTGCGCCTTCGTCCACACCGACTGCCCGAGCACG
TACGACGCCG
>r257.1 |SOURCES={KEY=4440dff4...,fw,1832271-1832346}|ERRORS={}|SOURCE_1="mcg" (4440dff437a67938963f7ee3177b9a39f2c413a8)
AAGCTCCCGGCATCCGCACAGGCGTCGCGCCGCTTGCGTGTCGGTGGCGTCGGGAAAGATGGATG
CCATGACCTC
>r258.1 |SOURCES={KEY=4440dff4...,bw,957995-958070}|ERRORS={}|SOURCE_1="mcg" (4440dff437a67938963f7ee3177b9a39f2c413a8)
GCCGACGGGGAGCTCGAAGGAGACATTCCGTTCCGGGAATGTCGCCCGCACGTCGTCCGACTTTT
CCGGAGACGT
>r259.1 |SOURCES={KEY=4440dff4...,bw,3022865-3022940}|ERRORS={}|SOURCE_1="mcg" (4440dff437a67938963f7ee3177b9a39f2c413a8)
CCAGTAGTTCGTCAGGCCCAGCTGGAGCAGACGCGGCTCGGTGGCGAAGGCGTGCACGGGGAGCA
GCTCGATGCT
>r260.1 |SOURCES={KEY=4440dff4...,bw,909320-909395}|ERRORS={}|SOURCE_1="mcg" (4440dff437a67938963f7ee3177b9a39f2c413a8)
CGCAACACGAGAGTGCCGGTGAAGCCCATCGTGGCCGCGTGCTCGGCGGCATCCCGAGCCTGCTC
GATCGGACCG
>r261.1 |SOURCES={KEY=4440dff4...,fw,1872013-1872088}|ERRORS={}|SOURCE_1="mcg" (4440dff437a67938963f7ee3177b9a39f2c413a8)
GCCAAGACACCGGGCGACGGCAAAAAAGAAGAGCTCCGGCGCAGGCGCACGGAGCTCGGAATCCC
GATCGGGAGG
>r262.1 |SOURCES={KEY=4440dff4...,fw,127914-127989}|ERRORS={}|SOURCE_1="mcg" (4440dff437a67938963f7ee3177b9a39f2c413a8)
GCAGGCGCGTCCCGAGGCAGAATCCCAGGTCGGGCACCGCGGGGGAGGACTGCAGCCATCCGCCC
GAGGGCGTCG
>r263.1 |SOURCES={KEY=4440dff4...,bw,3548065-3548140}|ERRORS={}|SOURCE_1="mcg" (4440dff437a67938963f7ee3177b9a39f2c413a8)
AGGTCGGCGGTCGAGAGGTCGGCGCGACGGGCGAGCTGCAGCAGGACCGCGGGGTCGAGGTCACC
GGAACGCGTG
>r264.1 |SOURCES={KEY=4440dff4...,fw,1086923-1086998}|ERRORS={}|SOURCE_1="mcg" (4440dff437a67938963f7ee3177b9a39f2c413a8)
GTCGTCCCCGTCGGCCTGATCGGCACCGACAAGGTCATGCCGGTCGGAGCCAAGGTCCCCTCCAC
GAAGGAACGG
>r265.1 |SOURCES={KEY=4440dff4...,fw,2100541-2100616}|ERRORS={}|SOURCE_1="mcg" (4440dff437a67938963f7ee3177b9a39f2c413a8)
CAACGCCTCGCCGCACTCTCCGGCGATGTGTCGATCGACCCGGAGGGGGCCGGCATCCACCTCTC
CCGCCGCGAG
>r266.1 |SOURCES={KEY=4440dff4...,bw,3056595-3056670}|ERRORS={}|SOURCE_1="mcg" (4440dff437a67938963f7ee3177b9a39f2c413a8)
GGCGACGCCGGTGACCGTTGCGTAGCGCAGCTGCATGCGCGTCACGCTCTCCGCGACGCGGCGCG
GTTCGTCGGT
>r267.1 |SOURCES={KEY=4440dff4...,fw,2363307-2363382}|ERRORS={}|SOURCE_1="mcg" (4440dff437a67938963f7ee3177b9a39f2c413a8)
GCGGCGGGCGCCGCTGTCGCACATGTGATCGGGACGGGCTCGAAAACTCGAAACCCATTTCGGGA
CACTATCCAC
>r268.1 |SOURCES={KEY=4440dff4...,bw,1536515-1536590}|ERRORS={}|SOURCE_1="mcg" (4440dff437a67938963f7ee3177b9a39f2c413a8)
GCCGCCGGCACTGCCTCCCGCGATGATCAGCCGGTCGGCTTCGATCCCGAGCTCGTCGGCGTGGG
CCGCGGTCCA
>r269.1 |SOURCES={KEY=4440dff4...,bw,452644-452719}|ERRORS={}|SOURCE_1="mcg" (4440dff437a67938963f7ee3177b9a39f2c413a8)
TTGATGCGCGCGAGCGCCTCGACGGCCAGTTGCCGGTCCTGGCTCGCGATGAGCGCCTCCGTGAG
CGCCAGCTGC
>r270.1 |SOURCES={KEY=4440dff4...,bw,1297225-1297300}|ERRORS={}|SOURCE_1="mcg" (4440dff437a67938963f7ee3177b9a39f2c413a8)
CGGGACGGGTTGATCAGGGCCAGCGCGCCGTGCATGAGGGAGTCGAGTTCGTCGTCGTCGACGAA
GCCCGGGAAG
>r271.1 |SOURCES={KEY=4440dff4...,fw,1687359-1687434}|ERRORS={}|SOURCE_1="mcg" (4440dff437a67938963f7ee3177b9a39f2c413a8)
ATGCGCGGAGACCCGCACTTCTTCACCCACTCCCGCGCGATGGTGTGGGCGGCGTTCGATCGCGG
CATCCGGGCC
>r272.1 |SOURCES={KEY=4440dff4...,bw,3136134-3136209}|ERRORS={}|SOURCE_1="mcg" (4440dff437a67938963f7ee3177b9a39f2c413a8)
GCTCGAGCTGGAGGATCTCGTGACGCTTCTTCTCGCCGCCCGAGAATCCCTCGTTGACGTTGCGC
GACGCGAACT
>r273.1 |SOURCES={KEY=4440dff4...,fw,2835952-2836027}|ERRORS={}|SOURCE_1="mcg" (4440dff437a67938963f7ee3177b9a39f2c413a8)
CGTCGAGCAGCGGCACAGGCGCCACGGTGCTGTCGATCTCGAGCGTCCGGCCGGTGGCGGAGGAC
TCCTCGGCCG
>r274.1 |SOURCES={KEY=4440dff4...,bw,58791-58866}|ERRORS={}|SOURCE_1="mcg" (4440dff437a67938963f7ee3177b9a39f2c413a8)
GGTGGACGGCAGGTGTGCTCACCCCTCGATTCTACGGGGGCGCCCCTGGACGACGGCCGAACCGC
CCACCACCGA
>r275.1 |SOURCES={KEY=4440dff4...,fw,3089285-3089360}|ERRORS={}|SOURCE_1="mcg" (4440dff437a67938963f7ee3177b9a39f2c413a8)
GACATCCGGGACACCGGGGCCGTCGGGGCCGATCTGTCGTACGACTTCGTGACGCGCCCCGGGTA
CCACCACGCC
>r276.1 |SOURCES={KEY=4440dff4...,fw,3003283-3003358}|ERRORS={}|SOURCE_1="mcg" (4440dff437a67938963f7ee3177b9a39f2c413a8)
GGAACGACATCGTGACGTCGTCGAGGATCAGTTTGTCGCCCACGGCCTTGCGGGCGCGGACCATG
GAATAGATGT
>r277.1 |SOURCES={KEY=4440dff4...,fw,3238952-3239027}|ERRORS={}|SOURCE_1="mcg" (4440dff437a67938963f7ee3177b9a39f2c413a8)
ACGACGTTCTCGCGCGACCAGCGCCTGAGTCTCGAGGGCGACTTCGACCAGCACTTCGCGCTGTA
CTGCCCGACC
>r278.1 |SOURCES={KEY=4440dff4...,bw,936649-936724}|ERRORS={}|SOURCE_1="mcg" (4440dff437a67938963f7ee3177b9a39f2c413a8)
GCCCCGTTCTTCCGCGTCCAGGGCACCTTCGCCACCGACCCGAACACGAACCTCGAGTTCTGGCC
GACCAACGCC
>r279.1 |SOURCES={KEY=4440dff4...,fw,3510895-3510970}|ERRORS={}|SOURCE_1="mcg" (4440dff437a67938963f7ee3177b9a39f2c413a8)
CGGCCCGGGCCAGAAGCGCGTCGGTCGCGCCGGATGCCTCGAGGTGCGCGAGGGAGGGGGAGTGG
ATGCCGATCG
>r280.1 |SOURCES={KEY=4440dff4...,bw,160308-160383}|ERRORS={}|SOURCE_1="mcg" (4440dff437a67938963f7ee3177b9a39f2c413a8)
GGCGAGGGGTACCTCGTAGCGCTCTCCGTGGACAAGACCTTCGTCCAGATCTTGTCTTTCTCACC
GTGCTTCGTC
>r281.1 |SOURCES={KEY=4440dff4...,bw,3077335-3077410}|ERRORS={}|SOURCE_1="mcg" (4440dff437a67938963f7ee3177b9a39f2c413a8)
AGGAGAGCCTGTTCAAGGTCCCCGTCCTCGGCGCGTCGCTGCGGGCGACCGGAATGGTCCCCGTT
CCCCGGACGT
>r282.1 |SOURCES={KEY=4440dff4...,bw,388660-388735}|ERRORS={}|SOURCE_1="mcg" (4440dff437a67938963f7ee3177b9a39f2c413a8)
CAACGCGTACACGCTCGCTTTCGCGAGCCTCATCCTCATCGCCTCCGCCCTCGGTGATCGCTTCG
GACGGCGCAC
>r283.1 |SOURCES={KEY=4440dff4...,bw,1957402-1957477}|ERRORS={}|SOURCE_1="mcg" (4440dff437a67938963f7ee3177b9a39f2c413a8)
GCAGCTGCACCTCTTCGGCCAGGCGCGTGTACAGGTCGCGGCTGGCCTGATCGCGCTCGTCGGGG
CCGGGCTGTC
>r284.1 |SOURCES={KEY=4440dff4...,fw,2817787-2817862}|ERRORS={}|SOURCE_1="mcg" (4440dff437a67938963f7ee3177b9a39f2c413a8)
GCTTAGTGCGCTGGACTCCCGTCGTCATTCGGTTCTATGACTGGGTACGTCGAGTAAGCAATCAT
CTTGCGTATG
>r285.1 |SOURCES={KEY=4440dff4...,fw,3286874-3286949}|ERRORS={}|SOURCE_1="mcg" (4440dff437a67938963f7ee3177b9a39f2c413a8)
GGCGGAGCGGCGGCGACGGGTGGGCGGCCGCGGCGCGGCGGAGCGGCGGCCCGGTGGAGCGGGGT
GAGCCGTGGG
>r286.1 |SOURCES={KEY=4440dff4...,bw,1233018-1233093}|ERRORS={}|SOURCE_1="mcg" (4440dff437a67938963f7ee3177b9a39f2c413a8)
GACGGTCAGCGCCCTCACCGGCAGCACCAGGATCCCGACGGGGCAGTATGCGGCGCGAGACGCCT
CGCTCTACCT
>r287.1 |SOURCES={KEY=4440dff4...,fw,1001116-1001191}|ERRORS={}|SOURCE_1="mcg" (4440dff437a67938963f7ee3177b9a39f2c413a8)
CGAGAAGCCCGATCTCGACACCGCCAAGGCGTACTTCTCGGATCGGGCGTACCTCTGGAACGCCG
GCATGTTCAT
>r288.1 |SOURCES={KEY=4440dff4...,bw,2937974-2938049}|ERRORS={}|SOURCE_1="mcg" (4440dff437a67938963f7ee3177b9a39f2c413a8)
GTCGAACCGGATGCCACCTGGGTCGGCGCCGGCGGAGGGATCACGTGGCGGTCGGTCGCGGCATC
CGAGGTCGCC
>r289.1 |SOURCES={KEY=4440dff4...,fw,1500044-1500119}|ERRORS={}|SOURCE_1="mcg" (4440dff437a67938963f7ee3177b9a39f2c413a8)
TGCGGACGCAGGGGCGAGGCGACGACGTCCTCGGTGAACAGCGCCGCGGTACCGAGGCCGCAGTC
GAACTCCAGG
>r290.1 |SOURCES={KEY=4440dff4...,fw,2109260-2109335}|ERRORS={}|SOURCE_1="mcg" (4440dff437a67938963f7ee3177b9a39f2c413a8)
ACGCCACCACGGGGGCGAACACGCGCGCGTCGCGCACGGGATCGGCCGCGACGACGATGACGGAC
GGACACAATG
>r291.1 |SOURCES={KEY=4440dff4...,bw,2097822-2097897}|ERRORS={}|SOURCE_1="mcg" (4440dff437a67938963f7ee3177b9a39f2c413a8)
CGGCCGAGATGGACGTTCGTTCTCTCACGGGCTTCGGTGCCGAGAAGGCGTCGAGTCACTGACGG
TGTTCTCCGC
>r292.1 |SOURCES={KEY=4440dff4...,bw,2098694-2098769}|ERRORS={}|SOURCE_1="mcg" (4440dff437a67938963f7ee3177b9a39f2c413a8)
GCTCGAGAGCGCGGTCGCGGCATCGCCGAAGGGAGAGGCGATCCTCGGACCCGGCCTGCAGTACG
GCGCGAACCC
>r293.1 |SOURCES={KEY=4440dff4...,bw,400825-400900}|ERRORS={}|SOURCE_1="mcg" (4440dff437a67938963f7ee3177b9a39f2c413a8)
TCCGTCGATCGTCCGGCTCGACAGCCGCCCGCCCGGCCTGCGCCCGCGGTCGATCACGCGGACCG
AGCCCCCGGC
>r294.1 |SOURCES={KEY=4440dff4...,fw,878048-878123}|ERRORS={}|SOURCE_1="mcg" (4440dff437a67938963f7ee3177b9a39f2c413a8)
GATCGCCTGGATCAGCAGGCGCAGGTAGCCGACCGTCGCGAACACCTGCCACATGAAGAAGAAGA
GTCCGCCGCG
>r295.1 |SOURCES={KEY=4440dff4...,bw,3592526-3592601}|ERRORS={}|SOURCE_1="mcg" (4440dff437a67938963f7ee3177b9a39f2c413a8)
TCGAACGACTACCAGGAGCCCGCGCCGCGCAATCCGCTGCGGTACTTCACGGGGCCTTCGGGGAG
CGTGCCCGAC
>r296.1 |SOURCES={KEY=4440dff4...,bw,1998940-1999015}|ERRORS={}|SOURCE_1="mcg" (4440dff437a67938963f7ee3177b9a39f2c413a8)
CGTCACGATCCCGTCGTACTCGGTGGACATGGCGACGAGGCACGCCGCGGCCGTTGCCCAAAGTG
CCGCGCCACC
>r297.1 |SOURCES={KEY=4440dff4...,bw,1044133-1044208}|ERRORS={}|SOURCE_1="mcg" (4440dff437a67938963f7ee3177b9a39f2c413a8)
GCTGGTGGGGGCCGCGACCGTGGTGACCTTCTACGCGCTCGGGCTGCGTCTGCTCGTCCGGGGCG
GCCGTCCGCC
>r298.1 |SOURCES={KEY=4440dff4...,bw,3535712-3535787}|ERRORS={}|SOURCE_1="mcg" (4440dff437a67938963f7ee3177b9a39f2c413a8)
GCCGCCGACCATGTTCGTGTCGGACTCGACCCACATGCCGCCCACGGGCACGAAGCGCCCCTCGG
CGACGCGTTC
>r299.1 |SOURCES={KEY=4440dff4...,bw,1187232-1187307}|ERRORS={}|SOURCE_1="mcg" (4440dff437a67938963f7ee3177b9a39f2c413a8)
GCGCTCACAGGTACGGCGCGAGCGCGCCGGCGGTGAGGGCGAAGGCGAGCGCGGCGCTGCCGGCG
GCGGTGGCCA
>r300.1 |SOURCES={KEY=4440dff4...,fw,657170-657245}|ERRORS={}|SOURCE_1="mcg" (4440dff437a67938963f7ee3177b9a39f2c413a8)
CGGCTTGCAACGGCCGCTCCTGCGCGACGTCGCCCTGATGCAGTGGCTCAGCGACCTCGCCACCG
GCGATGCGAC
>r301.1 |SOURCES={KEY=4440dff4...,bw,3367864-3367939}|ERRORS={}|SOURCE_1="mcg" (4440dff437a67938963f7ee3177b9a39f2c413a8)
GGACGCCGACCCGGTCGCGGAGCAGCAGGCGACGGACGCCCCCGAGGCGGGGACGCCCGACGCCT
GAGCCGCGTC
>r302.1 |SOURCES={KEY=4440dff4...,fw,49788-49863}|ERRORS={}|SOURCE_1="mcg" (4440dff437a67938963f7ee3177b9a39f2c413a8)
ACGAGGGGCGGGGTCCCCTCTACCGGCTGTACATCCAGCGCCTGCGCCGGCAGATGCCCGCGACC
GTGCCGCATC
>r303.1 |SOURCES={KEY=4440dff4...,fw,869330-869405}|ERRORS={}|SOURCE_1="mcg" (4440dff437a67938963f7ee3177b9a39f2c413a8)
GCGCCGCGCTGGTAGTCGGGTACGACGACGGTCGGCACGGAGGCGACTGTCGAATCGAGCGTCGT
GCGAGCGGAA
>r304.1 |SOURCES={KEY=4440dff4...,bw,135046-135121}|ERRORS={}|SOURCE_1="mcg" (4440dff437a67938963f7ee3177b9a39f2c413a8)
GAGCCCCGCGGGGTCCGACGGCCGCGGCGCCGCCGCACGAGGCGACGTCCTCAAGCGGCGAGGCC
CATGGCATCC
>r305.1 |SOURCES={KEY=4440dff4...,bw,3403725-3403800}|ERRORS={}|SOURCE_1="mcg" (4440dff437a67938963f7ee3177b9a39f2c413a8)
GTTCGGCCGAGGCGAGCGCGCGCGTGACCGCGGCCGCCCAGGGCGTGCCGTGGGCCGTGCTCTCC
GCCGGCGTCG
>r306.1 |SOURCES={KEY=4440dff4...,bw,3701806-3701881}|ERRORS={}|SOURCE_1="mcg" (4440dff437a67938963f7ee3177b9a39f2c413a8)
TGAGCACGGTGACGTCGTTCCCCTCCCGGCGCACGGCGGCGGATCCGGGCGGGATGACGTAGTCG
AGGTCGGCGT
>r307.1 |SOURCES={KEY=4440dff4...,fw,607643-607718}|ERRORS={}|SOURCE_1="mcg" (4440dff437a67938963f7ee3177b9a39f2c413a8)
TCGGACTGGGTGTTGCCGGGGAACGCCTTAGCCATGGTCGACAGCTCGGAGTTGACGTGCTTGCC
CATCAGGAAC
>r308.1 |SOURCES={KEY=4440dff4...,bw,3358403-3358478}|ERRORS={}|SOURCE_1="mcg" (4440dff437a67938963f7ee3177b9a39f2c413a8)
CGGCGCCCCGGGGGCCGGGGGAGCGGGCGGGATGGCCGCGCCCAACGGCGGCGCGGGAGCACAGG
ACGGGACGCG
>r309.1 |SOURCES={KEY=4440dff4...,fw,1853852-1853927}|ERRORS={}|SOURCE_1="mcg" (4440dff437a67938963f7ee3177b9a39f2c413a8)
GAGCTGCGCCGTGACGGTCTGGCCGCCGACGAGCACAACTTCCTCCACCCCGACGAGGAGCCCCG
CACCGCTTAC
>r310.1 |SOURCES={KEY=4440dff4...,bw,1990994-1991069}|ERRORS={}|SOURCE_1="mcg" (4440dff437a67938963f7ee3177b9a39f2c413a8)
GTCGGTCACCTCGGTGAGCTGCCGCTCGAAGTCCTCGACGCTACCGGGCTTCAGACGCGTCACGA
CCGACCCGTC
>r311.1 |SOURCES={KEY=4440dff4...,fw,3719448-3719523}|ERRORS={}|SOURCE_1="mcg" (4440dff437a67938963f7ee3177b9a39f2c413a8)
TGCGGCACACGCAGGGCGGGGTTCCGGTGGTGGGGTTCACGGTGGCTTCGACGCCGCGGGTGTTC
GACCGTCAGG
>r312.1 |SOURCES={KEY=4440dff4...,bw,343280-343355}|ERRORS={}|SOURCE_1="mcg" (4440dff437a67938963f7ee3177b9a39f2c413a8)
GCGCGTGGACGGGCTGCGCCGAGGACCGATCGTCCACACCGCGATCGTCACGAACACCGCACCGA
CCTACGCGCC
>r313.1 |SOURCES={KEY=4440dff4...,bw,454747-454822}|ERRORS={}|SOURCE_1="mcg" (4440dff437a67938963f7ee3177b9a39f2c413a8)
GAGCACGTCGAGCAGCTCGGTGCCCGTGCCCGAGGGCAGCTGGAAGTCCGAGATGACGAGGTCGT
ACGTGCGCTC
>r314.1 |SOURCES={KEY=4440dff4...,fw,1897137-1897212}|ERRORS={}|SOURCE_1="mcg" (4440dff437a67938963f7ee3177b9a39f2c413a8)
AGTGCACGGGGAAGACGGGGTCACCGGTGTCCGACGGTACATCCTCGCGCGACGCGCGGACGGCA
TCCATCGACC
>r315.1 |SOURCES={KEY=4440dff4...,bw,121207-121282}|ERRORS={}|SOURCE_1="mcg" (4440dff437a67938963f7ee3177b9a39f2c413a8)
CGTCGGAGTCATGTCGCCCGACGAACGGCGTGCTCTCACCGAGCGCCTCCGAGGCGGTCGCGCGA
AGCGCGAGAT
>r316.1 |SOURCES={KEY=4440dff4...,bw,2293850-2293925}|ERRORS={}|SOURCE_1="mcg" (4440dff437a67938963f7ee3177b9a39f2c413a8)
CGCGAGATACGCGACGGCCTCGACGAGATTCGTCTTCCCCTGACCGTTGCGGCCGACGAAGAGGT
TCGCGCCGGC
>r317.1 |SOURCES={KEY=4440dff4...,bw,1833606-1833681}|ERRORS={}|SOURCE_1="mcg" (4440dff437a67938963f7ee3177b9a39f2c413a8)
GAAGCGATGTCGCCGGTGCGCAGCCACCCGCCGTCGAGGAGCGTGGCCGCGGTGTCGGACGGACG
GTTCCAGTAG
>r318.1 |SOURCES={KEY=4440dff4...,fw,3641289-3641364}|ERRORS={}|SOURCE_1="mcg" (4440dff437a67938963f7ee3177b9a39f2c413a8)
TCGATGGGGTCGCGCAGGATCTCCAGGATGCCGCCCGACAGAGCGTAGCCGGCGATGATGCCGAC
CACGAGTGCC
>r319.1 |SOURCES={KEY=4440dff4...,bw,1050503-1050578}|ERRORS={}|SOURCE_1="mcg" (4440dff437a67938963f7ee3177b9a39f2c413a8)
TGAGCGGCATCCTCTCGTCGTCACCGCGTCGCGGCGCGGAGACTGGGAGCACATCGCCGATCACC
GCGGCGTCTG
>r320.1 |SOURCES={KEY=4440dff4...,bw,948474-948549}|ERRORS={}|SOURCE_1="mcg" (4440dff437a67938963f7ee3177b9a39f2c413a8)
CGCGGTCGCGAGCTACGGTCGCGTGATCAGCGCCGGCGGAGCGTGGCCACCCGAAGATTCACACC
CACCTGCGCG
>r321.1 |SOURCES={KEY=4440dff4...,fw,2568966-2569041}|ERRORS={}|SOURCE_1="mcg" (4440dff437a67938963f7ee3177b9a39f2c413a8)
TCGTCGCGCGCGGGATGTGCCGGAAGCACTACCTCCAAGCCCATCGCGCCCGCACCCTCGACGAT
CACCCGCTGC
>r322.1 |SOURCES={KEY=4440dff4...,fw,111728-111803}|ERRORS={}|SOURCE_1="mcg" (4440dff437a67938963f7ee3177b9a39f2c413a8)
GGCGCGGGGCCCGGTCCCCGTCGCCGTCACGCGTAGACTGAGCGGGTGACTTACGTGATCGCCCT
CCCGTGTGTC
>r323.1 |SOURCES={KEY=4440dff4...,fw,741215-741290}|ERRORS={}|SOURCE_1="mcg" (4440dff437a67938963f7ee3177b9a39f2c413a8)
GCCTGAACTGGGGCGCCACGGTCGCGATCGGGCTCCAGCACGTGATCGCGATGTTCGGGGCGACG
TTCCTCGTCC
>r324.1 |SOURCES={KEY=4440dff4...,fw,2431643-2431718}|ERRORS={}|SOURCE_1="mcg" (4440dff437a67938963f7ee3177b9a39f2c413a8)
ACGCCGACCTGATCACGCTCGCGTAGATCCTTTCCGGATCGAGCGGATGCCGCGGCGGCAGCGCT
CTGCTCGTGC
>r325.1 |SOURCES={KEY=4440dff4...,bw,1625713-1625788}|ERRORS={}|SOURCE_1="mcg" (4440dff437a67938963f7ee3177b9a39f2c413a8)
TGGATCCGGCGTCGGTCGGCGAGATCACCCGCACCGCACGCTGGTTCGCGGATGCCGTCCGCCGC
CTCGGCGGGA
>r326.1 |SOURCES={KEY=4440dff4...,bw,994521-994596}|ERRORS={}|SOURCE_1="mcg" (4440dff437a67938963f7ee3177b9a39f2c413a8)
CTACGACACCCGGTGGAGCGACCACTCCCCCGTCATCGCGGACTACACGCTGGGCCTCTGAGCGG
CGCGGGTCGC
>r327.1 |SOURCES={KEY=4440dff4...,bw,891793-891868}|ERRORS={}|SOURCE_1="mcg" (4440dff437a67938963f7ee3177b9a39f2c413a8)
GGGGCCGACCCGTGGTCGATCGACCTGGAGCGGATCCAGTTCTCGCCGTACTTCTCCCGGCTCTC
GGCCGTGACG
>r328.1 |SOURCES={KEY=4440dff4...,bw,2794888-2794963}|ERRORS={}|SOURCE_1="mcg" (4440dff437a67938963f7ee3177b9a39f2c413a8)
GTCCGCACGCTGTCCCCACCGCGCTGTCGCGAGAGCTGACGTTTCAGCGCACCCATGTCGCCGCC
GTCGTACTTC
>r329.1 |SOURCES={KEY=4440dff4...,bw,3654962-3655037}|ERRORS={}|SOURCE_1="mcg" (4440dff437a67938963f7ee3177b9a39f2c413a8)
GGCGCGAACCTGTGGAACGAGGTCAAGGACCGTCTCGACAAGCCGGGCGGCGGCCTCTCCGGCGG
TCAGCAGCAG
>r330.1 |SOURCES={KEY=4440dff4...,fw,373510-373585}|ERRORS={}|SOURCE_1="mcg" (4440dff437a67938963f7ee3177b9a39f2c413a8)
CAGCGTCTACGACGGCGTCGACGACGACGGACTCCCGATCCGGATCATGGATGCCACGCTCAGCC
CCCGCGACGA
>r331.1 |SOURCES={KEY=4440dff4...,bw,2322781-2322856}|ERRORS={}|SOURCE_1="mcg" (4440dff437a67938963f7ee3177b9a39f2c413a8)
TCCCTCTTCCCGCCGAGATCACCTCACCGCGGCGACCGCGGCGAAGCGTGATGGGATTCATCCAT
TCGGATGAGC
>r332.1 |SOURCES={KEY=4440dff4...,bw,1481574-1481649}|ERRORS={}|SOURCE_1="mcg" (4440dff437a67938963f7ee3177b9a39f2c413a8)
CGCACGATGGCATCCACCGCGCTCTCGTCCTCGACGCGCAGCTCGGCGCGCTCGAAGCGGTCGCC
GAGGCCGTCG
>r333.1 |SOURCES={KEY=4440dff4...,bw,2344943-2345018}|ERRORS={}|SOURCE_1="mcg" (4440dff437a67938963f7ee3177b9a39f2c413a8)
GCACCGGCGCCGCTCTCATGAGGCCCTTGACCTTGAGGATCGACGTGCTGCCCGCGCGGCGTTCG
ATGAGGCCCA
>r334.1 |SOURCES={KEY=4440dff4...,bw,2010114-2010189}|ERRORS={}|SOURCE_1="mcg" (4440dff437a67938963f7ee3177b9a39f2c413a8)
ACGTGCCGTTCCCGCCCGCGAAGCTCGAGGGCACGTACCTGCCCGACGCCGACCGCATCCTCGAG
GCCGTCGACC
>r335.1 |SOURCES={KEY=4440dff4...,fw,3704023-3704098}|ERRORS={}|SOURCE_1="mcg" (4440dff437a67938963f7ee3177b9a39f2c413a8)
CCGAGGGGTTCACCGACGAGTACAAGCCCGAGGCCGCCGAGGCCATCGGCGTCCTGGAAGACCTT
CAGGCCGGCT
>r336.1 |SOURCES={KEY=4440dff4...,bw,91149-91224}|ERRORS={}|SOURCE_1="mcg" (4440dff437a67938963f7ee3177b9a39f2c413a8)
GCGGGACCGCTGGGAGACAGCCGTTTTGCCCTTCGGGTCAGAATGACACTAAGATCGACCTCGGA
GATATGGTCA
>r337.1 |SOURCES={KEY=4440dff4...,fw,3005024-3005099}|ERRORS={}|SOURCE_1="mcg" (4440dff437a67938963f7ee3177b9a39f2c413a8)
ACGCGGCCGAGCGTTTCCATGCGACGACGGGTCGGTTCCGCCGGTTGGGCGAGTTCTGGTCGTCC
AACGACGCAC
>r338.1 |SOURCES={KEY=4440dff4...,bw,338650-338725}|ERRORS={}|SOURCE_1="mcg" (4440dff437a67938963f7ee3177b9a39f2c413a8)
CGCACGGCATCCGGCTCACCCGCGAGGAACAGGTTCATGCCCTCCTCCGCGAGCAGGATCGTCCC
GCGCAGCCCC
>r339.1 |SOURCES={KEY=4440dff4...,fw,3237561-3237636}|ERRORS={}|SOURCE_1="mcg" (4440dff437a67938963f7ee3177b9a39f2c413a8)
CGGTCCCGTCATACCCCACGGTCAGCGAGGTCTGGCTGCGCCTGCTCGAGACGCTGGGCCGCGAC
TCGGCGTGAT
>r340.1 |SOURCES={KEY=4440dff4...,fw,148557-148632}|ERRORS={}|SOURCE_1="mcg" (4440dff437a67938963f7ee3177b9a39f2c413a8)
CGGACAGACGCGAGAGCTCCGCCGCATCCAAGCCGGAGGTGTCGCCCGACATCAGGCGCCGCATG
AGCTCCTGGA
>r341.1 |SOURCES={KEY=4440dff4...,fw,259096-259171}|ERRORS={}|SOURCE_1="mcg" (4440dff437a67938963f7ee3177b9a39f2c413a8)
GTCCCACGACGGGTGCGCGCTATCTGCTCGACACCGATGTGACGACCGTGGGTCGCCATCCTGAG
GCCGACATCT
>r342.1 |SOURCES={KEY=4440dff4...,fw,1645282-1645357}|ERRORS={}|SOURCE_1="mcg" (4440dff437a67938963f7ee3177b9a39f2c413a8)
CCGCACCCAGCAGCGTCGTGACCCGTCGGGACACCGCCGCCAGTGAGCCGCCGGTGCGTTCCCGG
ATCTGGGCGA
>r343.1 |SOURCES={KEY=4440dff4...,bw,627676-627751}|ERRORS={}|SOURCE_1="mcg" (4440dff437a67938963f7ee3177b9a39f2c413a8)
CGCGTCCCGGTGGTGGCGCTCAGCCGAGCGTCACGACGCGGCCCTCCCACGGGCCGGGCCTCTGC
CACGCCACCT
>r344.1 |SOURCES={KEY=4440dff4...,fw,878034-878109}|ERRORS={}|SOURCE_1="mcg" (4440dff437a67938963f7ee3177b9a39f2c413a8)
TCCGTCTTCGTCCGGATCGCCTGGATCAGCAGGCGCAGGTAGCCGACCGTCGCGAACACCTGCCA
CATGAAGAAG
>r345.1 |SOURCES={KEY=4440dff4...,bw,685120-685195}|ERRORS={}|SOURCE_1="mcg" (4440dff437a67938963f7ee3177b9a39f2c413a8)
TGACGACGCCGCGCATCCCCGCCCATACGACGATGACGCCGTGGCGCCAACCGAGGGGGCTGTCG
CGGTAGTAGT
>r346.1 |SOURCES={KEY=4440dff4...,fw,1983478-1983553}|ERRORS={}|SOURCE_1="mcg" (4440dff437a67938963f7ee3177b9a39f2c413a8)
AGCGGCTTCTCTGGGGTCGGCGTGTGCCGATGGCCTTCATTCATGTGGTCGACTCTCGTGGTACC
AGGTCGGCCG
>r347.1 |SOURCES={KEY=4440dff4...,bw,2982968-2983043}|ERRORS={}|SOURCE_1="mcg" (4440dff437a67938963f7ee3177b9a39f2c413a8)
CCGTGACCGTCGAACTGTTGCAGACCTCGGTGAACCGGGCGTGACCCGGTCCCCCGTCGGGAACC
GAAGCACACA
>r348.1 |SOURCES={KEY=4440dff4...,bw,2567012-2567087}|ERRORS={}|SOURCE_1="mcg" (4440dff437a67938963f7ee3177b9a39f2c413a8)
ACTTGACATGTACTAATATAGAGTCAAGTTCAGAGGTTGTCAACTCGGTTGGAGAAACTGCCGAG
ATTCGGCTGC
>r349.1 |SOURCES={KEY=4440dff4...,fw,2099419-2099494}|ERRORS={}|SOURCE_1="mcg" (4440dff437a67938963f7ee3177b9a39f2c413a8)
GGCGGCGTGCACGGTACCGAAGACCTCGTTCACGATTCACCCCGCTCGGCGCGCTCGAGCTCTTC
GCGTAGTTGC
>r350.1 |SOURCES={KEY=4440dff4...,bw,2703946-2704021}|ERRORS={}|SOURCE_1="mcg" (4440dff437a67938963f7ee3177b9a39f2c413a8)
GATGCGACCGTCGCGCTCCTCGAGGTCGACCACGACCAGCTTTCCCCCGGGGACCTTGTACTCGC
CGTGCATGCC
>r351.1 |SOURCES={KEY=4440dff4...,bw,736690-736765}|ERRORS={}|SOURCE_1="mcg" (4440dff437a67938963f7ee3177b9a39f2c413a8)
CCTCGGTGTCGTCCTCAGCGCCATCGGTCTGTTCCTCATCGTGTTCGGCCTGCAGGAGGGGGAGC
ACTTCAGCTG
>r352.1 |SOURCES={KEY=4440dff4...,bw,2529234-2529309}|ERRORS={}|SOURCE_1="mcg" (4440dff437a67938963f7ee3177b9a39f2c413a8)
CCGCGGCCTCGGGTTCCGCTCCCGCGTGGACGTCACGGTCACCTCGGCCGGGATCGCCCTCGACC
TGCCGGGCCA
>r353.1 |SOURCES={KEY=4440dff4...,fw,474087-474162}|ERRORS={}|SOURCE_1="mcg" (4440dff437a67938963f7ee3177b9a39f2c413a8)
GGTTGATGAGGATCGTATTGTGCCCCTGCGGACCGACCCGGTAGTAGTCCCACCGGTTCGTCTTG
TCGTTGAGCA
>r354.1 |SOURCES={KEY=4440dff4...,fw,2087007-2087082}|ERRORS={}|SOURCE_1="mcg" (4440dff437a67938963f7ee3177b9a39f2c413a8)
CTCTGTTCGTCCTCATCTCGGCGAGCCTCGCGCTCAACATGGCGTGGTTCCTCACGCGGCGCCTG
TGGATGCCGA
>r355.1 |SOURCES={KEY=4440dff4...,bw,2753993-2754068}|ERRORS={}|SOURCE_1="mcg" (4440dff437a67938963f7ee3177b9a39f2c413a8)
GGTCGAACAGCCCGTCGTCCCAGCGCCCCGCGAGGACCAGCACGTCGGCGAGCGTCAAGCGGTCC
CGCATGAACG
>r356.1 |SOURCES={KEY=4440dff4...,bw,714448-714523}|ERRORS={}|SOURCE_1="mcg" (4440dff437a67938963f7ee3177b9a39f2c413a8)
GTCCTTCGACCGCAACGACCGTCCGGCCCGGGATGACCGTCCGGCGCGTTCGTTCGACCGCAGCG
ACCGTCCGGC
>r357.1 |SOURCES={KEY=4440dff4...,bw,800486-800561}|ERRORS={}|SOURCE_1="mcg" (4440dff437a67938963f7ee3177b9a39f2c413a8)
GGTGATCCCGTGCCAGCTGTGTTCGCTTACTTGTTAGACGTACGCGGAAGGGGTTTCGTCACGCC
GCGGCCCCCA
>r358.1 |SOURCES={KEY=4440dff4...,fw,1539650-1539725}|ERRORS={}|SOURCE_1="mcg" (4440dff437a67938963f7ee3177b9a39f2c413a8)
CGTGCCGAGGGCGAGGGCGGCGATATAGAGCCCGATGCACACCACGAGCGCCGAACGTGGCCAGC
GCCGACGGAA
>r359.1 |SOURCES={KEY=4440dff4...,fw,3621286-3621361}|ERRORS={}|SOURCE_1="mcg" (4440dff437a67938963f7ee3177b9a39f2c413a8)
GCGGCTCGAGCAGGGTGAGGGTCACTCGTGTCACGTTGCGGAGACGGTAGATGTCGGTGCGGCGG
ATGACCAGAT
>r360.1 |SOURCES={KEY=4440dff4...,bw,3245181-3245256}|ERRORS={}|SOURCE_1="mcg" (4440dff437a67938963f7ee3177b9a39f2c413a8)
GCCGCCGGGAGCGCTCCCGCCCGGAACATCTCCGCCGCCGAATCACGCAAACCGGAAGATATCCG
AGGTTTCGTT
>r361.1 |SOURCES={KEY=4440dff4...,bw,1582710-1582785}|ERRORS={}|SOURCE_1="mcg" (4440dff437a67938963f7ee3177b9a39f2c413a8)
CCCACGAACGCCCCGGTTCCGGCCGGGGCGTTCGTGTTGTCCGGGGGTCTCGGCATCCCCGGGTT
TCCGTCCGCC
>r362.1 |SOURCES={KEY=4440dff4...,fw,3580114-3580189}|ERRORS={}|SOURCE_1="mcg" (4440dff437a67938963f7ee3177b9a39f2c413a8)
GCCCGTGAACTGCAGGGGGAGCGGTCCGAGCGGCAGCGCCATGGACGGCGGCGACATCCCGAGCC
CGAGCACCCG
>r363.1 |SOURCES={KEY=4440dff4...,bw,1043407-1043482}|ERRORS={}|SOURCE_1="mcg" (4440dff437a67938963f7ee3177b9a39f2c413a8)
GTCCCGGGCTGGCATCACGGCGACCTCGACGCCGCGCAGCTGGACTGGCTGCGGGCCGAGCTCGC
CGAGCCGGCG
>r364.1 |SOURCES={KEY=4440dff4...,fw,2613827-2613902}|ERRORS={}|SOURCE_1="mcg" (4440dff437a67938963f7ee3177b9a39f2c413a8)
GGACGAGCAGGAAGATGCTGGCGAGCATCATCACAGCGACGATCTGGACCCCCATGGCGTTGAGG
CCGGTGAGGA
>r365.1 |SOURCES={KEY=4440dff4...,fw,3398175-3398250}|ERRORS={}|SOURCE_1="mcg" (4440dff437a67938963f7ee3177b9a39f2c413a8)
GTCGTACTGCGGCTTCATGTTGCCGCCGCCGGTGGGGTGGCCTGCGGCCTCCACGAGATCGTGGG
GGCCGGTGAG
>r366.1 |SOURCES={KEY=4440dff4...,fw,1862535-1862610}|ERRORS={}|SOURCE_1="mcg" (4440dff437a67938963f7ee3177b9a39f2c413a8)
CCGAGAGCCACGAGACCGGGTCGCCTCCGAACGCCGTCACGATGGCGTTCAGGATGCCGATCTGG
TCGCCCTGAC
>r367.1 |SOURCES={KEY=4440dff4...,bw,1322348-1322423}|ERRORS={}|SOURCE_1="mcg" (4440dff437a67938963f7ee3177b9a39f2c413a8)
ATCGGGCGGCGGTCCACGAGGAAGCGGGCTGGTACGACGAGTCGCTGGAGGCCGTCGAGGACTGG
GACTTCTATC
>r368.1 |SOURCES={KEY=4440dff4...,bw,2537792-2537867}|ERRORS={}|SOURCE_1="mcg" (4440dff437a67938963f7ee3177b9a39f2c413a8)
GATGCAGGTTCCGCTGTTCCTCGAGACCGGCACGAAGATCAAGGTCGACACTCGCACCGGCGAGT
ACCTCGGCCG
>r369.1 |SOURCES={KEY=4440dff4...,bw,2023347-2023422}|ERRORS={}|SOURCE_1="mcg" (4440dff437a67938963f7ee3177b9a39f2c413a8)
GAGCGCTGTCTCCAGCTCGGTGAGGTGCCCGGCGAGGAGGTCGATCACGACGGTCGCGGATGCCG
CCAGCCGGGC
>r370.1 |SOURCES={KEY=4440dff4...,bw,3612935-3613010}|ERRORS={}|SOURCE_1="mcg" (4440dff437a67938963f7ee3177b9a39f2c413a8)
AGACCGCGTCCCACGGGAAGGGCGCGACGGCGGTCTGCGAGGGGGACTCCACGGCGGCCGGCATG
GGTTCCACCC
>r371.1 |SOURCES={KEY=4440dff4...,fw,1763342-1763417}|ERRORS={}|SOURCE_1="mcg" (4440dff437a67938963f7ee3177b9a39f2c413a8)
AAGCCGTCGACGACGCCGTGCGCGAGCGCACCGAGATCGTCGAGCAGGCCGAAGCCCTCGCCGCC
CGCGACCCGC
>r372.1 |SOURCES={KEY=4440dff4...,bw,196874-196949}|ERRORS={}|SOURCE_1="mcg" (4440dff437a67938963f7ee3177b9a39f2c413a8)
AGCCGGGGCAGACCGGACGTGTCGCCGTATCCACCGCGCCGCTCGTCACGGACCATCTCGCCGTT
GCTCAGCTCG
>r373.1 |SOURCES={KEY=4440dff4...,bw,1575364-1575439}|ERRORS={}|SOURCE_1="mcg" (4440dff437a67938963f7ee3177b9a39f2c413a8)
GGCACCGGCGCGCGCATCGACGTGGCCGAGGTCCCCGCCCCCGACGCCGCCGCGTTCGGCGACTG
GCTCACCTGC
>r374.1 |SOURCES={KEY=4440dff4...,bw,1525616-1525691}|ERRORS={}|SOURCE_1="mcg" (4440dff437a67938963f7ee3177b9a39f2c413a8)
CGCGGCGGCGGCGTCGCTCGGCCGCGGGGTCGGGAGGGGTCGAGCCGACAGGGGTGTCGTTCTCG
AGGAGGGGAG
>r375.1 |SOURCES={KEY=4440dff4...,fw,1853276-1853351}|ERRORS={}|SOURCE_1="mcg" (4440dff437a67938963f7ee3177b9a39f2c413a8)
GCCCTCGCGGCGTTCACCGCGGCGGGGACGGCGTACGCCACCCACGGCCAGCCGCTGATCCCGGT
CTACGTCTTC
>r376.1 |SOURCES={KEY=4440dff4...,fw,2214623-2214698}|ERRORS={}|SOURCE_1="mcg" (4440dff437a67938963f7ee3177b9a39f2c413a8)
CCGATCCGTACGACCCGTCGTCGTATCTCGGCGCGGGGAAGTCCTTCGGCCACCTGCTCGGGGGT
CTCTCCGGCG
>r377.1 |SOURCES={KEY=4440dff4...,bw,2110129-2110204}|ERRORS={}|SOURCE_1="mcg" (4440dff437a67938963f7ee3177b9a39f2c413a8)
TCCGAGATCGTCTCGAGCGGATGCAGGGGCGGCGCCTGGACGCGCCGGTGCTGCCGACGCACCCC
GCCTTCACGT
>r378.1 |SOURCES={KEY=4440dff4...,bw,1573329-1573404}|ERRORS={}|SOURCE_1="mcg" (4440dff437a67938963f7ee3177b9a39f2c413a8)
GGTGCTCCGCATGGAACCGCCGCTTCCGGAGGTGGCGTCGTGATCCCCGTCGAGCTCCGGGCAGG
AGACCACTAT
>r379.1 |SOURCES={KEY=4440dff4...,bw,3005635-3005710}|ERRORS={}|SOURCE_1="mcg" (4440dff437a67938963f7ee3177b9a39f2c413a8)
TGGGTTCGGGCCGAAGCCGACATCGTGCGGCGGTTGGCGAGCGGCCGACCGGTGCACGATCTGGG
CACCCCGGAG
>r380.1 |SOURCES={KEY=4440dff4...,bw,1658053-1658128}|ERRORS={}|SOURCE_1="mcg" (4440dff437a67938963f7ee3177b9a39f2c413a8)
GCACGAGGTACTTCAGCTCGCTGAGGTCGAGGGTGCCCTTGTCGAGGTGGTCCATGATGCGACCG
GGCGTGCCCA
>r381.1 |SOURCES={KEY=4440dff4...,bw,2281134-2281209}|ERRORS={}|SOURCE_1="mcg" (4440dff437a67938963f7ee3177b9a39f2c413a8)
GGACCGATCAGGCGGCCGCCTTTGAGGGTGGTCGGTGCCTCGCCGGACGGGGGCAGCACACGCTC
CCCCATCTCG
>r382.1 |SOURCES={KEY=4440dff4...,bw,2364443-2364518}|ERRORS={}|SOURCE_1="mcg" (4440dff437a67938963f7ee3177b9a39f2c413a8)
ACGCTAAGGAAACGCTTACGTTTTCTCAATCCTTTTCGAAGATTTCGAAGGGAGCGAAAAGTCAG
CGGCGCGCGA
>r383.1 |SOURCES={KEY=4440dff4...,fw,2858536-2858611}|ERRORS={}|SOURCE_1="mcg" (4440dff437a67938963f7ee3177b9a39f2c413a8)
TGCGGGCGCTCTACCGGCTCCTGGACGCCCTGCGCGCGGCGCACCCGGGCGTGGAGATCGAGTCG
TGCGCGTCCG
>r384.1 |SOURCES={KEY=4440dff4...,bw,457948-458023}|ERRORS={}|SOURCE_1="mcg" (4440dff437a67938963f7ee3177b9a39f2c413a8)
GCGCCGGCGTGGCCCATGGTCTTGCCCTCGGGAGCGGTGAAGCCCGCGACGTAACCGACGACCGG
CTTGGTGACG
>r385.1 |SOURCES={KEY=4440dff4...,bw,366297-366372}|ERRORS={}|SOURCE_1="mcg" (4440dff437a67938963f7ee3177b9a39f2c413a8)
GTTCACGATCCCGCGGGAGCGCGCCCGCGCGTTCGGGGTCTTCGGTGCGATCGCCGGCGCAGGCG
GGGCCGTCGG
>r386.1 |SOURCES={KEY=4440dff4...,fw,963527-963602}|ERRORS={}|SOURCE_1="mcg" (4440dff437a67938963f7ee3177b9a39f2c413a8)
GCGCTACGACACGGGCGACAAGGTGGACTACGTCAAGGCGATCCTCCAGCTCGCCTCCGCACGCG
ATGATCTGGG
>r387.1 |SOURCES={KEY=4440dff4...,fw,2669638-2669713}|ERRORS={}|SOURCE_1="mcg" (4440dff437a67938963f7ee3177b9a39f2c413a8)
GGCGCGTTTCGTCCTGCGCGCCGCGCGGACGCTGGGAACCGCGCGCCTCGACGACGCCGACCCGC
GGGCGCTCAC
>r388.1 |SOURCES={KEY=4440dff4...,fw,972135-972210}|ERRORS={}|SOURCE_1="mcg" (4440dff437a67938963f7ee3177b9a39f2c413a8)
GTCGGTCACGTGGTACCTCGCCGGGATGACGGTTGTCGGCCTCGTCGCGACGCTGCTGCTGCGCG
ACCGCAGCGG
>r389.1 |SOURCES={KEY=4440dff4...,bw,2452435-2452510}|ERRORS={}|SOURCE_1="mcg" (4440dff437a67938963f7ee3177b9a39f2c413a8)
GCACGATCTCGGCCTCGGGCAGTCCTTCGCCGAGATCGGGAAGCAAGAACTCCGCGATCACAGCG
CCACCTCCCG
>r390.1 |SOURCES={KEY=4440dff4...,fw,59478-59553}|ERRORS={}|SOURCE_1="mcg" (4440dff437a67938963f7ee3177b9a39f2c413a8)
AGCTGCAGGATCCGCCGTCCGACGACATCTGCTACGCCACCCAGAACCGTCAGGTCGCGATCAAG
AAGGTCGCGC
>r391.1 |SOURCES={KEY=4440dff4...,fw,3450981-3451056}|ERRORS={}|SOURCE_1="mcg" (4440dff437a67938963f7ee3177b9a39f2c413a8)
TGCTCATCGTCGAGGCGGGGCGGGCGACCCAGCTCGGACCGGTGCGCGAGGTGCTCTCGGCGCCG
ACGTCCGACG
>r392.1 |SOURCES={KEY=4440dff4...,bw,2452563-2452638}|ERRORS={}|SOURCE_1="mcg" (4440dff437a67938963f7ee3177b9a39f2c413a8)
GGCGGCGGCGTGGATCCCCCGCACGGTCCCGGCGTACGGCGAGGGGATCTCCACGACCGCCTTGG
CCGTCTCGAC
>r393.1 |SOURCES={KEY=4440dff4...,fw,3529847-3529922}|ERRORS={}|SOURCE_1="mcg" (4440dff437a67938963f7ee3177b9a39f2c413a8)
CGTCGCGGCCGTCCGGCGCTCCGCGACCGCGGTGGGGCAGGCGATCGCCGCCGCCGCGACGCTGT
GCGACCTCGA
>r394.1 |SOURCES={KEY=4440dff4...,fw,1979512-1979587}|ERRORS={}|SOURCE_1="mcg" (4440dff437a67938963f7ee3177b9a39f2c413a8)
ATGCGTCAGGCGCCGCCGAGTGCGGACCACACCGCGCGGGCACCGCTGTCGCCCACGAGCACGAG
GTCGACGGTC
>r395.1 |SOURCES={KEY=4440dff4...,fw,2199798-2199873}|ERRORS={}|SOURCE_1="mcg" (4440dff437a67938963f7ee3177b9a39f2c413a8)
AGCCGGGGAGCCCCTCGTCCCGTGTCCCGTAGCTCATGGTGCTGAGGAGGTTGCCGTCGGCGTCG
TAGTTGTCGA
>r396.1 |SOURCES={KEY=4440dff4...,fw,677784-677859}|ERRORS={}|SOURCE_1="mcg" (4440dff437a67938963f7ee3177b9a39f2c413a8)
CGGGTGACGAGATCGTCGCGGAAGTACCCGAGGTGCGCGATCGGTCCGCCGAAGGACGTCACTCC
CAGTCGCAGG
>r397.1 |SOURCES={KEY=4440dff4...,bw,607079-607154}|ERRORS={}|SOURCE_1="mcg" (4440dff437a67938963f7ee3177b9a39f2c413a8)
CGCAGTTCGTCGGGCTCGACAACTACATCGCCGTCCTCACCGACACCGGGTTCTGGAAGGCCACC
GGCAACACGC
>r398.1 |SOURCES={KEY=4440dff4...,fw,2689664-2689739}|ERRORS={}|SOURCE_1="mcg" (4440dff437a67938963f7ee3177b9a39f2c413a8)
CTGCGTGTGCGCGTGGACGAGGTCACGGATGCCGAAGCGCGCGAACGCCTGCGACTGGCATCCGA
GGTCTTCGTC
>r399.1 |SOURCES={KEY=4440dff4...,fw,2322941-2323016}|ERRORS={}|SOURCE_1="mcg" (4440dff437a67938963f7ee3177b9a39f2c413a8)
GTGAGCGGATGTCCCTGCGTGCGACGGTAACCCCGGCTCTTGCCCGCCTCTCCGCGGCCTTCTCA
CCCCCGCCGA
>r400.1 |SOURCES={KEY=4440dff4...,bw,2491675-2491750}|ERRORS={}|SOURCE_1="mcg" (4440dff437a67938963f7ee3177b9a39f2c413a8)
CGGCGGGTCGGGCCTGGGGTGGGCGCTGGATGCCATGGACGTCGGGCTCATCTCGTTCGTCATCG
CCGCGTTGTC
>r401.1 |SOURCES={KEY=4440dff4...,fw,1901980-1902055}|ERRORS={}|SOURCE_1="mcg" (4440dff437a67938963f7ee3177b9a39f2c413a8)
GCGTCACCGATCGTGGAGGCCTCGGCGGCACCGGGGCCGGAATCGGAGGTGCGTCCGCACCCGGT
CAGCGCGATC
>r402.1 |SOURCES={KEY=4440dff4...,bw,1322129-1322204}|ERRORS={}|SOURCE_1="mcg" (4440dff437a67938963f7ee3177b9a39f2c413a8)
GCGATCGGGCGCTCGAGCAGTGGACGCGGCGGGAGGGAGACGGGCTGCCGCTCTACCTCGCCGCC
CAGCAGCAGC
>r403.1 |SOURCES={KEY=4440dff4...,bw,3420480-3420555}|ERRORS={}|SOURCE_1="mcg" (4440dff437a67938963f7ee3177b9a39f2c413a8)
CTCGTGCCCGTAGGTCATCCCCTGCAACGGCACAAGCGCTGCCTCTTGAACCCAGGGCTTTGGCA
CTTCCGTGCC
>r404.1 |SOURCES={KEY=4440dff4...,fw,2686225-2686300}|ERRORS={}|SOURCE_1="mcg" (4440dff437a67938963f7ee3177b9a39f2c413a8)
GAACGCCCGCCGTGCGCGCGAGATCGTCTCGACCGAACTGTGGGAGACCCTCAACACGACGAACT
CGCGGATGCC
>r405.1 |SOURCES={KEY=4440dff4...,fw,2132993-2133068}|ERRORS={}|SOURCE_1="mcg" (4440dff437a67938963f7ee3177b9a39f2c413a8)
CGCGTCCTGATCCGTCTTGTGCGCATCTGACATGACCATGTCGACGGCCCCTCTCTCAGCCCTGC
TCCTTTGCAA
>r406.1 |SOURCES={KEY=4440dff4...,fw,1999878-1999953}|ERRORS={}|SOURCE_1="mcg" (4440dff437a67938963f7ee3177b9a39f2c413a8)
AAGCCGCACCCTCCACCGACCACGAGGTGAGGTCGCCGCTCTCGAAACCCGGGTTCAGGATGCCG
GCGTTGGTCA
>r407.1 |SOURCES={KEY=4440dff4...,fw,3712585-3712660}|ERRORS={}|SOURCE_1="mcg" (4440dff437a67938963f7ee3177b9a39f2c413a8)
GTATCGGGATCGGACGGCATGCCCGAAAACCAGGAAGACCTGGCGCAGTGGCTCGAAGTGGCCGC
CGAGCACAAC
>r408.1 |SOURCES={KEY=4440dff4...,bw,2447835-2447910}|ERRORS={}|SOURCE_1="mcg" (4440dff437a67938963f7ee3177b9a39f2c413a8)
CTCCAGGAACCCTCGGATCGCGGATGCCGCGGCGGCGGGCGTCTCGTAGTGGATCAGGTGGCCGA
CGTCGGGGAT
>r409.1 |SOURCES={KEY=4440dff4...,fw,1930558-1930633}|ERRORS={}|SOURCE_1="mcg" (4440dff437a67938963f7ee3177b9a39f2c413a8)
CGGCCCCCGCGACCCTGTCGGGCTTCCTCGCCGGCATCACCGAGCCCGCGATCTACGGCATCAAC
CTGCCGCTCA
>r410.1 |SOURCES={KEY=4440dff4...,bw,3007975-3008050}|ERRORS={}|SOURCE_1="mcg" (4440dff437a67938963f7ee3177b9a39f2c413a8)
TCCGCCAGGCTCACGCCGTTCGGGATCTCGTCGAGCAGACCCGAGGACCGGTGCATCTCGGTGAC
GAAGTCGCCC
>r411.1 |SOURCES={KEY=4440dff4...,fw,1882598-1882673}|ERRORS={}|SOURCE_1="mcg" (4440dff437a67938963f7ee3177b9a39f2c413a8)
GACCCCGCGCGACACGGTGTAGGGCGAGCTGAACAGGTACTTCTGCTCGCGCTCGGCGTTGATCG
AGACCTGGTT
>r412.1 |SOURCES={KEY=4440dff4...,bw,3112733-3112808}|ERRORS={}|SOURCE_1="mcg" (4440dff437a67938963f7ee3177b9a39f2c413a8)
TCTGCCGGCGCTGAAGGCGAACGGGATGAAGGCGACGTTCTACGTCCCGTCAGGCTTCATCGGCG
CGGCCGGACA
>r413.1 |SOURCES={KEY=4440dff4...,bw,1820614-1820689}|ERRORS={}|SOURCE_1="mcg" (4440dff437a67938963f7ee3177b9a39f2c413a8)
CGGCCGGACCGAGCCACTCGGCGGGCGTCGTCACGAGGTCCTTCACGAGCGCGACCGCACCGGCG
ACCGCCGCAA
>r414.1 |SOURCES={KEY=4440dff4...,bw,2697095-2697170}|ERRORS={}|SOURCE_1="mcg" (4440dff437a67938963f7ee3177b9a39f2c413a8)
GCTTGCCCGGCCACATGCCGCGGATGATGTCGAGGTCGTCGTAGCTGATCGTCGGGTCCATCGCG
GCGTTCAGCA
>r415.1 |SOURCES={KEY=4440dff4...,fw,78098-78173}|ERRORS={}|SOURCE_1="mcg" (4440dff437a67938963f7ee3177b9a39f2c413a8)
CCAGATCGCCGAGGGCATCAAGGCGGACCTGTCGTCTCAGGGCCTGATCCTGGATTCGTTCCAGA
TCCAGGGCGT
>r416.1 |SOURCES={KEY=4440dff4...,bw,2934112-2934187}|ERRORS={}|SOURCE_1="mcg" (4440dff437a67938963f7ee3177b9a39f2c413a8)
GGGGGCCGAGCCGACGACCGCGGCGGCGGGCGGCAGCACCGCCTCTTCCGGTCCGCTCGACCTCA
ACACCGCGAC
>r417.1 |SOURCES={KEY=4440dff4...,fw,3026490-3026565}|ERRORS={}|SOURCE_1="mcg" (4440dff437a67938963f7ee3177b9a39f2c413a8)
GGACGGACCACAACTTCGTCCGCTTGGACGCATTCGACGAACCCGTGCACATCCTGCACGTGAAG
GAGTCCCGAT
>r418.1 |SOURCES={KEY=4440dff4...,bw,2763204-2763279}|ERRORS={}|SOURCE_1="mcg" (4440dff437a67938963f7ee3177b9a39f2c413a8)
GCGGTCGCGGGGGTTTCGGGGGTCGGCAAGACGACGCTGTCGCGACGCATTTCGGCCGTCACCGG
CGCTCCGCAC
>r419.1 |SOURCES={KEY=4440dff4...,fw,1066935-1067010}|ERRORS={}|SOURCE_1="mcg" (4440dff437a67938963f7ee3177b9a39f2c413a8)
CTCGGACAGGTCGGCCGCGGGGATGATGCTCTCGGCGAGGGTGACGTTGTAGTTCGCCGGGTACA
GCACCTTCAG
>r420.1 |SOURCES={KEY=4440dff4...,bw,3437916-3437991}|ERRORS={}|SOURCE_1="mcg" (4440dff437a67938963f7ee3177b9a39f2c413a8)
GCTCGGTACTTTCGTGGCGCGGCATCCGTTTCGCCGTCGCCCCCACGGGCGATCGCCGCTGGCGC
GACCCCCTCC
>r421.1 |SOURCES={KEY=4440dff4...,bw,1189715-1189790}|ERRORS={}|SOURCE_1="mcg" (4440dff437a67938963f7ee3177b9a39f2c413a8)
ACCCGTAGCGTTGTCGGCATCCGGTCGGGAGTCCGGGCCCCGGCCGAACACCCCCCGGCCGACGA
CCAGGAGGTG
>r422.1 |SOURCES={KEY=4440dff4...,fw,2998832-2998907}|ERRORS={}|SOURCE_1="mcg" (4440dff437a67938963f7ee3177b9a39f2c413a8)
AGATCGTCGACATGCGACCAGGGTGCGCAGCCTCCGCGCGGGCAGCGGTGCGTGCCAGATCGTGG
GCGCTGTCCG
>r423.1 |SOURCES={KEY=4440dff4...,bw,3202473-3202548}|ERRORS={}|SOURCE_1="mcg" (4440dff437a67938963f7ee3177b9a39f2c413a8)
ACGTGCTGCAGCAGGCCGCCGACGCGAAGATCCCGGTCATCGCGTACGACCGCCTCATCAACGGC
ACCAAGAACG
>r424.1 |SOURCES={KEY=4440dff4...,fw,3503428-3503503}|ERRORS={}|SOURCE_1="mcg" (4440dff437a67938963f7ee3177b9a39f2c413a8)
AGCCTCTGCGCGACGGCGACACCTCGATCGAGCCCGACCCGACGCTGGATCCCGCACAGGCGGAG
TGGGATGCCA
>r425.1 |SOURCES={KEY=4440dff4...,bw,661235-661310}|ERRORS={}|SOURCE_1="mcg" (4440dff437a67938963f7ee3177b9a39f2c413a8)
CTGTGGCGCCCGTTCGGGTGGTGGAGCATCTCGGTCAATCGGCTCACCGGCCGGGGCTCGACCGA
CTCGACCACC
>r426.1 |SOURCES={KEY=4440dff4...,fw,944168-944243}|ERRORS={}|SOURCE_1="mcg" (4440dff437a67938963f7ee3177b9a39f2c413a8)
CGAACATCGCGTCGGCCGCCTGCGCGTGGCCGAGCCGGTGCAGGGCGACGGCGCGGTTCAGCGAC
ACCGAGGTGA
>r427.1 |SOURCES={KEY=4440dff4...,fw,3612528-3612603}|ERRORS={}|SOURCE_1="mcg" (4440dff437a67938963f7ee3177b9a39f2c413a8)
CGGCGGACTCCTGCCTGACCTCACGGTCCTGCTCGACCTCGACCCGGCGTCCGCGCGGGCGCGCC
TCGACGCTGA
>r428.1 |SOURCES={KEY=4440dff4...,fw,941456-941531}|ERRORS={}|SOURCE_1="mcg" (4440dff437a67938963f7ee3177b9a39f2c413a8)
CGCAACGAATCAGACCCTACGCAGGCGAACGGTTCGTGACCCGGGGATTGCCAAACCGGCGCTGT
TGGCCTAAGC
>r429.1 |SOURCES={KEY=4440dff4...,fw,1396279-1396354}|ERRORS={}|SOURCE_1="mcg" (4440dff437a67938963f7ee3177b9a39f2c413a8)
CGACGCCGCGGCCGGCGAGCATGAGCACGAGCGTGGCGATGATGGGTTGGATGCCGAGCACCGCG
ACGAGGAAGC
>r430.1 |SOURCES={KEY=4440dff4...,fw,265169-265244}|ERRORS={}|SOURCE_1="mcg" (4440dff437a67938963f7ee3177b9a39f2c413a8)
TTTCTTTGGAGACGGCAGTGACCCCCGACCGCACCGACGAGACCCCCGACGACGGCGCCGAACAC
GGTGTCCTCG
>r431.1 |SOURCES={KEY=4440dff4...,bw,3602947-3603022}|ERRORS={}|SOURCE_1="mcg" (4440dff437a67938963f7ee3177b9a39f2c413a8)
CGCGAGCTCGACTACCACGACACCTTCCTCGCCGCCGACTACTCGCACCCGGGCGACAACATCCC
GCCCGTCGTC
>r432.1 |SOURCES={KEY=4440dff4...,bw,3310883-3310958}|ERRORS={}|SOURCE_1="mcg" (4440dff437a67938963f7ee3177b9a39f2c413a8)
CGTCCCGGAGCCGTCATCCAGATCCCGCCGGGCGACTACCGCCTGCGCACGCAGGTGGTCATCGA
CCTCAGCTTC
>r433.1 |SOURCES={KEY=4440dff4...,bw,357159-357234}|ERRORS={}|SOURCE_1="mcg" (4440dff437a67938963f7ee3177b9a39f2c413a8)
GAGCCACTCCAGCGCACGTGGCGGCGGTGGCGAGGGTGCGGCGGGCGCGGTGGACATGGGTGAGC
TTCAGATCGG
>r434.1 |SOURCES={KEY=4440dff4...,bw,3563884-3563959}|ERRORS={}|SOURCE_1="mcg" (4440dff437a67938963f7ee3177b9a39f2c413a8)
CCGCCGATGATGCCGCCGCGGCCGAACGGCAGCACGACGGAGGTGATCATGCCCCACCGCGTGGA
ACCGAGCGCG
>r435.1 |SOURCES={KEY=4440dff4...,fw,234308-234383}|ERRORS={}|SOURCE_1="mcg" (4440dff437a67938963f7ee3177b9a39f2c413a8)
GAAGGTCCTCGACGCGGTCACCGCCGGATCGGGAGTGGAGTTCGAGAAGACGCCGTTCTCCCTCG
GCGCCGCTCG
>r436.1 |SOURCES={KEY=4440dff4...,bw,1444668-1444743}|ERRORS={}|SOURCE_1="mcg" (4440dff437a67938963f7ee3177b9a39f2c413a8)
CGCGGAGGTAGTACTTGATCGTCGCCACGGAGACCCCGCTGCGAGCGGACAGTTCCGAGATGCGC
ATCGATTCCC
>r437.1 |SOURCES={KEY=4440dff4...,bw,995895-995970}|ERRORS={}|SOURCE_1="mcg" (4440dff437a67938963f7ee3177b9a39f2c413a8)
GGTGTCGCTCGTGGTCGCCTTCGGCGTGAACACCCTGGCGCTCGGGTCGCTGTTCCGGTTCCTCA
CGGGCACCGT
>r438.1 |SOURCES={KEY=4440dff4...,bw,989909-989984}|ERRORS={}|SOURCE_1="mcg" (4440dff437a67938963f7ee3177b9a39f2c413a8)
GCAGCGCATGCTGGCCTTCCGCAGTACCGAGAACCCCGCGGCCCCCGCCGCGACGACCGAGAGGG
GCTCCGCATG
>r439.1 |SOURCES={KEY=4440dff4...,bw,1550995-1551070}|ERRORS={}|SOURCE_1="mcg" (4440dff437a67938963f7ee3177b9a39f2c413a8)
GGATCGCTCTCGGCGCCCTCGACGAGAAGCTCGGGATCACCGTCGTGGAGCAGTCGGTCCGGGCG
GTCGTGGCCA
>r440.1 |SOURCES={KEY=4440dff4...,fw,1607704-1607779}|ERRORS={}|SOURCE_1="mcg" (4440dff437a67938963f7ee3177b9a39f2c413a8)
CGGGCGCCGCCGCCCCGGTGCCCGTCGAGGCCGCGCCGTTGCGCGCGCCGGAGCTCGCCGGTTCG
GCTCCGGCCG
>r441.1 |SOURCES={KEY=4440dff4...,bw,1101680-1101755}|ERRORS={}|SOURCE_1="mcg" (4440dff437a67938963f7ee3177b9a39f2c413a8)
GATCGTCGTGTCGCGTGCACGTCGCATCCAGCAGTTCCTCTCGCAGAACACCTACATGGCCAAGA
AGTTCACCGG
>r442.1 |SOURCES={KEY=4440dff4...,bw,1290346-1290421}|ERRORS={}|SOURCE_1="mcg" (4440dff437a67938963f7ee3177b9a39f2c413a8)
TCGGCATCCTCGTGATCGGCGTCACGGTGTTCCCGCGGCTCGAGCGTCCGGTCCTGAAGGAGCTG
TGATGGAGCG
>r443.1 |SOURCES={KEY=4440dff4...,fw,154316-154391}|ERRORS={}|SOURCE_1="mcg" (4440dff437a67938963f7ee3177b9a39f2c413a8)
CAGGGTCACGACGGCCGTCACGGCGACGAAGGGGACGACGATCAGCGCATATGTCACGACGCGGA
CTCCTCCGCC
>r444.1 |SOURCES={KEY=4440dff4...,bw,2826049-2826124}|ERRORS={}|SOURCE_1="mcg" (4440dff437a67938963f7ee3177b9a39f2c413a8)
CCGCAGCGAGCAGGTGCGCCGCTTCGAGCTCGTCGTCGCCGACCTCGACGACCGCGAACTCGTCA
CCCCCACCAT
>r445.1 |SOURCES={KEY=4440dff4...,fw,3184950-3185025}|ERRORS={}|SOURCE_1="mcg" (4440dff437a67938963f7ee3177b9a39f2c413a8)
CCCCCGCGACGCAGACACCCACGCCCACGCCCACCCCGACACCGACGCCGGATCCGCTCGCCGGC
CTCAGCCTCG
>r446.1 |SOURCES={KEY=4440dff4...,bw,3148974-3149049}|ERRORS={}|SOURCE_1="mcg" (4440dff437a67938963f7ee3177b9a39f2c413a8)
CGCCGTGGCGATCCAGGTCGTGATGGTGGCCGCGCGGCTCGAGACGCTGCGCGAACTGCGCGTGG
TCGTGCTGTT
>r447.1 |SOURCES={KEY=4440dff4...,fw,2856620-2856695}|ERRORS={}|SOURCE_1="mcg" (4440dff437a67938963f7ee3177b9a39f2c413a8)
TACCCCGCGTGGACCGACGAGTGGAACAACGCCTACAACACCGGCCAGGTGTGGTCGTGGAACTC
CGCCGTCTGG
>r448.1 |SOURCES={KEY=4440dff4...,bw,1940014-1940089}|ERRORS={}|SOURCE_1="mcg" (4440dff437a67938963f7ee3177b9a39f2c413a8)
TGGGGGTGGAGCTCACCCTCGATGACTTCGACGAGCTGGTCCGCGACGTCCCGGTTCTCGCCGAT
CTCATGCCGT
>r449.1 |SOURCES={KEY=4440dff4...,fw,1109102-1109177}|ERRORS={}|SOURCE_1="mcg" (4440dff437a67938963f7ee3177b9a39f2c413a8)
AGCCCGAAGTCCAGCAACGGCAGCAGCACGATGACGACGGGCAGGAGGATCGGGATGAAGGCACC
GAGCAGCTGG
>r450.1 |SOURCES={KEY=4440dff4...,fw,1610539-1610614}|ERRORS={}|SOURCE_1="mcg" (4440dff437a67938963f7ee3177b9a39f2c413a8)
GTCGCCCAGGGCGACCACGCGGCCCACGTACTCATGACCGAGGACGAGCGGCGCGGGCGCAGCGC
GATGGCCCTC
>r451.1 |SOURCES={KEY=4440dff4...,bw,470357-470432}|ERRORS={}|SOURCE_1="mcg" (4440dff437a67938963f7ee3177b9a39f2c413a8)
GGTAAGCCCACCGTGACACCGGTATCAACACCCGTGATCAATTCGTCATGACACCGAAGTCATCC
GCGTGATTCT
>r452.1 |SOURCES={KEY=4440dff4...,fw,3587838-3587913}|ERRORS={}|SOURCE_1="mcg" (4440dff437a67938963f7ee3177b9a39f2c413a8)
TGACCCCGGAGCGCGAACTCGCCGCCCAGCTCGGTGTCGGCCGGTCCAGCGTCCGCGAGGCCATC
CGCGTTCTGG
>r453.1 |SOURCES={KEY=4440dff4...,fw,1648818-1648893}|ERRORS={}|SOURCE_1="mcg" (4440dff437a67938963f7ee3177b9a39f2c413a8)
CTGGGTGCGCGGTCGCAGCCACCGAGCCCCGAGCACTGGCTGGGGACGGATGCCGTGGGGCACGA
CATGTTCGCC
>r454.1 |SOURCES={KEY=4440dff4...,bw,3435267-3435342}|ERRORS={}|SOURCE_1="mcg" (4440dff437a67938963f7ee3177b9a39f2c413a8)
CCGGTTCGGCGATCGTGCTGCTCGTCCCCGCGTTCCTCATCATGCAGATCGGCGAGCTGTGGGCC
GTGATGATCG
>r455.1 |SOURCES={KEY=4440dff4...,fw,2568414-2568489}|ERRORS={}|SOURCE_1="mcg" (4440dff437a67938963f7ee3177b9a39f2c413a8)
GCTGAGCAGCTGCACGGGAGGCGAGTGATCATGGCCGCCAAGAACCCCGACAGCGACGTCACGGT
CGAGAAGGTC
>r456.1 |SOURCES={KEY=4440dff4...,bw,1484318-1484393}|ERRORS={}|SOURCE_1="mcg" (4440dff437a67938963f7ee3177b9a39f2c413a8)
ATCTCTCGCGCCTCGCCCGAACGCTCGGTGTGCGCCAGCACATCCATGCGGCGGAGTCGGCGTGG
GAGGACGCGT
>r457.1 |SOURCES={KEY=4440dff4...,bw,1149553-1149628}|ERRORS={}|SOURCE_1="mcg" (4440dff437a67938963f7ee3177b9a39f2c413a8)
GAACGTCAAGCTGAAGGAGTCCGGCGAGGACGCCATGGCCGCCTACGAGCGGCAGCACCAGGCGA
TGGAGCAGGT
>r458.1 |SOURCES={KEY=4440dff4...,bw,2163981-2164056}|ERRORS={}|SOURCE_1="mcg" (4440dff437a67938963f7ee3177b9a39f2c413a8)
GCACGGAGGTGATCGGTGACGTCGTACGTGTAGTACCGCAGCCGCTCGCCGTAGACCGTCCAGCC
CGGCGACAGC
>r459.1 |SOURCES={KEY=4440dff4...,fw,3712159-3712234}|ERRORS={}|SOURCE_1="mcg" (4440dff437a67938963f7ee3177b9a39f2c413a8)
ATGTCTCGGGATCTGATCGCGGAGCTTCGCGGATTCGCGGAAGGCAGCACGTCAGCGCGCGCGTC
GCTGATGCGT
>r460.1 |SOURCES={KEY=4440dff4...,fw,206057-206132}|ERRORS={}|SOURCE_1="mcg" (4440dff437a67938963f7ee3177b9a39f2c413a8)
AGATTGTCTTCGATGACATCTCAACCGTCAGGGTCGGAAGGACAGAGGCAAAGACCGGGTTTCAA
TACACGCAGC
>r461.1 |SOURCES={KEY=4440dff4...,fw,1669636-1669711}|ERRORS={}|SOURCE_1="mcg" (4440dff437a67938963f7ee3177b9a39f2c413a8)
AACCGTTCCCGGTCGGCGCACACGGCGGTGACCGTGACGAAGTGCGCGCCCGTGTCCCACGTGTA
GGTCGCGAAC
>r462.1 |SOURCES={KEY=4440dff4...,fw,2690942-2691017}|ERRORS={}|SOURCE_1="mcg" (4440dff437a67938963f7ee3177b9a39f2c413a8)
AGGTATCCGCCCTCGACGTCGTCGACGGCGACGGAGGGCACGCTCCCGTCGGGTGACTCGCCATC
GACGAGGACG
>r463.1 |SOURCES={KEY=4440dff4...,bw,1661466-1661541}|ERRORS={}|SOURCE_1="mcg" (4440dff437a67938963f7ee3177b9a39f2c413a8)
GTCGTCGACGACTTCGGCGTCGATGACGTCTTCCTCGGGGTTCGGCGTCTCACCGTTGCCGGGCT
GGCCGACGTT
>r464.1 |SOURCES={KEY=4440dff4...,fw,1906991-1907066}|ERRORS={}|SOURCE_1="mcg" (4440dff437a67938963f7ee3177b9a39f2c413a8)
AACTGGCGCAGTCGCTGATCCAGGCGGGGGCCGCCGGCATCCACTGGGAGGACCAGCTCGCGAGC
GAGAAGAAGT
>r465.1 |SOURCES={KEY=4440dff4...,fw,3404399-3404474}|ERRORS={}|SOURCE_1="mcg" (4440dff437a67938963f7ee3177b9a39f2c413a8)
GCGCGGCGCTCGAGGGTGGTGAGTTCGTTCATGATCTTCTCTTCTCTGGGGTTCTCGCGCGCGGG
TGGGCGCGGG
>r466.1 |SOURCES={KEY=4440dff4...,fw,3203891-3203966}|ERRORS={}|SOURCE_1="mcg" (4440dff437a67938963f7ee3177b9a39f2c413a8)
AGGTTCGTGACCGTCAGCCGGTACCCGGCCCGCCGTGCCGCCGACTCCACGGCCAGCACCATCGC
CGACGTGCCG
>r467.1 |SOURCES={KEY=4440dff4...,bw,1328705-1328780}|ERRORS={}|SOURCE_1="mcg" (4440dff437a67938963f7ee3177b9a39f2c413a8)
ACAAGCACCTCGTCGGGACGCTGTGGCATCCATCCATTCGTGCGCGAGAGTGCGAGGCCGGGGGA
CGGCCCGGGG
>r468.1 |SOURCES={KEY=4440dff4...,bw,3346401-3346476}|ERRORS={}|SOURCE_1="mcg" (4440dff437a67938963f7ee3177b9a39f2c413a8)
TCCGTCGAGCAGGCGCACGTCGGCGACGCCGGCGTACCGCAGTAGCCACCAGGCGCGCGCGCTCG
AGAGGTTCTT
>r469.1 |SOURCES={KEY=4440dff4...,fw,247388-247463}|ERRORS={}|SOURCE_1="mcg" (4440dff437a67938963f7ee3177b9a39f2c413a8)
CGGGTGACCAGCGGCTTCGCGCGCGGAGTGCCGTCCTTCTCGAGGTGACGCACGAGGAAGTAGTC
CTCGTGCAGG
>r470.1 |SOURCES={KEY=4440dff4...,fw,2151744-2151819}|ERRORS={}|SOURCE_1="mcg" (4440dff437a67938963f7ee3177b9a39f2c413a8)
GAGGGTGAGCTTGGTGAGCACGGTCCACTTGTTCGCCTTCTGAAGGCGGAACAGTTCGCGCTGCG
ACTTGTCCAC
>r471.1 |SOURCES={KEY=4440dff4...,fw,2184920-2184995}|ERRORS={}|SOURCE_1="mcg" (4440dff437a67938963f7ee3177b9a39f2c413a8)
ATGATCGCCATCGGCGGCGCGATCGGCACCGGCCTGTTCCTCGGCGCCGGAGGGCGCCTCGCGCA
GGCGGGTCCG
>r472.1 |SOURCES={KEY=4440dff4...,bw,3291297-3291372}|ERRORS={}|SOURCE_1="mcg" (4440dff437a67938963f7ee3177b9a39f2c413a8)
CGAGGCCGTCGGCACGCTCGACTCCTCGCTCGCCACGGTGGAGGACTGGATCGACGCCGACCGCG
GCGTCGTCTA
>r473.1 |SOURCES={KEY=4440dff4...,bw,2846736-2846811}|ERRORS={}|SOURCE_1="mcg" (4440dff437a67938963f7ee3177b9a39f2c413a8)
CGACGTGTCCGCCCGTCGGCAGGAATCCGGATGCCGGGTCCTCGGCGTACACGCGCGCCTCGATC
GCGTGGCCCG
>r474.1 |SOURCES={KEY=4440dff4...,fw,2114201-2114276}|ERRORS={}|SOURCE_1="mcg" (4440dff437a67938963f7ee3177b9a39f2c413a8)
CCCGTGACGCGTGTGCACGGGGATGCCGGAGCCCTCACGGTCATCGACGCCACCAGTGCGGCGGG
CGGCATCGAC
>r475.1 |SOURCES={KEY=4440dff4...,bw,1043182-1043257}|ERRORS={}|SOURCE_1="mcg" (4440dff437a67938963f7ee3177b9a39f2c413a8)
TCCACGTCCGGCACCTTCGCGGGGGTCCCGGTGAGCGTCTCCGCGGCCTCGTGCTACACGATGGA
TCTCGCCGCC
>r476.1 |SOURCES={KEY=4440dff4...,bw,3571029-3571104}|ERRORS={}|SOURCE_1="mcg" (4440dff437a67938963f7ee3177b9a39f2c413a8)
CGAGGCGCCCCAGTAGGTGAGGCTCGAGGTGGAGGAGGAGTTGACCAGAGCGGCGACACCGGCGT
CGTACGCCGC
>r477.1 |SOURCES={KEY=4440dff4...,bw,1462942-1463017}|ERRORS={}|SOURCE_1="mcg" (4440dff437a67938963f7ee3177b9a39f2c413a8)
GCGATTCCGGGACCCCGTGGCCCGAGGACGTGCGCCCCGATGTCGAGACGGTCGCGGCGTACTAC
GACCAGGGCG
>r478.1 |SOURCES={KEY=4440dff4...,fw,1185873-1185948}|ERRORS={}|SOURCE_1="mcg" (4440dff437a67938963f7ee3177b9a39f2c413a8)
GTCATCCACGTGCTGTCCGTCGCGCGGTCCGCCGACGAGCACGTAGATCACGGCGCAGCTGCGGA
TCCGGCGTCG
>r479.1 |SOURCES={KEY=4440dff4...,fw,886585-886660}|ERRORS={}|SOURCE_1="mcg" (4440dff437a67938963f7ee3177b9a39f2c413a8)
CCCTGCGCGGCCACCGCTCGCGCGGCGTGATCATGCAGAACCACGGCCCCTTCACGATCGGCACG
AACGCCAAGG
>r480.1 |SOURCES={KEY=4440dff4...,bw,3023926-3024001}|ERRORS={}|SOURCE_1="mcg" (4440dff437a67938963f7ee3177b9a39f2c413a8)
AGGCGCTGAGTGTGCGCGAAGAGGTCCTGCTGCCAGGGCGCGAGGTTCCACGACAGCCACGTCAG
CGGCGAGTCA
>r481.1 |SOURCES={KEY=4440dff4...,fw,3222044-3222119}|ERRORS={}|SOURCE_1="mcg" (4440dff437a67938963f7ee3177b9a39f2c413a8)
CGACGACGAGGGCGGTGGTCTCGCTCAGCACCTCGCGGAGCGCATCCTCCACGAGAGCCTCGGTG
TCGACGTCGA
>r482.1 |SOURCES={KEY=4440dff4...,fw,2756206-2756281}|ERRORS={}|SOURCE_1="mcg" (4440dff437a67938963f7ee3177b9a39f2c413a8)
GGCTGCCCCTCGACGCGGCGGAGGCGTCGGATGTTGTAGACCGGGGTCCCCTCCGGCACCGACAG
CGCCGTGGAT
>r483.1 |SOURCES={KEY=4440dff4...,bw,912166-912241}|ERRORS={}|SOURCE_1="mcg" (4440dff437a67938963f7ee3177b9a39f2c413a8)
TTCGCGGTCAACCCGCTCCACAACATCGCGCACCTCCTGATCGGTGCCGCGCTGCTCATCGCCGG
TCTCGCCAAC
>r484.1 |SOURCES={KEY=4440dff4...,bw,13878-13953}|ERRORS={}|SOURCE_1="mcg" (4440dff437a67938963f7ee3177b9a39f2c413a8)
GCTCGACAACCACGTCGCCACCGCCGCCGCGATCAGCCGGGCCGACGCCGACGCCGCCGAGGAGC
ACACGCGGCT
>r485.1 |SOURCES={KEY=4440dff4...,bw,693165-693240}|ERRORS={}|SOURCE_1="mcg" (4440dff437a67938963f7ee3177b9a39f2c413a8)
TCCCGAAGCGGTTCGGGGGCGAGGAGAACAACGGCGCGAACATCGCCGGATTCGAAGAGCTGGTG
GCCGCCGACC
>r486.1 |SOURCES={KEY=4440dff4...,bw,2205886-2205961}|ERRORS={}|SOURCE_1="mcg" (4440dff437a67938963f7ee3177b9a39f2c413a8)
GCTCTCGTTCGGCCACGGGCACGCGCCGGTCCAGTGGGCGGCCATGCCGCCCACGTTGCTCGACA
TCGCCGCGAC
>r487.1 |SOURCES={KEY=4440dff4...,bw,1104684-1104759}|ERRORS={}|SOURCE_1="mcg" (4440dff437a67938963f7ee3177b9a39f2c413a8)
CGGCGGCAAGCACGTCCTGATCATCTTCGACGACCTGTCGAAGCAGGCCGAGGCTTACCGCGCCG
TTTCACTGCT
>r488.1 |SOURCES={KEY=4440dff4...,bw,876531-876606}|ERRORS={}|SOURCE_1="mcg" (4440dff437a67938963f7ee3177b9a39f2c413a8)
GAGACCGTTCTCGCCGTCCGTGACCCACTCGGACGGTCCGCCTTCGCCCGAGACGATGGTCGGCT
TCCCGGCGGC
>r489.1 |SOURCES={KEY=4440dff4...,bw,1704157-1704232}|ERRORS={}|SOURCE_1="mcg" (4440dff437a67938963f7ee3177b9a39f2c413a8)
GTGTCCGCGCGCCTGGAGGGCCGTCACCATGCGCTTCTTCTGGTCGGGGGTGACGCGCCCGAACA
CCGTGTGGTC
>r490.1 |SOURCES={KEY=4440dff4...,bw,3685527-3685602}|ERRORS={}|SOURCE_1="mcg" (4440dff437a67938963f7ee3177b9a39f2c413a8)
GACGGGCACGAGCACCGCGCCCGGCAGCGCCGCGGCGACGACCTCGTCCCACCCCGCGCGCGATC
CGCTCACCTC
>r491.1 |SOURCES={KEY=4440dff4...,bw,973920-973995}|ERRORS={}|SOURCE_1="mcg" (4440dff437a67938963f7ee3177b9a39f2c413a8)
CGGCCGTGGGGAGTCGACCAGATCGCCCTCGCCGCCGGCGTCGGCGCCCGCACGTACACCGTCGG
GCACCGCGAC
>r492.1 |SOURCES={KEY=4440dff4...,bw,930459-930534}|ERRORS={}|SOURCE_1="mcg" (4440dff437a67938963f7ee3177b9a39f2c413a8)
TTCACGCTGCGCGTCGGCGCCTCCGTCGTGGAGACGCCGTTGAGCGTCGAGTGGGAGGCGGGCGC
GTGACGGGAC
>r493.1 |SOURCES={KEY=4440dff4...,fw,3436425-3436500}|ERRORS={}|SOURCE_1="mcg" (4440dff437a67938963f7ee3177b9a39f2c413a8)
AGCCCGCGTGAGTCGCCAGGATGTGTCGCTCAGGATGGCCCTCAGGCGACGAATCCTGGCGACTC
ACGCGTCAAG
>r494.1 |SOURCES={KEY=4440dff4...,bw,2163022-2163097}|ERRORS={}|SOURCE_1="mcg" (4440dff437a67938963f7ee3177b9a39f2c413a8)
ATCGTCGTCGACGCCCCCAGGTCGGCCGCCACGGCGAGCCGCTCCTCGGAGACGTCGCTCACGCA
CACCTCGGCA
>r495.1 |SOURCES={KEY=4440dff4...,bw,3666300-3666375}|ERRORS={}|SOURCE_1="mcg" (4440dff437a67938963f7ee3177b9a39f2c413a8)
CCCGCCTGTTCAACGAACTCAGCGGCTACGCGATCGAGAAGAAGTTCAAGCGCCTCCTCGTGGCG
CCGCTGCACC
>r496.1 |SOURCES={KEY=4440dff4...,bw,2348567-2348642}|ERRORS={}|SOURCE_1="mcg" (4440dff437a67938963f7ee3177b9a39f2c413a8)
TCGATGTTCGAGCTCTCGGCCTTCCGCGCCATCCAGGGACTCGGCGCCGGTGGCCTCATGTCGAT
GCCGCTCGCG
>r497.1 |SOURCES={KEY=4440dff4...,fw,129314-129389}|ERRORS={}|SOURCE_1="mcg" (4440dff437a67938963f7ee3177b9a39f2c413a8)
GGCCGTCGGCGGTCATCACGATGTCGTCCTCGATGCGCACCCCGATCCCGCGGTACTCCTCGGGC
ACGGTGAGAT
>r498.1 |SOURCES={KEY=4440dff4...,fw,2854368-2854443}|ERRORS={}|SOURCE_1="mcg" (4440dff437a67938963f7ee3177b9a39f2c413a8)
GCCGTACGCCGTGCCGGGCGTGATCGCCGCGATCATGTGGGGCTTCCTGTACTCGCCCAACCTGT
CGCCGTTCCC
>r499.1 |SOURCES={KEY=4440dff4...,bw,788926-789001}|ERRORS={}|SOURCE_1="mcg" (4440dff437a67938963f7ee3177b9a39f2c413a8)
AACGGGTCACCGGGCGCGTAGCCCATGTCGTCCTCCGTGCAGGCGCGCTCGCCGCGGGCGAAGGC
GGAGTTGCCC
>r500.1 |SOURCES={KEY=4440dff4...,bw,1066446-1066521}|ERRORS={}|SOURCE_1="mcg" (4440dff437a67938963f7ee3177b9a39f2c413a8)
CTCAACGTCGCGCGCAGCGGCTTCTTCTCCTCCGACCGGGCGATGCGCGACTACCTCGACCGCAT
CTGGCACGCC
>r501.1 |SOURCES={KEY=4440dff4...,fw,3319839-3319914}|ERRORS={}|SOURCE_1="mcg" (4440dff437a67938963f7ee3177b9a39f2c413a8)
TCGTCCTGACCGCCGCCGGTGAGGAGAGGGCGCTCACCCTTCACCGGGAGACGACCGCGTTCTTC
TCCGCAAGCA
>r502.1 |SOURCES={KEY=4440dff4...,fw,3325448-3325523}|ERRORS={}|SOURCE_1="mcg" (4440dff437a67938963f7ee3177b9a39f2c413a8)
AAGCTCCCGAACCTGGAGTCATCGTGCTCGATGTCGTCTACCTCGTCGCGATCCTGGCGCTCTTC
GCGCTGGTCG
>r503.1 |SOURCES={KEY=4440dff4...,bw,1702598-1702673}|ERRORS={}|SOURCE_1="mcg" (4440dff437a67938963f7ee3177b9a39f2c413a8)
CGTTCGTCTGCCCGGCGGCGACCCGCTCGGCGACCTCGGCCTCGGTCAGCCCGCGATCGTCGGCC
ACGGTCTCGA
>r504.1 |SOURCES={KEY=4440dff4...,bw,3582337-3582412}|ERRORS={}|SOURCE_1="mcg" (4440dff437a67938963f7ee3177b9a39f2c413a8)
ACGGAGATGCGGATCTCGGAGGTCGAGATCATCTCGATGTTGACGCCCGCCAGGCTCAGCGCCTC
GAACAGGGTC
>r505.1 |SOURCES={KEY=4440dff4...,fw,1042334-1042409}|ERRORS={}|SOURCE_1="mcg" (4440dff437a67938963f7ee3177b9a39f2c413a8)
GGAGCCCGAGCTCCTCGAGCAGACTCCGCAGCGTCAGCGACAGACCGATCTTCACCGCCGTCGGG
TAGACGTCGT
>r506.1 |SOURCES={KEY=4440dff4...,bw,1761059-1761134}|ERRORS={}|SOURCE_1="mcg" (4440dff437a67938963f7ee3177b9a39f2c413a8)
CAGATCGCCGTCGCCGCGGCGGACGCGGTCGCCTTCATCGGGATGCCGGAGGGACGCATCCCACT
CGCCGAGGCG
>r507.1 |SOURCES={KEY=4440dff4...,fw,3325950-3326025}|ERRORS={}|SOURCE_1="mcg" (4440dff437a67938963f7ee3177b9a39f2c413a8)
TCGTCTACGCGCTCATGCGCCTGCAGCCGCTGCTGCCCTTCTCGCTCGGACTCGACGCCCCCGGC
GAGGCCCTGT
>r508.1 |SOURCES={KEY=4440dff4...,bw,1596276-1596351}|ERRORS={}|SOURCE_1="mcg" (4440dff437a67938963f7ee3177b9a39f2c413a8)
GCAGTTGTACGCGGACCCGTTCCGCGTGCGGTGACGCCGATACGATGGCATCCATGTCGGATGAC
CGTGAGACCG
>r509.1 |SOURCES={KEY=4440dff4...,fw,2085727-2085802}|ERRORS={}|SOURCE_1="mcg" (4440dff437a67938963f7ee3177b9a39f2c413a8)
CCGGGACGCAGGTGGCAGCCAACGACGTCATCACTGCCAACCAGCATCTGCTCGTGTCCCACGAG
GGGCGCGTGG
>r510.1 |SOURCES={KEY=4440dff4...,fw,2683692-2683767}|ERRORS={}|SOURCE_1="mcg" (4440dff437a67938963f7ee3177b9a39f2c413a8)
GGAACGCGTTGATCGCGGTGCGCAACTCCTCGGGGGAGGTCACCACGACCGTCTCGGGGATCGGC
ACTCCGGCAT
>r511.1 |SOURCES={KEY=4440dff4...,fw,779413-779488}|ERRORS={}|SOURCE_1="mcg" (4440dff437a67938963f7ee3177b9a39f2c413a8)
CATCGGCGATCCCCCCGGAGTCGCGACCGGGGGGATGGGAAGCCACCGGCCGCGGCCGAGTCTAG
GCGACCCGAA
>r512.1 |SOURCES={KEY=4440dff4...,bw,1688466-1688541}|ERRORS={}|SOURCE_1="mcg" (4440dff437a67938963f7ee3177b9a39f2c413a8)
GGTCGTTCACCGCGATGAGCGTCACGACGCACACCCCCTCGCCGCGCTCGGCCTGAGCGAGGAAC
ACCCGGAACC
>r513.1 |SOURCES={KEY=4440dff4...,bw,2847488-2847563}|ERRORS={}|SOURCE_1="mcg" (4440dff437a67938963f7ee3177b9a39f2c413a8)
TTCCACGGTCGCGCCGTCGGCGACGTGCACCATCACCACGGTGCCGGGCATCGGCGACACGAGCT
GCGGGTCGGC
>r514.1 |SOURCES={KEY=4440dff4...,fw,394532-394607}|ERRORS={}|SOURCE_1="mcg" (4440dff437a67938963f7ee3177b9a39f2c413a8)
TCGGCCTGCTGCGCGGGTCGCAACCGCCCCGCGTCGCCGTCACCGGTCCGCGTCCACGCCTCCTG
CCCCCGGTCG
>r515.1 |SOURCES={KEY=4440dff4...,fw,3221693-3221768}|ERRORS={}|SOURCE_1="mcg" (4440dff437a67938963f7ee3177b9a39f2c413a8)
AGGGAGCCGAGCAGGCGCAGCGAGCGCTGGCGGATCGCCCGGCTCTCGTCGCGGGTGTAGTCCGA
GCGATCTTCG
>r516.1 |SOURCES={KEY=4440dff4...,bw,2467826-2467901}|ERRORS={}|SOURCE_1="mcg" (4440dff437a67938963f7ee3177b9a39f2c413a8)
AAGTGGAGGGTCGCGAGGTCCGCGGCACCGCGTCCCTCCAACGTCGGCCAGAGGTCGTGGGCCCC
GACCCCGTCG
>r517.1 |SOURCES={KEY=4440dff4...,bw,2263149-2263224}|ERRORS={}|SOURCE_1="mcg" (4440dff437a67938963f7ee3177b9a39f2c413a8)
ACCTGCTCCTGGTTCAGGCGACGGGTGCGCTTGGAGGCCTTGCCCTCGAGGTTGTGCCGCATGCC
GGCCTGCTGC
>r518.1 |SOURCES={KEY=4440dff4...,bw,258858-258933}|ERRORS={}|SOURCE_1="mcg" (4440dff437a67938963f7ee3177b9a39f2c413a8)
GCGGCGGATGTCGTCGCGCTCGAATCTGCGGGTCTCGTCCACGGCTTCTCCTTCATTTCCACCAT
AGTCGACCGA
>r519.1 |SOURCES={KEY=4440dff4...,bw,1953174-1953249}|ERRORS={}|SOURCE_1="mcg" (4440dff437a67938963f7ee3177b9a39f2c413a8)
GGGGCTGAGGAGGCCTCAGGCAAGCTGTACCGCCGCGGCCAAACCCTCCGCGACGTCGCGGTCGG
GCTGCGCCGA
>r520.1 |SOURCES={KEY=4440dff4...,bw,2555068-2555143}|ERRORS={}|SOURCE_1="mcg" (4440dff437a67938963f7ee3177b9a39f2c413a8)
GGTCTCGCCAGCCGTTCGCGTCGGCGAGGTCGGCCGCGGCGAGCGGGGCCGGCTTGGATGTCGGG
GTGGGGTGTG
>r521.1 |SOURCES={KEY=4440dff4...,fw,2061081-2061156}|ERRORS={}|SOURCE_1="mcg" (4440dff437a67938963f7ee3177b9a39f2c413a8)
TCCCCATGTACAACACAGGTTGTCCACCATTTCATCCACAGGGAACGCACCGATTTCGACCTCGT
CGACGCCCGT
>r522.1 |SOURCES={KEY=4440dff4...,fw,1367609-1367684}|ERRORS={}|SOURCE_1="mcg" (4440dff437a67938963f7ee3177b9a39f2c413a8)
TCGCGCAGGACCGCCCCTTCGACGAGCAGCGGCACACCGCGTGCGCGCTGCACCGGTGGGGTCTC
GCCCGGGTCG
>r523.1 |SOURCES={KEY=4440dff4...,fw,1669657-1669732}|ERRORS={}|SOURCE_1="mcg" (4440dff437a67938963f7ee3177b9a39f2c413a8)
ACGGCGGTGACCGTGACGAAGTGCGCGCCCGTGTCCCACGTGTAGGTCGCGAACGGAGGCGTGCG
CGGGTCGGCG
>r524.1 |SOURCES={KEY=4440dff4...,bw,1557505-1557580}|ERRORS={}|SOURCE_1="mcg" (4440dff437a67938963f7ee3177b9a39f2c413a8)
TCAAGTACACGGACATCGAGGACGCCCTCGCCCGCGCCAACGCCTCCTCGCAGGGACTCGGCGCC
TCGGTGTGGG
>r525.1 |SOURCES={KEY=4440dff4...,bw,2741964-2742039}|ERRORS={}|SOURCE_1="mcg" (4440dff437a67938963f7ee3177b9a39f2c413a8)
GCGACGGTAGGCCGACACGAGGGAGACCGCGCAGGGGGTTGCGGTTCCGCCGCGATGCGGAATAC
TCCCACCCCT
>r526.1 |SOURCES={KEY=4440dff4...,bw,2732866-2732941}|ERRORS={}|SOURCE_1="mcg" (4440dff437a67938963f7ee3177b9a39f2c413a8)
CGACCGCGGTGGCCACCGACACGGGCTCCGTGCCCAGGATGCTCGTCGTCGCGATGCGCCACTGC
TGGTTGCCAC
>r527.1 |SOURCES={KEY=4440dff4...,bw,3661807-3661882}|ERRORS={}|SOURCE_1="mcg" (4440dff437a67938963f7ee3177b9a39f2c413a8)
GGCGCCCAGCATCCGCAGCCAGACGGGGGTGAAGAGGCTCGAGTAGAGGGGGAAGAGGATCGTGC
GCGCCGAGTC
>r528.1 |SOURCES={KEY=4440dff4...,fw,2019488-2019563}|ERRORS={}|SOURCE_1="mcg" (4440dff437a67938963f7ee3177b9a39f2c413a8)
GCGGCCAGCGCCCTGCGCCTGCGCCTCACGAGCGAGGCGAACACCTGGCAGTCGATCGCGGAGGT
CGACATCTGG
>r529.1 |SOURCES={KEY=4440dff4...,bw,1479274-1479349}|ERRORS={}|SOURCE_1="mcg" (4440dff437a67938963f7ee3177b9a39f2c413a8)
CCTGCCGTCATCGTGGTCGCCGTGTGGGCGAGCCTGCCCTACTGGGCCACGATCCTGGGCGCTGC
CCTGAAGCAG
>r530.1 |SOURCES={KEY=4440dff4...,fw,2929476-2929551}|ERRORS={}|SOURCE_1="mcg" (4440dff437a67938963f7ee3177b9a39f2c413a8)
CCTGCACCTCGATCCCGCGCGGGGTCGGGCTCGCGGCGTACCGCTTCCTCGCGCGGCGGTTCGAC
GGTCTGCCCG
>r531.1 |SOURCES={KEY=4440dff4...,bw,1037262-1037337}|ERRORS={}|SOURCE_1="mcg" (4440dff437a67938963f7ee3177b9a39f2c413a8)
ACGGCCGTCATGATCGGGGTCGTGGCGTTGAAGATGCTCGCGAGCCCCGACGACACGTGCTGCTC
CGCCCACGCG
>r532.1 |SOURCES={KEY=4440dff4...,bw,99047-99122}|ERRORS={}|SOURCE_1="mcg" (4440dff437a67938963f7ee3177b9a39f2c413a8)
CGCCGCCTGGTGGCCCGGCGTCTTCGCTCCCCCGTCGCCCTCGCCGTCGCCCAGTGCGACGTCGT
GAGCATGTCC
>r533.1 |SOURCES={KEY=4440dff4...,fw,2901176-2901251}|ERRORS={}|SOURCE_1="mcg" (4440dff437a67938963f7ee3177b9a39f2c413a8)
GTACACGTACGAGGACGACGAGGGCCAGCCGTGGCGCGGGGTCGTCATCAACCCCGAGTTGTGGA
TCCGTCCGCT
>r534.1 |SOURCES={KEY=4440dff4...,bw,1825935-1826010}|ERRORS={}|SOURCE_1="mcg" (4440dff437a67938963f7ee3177b9a39f2c413a8)
ATCTTCGCCCTCAGCACCCCTCCTCCCCTTCGTCCGTGATCGCGGATCCCTCCCCGGAACGCCTT
CGGCGGCCCG
>r535.1 |SOURCES={KEY=4440dff4...,bw,2339634-2339709}|ERRORS={}|SOURCE_1="mcg" (4440dff437a67938963f7ee3177b9a39f2c413a8)
ACGCGCGGGATCCCTTCGCCCGCATCCCCCTCGATGACGACGACCGGGATGCCGCGGGCCCGGAC
GATCTCGAGC
>r536.1 |SOURCES={KEY=4440dff4...,bw,2865142-2865217}|ERRORS={}|SOURCE_1="mcg" (4440dff437a67938963f7ee3177b9a39f2c413a8)
CCTCGGGGTCGCTCTGCTCGACGACCTTGCCGCACTCGGCGCCCATCACCTCGATGAGGTCGGCT
CGGCGCGCTT
>r537.1 |SOURCES={KEY=4440dff4...,fw,1755934-1756009}|ERRORS={}|SOURCE_1="mcg" (4440dff437a67938963f7ee3177b9a39f2c413a8)
GCCACACGCCCGTCTGCTCATAGGTCGCGTAATCCTGGGGGCGGTCGGCACGGAGATACTCGTCG
AGTTGCTGGG
>r538.1 |SOURCES={KEY=4440dff4...,bw,2639016-2639091}|ERRORS={}|SOURCE_1="mcg" (4440dff437a67938963f7ee3177b9a39f2c413a8)
AGGATGCTGAGGGTGTGGAACCTCCCGCCATCGTTCCTCGGCGATGGCGATGCGCCCGCCTCTTC
TCGTTCACTG
>r539.1 |SOURCES={KEY=4440dff4...,bw,3703629-3703704}|ERRORS={}|SOURCE_1="mcg" (4440dff437a67938963f7ee3177b9a39f2c413a8)
GCCGGTTCCTCCGATGACGGCGATGCGGGTCACGGGTGTTCCTTTCCTCCGGTCCGCGATCCCCC
GCGGACGTCT
>r540.1 |SOURCES={KEY=4440dff4...,fw,727322-727397}|ERRORS={}|SOURCE_1="mcg" (4440dff437a67938963f7ee3177b9a39f2c413a8)
TCGCCGACGAAGTCCGCGGGAGCGTCCGGGATGCCATGCGCAGCCTCCGCGCCGACCTCGCCGCC
GCCTCGCGCG
>r541.1 |SOURCES={KEY=4440dff4...,bw,409172-409247}|ERRORS={}|SOURCE_1="mcg" (4440dff437a67938963f7ee3177b9a39f2c413a8)
GGCGGGTTCGACTCCCGCCGTCGCGTCCACTTCTCCATCCGCCGGGCGCCAGCGGCGCCAATTAC
GGCGGGATGC
>r542.1 |SOURCES={KEY=4440dff4...,bw,1167150-1167225}|ERRORS={}|SOURCE_1="mcg" (4440dff437a67938963f7ee3177b9a39f2c413a8)
CTTTGCGCCCAGGTCGACGCCGACCTGTTCTTCCCCGAGAAAGGCCACGGCGACCGGGCCGTCGC
GGCGAAGCAG
>r543.1 |SOURCES={KEY=4440dff4...,bw,1568511-1568586}|ERRORS={}|SOURCE_1="mcg" (4440dff437a67938963f7ee3177b9a39f2c413a8)
GGCATCCATGTCTCGTTCCTACCCTCCGGGGAGCATCCACGAGAACCGGCGCGACGCGCGTCGTC
ATGTGGCGAG
>r544.1 |SOURCES={KEY=4440dff4...,fw,3503115-3503190}|ERRORS={}|SOURCE_1="mcg" (4440dff437a67938963f7ee3177b9a39f2c413a8)
CTTCCCCCATGCGACCCTCCTCCGCGGTGTCCGGTCCGCGGCATCCCGGTTATCTTGCCCCCGCC
GTCGAGGTCG
>r545.1 |SOURCES={KEY=4440dff4...,bw,3222904-3222979}|ERRORS={}|SOURCE_1="mcg" (4440dff437a67938963f7ee3177b9a39f2c413a8)
GGCCGAGTCGCTGCGCGAGACCGAGCTCGGCAAGGCCCGGGCGATCGGCTGGATCTGGTTCTGGC
TCGTGCTGCT
>r546.1 |SOURCES={KEY=4440dff4...,fw,361222-361297}|ERRORS={}|SOURCE_1="mcg" (4440dff437a67938963f7ee3177b9a39f2c413a8)
CGTGTTCGTCGGGCGCGTCAGGCTGCTGTGGCATCCGTGAGCCTCTCTGGTCGGGGGGAACCGGA
CGTGAAGTCG
>r547.1 |SOURCES={KEY=4440dff4...,fw,1349763-1349838}|ERRORS={}|SOURCE_1="mcg" (4440dff437a67938963f7ee3177b9a39f2c413a8)
CCGGGGCGGATCCGACCCTCGAGAGGTGAGGCCGTAAGGCCGCACGGGTGATTCTTCGGGCGGAT
CCGCCGACGG
>r548.1 |SOURCES={KEY=4440dff4...,bw,1736676-1736751}|ERRORS={}|SOURCE_1="mcg" (4440dff437a67938963f7ee3177b9a39f2c413a8)
CGGACGAGGGAGCGATCCCCGGACGCGGGCAGCAGGCGCTGCTGCTGCGTCTCGCCGTCGACGCC
GGGACCACTG
>r549.1 |SOURCES={KEY=4440dff4...,fw,3517359-3517434}|ERRORS={}|SOURCE_1="mcg" (4440dff437a67938963f7ee3177b9a39f2c413a8)
TGATCCCGAGCGTCTCGAACGTGAAAGGCACGTTCGGGAGCAGAAGCACGGGCAGGCTCTCGGGG
AGCGCGCCCT
>r550.1 |SOURCES={KEY=4440dff4...,fw,1151694-1151769}|ERRORS={}|SOURCE_1="mcg" (4440dff437a67938963f7ee3177b9a39f2c413a8)
CCGTGGCGCCGCTGTCACGAAACACCTCGTAGACGTCGCCGGGGTCGATGTACTCGTGTCCGGCA
GCGAGTGCCT
>r551.1 |SOURCES={KEY=4440dff4...,fw,394152-394227}|ERRORS={}|SOURCE_1="mcg" (4440dff437a67938963f7ee3177b9a39f2c413a8)
GGCGTTCGCGGGCCCGCTGTGGTCCCGACTCATGGATCGCCGCGGGCAGCGCCCCGTGCTGCTCC
TCGCCGCCCT
>r552.1 |SOURCES={KEY=4440dff4...,bw,3451969-3452044}|ERRORS={}|SOURCE_1="mcg" (4440dff437a67938963f7ee3177b9a39f2c413a8)
GTCGGCGCTCGTGAGCGCGCTCGGCGAGGATCCGGAGCCCCTCCTCCGGCGTCGACGGGCGCTCG
CCCGCGCGGC
>r553.1 |SOURCES={KEY=4440dff4...,fw,1896300-1896375}|ERRORS={}|SOURCE_1="mcg" (4440dff437a67938963f7ee3177b9a39f2c413a8)
ACCACCTGCGGGCGCAGCAGGAGGCCGAGGTCGGCGAGGCCGTCCTGCAGCCCGATCAGTCGCTC
GGCCGTGTCG
>r554.1 |SOURCES={KEY=4440dff4...,bw,2952829-2952904}|ERRORS={}|SOURCE_1="mcg" (4440dff437a67938963f7ee3177b9a39f2c413a8)
GGGCAAGGGCGGCAACGGCTGCGTGTCGGTGCGCCGCGAGAAGTTCAAGCCGCTGGCCGGTCCCG
ACGGCGGCAA
>r555.1 |SOURCES={KEY=4440dff4...,bw,2499902-2499977}|ERRORS={}|SOURCE_1="mcg" (4440dff437a67938963f7ee3177b9a39f2c413a8)
CGAGGACATCCTCGGCACGAAGGAGATCGTCGGCACGACGTTCAAGGGCCTGCCCCACGACGTCA
AGCCGGGCGA
>r556.1 |SOURCES={KEY=4440dff4...,bw,1161263-1161338}|ERRORS={}|SOURCE_1="mcg" (4440dff437a67938963f7ee3177b9a39f2c413a8)
GGAGTGGCCGTTGTCGGAGGCGTCGGAGCGTGAGCTCGAGGTGTGGGCGGATATGTGGCGGAAAC
CGCAGGCGAT
>r557.1 |SOURCES={KEY=4440dff4...,fw,1990776-1990851}|ERRORS={}|SOURCE_1="mcg" (4440dff437a67938963f7ee3177b9a39f2c413a8)
CGCGGCACAGACGCCCCACCCCGCGGGGCGAACCGACGGCGCAGGACTCGACGGTCGGGCAGTAT
GTGCGCATGA
>r558.1 |SOURCES={KEY=4440dff4...,bw,3150265-3150340}|ERRORS={}|SOURCE_1="mcg" (4440dff437a67938963f7ee3177b9a39f2c413a8)
CGCGCCAGGCGCGGCCGAGCGTGTCGGTGATGAGCACGCCGACGTGCGCGCCGGTGGCGAGGCGG
AGCCCGGAGG
>r559.1 |SOURCES={KEY=4440dff4...,bw,2594094-2594169}|ERRORS={}|SOURCE_1="mcg" (4440dff437a67938963f7ee3177b9a39f2c413a8)
GGCATCCCTGACGTCTACGATCGGCCGTAACTCGAGTGCGCCGAGCGACTTGAGAAGCTCCCCGG
GGTCATCGGC
>r560.1 |SOURCES={KEY=4440dff4...,fw,2432178-2432253}|ERRORS={}|SOURCE_1="mcg" (4440dff437a67938963f7ee3177b9a39f2c413a8)
ACCTCGATGACGACGTCGCCGGACGGGGGCGCCGGGATCTCGTCGGGATCGGCTTGGCGGTTGCC
CGGCGGAAGC
>r561.1 |SOURCES={KEY=4440dff4...,bw,2647633-2647708}|ERRORS={}|SOURCE_1="mcg" (4440dff437a67938963f7ee3177b9a39f2c413a8)
CCGGCGCCGCGGCCGACGCTCGAGTGGCTGCGAGATCACCCGCAGGTGAAGATCCCGGTGACCAA
GCCCCGGAAG
>r562.1 |SOURCES={KEY=4440dff4...,bw,1349418-1349493}|ERRORS={}|SOURCE_1="mcg" (4440dff437a67938963f7ee3177b9a39f2c413a8)
CGCCCCGAGCGACCGCCGTCGACGGATGACCTACGCGGCGTCGTGGTGGCTCCGACTGGCTGTGT
TCGCCGTGGT
>r563.1 |SOURCES={KEY=4440dff4...,fw,68023-68098}|ERRORS={}|SOURCE_1="mcg" (4440dff437a67938963f7ee3177b9a39f2c413a8)
CGCCCCTGACGCCGTGGGGGCGGCGCGGGCCGGGTAACCTGGACTCCCGTGGCTCTTACCATCGG
AATCGTCGGC
>r564.1 |SOURCES={KEY=4440dff4...,fw,1696937-1697012}|ERRORS={}|SOURCE_1="mcg" (4440dff437a67938963f7ee3177b9a39f2c413a8)
GGGGGTCACCGCCCGGAGAGCTCCTCGCGCCAGCCCTCCTCTTTCTGGATGTACTCGTTGTCGGC
GAACGCCGCG
>r565.1 |SOURCES={KEY=4440dff4...,bw,3265570-3265645}|ERRORS={}|SOURCE_1="mcg" (4440dff437a67938963f7ee3177b9a39f2c413a8)
GGCGCATCGCCGCCCGAAGCCGTCGCGGCGTCTCATGACCGTCGAAGGAGACACGCATGACCATC
GTCGAAGAAG
>r566.1 |SOURCES={KEY=4440dff4...,fw,3607224-3607299}|ERRORS={}|SOURCE_1="mcg" (4440dff437a67938963f7ee3177b9a39f2c413a8)
ATGCGACCGGATCGTCTCGTGCTGGGGGAGTGCCGCGGTGCCGAGATCCGAGAGCTCCTCCTCGC
GCTCAACACC
>r567.1 |SOURCES={KEY=4440dff4...,bw,2387039-2387114}|ERRORS={}|SOURCE_1="mcg" (4440dff437a67938963f7ee3177b9a39f2c413a8)
CACCGGCGTCGGCGGCATCGTCCGCGACATCATCTCGATGGGCGCGCGCCCGGTCGCGGTCATGG
ACCAGCTCCG
>r568.1 |SOURCES={KEY=4440dff4...,bw,1591418-1591493}|ERRORS={}|SOURCE_1="mcg" (4440dff437a67938963f7ee3177b9a39f2c413a8)
GGACGGCATCATCGTCCCCGGCGGCTTCGGCATCCGCGGGATCGAGGGCAAGCTCGGTGCGCTGC
GCTTCGCCCG
>r569.1 |SOURCES={KEY=4440dff4...,fw,1810633-1810708}|ERRORS={}|SOURCE_1="mcg" (4440dff437a67938963f7ee3177b9a39f2c413a8)
GTCGCGGACCTCGACGCTGCCGTCGGGATGCAGCAGGACGTCGATCCGAGTGCCGAATCCGCCGA
GGGCCTCGTC
>r570.1 |SOURCES={KEY=4440dff4...,bw,1697984-1698059}|ERRORS={}|SOURCE_1="mcg" (4440dff437a67938963f7ee3177b9a39f2c413a8)
CCGCTCATCCCCACCGGTTACACCTACTGGGACTACAAGCAGCTGCGCTTCCCCCGCAACGAGGG
ACTGCGCATC
>r571.1 |SOURCES={KEY=4440dff4...,bw,804132-804207}|ERRORS={}|SOURCE_1="mcg" (4440dff437a67938963f7ee3177b9a39f2c413a8)
GGCGGCCGATGATGTCGGAATCCGCTTCCACCTGGGCGCGTGCGGCGGGGCGCTGGACCTTGACG
ACGACGCGAC
>r572.1 |SOURCES={KEY=4440dff4...,bw,2655259-2655334}|ERRORS={}|SOURCE_1="mcg" (4440dff437a67938963f7ee3177b9a39f2c413a8)
GGCGCCCGCCCCGACGCCACGCGCCACGCTAGGCCGGAGCCGACTCGCGCACGACCAGATCGAAG
GAAGCCGTCT
>r573.1 |SOURCES={KEY=4440dff4...,bw,429079-429154}|ERRORS={}|SOURCE_1="mcg" (4440dff437a67938963f7ee3177b9a39f2c413a8)
GGGGTCGGCGGCGTCTCCGCGTGGACCGACAAGCGCCGCCTCGAACTCATCGACGAACTCGCGCC
CCTCGTCGAG
>r574.1 |SOURCES={KEY=4440dff4...,bw,1237073-1237148}|ERRORS={}|SOURCE_1="mcg" (4440dff437a67938963f7ee3177b9a39f2c413a8)
CCTCCCGATCTGGTCGATCAGCGCCGTCACGGTCGCCCCCACCCATCGTCGCCGTGGGATCGCGA
CGGCGATGCT
>r575.1 |SOURCES={KEY=4440dff4...,bw,3598967-3599042}|ERRORS={}|SOURCE_1="mcg" (4440dff437a67938963f7ee3177b9a39f2c413a8)
GGCGAAGAAGAAGCCGTTCGAGACGCTCTCGCTCGCCGACCTCGGACTCGACGCGGATCCGGCCC
GGGCACCGTG
>r576.1 |SOURCES={KEY=4440dff4...,fw,2614126-2614201}|ERRORS={}|SOURCE_1="mcg" (4440dff437a67938963f7ee3177b9a39f2c413a8)
CCGCCGGGGGCGATCATGAGCGCCGAGATCACCTGCCCGAAGTTCGGGTGTTCGACGAAGTTCTT
CGCCGACTCG
>r577.1 |SOURCES={KEY=4440dff4...,bw,3575944-3576019}|ERRORS={}|SOURCE_1="mcg" (4440dff437a67938963f7ee3177b9a39f2c413a8)
GCATCCGGGGTCGGCTCCGCGACGGGGGCGACCGTCGTGACCTCGCCCGCCGAAGCGGACTCCAG
GTCCTGCAGA
>r578.1 |SOURCES={KEY=4440dff4...,bw,2928552-2928627}|ERRORS={}|SOURCE_1="mcg" (4440dff437a67938963f7ee3177b9a39f2c413a8)
CGCGGCCGAACTCGCAGGTCTCATCGGCGGCAAGCCGGAAGACGTGCTGCGGGTGAGCGGCAAGA
CGGGCATGGG
>r579.1 |SOURCES={KEY=4440dff4...,bw,3271966-3272041}|ERRORS={}|SOURCE_1="mcg" (4440dff437a67938963f7ee3177b9a39f2c413a8)
ATGCGCGGGCGCATCGCCTCGATGCTCGACTGGCTCGAGACGAAGCTCGGACCGTACCCCGGGGA
GAGCACGGGC
>r580.1 |SOURCES={KEY=4440dff4...,bw,1842353-1842428}|ERRORS={}|SOURCE_1="mcg" (4440dff437a67938963f7ee3177b9a39f2c413a8)
TGTCGGACGGCCGGGGTAGCGTGGAGTCCGTGAATGCCGACCCCGCAGACCAGCGCAAACTGCTC
GATCTCGCCG
>r581.1 |SOURCES={KEY=4440dff4...,fw,3400154-3400229}|ERRORS={}|SOURCE_1="mcg" (4440dff437a67938963f7ee3177b9a39f2c413a8)
GCGCCGGGATGCCGGCATCCCCGCCTTCACGGTGATGTCGTGCGACAACATCCAGGGCAACGGCC
ACGTCGCACG
>r582.1 |SOURCES={KEY=4440dff4...,bw,2290915-2290990}|ERRORS={}|SOURCE_1="mcg" (4440dff437a67938963f7ee3177b9a39f2c413a8)
TCGATGAGCTCGGGGTTCACGACCACGCGGAAGTTGCTCACTTCGGGGTCGACGCCCTGCACCTG
CGTCAGGGCC
>r583.1 |SOURCES={KEY=4440dff4...,bw,2036676-2036751}|ERRORS={}|SOURCE_1="mcg" (4440dff437a67938963f7ee3177b9a39f2c413a8)
GGTCCGGCGCTGTACAACTACTTCCCGAGCAAGGAGGCTCTCCTCGCGGAGGTGCTGATCGACGC
CAGCCGGCGG
>r584.1 |SOURCES={KEY=4440dff4...,bw,3369991-3370066}|ERRORS={}|SOURCE_1="mcg" (4440dff437a67938963f7ee3177b9a39f2c413a8)
CCGAAGTAGTAGCCGAGCCGGCCGAACGCGCAGATGACCTCGTCGCTGACGAGGAGCACGTCGTA
CTTGTCGCAG
>r585.1 |SOURCES={KEY=4440dff4...,bw,3335474-3335549}|ERRORS={}|SOURCE_1="mcg" (4440dff437a67938963f7ee3177b9a39f2c413a8)
GTCCTCGATCTCTCCCGCCTCACCCGCATCCGCTCGATCGACCCGGTGGACGGCACCGCGGAGGT
CGAGGCCGGC
>r586.1 |SOURCES={KEY=4440dff4...,fw,2836423-2836498}|ERRORS={}|SOURCE_1="mcg" (4440dff437a67938963f7ee3177b9a39f2c413a8)
TCCGCTCGAGACGCGGACGCGAGCCGCGCGCGGTGACGGCCGCAATCGGGCCGAGCAGGCTCACG
AGCGCCGAGA
>r587.1 |SOURCES={KEY=4440dff4...,bw,24800-24875}|ERRORS={}|SOURCE_1="mcg" (4440dff437a67938963f7ee3177b9a39f2c413a8)
GGGCGATCCGCAGGTTCGACCCCATCGCCACGACGTCGGCGAGCCCCGCCTGTGCGGCGCGCCGC
CGCAGGCGCG
>r588.1 |SOURCES={KEY=4440dff4...,bw,746320-746395}|ERRORS={}|SOURCE_1="mcg" (4440dff437a67938963f7ee3177b9a39f2c413a8)
GGACGGCGAGACGCGCGTCCACGACTCCGAGCGCGTGGAGTTCGTGGAGGCGCATCTCGCCGCCG
TCCTGGATGC
>r589.1 |SOURCES={KEY=4440dff4...,fw,448610-448685}|ERRORS={}|SOURCE_1="mcg" (4440dff437a67938963f7ee3177b9a39f2c413a8)
GCCTCGCTCGACACCCAGGGGGTTCTGCCGCGTCATACCGCACTCCGACTGCGCGCCGACTCCCG
AGCGGTCGCG
>r590.1 |SOURCES={KEY=4440dff4...,bw,2656238-2656313}|ERRORS={}|SOURCE_1="mcg" (4440dff437a67938963f7ee3177b9a39f2c413a8)
AAGTTCGATCACGGGGTTCGCTCAAGGCATCGACTACAGTCCGGACGGTCGAACCCTCTATCAGG
CGACGAACGT
>r591.1 |SOURCES={KEY=4440dff4...,fw,367425-367500}|ERRORS={}|SOURCE_1="mcg" (4440dff437a67938963f7ee3177b9a39f2c413a8)
CGCCTGCTGGTGGAGCGCCGGCCAGTCACGCGCGCCTTCCTGGTGTCGGTCGTCGACGCGATCGT
GCTGCCCGCG
>r592.1 |SOURCES={KEY=4440dff4...,bw,2037210-2037285}|ERRORS={}|SOURCE_1="mcg" (4440dff437a67938963f7ee3177b9a39f2c413a8)
ACATGAACGGGCGCTCCAGCCGCTTCGCCGACGGGCGGTACCGCGATGTGGCGCGGGCCGCGCGC
TCGTCGGTGC
>r593.1 |SOURCES={KEY=4440dff4...,bw,840221-840296}|ERRORS={}|SOURCE_1="mcg" (4440dff437a67938963f7ee3177b9a39f2c413a8)
CGTTGAGGCGCCGGGCGCCCGCCCAGGCCAGCCCGACCGTCACCACGTTGGTCGCGTTCCCCACG
GCGGCGGCGA
>r594.1 |SOURCES={KEY=4440dff4...,fw,3096256-3096331}|ERRORS={}|SOURCE_1="mcg" (4440dff437a67938963f7ee3177b9a39f2c413a8)
ATCTACGGCCTCGGCGCGCCCGAGGAGTACCTGCGGGCCATGGTCGCGCTGCAGGTGGGGGAGCG
GTACGACCGC
>r595.1 |SOURCES={KEY=4440dff4...,fw,586561-586636}|ERRORS={}|SOURCE_1="mcg" (4440dff437a67938963f7ee3177b9a39f2c413a8)
GGCCGCGATCAGAGCGGGTCCATATATTCGCCACGGCATGCCCTCACCGTATCGACCGATCCACG
GCGGGAACAG
>r596.1 |SOURCES={KEY=4440dff4...,fw,158232-158307}|ERRORS={}|SOURCE_1="mcg" (4440dff437a67938963f7ee3177b9a39f2c413a8)
GCCGGCGGGGAGGAGAACAGGTGAAGCTGCTGTACCTGGAGAACGAGCCACGGGCTGAACGCCCA
CGGCGTGGCC
>r597.1 |SOURCES={KEY=4440dff4...,bw,2690747-2690822}|ERRORS={}|SOURCE_1="mcg" (4440dff437a67938963f7ee3177b9a39f2c413a8)
GGGCGCCCGCCTCGAGATCGTCGAGATGCCGACCCTGACCGTGCTCGCCGGACGTCAGGTCGGCG
AGGAGTTCGC
>r598.1 |SOURCES={KEY=4440dff4...,fw,2260750-2260825}|ERRORS={}|SOURCE_1="mcg" (4440dff437a67938963f7ee3177b9a39f2c413a8)
TCGGGTCCACCCGACGGGCGGCGGTCCGTGCGCTCGCGGCCTGCGGCACGCGCCCCCGGGGATTC
GTCATGGATC
>r599.1 |SOURCES={KEY=4440dff4...,bw,987348-987423}|ERRORS={}|SOURCE_1="mcg" (4440dff437a67938963f7ee3177b9a39f2c413a8)
GTGCTCGTCTTCCCGATCCTGTTCTTCCCGACCGGCAACGAGACCACCTCGCTCCTTCTCTCCTT
CAGCGTCTTC
>r600.1 |SOURCES={KEY=4440dff4...,fw,459777-459852}|ERRORS={}|SOURCE_1="mcg" (4440dff437a67938963f7ee3177b9a39f2c413a8)
ACGACGCCGCCGCGCACCTCGGCGCCGACCGAGGAACCCCGGGCGGTGATCTCGAAGAACCGGTC
GACGGCGTTC
>r601.1 |SOURCES={KEY=4440dff4...,fw,502035-502110}|ERRORS={}|SOURCE_1="mcg" (4440dff437a67938963f7ee3177b9a39f2c413a8)
CGACGGGGCATGTCCTGCCCGTAGAGGAAGACGTCGGCGAAACCACCGGAACCGAGGGGACGGAT
GTAGGCGAGC
>r602.1 |SOURCES={KEY=4440dff4...,fw,123755-123830}|ERRORS={}|SOURCE_1="mcg" (4440dff437a67938963f7ee3177b9a39f2c413a8)
GCTCGGCATGCTCCTCAGCCTCGGCACGTACGCGATCGTGCGCAGGCGTCGAGACTTCGCCTCCG
TCATGCAGGT
>r603.1 |SOURCES={KEY=4440dff4...,fw,1390784-1390859}|ERRORS={}|SOURCE_1="mcg" (4440dff437a67938963f7ee3177b9a39f2c413a8)
ACCGGCAGCTCCTCCGCCGTCGTCGGCAGCGTCAGGTTGCCGCGCGCGTCATCGGAGTTGACCAC
CGCGATCGCG
>r604.1 |SOURCES={KEY=4440dff4...,bw,3113362-3113437}|ERRORS={}|SOURCE_1="mcg" (4440dff437a67938963f7ee3177b9a39f2c413a8)
CCTCGGTCGCGGCGCGGGTCTCGTGTACGCCGCCGAGGGCGCGCTGAAGCTGAAGGAGCTCTCGT
ACCGCTGGGC
>r605.1 |SOURCES={KEY=4440dff4...,fw,2630345-2630420}|ERRORS={}|SOURCE_1="mcg" (4440dff437a67938963f7ee3177b9a39f2c413a8)
CGGCCAGGAGTACGAGGGCGTCGAGAACGGCCTCGTGATTGTCCCTGGCTGCTTGGACGGCTCCC
AGCGCAAGAT
>r606.1 |SOURCES={KEY=4440dff4...,fw,1021392-1021467}|ERRORS={}|SOURCE_1="mcg" (4440dff437a67938963f7ee3177b9a39f2c413a8)
GTTGTGGCTCGCGGTGACCATGACACCCGCGTCGGCGCCGAGGTGCCGCACCGCGAACGCGAGCA
CGGGCGTGGG
>r607.1 |SOURCES={KEY=4440dff4...,fw,70203-70278}|ERRORS={}|SOURCE_1="mcg" (4440dff437a67938963f7ee3177b9a39f2c413a8)
CCGTGCCGAACCTCGCCCAGTGGTTCAATCTGTACGTCTACGCGATCTTCGCGCCGTACTTCCGG
ACCGAGTTCT
>r608.1 |SOURCES={KEY=4440dff4...,fw,844352-844427}|ERRORS={}|SOURCE_1="mcg" (4440dff437a67938963f7ee3177b9a39f2c413a8)
TGCTGATCTACCTCGTGTGCGCGACGGTGAGCGTCCTGTACTTCACCTCGGTCTCGCCCGTCGGG
ACACGCGCGG
>r609.1 |SOURCES={KEY=4440dff4...,fw,3171352-3171427}|ERRORS={}|SOURCE_1="mcg" (4440dff437a67938963f7ee3177b9a39f2c413a8)
ACGGCAGTCAGATGAGGGCGGCGGGGTCCGTCGTCGGCAGTGCGCACGTGAACGCCCGGCAGTCG
TAGGCGGTCG
>r610.1 |SOURCES={KEY=4440dff4...,bw,1171915-1171990}|ERRORS={}|SOURCE_1="mcg" (4440dff437a67938963f7ee3177b9a39f2c413a8)
CGCGCCGACGCCGCGGGTCCGCGGTCAGGTGCTCCTGCGGGACGGGTCGCAGTGCGTGTCATGCA
CGACCCGGAC
>r611.1 |SOURCES={KEY=4440dff4...,fw,2778853-2778928}|ERRORS={}|SOURCE_1="mcg" (4440dff437a67938963f7ee3177b9a39f2c413a8)
GATCGAGCGGCTCGTGGTCGACGGCGCCGGGCGCGCGGCCGCGACGTTCATCGACGGCGAGGTGC
GCTTCGCATC
>r612.1 |SOURCES={KEY=4440dff4...,fw,894946-895021}|ERRORS={}|SOURCE_1="mcg" (4440dff437a67938963f7ee3177b9a39f2c413a8)
GCCCCGCGGTGAACAGTGCGTAGATGGCGCCGCGTCCGCGGAAGCTGTAGCGCGAGAGCGCGTAC
GCGGCCATGA
>r613.1 |SOURCES={KEY=4440dff4...,bw,1383490-1383565}|ERRORS={}|SOURCE_1="mcg" (4440dff437a67938963f7ee3177b9a39f2c413a8)
CACGCCCCCGATCTGCTGCTCGCCGACGTGTACCTGCCCGACGGCGACGGGATCGAACTGGTCCG
CTCGGTCGGC
>r614.1 |SOURCES={KEY=4440dff4...,fw,2606366-2606441}|ERRORS={}|SOURCE_1="mcg" (4440dff437a67938963f7ee3177b9a39f2c413a8)
CGAGCGCCCAGACCTGCTCTGCGAGGCTGAACCGCGGGCTGAGTAGGTAGCTCGCGAAAGACAGA
TCGGTCAGGA
>r615.1 |SOURCES={KEY=4440dff4...,bw,3219043-3219118}|ERRORS={}|SOURCE_1="mcg" (4440dff437a67938963f7ee3177b9a39f2c413a8)
CGAACACCAGGACGTCGGGGTTCGCGTGCGCGGCGATGAGCCCGGCGATGTCGTGGAGCGCGCGC
AGGGCGCGGG
>r616.1 |SOURCES={KEY=4440dff4...,bw,92669-92744}|ERRORS={}|SOURCE_1="mcg" (4440dff437a67938963f7ee3177b9a39f2c413a8)
TGCCGTTCGCAAGGACGGTCAGACGCCGGTCGACGCCTGAGAACTCCCCCTCTGTCATGAGCCTG
AGAGTTTCGC
>r617.1 |SOURCES={KEY=4440dff4...,bw,989789-989864}|ERRORS={}|SOURCE_1="mcg" (4440dff437a67938963f7ee3177b9a39f2c413a8)
CGCCCGATCCTCGTCGCGGACGACGAGAACCGTGAGAACGAGGGCGACGTCATCATCTCGGCGCA
GCTCGCGACC
>r618.1 |SOURCES={KEY=4440dff4...,bw,2095001-2095076}|ERRORS={}|SOURCE_1="mcg" (4440dff437a67938963f7ee3177b9a39f2c413a8)
GCACCGAGTGGCAGCGCGTCGTCGACGCGGGAGTCACACCCGAGGTGCCGCTCGGACTCGCTGAC
GTCCACGTCG
>r619.1 |SOURCES={KEY=4440dff4...,bw,1732644-1732719}|ERRORS={}|SOURCE_1="mcg" (4440dff437a67938963f7ee3177b9a39f2c413a8)
GACCAGCCGCCGGATCGTGTCCCACATCTGTCCGCGGGTGCGGGGGTCGAGGCCCGTCGTCGGCT
CGTCGAGGAA
>r620.1 |SOURCES={KEY=4440dff4...,bw,2555789-2555864}|ERRORS={}|SOURCE_1="mcg" (4440dff437a67938963f7ee3177b9a39f2c413a8)
GATGCCTCGCCGCCGCTGAGCAGCGAGAACGAGTGAAAGAGCGTGTCGGCCTGCTCGGGGTGCCG
GGCCTGCGCC
>r621.1 |SOURCES={KEY=4440dff4...,bw,2648375-2648450}|ERRORS={}|SOURCE_1="mcg" (4440dff437a67938963f7ee3177b9a39f2c413a8)
ATCGTCCTCGTGGCGATCGTCGGCATGCGCGGATGGCCGATCCTCGCGATCATCCTGGTCGCGAC
GAGCGGTGTG
>r622.1 |SOURCES={KEY=4440dff4...,bw,2576621-2576696}|ERRORS={}|SOURCE_1="mcg" (4440dff437a67938963f7ee3177b9a39f2c413a8)
CCCGCTCGCCTGCGCGACCTCGCCGATGGTGCCCCGGTGGGTGAGTGCGATCCGCAGCTGCTCGA
GCTGCTCCTC
>r623.1 |SOURCES={KEY=4440dff4...,fw,440464-440539}|ERRORS={}|SOURCE_1="mcg" (4440dff437a67938963f7ee3177b9a39f2c413a8)
CGGCCTGCTCATCGGGGGAGGGGCCGGTTTCGCGATCGGCAACGCCTCGGCGGCCAACGCGAGCA
CCTCGAACAC
>r624.1 |SOURCES={KEY=4440dff4...,bw,1494115-1494190}|ERRORS={}|SOURCE_1="mcg" (4440dff437a67938963f7ee3177b9a39f2c413a8)
GTCGAGTGTCCAAGACACGCCGTATGGCTCCACGGCGTCGCGGCGTGTCTTGGACACTCGACCGG
GTGAGGTGCT
>r625.1 |SOURCES={KEY=4440dff4...,bw,2906493-2906568}|ERRORS={}|SOURCE_1="mcg" (4440dff437a67938963f7ee3177b9a39f2c413a8)
TGTTCGTCGCCGACGATCTGTACGCGAACCTCGACGTCGAGGTCCGACGGGCGGCGCGCACGGCG
ATCACGCGTC
>r626.1 |SOURCES={KEY=4440dff4...,bw,3652285-3652360}|ERRORS={}|SOURCE_1="mcg" (4440dff437a67938963f7ee3177b9a39f2c413a8)
GTGACTGCTCCGAAGCCGAGCACGAGGACGGCGACGATCGACGCGGCGAGCGTGAACCAGCGACG
CAGCCCCCAG
>r627.1 |SOURCES={KEY=4440dff4...,bw,504907-504982}|ERRORS={}|SOURCE_1="mcg" (4440dff437a67938963f7ee3177b9a39f2c413a8)
ATGAGGCCGGTCGTGTCGGCGCCGGGGTCACGCCAGATGCAGATGAGGGATCCATCGGGCTGGAC
GCCCGAGGGG
>r628.1 |SOURCES={KEY=4440dff4...,fw,1522712-1522787}|ERRORS={}|SOURCE_1="mcg" (4440dff437a67938963f7ee3177b9a39f2c413a8)
CGGGTTGATCGCGAGCGGACGGATCGGCGTCTACGCGCAGGCCGCCGTCTCCGGGCAAGCCCAAG
CTCTCCTCGC
>r629.1 |SOURCES={KEY=4440dff4...,bw,657188-657263}|ERRORS={}|SOURCE_1="mcg" (4440dff437a67938963f7ee3177b9a39f2c413a8)
GCGGTCTGCGCCCCGTAGGTCGCATCGCCGGTGGCGAGGTCGCTGAGCCACTGCATCAGGGCGAC
GTCGCGCAGG
>r630.1 |SOURCES={KEY=4440dff4...,bw,1019624-1019699}|ERRORS={}|SOURCE_1="mcg" (4440dff437a67938963f7ee3177b9a39f2c413a8)
CGACCGAGCGGTGCATCAGGCGTTGTACGTCATCGCGACCTTGCACGCGACCCGCACTACGTGGA
ACTCGACGGC
>r631.1 |SOURCES={KEY=4440dff4...,bw,1717025-1717100}|ERRORS={}|SOURCE_1="mcg" (4440dff437a67938963f7ee3177b9a39f2c413a8)
CACGGGCTCGGCCGCCGACCTGGGGCTCGTCGTCGCGGCCCGTTCGATCGCGAACGTCGCCGTCC
TGCTCTTCGG
>r632.1 |SOURCES={KEY=4440dff4...,fw,2828949-2829024}|ERRORS={}|SOURCE_1="mcg" (4440dff437a67938963f7ee3177b9a39f2c413a8)
GATCGCCGGACGCCCCGTGGCATCCGGTCTCCATCTCATCCCACCGACCTATCTCGAGCGCGGCT
CCGTCGCCGC
>r633.1 |SOURCES={KEY=4440dff4...,bw,986304-986379}|ERRORS={}|SOURCE_1="mcg" (4440dff437a67938963f7ee3177b9a39f2c413a8)
ACGTTCGGCCCGATGGGCGCGGTGCTGCCCGAGCTCTTCCCCACCAACACCCGCTACACCGGGTC
GGCGATCTCC
>r634.1 |SOURCES={KEY=4440dff4...,fw,3224445-3224520}|ERRORS={}|SOURCE_1="mcg" (4440dff437a67938963f7ee3177b9a39f2c413a8)
TCGGCGGGGCGGTGGGTCGGGCGGAGCCGGTCGAGCACGGCATCCACCTCGTCGGTCCAGCCGGA
GACGAGCACG
>r635.1 |SOURCES={KEY=4440dff4...,bw,2650554-2650629}|ERRORS={}|SOURCE_1="mcg" (4440dff437a67938963f7ee3177b9a39f2c413a8)
GCCAGCCGCGGCGATGGCCGCGGTGATGCCGACGCCGTAGCTCGAGGTCCCCTCGACCCCGACAG
CCGTCAAAGG
>r636.1 |SOURCES={KEY=4440dff4...,bw,1987724-1987799}|ERRORS={}|SOURCE_1="mcg" (4440dff437a67938963f7ee3177b9a39f2c413a8)
GGCGGGTGCCTGGCGGGCGTACGTCGACCGGCTCCGGCCGCCGCTGACGATCGGCCACCAGCACA
GCCTTGGCGC
>r637.1 |SOURCES={KEY=4440dff4...,bw,695122-695197}|ERRORS={}|SOURCE_1="mcg" (4440dff437a67938963f7ee3177b9a39f2c413a8)
GCGTACCTCGCCGGCGACCTCGACCTGCTGTACGTCGCTCCGGAGCGGCTCAACGGAGCGCAGAC
CCTGGCGCTC
>r638.1 |SOURCES={KEY=4440dff4...,bw,2483063-2483138}|ERRORS={}|SOURCE_1="mcg" (4440dff437a67938963f7ee3177b9a39f2c413a8)
GGACGCTCGTCGGCATCCTGTGGATCATCGAGGGCGTCGTCTCGCTCACGACGCTCGGCCACGGC
TCGGGACGCG
>r639.1 |SOURCES={KEY=4440dff4...,bw,1181702-1181777}|ERRORS={}|SOURCE_1="mcg" (4440dff437a67938963f7ee3177b9a39f2c413a8)
CGATCGGGATCAGGTAGAGCAGCGACATCCAGCCCGAGAACCCGGCGATCTTCACGAGGAAGATC
GCGTTGACGA
>r640.1 |SOURCES={KEY=4440dff4...,fw,2286263-2286338}|ERRORS={}|SOURCE_1="mcg" (4440dff437a67938963f7ee3177b9a39f2c413a8)
CGCACACAAGCGAGCGCGCAGACACCGGAACAGTGGCGCAGCACGTCTCACACTGCCGAGAAGCG
GAGCGCCGCA
>r641.1 |SOURCES={KEY=4440dff4...,bw,3493563-3493638}|ERRORS={}|SOURCE_1="mcg" (4440dff437a67938963f7ee3177b9a39f2c413a8)
CGCGAGCGGATTCGTCGGTCAGGCGCTCGTCGCCGCGTTCCGCGAGGACGGCGACGAGGTCGCCA
CGGTGGGGCG
>r642.1 |SOURCES={KEY=4440dff4...,fw,20250-20325}|ERRORS={}|SOURCE_1="mcg" (4440dff437a67938963f7ee3177b9a39f2c413a8)
GGATCCCGCGCCGACGCGACGGATCCCGCTGCGGTCAGGACGCGTACGGCGCCGCGCCGATCCCG
GCTCCGACGA
>r643.1 |SOURCES={KEY=4440dff4...,fw,1078739-1078814}|ERRORS={}|SOURCE_1="mcg" (4440dff437a67938963f7ee3177b9a39f2c413a8)
ACCGCCACACGGACGATCTCGCAGCCGGATGCCGTCAACTCGGCGATCTGCTGCAGCGTGGCGTT
GATGTTCGTG
>r644.1 |SOURCES={KEY=4440dff4...,bw,2209199-2209274}|ERRORS={}|SOURCE_1="mcg" (4440dff437a67938963f7ee3177b9a39f2c413a8)
TCGTCCATGCCCATCTGGCCGAGCGTGCGCAGCAGCGTCGGGGAGAGCGAGTGCATGGTCGAGGA
GAAGTCGGCG
>r645.1 |SOURCES={KEY=4440dff4...,bw,3488496-3488571}|ERRORS={}|SOURCE_1="mcg" (4440dff437a67938963f7ee3177b9a39f2c413a8)
GCGAGGTCGCGCACCCACGCGAACCGGTAGTCCCAGTTCTTCCCGCCGCGGGGGTTCTCGGGGAG
CGAGGTGGTG
>r646.1 |SOURCES={KEY=4440dff4...,bw,333300-333375}|ERRORS={}|SOURCE_1="mcg" (4440dff437a67938963f7ee3177b9a39f2c413a8)
TGTCCGCGTCGAAGTTCCAGCGGCGCCCGGCGGGTTTCCCGCCGTCCATCAGGATGCCGGTGCGC
CGACGCTGCC
>r647.1 |SOURCES={KEY=4440dff4...,fw,1248027-1248102}|ERRORS={}|SOURCE_1="mcg" (4440dff437a67938963f7ee3177b9a39f2c413a8)
CGGTCGGTGTAGAAGGAGCAGCCGGTGAGGGTGTCACCGGTCGTGGTGAAGTAGTTCAGGACGTT
GAACGTCGCG
>r648.1 |SOURCES={KEY=4440dff4...,fw,3436945-3437020}|ERRORS={}|SOURCE_1="mcg" (4440dff437a67938963f7ee3177b9a39f2c413a8)
GTGACGGACGTGCTCGTACGCGGTGAGCACCTGCTCTCGGGTCGGCAGCTCGACACCGGTGTTCT
CGGCCGCCAT
>r649.1 |SOURCES={KEY=4440dff4...,fw,1392871-1392946}|ERRORS={}|SOURCE_1="mcg" (4440dff437a67938963f7ee3177b9a39f2c413a8)
GGGTGCGCCGCGTGACGAGGGCCCGCGCGGCCGGCGACGGGCTGTACCGCAGTTGCGCGATGGCC
TGCTCGACGC
>r650.1 |SOURCES={KEY=4440dff4...,bw,823437-823512}|ERRORS={}|SOURCE_1="mcg" (4440dff437a67938963f7ee3177b9a39f2c413a8)
CGCCCCGGTGATGGACGGCGCCACCGAGGCGGCGCCCGAGGAGAAGAAGGCCGGTGCGAAGCAGC
AGCGGGCGGC
>r651.1 |SOURCES={KEY=4440dff4...,bw,1753719-1753794}|ERRORS={}|SOURCE_1="mcg" (4440dff437a67938963f7ee3177b9a39f2c413a8)
GTACCTCCTCAGCCCCCTCCCCCCGGCAACGGTCATCGTTGCGGACGAGCGCGAACGTCTCCTGG
ACTGGGCGGC
>r652.1 |SOURCES={KEY=4440dff4...,bw,708352-708427}|ERRORS={}|SOURCE_1="mcg" (4440dff437a67938963f7ee3177b9a39f2c413a8)
TGCATCTCGCTGTCGGACCCGAACCGCGAATGGGTCGTGGTGAACAAGAAGCGTCCGTTCGACCC
CGCCGACTAC
>r653.1 |SOURCES={KEY=4440dff4...,fw,836978-837053}|ERRORS={}|SOURCE_1="mcg" (4440dff437a67938963f7ee3177b9a39f2c413a8)
CGCCATCATCGACACCTCCCGTAACGGCGCGGGTCCGGCCGGGGCGGAGTGGTGCAACCCCGCCG
GTCGGCTCGT
>r654.1 |SOURCES={KEY=4440dff4...,bw,1155235-1155310}|ERRORS={}|SOURCE_1="mcg" (4440dff437a67938963f7ee3177b9a39f2c413a8)
CGAGGACCTGAAGTCCGACGCGGAGAAGTTCCGTGCTGTGACGCAGCCGAAGCCGAAGGACGACG
ACGGCAAGTC
>r655.1 |SOURCES={KEY=4440dff4...,bw,616028-616103}|ERRORS={}|SOURCE_1="mcg" (4440dff437a67938963f7ee3177b9a39f2c413a8)
GGCCGCCTGAACGTCGACGTCGACCTCGCCCTCCGCGCCGACCCGCGGCGGTGGCCGGGACAGCT
CGAGCATCTG
>r656.1 |SOURCES={KEY=4440dff4...,fw,962919-962994}|ERRORS={}|SOURCE_1="mcg" (4440dff437a67938963f7ee3177b9a39f2c413a8)
ATCATCGGACGCAACAAGAACGCCATCAGCAACCACTTCGACGCGGTTCCGGAGCTGGAGCACAC
CCTCTCCACC
>r657.1 |SOURCES={KEY=4440dff4...,bw,1812003-1812078}|ERRORS={}|SOURCE_1="mcg" (4440dff437a67938963f7ee3177b9a39f2c413a8)
GGGAGCCGACGACCTCGCGGGCGGCATCGCCGCAGACCTCGACCTGGGCATCGGCGACGAAGCGC
TCCTCGCCGA
>r658.1 |SOURCES={KEY=4440dff4...,bw,3342534-3342609}|ERRORS={}|SOURCE_1="mcg" (4440dff437a67938963f7ee3177b9a39f2c413a8)
CCCTTCACCATCAAGAGCTGGGCCGACGGCGACGACGTCGTGCTCGAGAAGCGCGCCGACTACAA
CTGGGGCCCC
>r659.1 |SOURCES={KEY=4440dff4...,fw,3554177-3554252}|ERRORS={}|SOURCE_1="mcg" (4440dff437a67938963f7ee3177b9a39f2c413a8)
TCGGCGTCGACCGGGGCGTCGGCGCCGAGCACCTCGTCGCCGCGGGGGCCGACGTGGTCGTCGAC
GACCTCCAGG
>r660.1 |SOURCES={KEY=4440dff4...,bw,368006-368081}|ERRORS={}|SOURCE_1="mcg" (4440dff437a67938963f7ee3177b9a39f2c413a8)
CAGGATGAGACGGCCTTCCTTGTCCTCCTTCTGGAGAACGAGGGCCTCGACGTGATCGCCGACGT
TGACGACCTC
>r661.1 |SOURCES={KEY=4440dff4...,fw,1514312-1514387}|ERRORS={}|SOURCE_1="mcg" (4440dff437a67938963f7ee3177b9a39f2c413a8)
ATGCCAAGCCCGACGAGATGCAGCTCGGACTCGACACCGACGCCGGCAAGAAGGCCGCCGACATC
ATCAATCGGA
>r662.1 |SOURCES={KEY=4440dff4...,bw,478410-478485}|ERRORS={}|SOURCE_1="mcg" (4440dff437a67938963f7ee3177b9a39f2c413a8)
GATCCTCCTCGGAATCCTCTTGGGCGTCCTCGCCGCAGCCGGATGGGTCAGCCTCCAGAAGCCTG
TGTACACGGC
>r663.1 |SOURCES={KEY=4440dff4...,bw,1767440-1767515}|ERRORS={}|SOURCE_1="mcg" (4440dff437a67938963f7ee3177b9a39f2c413a8)
GGTCGTCTTCGACAAGGTGCGGGAGAACACCCGGCAGGACGGGGAGATCTCGGGACGCACCTACG
CGGAGTCGGT
>r664.1 |SOURCES={KEY=4440dff4...,bw,109244-109319}|ERRORS={}|SOURCE_1="mcg" (4440dff437a67938963f7ee3177b9a39f2c413a8)
AGGCTGCACGACTGAACCCGCTCGCGGCGAACGTGACGGGCGTCGTGTGCGGCATCCGCGTGGAA
CAGATCGAAG
>r665.1 |SOURCES={KEY=4440dff4...,fw,3719186-3719261}|ERRORS={}|SOURCE_1="mcg" (4440dff437a67938963f7ee3177b9a39f2c413a8)
GCGGCTGCATTCGGAGGCTCCCGGGTGGGAGGGGCGCCGGCCGATGGGGATCTGCCCGCCGGAGC
ACAAGCATGC
>r666.1 |SOURCES={KEY=4440dff4...,bw,3246800-3246875}|ERRORS={}|SOURCE_1="mcg" (4440dff437a67938963f7ee3177b9a39f2c413a8)
GCTGGTGATGTCGTTCATCCTCGCCCCCGCCGCGTTCCTCGACTGGGGCTGGCGCGTCGCCTTCT
GGCTGTCGGC
>r667.1 |SOURCES={KEY=4440dff4...,bw,3626968-3627043}|ERRORS={}|SOURCE_1="mcg" (4440dff437a67938963f7ee3177b9a39f2c413a8)
TGTACGGCGTGGGCACCGACCTCACCGTCACCGGGGCGCAGACCCAGCCCGGCGAAGGCGACAGC
GGCCCGCGAT
>r668.1 |SOURCES={KEY=4440dff4...,bw,1617851-1617926}|ERRORS={}|SOURCE_1="mcg" (4440dff437a67938963f7ee3177b9a39f2c413a8)
GAATGTCATCGCCCACGGGTCCAGCCGATCGGGCGTGCCGTTCCTCTGGGCGGGGTCGCTCTGCA
GCACGGTAAT
>r669.1 |SOURCES={KEY=4440dff4...,fw,2990443-2990518}|ERRORS={}|SOURCE_1="mcg" (4440dff437a67938963f7ee3177b9a39f2c413a8)
GCGATGCGCCGGGCGTGGCGCTCTTCGCCCGAGAACGGGGTCGCGATGAAGCGGTCGATGAACGA
CGCGGCCTCG
>r670.1 |SOURCES={KEY=4440dff4...,bw,2788421-2788496}|ERRORS={}|SOURCE_1="mcg" (4440dff437a67938963f7ee3177b9a39f2c413a8)
TCCGGCCGGGGTCACCCACATCAGCAACACCAGCGCGGGCAGCCTCATCTACAGCACCGGCACCA
CCGTCGGCAG
>r671.1 |SOURCES={KEY=4440dff4...,bw,2181248-2181323}|ERRORS={}|SOURCE_1="mcg" (4440dff437a67938963f7ee3177b9a39f2c413a8)
GTTCACCGCCGCCCTGCGGGAACGATCGAGCGCTGCACACGCCCCGTCCGAGCTCGCGGACTTCA
TGGCCAATCT
>r672.1 |SOURCES={KEY=4440dff4...,fw,2080175-2080250}|ERRORS={}|SOURCE_1="mcg" (4440dff437a67938963f7ee3177b9a39f2c413a8)
TGCTCAACCTGTCGGTCGAGACCTGGCTGCGGTTCCTGATCTGGCTCGCGCTGGGCTTCGTGGTC
TACTTCGCGT
>r673.1 |SOURCES={KEY=4440dff4...,bw,1483845-1483920}|ERRORS={}|SOURCE_1="mcg" (4440dff437a67938963f7ee3177b9a39f2c413a8)
CACGCGCGCCTGTTCGCGGCCGCGACGACGGGAGGCGCGCGCGCCCTCGGACTGGATGCCGACAC
CGGCGTCCTC
>r674.1 |SOURCES={KEY=4440dff4...,fw,1701531-1701606}|ERRORS={}|SOURCE_1="mcg" (4440dff437a67938963f7ee3177b9a39f2c413a8)
TATTCCCGATCCGGAATGCACCGGTGACGGGGCCGAGCGATCTCGTTAGGGTCGAAGGGTGGCGC
GCGACGAGTG
>r675.1 |SOURCES={KEY=4440dff4...,fw,2489778-2489853}|ERRORS={}|SOURCE_1="mcg" (4440dff437a67938963f7ee3177b9a39f2c413a8)
GTCCGCGGGCGTTCATGTGGAGCCGATCGACGGACCAGAATTCCGGCCCCGCGAGCTCGCGGTCG
AACCAGTTGT
>r676.1 |SOURCES={KEY=4440dff4...,fw,3383418-3383493}|ERRORS={}|SOURCE_1="mcg" (4440dff437a67938963f7ee3177b9a39f2c413a8)
GTTCGAGGGCGTGACGACCGCTCTCCCCGAGCGCACGGGCCTCGACCCCGCGACCCTCCCCGGCC
GTCTCGATTA
>r677.1 |SOURCES={KEY=4440dff4...,fw,1968310-1968385}|ERRORS={}|SOURCE_1="mcg" (4440dff437a67938963f7ee3177b9a39f2c413a8)
ATCGCGCGGGGACGGTTGAGCGTCAGGTGCCCCACTCCGCGCCAGGCTCGCGCGTAGACCGCGTC
GTCGTCGGAT
>r678.1 |SOURCES={KEY=4440dff4...,bw,559144-559219}|ERRORS={}|SOURCE_1="mcg" (4440dff437a67938963f7ee3177b9a39f2c413a8)
CGGCAGCATCGTCGAGCGCAAGGCCCCCTTCGTGTCGAAGCACCTGTGGGCGACCGCCTACGACC
CGAACGAGCG
>r679.1 |SOURCES={KEY=4440dff4...,bw,3228520-3228595}|ERRORS={}|SOURCE_1="mcg" (4440dff437a67938963f7ee3177b9a39f2c413a8)
TTTGGGGCGTGATTCTCCGTTCGGGGCGTGATAATCGCGCCCCGAACGGAAGGATGCGCCCCAAA
CCGGATGCTC
>r680.1 |SOURCES={KEY=4440dff4...,bw,237520-237595}|ERRORS={}|SOURCE_1="mcg" (4440dff437a67938963f7ee3177b9a39f2c413a8)
AGGGCGCCGAGCGACAGGGTCGACCCGAATGCGACGCCGGTGAGCACCTGCCCGGCCGCGAGGAC
CCGAACGGTG
>r681.1 |SOURCES={KEY=4440dff4...,fw,1056366-1056441}|ERRORS={}|SOURCE_1="mcg" (4440dff437a67938963f7ee3177b9a39f2c413a8)
CCGACGACCAGGACTCCGACCAGCTCGAAGCCGATCGCGACCCAGGCGACGCGGTACCAGGCCGG
GCGCGCGGAG
>r682.1 |SOURCES={KEY=4440dff4...,bw,134865-134940}|ERRORS={}|SOURCE_1="mcg" (4440dff437a67938963f7ee3177b9a39f2c413a8)
GGGTGTCGCCGACCAGGCGCCTTCCCCACAGCGCGAGCAACCAGCGCCACTCCTCGTCGCTGGCG
ATCGTCGCGC
>r683.1 |SOURCES={KEY=4440dff4...,bw,1281488-1281563}|ERRORS={}|SOURCE_1="mcg" (4440dff437a67938963f7ee3177b9a39f2c413a8)
GTCCCCGCGGCCCGTGTCGCCGTCGCCGGCGACGGCGTGGCCGCCATGGCCCGCGGGCGCAAGCG
CGCACGGCGC
>r684.1 |SOURCES={KEY=4440dff4...,fw,2889393-2889468}|ERRORS={}|SOURCE_1="mcg" (4440dff437a67938963f7ee3177b9a39f2c413a8)
CATCAGGGCGCGGTGCTCGACGCGGCGCGGACCCTCGACGCCTCGCCGTTCTCGGTGGTGCAGGC
CACGTGGAAT
>r685.1 |SOURCES={KEY=4440dff4...,bw,2666381-2666456}|ERRORS={}|SOURCE_1="mcg" (4440dff437a67938963f7ee3177b9a39f2c413a8)
GGGCGAGCACGAGCAGCTGGGCGTCGGATGTGCCCAGGCGCGCGGCATCCGCCCGCAGGACCTCG
TCGGACCACG
>r686.1 |SOURCES={KEY=4440dff4...,fw,1704452-1704527}|ERRORS={}|SOURCE_1="mcg" (4440dff437a67938963f7ee3177b9a39f2c413a8)
ACGCCACGGGCCTCGCCGTGCTCTTCGGCGCGCTCGTCATGGAGTTCCCGTTCCTGCCGCGACAG
CTGTCGATCA
>r687.1 |SOURCES={KEY=4440dff4...,fw,1091443-1091518}|ERRORS={}|SOURCE_1="mcg" (4440dff437a67938963f7ee3177b9a39f2c413a8)
CAGCGTCAAGGCCAAGGTGATCCTCAACACCTCCGGCCCGTGGACCGACCTGACCAACGGCGCAC
TGGGTCTCAC
>r688.1 |SOURCES={KEY=4440dff4...,bw,1801136-1801211}|ERRORS={}|SOURCE_1="mcg" (4440dff437a67938963f7ee3177b9a39f2c413a8)
ATCAAGATAAATCTCCCTCCCGCGCGGTTAGGTCGGCCTTCCTGGCATCCTCTGCACCGCGCAGG
GAAGATGGGA
>r689.1 |SOURCES={KEY=4440dff4...,fw,609043-609118}|ERRORS={}|SOURCE_1="mcg" (4440dff437a67938963f7ee3177b9a39f2c413a8)
GCCAGGTCACGGTCGTCGACCTGGCCTCGCACTTCGGCGTCTCGATCGACACCGTCCGTCGTGAC
CTGGATCAGC
>r690.1 |SOURCES={KEY=4440dff4...,fw,2631263-2631338}|ERRORS={}|SOURCE_1="mcg" (4440dff437a67938963f7ee3177b9a39f2c413a8)
GCGACCGCTCAGGTGACCGGCATCCGGTGGAACATGGGCGACGGCCGCGAGGTCGTGTGCGGCAG
CACCGGCACC
>r691.1 |SOURCES={KEY=4440dff4...,bw,465087-465162}|ERRORS={}|SOURCE_1="mcg" (4440dff437a67938963f7ee3177b9a39f2c413a8)
GGTGGGGCCGCCGCGAACGAGGCTGTCGCGCGGATCGCGGCGCAGGTGTTCGACGCCGAGATCGT
CGTCCCGGCT
>r692.1 |SOURCES={KEY=4440dff4...,fw,3386865-3386940}|ERRORS={}|SOURCE_1="mcg" (4440dff437a67938963f7ee3177b9a39f2c413a8)
GAAGGCCTACGTCCTGTCGTTCTCGCGCGCGCTGTGGCGCGAGACGCGCGGCACCGGAGTCGACG
TCGTGGCCAT
>r693.1 |SOURCES={KEY=4440dff4...,fw,2028171-2028246}|ERRORS={}|SOURCE_1="mcg" (4440dff437a67938963f7ee3177b9a39f2c413a8)
GACTCGCGTGCCCCCGTGGTACCCGAAACCCGGGGGCACGCGTCAGGAACAGAGGCCAAGCAGAC
GGCAGAGCGC
>r694.1 |SOURCES={KEY=4440dff4...,fw,2561368-2561443}|ERRORS={}|SOURCE_1="mcg" (4440dff437a67938963f7ee3177b9a39f2c413a8)
GGCACGAGGCGTTCCCACTCCGGGCCGAGCGCGCGGGCGGTGTGCCATGCCGCCACCTCGTGGAT
CGGCTGCCAG
>r695.1 |SOURCES={KEY=4440dff4...,bw,3697303-3697378}|ERRORS={}|SOURCE_1="mcg" (4440dff437a67938963f7ee3177b9a39f2c413a8)
GACGCCATGTTCACGTGCACCCCGCCCGACGCGGATGCCACGGATTCGGCATCCAGGACGGACAG
CGCCGCGGTG
>r696.1 |SOURCES={KEY=4440dff4...,fw,1673859-1673934}|ERRORS={}|SOURCE_1="mcg" (4440dff437a67938963f7ee3177b9a39f2c413a8)
TCCTGGTGATGGAGCACGGCGACATCGTCGAGCAGGGATCGCACGACGAGCTGATCTCCGCGCAC
GGCGCTTACT
>r697.1 |SOURCES={KEY=4440dff4...,bw,192789-192864}|ERRORS={}|SOURCE_1="mcg" (4440dff437a67938963f7ee3177b9a39f2c413a8)
GACCCTGGCGGCCCTCATCGCCGCAGCCCCGGCGGACACCCCGGTGGAGGGGACGGCCGAGATCG
TCAAGGAGTT
>r698.1 |SOURCES={KEY=4440dff4...,fw,2526060-2526135}|ERRORS={}|SOURCE_1="mcg" (4440dff437a67938963f7ee3177b9a39f2c413a8)
GACACGGTCTCGGGGTTGCAGTTGACCATGATCGTCTCGTACCCGGCATCCGACAGCGCGAACGA
CGCGTGCACG
>r699.1 |SOURCES={KEY=4440dff4...,fw,989234-989309}|ERRORS={}|SOURCE_1="mcg" (4440dff437a67938963f7ee3177b9a39f2c413a8)
GGAGGTCGGCACGTTCGCCTCGGCCCGCAGACTCACGCGGCGGCGGGGGACCGGGGTCGCCTCGA
CCGGCTCGGT
>r700.1 |SOURCES={KEY=4440dff4...,bw,3502587-3502662}|ERRORS={}|SOURCE_1="mcg" (4440dff437a67938963f7ee3177b9a39f2c413a8)
GCTTCGGGTACGTGGCATCCGCCCTCGCCGTCGGGCACGAGCAGCCGCTCATCGCCGCCGAGCTC
GAACGGCACG
>r701.1 |SOURCES={KEY=4440dff4...,bw,1363534-1363609}|ERRORS={}|SOURCE_1="mcg" (4440dff437a67938963f7ee3177b9a39f2c413a8)
GTCACGGCCGCGGTCGAGCGCCTCGCCCCGCTGCTGCGCCGGTGGCGCGCGGCATGAGCATGCAA
CCGGTCCTTC
>r702.1 |SOURCES={KEY=4440dff4...,bw,3689441-3689516}|ERRORS={}|SOURCE_1="mcg" (4440dff437a67938963f7ee3177b9a39f2c413a8)
ACCGCGGTGATGACGGTTCCTCCCCGCAGCAGCGTGCGCGTGCTCATGTGGTGGTGACTCCCTCG
TCGAACCGGA
>r703.1 |SOURCES={KEY=4440dff4...,bw,1332201-1332276}|ERRORS={}|SOURCE_1="mcg" (4440dff437a67938963f7ee3177b9a39f2c413a8)
CCCGCGTTCCCGGGCGGGTGGCCCGGGCGCTCGTGCTCGCCGCGATGCAGGCCGTCGCCAACGCG
GTGCAGCATG
>r704.1 |SOURCES={KEY=4440dff4...,fw,244022-244097}|ERRORS={}|SOURCE_1="mcg" (4440dff437a67938963f7ee3177b9a39f2c413a8)
TAGTGATGCTGGGGGAGGGGTGTGCTGCCGTCCCGCCAGAAGCCGGCGAACGGAGGGGCGTTCGG
GGTGTCCGGC
>r705.1 |SOURCES={KEY=4440dff4...,bw,3733400-3733475}|ERRORS={}|SOURCE_1="mcg" (4440dff437a67938963f7ee3177b9a39f2c413a8)
TCGCGGAGCGGCTCGGCGAGCCGATCGAGGAAGGTCGTGGGGATCGTGTTGCCACCGGCCGTCGC
GGTCCCCGAG
>r706.1 |SOURCES={KEY=4440dff4...,bw,1647062-1647137}|ERRORS={}|SOURCE_1="mcg" (4440dff437a67938963f7ee3177b9a39f2c413a8)
GCATCCGCGTCGTACACGATCGCGTCCGCCGGGTCGTCGACGACACAGGCCAGGGCGTTCGAGGC
GAGCGTGTGC
>r707.1 |SOURCES={KEY=4440dff4...,fw,1346233-1346308}|ERRORS={}|SOURCE_1="mcg" (4440dff437a67938963f7ee3177b9a39f2c413a8)
CGGCTGGGCATCGCCGCGTTCGGCTCGGACCACCCCGCACGGGCGCATCACCTGAAGCGGGCCGT
GCTCTCGTCG
>r708.1 |SOURCES={KEY=4440dff4...,bw,1278594-1278669}|ERRORS={}|SOURCE_1="mcg" (4440dff437a67938963f7ee3177b9a39f2c413a8)
GCTCCCGTGCGGGCGTCCCTGCAGGCGAGCCTCACGCGCGTGCTCCTGCCCGGCGGGAGCGACCA
GGCCGCGCCG
>r709.1 |SOURCES={KEY=4440dff4...,bw,1001706-1001781}|ERRORS={}|SOURCE_1="mcg" (4440dff437a67938963f7ee3177b9a39f2c413a8)
GGCAATGGTTACAAAGACGCAATCTCGCGTGATGCGCGCGCCACACGGCGACGGCACCGACGAGA
CCGGATGCCG
>r710.1 |SOURCES={KEY=4440dff4...,fw,1267153-1267228}|ERRORS={}|SOURCE_1="mcg" (4440dff437a67938963f7ee3177b9a39f2c413a8)
GGTCGCGCCTGCTCGTGGCGACGGCCACGGACGGCCCCGGCGAGGCACCCGAGCTCGACGACGCC
GCCGCCGTGT
>r711.1 |SOURCES={KEY=4440dff4...,fw,3180635-3180710}|ERRORS={}|SOURCE_1="mcg" (4440dff437a67938963f7ee3177b9a39f2c413a8)
CCCCCCTGCAGCGGGCGAACGAGCGATGACCGCCACCCGCCTCCCGTCCTGGCTGCGGTTCGCCG
CGCCCGTCGC
>r712.1 |SOURCES={KEY=4440dff4...,bw,1010126-1010201}|ERRORS={}|SOURCE_1="mcg" (4440dff437a67938963f7ee3177b9a39f2c413a8)
GCCCCGCGCCCCGTGCGGCGCGTCAGCGCTGGAAGCCCTCGGCGATGATCTCGATGAGCTCCTCG
CGCTCCTCGA
>r713.1 |SOURCES={KEY=4440dff4...,fw,2966646-2966721}|ERRORS={}|SOURCE_1="mcg" (4440dff437a67938963f7ee3177b9a39f2c413a8)
TGTTCAACGTCGAGGTGCCGGTGCTCCCGCACCCGCTCGCGCAGCAGGACAAGGGTTCGGGCATC
GCGATGATCT
>r714.1 |SOURCES={KEY=4440dff4...,bw,254000-254075}|ERRORS={}|SOURCE_1="mcg" (4440dff437a67938963f7ee3177b9a39f2c413a8)
GCCCGCGCCCACCGTGCTCGCGACCTGGATCTTGGGGGCGCGCCCGCGCCACGTGCCGTCCGCGT
CGAACAGCAG
>r715.1 |SOURCES={KEY=4440dff4...,fw,2096321-2096396}|ERRORS={}|SOURCE_1="mcg" (4440dff437a67938963f7ee3177b9a39f2c413a8)
GGGCCGTGCTGTCGACCGAGATACCGAGATGCGTGCGGAAGGCGCGCGCCAATTCGGGGTTCATC
ACGAAGGCGC
>r716.1 |SOURCES={KEY=4440dff4...,bw,301442-301517}|ERRORS={}|SOURCE_1="mcg" (4440dff437a67938963f7ee3177b9a39f2c413a8)
ACGCCGTGGGACCGACGCGGAAGATCGGGGTGCCGTAGTCGTCGACGACGTCGCGCTCCTCGGGG
GCCAACGCCC
>r717.1 |SOURCES={KEY=4440dff4...,fw,1265977-1266052}|ERRORS={}|SOURCE_1="mcg" (4440dff437a67938963f7ee3177b9a39f2c413a8)
CCCGTGTGGCGCCACCGTATCCGGCTGCGACCCGAAGCCGAGATCGAGGGCGTGTCGGTGGATGC
CGTCCTCACC
>r718.1 |SOURCES={KEY=4440dff4...,fw,616591-616666}|ERRORS={}|SOURCE_1="mcg" (4440dff437a67938963f7ee3177b9a39f2c413a8)
CGCTGTGCTCACGCCCCGCCAGCAGCGGGTGGGCGTGCCCGTCGCGGAAGGCGGGGAGCAGCAGT
CCACCGTCGA
>r719.1 |SOURCES={KEY=4440dff4...,fw,671023-671098}|ERRORS={}|SOURCE_1="mcg" (4440dff437a67938963f7ee3177b9a39f2c413a8)
CTCGAGAAGAAGAGGTCGAGGGAGGTGTCGTCGCCGCCGGAGCGGTAGAGCTGCGCGGCCACCTT
GCCGGCCTTC
>r720.1 |SOURCES={KEY=4440dff4...,fw,2049347-2049422}|ERRORS={}|SOURCE_1="mcg" (4440dff437a67938963f7ee3177b9a39f2c413a8)
TGGCCGCGGCGACGGCGTTCGACGACGCCCCCGACGTCGGGGCGATCGTGGTCACGGGCTCCGAG
AAGGCGTTCG
>r721.1 |SOURCES={KEY=4440dff4...,fw,327107-327182}|ERRORS={}|SOURCE_1="mcg" (4440dff437a67938963f7ee3177b9a39f2c413a8)
TCGGTCGAGTCGGCGATGCTGATCCCCGCGGGTGCGGCGCTCCTCGTGCTCGCCATGGCCGCGGT
GAACCTCGTT
>r722.1 |SOURCES={KEY=4440dff4...,fw,399482-399557}|ERRORS={}|SOURCE_1="mcg" (4440dff437a67938963f7ee3177b9a39f2c413a8)
TCGACTGGGCCGGCGGGGGGCTGTAACGGGTCTGGGCTCCGCCACGAGGGTCCTGGAACGCCGGG
TTGTTGAAGG
>r723.1 |SOURCES={KEY=4440dff4...,fw,1121849-1121924}|ERRORS={}|SOURCE_1="mcg" (4440dff437a67938963f7ee3177b9a39f2c413a8)
TGCGCGGTGCTTGAGCAGCAGGTCGGCGACCTGCGAGCCGACGGCACCGGCGCCCAGCAGCGCGA
CGCGCAGCGT
>r724.1 |SOURCES={KEY=4440dff4...,fw,1622799-1622874}|ERRORS={}|SOURCE_1="mcg" (4440dff437a67938963f7ee3177b9a39f2c413a8)
TCCCGCCCCACGCCGACCGGGTGACGAGGATCTCGCCGCCGCGCTCGGTCACCGCGCGCCGGACG
ACGGCGAGCC
>r725.1 |SOURCES={KEY=4440dff4...,bw,1551390-1551465}|ERRORS={}|SOURCE_1="mcg" (4440dff437a67938963f7ee3177b9a39f2c413a8)
ACCGGTTGCGGCACATCGTCGCCGGCGCGGTCGCGGTCCTCGCCGCGAAGCTTCCCCAGGTCACC
CTCCTGCTGC
>r726.1 |SOURCES={KEY=4440dff4...,fw,3026479-3026554}|ERRORS={}|SOURCE_1="mcg" (4440dff437a67938963f7ee3177b9a39f2c413a8)
CGTCTGGACCTGGACGGACCACAACTTCGTCCGCTTGGACGCATTCGACGAACCCGTGCACATCC
TGCACGTGAA
>r727.1 |SOURCES={KEY=4440dff4...,bw,3542880-3542955}|ERRORS={}|SOURCE_1="mcg" (4440dff437a67938963f7ee3177b9a39f2c413a8)
CGCTGGCGGCCAGGTCCCTCCCGAGCGCGTGGAACCCCGACACCTGGGTGACGGCGGCGAGGACG
TAGACGCCGC
>r728.1 |SOURCES={KEY=4440dff4...,fw,741503-741578}|ERRORS={}|SOURCE_1="mcg" (4440dff437a67938963f7ee3177b9a39f2c413a8)
TCGTCGTGCAGTTCGCCGGCCTCGGGTGGGTCGACAAGGTCATGCCGCCGGTCGTCGCGGGGGCC
ATCGTCGCCC
>r729.1 |SOURCES={KEY=4440dff4...,bw,1974397-1974472}|ERRORS={}|SOURCE_1="mcg" (4440dff437a67938963f7ee3177b9a39f2c413a8)
GAGCGCATCGGCCTCGTGGCGCGCTCCGCTCGCGGCGGTCAGCCCCGAGCCCTCTACTGCGACCA
GGGCCGTGGG
>r730.1 |SOURCES={KEY=4440dff4...,fw,2068400-2068475}|ERRORS={}|SOURCE_1="mcg" (4440dff437a67938963f7ee3177b9a39f2c413a8)
CATCGTCACCGTGTCGTCCGAGGCGGGGCTGCGCGGCTCGGCGGCGGGCACCGCCTACACCTCGT
CCAAGCACGC
>r731.1 |SOURCES={KEY=4440dff4...,bw,3138139-3138214}|ERRORS={}|SOURCE_1="mcg" (4440dff437a67938963f7ee3177b9a39f2c413a8)
GCCTCCCAAAATGTAACGGAGGCGCCCAAAGGTTCCCTCAACCTGGTTGGCAATCAGGTGGCGAG
TGTAAGTGCA
>r732.1 |SOURCES={KEY=4440dff4...,bw,1251753-1251828}|ERRORS={}|SOURCE_1="mcg" (4440dff437a67938963f7ee3177b9a39f2c413a8)
AGGCCACGGGTGGTCGATTGGCCGGTTCGGCCCGGGGATATCCTGAGGCGATGAGCCCGCTGCGC
CCCCTCGATC
>r733.1 |SOURCES={KEY=4440dff4...,fw,112643-112718}|ERRORS={}|SOURCE_1="mcg" (4440dff437a67938963f7ee3177b9a39f2c413a8)
GCGTCCGACGAGTGCTACGCCGAACTGGGCTGGGATGCGCCGTGGGACACCGCGGGGGTGCCGAG
TGTTCTCGAC
>r734.1 |SOURCES={KEY=4440dff4...,fw,2167166-2167241}|ERRORS={}|SOURCE_1="mcg" (4440dff437a67938963f7ee3177b9a39f2c413a8)
CAACATCGCCGCGCTGTCGGACGCCCTGGCGGCGTGAGCGACACCGTCCCCCTGCGCATCCGCGG
CGCCGCGCTC
>r735.1 |SOURCES={KEY=4440dff4...,bw,1116539-1116614}|ERRORS={}|SOURCE_1="mcg" (4440dff437a67938963f7ee3177b9a39f2c413a8)
GGCACCGGCAACAGTGAGCTGCGTCTGAACCGCCAGCTCGCCGACAAGCGCATCTTCCCGGCCGT
CGACGTCAAC
>r736.1 |SOURCES={KEY=4440dff4...,bw,1231111-1231186}|ERRORS={}|SOURCE_1="mcg" (4440dff437a67938963f7ee3177b9a39f2c413a8)
CTCATGTCGAAACGCTTGTCGAGCAACTGCTGCAGCTTGTTGTGGACCGTGAAGCCGTCGGGCTT
GTTCACGAAG
>r737.1 |SOURCES={KEY=4440dff4...,bw,1839290-1839365}|ERRORS={}|SOURCE_1="mcg" (4440dff437a67938963f7ee3177b9a39f2c413a8)
GCTTCGACACGCCGCCGCCGACGACGATGAGGTCGGGGCTGAAGAGGAACTCGACGTAGTCGTAG
TACCACTGCA
>r738.1 |SOURCES={KEY=4440dff4...,fw,1333479-1333554}|ERRORS={}|SOURCE_1="mcg" (4440dff437a67938963f7ee3177b9a39f2c413a8)
ACCGCGCTGGCCCACTCGACGTTGTCGAGCAGCTCGCCGCGGGCGACGGTCCCGATGGCCGCGAG
TACCTCGTGC
>r739.1 |SOURCES={KEY=4440dff4...,fw,1210363-1210438}|ERRORS={}|SOURCE_1="mcg" (4440dff437a67938963f7ee3177b9a39f2c413a8)
CTCGCCGACAGCGGGGACGGGTGCGCGGAGGAGACGATGGCGGTGTCGCCGAGCAGCGGGGCGAG
GTTCGCGGCA
>r740.1 |SOURCES={KEY=4440dff4...,fw,733129-733204}|ERRORS={}|SOURCE_1="mcg" (4440dff437a67938963f7ee3177b9a39f2c413a8)
CGCTCGAAGATGAGCGCCGCGATCGCCCCGAGCGTCGCGCCGATGACGACGCAGATGAGGGCGGT
GAACCCGAAG
>r741.1 |SOURCES={KEY=4440dff4...,fw,1503610-1503685}|ERRORS={}|SOURCE_1="mcg" (4440dff437a67938963f7ee3177b9a39f2c413a8)
AGGACGCGCAGTGGGGGCAGGGGTCCGCCGTCGTGGTGGCGGCGCCCGGAGGCGAACGGGAGACG
CTCGAACGTG
>r742.1 |SOURCES={KEY=4440dff4...,fw,153403-153478}|ERRORS={}|SOURCE_1="mcg" (4440dff437a67938963f7ee3177b9a39f2c413a8)
GTCAGGGCGAAGCGCACCGTCCACCGCGCGCCGCGGGCGGTGGCGATCGACGAGATGTCGGCGGC
GCGGTCGGCT
>r743.1 |SOURCES={KEY=4440dff4...,fw,2183320-2183395}|ERRORS={}|SOURCE_1="mcg" (4440dff437a67938963f7ee3177b9a39f2c413a8)
CGCGGTTGGACGGCCTCGCGCTCGCGATGACCGTCGGCGCCGTGATCGCGCTGCCCTTCGGTGTC
CTGCAGGCCG
>r744.1 |SOURCES={KEY=4440dff4...,bw,3316115-3316190}|ERRORS={}|SOURCE_1="mcg" (4440dff437a67938963f7ee3177b9a39f2c413a8)
TGCTCCCCGGGGCTGCTGCGCGGGGCGATACGGGCTGTCGTGCGGAGTTCGTGGGCGACGCGCCG
GGTGGTGGCA
>r745.1 |SOURCES={KEY=4440dff4...,bw,157415-157490}|ERRORS={}|SOURCE_1="mcg" (4440dff437a67938963f7ee3177b9a39f2c413a8)
TGGACGACCTCATCGGCGCCTTCGGCTCGCCCGAGATCTCCGGCAAGGACGAAGGATGCGACCTC
CGCGAGGCGA
>r746.1 |SOURCES={KEY=4440dff4...,fw,619294-619369}|ERRORS={}|SOURCE_1="mcg" (4440dff437a67938963f7ee3177b9a39f2c413a8)
CGTATGCCCCGAGGGGAACGACGTCGCGACCGTCTCGGCGAGCGAGTCGGCCGGCCTCGCCCGGG
CGATCACCGC
>r747.1 |SOURCES={KEY=4440dff4...,bw,2711134-2711209}|ERRORS={}|SOURCE_1="mcg" (4440dff437a67938963f7ee3177b9a39f2c413a8)
GACGAGAACACGGCCGGGACGCGGATCGAGACCCGGGACCGCGGCGCCGCGACCGGCGCGGCCGC
GACGGCCGTC
>r748.1 |SOURCES={KEY=4440dff4...,fw,1513338-1513413}|ERRORS={}|SOURCE_1="mcg" (4440dff437a67938963f7ee3177b9a39f2c413a8)
GTGGCGCCCCGCGCACCCCGAGGAGGAGGCGATCCCCGCGCTCCTAGCCGAGCGCGGAGTGCGCT
GGACCGACCT
>r749.1 |SOURCES={KEY=4440dff4...,bw,3335694-3335769}|ERRORS={}|SOURCE_1="mcg" (4440dff437a67938963f7ee3177b9a39f2c413a8)
GAAAGGTCCGTGCATGACCGCTCCCGCGACCGAGATCGACCGGGCGATCGACCGCTCGGGACTCC
GACCGGTGGG
>r750.1 |SOURCES={KEY=4440dff4...,fw,2453528-2453603}|ERRORS={}|SOURCE_1="mcg" (4440dff437a67938963f7ee3177b9a39f2c413a8)
TTGGGACGAGGAGGCGGGCGAGATCGTCGAGCACCACTTCGTGAACCTCGGCATCGCGGCAGCGA
CCGATCGCGG
>r751.1 |SOURCES={KEY=4440dff4...,bw,2766211-2766286}|ERRORS={}|SOURCE_1="mcg" (4440dff437a67938963f7ee3177b9a39f2c413a8)
CGCCGACCCGGCCTGTCACGGCTACATCGTGCAGCTCCCGCTGCCGAAGCACCTCGACACCGATG
CGATCCTCGA
>r752.1 |SOURCES={KEY=4440dff4...,bw,1826563-1826638}|ERRORS={}|SOURCE_1="mcg" (4440dff437a67938963f7ee3177b9a39f2c413a8)
TGACCGCCGCCTGCGTCGTGCGGTCGACCTTCTTCGGCAGGGCCTTGATCGCGGAGGCCAGGTTC
TTGATCTCGA
>r753.1 |SOURCES={KEY=4440dff4...,bw,1934063-1934138}|ERRORS={}|SOURCE_1="mcg" (4440dff437a67938963f7ee3177b9a39f2c413a8)
CTCGGTCTCGCCGCGGAATTCGCCAGCGCCGGGATCGCGGCCAACACCCTGTGGCCGCGCACGAC
GATCGCGACC
>r754.1 |SOURCES={KEY=4440dff4...,bw,2284619-2284694}|ERRORS={}|SOURCE_1="mcg" (4440dff437a67938963f7ee3177b9a39f2c413a8)
GGGGACGCGTCATTCGTCATCCTCTCAGGCCGGAATCCGAGATGTGGGCCACCGAGAGGGTGCGG
ACCGAGCACC
>r755.1 |SOURCES={KEY=4440dff4...,bw,2671694-2671769}|ERRORS={}|SOURCE_1="mcg" (4440dff437a67938963f7ee3177b9a39f2c413a8)
GCCGCGGCGCTCGCCTCGCCCCGGGGCGTGGGGTCCGGACCGATCGACGCCGTCGTCACCGCCGC
CGACCGCGTC
>r756.1 |SOURCES={KEY=4440dff4...,fw,2464062-2464137}|ERRORS={}|SOURCE_1="mcg" (4440dff437a67938963f7ee3177b9a39f2c413a8)
GTGCCCATGTCCGAGCACGATGCCGACCCGCCCGAGGTCGCCCGCGTGGCCGCCGACCTGATCCG
CTTCGACACC
>r757.1 |SOURCES={KEY=4440dff4...,bw,3346800-3346875}|ERRORS={}|SOURCE_1="mcg" (4440dff437a67938963f7ee3177b9a39f2c413a8)
GAACCCGGCGAGGGTGAGCGCCACCGCCTGGTGCGCGGCCGTGACGCCGGACCCGCAGTACACGC
CGACCTCGGC
>r758.1 |SOURCES={KEY=4440dff4...,fw,2769378-2769453}|ERRORS={}|SOURCE_1="mcg" (4440dff437a67938963f7ee3177b9a39f2c413a8)
GGGGAACGCGTGACCCTGACGGCGCTGTTCGACGGTGTCCGGTCCGCAGCCGTGGCCTCGGCCGC
GGTGACGGCG
>r759.1 |SOURCES={KEY=4440dff4...,fw,3468270-3468345}|ERRORS={}|SOURCE_1="mcg" (4440dff437a67938963f7ee3177b9a39f2c413a8)
CGCTCCTCGTCGTCGATCCAGAACGTCTCGATCTCGTCGTCGCCCCATCGCCCGGCGTCGATCGC
CGCACCCGCC
>r760.1 |SOURCES={KEY=4440dff4...,bw,909778-909853}|ERRORS={}|SOURCE_1="mcg" (4440dff437a67938963f7ee3177b9a39f2c413a8)
CACCGACGGTGGACGTGGATGCCGAGCTCGCGGCGTGGGCGTCGCGACGCCGCGCGCGCGGGGAC
GCGGTGGCAC
>r761.1 |SOURCES={KEY=4440dff4...,fw,435974-436049}|ERRORS={}|SOURCE_1="mcg" (4440dff437a67938963f7ee3177b9a39f2c413a8)
ACCGGGTCGCTCCTGCTCGGCGTGGGGTTCGCCGCGCAGACCCTGTGCCTGGTGCGGTGGCGCGC
GGGCGTGCGG
>r762.1 |SOURCES={KEY=4440dff4...,fw,3327359-3327434}|ERRORS={}|SOURCE_1="mcg" (4440dff437a67938963f7ee3177b9a39f2c413a8)
CCGGTCCTCACCCTGGGACCCCTGGCCGAAGGACTCGTCTGACCATGTCCACGCTCACCCACGCC
CCGGCGCCCG
>r763.1 |SOURCES={KEY=4440dff4...,bw,906367-906442}|ERRORS={}|SOURCE_1="mcg" (4440dff437a67938963f7ee3177b9a39f2c413a8)
ACGACGAAGCCGCCGACCTCCTCGGCCTCCCGCCGGCGACGCAGGGGCAGACGAGTCTGGACCCG
CGTGAGACCG
>r764.1 |SOURCES={KEY=4440dff4...,bw,2035587-2035662}|ERRORS={}|SOURCE_1="mcg" (4440dff437a67938963f7ee3177b9a39f2c413a8)
GGCGGTCGCCCGGCGCGGGACGAGGCGCTCGAGCTGCGTCACGTGCGCGGGCGTGAGCTCGGCGA
GCGAGGTCAC
>r765.1 |SOURCES={KEY=4440dff4...,bw,3675695-3675770}|ERRORS={}|SOURCE_1="mcg" (4440dff437a67938963f7ee3177b9a39f2c413a8)
CACGGGTCATGCGGTGTCTCCCTTCACGGGTGCGGGGCGGGCGGCGGAGCCGGACTTGCGGCCCT
TGCGGCGCGC
>r766.1 |SOURCES={KEY=4440dff4...,fw,2825513-2825588}|ERRORS={}|SOURCE_1="mcg" (4440dff437a67938963f7ee3177b9a39f2c413a8)
ACCCAGAGGCCCTGGATCGCCCACACCTGCAGGAAGCGCAGCGGCTTCGTCTTGATCTCGTCGAA
CCGGCCGTCC
>r767.1 |SOURCES={KEY=4440dff4...,bw,3290543-3290618}|ERRORS={}|SOURCE_1="mcg" (4440dff437a67938963f7ee3177b9a39f2c413a8)
CCCGCGTCCACCGTTCCCGGCGGTTCCCCCGTCCCGCCCGCCGGGTACGCCGCGGTACCTCCCGG
GTTTCGGTAC
>r768.1 |SOURCES={KEY=4440dff4...,bw,2159057-2159132}|ERRORS={}|SOURCE_1="mcg" (4440dff437a67938963f7ee3177b9a39f2c413a8)
GCGGCGGCGAGCGCGACCCAGTGGTCGCGGCCGATCACGACGGGGTGCCCGGGGACACCGGCGTA
CTCCGCGGAC
>r769.1 |SOURCES={KEY=4440dff4...,bw,2927329-2927404}|ERRORS={}|SOURCE_1="mcg" (4440dff437a67938963f7ee3177b9a39f2c413a8)
CCAAGTGCTACGGCGGTGACATCACCCGTAAGCGCAAGCTGCTCGAGAAGCAGAAGGAAGGCAAG
AAGCGCATGA
>r770.1 |SOURCES={KEY=4440dff4...,bw,2876880-2876955}|ERRORS={}|SOURCE_1="mcg" (4440dff437a67938963f7ee3177b9a39f2c413a8)
ACCTGCACCGGCACGGACACCTACTCGATCACCGTCGAACAGGCGCACCCGAATACCGTCGGCGC
TGCGTGCGGC
>r771.1 |SOURCES={KEY=4440dff4...,bw,2076731-2076806}|ERRORS={}|SOURCE_1="mcg" (4440dff437a67938963f7ee3177b9a39f2c413a8)
CGGCGAGCGGGTTGTTGGCGGGACCGCACACCGCGCGCGCGTCGAGCGCGTCGATGACGTCGTCA
GTCAGGACGC
>r772.1 |SOURCES={KEY=4440dff4...,bw,1210883-1210958}|ERRORS={}|SOURCE_1="mcg" (4440dff437a67938963f7ee3177b9a39f2c413a8)
GCGTGACGGCGAAGTCGCTCGCCGAGCTCGCCGCCGCGGGCCTCATCGATGCGTCATGGGTGGAA
CCGCTCGCGC
>r773.1 |SOURCES={KEY=4440dff4...,bw,286804-286879}|ERRORS={}|SOURCE_1="mcg" (4440dff437a67938963f7ee3177b9a39f2c413a8)
GCGAAGAACAGCGCCCCGAGCACCACGAGCACGAGGATCATCACGGTGCCGAGGTCTTTCCCACC
GAGCACGGTG
>r774.1 |SOURCES={KEY=4440dff4...,bw,2760947-2761022}|ERRORS={}|SOURCE_1="mcg" (4440dff437a67938963f7ee3177b9a39f2c413a8)
CCACCGGCGACTCCCACGGGCGGTGCATGGTGGCCGAGGTGATGGGGCGGCACGCGGGATGGATC
GCGTTGCACT
>r775.1 |SOURCES={KEY=4440dff4...,bw,3112739-3112814}|ERRORS={}|SOURCE_1="mcg" (4440dff437a67938963f7ee3177b9a39f2c413a8)
GAACGCTCTGCCGGCGCTGAAGGCGAACGGGATGAAGGCGACGTTCTACGTCCCGTCAGGCTTCA
TCGGCGCGGC
>r776.1 |SOURCES={KEY=4440dff4...,bw,1429311-1429386}|ERRORS={}|SOURCE_1="mcg" (4440dff437a67938963f7ee3177b9a39f2c413a8)
GGTTGTTCGATCTGATTATCAGAGCGGTTTCTACTTGACAATGCAGGGCGATGGAAATCTCGTTC
TGATGCGGAA
>r777.1 |SOURCES={KEY=4440dff4...,fw,676347-676422}|ERRORS={}|SOURCE_1="mcg" (4440dff437a67938963f7ee3177b9a39f2c413a8)
CGCCCTGGAGCGCCCGGAACGCGATGAGCTCGCCGATGCCGCTCGCCATCGCGCACAGGACGGAT
GCCGCGAGGA
>r778.1 |SOURCES={KEY=4440dff4...,fw,3149874-3149949}|ERRORS={}|SOURCE_1="mcg" (4440dff437a67938963f7ee3177b9a39f2c413a8)
AACTCACCGAGGTGCGTTTCGTCCGCTGACGTGCTGCAGATCTGGGCCCTCGCCGGCATCGGTGA
GATCTCGCCG
>r779.1 |SOURCES={KEY=4440dff4...,bw,464210-464285}|ERRORS={}|SOURCE_1="mcg" (4440dff437a67938963f7ee3177b9a39f2c413a8)
AAGAAGTGACGCTCGCCCGTGAAGAACATCGTGACGCCGGCGGCGCGCGCGGCGTCGACGACCTC
GGCATCCCGC
>r780.1 |SOURCES={KEY=4440dff4...,bw,1390707-1390782}|ERRORS={}|SOURCE_1="mcg" (4440dff437a67938963f7ee3177b9a39f2c413a8)
CCTGGACGAGCTCGAACCCCGCGGTGGTCTCCCCCACGGGTGTCGTCGCGCGCCAGGAGGCCGAC
ACGACCGTGA
>r781.1 |SOURCES={KEY=4440dff4...,bw,21906-21981}|ERRORS={}|SOURCE_1="mcg" (4440dff437a67938963f7ee3177b9a39f2c413a8)
TCCACCAATCGGATGGTGACCGCCTCGAGCTCGCGCCCGCGCCCTCCCACGCGCAGGTGCACCGG
CTCGACGTCG
>r782.1 |SOURCES={KEY=4440dff4...,fw,3305666-3305741}|ERRORS={}|SOURCE_1="mcg" (4440dff437a67938963f7ee3177b9a39f2c413a8)
CTCCGGGCGTCGCCGCGCTGCATCGCATCCCGCCCTCCCTCCCCGTGGTCGCGCTCTCGGGTGTC
CGCGAGCCGG
>r783.1 |SOURCES={KEY=4440dff4...,bw,1482685-1482760}|ERRORS={}|SOURCE_1="mcg" (4440dff437a67938963f7ee3177b9a39f2c413a8)
CCGCGGAGGCGCAACTGGCGGCCTACGCCGGGTGGGGCGGGATCGACTTCTCGCAGTACGCCGAC
GACGAGCCGC
>r784.1 |SOURCES={KEY=4440dff4...,fw,1529876-1529951}|ERRORS={}|SOURCE_1="mcg" (4440dff437a67938963f7ee3177b9a39f2c413a8)
CGACGACGTCGGCCTGGGTGATGAGTCTGTCGTCGTGGCTCACGCACACGACGGCGACCCCGCGG
GCGGTCTCCT
>r785.1 |SOURCES={KEY=4440dff4...,fw,3475257-3475332}|ERRORS={}|SOURCE_1="mcg" (4440dff437a67938963f7ee3177b9a39f2c413a8)
CCTAGCTCGCGCTTCAGCTCTTCAGACGTGCTCAGAATGTAGAAGAGGTGATTGAGGGCGGCGCT
CTCGTCCACG
>r786.1 |SOURCES={KEY=4440dff4...,bw,1708004-1708079}|ERRORS={}|SOURCE_1="mcg" (4440dff437a67938963f7ee3177b9a39f2c413a8)
CCGGTCGCGGCGGCGAGCGCCTCGGGCGACAGCCCCGGCCCCTCCTGACCGAAGAGGAGGACGCA
CGCCTCGGGC
>r787.1 |SOURCES={KEY=4440dff4...,bw,1937807-1937882}|ERRORS={}|SOURCE_1="mcg" (4440dff437a67938963f7ee3177b9a39f2c413a8)
CTCGCGGGCGCATGAGGGACGACGTCGGGTGCCTCGAAACGGGTGTCGGGAATGCTCACAGCACC
CGCTCGAAGC
>r788.1 |SOURCES={KEY=4440dff4...,bw,1255953-1256028}|ERRORS={}|SOURCE_1="mcg" (4440dff437a67938963f7ee3177b9a39f2c413a8)
CGCTGGGCCAGCTGGAGGGACTCGGATGCCAGGCCGCCGGCGCGTCGTGCCGTGGCGAGCGCCGT
CTCGCGCTGA
>r789.1 |SOURCES={KEY=4440dff4...,bw,2152968-2153043}|ERRORS={}|SOURCE_1="mcg" (4440dff437a67938963f7ee3177b9a39f2c413a8)
TGTCGACCTCGTCGTCGAGCGCGGCGAGTTCGTCAGCGTCGTCGGCCCCTCCGGCTGCGGCAAGT
CGACCCTCCT
>r790.1 |SOURCES={KEY=4440dff4...,bw,190122-190197}|ERRORS={}|SOURCE_1="mcg" (4440dff437a67938963f7ee3177b9a39f2c413a8)
CCACACGCGGTCGCCGACGGCGAGGTGGTCGACGCCGTCGCCCACGGCATCCACCGTTCCGGCAC
CGTCCTGATT
>r791.1 |SOURCES={KEY=4440dff4...,fw,1958504-1958579}|ERRORS={}|SOURCE_1="mcg" (4440dff437a67938963f7ee3177b9a39f2c413a8)
CGACGGTCCTCGCCGTGGGCATCCACGACCGCCTCACCCAACAAGCCCACGCGGTCGTCGACGCG
CGCAACGAGA
>r792.1 |SOURCES={KEY=4440dff4...,bw,94372-94447}|ERRORS={}|SOURCE_1="mcg" (4440dff437a67938963f7ee3177b9a39f2c413a8)
CGGTCTCGACGAGGTGTTCGACGCTGTCGTACCCGACGACCTCGAGCATGCGGGCGCGGTCGTGG
GCGCCGATGC
>r793.1 |SOURCES={KEY=4440dff4...,fw,1118965-1119040}|ERRORS={}|SOURCE_1="mcg" (4440dff437a67938963f7ee3177b9a39f2c413a8)
GCGCGACGGCCGTCGACATCGTGAACCCGGGGACGAGGACGAGCGGCGACACACCGCGATGCACG
ATGAGCTGCT
>r794.1 |SOURCES={KEY=4440dff4...,fw,1166639-1166714}|ERRORS={}|SOURCE_1="mcg" (4440dff437a67938963f7ee3177b9a39f2c413a8)
CCCCGGATGCTGAGCCTCGATCACCGCGCTCATGCTGCGGGTCCTTCGAGGTCGAGGAGGTCGAG
CAGGCCACCA
>r795.1 |SOURCES={KEY=4440dff4...,bw,2818968-2819043}|ERRORS={}|SOURCE_1="mcg" (4440dff437a67938963f7ee3177b9a39f2c413a8)
CCTCGCGCCCCTGGGCCTGGCGTACCTCAGCGTGCTGCACGCCGACCCCGCGAGCGAGCTGATCC
AGGACCTCCG
>r796.1 |SOURCES={KEY=4440dff4...,fw,1993719-1993794}|ERRORS={}|SOURCE_1="mcg" (4440dff437a67938963f7ee3177b9a39f2c413a8)
AGAAGGCGGCCTTGCCGGTGAGGAAGGTATTGAAGGCCGTGTCGTAGTCGATCGAGCCCACGCCC
TGACCGAAGT
>r797.1 |SOURCES={KEY=4440dff4...,bw,2943146-2943221}|ERRORS={}|SOURCE_1="mcg" (4440dff437a67938963f7ee3177b9a39f2c413a8)
TCGTGGGACGGCTTGTCGGCCGGCGAGCCGGAGAAGTTCGACGGTGAGCAGTGGGAGGAATACGC
CGACCTCTCC
>r798.1 |SOURCES={KEY=4440dff4...,fw,3089011-3089086}|ERRORS={}|SOURCE_1="mcg" (4440dff437a67938963f7ee3177b9a39f2c413a8)
CTTCAAGGAGGGGCAGCCCTCGATCAACTGGCTGGATCCCACCTTCGCCGGTATGCGCCTGGTGA
TCGGTGACGC
>r799.1 |SOURCES={KEY=4440dff4...,fw,2342257-2342332}|ERRORS={}|SOURCE_1="mcg" (4440dff437a67938963f7ee3177b9a39f2c413a8)
TGGTGTCGGTCACCGGTCTCGGCATGGTGGTGCTCTTCGCCACGAGCGGCGCCCCCGACCTCGCC
CTCACGCAGG
>r800.1 |SOURCES={KEY=4440dff4...,bw,194159-194234}|ERRORS={}|SOURCE_1="mcg" (4440dff437a67938963f7ee3177b9a39f2c413a8)
CCTCTGTGGGGCGTCTCGCTCGGGTTGGACGCCTCGACGATCGCCGTGGTCGTCGGCGTGTCCGG
CGCGATCGAT
>r801.1 |SOURCES={KEY=4440dff4...,bw,2072652-2072727}|ERRORS={}|SOURCE_1="mcg" (4440dff437a67938963f7ee3177b9a39f2c413a8)
ACCGCCGAGTTGGCGAACCACACCGGGAAGTCCGACCGCAGGAACAGGCGTTCGTACGCGGCCCA
CGTGAAGGGC
>r802.1 |SOURCES={KEY=4440dff4...,fw,496545-496620}|ERRORS={}|SOURCE_1="mcg" (4440dff437a67938963f7ee3177b9a39f2c413a8)
GGCCGTCGAGCGCCCCTGGGCGTCCTTGAGCGTGACCGTGGCCGCGCACGTGGCGCCCGGCGCGT
CGGCCGTCCA
>r803.1 |SOURCES={KEY=4440dff4...,fw,1802031-1802106}|ERRORS={}|SOURCE_1="mcg" (4440dff437a67938963f7ee3177b9a39f2c413a8)
GCGAGCTCCCGCGCACGACGACGATGGACCGGAACAGGTCTTCGACGGCGCCGGCCGCCTCGACG
TCCGACGTCG
>r804.1 |SOURCES={KEY=4440dff4...,bw,2331439-2331514}|ERRORS={}|SOURCE_1="mcg" (4440dff437a67938963f7ee3177b9a39f2c413a8)
CTCAGCGCCGCGCGAGGACGGCGACGACCGGGCGGTGATCGCTGCCGGCGTCGTCGAAGTCGGTA
CGCACTTCGA
>r805.1 |SOURCES={KEY=4440dff4...,bw,832377-832452}|ERRORS={}|SOURCE_1="mcg" (4440dff437a67938963f7ee3177b9a39f2c413a8)
CGTCAGGCCGAGCAGCCCACCCGGTCCCGGCCGCAGTGCTCGTGGTGCTCGGACGTGACGTTGCC
CAACGACGTC
>r806.1 |SOURCES={KEY=4440dff4...,fw,2612519-2612594}|ERRORS={}|SOURCE_1="mcg" (4440dff437a67938963f7ee3177b9a39f2c413a8)
AACGCGCTCACCTGGACCTCCTGGGCCGCCTCTCCGGGGCGCATCGTGTCCCAGCCCTTGACGTC
GAGCAGGCCA
>r807.1 |SOURCES={KEY=4440dff4...,fw,1983034-1983109}|ERRORS={}|SOURCE_1="mcg" (4440dff437a67938963f7ee3177b9a39f2c413a8)
GCCTCGATGAGCAGCCGGGTCAGCACGGGCTTGGCGATCTCGCTGCGCAGGGTGAGGACGCTGCG
CGGCTCGGAC
>r808.1 |SOURCES={KEY=4440dff4...,bw,3544994-3545069}|ERRORS={}|SOURCE_1="mcg" (4440dff437a67938963f7ee3177b9a39f2c413a8)
CGGCACCACCGTCCCCGACCATCGTGGCCGCACCGGCCTGCACCTCACCGGCCGCGACCTGGACC
GCAACCCCCG
>r809.1 |SOURCES={KEY=4440dff4...,bw,1929595-1929670}|ERRORS={}|SOURCE_1="mcg" (4440dff437a67938963f7ee3177b9a39f2c413a8)
CCGTGGTGATGACGCCGGGTACGGCGCGGATCGCCGTGGCATCCGCTTTGCCTTCGTCCTTCAGG
ACGAACCGGA
>r810.1 |SOURCES={KEY=4440dff4...,bw,2374704-2374779}|ERRORS={}|SOURCE_1="mcg" (4440dff437a67938963f7ee3177b9a39f2c413a8)
CGGGCGACGGACGATCACGCCGACGTAGAGCAGGACGACCGCGAGCGCGAGCGCGGACAGGGGCC
AGATGGTGCC
>r811.1 |SOURCES={KEY=4440dff4...,bw,753955-754030}|ERRORS={}|SOURCE_1="mcg" (4440dff437a67938963f7ee3177b9a39f2c413a8)
CCATTCATGAGGATAGGACAAATGTCCGCCTTCCGCCCGGGGAGGGGCGGAGAAGCGGATGAAAC
TCGGCTGAGC
>r812.1 |SOURCES={KEY=4440dff4...,bw,747147-747222}|ERRORS={}|SOURCE_1="mcg" (4440dff437a67938963f7ee3177b9a39f2c413a8)
CTGTACCACTGGGATCTTCCCCAGGCCCTGCAGGAACGCGGCGGCTGGACCGTCCGCGAGACGAG
CGACCTCTTC
>r813.1 |SOURCES={KEY=4440dff4...,fw,1901227-1901302}|ERRORS={}|SOURCE_1="mcg" (4440dff437a67938963f7ee3177b9a39f2c413a8)
GTGGCGAATTTGTCGCTGAAGCCCGCGCCGCCGAGCTCCTCGAGCTGTCCGATGAGGAACGGGCC
GTCGATCAGC
>r814.1 |SOURCES={KEY=4440dff4...,fw,2796243-2796318}|ERRORS={}|SOURCE_1="mcg" (4440dff437a67938963f7ee3177b9a39f2c413a8)
TCGAAAGGGTGTGGCTGCCGGAATGGCTCGATGATCCGGATGCCACGGCCGACCGACTCGTCGCG
GCGGTGGAAG
>r815.1 |SOURCES={KEY=4440dff4...,bw,716899-716974}|ERRORS={}|SOURCE_1="mcg" (4440dff437a67938963f7ee3177b9a39f2c413a8)
GATGGTCCTCGGTCTCCCCGGTGGCGACGGAATCCGTCAAGGGAATGGTAACTTTCCCCGAGCCC
TCATAGGAAA
>r816.1 |SOURCES={KEY=4440dff4...,bw,2872447-2872522}|ERRORS={}|SOURCE_1="mcg" (4440dff437a67938963f7ee3177b9a39f2c413a8)
AGATGCGGGCGCGCCTCGGCGACGACGAGCTGTGGGAGGCGCTCACGCAACGCCCCCTGGGCGAC
CTGCTGCGGG
>r817.1 |SOURCES={KEY=4440dff4...,bw,3227574-3227649}|ERRORS={}|SOURCE_1="mcg" (4440dff437a67938963f7ee3177b9a39f2c413a8)
CACGAAGTACTCGAGGAGGCGGGTCTCCATGCGGTGATCATAGACGGACTCGATCATCATGATCG
AGAACGTTCG
>r818.1 |SOURCES={KEY=4440dff4...,bw,3427060-3427135}|ERRORS={}|SOURCE_1="mcg" (4440dff437a67938963f7ee3177b9a39f2c413a8)
GACGATGCCGGTAAGGGTGCGTTGTTGGTGAATGTGTCGTCGAAGGAATCGGGGGATCGGGCGTT
CATCGATGTC
>r819.1 |SOURCES={KEY=4440dff4...,fw,2567631-2567706}|ERRORS={}|SOURCE_1="mcg" (4440dff437a67938963f7ee3177b9a39f2c413a8)
CCGATGTCCGATCAGGCACCAGGTTTCGTACCTATGGGCTCCGAGAACACCGAGGAGATCCCCGT
GAGCAAGAAG
>r820.1 |SOURCES={KEY=4440dff4...,bw,2040003-2040078}|ERRORS={}|SOURCE_1="mcg" (4440dff437a67938963f7ee3177b9a39f2c413a8)
GTCCGGTGGGTGGGGGCGTACCTGGTCGTGGCCGTGGGCGCCGTGCTCGCGTGCCTCGCCGCCGC
GACGGCGGGG
>r821.1 |SOURCES={KEY=4440dff4...,bw,2623962-2624037}|ERRORS={}|SOURCE_1="mcg" (4440dff437a67938963f7ee3177b9a39f2c413a8)
CGGACCTTGTCGCCCGCGACGAGCGCCTGGCTGGGCATCTGCGCCGACGTCAGCGCGACGCCGAC
GAGGCTCTTG
>r822.1 |SOURCES={KEY=4440dff4...,fw,1676150-1676225}|ERRORS={}|SOURCE_1="mcg" (4440dff437a67938963f7ee3177b9a39f2c413a8)
GAGCGGCGCCCCGGCCGCCCGCGGTTCGTGTGGATCGGTCGCATGAGCCCGGAGAAGCGGCTTCT
GCCCTTCCTC
>r823.1 |SOURCES={KEY=4440dff4...,fw,3004572-3004647}|ERRORS={}|SOURCE_1="mcg" (4440dff437a67938963f7ee3177b9a39f2c413a8)
GCTCGCTCACGGCGAGACGGAACGCCGCGATCGGGTCGCCGCCACGGGTGGCTCGCTCCTCGGGG
TCTCCGATGA
>r824.1 |SOURCES={KEY=4440dff4...,fw,2460203-2460278}|ERRORS={}|SOURCE_1="mcg" (4440dff437a67938963f7ee3177b9a39f2c413a8)
CACCGAAGTGCGCGAGACGGTCCCGGATGCCGGCGGCCTCGTCATCGCGACCGACCAGACCGCCG
CGCGGGCCTA
>r825.1 |SOURCES={KEY=4440dff4...,bw,2943854-2943929}|ERRORS={}|SOURCE_1="mcg" (4440dff437a67938963f7ee3177b9a39f2c413a8)
GTGACGCTCGACGATCTCGCCGGCCTGCCGCGCCTCACGTTCGACCAGGGCAACAACAACTCGTT
CTACTTCGCC
>r826.1 |SOURCES={KEY=4440dff4...,bw,3292112-3292187}|ERRORS={}|SOURCE_1="mcg" (4440dff437a67938963f7ee3177b9a39f2c413a8)
TTCACGTGGGAGAAGGTGCCGCTCGGCACCGCCGACGACACCGGCGCCGACATCCGGCTGCGCAC
GCGCGCGACC
>r827.1 |SOURCES={KEY=4440dff4...,bw,3167643-3167718}|ERRORS={}|SOURCE_1="mcg" (4440dff437a67938963f7ee3177b9a39f2c413a8)
GCGGCTGCTCGCGCTCCACGACCACAACGAGAAGGAGCGCGCCGCCGAGCTCGTCGAGCTCGCCC
GCGAGGACGA
>r828.1 |SOURCES={KEY=4440dff4...,fw,2716461-2716536}|ERRORS={}|SOURCE_1="mcg" (4440dff437a67938963f7ee3177b9a39f2c413a8)
CGTGTCGGGCTCGACGGGCGGGGTGGATGCCGGGGCGCCGAACACGCGCCCGCGGCGGGTCGTGG
CATCCCAGGT
>r829.1 |SOURCES={KEY=4440dff4...,fw,2882452-2882527}|ERRORS={}|SOURCE_1="mcg" (4440dff437a67938963f7ee3177b9a39f2c413a8)
CTCCTCATGAAGATGGACATGGCGGGGGCCGCGGCCGTGCTCGGCGCCTTCACCGCCCTGCGTGA
CAGCGGCGTC
>r830.1 |SOURCES={KEY=4440dff4...,bw,1813230-1813305}|ERRORS={}|SOURCE_1="mcg" (4440dff437a67938963f7ee3177b9a39f2c413a8)
ACGATGCTCGACGACGACGGGCACTCCGTCGGCCCCGGCCACACGGGCAAGCACAAGAGCCGTTA
CGACGTCCAC
>r831.1 |SOURCES={KEY=4440dff4...,bw,3653988-3654063}|ERRORS={}|SOURCE_1="mcg" (4440dff437a67938963f7ee3177b9a39f2c413a8)
GTGGGTGCGGGGCCGTGCTCGACGCCCCGGCTGAGGATCAGCTTGATCACGCTCTCGCCCGCGGG
CGCCTCGGCG
>r832.1 |SOURCES={KEY=4440dff4...,fw,2653395-2653470}|ERRORS={}|SOURCE_1="mcg" (4440dff437a67938963f7ee3177b9a39f2c413a8)
ACTTCGCCGAATTGGCGGACGACGTCATGCGCGCGGCGCGCGCGCACGGCTTCTCCGTGCTCATC
GAGCAGTTCG
>r833.1 |SOURCES={KEY=4440dff4...,bw,414109-414184}|ERRORS={}|SOURCE_1="mcg" (4440dff437a67938963f7ee3177b9a39f2c413a8)
CGTCACCCTTGCCGAGGCCGAAGGAGAAGTCGGTCCCGTTGACCAGCACGAGGAAGGCGTTCGGC
GCCAGCACCG
>r834.1 |SOURCES={KEY=4440dff4...,fw,513743-513818}|ERRORS={}|SOURCE_1="mcg" (4440dff437a67938963f7ee3177b9a39f2c413a8)
CAGGGGGAATCGAGGAGCGCAAAGTCCAAGCATACGCGGGAGGACGCGCCGTGTCCAGTCGAATT
CTTGACGACT
>r835.1 |SOURCES={KEY=4440dff4...,fw,499222-499297}|ERRORS={}|SOURCE_1="mcg" (4440dff437a67938963f7ee3177b9a39f2c413a8)
ACGCGGATCAGCAGCGGCTTCGTCGTCGTCGCGCCGCGGGTGTCGGCCACGGTCACGTCGAGCTG
GACGGTCTGC
>r836.1 |SOURCES={KEY=4440dff4...,fw,1509891-1509966}|ERRORS={}|SOURCE_1="mcg" (4440dff437a67938963f7ee3177b9a39f2c413a8)
GCGACTGGGCCTTCACGCACAACGCCGCCCCGCACCCGGTCGCCGTCTACATCGATCTCGCGTGG
GATGCCGGAT
>r837.1 |SOURCES={KEY=4440dff4...,fw,468984-469059}|ERRORS={}|SOURCE_1="mcg" (4440dff437a67938963f7ee3177b9a39f2c413a8)
AGGTCACGCCCCACGTCGCCGAGCAGTACTCGGCGATCTTCTCTTCGTCGCTGAGCTCCTGCAGG
AACTGGTTGC
>r838.1 |SOURCES={KEY=4440dff4...,bw,2503405-2503480}|ERRORS={}|SOURCE_1="mcg" (4440dff437a67938963f7ee3177b9a39f2c413a8)
GATCAAGCTCGCCCAGGGCGCCAAGCCCGGCGAGGGCGGTCAGCTGCCGCCGACCAAGGTGTACC
CGTGGGTCGC
>r839.1 |SOURCES={KEY=4440dff4...,bw,1646168-1646243}|ERRORS={}|SOURCE_1="mcg" (4440dff437a67938963f7ee3177b9a39f2c413a8)
GCGCGCGAGAGCGCCGGGTCGAAGGTGCTCGGATCGGTGAGCAACGTGGTGCGGATGGTATCCAC
ATCGCTGCCG
>r840.1 |SOURCES={KEY=4440dff4...,bw,3370315-3370390}|ERRORS={}|SOURCE_1="mcg" (4440dff437a67938963f7ee3177b9a39f2c413a8)
ATGCCGAAGAAGTAGCCGTCGCCGCGGACGTCGCCGACGATGGGCAGGTCGAGCAGCTTCTCCAG
CGTCGAGCGG
>r841.1 |SOURCES={KEY=4440dff4...,bw,2894475-2894550}|ERRORS={}|SOURCE_1="mcg" (4440dff437a67938963f7ee3177b9a39f2c413a8)
GGTGCGTGGGCCGCAGCCGGCGGTCGCGCTCGCCTCCGCCGATGGCGCGCGCGACCTCGGAGACG
TCGTCCAACG
>r842.1 |SOURCES={KEY=4440dff4...,fw,3308950-3309025}|ERRORS={}|SOURCE_1="mcg" (4440dff437a67938963f7ee3177b9a39f2c413a8)
AGCGCCGTAGGGCCCGCATCCAGGAGGGCGTTCGTGGCGGTGTAGCCGCCGCGGGCGTCGGAGCT
CCCCTCGGCG
>r843.1 |SOURCES={KEY=4440dff4...,bw,1940637-1940712}|ERRORS={}|SOURCE_1="mcg" (4440dff437a67938963f7ee3177b9a39f2c413a8)
CGAGTTCCCCACCACGTCGGCGGGGGAACCGCTCGTGCGACCGACGGCGATGCTGTTGCGCAACC
TCATGGCCAT
>r844.1 |SOURCES={KEY=4440dff4...,fw,1743705-1743780}|ERRORS={}|SOURCE_1="mcg" (4440dff437a67938963f7ee3177b9a39f2c413a8)
CCGATCGAGCGGCCGATGCGCCCGATCGTCAGCAGCAACTCCACGAAGTCGGGCTCGGCCGTGAG
CAGCTCGCCG
>r845.1 |SOURCES={KEY=4440dff4...,bw,3307567-3307642}|ERRORS={}|SOURCE_1="mcg" (4440dff437a67938963f7ee3177b9a39f2c413a8)
TCGGCGACGAGCGGGCGCCTGACCGTCCGGTCGGGCGGGGCGGAGGCCGTGACGGTGGACAAGGA
CGACACGGAT
>r846.1 |SOURCES={KEY=4440dff4...,bw,1971905-1971980}|ERRORS={}|SOURCE_1="mcg" (4440dff437a67938963f7ee3177b9a39f2c413a8)
CAGCCCGAGCTCGCGCGGATCGGAGAGGTTCGGCGGAACCTGGATGCGCATGTCGGACCCGAACA
CGAGTCGCGC
>r847.1 |SOURCES={KEY=4440dff4...,fw,591011-591086}|ERRORS={}|SOURCE_1="mcg" (4440dff437a67938963f7ee3177b9a39f2c413a8)
CGGGTCCTGCGGGTCGGGGACCACCGACTCGTCCCAGCCCATCTTCTCGAACTCGGCCACGCGGC
CCTTGGCCGT
>r848.1 |SOURCES={KEY=4440dff4...,fw,2980238-2980313}|ERRORS={}|SOURCE_1="mcg" (4440dff437a67938963f7ee3177b9a39f2c413a8)
CCGCATCCCTCGACTCGGGCGGATCGGGAGGCTACTTCTCCGCCGAGGTCGCTCCCGACGGTTCC
TACGCGCTGC
>r849.1 |SOURCES={KEY=4440dff4...,bw,2220986-2221061}|ERRORS={}|SOURCE_1="mcg" (4440dff437a67938963f7ee3177b9a39f2c413a8)
CGCCGCGCGCTCGACGCCTCCGCCGCGGCGGAACGCGCGCGCCTGCTCGCGGAGAGCACGGCGGC
CCGTGCGGAG
>r850.1 |SOURCES={KEY=4440dff4...,bw,557345-557420}|ERRORS={}|SOURCE_1="mcg" (4440dff437a67938963f7ee3177b9a39f2c413a8)
CTCGGTCGATCGCGGTCGCGATCCCACGAGGTGCGAACCTAGCAGAACGGCCGCCGGATGCCACG
CAATCCACGC
>r851.1 |SOURCES={KEY=4440dff4...,fw,2291981-2292056}|ERRORS={}|SOURCE_1="mcg" (4440dff437a67938963f7ee3177b9a39f2c413a8)
CTGTCCCTGCCGAAGATCGGGCAGCTGTTCGGCAACCGCGATCACACGACGGTGATGTACGCGTA
CAAGAAGATC
>r852.1 |SOURCES={KEY=4440dff4...,bw,670138-670213}|ERRORS={}|SOURCE_1="mcg" (4440dff437a67938963f7ee3177b9a39f2c413a8)
GTCCGCCGGTCAGCAGATCGCCGCGACCGGGCAGACGGGCAACTCCTTCGGATGCCACCTCCACT
TCGAGGTCTA
>r853.1 |SOURCES={KEY=4440dff4...,fw,761811-761886}|ERRORS={}|SOURCE_1="mcg" (4440dff437a67938963f7ee3177b9a39f2c413a8)
CCATCTGCCAGGCCGCGTCGACGCTGAGGATGGACAGGCCCATGTTGAGCACGCCCATGACCAGA
CCACCGACGA
>r854.1 |SOURCES={KEY=4440dff4...,fw,3668655-3668730}|ERRORS={}|SOURCE_1="mcg" (4440dff437a67938963f7ee3177b9a39f2c413a8)
TGAGCCAAACGGACCTCCCCGTGCGGGCCTGCCGCACCCGCCCATCTTAGGGTGAGGCGCGCAGT
CCTGCCGTCA
>r855.1 |SOURCES={KEY=4440dff4...,fw,2054788-2054863}|ERRORS={}|SOURCE_1="mcg" (4440dff437a67938963f7ee3177b9a39f2c413a8)
GATGCAAGTGGGCGCCGAGCTGTTCGTCGGCCGCAACTACGGCATCGCGATGGTGTTCATCACAC
CGCTCGCGCT
>r856.1 |SOURCES={KEY=4440dff4...,fw,609123-609198}|ERRORS={}|SOURCE_1="mcg" (4440dff437a67938963f7ee3177b9a39f2c413a8)
CGCGAGGGCATCGTCGTACGTACCCACGGGGGCGCGGTGAGCGCGATGTCGGTCCCCGGACGCGA
CCGCGGACTC
>r857.1 |SOURCES={KEY=4440dff4...,bw,2274312-2274387}|ERRORS={}|SOURCE_1="mcg" (4440dff437a67938963f7ee3177b9a39f2c413a8)
GCCCGTTCGCTCGCCGCGGCCGGATCGGTGTCCTGGATATCGATATCGCTCATGAGGCGTAGGCG
CTGTTCTCGT
>r858.1 |SOURCES={KEY=4440dff4...,bw,516743-516818}|ERRORS={}|SOURCE_1="mcg" (4440dff437a67938963f7ee3177b9a39f2c413a8)
CGTTGGTCGACCAGATCGCCGAGGCCGGGCTCGACCTCGACGATCTCGCGGCGGCGCTGCTCACG
CACTCGCACT
>r859.1 |SOURCES={KEY=4440dff4...,bw,516979-517054}|ERRORS={}|SOURCE_1="mcg" (4440dff437a67938963f7ee3177b9a39f2c413a8)
GCGCCGCCTGGTCCCCATGGTCGTGGCGTACGAGCCGATCCCCGAGGCCGTGTCCCTCCACGGCG
GCAGCAGCTT
>r860.1 |SOURCES={KEY=4440dff4...,bw,2752412-2752487}|ERRORS={}|SOURCE_1="mcg" (4440dff437a67938963f7ee3177b9a39f2c413a8)
CGATGATCTCCAGCAGGTCGCGGGACGGCTTGCCGAACACCGCTTCGCACTCGATCTGCGTCCCG
GCGGTGATCG
>r861.1 |SOURCES={KEY=4440dff4...,fw,3226262-3226337}|ERRORS={}|SOURCE_1="mcg" (4440dff437a67938963f7ee3177b9a39f2c413a8)
ACTGAGGCAAACGGGCGGGGGCGGGGCGACCCGCCCCGGGGCGTCAGGCGGTCGCCGCGGTCTCG
CGCAGGATCA
>r862.1 |SOURCES={KEY=4440dff4...,fw,406166-406241}|ERRORS={}|SOURCE_1="mcg" (4440dff437a67938963f7ee3177b9a39f2c413a8)
TCGGAGGAGCGGACCGTCGTCATGTGTGCCCGAGTCGTGCGATGAGTCGTACCAACGTCGGCAGC
CCGCGTGACG
>r863.1 |SOURCES={KEY=4440dff4...,fw,3727705-3727780}|ERRORS={}|SOURCE_1="mcg" (4440dff437a67938963f7ee3177b9a39f2c413a8)
TACGACTCGTACGGGACGGCGCTCGGATCCCTCGTGGTCGGGACGACCCTGTCGACGTCGTTCTC
GTGGACGCAG
>r864.1 |SOURCES={KEY=4440dff4...,fw,1649515-1649590}|ERRORS={}|SOURCE_1="mcg" (4440dff437a67938963f7ee3177b9a39f2c413a8)
CCGTGCCGCGTCGTGTCCGTCCCGTGCGGCCGACCGAGCTGCACGCGCCCGGCGACGCGCTGTTG
CACGCCGAGA
>r865.1 |SOURCES={KEY=4440dff4...,bw,346102-346177}|ERRORS={}|SOURCE_1="mcg" (4440dff437a67938963f7ee3177b9a39f2c413a8)
CCCACTCCACGTCGGCGACGGAGTAACGCCGTTGATTGGCGGAACTCCGCGCCACGGGGAGGATC
AGTCCGGCGC
>r866.1 |SOURCES={KEY=4440dff4...,fw,725128-725203}|ERRORS={}|SOURCE_1="mcg" (4440dff437a67938963f7ee3177b9a39f2c413a8)
CTTCAGCTCGTCCACGGTGCGGTCCTCGTAGTCCTCCGCGCGGCCCCCGCGGGCGCCGACCCTTC
CGCGCCCCTG
>r867.1 |SOURCES={KEY=4440dff4...,bw,3362401-3362476}|ERRORS={}|SOURCE_1="mcg" (4440dff437a67938963f7ee3177b9a39f2c413a8)
CGCGACCGCCGCCGACGTGGAGGCGGCGGCGATCGAGCTCGGCGGACGCGCCCTGTGCGGCACCC
CGCGCGGGGC
>r868.1 |SOURCES={KEY=4440dff4...,bw,1254063-1254138}|ERRORS={}|SOURCE_1="mcg" (4440dff437a67938963f7ee3177b9a39f2c413a8)
TTGCGCGACAACATGGCCTGGCGCAAGGAAGACCTCGTCCAGCGCGGCCACTTCTTCGCCATCGT
GGACGAGGTC
>r869.1 |SOURCES={KEY=4440dff4...,fw,930868-930943}|ERRORS={}|SOURCE_1="mcg" (4440dff437a67938963f7ee3177b9a39f2c413a8)
ATCCCCTCGCTGTAGCGCAGCACCCCCTGGTCGGGTGTCACGTCGAGCACGGGGACATCCGCGAG
CGCCGCCGGC
>r870.1 |SOURCES={KEY=4440dff4...,fw,183959-184034}|ERRORS={}|SOURCE_1="mcg" (4440dff437a67938963f7ee3177b9a39f2c413a8)
CACCCACAACCCGCACAAGGTCGAGGAGTTCCAGGCGATCGTCGCAGCGACCCGTCCCGACCTCG
AGGTCGTCGG
>r871.1 |SOURCES={KEY=4440dff4...,bw,3060133-3060208}|ERRORS={}|SOURCE_1="mcg" (4440dff437a67938963f7ee3177b9a39f2c413a8)
CACTTCGCGAAGTTCGACACCACGCTGCGCCTCACCGAACGCCCCGCCGTGGTGCTCGTGGTGGG
CGTCAACGGC
>r872.1 |SOURCES={KEY=4440dff4...,fw,365394-365469}|ERRORS={}|SOURCE_1="mcg" (4440dff437a67938963f7ee3177b9a39f2c413a8)
CCCCACGTGAAGGCCGTGGTGTAGCCGGCGACGGCCGCGGGGCCGAGCGCGCCCGGCCCGTCGGC
GACGTGGTCG
>r873.1 |SOURCES={KEY=4440dff4...,bw,3733959-3734034}|ERRORS={}|SOURCE_1="mcg" (4440dff437a67938963f7ee3177b9a39f2c413a8)
GAGCAGGGTGTCCGGCTGCCCGACCTGGACCGACGGCTGCCACAGGTACTCGCCCGAGCCCGATG
CCTTCGCCTT
>r874.1 |SOURCES={KEY=4440dff4...,fw,334507-334582}|ERRORS={}|SOURCE_1="mcg" (4440dff437a67938963f7ee3177b9a39f2c413a8)
CTGGAAGTCCTTCGTCTTCTTCTCTACGACCTCACCCTGGGTGCGCCCCTGCGGGGTGTCCCAGC
TGACCCGGTC
>r875.1 |SOURCES={KEY=4440dff4...,bw,3709304-3709379}|ERRORS={}|SOURCE_1="mcg" (4440dff437a67938963f7ee3177b9a39f2c413a8)
CTCGAGACGTGGGGGCGCGTCCGTCGTATGACGGTGAACGGCAAGCCGACGGCCCGCGCCTATTA
CCGGGACTCG
>r876.1 |SOURCES={KEY=4440dff4...,bw,2608996-2609071}|ERRORS={}|SOURCE_1="mcg" (4440dff437a67938963f7ee3177b9a39f2c413a8)
CCGTACATCTTCCCCGAGACGATCACGACCGACAACGGCAAGATCTTTCGCTCTCAAGCCTTCCG
GCTGGGATGC
>r877.1 |SOURCES={KEY=4440dff4...,fw,1184726-1184801}|ERRORS={}|SOURCE_1="mcg" (4440dff437a67938963f7ee3177b9a39f2c413a8)
AGGGCGCTGACCCACCCGATCATCCCCACCGCCACGAGGACCCCCTGGTCGGCACCCGCGGCGCG
AAGCGCCACC
>r878.1 |SOURCES={KEY=4440dff4...,bw,1536294-1536369}|ERRORS={}|SOURCE_1="mcg" (4440dff437a67938963f7ee3177b9a39f2c413a8)
TGCCGCCGCCGTGGGTGTGGAAGATCCCCGGTCCGGTGCCCGTGCGGCCACGGACCTGGACGACG
GAGACGACGA
>r879.1 |SOURCES={KEY=4440dff4...,fw,1609364-1609439}|ERRORS={}|SOURCE_1="mcg" (4440dff437a67938963f7ee3177b9a39f2c413a8)
CCTGCGCAACCTGAAGCAGGTGTACGTCGGCGGGAAGCTCGTGAACGAGAACGGTGTCTCGACGA
ACCCGCTCGC
>r880.1 |SOURCES={KEY=4440dff4...,fw,2220460-2220535}|ERRORS={}|SOURCE_1="mcg" (4440dff437a67938963f7ee3177b9a39f2c413a8)
CGCTCGAACCGCCCCCGCCGGACCCCGCGCTCGCCCCGCCGCCGGTCGCGCCGCCCGGGTCGGCC
GCCTGGGCCG
>r881.1 |SOURCES={KEY=4440dff4...,bw,25934-26009}|ERRORS={}|SOURCE_1="mcg" (4440dff437a67938963f7ee3177b9a39f2c413a8)
TCGCCCGAGGTCGTCCGCATCCAGCGCCGCCCCCGCCCGCGCGCCGCCCGGGGCGACGTCGTCGT
CGACGTCTCA
>r882.1 |SOURCES={KEY=4440dff4...,fw,1069739-1069814}|ERRORS={}|SOURCE_1="mcg" (4440dff437a67938963f7ee3177b9a39f2c413a8)
AGGACCGCGTCCAGCGACGACCGCGCCTCCCCCTCGCCGATCAGGTAGGGGTAGACCCCTGGCGC
ACCCTGCCCG
>r883.1 |SOURCES={KEY=4440dff4...,fw,1895216-1895291}|ERRORS={}|SOURCE_1="mcg" (4440dff437a67938963f7ee3177b9a39f2c413a8)
GGCCTCGGCCGCGCCCGCGGCGCTCTCCGCGCGGGCCTCGTGCAGTCGCTGCTCACCGACGATCC
GACCTTGGCC
>r884.1 |SOURCES={KEY=4440dff4...,bw,3672862-3672937}|ERRORS={}|SOURCE_1="mcg" (4440dff437a67938963f7ee3177b9a39f2c413a8)
TCCACTCGCTCTGCCCGTGGCGGAGGAGGATCAGCGTGTGAGGCATGTCTCCATGCTAGCGACGC
CGACGGCTCT
>r885.1 |SOURCES={KEY=4440dff4...,fw,64749-64824}|ERRORS={}|SOURCE_1="mcg" (4440dff437a67938963f7ee3177b9a39f2c413a8)
GCGGCGGTGCGGCGGAGCGGAGGCGCGCCGGAGCTGTCCCGCGCATGCAGGTACAGCCGGGCGTG
TCGTTGCGCA
>r886.1 |SOURCES={KEY=4440dff4...,bw,2494322-2494397}|ERRORS={}|SOURCE_1="mcg" (4440dff437a67938963f7ee3177b9a39f2c413a8)
TCCACCTCGAGCTGCACGCGGCGCAGACGCACCTGCGCGACGTGAACGTCATCGCCTCGCCCGCG
CAGGACCTGC
>r887.1 |SOURCES={KEY=4440dff4...,fw,343256-343331}|ERRORS={}|SOURCE_1="mcg" (4440dff437a67938963f7ee3177b9a39f2c413a8)
GCCTCGACCAGGTGCTGCCCGCGCGGCGCGTAGGTCGGTGCGGTGTTCGTGACGATCGCGGTGTG
GACGATCGGT
>r888.1 |SOURCES={KEY=4440dff4...,bw,755132-755207}|ERRORS={}|SOURCE_1="mcg" (4440dff437a67938963f7ee3177b9a39f2c413a8)
AGCGACGGCGCGGACAGTCAGGACCTGGGTCAGGGTGCGCAGGCAATGTTCGTCGTGCAGGGCGA
CACAGGCGTT
>r889.1 |SOURCES={KEY=4440dff4...,fw,1324437-1324512}|ERRORS={}|SOURCE_1="mcg" (4440dff437a67938963f7ee3177b9a39f2c413a8)
TCGTCCACCGGCTGGCCGTCGTACGCAGGCCCGCCCTTGGGGAGGCGCTCCTGGACGTTGATGTC
GACGCCGCCG
>r890.1 |SOURCES={KEY=4440dff4...,fw,3057920-3057995}|ERRORS={}|SOURCE_1="mcg" (4440dff437a67938963f7ee3177b9a39f2c413a8)
CGGGGTCGGTCGCGCTCGTCGCGACGTATCTCGTCTACCGCGTCACGCGGATGGCGACGGTCGCC
GGTTCCACCA
>r891.1 |SOURCES={KEY=4440dff4...,bw,2499987-2500062}|ERRORS={}|SOURCE_1="mcg" (4440dff437a67938963f7ee3177b9a39f2c413a8)
ACCTCCAGGGTCCGAAGATCCGCCTCGGCAAGTTCGAGAACGGCCCGCACGACCTCGCCCCCGGC
GACATCTTCA
>r892.1 |SOURCES={KEY=4440dff4...,fw,467411-467486}|ERRORS={}|SOURCE_1="mcg" (4440dff437a67938963f7ee3177b9a39f2c413a8)
CATCCATCGCGCCCTTCAGGCGGTCGATCTGCGTCTGACGCTCGGCGTCGGTGGAGCCGAAGGCG
AACAGGTCGT
>r893.1 |SOURCES={KEY=4440dff4...,fw,333890-333965}|ERRORS={}|SOURCE_1="mcg" (4440dff437a67938963f7ee3177b9a39f2c413a8)
GTCCTGGAACGCGTGCACCGGTGGGGCTACGCGCACCACATCGAGCGGCTGATGGTGCTGGGCAA
CTGGTTCCTG
>r894.1 |SOURCES={KEY=4440dff4...,bw,3289540-3289615}|ERRORS={}|SOURCE_1="mcg" (4440dff437a67938963f7ee3177b9a39f2c413a8)
GGCGAACTGGTCGATGGTGGTGAGTCCGAACCAGCGGCCCAGGTCGTTGCCGTCGACGCCGATGA
TCGAGACGTC
>r895.1 |SOURCES={KEY=4440dff4...,bw,2407360-2407435}|ERRORS={}|SOURCE_1="mcg" (4440dff437a67938963f7ee3177b9a39f2c413a8)
GCCGACGGCAAGCTCATCGGCCTGCCCACCGACATCGGTCCCACCGCGCTGTACTACCGCACCGA
CGTGTTGGCA
>r896.1 |SOURCES={KEY=4440dff4...,fw,2096181-2096256}|ERRORS={}|SOURCE_1="mcg" (4440dff437a67938963f7ee3177b9a39f2c413a8)
GCCGGAGCCGACGTCGGCGAACGACGAGATGACCAGGCGCGGGTGCACCACGAACGTCGGGACGT
GCGTCGTCAG
>r897.1 |SOURCES={KEY=4440dff4...,fw,381283-381358}|ERRORS={}|SOURCE_1="mcg" (4440dff437a67938963f7ee3177b9a39f2c413a8)
CGAACTCGAAGCGCTCGGCGAAGACCTTGGGGCGCTGGAAGAGCCCCATCTGCAGGTTTTCCTCG
ATCGACAGGC
>r898.1 |SOURCES={KEY=4440dff4...,bw,265621-265696}|ERRORS={}|SOURCE_1="mcg" (4440dff437a67938963f7ee3177b9a39f2c413a8)
GGCGTCCTCGGCTTCGGCATCCGCCTCCGCGCGCTCGGGGAGAGGCTCGACCGAGGCTTCTTTCT
CTGCTGCGAC
>r899.1 |SOURCES={KEY=4440dff4...,bw,1171653-1171728}|ERRORS={}|SOURCE_1="mcg" (4440dff437a67938963f7ee3177b9a39f2c413a8)
CTGTTCAACGCGGCGCGCGGCCAGTGGTGCCTGCTCACGTCGACGGGCGGGTTCATCCCCATCAC
CGCGGATGCC
>r900.1 |SOURCES={KEY=4440dff4...,fw,2333523-2333598}|ERRORS={}|SOURCE_1="mcg" (4440dff437a67938963f7ee3177b9a39f2c413a8)
GCCGTCGCGGCGGCGCATCAGATCGAGCGTCCACCCGCGCACCCGACCCTCACCGTAGACGGGCA
GCCACGACAG
>r901.1 |SOURCES={KEY=4440dff4...,bw,1860202-1860277}|ERRORS={}|SOURCE_1="mcg" (4440dff437a67938963f7ee3177b9a39f2c413a8)
CGCCCCGTCGGCCGAGGCCCTCGGTGCCGCGATGGGTGCGCGCTGCCCCGACGACGCCGCGTGCG
ACCCCGGGCA
>r902.1 |SOURCES={KEY=4440dff4...,bw,30866-30941}|ERRORS={}|SOURCE_1="mcg" (4440dff437a67938963f7ee3177b9a39f2c413a8)
GGCGACGACGCCGACCTGCGCGGCCTTGCCGAGCACCTTCTGCGCCAGGGCGAGCGAGGGCATGT
GGGCCGAGAC
>r903.1 |SOURCES={KEY=4440dff4...,fw,3124808-3124883}|ERRORS={}|SOURCE_1="mcg" (4440dff437a67938963f7ee3177b9a39f2c413a8)
GGGTGTGATCTCTACGACCATGCTTCTACTGCGCCGCCTCGAAGAGTGAGAGCACCTCGACCTGC
GGGTCGGTGA
>r904.1 |SOURCES={KEY=4440dff4...,bw,2719862-2719937}|ERRORS={}|SOURCE_1="mcg" (4440dff437a67938963f7ee3177b9a39f2c413a8)
CCGCGATCGAGGGGGCCGTGGCCTCCGCCCTCAACGACGTGTGGGGCGCCGGGCTCGACAAGGTC
GCCCTCGCGC
>r905.1 |SOURCES={KEY=4440dff4...,fw,2924256-2924331}|ERRORS={}|SOURCE_1="mcg" (4440dff437a67938963f7ee3177b9a39f2c413a8)
GCGGTGTCGTCGTCTTCGAGCATCCGGGTGAGGTAGTGCGCGACGGCGCGGACCGCCGCGAGGTT
GGAGGAGTAG
>r906.1 |SOURCES={KEY=4440dff4...,fw,1285848-1285923}|ERRORS={}|SOURCE_1="mcg" (4440dff437a67938963f7ee3177b9a39f2c413a8)
GCATCCAGGGCGACATCGCCGAGCTCGGCCCCGTGCAGGGGCTCTTCGGCAGCCGCAACGATCTG
GGCGTCGTGA
>r907.1 |SOURCES={KEY=4440dff4...,bw,1633478-1633553}|ERRORS={}|SOURCE_1="mcg" (4440dff437a67938963f7ee3177b9a39f2c413a8)
GAGGAACCCGGGCGCGTTCTTCGCCCGGTACCAGTCGGTGCCGATCTCCTTCATGTCCTTGCGGA
AGACGAGGTC
>r908.1 |SOURCES={KEY=4440dff4...,fw,520728-520803}|ERRORS={}|SOURCE_1="mcg" (4440dff437a67938963f7ee3177b9a39f2c413a8)
GAACCTCGATCGGCTCCCACTGCGCGGCGGCGACACCGTCGACCTCGACCGCGACCGGCGCTCCG
GTGACGGCGA
>r909.1 |SOURCES={KEY=4440dff4...,bw,8807-8882}|ERRORS={}|SOURCE_1="mcg" (4440dff437a67938963f7ee3177b9a39f2c413a8)
GATCGCCCGCATCCGCCCTGCCCGGTCTGATCGTCGGGATCATGGTTTTCGTCGCCGGAGTGGCC
ATCGTGGGGT
>r910.1 |SOURCES={KEY=4440dff4...,bw,2832023-2832098}|ERRORS={}|SOURCE_1="mcg" (4440dff437a67938963f7ee3177b9a39f2c413a8)
ATGACGAGCACCGACAGCGTGGGACGGCTGATCGGGAACACGACGCGCCACAGGATCTGCCACCG
GGTCGCGCCG
>r911.1 |SOURCES={KEY=4440dff4...,fw,296488-296563}|ERRORS={}|SOURCE_1="mcg" (4440dff437a67938963f7ee3177b9a39f2c413a8)
CGCGGACCGCGGCGTCGGCGGGTTCCTCGCCGGGATCGACGATGCCGGTGACGGGCGTGAGCCGG
CCCGTGTCGC
>r912.1 |SOURCES={KEY=4440dff4...,fw,524564-524639}|ERRORS={}|SOURCE_1="mcg" (4440dff437a67938963f7ee3177b9a39f2c413a8)
TTGCGGGTGCTCGACCTCGACGCCGCGACGCGCGAGCGCGCGGCCGCGCTGGGGCCCGGGGTGCT
GTCGGCGCTC
>r913.1 |SOURCES={KEY=4440dff4...,fw,1028530-1028605}|ERRORS={}|SOURCE_1="mcg" (4440dff437a67938963f7ee3177b9a39f2c413a8)
CGTGCGTCGGAGCGTCGGGTACCTCGGCCGGACGGTTCTTCTGCAGCTCCTTGCGCAGGACGGGC
ACGACCTCGC
>r914.1 |SOURCES={KEY=4440dff4...,bw,1479138-1479213}|ERRORS={}|SOURCE_1="mcg" (4440dff437a67938963f7ee3177b9a39f2c413a8)
TCTCGATCGTGCTGCCGACGATCTGGCCCGTGATCTCGGTGCTCGTCGTCATGAGCGTCGTCTAC
ACGCTCCTCA
>r915.1 |SOURCES={KEY=4440dff4...,bw,140642-140717}|ERRORS={}|SOURCE_1="mcg" (4440dff437a67938963f7ee3177b9a39f2c413a8)
CTCGGGCGCGAGCGGCTGCAGGGCGACGTCGTGCGTGGCGAGGCGGCGCGCGAGCTGCGCGAGGG
CGCGGAGGTC
>r916.1 |SOURCES={KEY=4440dff4...,bw,2676926-2677001}|ERRORS={}|SOURCE_1="mcg" (4440dff437a67938963f7ee3177b9a39f2c413a8)
CGGCCCGGTGAAACCGGCATCCCGGATCGACGTTCCGCGCGCCGGCGCGCGTGTCGCCGCGCGCT
CGACGGTCAT
>r917.1 |SOURCES={KEY=4440dff4...,bw,3668497-3668572}|ERRORS={}|SOURCE_1="mcg" (4440dff437a67938963f7ee3177b9a39f2c413a8)
CCGCCGAACCCGCTCAGCTGGTCAATGCGCCCAGTGCCGATGTCGTCTTCGTCGACGCCCGCATC
GATCTGGTCG
>r918.1 |SOURCES={KEY=4440dff4...,bw,2731559-2731634}|ERRORS={}|SOURCE_1="mcg" (4440dff437a67938963f7ee3177b9a39f2c413a8)
GTGGTGGTGCTCGGCTGCGCGAGGCGGGCCGCGAGCGCCTTGACCATGGCATCCTGCGCCTGCGG
GCCGATGTGC
>r919.1 |SOURCES={KEY=4440dff4...,bw,3332115-3332190}|ERRORS={}|SOURCE_1="mcg" (4440dff437a67938963f7ee3177b9a39f2c413a8)
CGCTGCGCACCTGGTCGGTCGCGGCCAGCACTCCCGCCTCGGCGGCGGTCTCGGCCAGATCGGTG
CGCTCCAGGG
>r920.1 |SOURCES={KEY=4440dff4...,fw,2912488-2912563}|ERRORS={}|SOURCE_1="mcg" (4440dff437a67938963f7ee3177b9a39f2c413a8)
ATGTCGGGAACGTAGAGATTCTTCGCGATCATCTTCTCGCTGATCGCCGACGGCTTCACCTTGCC
GGCGGCGATG
>r921.1 |SOURCES={KEY=4440dff4...,bw,499935-500010}|ERRORS={}|SOURCE_1="mcg" (4440dff437a67938963f7ee3177b9a39f2c413a8)
CCCGTGTTCGTCGCGACCGACCACGCCGTGATCCTCAACGAGACCCGCACCGGATGGGTGTGGAC
CGTTCCGGAC
>r922.1 |SOURCES={KEY=4440dff4...,fw,3623258-3623333}|ERRORS={}|SOURCE_1="mcg" (4440dff437a67938963f7ee3177b9a39f2c413a8)
CGACCCCCCAGACGTCGAGGGTGTACGTCAGCGTGACGGGGCACGTGATCTCGATCAGCGACGGA
AGACCGACCA
>r923.1 |SOURCES={KEY=4440dff4...,bw,57418-57493}|ERRORS={}|SOURCE_1="mcg" (4440dff437a67938963f7ee3177b9a39f2c413a8)
GGACGGCGGCACCTCCGCCGGTCGCGCCTAAGATGGATGCCATGACCGCGACGCCTTCCGGCCCC
TCCGCCGACG
>r924.1 |SOURCES={KEY=4440dff4...,bw,862110-862185}|ERRORS={}|SOURCE_1="mcg" (4440dff437a67938963f7ee3177b9a39f2c413a8)
CACGGCAGTCGGCTGACGGTCGGGATAGAGGACAAGAACAATGGCTATTCGCAAGTACAAGCCCA
CGACGCCCGG
>r925.1 |SOURCES={KEY=4440dff4...,fw,2560375-2560450}|ERRORS={}|SOURCE_1="mcg" (4440dff437a67938963f7ee3177b9a39f2c413a8)
ACCGTGCACAGCGGCGGCGCTTACGGGATCGACGGCGCAGCTCACCGCGCAGCGCTGATGAGCGA
CGGCGCGACC
>r926.1 |SOURCES={KEY=4440dff4...,bw,1291351-1291426}|ERRORS={}|SOURCE_1="mcg" (4440dff437a67938963f7ee3177b9a39f2c413a8)
TGCATCGTGGACACCGAGAGCCCGCTCGACTGCGCCGTGCCGCGATCGAGTTCCCTCGCCGAGGT
CAACCCCGCG
>r927.1 |SOURCES={KEY=4440dff4...,bw,962269-962344}|ERRORS={}|SOURCE_1="mcg" (4440dff437a67938963f7ee3177b9a39f2c413a8)
TCGACGCTCAGTAGCGCCTCGGCTTCGGCGCGTTGGTCGTCCTGATCGGATGCCTCTGCCCACAG
CGCGAGTCCC
>r928.1 |SOURCES={KEY=4440dff4...,fw,1165398-1165473}|ERRORS={}|SOURCE_1="mcg" (4440dff437a67938963f7ee3177b9a39f2c413a8)
TCGGCGTACACGGTGACGTCGTACGGCTTCACGTGGTGTGCACCGTCCTTCCCGCCGTGTACGAC
GAATGTCCCG
>r929.1 |SOURCES={KEY=4440dff4...,bw,853899-853974}|ERRORS={}|SOURCE_1="mcg" (4440dff437a67938963f7ee3177b9a39f2c413a8)
TCGCCGAGCTCGTCACCGAGCGCGGCGTCGGCAACGGCATGTCGATCCTCATCTTCACCTCCGTC
GCCGCGACCT
>r930.1 |SOURCES={KEY=4440dff4...,fw,1004504-1004579}|ERRORS={}|SOURCE_1="mcg" (4440dff437a67938963f7ee3177b9a39f2c413a8)
TCTCCACCGAGCTCGACGAGGTCACCGCCCTCGCCGACCGCATCATGGTCATGTACCGGGGCCGC
GTCGTCGGCA
>r931.1 |SOURCES={KEY=4440dff4...,bw,1266695-1266770}|ERRORS={}|SOURCE_1="mcg" (4440dff437a67938963f7ee3177b9a39f2c413a8)
CGCTCCGGCCGCCAGGTGCGCAGCATCGTCGTTCCCGCGCGCGCCGTGGCGCGCCAGTCGATCGA
GCGCACATAG
>r932.1 |SOURCES={KEY=4440dff4...,fw,1372539-1372614}|ERRORS={}|SOURCE_1="mcg" (4440dff437a67938963f7ee3177b9a39f2c413a8)
GCGCGTGCAGCGGCCCGGCGAACGGGTGCGGTCGTCGTCGCCGGGTCGGCGGCGTCTTCTCGGGG
GGCCGCCGCG
>r933.1 |SOURCES={KEY=4440dff4...,fw,3517214-3517289}|ERRORS={}|SOURCE_1="mcg" (4440dff437a67938963f7ee3177b9a39f2c413a8)
AAGCCGGACAGGACGTTCGCCGCGCCCTGGCCGAGGGACTCGCGCGTCTTCGAGGACGGGGTGTC
GGTGATCTCG
>r934.1 |SOURCES={KEY=4440dff4...,bw,1722214-1722289}|ERRORS={}|SOURCE_1="mcg" (4440dff437a67938963f7ee3177b9a39f2c413a8)
TCGACCTCGACACCTGGCGCACCGACATCGCCCTGAACCTCGACGGCGCCTTCCTCGCCCTGCAC
ACCGCCGCGA
>r935.1 |SOURCES={KEY=4440dff4...,bw,2688071-2688146}|ERRORS={}|SOURCE_1="mcg" (4440dff437a67938963f7ee3177b9a39f2c413a8)
CTGCACGAACGACCAGCTCGCCCTCGGGGTCGTCCGTGGGCTGCGCGAGCGCGGCGTCTCCATCC
CGCGCGATGC
>r936.1 |SOURCES={KEY=4440dff4...,bw,1704004-1704079}|ERRORS={}|SOURCE_1="mcg" (4440dff437a67938963f7ee3177b9a39f2c413a8)
CTCGCGGGCGATCGCCGCGACCGTGCGCGGGTTGTCCCCCGAGATCACCCGGACGCCCACGCCCT
GCGCGCGGAA
>r937.1 |SOURCES={KEY=4440dff4...,bw,569324-569399}|ERRORS={}|SOURCE_1="mcg" (4440dff437a67938963f7ee3177b9a39f2c413a8)
CCGACATCGTGCTGATGGATGTCCGGATGCCGGTGATGGACGGGTTGGCCGCGACGACCGAGATC
CTGCGCGACC
>r938.1 |SOURCES={KEY=4440dff4...,fw,3034794-3034869}|ERRORS={}|SOURCE_1="mcg" (4440dff437a67938963f7ee3177b9a39f2c413a8)
CGCGGTGTCGCGGGTCTCGGCGACCCAGGCGCGCGCACCGAGCCGTGAGAGGGCGTACTCGCGCT
CTCGGGCGGC
>r939.1 |SOURCES={KEY=4440dff4...,fw,2803717-2803792}|ERRORS={}|SOURCE_1="mcg" (4440dff437a67938963f7ee3177b9a39f2c413a8)
AGGCACACCGGTCGATTTACAACAGGTACGGCGAGATCTTCTCGTATTTCGACGCGCTCGTCGTC
GGCCTCACCG
>r940.1 |SOURCES={KEY=4440dff4...,bw,2081835-2081910}|ERRORS={}|SOURCE_1="mcg" (4440dff437a67938963f7ee3177b9a39f2c413a8)
TGACCGGGGAGCAGGTCGGTCGCGACGGACGGCGGCTCCAGCTCGACCACCGCCACGGACGTGCC
CTCGAGTTGC
>r941.1 |SOURCES={KEY=4440dff4...,bw,2021388-2021463}|ERRORS={}|SOURCE_1="mcg" (4440dff437a67938963f7ee3177b9a39f2c413a8)
CGCGCCGCGTCGAGCGCGGCGGGCGTCCGGTCGACGGCGATCACGCGGGCGCCCAGGGCGGCGCC
GATCATCACG
>r942.1 |SOURCES={KEY=4440dff4...,fw,1277388-1277463}|ERRORS={}|SOURCE_1="mcg" (4440dff437a67938963f7ee3177b9a39f2c413a8)
TCAGCCTAGGCCGATGCCGTCGCCGGCCGGCGACGCCGCGCCGCGCGGCGCGCGAGCGCCGCGCA
GGGTGCAGCG
>r943.1 |SOURCES={KEY=4440dff4...,fw,281903-281978}|ERRORS={}|SOURCE_1="mcg" (4440dff437a67938963f7ee3177b9a39f2c413a8)
CCGGTACCGGTGAGAAGACCGACCCCGCCACCGGTGCGTACAAGCCCGACGCCTACTTCACCACC
ATGATCGGCT
>r944.1 |SOURCES={KEY=4440dff4...,fw,2261970-2262045}|ERRORS={}|SOURCE_1="mcg" (4440dff437a67938963f7ee3177b9a39f2c413a8)
GTCGTCGGCGAGTCCGACCTTGACCGCGGCGGCGCTCATGAGGTGCACGGCGGTGGTGGTGATGA
CCTCGACGGC
>r945.1 |SOURCES={KEY=4440dff4...,fw,3400484-3400559}|ERRORS={}|SOURCE_1="mcg" (4440dff437a67938963f7ee3177b9a39f2c413a8)
CGACGATGTCGAGCCGTACGAACTCATGAAGCTGCGCCTGCTCAACGCCTCGCACCAGGCGATGA
GCTACCTCGG
>r946.1 |SOURCES={KEY=4440dff4...,fw,2893309-2893384}|ERRORS={}|SOURCE_1="mcg" (4440dff437a67938963f7ee3177b9a39f2c413a8)
AGGGGGCGCCCGACGGCACCGACCTGAGCGAGCGGCTGGAGAAGTTCCGCCCCGACCTCGTGGTG
CTCGACTGGA
>r947.1 |SOURCES={KEY=4440dff4...,bw,1561572-1561647}|ERRORS={}|SOURCE_1="mcg" (4440dff437a67938963f7ee3177b9a39f2c413a8)
CAGGGCGTACTCCGCGACCTCCGCGGTCCTCACCCGCTCGGCCGCGCCCTGCAGCTCGTCGGACA
GCGTGTGCAC
>r948.1 |SOURCES={KEY=4440dff4...,bw,2431266-2431341}|ERRORS={}|SOURCE_1="mcg" (4440dff437a67938963f7ee3177b9a39f2c413a8)
TTGCGCGCCTCGGTCGCCGTGATGTCGGGGGCTGCGGACATCATGTTGTCCAGCACCGACCTCGT
GACGTCGAGG
>r949.1 |SOURCES={KEY=4440dff4...,fw,502032-502107}|ERRORS={}|SOURCE_1="mcg" (4440dff437a67938963f7ee3177b9a39f2c413a8)
TCGCGACGGGGCATGTCCTGCCCGTAGAGGAAGACGTCGGCGAAACCACCGGAACCGAGGGGACG
GATGTAGGCG
>r950.1 |SOURCES={KEY=4440dff4...,fw,2994606-2994681}|ERRORS={}|SOURCE_1="mcg" (4440dff437a67938963f7ee3177b9a39f2c413a8)
GACATGCTGCTGCCCGTCTGGGAGAGCCGCAGCTACCAGATCGCGCAGTACCTGATCGTCGGGCT
CTACCCCGCC
>r951.1 |SOURCES={KEY=4440dff4...,bw,3569850-3569925}|ERRORS={}|SOURCE_1="mcg" (4440dff437a67938963f7ee3177b9a39f2c413a8)
GCACACCGACGGCACTGACCAGACCGGCCAGCACGCTGATGGGCAGGGCGGCGCCGATGGCACCG
CCGTCGGGAT
>r952.1 |SOURCES={KEY=4440dff4...,fw,3421566-3421641}|ERRORS={}|SOURCE_1="mcg" (4440dff437a67938963f7ee3177b9a39f2c413a8)
GAGGACCTTGCCGCCGTCCGGGTTGGCCTTCTGGATCGCTTCGAACGCGGCGGCTCCGCCGCCTT
CGTTGTCGGA
>r953.1 |SOURCES={KEY=4440dff4...,bw,1687570-1687645}|ERRORS={}|SOURCE_1="mcg" (4440dff437a67938963f7ee3177b9a39f2c413a8)
TACGCTCGACCGTGGCGAGCATGCGCGGGTCGTCGTAGGCGCAGAACCCGACCTGGGGCAGGATC
AGCAGCGATG
>r954.1 |SOURCES={KEY=4440dff4...,fw,2304267-2304342}|ERRORS={}|SOURCE_1="mcg" (4440dff437a67938963f7ee3177b9a39f2c413a8)
CCTCCTCCTGCTCTTCCTCATCATCAAGCTCAAACTCAACGCCTTCCTCGCGCTCCTGATCGTCA
GCATCCTGGT
>r955.1 |SOURCES={KEY=4440dff4...,bw,557273-557348}|ERRORS={}|SOURCE_1="mcg" (4440dff437a67938963f7ee3177b9a39f2c413a8)
CGCGGGTCTGGCTCCCAGGCTGATGATTCGGGATCCAATCTGTATCTGTTAGGATCCAAATATGA
CGACCCGAGA
>r956.1 |SOURCES={KEY=4440dff4...,fw,1794084-1794159}|ERRORS={}|SOURCE_1="mcg" (4440dff437a67938963f7ee3177b9a39f2c413a8)
AGGAGCGCGCCGCGGCCGGCGAGATCCACGCGGTCGCGATCACCGGGAAGCAGTACATCCTCGCC
GCCGGTGCCG
>r957.1 |SOURCES={KEY=4440dff4...,fw,1388550-1388625}|ERRORS={}|SOURCE_1="mcg" (4440dff437a67938963f7ee3177b9a39f2c413a8)
ACGGAACGTCGCCGTTCGCGCCGTCCAACGTCAGGAACGGCGTGTCGGACCGTGTCCAGTCGACG
AGGTTCTTCG
>r958.1 |SOURCES={KEY=4440dff4...,bw,1763115-1763190}|ERRORS={}|SOURCE_1="mcg" (4440dff437a67938963f7ee3177b9a39f2c413a8)
GATGCACCGCCGCGACGGTGACGCACCTCGAGGAGGGTCACCTCGCCGGCGAGGTCGGCGAACTT
GCGCGTGTAG
>r959.1 |SOURCES={KEY=4440dff4...,bw,1972194-1972269}|ERRORS={}|SOURCE_1="mcg" (4440dff437a67938963f7ee3177b9a39f2c413a8)
CCGTGCGGCCGGCGTCACCCGGGACCCGGTGACCGCTCGGCACGACCTCGGCCGCGAGCCCCTCG
GCATCCGCCA
>r960.1 |SOURCES={KEY=4440dff4...,bw,3057063-3057138}|ERRORS={}|SOURCE_1="mcg" (4440dff437a67938963f7ee3177b9a39f2c413a8)
GAACCCGATGCGCTCGGCCTCCTCCTTGAACTCGACGAACTCCGCGGGCTTCACCCAGCGCTGCA
CGGGAAGGTG
>r961.1 |SOURCES={KEY=4440dff4...,fw,654469-654544}|ERRORS={}|SOURCE_1="mcg" (4440dff437a67938963f7ee3177b9a39f2c413a8)
GATGCCGTGGCATCCGGGGTCGCCTCCGACGTCGGGGACGAGGCGGCGCCCGTCGCGCATCCGAC
CAGCGCGCCC
>r962.1 |SOURCES={KEY=4440dff4...,fw,559352-559427}|ERRORS={}|SOURCE_1="mcg" (4440dff437a67938963f7ee3177b9a39f2c413a8)
CCTTCTCGGAGGCGATGACCTCGGAGACCATCTTGACCGCGTTGCCCCAGGGGTTCAGCTCCTCG
TCCTCCTCGA
>r963.1 |SOURCES={KEY=4440dff4...,bw,388990-389065}|ERRORS={}|SOURCE_1="mcg" (4440dff437a67938963f7ee3177b9a39f2c413a8)
CCTTGGCGCCGAACACGGCGAGCGCGGCGGCCAGGATCTGCTCCCGCCGCTCCTCCGAGCTCATT
CGGCGCGCGG
>r964.1 |SOURCES={KEY=4440dff4...,fw,237317-237392}|ERRORS={}|SOURCE_1="mcg" (4440dff437a67938963f7ee3177b9a39f2c413a8)
ACCTCATCGCGTACGCCTCGTCGGTGTTCACGCTGCTGCCCGGCGACCTGATCCTCACCGGCACG
CCCGCCGGCA
>r965.1 |SOURCES={KEY=4440dff4...,fw,3300636-3300711}|ERRORS={}|SOURCE_1="mcg" (4440dff437a67938963f7ee3177b9a39f2c413a8)
CGCCGACGCAGCGTGGACGCACGTGCTCGGCCCCGCAGACTCGTTCACGAGCGTGCCCGTTACGG
TCGCCTTCGC
>r966.1 |SOURCES={KEY=4440dff4...,bw,2585609-2585684}|ERRORS={}|SOURCE_1="mcg" (4440dff437a67938963f7ee3177b9a39f2c413a8)
CCGTTCCACTTCGGGCGAGGGCTTGGCCGGATCACACGACGCCGACGACGACCGACGTGGTCGTC
GCCGGAGTGT
>r967.1 |SOURCES={KEY=4440dff4...,bw,849463-849538}|ERRORS={}|SOURCE_1="mcg" (4440dff437a67938963f7ee3177b9a39f2c413a8)
AGTGCTCGTCACTCCCCGGGAACGTTCGCGCTCCCGCGCATCCCAGGACATCCGGATGCCGGCGG
CCGTCGGGCC
>r968.1 |SOURCES={KEY=4440dff4...,bw,2465703-2465778}|ERRORS={}|SOURCE_1="mcg" (4440dff437a67938963f7ee3177b9a39f2c413a8)
GACCGAGCAGGATGCCGAAGACGATGAGCACGACCGCGGTGATCCAGAGGCTGCGGAAGTTGTCG
CGGATGAGGC
>r969.1 |SOURCES={KEY=4440dff4...,bw,277410-277485}|ERRORS={}|SOURCE_1="mcg" (4440dff437a67938963f7ee3177b9a39f2c413a8)
CGATCGAAGCCGTTTCTCAGCGACTCGACAAGTTCGTGTCTGAACAGATATCGTACGCCTCCGCG
CTGGGGTCCG
>r970.1 |SOURCES={KEY=4440dff4...,bw,2550776-2550851}|ERRORS={}|SOURCE_1="mcg" (4440dff437a67938963f7ee3177b9a39f2c413a8)
GCGAGACCGTCTTCACCGGATACACCGACCTCCAGACGGAGTCGAAGGTCCTCGGCATCCTGGTC
GACGGCCGCA
>r971.1 |SOURCES={KEY=4440dff4...,bw,1198892-1198967}|ERRORS={}|SOURCE_1="mcg" (4440dff437a67938963f7ee3177b9a39f2c413a8)
CTGTCGGGTCGGGGAGCGCACCGCCCGCGGGGACGGTGCGCTCCCGGGTCGATCAGAGGTCGGGG
CTCGGGGCGT
>r972.1 |SOURCES={KEY=4440dff4...,bw,1677805-1677880}|ERRORS={}|SOURCE_1="mcg" (4440dff437a67938963f7ee3177b9a39f2c413a8)
TCGAGGCCGAGGTCGGTCTCCTCGAGGAGCCGCTGGGCGTGCAGCAGCCGCTGCCGCGCCAACCA
CGCGGCCGGC
>r973.1 |SOURCES={KEY=4440dff4...,fw,1106807-1106882}|ERRORS={}|SOURCE_1="mcg" (4440dff437a67938963f7ee3177b9a39f2c413a8)
CGCCATGCGGGGCAGGACGACCCTCCAGAACACGAAGAGGATGATGACGAAGCACACCAACGACC
AGACGATGTC
>r974.1 |SOURCES={KEY=4440dff4...,fw,3187744-3187819}|ERRORS={}|SOURCE_1="mcg" (4440dff437a67938963f7ee3177b9a39f2c413a8)
TCGAGGCCCGCGACGCGGACGTGCTGCCCGAGGTCATGGCGATCGTCGCCGGGATGTCGATCCAG
GACGTCCGCG
>r975.1 |SOURCES={KEY=4440dff4...,fw,3252411-3252486}|ERRORS={}|SOURCE_1="mcg" (4440dff437a67938963f7ee3177b9a39f2c413a8)
GTGCGGTCGAAGAGCACACGCGTGCCGCTGTAGATGCTGGCCGTCGACACGATGTGCTCGCCCGC
GCCCGCGAGT
>r976.1 |SOURCES={KEY=4440dff4...,fw,2949519-2949594}|ERRORS={}|SOURCE_1="mcg" (4440dff437a67938963f7ee3177b9a39f2c413a8)
GGTGATGATCGACTCGGTGTGGTGCGTGGAGTACCGACGGATGTGCTCGAGCGCGGTGTCCAGAT
CGTCCACGAC
>r977.1 |SOURCES={KEY=4440dff4...,fw,2162462-2162537}|ERRORS={}|SOURCE_1="mcg" (4440dff437a67938963f7ee3177b9a39f2c413a8)
CGCGCGGCCGTGATGACGACGGTCGACACGACCGTCGTCGAGACCCGGCCCGTACCGGCGCTCGC
CCCGCACGAG
>r978.1 |SOURCES={KEY=4440dff4...,fw,35736-35811}|ERRORS={}|SOURCE_1="mcg" (4440dff437a67938963f7ee3177b9a39f2c413a8)
CCGCCGCACCGCCGACGCCCTGCTGCCGGCGGTCCTCGCCGCGCTGGAGAAGCGCCGCGTCCCGG
CAAACGCATA
>r979.1 |SOURCES={KEY=4440dff4...,bw,3519256-3519331}|ERRORS={}|SOURCE_1="mcg" (4440dff437a67938963f7ee3177b9a39f2c413a8)
CCTCCTCGACCACGAGCGCCACCTCTCCCTCTCCGCCCCCGCGCACCCGTGGGGCGACCGCGAGA
GCCACCGACG
>r980.1 |SOURCES={KEY=4440dff4...,bw,1888292-1888367}|ERRORS={}|SOURCE_1="mcg" (4440dff437a67938963f7ee3177b9a39f2c413a8)
AACATCCGCGTCACGAACGACCAGGCCGCCACGATCATCGCCGACCCGCGGGTGCAGGGCGTGTC
GGTGACCGGT
>r981.1 |SOURCES={KEY=4440dff4...,fw,195744-195819}|ERRORS={}|SOURCE_1="mcg" (4440dff437a67938963f7ee3177b9a39f2c413a8)
ATCCGCGTCGACGTCTTCCGTTCGTCCGGCCCCGGTGGCCAGTCGGTCAACACGACCGACTCGGC
GGTGCGCATC
>r982.1 |SOURCES={KEY=4440dff4...,fw,2844180-2844255}|ERRORS={}|SOURCE_1="mcg" (4440dff437a67938963f7ee3177b9a39f2c413a8)
GTCATGGCGCAGGACTACCGCGCGCTCGTCGAGCAGCTGCGCGAGCGGCGCGAAGACATCGCGAG
AGGCGGGCCC
>r983.1 |SOURCES={KEY=4440dff4...,fw,3275019-3275094}|ERRORS={}|SOURCE_1="mcg" (4440dff437a67938963f7ee3177b9a39f2c413a8)
GTACTCGGGCGTGCCCGGGATGGTGCCCCCGTCCCGCACCCACAACTCGGCGTAGGCGAGGGGGT
CGAGCACCTC
>r984.1 |SOURCES={KEY=4440dff4...,fw,1010849-1010924}|ERRORS={}|SOURCE_1="mcg" (4440dff437a67938963f7ee3177b9a39f2c413a8)
GTGTCACCGGCGACCGGCGTCAGGATCACCGCGGTGGAGTCCTCGGTGATGGTGAGCCCGGGATT
CGCGCGTGCC
>r985.1 |SOURCES={KEY=4440dff4...,bw,1871937-1872012}|ERRORS={}|SOURCE_1="mcg" (4440dff437a67938963f7ee3177b9a39f2c413a8)
GGCGCCCCGCTCCCGCGGAGCGCCTCGTACACACAAGGAGTGGCCATGGCGCAGAAGGACGCATC
GGTCGCCGAG
>r986.1 |SOURCES={KEY=4440dff4...,fw,3364412-3364487}|ERRORS={}|SOURCE_1="mcg" (4440dff437a67938963f7ee3177b9a39f2c413a8)
GCCGTGTCGGTGCTCGTGGCCGTGGGCGATGACGTCGCCGACGCGCTGGTGGAGAAGGTGGCATC
CCGCATCGAG
>r987.1 |SOURCES={KEY=4440dff4...,fw,2572832-2572907}|ERRORS={}|SOURCE_1="mcg" (4440dff437a67938963f7ee3177b9a39f2c413a8)
CCGTCGAGTCCCGGCTGCGCGGGTGGCCGACCGGCCCGGGCGAGGATCCCGGCGTGCTCGAGTTC
CGTGGGCTCA
>r988.1 |SOURCES={KEY=4440dff4...,bw,1070699-1070774}|ERRORS={}|SOURCE_1="mcg" (4440dff437a67938963f7ee3177b9a39f2c413a8)
GGCGGTCGTCGTGGTGCTCGGGGCGCTGATCGTGTCGCGTCCGCTCACCTCGTTGGTGCTCCTGG
GCGTCTACGT
>r989.1 |SOURCES={KEY=4440dff4...,bw,625851-625926}|ERRORS={}|SOURCE_1="mcg" (4440dff437a67938963f7ee3177b9a39f2c413a8)
CGGCATCCCGGGCCCCGGCGCCGCGACACCCGGCAGCGGCGTTCCGGGCTCCGGCGCGGCGAGCC
CCCGCGGTGG
>r990.1 |SOURCES={KEY=4440dff4...,bw,1418604-1418679}|ERRORS={}|SOURCE_1="mcg" (4440dff437a67938963f7ee3177b9a39f2c413a8)
CCGCATGGGCGGCATAGTTCATGCCGATGCAGATGATCGCCCCGGGGCGGGCGATCGGAGCTCCT
CGTCGCAGAT
>r991.1 |SOURCES={KEY=4440dff4...,fw,476763-476838}|ERRORS={}|SOURCE_1="mcg" (4440dff437a67938963f7ee3177b9a39f2c413a8)
TCGTCGAGTTGTCCGAGACCGGGTCTTCCGTCTGGATGCATATCGACGGCACTGCTGCCGTGCCC
TCGATCGTCC
>r992.1 |SOURCES={KEY=4440dff4...,bw,3177321-3177396}|ERRORS={}|SOURCE_1="mcg" (4440dff437a67938963f7ee3177b9a39f2c413a8)
TCGTTCGTGCGCAGCGCCTGCCACATGTGGTGCTGGTGGCCCTCGTGCTTCGAGCGCAGCGGCGT
CGAGCACACC
>r993.1 |SOURCES={KEY=4440dff4...,bw,58102-58177}|ERRORS={}|SOURCE_1="mcg" (4440dff437a67938963f7ee3177b9a39f2c413a8)
CTGCGTCCCCGAGACGCTGGCGGCACTGAAGGCGCTGGATGCCGACCCCGACGTCGACGTCATCG
TGATCGCCCG
>r994.1 |SOURCES={KEY=4440dff4...,bw,3074758-3074833}|ERRORS={}|SOURCE_1="mcg" (4440dff437a67938963f7ee3177b9a39f2c413a8)
GTACCCCGAGCTCATCAGCGACCTGCTCGACGCGGCTCTGACGCGCGACTGACTCGACCGGCGCC
CGCGCTCAGG
>r995.1 |SOURCES={KEY=4440dff4...,fw,2734257-2734332}|ERRORS={}|SOURCE_1="mcg" (4440dff437a67938963f7ee3177b9a39f2c413a8)
GAGGGTCGGGAGATCTCCGTCGAGGTCACCGCGTCCGCGGAGGGCTTCACCGCGGGATCGGCACG
CTCCGCGGCC
>r996.1 |SOURCES={KEY=4440dff4...,bw,1935876-1935951}|ERRORS={}|SOURCE_1="mcg" (4440dff437a67938963f7ee3177b9a39f2c413a8)
AACTGCGCCGGCATCGCACCGCCCGCGAAGGTCCTCGACCGGGATCTGAAGCCGACGCCGCTGGC
GGACTTCGAG
>r997.1 |SOURCES={KEY=4440dff4...,bw,3663385-3663460}|ERRORS={}|SOURCE_1="mcg" (4440dff437a67938963f7ee3177b9a39f2c413a8)
ACGTCGTCGTCACCCGTCCCGCGCGGCGGCTCGCCGCGCCCGGCACTCCGGTGGCGGCGACCGCG
TAACCGTCGT
>r998.1 |SOURCES={KEY=4440dff4...,bw,816018-816093}|ERRORS={}|SOURCE_1="mcg" (4440dff437a67938963f7ee3177b9a39f2c413a8)
TCTCGGACGTCGCGCTCCGCGGCGGCCCGGAGGTCACCGGTCTCGCGCGAGACGAGCGAGCGCAG
TGCCGCCGCC
>r999.1 |SOURCES={KEY=4440dff4...,bw,59469-59544}|ERRORS={}|SOURCE_1="mcg" (4440dff437a67938963f7ee3177b9a39f2c413a8)
TCTTGATCGCGACCTGACGGTTCTGGGTGGCGTAGCAGATGTCGTCGGACGGCGGATCCTGCAGC
TCGGGGAACC
>r1000.1 |SOURCES={KEY=4440dff4...,bw,37623-37698}|ERRORS={}|SOURCE_1="mcg" (4440dff437a67938963f7ee3177b9a39f2c413a8)
TTGCCGCTGTAGCGGCTCTTGTCGCCGTCGCGAAGCTCGTAGGCCTCGAACGCGCCGGTGGACGC
GCCGGAGGGG
