# Supplementary material for: Rapid phylogenetic and functional classification of short genomic fragments with signature peptides
Source: BMC Res Notes. 2012 Aug 28;5:460. doi: 10.1186/1756-0500-5-460 (PMC3772700; doi:10.1186/1756-0500-5-460)
Supplement: Additional file 5 — Phylogenetic profile of metagenomic samples. This file contains a tab-delimited text table of the number of reads assigned to each node on the phylogenetic tree for each sample. Node numbers refer to the phylogenetic tree shown in Additional file 1 and Additional file 2. (TXT 13 kb) [file 1756-0500-5-460-S5.txt]

NODE	MDE1	MDE2	NCD1	NCD2	CREO1	CREO2	CRUST1	CRUST2	ORNL1	ORNL2
000	64911	54482	36228	41571	43526	79360	49429	88597	51676	43815
001	4294	3627	1846	2133	2644	4905	3522	6726	3127	2529
002	632	468	221	251	186	366	265	545	312	289
003	88	72	38	48	64	74	255	546	46	38
004	375	311	168	179	168	257	566	1246	249	200
005	134	123	76	88	82	110	387	913	125	80
006	287	260	110	122	189	188	648	1720	184	172
007	12	13	6	12	5	8	26	94	6	7
008	108	94	56	68	70	115	251	689	108	70
009	280	260	172	193	348	278	1672	4087	226	199
010	160	165	105	90	197	179	1180	2876	133	111
011	188	248	131	142	413	274	1870	5223	210	168
012	70	83	26	29	94	39	488	1701	53	33
013	32	34	14	8	36	29	181	475	21	20
014	20	26	10	16	27	25	159	431	23	14
015	11	6	8	9	8	4	38	82	5	8
016	1	0	1	0	0	0	2	3	0	1
017	45	42	28	33	76	43	329	789	29	23
018	51	49	32	35	86	61	438	865	38	35
019	94	63	21	26	10	37	24	34	43	36
020	4	1	1	1	0	0	0	0	0	0
021	0	0	0	0	0	0	0	0	0	1
022	0	0	0	0	0	1	0	1	0	0
023	60	50	5	18	16	25	14	28	16	12
024	3	4	2	1	0	3	1	2	3	1
025	210	162	40	50	34	68	41	95	75	60
026	105	92	20	37	19	36	33	88	38	32
027	53	61	18	26	13	29	9	20	21	16
028	22	7	3	2	1	5	3	8	4	5
029	70	73	29	28	11	29	15	29	31	21
030	64	51	22	23	41	45	33	71	29	23
031	17	22	6	14	1	9	3	13	14	11
032	13	7	2	3	1	3	3	4	4	5
033	8	14	2	1	3	4	2	3	3	1
034	9	9	1	5	2	6	4	8	5	1
035	14	10	6	8	2	4	2	8	4	7
036	10	5	1	4	0	5	1	4	4	3
037	3	5	4	0	0	0	0	3	1	0
038	10	4	4	4	1	3	4	6	4	5
039	4	3	1	3	2	2	2	5	3	3
040	70	38	18	24	24	51	21	44	28	24
041	5	3	0	2	2	3	3	6	0	2
042	1	0	0	0	0	0	1	0	0	0
043	134	106	62	70	65	114	66	136	102	72
044	2	0	0	1	1	1	0	0	3	2
045	130	129	64	70	63	117	71	152	115	78
046	4	5	2	3	3	5	7	8	8	5
047	118	103	42	60	54	103	59	104	88	63
048	59	67	33	27	25	58	25	49	57	27
049	9	9	10	7	8	17	5	15	12	3
050	3	1	1	0	0	1	0	2	0	0
051	7	5	1	5	3	9	3	4	2	7
052	56	63	21	20	16	42	18	40	30	26
053	76	63	36	32	20	46	37	72	51	44
054	18	10	7	9	4	10	9	16	10	12
055	3	2	2	0	1	1	2	1	4	1
056	1	2	0	0	1	0	0	0	0	0
057	2	0	0	1	0	1	0	0	0	0
058	1	0	1	0	0	0	0	0	0	0
059	17	9	6	6	4	11	4	8	10	8
060	1	2	0	5	2	2	0	5	2	0
061	9	10	5	2	0	4	4	10	4	3
062	4	1	0	2	4	3	1	4	4	3
063	8	6	1	4	1	2	1	3	3	1
064	6	2	3	2	3	4	2	6	1	1
065	3	2	2	0	0	2	2	3	1	2
066	1	1	0	0	0	0	0	1	0	0
067	2	1	1	1	1	1	0	4	2	1
068	17	20	9	11	10	7	6	18	12	9
069	145	119	54	77	90	149	94	185	80	69
070	693	551	248	302	547	949	599	1165	458	420
071	123	87	27	30	17	43	28	57	60	43
072	27	23	7	7	5	5	5	15	8	7
073	10	1	1	1	1	2	1	1	3	2
074	5	8	1	0	3	4	3	4	4	5
075	21	16	2	5	2	5	4	9	10	4
076	9	7	2	4	1	2	3	7	10	1
077	20	28	10	14	1	8	10	20	16	6
078	25	22	1	7	2	3	4	9	5	2
079	1730	1385	1056	1264	2231	3965	2631	5195	1948	1559
080	242	195	82	89	98	164	164	321	200	132
081	406	288	137	162	200	440	407	918	374	262
082	70	55	32	34	45	64	85	178	66	42
083	220	181	65	63	97	132	263	514	92	73
084	235	197	75	99	91	190	269	573	193	138
085	68	51	34	38	38	77	67	125	84	78
086	18	21	3	2	7	9	2	11	2	5
087	164	123	77	101	122	271	195	373	110	96
088	51	49	10	15	7	20	12	30	19	16
089	71	57	27	24	14	33	20	37	26	22
090	24	20	4	6	2	7	3	5	9	7
091	59	45	12	13	14	29	12	37	36	17
092	12	5	4	4	3	6	3	9	8	2
093	47	25	9	8	14	28	30	48	24	15
094	89	70	34	34	29	70	36	89	52	41
095	15	16	4	2	1	3	1	2	6	3
096	337	278	100	138	88	174	94	211	200	134
097	21	11	1	2	0	3	3	7	5	3
098	27	29	12	11	3	6	7	14	14	16
099	1002	865	819	973	3259	5540	3272	5835	1576	1313
100	24	16	12	14	51	98	89	156	16	20
101	24	13	7	10	14	14	10	22	9	13
102	69	36	12	23	25	23	17	63	23	32
103	16	6	3	3	1	6	1	12	5	5
104	40	26	37	43	142	254	208	407	64	43
105	2868	2575	1989	2395	9960	16488	8591	15764	3818	3060
106	98	102	98	89	272	425	232	394	162	121
107	1876	1609	1596	1936	8007	12744	6663	11913	3409	2462
108	127	111	135	170	581	887	455	751	301	210
109	59	63	68	102	233	335	154	261	150	123
110	13	19	7	5	96	173	66	148	26	20
111	76	72	45	53	511	694	356	584	163	87
112	1078	897	1063	1359	6253	10095	5630	10466	1921	1541
113	58	55	70	104	203	266	211	298	185	106
114	161	112	198	259	481	767	461	759	414	278
115	71	50	72	89	223	355	199	331	167	125
116	127	101	198	230	385	603	332	573	414	262
117	131	112	173	239	431	582	370	602	401	250
118	277	223	274	345	1714	2736	1523	2836	425	359
119	334	296	292	361	2986	4823	2570	4998	529	428
120	95	85	69	105	467	880	471	764	172	137
121	177	136	181	217	8488	14225	8393	16914	335	257
122	327	283	330	375	1575	2514	1228	2107	506	402
123	149	116	105	131	811	1411	663	1009	202	167
124	94	67	62	73	670	1156	566	720	141	98
125	29	38	28	39	133	222	93	147	33	21
126	400	344	502	520	693	1125	403	657	362	353
127	313	270	315	344	946	1572	649	1105	384	313
128	202	159	202	234	523	794	385	627	216	189
129	53	44	59	65	156	255	95	179	66	57
130	350	346	176	223	1092	1787	914	1607	395	285
131	37	24	15	15	106	166	88	171	33	20
132	15	18	9	10	47	77	56	104	22	11
133	65	54	25	42	132	226	105	176	53	58
134	2	2	1	0	1	4	0	1	1	2
135	251	240	136	151	743	1322	596	965	262	195
136	124	118	52	63	356	528	275	450	113	83
137	156	134	52	63	456	724	313	519	138	109
138	44	44	16	19	164	265	109	140	46	11
139	29	24	8	15	103	169	66	102	22	15
140	70	63	33	42	289	535	176	328	82	57
141	34	26	19	19	95	135	53	101	20	21
142	26	18	18	18	90	142	77	126	28	25
143	36	49	10	20	125	200	95	150	44	28
144	51	27	26	39	169	290	180	223	47	32
145	8	2	8	8	44	52	20	35	9	9
146	4	4	1	4	8	15	4	11	8	2
147	685	632	406	508	1525	2531	995	1764	768	589
148	27	31	17	23	257	420	91	137	37	24
149	16721	15185	9875	11828	7179	13312	7711	14548	13956	12299
150	537	500	148	176	76	179	87	129	249	239
151	4253	4082	1856	2159	1273	2396	1186	2231	2532	2303
152	233	235	89	94	88	122	58	112	117	106
153	20	26	6	14	5	13	9	11	11	15
154	6	7	2	5	5	5	5	4	2	3
155	9	2	1	1	0	3	1	0	1	2
156	5	4	1	3	1	1	0	5	1	3
157	2	0	2	0	2	1	0	0	3	0
158	524	540	208	263	145	275	151	329	312	272
159	18	15	6	8	5	7	4	5	11	5
160	31	35	13	14	3	7	4	16	15	13
161	0	0	1	0	0	0	0	0	0	0
162	8	14	5	6	5	7	4	7	5	9
163	29	21	3	8	6	5	3	8	8	10
164	5	15	1	6	3	3	1	1	3	6
165	41	30	10	2	7	11	5	12	8	8
166	686	650	320	447	276	479	271	469	475	428
167	9	7	2	1	0	5	0	5	4	3
168	18	11	11	7	2	10	1	6	14	14
169	1	0	0	0	1	0	1	0	0	0
170	0	0	0	1	0	0	0	2	1	0
171	3	5	3	5	3	4	3	11	8	4
172	95	82	36	46	26	53	28	53	62	47
173	21	29	13	10	7	11	6	17	16	14
174	1	3	0	0	0	1	0	1	1	2
175	30	30	10	12	5	17	9	9	13	13
176	11	8	2	8	3	3	4	1	4	6
177	24	26	10	14	5	27	18	24	12	16
178	30	46	14	15	13	26	17	27	16	14
179	3	1	0	1	0	1	1	2	1	2
180	2	1	0	1	0	0	1	0	1	0
181	124	125	78	97	64	109	50	98	100	90
182	62	61	33	41	23	41	20	43	54	39
183	27	34	12	19	11	16	7	17	14	22
184	25	17	14	15	8	14	8	15	13	7
185	18	12	5	8	6	12	11	16	9	8
186	38	31	20	20	24	23	7	28	18	13
187	34	31	15	21	13	31	10	22	18	17
188	33	31	24	37	26	47	27	42	29	22
189	151	117	87	131	73	142	65	169	138	108
190	18	14	1	20	11	15	4	20	13	15
191	2006	1867	735	866	485	932	482	816	1100	987
192	84	72	21	29	13	27	7	21	31	33
193	251	259	74	70	49	82	38	65	89	89
194	82	91	18	29	21	38	20	34	47	40
195	18	16	2	3	3	6	4	3	4	8
196	13	12	2	5	3	4	4	5	6	3
197	15	25	4	6	1	12	2	3	13	10
198	53	59	15	16	5	11	4	13	11	15
199	31	34	4	14	10	11	2	4	15	13
200	4	5	1	2	0	0	0	2	3	1
201	0	1	0	2	0	0	0	0	0	2
202	51	63	16	15	10	18	11	22	25	20
203	21	35	18	20	6	3	6	8	10	16
204	14	17	1	3	3	4	5	3	3	4
205	1	4	1	4	0	2	0	0	3	2
206	8	3	3	3	1	3	0	0	7	4
207	1469	1311	482	631	327	627	375	680	774	707
208	165	150	16	19	9	14	3	15	17	18
209	71	89	17	28	15	33	13	25	44	41
210	137	99	22	41	10	15	5	16	33	16
211	152	119	20	27	8	15	6	13	27	20
212	71	82	7	15	8	17	1	10	11	9
213	30	30	9	9	5	12	2	7	16	7
214	160	154	82	101	38	82	33	81	107	94
215	221	206	162	155	106	172	74	133	189	163
216	0	2	0	0	1	1	0	1	1	1
217	69	54	33	46	19	39	29	45	49	52
218	111	146	69	72	44	72	46	88	118	115
219	16	13	5	4	4	5	4	5	6	5
220	1869	1671	740	857	436	851	429	787	1266	1326
221	463	371	104	132	44	109	42	58	233	255
222	179	186	30	34	17	34	13	26	56	62
223	55	47	18	21	9	20	2	9	47	50
224	30	19	3	10	1	3	4	3	9	23
225	148	131	44	49	22	36	12	23	74	96
226	239	192	88	85	24	61	24	61	135	132
227	463	396	137	143	82	134	81	141	293	268
228	185	173	77	86	45	87	49	80	99	105
229	136	128	65	94	48	92	35	75	118	113
230	19	10	5	6	1	0	0	4	12	10
231	348	352	233	258	172	291	117	216	348	366
232	322	270	174	211	140	299	154	285	275	240
233	733	702	705	843	429	852	419	787	1108	1063
234	58	40	27	25	22	26	16	30	45	46
235	80	76	102	127	57	127	34	89	143	117
236	134	128	201	214	63	125	61	123	212	173
237	23	21	8	14	1	7	5	3	27	25
238	145	125	106	133	64	114	59	99	149	142
239	531	519	321	359	249	449	232	413	588	607
240	94	162	51	95	67	89	36	72	120	144
241	555	576	529	658	433	831	396	651	929	846
242	214	237	239	322	211	420	199	363	405	368
243	158	140	138	186	108	211	119	178	207	201
244	62	59	56	51	61	79	64	90	80	71
245	74	63	49	49	69	81	50	78	103	71
246	148	166	113	126	115	206	65	138	212	202
247	59	56	27	38	54	92	38	56	86	59
248	6666	6195	4149	4735	2415	4810	2796	5449	5891	5041
249	3303	2913	2513	2847	1677	3019	1868	3320	3231	2707
250	1216	993	989	1069	314	663	336	683	1311	1105
251	64	47	45	55	11	12	10	16	86	60
252	11	10	9	6	2	3	3	7	23	17
253	3	5	1	0	1	0	1	1	1	2
254	563	463	1447	1652	133	367	134	341	1968	1587
255	232	173	984	1242	56	143	64	148	1218	769
256	14	14	5	6	2	6	5	9	10	11
257	97	74	34	37	14	52	23	59	56	53
258	69	68	25	34	14	20	11	33	38	46
259	8	13	2	8	3	4	0	5	5	6
260	27	31	21	19	7	19	13	19	22	13
261	219	215	49	47	31	74	33	67	81	54
262	77	51	17	21	15	11	4	15	14	19
263	90	111	17	17	7	15	16	29	24	18
264	55	75	9	14	16	27	15	19	39	18
265	6	2	2	1	0	0	1	4	0	1
266	53	89	12	12	7	11	8	18	19	10
267	8	10	0	2	2	1	4	1	5	0
268	74	82	12	11	4	13	6	16	18	11
269	54	45	14	13	7	16	6	14	14	18
270	82	74	4	8	0	4	3	3	6	17
271	79	103	12	10	5	15	7	19	19	10
272	1141	1010	275	330	173	334	170	367	477	407
273	484	492	330	346	251	476	309	592	525	480
274	76	62	27	46	8	42	21	44	49	48
275	372	372	193	246	126	247	135	266	298	283
276	131	127	50	84	30	67	42	84	120	92
277	110	102	25	36	18	27	11	26	48	47
278	211	217	72	65	22	57	31	54	118	136
279	656	561	447	427	762	1371	1166	1903	754	662
280	33	24	11	8	6	13	4	15	16	9
281	768	567	71	115	51	77	52	103	114	113
282	332	261	58	42	18	20	17	28	77	50
283	574	473	45	65	21	47	18	46	67	62
284	400	310	21	15	8	16	6	29	18	21
285	686	549	15	10	5	17	7	15	40	23
286	157	156	15	17	6	19	4	16	19	15
287	126	145	11	13	2	9	4	13	22	8
288	177	143	25	35	13	28	14	30	44	33
289	37	27	7	8	1	7	4	6	9	6
290	86	47	9	10	5	13	7	14	13	13
291	235	218	95	147	107	166	112	217	147	130
292	420	340	185	227	183	393	198	377	210	225
293	1	1	5	4	3	1	2	6	3	1
294	7	5	2	4	1	2	2	1	1	4
295	5	3	1	3	1	5	4	6	1	1
296	12	7	4	2	0	1	1	5	5	4
297	12	10	2	3	2	5	2	2	4	3
298	5	1	3	2	1	4	1	1	0	1
299	1511	1400	1109	1321	1098	1868	1258	2156	1360	1097
300	230	202	122	138	579	974	645	1061	222	157
301	146	133	52	55	367	635	386	744	131	96
302	155	147	29	31	337	590	232	429	100	59
303	27	27	22	31	137	214	178	275	40	29
304	3035	2511	2096	2595	1484	2799	1759	3101	2544	2106
305	174	162	143	176	92	172	133	212	164	120
306	87	72	102	126	134	208	148	315	94	108
307	91	97	95	159	109	175	139	260	127	109
308	178	142	103	129	71	126	68	115	128	94
309	104	95	72	88	30	68	38	66	93	48
310	1670	1603	976	1203	993	1805	971	1743	1286	1065
311	130	157	58	79	89	149	82	138	89	71
312	51	51	27	26	24	42	34	44	29	33
313	91	78	47	64	78	146	95	150	61	57
314	83	78	30	30	24	64	32	73	55	35
315	153	141	92	137	268	392	234	343	126	109
316	174	128	195	226	324	537	323	434	221	151
317	2533	2252	1409	1773	1197	2303	1275	2314	1787	1520
318	641	575	225	300	361	614	411	674	341	322
319	46	70	23	22	38	63	40	67	26	36
320	515	509	184	251	343	599	355	687	293	229
321	37	38	7	11	39	55	39	64	17	10
322	575	523	200	257	258	442	250	533	293	228
323	444	379	129	133	167	299	197	360	178	160
324	157	116	44	64	45	114	78	136	63	69
325	84	92	36	32	50	93	56	101	44	43
326	98	97	33	31	48	67	31	86	43	49
327	45	55	16	18	28	39	30	61	24	15
328	123	112	48	57	84	113	64	125	69	62
329	73	76	13	30	35	59	30	67	21	20
330	15	18	9	10	6	16	9	25	8	7
331	611	578	353	497	218	393	176	332	396	349
332	2835	2524	2153	2731	1415	2625	1446	2596	2570	2197
333	526	399	296	400	208	395	207	387	370	340
334	1228	987	1186	1517	649	1221	726	1208	1415	1223
335	626	504	617	832	173	379	159	307	733	628
336	1751	1370	1868	2544	355	777	299	544	2231	1868
337	1637	1109	3984	5103	297	724	306	444	4064	3293
338	195	147	128	190	235	517	248	485	171	124
339	289	239	205	287	179	356	217	378	249	224
340	1504	1425	738	912	758	1504	721	1236	941	795
341	260	259	88	120	123	197	77	167	114	98
342	7	10	1	3	6	4	2	6	2	4
343	472	438	276	330	336	600	290	515	309	282
344	194	181	106	103	133	244	85	198	153	126
345	205	209	67	83	112	206	87	155	90	84
346	257	247	98	139	147	296	139	212	130	96
347	43	51	10	11	22	44	11	28	19	18
348	176	170	89	90	77	154	55	121	82	85
349	548	490	227	292	249	469	211	402	274	243
350	256	233	86	96	46	131	62	130	114	90
351	15	13	4	3	0	5	1	9	4	3
352	1	2	0	0	0	3	1	1	1	1
353	23	18	1	1	1	2	2	3	0	0
354	59	41	5	2	1	1	2	4	7	3
355	977	916	478	529	300	637	378	751	631	594
356	284	293	191	226	67	163	83	196	273	257
357	546	433	516	525	184	362	187	421	680	548
358	324	273	206	230	129	280	152	289	275	239
359	593	534	295	336	139	297	122	263	373	364
360	846	801	277	317	128	333	100	171	340	313
361	28	17	13	7	5	10	6	11	14	13
362	16	23	8	7	5	4	3	3	8	5
363	26	36	15	14	7	10	5	13	20	18
364	45	37	26	20	9	12	9	16	27	20
365	46	54	84	95	7	20	7	18	72	61
366	33	48	39	52	3	11	6	12	29	27
367	123	138	87	86	20	49	31	40	100	82
368	125	120	82	63	68	188	162	226	123	115
369	260	252	65	64	61	107	79	151	94	74
370	100	105	30	36	21	38	28	48	45	33
371	170	178	30	43	21	51	33	50	67	49
372	74	83	19	27	10	28	14	25	41	20
373	183	154	36	68	30	81	46	80	83	74
374	230	225	83	100	74	154	108	250	103	82
375	103	96	27	42	24	70	35	54	50	43
376	1319	1566	621	724	654	1261	639	1764	736	643
377	22	36	14	7	8	19	17	39	10	8
378	299	342	117	145	165	319	202	574	143	111
379	193	226	108	130	198	403	217	647	160	108
380	72	84	21	25	43	64	51	134	16	22
381	32	32	15	11	20	33	26	56	15	9
382	369	471	207	243	223	431	215	556	227	198
383	90	131	76	115	89	176	77	231	111	69
384	223	233	48	66	48	97	31	112	51	48
385	90	94	18	17	10	18	9	21	32	22
386	246	292	27	49	21	54	42	75	56	39
387	67	64	3	7	8	11	7	14	8	10
388	108	142	45	39	38	64	26	85	37	42
389	0	0	0	0	0	0	0	0	1	0
390	299	365	66	85	103	163	79	247	83	95
391	69	68	12	16	6	37	16	44	19	17
392	528	625	147	163	146	262	144	414	179	140
393	54	62	14	17	19	31	12	29	19	14
394	49	80	22	28	28	33	8	40	31	28
395	27	20	4	7	1	8	3	7	3	4
396	109	163	24	24	30	65	31	91	39	30
397	94	115	24	23	25	45	13	78	25	32
398	68	81	15	22	12	38	17	55	23	17
399	96	101	12	20	18	43	20	87	25	20
400	35	37	8	6	9	12	10	34	11	8
401	40	40	4	3	6	12	11	20	4	6
