# Supplementary material for: Rapid phylogenetic and functional classification of short genomic fragments with signature peptides
Source: BMC Res Notes. 2012 Aug 28;5:460. doi: 10.1186/1756-0500-5-460 (PMC3772700; doi:10.1186/1756-0500-5-460)
Supplement: Additional file 6 — Functional profile of metagenomic samples. This file contains a tab-delimited text table of the number of reads assigned to each of the 1088 SEED categories, for each sample. (TXT 91 kb) [file 1756-0500-5-460-S6.txt]

LEVEL1	LEVEL2	SUBSYSTEM_ID	MDE1	MDE2	NCD1	NCD2	CREO1	CREO2	CRUST1	CRUST2	ORNL1	ORNL2
Amino Acids and Derivatives	Alanine, serine, and glycine	ss00145	88	77	54	48	61	106	60	92	71	60
Amino Acids and Derivatives	Alanine, serine, and glycine	ss00572	103	102	61	77	125	209	131	233	92	87
Amino Acids and Derivatives	Alanine, serine, and glycine	ss00628	327	316	156	205	313	549	317	591	251	233
Amino Acids and Derivatives	Alanine, serine, and glycine	ss00778	149	138	68	76	121	225	140	260	108	102
Amino Acids and Derivatives	Alanine, serine, and glycine	ss01070	234	218	96	120	135	239	144	251	147	126
Amino Acids and Derivatives	Arginine; urea cycle, polyamines	ss00056	393	356	195	224	211	429	256	515	337	284
Amino Acids and Derivatives	Arginine; urea cycle, polyamines	ss00317	87	65	44	49	88	167	110	220	52	45
Amino Acids and Derivatives	Arginine; urea cycle, polyamines	ss00406	270	256	133	181	208	353	240	428	250	186
Amino Acids and Derivatives	Arginine; urea cycle, polyamines	ss00502	667	572	318	338	508	878	526	923	494	394
Amino Acids and Derivatives	Arginine; urea cycle, polyamines	ss00662	26	28	16	14	23	39	22	45	29	20
Amino Acids and Derivatives	Arginine; urea cycle, polyamines	ss00759	50	40	25	29	50	77	42	76	47	32
Amino Acids and Derivatives	Arginine; urea cycle, polyamines	ss00829	324	328	220	271	226	399	201	398	303	266
Amino Acids and Derivatives	Aromatic amino acids and derivatives	ss00186	196	157	90	106	72	120	60	113	128	121
Amino Acids and Derivatives	Aromatic amino acids and derivatives	ss00188	296	239	121	139	197	337	205	340	174	147
Amino Acids and Derivatives	Aromatic amino acids and derivatives	ss00272	0	2	0	1	0	0	0	1	0	1
Amino Acids and Derivatives	Aromatic amino acids and derivatives	ss00391	127	113	57	60	92	173	100	186	101	90
Amino Acids and Derivatives	Aromatic amino acids and derivatives	ss00588	74	70	29	36	56	97	52	85	52	48
Amino Acids and Derivatives	Aromatic amino acids and derivatives	ss00690	32	25	0	3	1	3	2	2	2	2
Amino Acids and Derivatives	Aromatic amino acids and derivatives	ss00728	356	279	132	163	234	407	255	444	238	173
Amino Acids and Derivatives	Aromatic amino acids and derivatives	ss00744	12	11	12	14	8	17	4	8	13	14
Amino Acids and Derivatives	Aromatic amino acids and derivatives	ss00875	303	254	140	155	199	388	239	418	239	195
Amino Acids and Derivatives	Aromatic amino acids and derivatives	ss00886	173	148	99	106	105	227	111	224	137	122
Amino Acids and Derivatives	Branched-chain amino acids	ss00048	359	320	276	320	388	694	423	729	416	368
Amino Acids and Derivatives	Branched-chain amino acids	ss00139	42	38	23	36	36	53	32	57	38	26
Amino Acids and Derivatives	Branched-chain amino acids	ss00368	128	118	63	78	89	162	79	144	95	88
Amino Acids and Derivatives	Branched-chain amino acids	ss00415	147	127	104	111	126	214	124	227	146	120
Amino Acids and Derivatives	Branched-chain amino acids	ss00440	174	180	89	99	140	258	138	240	137	117
Amino Acids and Derivatives	Branched-chain amino acids	ss00601	676	618	325	414	529	1016	605	1086	525	461
Amino Acids and Derivatives	Branched-chain amino acids	ss00613	294	270	219	256	279	469	266	451	315	263
Amino Acids and Derivatives	Branched-chain amino acids	ss00654	134	122	84	101	95	140	90	148	101	82
Amino Acids and Derivatives	Glutamine, glutamate, aspartate, asparagine; ammonia assimilation	ss00700	721	643	370	450	525	1012	576	1059	603	491
Amino Acids and Derivatives	Glutamine, glutamate, aspartate, asparagine; ammonia assimilation	ss00976	69	64	32	37	58	92	44	97	52	37
Amino Acids and Derivatives	Histidine Metabolism	ss00293	101	87	61	77	88	168	103	166	128	105
Amino Acids and Derivatives	Histidine Metabolism	ss01022	588	523	325	380	528	934	557	913	510	412
Amino Acids and Derivatives	Lysine, threonine, methionine, and cysteine	ss00075	220	175	152	188	299	586	344	717	231	198
Amino Acids and Derivatives	Lysine, threonine, methionine, and cysteine	ss00172	330	315	165	186	269	466	320	550	279	234
Amino Acids and Derivatives	Lysine, threonine, methionine, and cysteine	ss00206	165	152	91	113	115	194	111	200	140	120
Amino Acids and Derivatives	Lysine, threonine, methionine, and cysteine	ss00224	109	106	51	63	60	122	64	125	62	60
Amino Acids and Derivatives	Lysine, threonine, methionine, and cysteine	ss00478	625	601	349	414	567	937	549	1049	560	402
Amino Acids and Derivatives	Lysine, threonine, methionine, and cysteine	ss00656	407	373	135	163	231	421	252	464	275	208
Amino Acids and Derivatives	Lysine, threonine, methionine, and cysteine	ss00779	179	168	50	59	35	67	38	73	87	79
Amino Acids and Derivatives	Lysine, threonine, methionine, and cysteine	ss00786	698	642	371	420	566	932	581	1074	595	494
Amino Acids and Derivatives	Lysine, threonine, methionine, and cysteine	ss00991	8	8	1	2	4	8	3	11	3	2
Amino Acids and Derivatives	Lysine, threonine, methionine, and cysteine	ss01009	359	377	199	227	343	606	320	613	305	258
Amino Acids and Derivatives	Proline and 4-hydroxyproline	ss00125	645	591	326	438	516	867	464	854	502	423
Amino Acids and Derivatives	Proline and 4-hydroxyproline	ss00163	35	27	14	14	26	42	27	39	17	18
Amino Acids and Derivatives	Proline and 4-hydroxyproline	ss00594	72	66	29	39	54	92	52	96	52	44
Amino Acids and Derivatives	Unclassified Subsystem	ss00418	5	5	6	8	4	8	5	5	6	7
Carbohydrates	Aminosugars	ss00475	1	1	0	0	3	8	6	10	0	1
Carbohydrates	Aminosugars	ss00497	207	153	138	116	208	336	187	405	158	101
Carbohydrates	Aminosugars	ss00963	71	68	27	38	46	70	43	75	51	41
Carbohydrates	Aminosugars	ss01090	166	135	118	134	105	192	148	232	160	147
Carbohydrates	CO2 fixation	ss00112	8	8	5	9	5	8	9	22	8	5
Carbohydrates	CO2 fixation	ss00423	346	300	186	210	203	340	197	364	220	171
Carbohydrates	CO2 fixation	ss00504	354	298	159	181	192	365	252	477	234	195
Carbohydrates	CO2 fixation	ss00812	271	213	115	119	80	128	200	533	181	132
Carbohydrates	Central carbohydrate metabolism	ss00105	441	341	220	288	283	461	307	554	355	291
Carbohydrates	Central carbohydrate metabolism	ss00135	748	639	423	537	549	960	544	1075	614	530
Carbohydrates	Central carbohydrate metabolism	ss00240	154	139	103	132	138	291	156	292	169	134
Carbohydrates	Central carbohydrate metabolism	ss00409	607	577	360	411	479	989	517	1098	517	464
Carbohydrates	Central carbohydrate metabolism	ss00457	548	469	324	383	408	717	420	824	459	391
Carbohydrates	Central carbohydrate metabolism	ss00460	167	152	109	117	150	267	169	323	147	129
Carbohydrates	Central carbohydrate metabolism	ss00642	230	160	22	43	4	7	5	13	107	93
Carbohydrates	Central carbohydrate metabolism	ss00685	349	296	125	149	183	318	189	355	185	147
Carbohydrates	Central carbohydrate metabolism	ss00842	240	181	144	159	174	306	179	333	234	192
Carbohydrates	Central carbohydrate metabolism	ss00863	584	513	238	294	384	640	384	729	362	273
Carbohydrates	Central carbohydrate metabolism	ss00932	185	216	79	110	174	332	183	347	142	129
Carbohydrates	Central carbohydrate metabolism	ss00954	134	144	72	84	76	138	82	147	115	97
Carbohydrates	Central carbohydrate metabolism	ss00998	1034	997	583	695	773	1391	860	1577	841	689
Carbohydrates	Central carbohydrate metabolism	ss01031	475	400	284	314	277	510	305	522	349	318
Carbohydrates	Di- and oligosaccharides	ss00113	109	101	32	52	111	202	115	231	65	43
Carbohydrates	Di- and oligosaccharides	ss00218	144	107	51	71	98	196	90	183	95	68
Carbohydrates	Di- and oligosaccharides	ss00386	659	525	388	483	703	1353	622	1264	612	480
Carbohydrates	Di- and oligosaccharides	ss00470	54	48	43	49	80	134	79	154	67	53
Carbohydrates	Di- and oligosaccharides	ss00641	1357	903	853	1022	644	1374	1198	2296	926	800
Carbohydrates	Di- and oligosaccharides	ss00725	139	141	82	88	109	176	89	173	120	100
Carbohydrates	Di- and oligosaccharides	ss00826	9	9	4	5	8	14	11	23	6	6
Carbohydrates	Di- and oligosaccharides	ss00885	705	628	406	496	707	1282	735	1511	555	497
Carbohydrates	Di- and oligosaccharides	ss00904	2	2	1	0	0	0	1	2	1	0
Carbohydrates	Di- and oligosaccharides	ss00915	216	201	111	134	201	322	178	370	135	122
Carbohydrates	Di- and oligosaccharides	ss00969	205	175	94	115	168	324	189	342	143	125
Carbohydrates	Fermentation	ss00003	364	325	232	285	305	564	322	570	389	343
Carbohydrates	Fermentation	ss00060	305	292	198	239	237	379	221	457	302	229
Carbohydrates	Fermentation	ss00087	216	162	115	150	130	221	138	289	176	155
Carbohydrates	Fermentation	ss00153	131	110	87	93	77	132	62	111	107	90
Carbohydrates	Fermentation	ss00216	14	17	5	5	3	13	6	11	8	7
Carbohydrates	Fermentation	ss00802	219	187	111	133	134	226	141	271	161	144
Carbohydrates	Glycoside hydrolases	ss00508	83	78	40	42	35	52	39	100	64	45
Carbohydrates	Monosaccharides	ss00001	2	6	8	7	5	8	5	10	7	4
Carbohydrates	Monosaccharides	ss00043	172	143	70	93	150	215	152	281	116	86
Carbohydrates	Monosaccharides	ss00084	10	8	10	7	8	19	15	34	7	4
Carbohydrates	Monosaccharides	ss00151	23	36	16	15	18	49	36	57	26	23
Carbohydrates	Monosaccharides	ss00189	30	23	29	28	52	65	39	53	32	30
Carbohydrates	Monosaccharides	ss00190	31	29	7	11	26	50	25	43	16	9
Carbohydrates	Monosaccharides	ss00201	189	161	91	131	215	390	206	410	167	131
Carbohydrates	Monosaccharides	ss00220	108	105	41	62	150	276	141	304	72	54
Carbohydrates	Monosaccharides	ss00227	204	208	179	207	194	378	196	383	218	198
Carbohydrates	Monosaccharides	ss00349	348	265	128	179	261	463	284	459	195	172
Carbohydrates	Monosaccharides	ss00359	143	129	114	140	178	324	186	344	143	125
Carbohydrates	Monosaccharides	ss00468	41	42	17	20	29	47	33	56	25	25
Carbohydrates	Monosaccharides	ss00537	71	72	40	49	103	184	90	174	46	56
Carbohydrates	Monosaccharides	ss00644	70	60	42	49	38	56	34	66	47	45
Carbohydrates	Monosaccharides	ss00746	66	53	56	48	78	141	71	142	76	53
Carbohydrates	Monosaccharides	ss00758	326	286	181	225	337	626	404	763	267	224
Carbohydrates	Monosaccharides	ss00833	68	51	54	58	45	67	38	76	60	51
Carbohydrates	Monosaccharides	ss00836	143	151	86	90	155	256	154	305	131	91
Carbohydrates	Monosaccharides	ss00939	50	49	29	37	69	126	80	117	57	50
Carbohydrates	One-carbon Metabolism	ss00181	101	58	23	32	31	49	23	38	31	19
Carbohydrates	One-carbon Metabolism	ss00311	26	25	9	8	6	17	6	22	4	5
Carbohydrates	One-carbon Metabolism	ss00466	78	81	28	37	58	117	60	125	65	57
Carbohydrates	One-carbon Metabolism	ss00487	251	223	148	192	186	317	176	337	205	164
Carbohydrates	One-carbon Metabolism	ss00689	992	863	539	634	861	1542	876	1623	824	666
Carbohydrates	Organic acids	ss00069	6	7	13	23	9	17	6	8	14	12
Carbohydrates	Organic acids	ss00086	158	141	128	145	178	304	174	370	188	147
Carbohydrates	Organic acids	ss00121	31	31	89	128	44	98	48	91	124	128
Carbohydrates	Organic acids	ss00194	94	81	52	55	38	77	37	64	54	49
Carbohydrates	Organic acids	ss00273	188	172	101	119	198	347	208	371	170	144
Carbohydrates	Organic acids	ss00326	296	277	145	196	270	439	251	469	247	210
Carbohydrates	Organic acids	ss00862	4	2	2	5	3	2	1	3	2	2
Carbohydrates	Organic acids	ss00891	68	70	45	54	64	124	62	118	73	59
Carbohydrates	Organic acids	ss00911	3	5	1	1	4	8	3	11	3	3
Carbohydrates	Organic acids	ss00989	59	50	32	36	31	60	35	70	39	39
Carbohydrates	Polysaccharides	ss00114	38	27	9	13	19	38	26	58	11	8
Carbohydrates	Polysaccharides	ss00449	641	548	315	367	326	515	303	635	373	311
Carbohydrates	Polysaccharides	ss00500	0	3	1	0	2	1	0	0	0	0
Carbohydrates	Sugar alcohols	ss00055	68	70	53	59	58	132	74	133	65	68
Carbohydrates	Sugar alcohols	ss00250	180	167	112	137	235	458	230	472	197	143
Carbohydrates	Sugar alcohols	ss00462	25	33	16	26	38	72	42	68	28	25
Carbohydrates	Sugar alcohols	ss00490	40	41	22	32	37	68	42	81	31	25
Carbohydrates	Sugar alcohols	ss00724	10	16	13	7	4	5	8	10	5	2
Carbohydrates	Sugar alcohols	ss00970	112	95	47	46	98	174	106	186	91	70
Carbohydrates	Sugar alcohols	ss00988	315	272	174	203	266	522	296	511	238	194
Carbohydrates	Unclassified Subsystem	ss00496	77	60	14	15	19	32	12	29	20	10
Carbohydrates	Unclassified Subsystem	ss01087	71	55	37	40	41	78	43	84	52	44
Cell Division and Cell Cycle	Cell cycle in Prokaryota	ss00421	1097	888	573	664	743	1233	806	1421	728	597
Cell Division and Cell Cycle	Cell cycle in Prokaryota	ss00435	153	150	114	130	118	182	255	550	144	113
Cell Division and Cell Cycle	Cell cycle in Prokaryota	ss00494	428	386	217	239	337	619	412	762	344	281
Cell Division and Cell Cycle	Cell cycle in Prokaryota	ss00569	285	280	135	178	291	541	293	536	251	199
Cell Division and Cell Cycle	Cell cycle in Prokaryota	ss00929	1	1	0	0	4	8	9	25	1	0
Cell Division and Cell Cycle	Cell cycle in Prokaryota	ss01044	1	6	4	4	5	7	2	5	1	4
Cell Division and Cell Cycle	Control of Macromolecuar Synthesis	ss00196	261	211	116	132	107	193	118	209	127	110
Cell Division and Cell Cycle	Unclassified Subsystem	ss00902	37	33	16	12	26	38	26	47	28	25
Cell Wall and Capsule	Capsular and extracellular polysacchrides	ss00016	2	3	3	2	2	2	2	3	2	1
Cell Wall and Capsule	Capsular and extracellular polysacchrides	ss00067	3	5	1	2	2	3	1	2	1	5
Cell Wall and Capsule	Capsular and extracellular polysacchrides	ss00199	296	280	155	171	246	445	276	502	201	200
Cell Wall and Capsule	Capsular and extracellular polysacchrides	ss00204	40	38	18	32	30	48	24	61	36	31
Cell Wall and Capsule	Capsular and extracellular polysacchrides	ss00244	232	202	110	116	205	330	181	328	139	119
Cell Wall and Capsule	Capsular and extracellular polysacchrides	ss00281	3	0	3	5	3	3	1	3	3	1
Cell Wall and Capsule	Capsular and extracellular polysacchrides	ss00330	109	90	75	71	63	133	54	126	66	63
Cell Wall and Capsule	Capsular and extracellular polysacchrides	ss00351	59	56	24	27	24	46	25	69	30	23
Cell Wall and Capsule	Capsular and extracellular polysacchrides	ss00427	52	43	14	21	18	34	23	46	32	32
Cell Wall and Capsule	Capsular and extracellular polysacchrides	ss00456	3	4	1	1	1	4	2	3	2	2
Cell Wall and Capsule	Capsular and extracellular polysacchrides	ss00638	2	2	1	0	0	1	0	2	1	1
Cell Wall and Capsule	Capsular and extracellular polysacchrides	ss00715	107	92	62	78	82	141	104	193	71	69
Cell Wall and Capsule	Capsular and extracellular polysacchrides	ss00774	135	129	75	89	100	200	134	238	99	83
Cell Wall and Capsule	Capsular and extracellular polysacchrides	ss00827	2	0	1	1	1	3	1	1	0	0
Cell Wall and Capsule	Capsular and extracellular polysacchrides	ss00840	159	158	92	130	109	183	113	204	164	112
Cell Wall and Capsule	Capsular and extracellular polysacchrides	ss00853	210	187	115	147	151	282	150	295	164	138
Cell Wall and Capsule	Capsular and extracellular polysacchrides	ss00868	2	2	2	2	1	1	1	2	2	2
Cell Wall and Capsule	Capsular and extracellular polysacchrides	ss00959	5	2	3	4	3	6	4	5	3	2
Cell Wall and Capsule	Capsular and extracellular polysacchrides	ss00972	301	254	162	194	227	451	323	565	232	234
Cell Wall and Capsule	Capsular and extracellular polysacchrides	ss00986	0	0	0	0	0	0	0	1	0	0
Cell Wall and Capsule	Cell wall of Mycobacteria	ss00525	15	12	19	17	20	35	17	30	11	15
Cell Wall and Capsule	Gram-Negative cell wall components	ss00259	216	204	95	114	86	143	82	139	135	122
Cell Wall and Capsule	Gram-Negative cell wall components	ss00279	33	25	13	21	15	27	14	30	27	31
Cell Wall and Capsule	Gram-Negative cell wall components	ss00346	62	54	27	31	42	51	29	83	43	32
Cell Wall and Capsule	Gram-Negative cell wall components	ss00362	255	230	128	151	104	186	105	199	210	163
Cell Wall and Capsule	Gram-Negative cell wall components	ss00553	18	16	18	14	10	18	12	12	15	13
Cell Wall and Capsule	Gram-Negative cell wall components	ss00719	409	403	199	246	125	269	140	294	289	259
Cell Wall and Capsule	Gram-Negative cell wall components	ss00906	33	26	24	31	16	38	17	30	27	20
Cell Wall and Capsule	Gram-Negative cell wall components	ss01048	224	165	121	147	188	346	201	370	180	146
Cell Wall and Capsule	Gram-Positive cell wall components	ss00177	1	2	2	1	1	2	2	3	2	0
Cell Wall and Capsule	Gram-Positive cell wall components	ss00828	194	173	97	123	136	260	163	271	135	110
Cell Wall and Capsule	Gram-Positive cell wall components	ss01025	92	102	59	72	111	187	122	241	87	78
Cell Wall and Capsule	Unclassified Subsystem	ss00146	0	0	0	0	2	2	2	5	1	1
Cell Wall and Capsule	Unclassified Subsystem	ss00156	704	600	339	416	499	829	485	908	531	460
Cell Wall and Capsule	Unclassified Subsystem	ss00830	187	192	112	133	223	365	203	408	190	149
Cell Wall and Capsule	Unclassified Subsystem	ss01076	168	128	67	88	110	143	89	162	114	93
Clustering-based subsystems	An uncharacterized, possibly regulatory, protein relating to translation	ss00459	50	48	23	31	51	74	64	116	33	27
Clustering-based subsystems	Biosynthesis of galactoglycans and related lipopolysacharides	ss00175	2	1	0	1	1	0	0	1	0	0
Clustering-based subsystems	Biosynthesis of galactoglycans and related lipopolysacharides	ss00660	254	224	185	234	207	394	225	435	236	208
Clustering-based subsystems	CRISPRs and associated hypotheticals	ss00768	27	20	7	12	7	19	15	18	11	5
Clustering-based subsystems	Carbohydrates	ss00634	73	65	34	50	40	70	37	69	42	42
Clustering-based subsystems	Carbohydrates	ss00838	4	4	2	2	3	3	4	6	2	2
Clustering-based subsystems	Carbohydrates	ss00945	5	5	4	8	8	10	12	14	5	4
Clustering-based subsystems	Carotenoid biosynthesis	ss00631	74	56	53	57	43	81	49	96	66	52
Clustering-based subsystems	Catabolism of an unknown compound	ss00618	22	28	21	24	54	107	55	92	33	25
Clustering-based subsystems	Cell Division	ss00037	272	210	115	152	119	180	126	208	128	113
Clustering-based subsystems	Cell Division	ss00143	12	13	5	3	5	8	4	7	6	4
Clustering-based subsystems	Cell Division	ss00276	62	73	34	48	71	99	75	134	51	49
Clustering-based subsystems	Chemotaxis, response regulators	ss00392	18	22	11	10	10	26	16	25	9	9
Clustering-based subsystems	Choline bitartrate degradation, putative	ss00580	16	10	15	15	28	36	27	33	18	15
Clustering-based subsystems	Clustering-based subsystems	ss00053	25	17	12	18	16	39	19	34	29	18
Clustering-based subsystems	Clustering-based subsystems	ss00599	62	64	33	33	42	80	41	90	43	33
Clustering-based subsystems	Clustering-based subsystems	ss00933	10	7	7	5	18	21	13	18	5	3
Clustering-based subsystems	Clustering-based subsystems	ss00949	4	5	3	2	1	4	3	5	3	4
Clustering-based subsystems	Cytochrome biogenesis	ss00374	347	305	163	242	376	726	397	761	346	269
Clustering-based subsystems	Cytochrome biogenesis	ss01050	66	57	38	36	79	135	77	131	66	48
Clustering-based subsystems	D-tyrosyl-tRNA(Tyr) deacylase (EC 3.1.-.-) cluster	ss00070	125	120	84	87	141	255	136	236	133	89
Clustering-based subsystems	DNA metabolism	ss00329	43	29	13	20	33	46	21	52	15	15
Clustering-based subsystems	DNA polymerase III epsilon cluster	ss00717	77	92	38	49	63	101	85	159	61	50
Clustering-based subsystems	Fatty acid metabolic cluster	ss00319	275	258	281	322	324	597	305	563	367	321
Clustering-based subsystems	Fatty acid metabolic cluster	ss00412	326	275	210	262	152	272	146	308	354	281
Clustering-based subsystems	Flagella protein?	ss00864	41	38	18	30	19	31	17	27	20	20
Clustering-based subsystems	Hypothetical Related to Dihydroorate Dehydrogenase	ss01059	8	7	6	8	5	4	2	6	3	2
Clustering-based subsystems	Hypothetical associated with RecF	ss00621	184	188	92	99	154	241	176	302	145	112
Clustering-based subsystems	Hypothetical in Lysine biosynthetic cluster	ss00766	104	83	54	60	81	121	64	91	70	56
Clustering-based subsystems	Hypothetical lipase related to Phosphatidate metabolism	ss01035	21	19	18	20	12	24	14	22	23	13
Clustering-based subsystems	Hypothetical protein possible functionally linked with Alanyl-tRNA synthetase	ss00263	81	80	43	47	66	106	57	118	49	40
Clustering-based subsystems	Isoprenoid/cell wall biosynthesis: PREDICTED UNDECAPRENYL DIPHOSPHATE PHOSPHATASE	ss00994	166	125	72	84	123	190	116	223	110	89
Clustering-based subsystems	Lipoprotein B cluster	ss00878	43	35	21	32	18	28	16	37	24	26
Clustering-based subsystems	Lysine Biosynthesis	ss00191	12	21	11	9	27	32	14	28	12	13
Clustering-based subsystems	Lysine, threonine, methionine, and cysteine	ss00050	18	14	14	23	7	16	16	25	14	13
Clustering-based subsystems	Lysine, threonine, methionine, and cysteine	ss00052	86	80	37	52	81	124	81	148	68	62
Clustering-based subsystems	Membrane-bound hydrogenase	ss01026	1	0	0	0	0	0	0	0	0	0
Clustering-based subsystems	Methylamine utilization	ss00019	31	24	40	43	43	100	43	78	56	44
Clustering-based subsystems	Molybdopterin oxidoreductase	ss00763	79	77	61	63	19	46	21	50	66	67
Clustering-based subsystems	Monosaccharides	ss00107	63	50	28	27	50	81	39	83	41	36
Clustering-based subsystems	Nucleotidyl-phosphate metabolic cluster	ss00651	1	2	0	1	1	0	0	1	0	0
Clustering-based subsystems	Pigment biosynthesis	ss01065	11	11	4	4	21	38	17	37	11	12
Clustering-based subsystems	Probably GTP or GMP signaling related	ss00604	407	374	220	267	338	598	346	640	338	265
Clustering-based subsystems	Probably Pyrimidine biosynthesis-related	ss00847	18	19	6	8	8	10	6	15	8	9
Clustering-based subsystems	Probably Ybbk-related hypothetical membrane proteins	ss00858	29	19	20	13	15	20	18	43	22	18
Clustering-based subsystems	Probably organic hydroperoxide resistance related hypothetical protein	ss00106	26	23	28	27	45	63	50	80	37	27
Clustering-based subsystems	Proteasome related clusters	ss00179	0	0	0	0	0	0	0	0	0	0
Clustering-based subsystems	Protein export?	ss00315	447	408	216	240	254	419	292	515	289	233
Clustering-based subsystems	Putative GGDEF domain protein related to agglutinin secretion	ss00592	24	21	11	12	21	46	51	68	15	16
Clustering-based subsystems	Putative Isoquinoline 1-oxidoreductase subunit	ss00477	108	110	146	170	105	188	107	174	186	152
Clustering-based subsystems	Putative asociate of RNA polymerase sigma-54 factor rpoN	ss00726	279	232	255	280	342	601	336	586	402	386
Clustering-based subsystems	Putrescine/GABA utilization cluster-temporal,to add to SSs	ss00170	24	29	17	24	25	37	10	25	21	17
Clustering-based subsystems	Pyruvate kinase associated cluster	ss00927	14	23	24	22	5	12	5	14	22	12
Clustering-based subsystems	Recombination related cluster	ss00894	28	22	16	18	12	18	16	34	22	14
Clustering-based subsystems	Related to Menaquinone-cytochrome C reductase	ss00731	2	1	4	3	1	2	1	6	3	3
Clustering-based subsystems	Related to N-acetylglucosamine utilization subsystem?	ss01029	24	20	12	14	41	68	31	61	15	16
Clustering-based subsystems	Ribosomal Protein L28P relates to a set of uncharacterized proteins	ss01032	48	24	26	25	27	40	29	42	29	24
Clustering-based subsystems	Ribosome-related cluster	ss00542	4	4	1	3	2	3	2	4	2	1
Clustering-based subsystems	Ribosome-related cluster	ss00764	85	77	37	46	66	124	75	113	55	43
Clustering-based subsystems	Sarcosine oxidase	ss00785	36	31	18	21	27	56	28	66	22	20
Clustering-based subsystems	Shiga toxin cluster	ss01085	0	1	0	0	1	0	0	0	1	0
Clustering-based subsystems	Sulfatases and sulfatase modifying factor 1 (and a hypothetical)	ss00772	217	179	139	159	158	298	153	344	195	164
Clustering-based subsystems	Three hypotheticals linked to lipoprotein biosynthesis	ss00849	52	36	26	33	33	50	36	55	29	25
Clustering-based subsystems	TldD cluster	ss00255	111	81	50	50	53	83	55	86	39	44
Clustering-based subsystems	Translation	ss00178	16	13	7	9	8	10	8	11	7	9
Clustering-based subsystems	Translation	ss00546	135	130	52	68	69	131	60	160	87	73
Clustering-based subsystems	Tricarboxylate transporter	ss01038	254	250	147	166	187	394	168	330	208	225
Clustering-based subsystems	Two related proteases	ss00680	44	42	15	34	23	34	15	34	33	26
Clustering-based subsystems	Type III secretion system, extended	ss00822	9	11	6	8	14	31	16	25	11	10
Clustering-based subsystems	Unclassified Subsystem	ss00011	124	117	60	73	101	163	93	177	81	69
Clustering-based subsystems	Unclassified Subsystem	ss00015	55	51	24	29	46	82	52	101	56	47
Clustering-based subsystems	Unclassified Subsystem	ss00027	98	86	76	87	75	141	75	143	82	66
Clustering-based subsystems	Unclassified Subsystem	ss00054	2	1	1	0	1	1	1	0	1	2
Clustering-based subsystems	Unclassified Subsystem	ss00061	44	39	14	23	26	46	42	60	27	20
Clustering-based subsystems	Unclassified Subsystem	ss00065	145	112	55	64	221	363	199	358	107	78
Clustering-based subsystems	Unclassified Subsystem	ss00104	91	96	45	56	57	84	52	88	65	57
Clustering-based subsystems	Unclassified Subsystem	ss00120	181	167	84	89	143	271	164	301	135	120
Clustering-based subsystems	Unclassified Subsystem	ss00132	16	13	8	11	41	75	37	64	17	16
Clustering-based subsystems	Unclassified Subsystem	ss00171	119	120	62	67	40	63	37	79	74	69
Clustering-based subsystems	Unclassified Subsystem	ss00176	37	25	10	17	14	35	14	30	17	20
Clustering-based subsystems	Unclassified Subsystem	ss00193	1	0	1	1	1	1	1	1	0	0
Clustering-based subsystems	Unclassified Subsystem	ss00232	73	63	36	44	34	60	34	71	50	25
Clustering-based subsystems	Unclassified Subsystem	ss00243	32	30	31	39	24	59	59	134	33	29
Clustering-based subsystems	Unclassified Subsystem	ss00248	366	358	194	239	314	608	382	745	326	255
Clustering-based subsystems	Unclassified Subsystem	ss00265	10	14	5	1	6	7	3	5	0	1
Clustering-based subsystems	Unclassified Subsystem	ss00266	132	115	51	49	38	104	55	99	76	46
Clustering-based subsystems	Unclassified Subsystem	ss00270	73	65	43	57	90	164	93	144	55	48
Clustering-based subsystems	Unclassified Subsystem	ss00296	50	46	52	56	47	89	48	76	65	47
Clustering-based subsystems	Unclassified Subsystem	ss00302	277	237	173	186	258	459	252	531	229	175
Clustering-based subsystems	Unclassified Subsystem	ss00309	48	33	34	25	45	90	39	71	47	35
Clustering-based subsystems	Unclassified Subsystem	ss00320	6	4	0	0	1	2	0	0	3	3
Clustering-based subsystems	Unclassified Subsystem	ss00323	6	12	2	4	9	9	3	12	8	5
Clustering-based subsystems	Unclassified Subsystem	ss00338	22	24	13	15	12	25	10	21	18	11
Clustering-based subsystems	Unclassified Subsystem	ss00350	21	16	17	9	15	23	17	55	8	2
Clustering-based subsystems	Unclassified Subsystem	ss00352	47	35	32	37	10	24	4	15	35	30
Clustering-based subsystems	Unclassified Subsystem	ss00379	77	66	31	47	62	112	58	123	57	39
Clustering-based subsystems	Unclassified Subsystem	ss00382	314	276	163	203	293	547	332	545	251	215
Clustering-based subsystems	Unclassified Subsystem	ss00399	22	23	13	18	17	30	21	35	18	18
Clustering-based subsystems	Unclassified Subsystem	ss00437	205	194	113	111	160	251	141	277	134	107
Clustering-based subsystems	Unclassified Subsystem	ss00479	87	68	49	60	67	127	82	154	64	46
Clustering-based subsystems	Unclassified Subsystem	ss00498	5	2	2	1	38	52	21	26	6	3
Clustering-based subsystems	Unclassified Subsystem	ss00517	3	1	0	0	1	0	1	2	1	1
Clustering-based subsystems	Unclassified Subsystem	ss00550	7	7	12	6	5	4	4	5	10	7
Clustering-based subsystems	Unclassified Subsystem	ss00609	11	4	6	3	2	3	1	4	2	3
Clustering-based subsystems	Unclassified Subsystem	ss00619	40	35	20	25	22	39	14	42	29	22
Clustering-based subsystems	Unclassified Subsystem	ss00630	316	248	118	170	130	203	94	179	191	170
Clustering-based subsystems	Unclassified Subsystem	ss00632	104	93	61	68	57	93	54	101	73	56
Clustering-based subsystems	Unclassified Subsystem	ss00645	48	35	38	41	115	160	82	142	58	45
Clustering-based subsystems	Unclassified Subsystem	ss00649	111	113	67	64	86	141	86	171	78	70
Clustering-based subsystems	Unclassified Subsystem	ss00665	34	21	13	24	12	20	14	23	17	23
Clustering-based subsystems	Unclassified Subsystem	ss00694	253	202	126	152	200	358	219	440	192	158
Clustering-based subsystems	Unclassified Subsystem	ss00708	185	149	86	95	140	251	134	254	138	115
Clustering-based subsystems	Unclassified Subsystem	ss00727	684	579	329	378	539	882	560	995	556	459
Clustering-based subsystems	Unclassified Subsystem	ss00738	255	225	155	166	206	349	210	390	195	164
Clustering-based subsystems	Unclassified Subsystem	ss00747	4	4	0	0	1	2	1	0	0	0
Clustering-based subsystems	Unclassified Subsystem	ss00820	178	172	82	108	146	254	164	274	147	130
Clustering-based subsystems	Unclassified Subsystem	ss00843	62	75	36	40	29	58	34	51	46	46
Clustering-based subsystems	Unclassified Subsystem	ss00908	434	378	179	204	302	562	337	612	305	247
Clustering-based subsystems	Unclassified Subsystem	ss00910	130	113	56	46	50	97	60	111	72	60
Clustering-based subsystems	Unclassified Subsystem	ss00917	69	58	35	39	38	64	42	86	37	34
Clustering-based subsystems	Unclassified Subsystem	ss00919	12	6	2	2	3	5	2	9	2	3
Clustering-based subsystems	Unclassified Subsystem	ss00920	75	61	33	39	51	85	47	92	53	46
Clustering-based subsystems	Unclassified Subsystem	ss00930	0	1	0	0	0	1	0	1	0	0
Clustering-based subsystems	Unclassified Subsystem	ss00942	184	162	84	97	145	267	150	262	134	123
Clustering-based subsystems	Unclassified Subsystem	ss00987	45	49	23	25	27	42	24	42	29	22
Clustering-based subsystems	Unclassified Subsystem	ss00993	90	62	74	80	85	119	60	102	77	57
Clustering-based subsystems	Unclassified Subsystem	ss01002	175	128	184	220	160	280	181	295	274	228
Clustering-based subsystems	Unclassified Subsystem	ss01014	109	84	72	77	109	178	113	199	93	69
Clustering-based subsystems	Unclassified Subsystem	ss01030	173	137	67	71	152	213	135	271	113	108
Clustering-based subsystems	Unclassified Subsystem	ss01069	4	3	4	5	4	10	5	1	2	2
Clustering-based subsystems	Unclassified Subsystem	ss01093	180	157	106	135	159	257	163	303	159	132
Clustering-based subsystems	Urate degradation	ss00451	24	26	16	32	25	57	23	52	29	23
Clustering-based subsystems	alpha-proteobacterial cluster of hypotheticals	ss00901	70	54	36	46	30	38	29	40	46	45
Clustering-based subsystems	proteosome related	ss00913	61	56	50	62	212	328	181	362	74	50
Clustering-based subsystems	recX and regulatory cluster	ss00633	10	9	6	9	6	11	6	11	10	7
Clustering-based subsystems	tRNA sulfuration	ss00238	48	41	28	34	63	111	65	105	39	32
Cofactors, Vitamins, Prosthetic Groups, Pigments	Biotin	ss01013	614	525	413	495	502	889	470	880	615	471
Cofactors, Vitamins, Prosthetic Groups, Pigments	Coenzyme A	ss00581	450	384	238	231	359	594	378	636	357	311
Cofactors, Vitamins, Prosthetic Groups, Pigments	Coenzyme B	ss00383	0	0	0	0	0	0	0	0	0	0
Cofactors, Vitamins, Prosthetic Groups, Pigments	Coenzyme F420	ss00956	44	30	40	41	112	160	98	193	72	54
Cofactors, Vitamins, Prosthetic Groups, Pigments	Coenzyme M	ss00229	75	60	29	38	25	52	31	66	51	43
Cofactors, Vitamins, Prosthetic Groups, Pigments	Fe-S clusters	ss00673	42	36	18	21	21	33	21	42	27	24
Cofactors, Vitamins, Prosthetic Groups, Pigments	Folate and pterines	ss00088	352	286	158	191	292	483	303	468	292	240
Cofactors, Vitamins, Prosthetic Groups, Pigments	Folate and pterines	ss00295	29	23	22	34	27	42	18	41	32	23
Cofactors, Vitamins, Prosthetic Groups, Pigments	Folate and pterines	ss00341	569	475	295	363	532	900	501	942	472	386
Cofactors, Vitamins, Prosthetic Groups, Pigments	Folate and pterines	ss00348	0	0	0	0	0	0	0	0	0	0
Cofactors, Vitamins, Prosthetic Groups, Pigments	Folate and pterines	ss00380	293	249	122	149	57	124	51	90	178	177
Cofactors, Vitamins, Prosthetic Groups, Pigments	Folate and pterines	ss00512	4	2	1	2	1	2	7	16	3	2
Cofactors, Vitamins, Prosthetic Groups, Pigments	Folate and pterines	ss00674	349	319	160	187	233	405	219	456	224	202
Cofactors, Vitamins, Prosthetic Groups, Pigments	Folate and pterines	ss00835	119	84	77	82	109	191	128	205	94	73
Cofactors, Vitamins, Prosthetic Groups, Pigments	Folate and pterines	ss00918	7	8	5	5	2	4	2	2	7	6
Cofactors, Vitamins, Prosthetic Groups, Pigments	Folate and pterines	ss01062	3	1	4	1	2	4	0	2	2	4
Cofactors, Vitamins, Prosthetic Groups, Pigments	Lipoic acid	ss00144	284	254	164	175	369	589	377	658	251	253
Cofactors, Vitamins, Prosthetic Groups, Pigments	NAD and NADP	ss00345	78	78	49	56	60	93	55	91	56	48
Cofactors, Vitamins, Prosthetic Groups, Pigments	NAD and NADP	ss00925	479	442	267	337	479	774	506	908	433	373
Cofactors, Vitamins, Prosthetic Groups, Pigments	Pyridoxine	ss00313	0	2	0	1	3	1	1	2	0	1
Cofactors, Vitamins, Prosthetic Groups, Pigments	Pyridoxine	ss00850	248	218	121	166	212	382	237	409	198	172
Cofactors, Vitamins, Prosthetic Groups, Pigments	Quinone cofactors	ss00004	120	97	59	62	185	304	158	353	98	92
Cofactors, Vitamins, Prosthetic Groups, Pigments	Quinone cofactors	ss00526	23	21	26	26	29	44	27	73	39	28
Cofactors, Vitamins, Prosthetic Groups, Pigments	Quinone cofactors	ss00574	138	125	205	217	118	218	124	230	278	216
Cofactors, Vitamins, Prosthetic Groups, Pigments	Quinone cofactors	ss00703	10	5	10	10	13	20	18	38	9	11
Cofactors, Vitamins, Prosthetic Groups, Pigments	Quinone cofactors	ss00771	11	6	9	9	14	23	18	51	11	11
Cofactors, Vitamins, Prosthetic Groups, Pigments	Quinone cofactors	ss00795	165	148	87	112	110	193	122	233	134	127
Cofactors, Vitamins, Prosthetic Groups, Pigments	Riboflavin, FMN, FAD	ss00034	181	180	101	138	173	279	203	347	168	143
Cofactors, Vitamins, Prosthetic Groups, Pigments	Riboflavin, FMN, FAD	ss00136	9	11	6	6	3	10	5	14	2	4
Cofactors, Vitamins, Prosthetic Groups, Pigments	Riboflavin, FMN, FAD	ss01073	27	29	13	20	13	26	20	26	18	16
Cofactors, Vitamins, Prosthetic Groups, Pigments	Tetrapyrroles	ss00235	261	233	127	161	161	236	232	450	183	135
Cofactors, Vitamins, Prosthetic Groups, Pigments	Tetrapyrroles	ss00252	343	300	160	202	293	477	274	481	259	189
Cofactors, Vitamins, Prosthetic Groups, Pigments	Tetrapyrroles	ss00544	442	369	225	280	461	704	493	858	310	264
Cofactors, Vitamins, Prosthetic Groups, Pigments	Tetrapyrroles	ss00783	42	46	6	2	16	28	22	32	15	10
Cofactors, Vitamins, Prosthetic Groups, Pigments	Tetrapyrroles	ss00895	189	140	89	109	271	401	264	484	135	111
Cofactors, Vitamins, Prosthetic Groups, Pigments	Tetrapyrroles	ss00977	1	0	0	0	4	3	8	25	0	2
Cofactors, Vitamins, Prosthetic Groups, Pigments	Tetrapyrroles	ss01084	0	4	4	6	3	6	7	27	4	6
Cofactors, Vitamins, Prosthetic Groups, Pigments	Unclassified Subsystem	ss00540	251	252	181	243	190	377	212	385	254	195
DNA Metabolism	DNA recombination	ss01056	184	176	91	105	158	248	163	307	141	142
DNA Metabolism	DNA repair	ss00090	0	0	0	0	0	0	0	0	0	1
DNA Metabolism	DNA repair	ss00092	788	669	433	568	749	1227	734	1299	600	533
DNA Metabolism	DNA repair	ss00335	18	9	5	11	8	19	11	14	12	13
DNA Metabolism	DNA repair	ss00337	94	64	54	49	49	86	56	91	73	55
DNA Metabolism	DNA repair	ss00433	100	89	58	79	92	159	123	193	87	78
DNA Metabolism	DNA repair	ss00531	831	742	349	407	521	1045	547	1150	564	485
DNA Metabolism	DNA repair	ss00623	205	203	97	117	83	146	71	152	145	118
DNA Metabolism	DNA repair	ss00635	509	491	315	387	625	1178	642	1159	560	471
DNA Metabolism	DNA repair	ss00679	365	310	124	184	114	227	152	270	216	175
DNA Metabolism	DNA repair	ss01081	252	230	134	166	297	529	317	552	197	159
DNA Metabolism	DNA replication	ss00310	117	107	77	96	114	226	119	223	92	109
DNA Metabolism	DNA replication	ss00381	286	276	119	145	185	345	202	404	199	181
DNA Metabolism	DNA replication	ss00442	13	12	0	5	24	41	22	48	3	5
DNA Metabolism	DNA replication	ss00600	1354	1175	654	704	903	1481	859	1662	900	727
DNA Metabolism	DNA replication	ss00668	4	3	1	1	1	3	4	1	2	1
DNA Metabolism	DNA replication	ss00760	44	37	16	17	22	44	25	50	23	17
DNA Metabolism	DNA uptake, competence	ss00818	3	2	1	1	1	1	0	2	1	1
DNA Metabolism	Unclassified Subsystem	ss00499	316	300	103	120	85	203	137	285	116	81
DNA Metabolism	Unclassified Subsystem	ss00757	138	115	111	110	107	177	102	206	130	123
DNA Metabolism	Unclassified Subsystem	ss00872	106	107	33	40	27	67	42	96	38	23
DNA Metabolism	Unclassified Subsystem	ss00952	44	42	20	29	33	53	22	64	35	27
DNA Metabolism	Unclassified Subsystem	ss01040	65	58	26	28	31	52	34	52	31	32
Dormancy and Sporulation	Unclassified Subsystem	ss00283	12	13	13	8	12	20	15	24	13	9
Dormancy and Sporulation	Unclassified Subsystem	ss00447	2	1	1	1	0	0	1	1	1	3
Dormancy and Sporulation	Unclassified Subsystem	ss00463	23	17	9	15	29	46	22	59	28	10
Dormancy and Sporulation	Unclassified Subsystem	ss00705	1	0	0	0	1	1	0	1	1	0
Dormancy and Sporulation	Unclassified Subsystem	ss00748	8	9	0	5	3	13	5	9	8	12
Fatty Acids, Lipids, and Isoprenoids	Fatty acids	ss00024	7	9	6	6	7	11	3	7	7	8
Fatty Acids, Lipids, and Isoprenoids	Fatty acids	ss00059	817	745	546	616	671	1101	626	1124	743	609
Fatty Acids, Lipids, and Isoprenoids	Fatty acids	ss00394	133	102	87	101	64	116	54	102	96	81
Fatty Acids, Lipids, and Isoprenoids	Isoprenoids	ss00294	349	313	172	182	327	581	347	637	313	250
Fatty Acids, Lipids, and Isoprenoids	Isoprenoids	ss00372	7	5	1	2	2	6	3	5	3	2
Fatty Acids, Lipids, and Isoprenoids	Isoprenoids	ss00515	169	154	74	96	117	250	113	257	113	107
Fatty Acids, Lipids, and Isoprenoids	Isoprenoids	ss00606	14	28	16	25	19	23	10	27	25	22
Fatty Acids, Lipids, and Isoprenoids	Isoprenoids	ss00861	0	0	0	0	0	0	1	2	0	0
Fatty Acids, Lipids, and Isoprenoids	Isoprenoids	ss01052	219	170	165	192	275	448	345	592	212	171
Fatty Acids, Lipids, and Isoprenoids	Phospholipids	ss00162	524	419	276	342	400	662	369	642	392	327
Fatty Acids, Lipids, and Isoprenoids	Phospholipids	ss00332	3	2	1	1	3	1	1	5	1	2
Fatty Acids, Lipids, and Isoprenoids	Triacylglycerols	ss00931	20	17	13	22	17	32	23	38	24	16
Fatty Acids, Lipids, and Isoprenoids	Unclassified Subsystem	ss00995	435	371	330	387	365	674	408	736	467	412
Membrane Transport	ABC transporters	ss00253	1	0	0	0	0	1	1	0	0	0
Membrane Transport	ABC transporters	ss00513	7	10	9	10	5	10	5	14	2	8
Membrane Transport	ABC transporters	ss00536	583	514	416	520	355	690	378	716	599	521
Membrane Transport	ABC transporters	ss00615	287	321	168	220	232	476	258	528	320	260
Membrane Transport	ABC transporters	ss00681	206	179	131	159	167	329	170	355	221	164
Membrane Transport	ABC transporters	ss00855	49	35	20	27	29	55	24	47	45	19
Membrane Transport	ABC transporters	ss01091	181	136	51	78	80	143	86	153	120	95
Membrane Transport	SecY2-SecA2 specialized system	ss01074	19	11	0	4	9	19	12	23	16	9
Membrane Transport	Sugar Phosphotransferase Systems, PTS	ss00300	1	2	3	3	7	2	3	7	2	2
Membrane Transport	Unclassified Subsystem	ss00111	68	53	37	31	45	78	53	94	45	28
Membrane Transport	Unclassified Subsystem	ss00262	52	37	31	37	36	49	37	58	48	36
Membrane Transport	Unclassified Subsystem	ss00307	583	476	386	467	272	456	342	620	490	369
Membrane Transport	Unclassified Subsystem	ss00659	138	120	91	116	102	202	107	221	136	104
Membrane Transport	Unclassified Subsystem	ss00753	4	3	1	0	0	2	2	2	1	1
Membrane Transport	Unclassified Subsystem	ss00848	21	21	11	9	10	28	11	26	18	12
Membrane Transport	Unclassified Subsystem	ss00940	46	43	15	23	88	128	95	175	30	36
Membrane Transport	Unclassified Subsystem	ss01049	48	48	36	39	48	78	64	103	42	30
Membrane Transport	Uni- Sym- and Antiporters	ss00231	16	20	1	4	32	56	38	65	3	5
Membrane Transport	Uni- Sym- and Antiporters	ss00290	88	89	20	22	93	156	116	180	32	36
Metabolism of Aromatic Compounds	Anaerobic degradation of aromatic compounds	ss00005	1	0	1	1	0	2	0	0	1	0
Metabolism of Aromatic Compounds	Anaerobic degradation of aromatic compounds	ss00155	100	79	34	36	24	47	20	51	69	43
Metabolism of Aromatic Compounds	Metabolism of central aromatic intermediates	ss00226	55	54	112	121	25	44	19	35	126	107
Metabolism of Aromatic Compounds	Metabolism of central aromatic intermediates	ss00246	109	90	95	108	136	212	156	288	119	98
Metabolism of Aromatic Compounds	Metabolism of central aromatic intermediates	ss00611	116	68	112	129	163	273	151	243	153	129
Metabolism of Aromatic Compounds	Metabolism of central aromatic intermediates	ss00730	104	105	95	108	85	173	81	139	127	106
Metabolism of Aromatic Compounds	Metabolism of central aromatic intermediates	ss00735	24	26	19	30	16	37	15	33	33	25
Metabolism of Aromatic Compounds	Metabolism of central aromatic intermediates	ss00996	105	91	82	96	148	236	140	299	120	93
Metabolism of Aromatic Compounds	Peripheral pathways for catabolism of aromatic compounds	ss00089	17	14	21	17	3	12	8	16	11	21
Metabolism of Aromatic Compounds	Peripheral pathways for catabolism of aromatic compounds	ss00103	7	6	3	6	9	14	5	15	7	6
Metabolism of Aromatic Compounds	Peripheral pathways for catabolism of aromatic compounds	ss00133	15	9	20	19	14	26	9	23	16	14
Metabolism of Aromatic Compounds	Peripheral pathways for catabolism of aromatic compounds	ss00149	24	21	24	28	29	44	18	33	21	28
Metabolism of Aromatic Compounds	Peripheral pathways for catabolism of aromatic compounds	ss00161	9	6	11	14	18	28	18	34	15	6
Metabolism of Aromatic Compounds	Peripheral pathways for catabolism of aromatic compounds	ss00167	449	368	315	392	426	720	390	712	503	383
Metabolism of Aromatic Compounds	Peripheral pathways for catabolism of aromatic compounds	ss00222	89	68	96	87	78	144	65	146	101	95
Metabolism of Aromatic Compounds	Peripheral pathways for catabolism of aromatic compounds	ss00316	21	10	10	7	13	25	15	20	10	5
Metabolism of Aromatic Compounds	Peripheral pathways for catabolism of aromatic compounds	ss00524	9	7	17	21	7	13	5	10	18	10
Metabolism of Aromatic Compounds	Peripheral pathways for catabolism of aromatic compounds	ss00658	52	40	75	87	84	145	79	154	87	55
Metabolism of Aromatic Compounds	Peripheral pathways for catabolism of aromatic compounds	ss00675	22	20	16	14	20	38	21	37	33	22
Metabolism of Aromatic Compounds	Peripheral pathways for catabolism of aromatic compounds	ss00775	450	405	216	239	340	626	369	752	381	303
Metabolism of Aromatic Compounds	Unclassified Subsystem	ss00434	161	130	130	169	80	168	81	146	207	173
Metabolism of Aromatic Compounds	Unclassified Subsystem	ss00483	5	5	7	5	9	12	5	13	7	5
Metabolism of Aromatic Compounds	Unclassified Subsystem	ss00547	2	2	1	1	0	1	0	1	0	2
Metabolism of Aromatic Compounds	Unclassified Subsystem	ss00860	6	3	4	2	7	15	4	3	3	4
Metabolism of Aromatic Compounds	Unclassified Subsystem	ss00888	95	86	108	138	103	215	117	234	128	115
Metabolism of Aromatic Compounds	Unclassified Subsystem	ss00944	102	89	121	149	112	231	122	244	138	122
Metabolism of Aromatic Compounds	Unclassified Subsystem	ss01078	38	32	33	44	34	60	31	61	44	44
Miscellaneous	Unclassified Subsystem	ss00159	96	72	42	55	62	120	86	133	84	64
Miscellaneous	Unclassified Subsystem	ss00314	1	2	0	1	1	1	0	0	1	0
Miscellaneous	Unclassified Subsystem	ss00529	7	3	1	0	18	20	18	33	3	2
Miscellaneous	Unclassified Subsystem	ss00556	0	0	0	0	0	0	0	0	0	0
Miscellaneous	Unclassified Subsystem	ss00782	601	558	317	423	492	787	547	986	450	397
Miscellaneous	Unclassified Subsystem	ss00893	14	13	9	9	13	20	18	28	17	8
Miscellaneous	Unclassified Subsystem	ss00909	0	0	0	0	0	0	0	0	0	0
Miscellaneous	Unclassified Subsystem	ss00974	14	4	10	8	7	27	11	20	11	8
Motility and Chemotaxis	Flagellar motility in Prokaryota	ss00030	2	1	1	0	0	1	0	2	0	0
Motility and Chemotaxis	Flagellar motility in Prokaryota	ss00419	383	354	177	227	240	436	267	492	238	195
Motility and Chemotaxis	Flagellar motility in Prokaryota	ss00589	59	58	28	36	47	79	43	71	31	27
Motility and Chemotaxis	Flagellar motility in Prokaryota	ss00741	754	690	383	450	516	943	493	915	480	407
Motility and Chemotaxis	Social motility and nonflagellar swimming in bacteria	ss00082	1	1	1	0	1	1	1	0	0	1
Motility and Chemotaxis	Unclassified Subsystem	ss00076	802	726	496	530	636	1037	678	1207	622	556
Nitrogen Metabolism	Unclassified Subsystem	ss00049	110	86	112	115	143	299	155	248	128	127
Nitrogen Metabolism	Unclassified Subsystem	ss00142	775	697	354	473	424	861	446	831	570	474
Nitrogen Metabolism	Unclassified Subsystem	ss00152	30	26	5	1	3	6	5	8	7	6
Nitrogen Metabolism	Unclassified Subsystem	ss00174	78	61	18	13	12	22	16	34	39	34
Nitrogen Metabolism	Unclassified Subsystem	ss00793	201	211	28	44	52	79	62	121	55	38
Nitrogen Metabolism	Unclassified Subsystem	ss00935	118	119	94	127	100	165	91	182	101	93
Nitrogen Metabolism	Unclassified Subsystem	ss00946	63	41	8	17	29	45	29	47	22	16
Nitrogen Metabolism	Unclassified Subsystem	ss00968	32	32	34	43	17	42	20	46	47	47
Nitrogen Metabolism	Unclassified Subsystem	ss01045	307	276	168	229	386	680	303	556	277	271
Nitrogen Metabolism	Unclassified Subsystem	ss01094	32	35	31	42	84	107	63	113	49	48
Nucleosides and Nucleotides	Detoxification	ss00734	32	31	13	17	34	43	23	47	25	17
Nucleosides and Nucleotides	Detoxification	ss00958	83	78	48	66	85	135	79	168	62	51
Nucleosides and Nucleotides	Purines	ss00063	2	2	0	1	1	0	1	1	1	2
Nucleosides and Nucleotides	Purines	ss00134	1	0	5	2	0	1	1	3	2	1
Nucleosides and Nucleotides	Purines	ss00808	767	707	356	447	634	1073	664	1216	610	477
Nucleosides and Nucleotides	Purines	ss00821	865	789	392	423	619	1136	681	1176	621	508
Nucleosides and Nucleotides	Pyrimidines	ss00219	94	72	66	83	55	110	46	111	91	72
Nucleosides and Nucleotides	Pyrimidines	ss00896	502	449	243	292	445	814	508	939	449	339
Nucleosides and Nucleotides	Unclassified Subsystem	ss00099	189	160	94	106	104	179	99	183	144	127
Nucleosides and Nucleotides	Unclassified Subsystem	ss00471	2	1	0	0	0	0	0	0	0	0
Nucleosides and Nucleotides	Unclassified Subsystem	ss00664	495	452	221	301	409	750	415	814	387	328
Nucleosides and Nucleotides	Unclassified Subsystem	ss00713	240	225	207	261	248	500	289	553	344	308
Nucleosides and Nucleotides	Unclassified Subsystem	ss00714	421	347	179	216	194	388	245	422	283	224
Nucleosides and Nucleotides	Unclassified Subsystem	ss01005	196	169	154	199	276	444	221	411	227	187
Phages, Prophages, Transposable elements	Bacteriophage integration/excision/lysogeny	ss01075	17	18	14	11	8	18	8	28	8	5
Phages, Prophages, Transposable elements	Bacteriophage structural proteins	ss00221	6	3	1	2	2	4	1	3	2	1
Phages, Prophages, Transposable elements	Lysogenic conversion	ss00884	0	0	0	0	0	0	0	0	0	0
Phages, Prophages, Transposable elements	Regulation of Expression	ss00469	0	0	0	0	0	0	0	0	0	0
Phages, Prophages, Transposable elements	Superinfection Exclusion	ss00539	0	0	0	1	0	0	0	0	0	0
Phages, Prophages, Transposable elements	Unclassified Subsystem	ss00119	5	5	0	1	2	1	1	2	0	0
Phages, Prophages, Transposable elements	Unclassified Subsystem	ss00275	8	9	8	8	13	16	3	8	9	8
Phages, Prophages, Transposable elements	Unclassified Subsystem	ss00289	102	85	38	37	52	114	70	109	55	48
Phages, Prophages, Transposable elements	Unclassified Subsystem	ss00458	136	137	76	85	60	133	72	155	78	67
Phages, Prophages, Transposable elements	Unclassified Subsystem	ss00790	52	60	32	30	61	104	51	124	57	40
Phages, Prophages, Transposable elements	Unclassified Subsystem	ss00877	2	2	5	3	0	4	5	9	3	2
Phosphorus Metabolism	Unclassified Subsystem	ss00249	93	85	102	105	94	166	85	148	101	86
Phosphorus Metabolism	Unclassified Subsystem	ss00355	11	10	12	13	7	8	5	12	13	14
Phosphorus Metabolism	Unclassified Subsystem	ss00436	11	9	6	7	5	9	6	12	4	6
Phosphorus Metabolism	Unclassified Subsystem	ss00846	452	379	204	253	311	530	316	648	334	280
Phosphorus Metabolism	Unclassified Subsystem	ss00980	1149	975	541	688	893	1531	912	1732	884	745
Phosphorus Metabolism	Unclassified Subsystem	ss01027	11	8	8	8	5	6	4	10	6	11
Photosynthesis	Electron transport and photophosphorylation	ss00492	3	11	0	1	7	4	30	64	1	1
Photosynthesis	Electron transport and photophosphorylation	ss00643	10	10	0	0	1	1	1	7	2	0
Photosynthesis	Electron transport and photophosphorylation	ss00819	9	11	2	4	11	7	50	159	4	6
Photosynthesis	Electron transport and photophosphorylation	ss00837	0	0	1	0	0	1	0	1	1	0
Photosynthesis	Light-harvesting complexes	ss00002	4	2	3	1	5	4	50	105	4	2
Photosynthesis	Light-harvesting complexes	ss00438	2	3	0	0	1	0	0	0	0	0
Photosynthesis	Light-harvesting complexes	ss01072	20	20	8	5	5	11	9	16	9	9
Photosynthesis	Unclassified Subsystem	ss00358	0	0	0	0	2	14	3	6	0	0
Photosynthesis	Unclassified Subsystem	ss01068	88	65	66	56	91	150	113	177	63	50
Potassium metabolism	Unclassified Subsystem	ss00749	743	646	414	501	702	1228	746	1347	596	498
Potassium metabolism	Unclassified Subsystem	ss00916	19	11	1	1	10	19	11	33	1	2
Protein Metabolism	Protein biosynthesis	ss00017	393	338	217	279	264	465	282	520	414	305
Protein Metabolism	Protein biosynthesis	ss00018	1	2	2	2	3	4	2	2	2	0
Protein Metabolism	Protein biosynthesis	ss00033	289	243	122	151	149	288	157	308	192	155
Protein Metabolism	Protein biosynthesis	ss00058	184	149	94	112	95	178	91	155	128	100
Protein Metabolism	Protein biosynthesis	ss00126	4	2	0	1	1	2	1	5	2	1
Protein Metabolism	Protein biosynthesis	ss00187	592	596	291	359	519	903	521	1060	448	395
Protein Metabolism	Protein biosynthesis	ss00303	0	0	0	0	0	0	0	0	0	0
Protein Metabolism	Protein biosynthesis	ss00367	1	1	0	0	0	0	0	0	0	0
Protein Metabolism	Protein biosynthesis	ss00484	18	19	10	12	12	23	18	29	13	9
Protein Metabolism	Protein biosynthesis	ss00528	35	28	28	27	20	41	19	30	31	28
Protein Metabolism	Protein biosynthesis	ss00577	106	76	42	50	34	65	43	69	52	40
Protein Metabolism	Protein biosynthesis	ss00587	849	899	442	511	744	1319	812	1625	665	580
Protein Metabolism	Protein biosynthesis	ss00762	9	15	6	11	20	25	27	41	10	8
Protein Metabolism	Protein biosynthesis	ss00765	2	6	2	3	2	6	4	13	2	0
Protein Metabolism	Protein biosynthesis	ss00784	14	13	5	6	4	9	7	10	9	5
Protein Metabolism	Protein biosynthesis	ss00825	12	7	6	6	8	12	5	11	6	4
Protein Metabolism	Protein biosynthesis	ss00854	13	10	9	15	13	28	14	25	17	12
Protein Metabolism	Protein biosynthesis	ss00859	296	250	119	142	198	333	195	326	161	147
Protein Metabolism	Protein biosynthesis	ss00874	670	626	281	348	423	761	435	780	417	334
Protein Metabolism	Protein biosynthesis	ss00883	14	11	15	26	13	15	11	13	25	11
Protein Metabolism	Protein biosynthesis	ss00887	8	6	3	4	3	5	2	6	5	3
Protein Metabolism	Protein biosynthesis	ss00950	197	224	97	104	136	231	138	261	121	112
Protein Metabolism	Protein degradation	ss00093	23	15	21	19	92	137	89	139	32	22
Protein Metabolism	Protein degradation	ss00369	212	161	99	128	141	262	148	230	144	130
Protein Metabolism	Protein degradation	ss00548	859	854	430	533	537	1062	684	1229	772	673
Protein Metabolism	Protein degradation	ss00755	84	59	46	73	81	136	85	180	79	69
Protein Metabolism	Protein degradation	ss00805	234	202	100	108	94	169	92	168	114	92
Protein Metabolism	Protein degradation	ss00981	6	3	2	2	3	2	0	2	5	3
Protein Metabolism	Protein folding	ss00567	2	5	1	4	1	1	1	2	3	3
Protein Metabolism	Protein folding	ss00718	482	459	252	273	320	570	369	657	344	301
Protein Metabolism	Protein folding	ss00816	27	24	8	16	9	18	10	17	17	15
Protein Metabolism	Protein folding	ss00912	53	56	28	34	19	42	29	35	30	30
Protein Metabolism	Protein folding	ss00971	153	134	83	100	52	127	75	142	113	89
Protein Metabolism	Protein processing and modification	ss00038	2	0	1	1	1	1	1	0	1	0
Protein Metabolism	Protein processing and modification	ss00211	83	68	34	41	38	74	49	77	58	39
Protein Metabolism	Protein processing and modification	ss00740	26	18	14	11	10	17	12	26	15	11
Protein Metabolism	Protein processing and modification	ss00787	31	37	10	18	29	50	38	59	19	11
Protein Metabolism	Protein processing and modification	ss01034	91	68	57	52	75	126	80	154	79	63
Protein Metabolism	Protein processing and modification	ss01092	158	146	81	87	85	151	85	200	125	101
Protein Metabolism	Secretion	ss00261	43	47	34	47	49	92	35	80	41	32
Protein Metabolism	Secretion	ss00343	9	9	2	6	3	5	3	7	1	3
Protein Metabolism	Secretion	ss01039	29	27	24	35	79	128	47	96	35	30
Protein Metabolism	Selenoproteins	ss00072	14	12	7	9	22	29	18	26	5	10
Protein Metabolism	Selenoproteins	ss00698	96	96	59	69	84	145	92	168	83	67
Protein Metabolism	Selenoproteins	ss00845	235	162	108	130	197	288	193	337	186	156
RNA Metabolism	RNA processing and modification	ss00066	3	3	1	1	3	2	2	4	2	3
RNA Metabolism	RNA processing and modification	ss00091	119	102	46	54	54	86	54	104	65	58
RNA Metabolism	RNA processing and modification	ss00213	4	5	2	4	3	4	1	3	1	2
RNA Metabolism	RNA processing and modification	ss00237	1	2	0	2	0	0	0	0	0	0
RNA Metabolism	RNA processing and modification	ss00251	761	826	441	526	1572	2408	1413	1987	578	538
RNA Metabolism	RNA processing and modification	ss00377	13	10	9	15	13	28	14	25	17	12
RNA Metabolism	RNA processing and modification	ss00389	42	41	18	23	45	75	50	72	32	32
RNA Metabolism	RNA processing and modification	ss00450	286	288	138	167	251	508	256	487	206	169
RNA Metabolism	RNA processing and modification	ss00543	283	231	88	107	130	189	145	251	123	117
RNA Metabolism	RNA processing and modification	ss00571	84	59	30	44	50	77	34	75	50	47
RNA Metabolism	RNA processing and modification	ss00663	93	91	28	34	61	112	78	138	53	51
RNA Metabolism	RNA processing and modification	ss00666	0	1	1	1	0	0	1	0	0	1
RNA Metabolism	RNA processing and modification	ss00798	0	0	0	0	0	0	0	0	0	0
RNA Metabolism	RNA processing and modification	ss00832	3	3	1	2	2	2	1	3	1	0
RNA Metabolism	RNA processing and modification	ss00866	1	0	0	0	0	0	1	1	0	0
RNA Metabolism	RNA processing and modification	ss00879	30	23	14	16	22	32	16	47	12	12
RNA Metabolism	RNA processing and modification	ss00922	208	174	104	122	215	376	191	349	159	121
RNA Metabolism	RNA processing and modification	ss00957	287	234	140	159	168	335	207	440	203	197
RNA Metabolism	RNA processing and modification	ss00982	70	54	29	39	34	66	44	67	52	36
RNA Metabolism	RNA processing and modification	ss01004	1	3	1	1	0	2	2	3	1	2
RNA Metabolism	RNA processing and modification	ss01018	105	97	43	48	32	59	33	60	59	47
RNA Metabolism	RNA processing and modification	ss01064	51	39	20	18	37	50	35	67	25	23
RNA Metabolism	Transcription	ss00023	4	6	3	5	12	15	10	20	8	4
RNA Metabolism	Transcription	ss00200	770	755	349	363	507	960	527	1048	530	465
RNA Metabolism	Transcription	ss00274	1	1	2	1	0	1	0	1	1	0
RNA Metabolism	Transcription	ss00291	0	0	0	0	1	0	0	0	0	0
RNA Metabolism	Transcription	ss00388	10	4	7	2	16	36	19	38	7	3
RNA Metabolism	Transcription	ss00424	5	6	1	2	1	3	1	3	2	1
RNA Metabolism	Transcription	ss00511	9	6	4	10	10	14	12	32	10	8
RNA Metabolism	Transcription	ss00538	0	0	0	0	0	0	0	0	0	0
RNA Metabolism	Transcription	ss00695	0	0	0	1	0	1	0	0	0	0
RNA Metabolism	Transcription	ss00709	533	534	244	301	445	771	465	831	422	401
RNA Metabolism	Transcription	ss00737	302	306	221	261	237	482	272	522	360	304
RNA Metabolism	Transcription	ss00943	1	1	1	1	1	2	1	1	1	0
RNA Metabolism	Transcription	ss01020	0	0	0	0	0	0	0	0	0	0
RNA Metabolism	Unclassified Subsystem	ss00978	242	179	195	225	72	136	111	278	230	153
Regulation and Cell signaling	Antibacterial peptides	ss00461	4	5	3	7	7	17	5	12	2	6
Regulation and Cell signaling	Programmed Cell Death and Toxin-antitoxin Systems	ss00212	33	42	18	20	16	30	30	70	19	14
Regulation and Cell signaling	Programmed Cell Death and Toxin-antitoxin Systems	ss00669	6	5	4	3	1	2	0	6	4	3
Regulation and Cell signaling	Programmed Cell Death and Toxin-antitoxin Systems	ss00869	43	52	39	44	40	72	53	88	50	48
Regulation and Cell signaling	Proteolytic pathway	ss00230	2	1	3	0	1	1	0	0	0	0
Regulation and Cell signaling	Proteolytic pathway	ss00242	50	45	23	35	26	49	23	71	40	30
Regulation and Cell signaling	Proteolytic pathway	ss00701	3	1	1	0	2	8	4	2	4	2
Regulation and Cell signaling	Signal transduction in Eukaryotes	ss00453	26	34	22	28	25	33	17	19	39	23
Regulation and Cell signaling	Unclassified Subsystem	ss00239	8	9	3	3	2	5	3	6	5	3
Regulation and Cell signaling	Unclassified Subsystem	ss00241	90	83	48	52	40	73	42	84	56	44
Regulation and Cell signaling	Unclassified Subsystem	ss00280	378	298	189	233	516	826	531	924	325	271
Regulation and Cell signaling	Unclassified Subsystem	ss00425	14	18	24	29	20	33	20	33	28	25
Regulation and Cell signaling	Unclassified Subsystem	ss00582	100	84	83	90	89	178	78	216	106	77
Regulation and Cell signaling	Unclassified Subsystem	ss00625	84	71	46	58	70	134	87	157	67	62
Regulation and Cell signaling	Unclassified Subsystem	ss00702	459	435	256	349	268	471	294	574	409	317
Regulation and Cell signaling	Unclassified Subsystem	ss00844	139	148	83	95	89	158	102	193	95	81
Regulation and Cell signaling	Unclassified Subsystem	ss00876	641	543	626	741	528	917	603	1224	795	704
Regulation and Cell signaling	Unclassified Subsystem	ss00881	44	50	69	79	42	66	62	90	56	62
Regulation and Cell signaling	Unclassified Subsystem	ss00938	137	127	65	76	92	205	126	234	117	100
Respiration	ATP synthases	ss00357	74	45	6	5	2	9	2	4	1	3
Respiration	ATP synthases	ss00446	682	635	243	335	378	651	414	781	411	332
Respiration	Electron accepting reactions	ss00278	46	51	26	33	13	48	17	28	47	32
Respiration	Electron accepting reactions	ss00505	63	59	52	66	63	131	45	123	65	52
Respiration	Electron accepting reactions	ss00834	448	463	271	312	284	584	303	632	382	325
Respiration	Electron accepting reactions	ss00948	706	521	233	307	227	448	196	454	339	313
Respiration	Electron accepting reactions	ss01063	114	84	74	78	82	139	73	160	89	75
Respiration	Electron donating reactions	ss00147	10	5	0	0	1	0	3	0	0	1
Respiration	Electron donating reactions	ss00247	1152	1036	560	616	764	1398	805	1682	823	669
Respiration	Electron donating reactions	ss00258	127	137	93	119	124	252	158	298	180	128
Respiration	Electron donating reactions	ss00318	0	0	0	0	0	0	0	0	0	0
Respiration	Electron donating reactions	ss00441	185	172	11	16	9	13	7	22	25	15
Respiration	Electron donating reactions	ss00454	180	138	173	218	177	293	177	312	287	224
Respiration	Electron donating reactions	ss00485	567	455	69	78	44	68	30	107	142	126
Respiration	Electron donating reactions	ss00614	1	1	1	1	1	1	0	1	1	0
Respiration	Electron donating reactions	ss00899	5	4	0	0	0	0	0	0	0	1
Respiration	Electron donating reactions	ss01017	14	7	8	9	5	10	5	11	6	7
Respiration	Electron donating reactions	ss01019	12	12	13	12	10	11	9	20	14	10
Respiration	Electron donating reactions	ss01023	308	221	61	84	35	64	42	89	96	84
Respiration	Electron donating reactions	ss01041	274	279	256	301	290	526	282	575	389	312
Respiration	Sodium Ion-Coupled Energetics	ss00983	122	102	54	64	87	148	77	152	78	75
Respiration	Unclassified Subsystem	ss00130	1	1	0	3	0	2	0	1	0	1
Respiration	Unclassified Subsystem	ss00208	44	42	31	39	60	102	74	124	57	52
Respiration	Unclassified Subsystem	ss00268	317	267	149	193	211	362	215	407	228	190
Respiration	Unclassified Subsystem	ss00308	3	8	1	4	1	4	10	46	2	0
Respiration	Unclassified Subsystem	ss00401	101	76	53	71	65	136	79	134	87	58
Respiration	Unclassified Subsystem	ss00557	215	175	60	63	83	130	76	152	71	54
Respiration	Unclassified Subsystem	ss00568	133	112	64	74	92	163	102	176	120	90
Respiration	Unclassified Subsystem	ss00590	25	20	16	24	5	9	3	7	25	14
Respiration	Unclassified Subsystem	ss00617	2	4	2	1	1	3	1	1	3	2
Respiration	Unclassified Subsystem	ss00804	583	492	343	415	265	497	293	582	496	414
Respiration	Unclassified Subsystem	ss00999	10	5	0	4	3	8	4	8	2	3
Respiration	Unclassified Subsystem	ss01055	103	100	18	34	12	25	20	36	39	45
Secondary Metabolism	Aromatic amino acids and derivatives	ss00366	17	16	14	16	19	24	14	25	16	16
Secondary Metabolism	Bacterial cytostatics, differentiation factors and antibiotics	ss00128	2	3	3	3	1	3	1	4	4	0
Secondary Metabolism	Bacterial cytostatics, differentiation factors and antibiotics	ss00223	2	3	2	2	7	25	10	25	3	1
Secondary Metabolism	Bacterial cytostatics, differentiation factors and antibiotics	ss00653	1	1	0	0	3	8	6	4	1	2
Secondary Metabolism	Biologically active compounds in metazoan cell defence and differentiation	ss00304	0	0	0	0	0	0	0	0	0	0
Secondary Metabolism	Biologically active compounds in metazoan cell defence and differentiation	ss00584	115	92	54	81	16	43	18	35	95	86
Secondary Metabolism	Biosynthesis of phenylpropanoids	ss00031	7	5	5	4	2	6	6	6	7	5
Secondary Metabolism	Biosynthesis of phenylpropanoids	ss00071	0	0	0	0	0	0	0	0	0	0
Secondary Metabolism	Biosynthesis of phenylpropanoids	ss00210	5	2	0	3	1	4	2	3	2	0
Secondary Metabolism	Biosynthesis of phenylpropanoids	ss00285	0	0	0	1	0	0	0	0	0	0
Secondary Metabolism	Biosynthesis of phenylpropanoids	ss00322	7	5	5	4	2	6	6	6	7	5
Secondary Metabolism	Biosynthesis of phenylpropanoids	ss00443	38	38	28	34	25	42	30	56	38	20
Secondary Metabolism	Biosynthesis of phenylpropanoids	ss00516	58	36	33	45	156	263	156	271	59	52
Secondary Metabolism	Biosynthesis of phenylpropanoids	ss00696	1	1	0	1	0	1	0	1	1	0
Secondary Metabolism	Biosynthesis of phenylpropanoids	ss00761	0	0	0	0	0	0	1	0	0	0
Secondary Metabolism	Biosynthesis of phenylpropanoids	ss00813	9	7	13	16	36	60	31	76	16	17
Secondary Metabolism	Biosynthesis of phenylpropanoids	ss00817	0	0	0	0	0	0	0	0	0	0
Secondary Metabolism	Biosynthesis of phenylpropanoids	ss00947	15	5	5	4	6	12	16	20	8	5
Secondary Metabolism	Lipid-derived mediators	ss00354	0	0	0	1	1	1	1	1	1	1
Secondary Metabolism	Plant Alkaloids	ss00530	21	24	9	17	10	15	20	25	15	14
Secondary Metabolism	Plant Hormones	ss00166	272	267	174	218	178	350	228	377	261	229
Secondary Metabolism	Plant Hormones	ss00197	201	172	91	114	131	227	154	268	140	125
Secondary Metabolism	Plant Octadecanoids	ss00756	1	0	0	1	0	0	1	0	2	0
Stress Response	Acid stress	ss00973	42	39	21	20	9	19	11	16	28	17
Stress Response	Detoxification	ss01046	7	7	2	3	6	11	8	14	8	4
Stress Response	Osmotic stress	ss00101	8	7	3	9	2	15	3	5	8	0
Stress Response	Osmotic stress	ss00115	78	57	55	82	45	75	44	76	80	72
Stress Response	Osmotic stress	ss00510	14	13	3	3	5	6	3	4	3	2
Stress Response	Osmotic stress	ss00699	229	203	153	203	268	473	268	526	214	163
Stress Response	Oxidative stress	ss00254	73	63	56	73	77	139	61	130	75	74
Stress Response	Oxidative stress	ss00398	96	92	43	45	23	36	22	58	59	39
Stress Response	Oxidative stress	ss00602	342	319	227	299	254	502	319	564	308	262
Stress Response	Oxidative stress	ss00722	223	199	87	128	155	249	137	257	139	126
Stress Response	Oxidative stress	ss00923	142	112	75	84	119	196	150	246	99	89
Stress Response	Oxidative stress	ss01043	101	94	78	95	58	110	56	126	72	59
Stress Response	Unclassified Subsystem	ss00013	325	298	169	212	242	418	211	406	260	222
Stress Response	Unclassified Subsystem	ss00180	43	35	16	25	38	53	51	56	49	31
Stress Response	Unclassified Subsystem	ss00234	237	203	113	150	293	473	267	493	156	121
Stress Response	Unclassified Subsystem	ss00256	879	786	460	560	733	1231	711	1341	630	544
Stress Response	Unclassified Subsystem	ss00464	18	17	19	11	21	33	26	38	29	15
Stress Response	Unclassified Subsystem	ss00486	20	19	8	11	19	30	25	43	25	13
Stress Response	Unclassified Subsystem	ss00671	254	274	290	324	403	719	515	870	427	337
Stress Response	Unclassified Subsystem	ss00676	161	152	68	88	122	185	124	226	125	93
Stress Response	Unclassified Subsystem	ss00732	0	0	0	0	0	1	0	0	0	0
Sulfur Metabolism	Inorganic sulfur assimilation	ss00339	296	281	184	198	271	486	279	552	272	219
Sulfur Metabolism	Organic sulfur assimilation	ss00269	193	158	209	259	158	237	147	251	252	246
Sulfur Metabolism	Organic sulfur assimilation	ss00432	157	149	108	157	269	396	254	488	161	130
Sulfur Metabolism	Organic sulfur assimilation	ss00576	98	87	87	105	101	179	93	189	126	122
Sulfur Metabolism	Organic sulfur assimilation	ss00607	1	0	0	2	0	2	2	8	3	1
Sulfur Metabolism	Organic sulfur assimilation	ss00924	6	5	8	14	9	9	7	9	14	8
Sulfur Metabolism	Unclassified Subsystem	ss00009	112	79	3	2	1	4	0	1	3	3
Sulfur Metabolism	Unclassified Subsystem	ss00629	159	134	95	101	127	195	118	235	114	108
Sulfur Metabolism	Unclassified Subsystem	ss00788	272	233	131	178	113	215	124	231	194	173
Sulfur Metabolism	Unclassified Subsystem	ss01088	77	66	79	79	30	57	32	74	89	89
Unclassified Subsystem	Unclassified Subsystem	ss00000	15	12	8	13	55	80	47	78	13	14
Unclassified Subsystem	Unclassified Subsystem	ss00006	5	5	7	7	4	12	4	5	14	11
Unclassified Subsystem	Unclassified Subsystem	ss00007	1	1	0	0	1	0	0	1	1	0
Unclassified Subsystem	Unclassified Subsystem	ss00010	130	103	33	37	85	140	93	176	52	46
Unclassified Subsystem	Unclassified Subsystem	ss00012	0	0	0	0	0	0	0	0	0	0
Unclassified Subsystem	Unclassified Subsystem	ss00014	81	79	54	71	68	137	58	130	66	64
Unclassified Subsystem	Unclassified Subsystem	ss00020	15	15	11	18	23	36	14	30	16	13
Unclassified Subsystem	Unclassified Subsystem	ss00021	83	73	32	38	45	94	50	97	45	43
Unclassified Subsystem	Unclassified Subsystem	ss00022	292	241	130	142	203	380	220	432	179	141
Unclassified Subsystem	Unclassified Subsystem	ss00025	0	0	0	0	0	0	0	0	0	0
Unclassified Subsystem	Unclassified Subsystem	ss00028	340	320	200	248	252	408	248	457	258	217
Unclassified Subsystem	Unclassified Subsystem	ss00029	315	238	158	168	165	244	138	249	177	142
Unclassified Subsystem	Unclassified Subsystem	ss00032	18	16	10	9	12	20	13	20	10	14
Unclassified Subsystem	Unclassified Subsystem	ss00036	0	0	0	0	0	0	0	0	0	0
Unclassified Subsystem	Unclassified Subsystem	ss00039	33	26	34	36	34	90	37	77	34	24
Unclassified Subsystem	Unclassified Subsystem	ss00040	8	12	8	16	11	22	13	16	17	12
Unclassified Subsystem	Unclassified Subsystem	ss00041	0	0	0	0	1	3	0	1	0	0
Unclassified Subsystem	Unclassified Subsystem	ss00044	22	31	18	40	21	65	27	44	23	30
Unclassified Subsystem	Unclassified Subsystem	ss00046	14	22	10	13	39	56	29	50	22	16
Unclassified Subsystem	Unclassified Subsystem	ss00047	3	4	2	3	1	1	1	3	6	3
Unclassified Subsystem	Unclassified Subsystem	ss00051	0	1	1	0	2	4	2	4	2	1
Unclassified Subsystem	Unclassified Subsystem	ss00062	0	1	1	2	2	6	1	3	4	3
Unclassified Subsystem	Unclassified Subsystem	ss00064	145	135	60	74	56	127	66	112	79	65
Unclassified Subsystem	Unclassified Subsystem	ss00068	64	50	32	49	98	158	98	174	61	41
Unclassified Subsystem	Unclassified Subsystem	ss00073	911	763	490	629	760	1309	758	1339	776	662
Unclassified Subsystem	Unclassified Subsystem	ss00074	1	2	1	1	2	0	0	0	0	0
Unclassified Subsystem	Unclassified Subsystem	ss00077	17	12	6	9	15	19	13	20	15	8
Unclassified Subsystem	Unclassified Subsystem	ss00078	9	9	9	12	5	8	5	11	14	14
Unclassified Subsystem	Unclassified Subsystem	ss00079	38	27	15	14	25	47	17	41	16	20
Unclassified Subsystem	Unclassified Subsystem	ss00080	65	38	28	23	37	69	44	91	48	40
Unclassified Subsystem	Unclassified Subsystem	ss00081	13	5	5	4	5	11	17	23	7	4
Unclassified Subsystem	Unclassified Subsystem	ss00083	12	12	7	7	5	7	5	8	6	5
Unclassified Subsystem	Unclassified Subsystem	ss00094	0	1	0	1	0	0	0	0	0	0
Unclassified Subsystem	Unclassified Subsystem	ss00095	334	268	147	168	161	264	146	290	178	142
Unclassified Subsystem	Unclassified Subsystem	ss00097	42	44	23	30	27	33	20	47	26	27
Unclassified Subsystem	Unclassified Subsystem	ss00098	0	0	0	0	0	0	0	0	0	0
Unclassified Subsystem	Unclassified Subsystem	ss00100	9	7	3	1	1	2	1	3	1	2
Unclassified Subsystem	Unclassified Subsystem	ss00102	0	1	1	1	1	3	2	1	1	1
Unclassified Subsystem	Unclassified Subsystem	ss00108	0	0	0	0	0	0	0	0	0	0
Unclassified Subsystem	Unclassified Subsystem	ss00110	11	7	5	9	10	25	21	42	14	5
Unclassified Subsystem	Unclassified Subsystem	ss00116	5	5	4	3	3	5	1	5	7	6
Unclassified Subsystem	Unclassified Subsystem	ss00123	30	20	10	20	15	31	14	23	23	18
Unclassified Subsystem	Unclassified Subsystem	ss00127	42	33	13	18	17	30	21	29	22	16
Unclassified Subsystem	Unclassified Subsystem	ss00131	13	7	15	11	9	24	11	23	17	16
Unclassified Subsystem	Unclassified Subsystem	ss00137	43	39	28	31	43	69	50	73	41	36
Unclassified Subsystem	Unclassified Subsystem	ss00138	12	9	6	5	19	52	34	52	10	8
Unclassified Subsystem	Unclassified Subsystem	ss00140	22	18	5	9	4	10	7	9	12	16
Unclassified Subsystem	Unclassified Subsystem	ss00141	31	24	20	21	12	12	10	14	21	21
Unclassified Subsystem	Unclassified Subsystem	ss00148	96	74	56	60	74	128	71	154	77	66
Unclassified Subsystem	Unclassified Subsystem	ss00150	120	98	84	103	76	127	82	151	128	98
Unclassified Subsystem	Unclassified Subsystem	ss00154	45	43	65	74	49	73	42	96	63	59
Unclassified Subsystem	Unclassified Subsystem	ss00158	112	88	62	72	56	93	43	88	74	68
Unclassified Subsystem	Unclassified Subsystem	ss00160	3	3	1	2	0	1	1	1	0	0
Unclassified Subsystem	Unclassified Subsystem	ss00164	13	8	3	4	5	5	3	6	7	8
Unclassified Subsystem	Unclassified Subsystem	ss00165	30	22	13	24	33	42	29	42	19	12
Unclassified Subsystem	Unclassified Subsystem	ss00168	47	36	29	38	23	54	33	37	33	23
Unclassified Subsystem	Unclassified Subsystem	ss00173	633	600	322	396	620	1042	618	1112	544	445
Unclassified Subsystem	Unclassified Subsystem	ss00182	19	17	14	18	24	38	25	35	20	19
Unclassified Subsystem	Unclassified Subsystem	ss00184	7	6	4	6	11	18	11	15	9	6
Unclassified Subsystem	Unclassified Subsystem	ss00192	132	115	74	72	95	164	108	174	97	72
Unclassified Subsystem	Unclassified Subsystem	ss00195	13	16	33	35	31	50	26	61	35	27
Unclassified Subsystem	Unclassified Subsystem	ss00198	0	0	0	0	0	0	1	0	0	0
Unclassified Subsystem	Unclassified Subsystem	ss00202	1017	841	477	579	815	1367	803	1489	715	566
Unclassified Subsystem	Unclassified Subsystem	ss00203	1	3	1	2	12	28	15	37	3	3
Unclassified Subsystem	Unclassified Subsystem	ss00205	20	18	19	13	16	30	14	24	12	16
Unclassified Subsystem	Unclassified Subsystem	ss00214	3	6	4	5	14	23	15	23	5	4
Unclassified Subsystem	Unclassified Subsystem	ss00215	5	4	0	2	1	4	0	5	2	3
Unclassified Subsystem	Unclassified Subsystem	ss00217	747	598	312	348	273	476	240	470	372	299
Unclassified Subsystem	Unclassified Subsystem	ss00225	179	162	97	117	103	159	86	139	117	106
Unclassified Subsystem	Unclassified Subsystem	ss00228	926	773	390	479	504	846	441	860	539	408
Unclassified Subsystem	Unclassified Subsystem	ss00233	9	6	0	1	0	2	1	1	1	1
Unclassified Subsystem	Unclassified Subsystem	ss00236	12	11	9	9	47	60	45	90	21	14
Unclassified Subsystem	Unclassified Subsystem	ss00245	5	2	2	1	1	1	0	2	2	2
Unclassified Subsystem	Unclassified Subsystem	ss00257	6	6	7	10	7	13	8	18	13	14
Unclassified Subsystem	Unclassified Subsystem	ss00260	1	2	1	1	0	1	0	0	1	1
Unclassified Subsystem	Unclassified Subsystem	ss00264	0	0	0	0	0	0	0	0	0	0
Unclassified Subsystem	Unclassified Subsystem	ss00271	3	7	0	1	1	6	1	2	2	0
Unclassified Subsystem	Unclassified Subsystem	ss00282	54	46	31	35	30	59	33	69	38	37
Unclassified Subsystem	Unclassified Subsystem	ss00284	29	33	15	16	17	27	14	28	20	16
Unclassified Subsystem	Unclassified Subsystem	ss00287	0	0	0	0	0	1	0	0	0	0
Unclassified Subsystem	Unclassified Subsystem	ss00288	0	1	0	0	0	0	0	0	0	0
Unclassified Subsystem	Unclassified Subsystem	ss00292	10	3	1	2	4	4	2	5	3	4
Unclassified Subsystem	Unclassified Subsystem	ss00297	11	8	4	3	7	10	6	12	7	5
Unclassified Subsystem	Unclassified Subsystem	ss00298	0	1	0	1	0	0	0	2	0	0
Unclassified Subsystem	Unclassified Subsystem	ss00299	14	13	5	6	7	11	4	11	5	10
Unclassified Subsystem	Unclassified Subsystem	ss00301	1	2	1	0	0	0	0	1	1	1
Unclassified Subsystem	Unclassified Subsystem	ss00305	8	8	23	27	22	45	30	50	35	20
Unclassified Subsystem	Unclassified Subsystem	ss00312	23	14	3	5	7	17	7	14	9	9
Unclassified Subsystem	Unclassified Subsystem	ss00324	80	88	58	109	101	147	93	198	98	93
Unclassified Subsystem	Unclassified Subsystem	ss00325	68	50	45	57	47	85	47	69	63	47
Unclassified Subsystem	Unclassified Subsystem	ss00327	0	0	0	0	0	0	0	0	0	0
Unclassified Subsystem	Unclassified Subsystem	ss00331	311	244	141	165	232	457	261	442	217	176
Unclassified Subsystem	Unclassified Subsystem	ss00333	0	0	0	0	0	0	0	0	0	0
Unclassified Subsystem	Unclassified Subsystem	ss00334	6	5	2	0	6	7	4	9	3	5
Unclassified Subsystem	Unclassified Subsystem	ss00336	181	174	111	133	241	457	227	474	197	145
Unclassified Subsystem	Unclassified Subsystem	ss00340	11	10	5	3	3	6	6	2	4	7
Unclassified Subsystem	Unclassified Subsystem	ss00344	4	7	5	5	5	7	3	8	8	9
Unclassified Subsystem	Unclassified Subsystem	ss00347	5	4	2	3	3	2	2	7	2	3
Unclassified Subsystem	Unclassified Subsystem	ss00353	12	10	5	3	2	7	1	2	6	6
Unclassified Subsystem	Unclassified Subsystem	ss00364	132	109	46	56	43	80	55	112	60	54
Unclassified Subsystem	Unclassified Subsystem	ss00365	138	107	79	94	154	258	171	331	95	72
Unclassified Subsystem	Unclassified Subsystem	ss00370	316	273	212	236	203	367	215	424	259	235
Unclassified Subsystem	Unclassified Subsystem	ss00371	63	58	28	37	37	60	31	61	36	31
Unclassified Subsystem	Unclassified Subsystem	ss00373	93	78	52	51	39	59	30	48	60	50
Unclassified Subsystem	Unclassified Subsystem	ss00375	11	9	3	4	4	12	7	14	8	7
Unclassified Subsystem	Unclassified Subsystem	ss00376	74	65	44	52	71	131	46	125	73	55
Unclassified Subsystem	Unclassified Subsystem	ss00378	246	217	129	156	87	131	97	235	170	142
Unclassified Subsystem	Unclassified Subsystem	ss00384	83	51	22	28	15	24	12	12	23	26
Unclassified Subsystem	Unclassified Subsystem	ss00387	7	6	2	3	2	5	2	4	2	1
Unclassified Subsystem	Unclassified Subsystem	ss00390	1	1	1	0	1	1	0	1	1	0
Unclassified Subsystem	Unclassified Subsystem	ss00393	32	24	15	23	16	20	14	26	13	19
Unclassified Subsystem	Unclassified Subsystem	ss00395	4	4	2	3	9	7	3	9	3	2
Unclassified Subsystem	Unclassified Subsystem	ss00396	18	27	18	17	68	98	51	99	25	15
Unclassified Subsystem	Unclassified Subsystem	ss00397	16	21	15	25	29	41	29	52	32	21
Unclassified Subsystem	Unclassified Subsystem	ss00400	8	5	3	4	4	5	3	5	3	3
Unclassified Subsystem	Unclassified Subsystem	ss00402	82	71	32	40	30	57	34	55	45	34
Unclassified Subsystem	Unclassified Subsystem	ss00403	109	94	48	44	26	56	26	50	56	62
Unclassified Subsystem	Unclassified Subsystem	ss00404	81	78	48	54	48	87	45	78	64	56
Unclassified Subsystem	Unclassified Subsystem	ss00405	25	20	13	13	14	26	15	23	15	10
Unclassified Subsystem	Unclassified Subsystem	ss00408	2	0	1	2	2	3	3	6	1	1
Unclassified Subsystem	Unclassified Subsystem	ss00410	69	67	48	57	65	117	62	121	71	65
Unclassified Subsystem	Unclassified Subsystem	ss00411	100	85	89	95	81	142	108	190	98	94
Unclassified Subsystem	Unclassified Subsystem	ss00414	3	8	5	5	25	41	15	34	8	8
Unclassified Subsystem	Unclassified Subsystem	ss00416	37	26	13	14	9	11	18	28	11	21
Unclassified Subsystem	Unclassified Subsystem	ss00417	15	18	10	12	17	20	58	124	12	11
Unclassified Subsystem	Unclassified Subsystem	ss00420	15	8	10	9	73	102	72	108	12	10
Unclassified Subsystem	Unclassified Subsystem	ss00428	0	0	0	0	0	0	0	0	0	1
Unclassified Subsystem	Unclassified Subsystem	ss00429	25	20	13	20	9	18	17	35	28	22
Unclassified Subsystem	Unclassified Subsystem	ss00430	3	4	1	4	4	13	4	13	5	1
Unclassified Subsystem	Unclassified Subsystem	ss00431	13	19	4	4	5	10	2	4	10	3
Unclassified Subsystem	Unclassified Subsystem	ss00439	0	0	0	0	0	0	0	0	0	0
Unclassified Subsystem	Unclassified Subsystem	ss00444	358	304	169	175	266	435	276	479	240	197
Unclassified Subsystem	Unclassified Subsystem	ss00445	1	3	1	2	3	9	10	14	3	4
Unclassified Subsystem	Unclassified Subsystem	ss00448	131	111	95	104	193	333	173	348	130	104
Unclassified Subsystem	Unclassified Subsystem	ss00452	7	5	2	6	3	7	9	8	3	7
Unclassified Subsystem	Unclassified Subsystem	ss00455	275	236	134	139	130	232	123	253	175	144
Unclassified Subsystem	Unclassified Subsystem	ss00467	13	17	5	13	4	9	2	9	9	8
Unclassified Subsystem	Unclassified Subsystem	ss00472	21	15	10	16	12	29	16	25	10	8
Unclassified Subsystem	Unclassified Subsystem	ss00474	300	235	165	188	173	260	181	309	194	182
Unclassified Subsystem	Unclassified Subsystem	ss00476	119	109	75	96	77	148	91	150	120	105
Unclassified Subsystem	Unclassified Subsystem	ss00480	12	10	3	4	1	6	4	9	2	3
Unclassified Subsystem	Unclassified Subsystem	ss00481	2	2	0	1	0	0	0	1	2	1
Unclassified Subsystem	Unclassified Subsystem	ss00482	2	1	0	0	1	1	0	1	3	2
Unclassified Subsystem	Unclassified Subsystem	ss00488	1	2	0	0	5	5	5	1	1	0
Unclassified Subsystem	Unclassified Subsystem	ss00489	0	0	0	0	0	0	0	0	0	0
Unclassified Subsystem	Unclassified Subsystem	ss00493	27	19	15	15	13	23	15	27	12	15
Unclassified Subsystem	Unclassified Subsystem	ss00501	5	3	0	1	2	4	4	4	1	2
Unclassified Subsystem	Unclassified Subsystem	ss00503	19	16	5	11	12	24	14	20	7	11
Unclassified Subsystem	Unclassified Subsystem	ss00506	168	161	91	109	83	147	83	138	112	97
Unclassified Subsystem	Unclassified Subsystem	ss00507	4	3	2	1	0	1	1	2	1	1
Unclassified Subsystem	Unclassified Subsystem	ss00514	23	19	9	10	6	17	7	18	11	9
Unclassified Subsystem	Unclassified Subsystem	ss00518	1	1	0	1	1	1	4	2	1	1
Unclassified Subsystem	Unclassified Subsystem	ss00519	0	0	0	0	0	0	0	1	0	0
Unclassified Subsystem	Unclassified Subsystem	ss00520	51	42	20	18	33	59	20	57	24	21
Unclassified Subsystem	Unclassified Subsystem	ss00521	3	4	3	4	3	4	3	3	4	3
Unclassified Subsystem	Unclassified Subsystem	ss00522	60	45	46	64	72	117	60	86	93	68
Unclassified Subsystem	Unclassified Subsystem	ss00523	14	13	2	4	6	15	4	10	6	4
Unclassified Subsystem	Unclassified Subsystem	ss00532	15	9	4	3	7	11	1	4	6	4
Unclassified Subsystem	Unclassified Subsystem	ss00533	20	13	0	0	4	10	7	12	0	2
Unclassified Subsystem	Unclassified Subsystem	ss00534	15	10	2	1	1	1	0	4	3	1
Unclassified Subsystem	Unclassified Subsystem	ss00535	143	116	90	91	88	146	101	164	90	70
Unclassified Subsystem	Unclassified Subsystem	ss00545	0	0	2	5	0	1	0	0	2	1
Unclassified Subsystem	Unclassified Subsystem	ss00549	9	4	2	5	6	11	4	13	4	2
Unclassified Subsystem	Unclassified Subsystem	ss00551	14	12	1	1	0	0	0	2	1	1
Unclassified Subsystem	Unclassified Subsystem	ss00554	6	6	13	19	16	14	17	37	8	8
Unclassified Subsystem	Unclassified Subsystem	ss00555	4	8	2	4	2	4	2	2	3	3
Unclassified Subsystem	Unclassified Subsystem	ss00559	4	2	0	0	1	1	1	3	0	0
Unclassified Subsystem	Unclassified Subsystem	ss00560	0	0	0	0	0	0	0	0	0	0
Unclassified Subsystem	Unclassified Subsystem	ss00561	1	1	0	0	0	0	0	1	0	0
Unclassified Subsystem	Unclassified Subsystem	ss00562	2	3	7	3	5	5	1	2	1	0
Unclassified Subsystem	Unclassified Subsystem	ss00563	1	1	1	1	1	1	1	2	1	0
Unclassified Subsystem	Unclassified Subsystem	ss00564	137	115	80	80	69	121	81	164	101	75
Unclassified Subsystem	Unclassified Subsystem	ss00565	15	8	6	5	5	22	8	16	6	5
Unclassified Subsystem	Unclassified Subsystem	ss00566	2	2	1	3	3	4	2	5	1	2
Unclassified Subsystem	Unclassified Subsystem	ss00570	20	15	13	15	25	30	17	36	19	18
Unclassified Subsystem	Unclassified Subsystem	ss00573	41	31	6	9	5	14	9	19	12	13
Unclassified Subsystem	Unclassified Subsystem	ss00575	127	88	63	84	126	229	104	243	96	78
Unclassified Subsystem	Unclassified Subsystem	ss00578	214	197	111	128	119	209	119	244	144	133
Unclassified Subsystem	Unclassified Subsystem	ss00579	30	21	16	28	35	61	34	55	26	22
Unclassified Subsystem	Unclassified Subsystem	ss00583	27	26	11	19	16	22	13	27	19	15
Unclassified Subsystem	Unclassified Subsystem	ss00586	96	73	45	59	63	104	67	125	60	44
Unclassified Subsystem	Unclassified Subsystem	ss00591	9	8	11	8	15	23	17	48	14	14
Unclassified Subsystem	Unclassified Subsystem	ss00593	13	10	3	4	4	10	6	10	3	7
Unclassified Subsystem	Unclassified Subsystem	ss00595	0	0	0	0	0	0	0	0	0	1
Unclassified Subsystem	Unclassified Subsystem	ss00597	7	5	5	7	7	10	4	8	5	4
Unclassified Subsystem	Unclassified Subsystem	ss00603	2	1	0	0	0	0	2	1	1	2
Unclassified Subsystem	Unclassified Subsystem	ss00605	363	297	245	256	321	558	302	534	331	287
Unclassified Subsystem	Unclassified Subsystem	ss00608	26	22	21	32	63	126	52	112	27	19
Unclassified Subsystem	Unclassified Subsystem	ss00610	23	9	7	8	9	9	7	20	10	6
Unclassified Subsystem	Unclassified Subsystem	ss00616	162	131	95	112	165	275	152	267	124	107
Unclassified Subsystem	Unclassified Subsystem	ss00622	162	153	124	166	126	222	120	234	155	145
Unclassified Subsystem	Unclassified Subsystem	ss00624	112	98	51	62	61	103	64	117	80	60
Unclassified Subsystem	Unclassified Subsystem	ss00626	140	118	70	99	95	154	100	156	116	74
Unclassified Subsystem	Unclassified Subsystem	ss00627	15	12	7	8	6	12	6	14	12	6
Unclassified Subsystem	Unclassified Subsystem	ss00636	22	15	77	86	11	30	22	41	51	54
Unclassified Subsystem	Unclassified Subsystem	ss00637	11	10	6	3	5	9	4	6	3	2
Unclassified Subsystem	Unclassified Subsystem	ss00639	9	5	1	3	6	7	4	9	6	5
Unclassified Subsystem	Unclassified Subsystem	ss00647	158	144	50	74	96	176	109	155	96	77
Unclassified Subsystem	Unclassified Subsystem	ss00648	15	11	7	9	10	14	11	14	7	8
Unclassified Subsystem	Unclassified Subsystem	ss00650	0	0	0	0	0	0	0	0	0	0
Unclassified Subsystem	Unclassified Subsystem	ss00655	483	405	464	518	324	580	386	732	564	441
Unclassified Subsystem	Unclassified Subsystem	ss00661	10	4	0	0	2	1	1	1	1	0
Unclassified Subsystem	Unclassified Subsystem	ss00667	7	6	4	5	7	7	6	11	5	5
Unclassified Subsystem	Unclassified Subsystem	ss00670	491	410	447	493	580	1019	626	1221	521	416
Unclassified Subsystem	Unclassified Subsystem	ss00672	15	14	2	4	15	24	18	31	7	8
Unclassified Subsystem	Unclassified Subsystem	ss00677	0	0	0	0	0	0	0	1	0	1
Unclassified Subsystem	Unclassified Subsystem	ss00678	130	99	74	99	68	117	58	113	94	72
Unclassified Subsystem	Unclassified Subsystem	ss00682	435	393	296	341	218	366	217	419	328	296
Unclassified Subsystem	Unclassified Subsystem	ss00684	67	54	35	53	76	123	81	138	66	65
Unclassified Subsystem	Unclassified Subsystem	ss00686	1	0	0	0	2	2	3	6	1	1
Unclassified Subsystem	Unclassified Subsystem	ss00687	20	24	20	38	4	15	3	14	31	19
Unclassified Subsystem	Unclassified Subsystem	ss00688	12	7	10	9	14	16	12	16	9	6
Unclassified Subsystem	Unclassified Subsystem	ss00691	2	2	1	1	1	3	2	4	1	2
Unclassified Subsystem	Unclassified Subsystem	ss00692	107	91	44	52	78	111	72	152	65	56
Unclassified Subsystem	Unclassified Subsystem	ss00704	0	0	0	0	0	0	0	0	0	0
Unclassified Subsystem	Unclassified Subsystem	ss00706	37	49	54	52	119	212	126	242	70	64
Unclassified Subsystem	Unclassified Subsystem	ss00707	58	34	47	39	22	36	27	35	38	58
Unclassified Subsystem	Unclassified Subsystem	ss00710	7	7	5	4	3	4	1	3	7	5
Unclassified Subsystem	Unclassified Subsystem	ss00721	0	0	0	0	0	0	0	0	0	0
Unclassified Subsystem	Unclassified Subsystem	ss00723	6	5	3	2	22	36	22	29	2	5
Unclassified Subsystem	Unclassified Subsystem	ss00729	53	54	14	18	22	38	31	62	31	21
Unclassified Subsystem	Unclassified Subsystem	ss00739	3	1	0	2	0	1	1	3	2	0
Unclassified Subsystem	Unclassified Subsystem	ss00743	173	160	80	92	90	153	75	162	117	88
Unclassified Subsystem	Unclassified Subsystem	ss00745	51	46	22	33	27	54	26	52	39	29
Unclassified Subsystem	Unclassified Subsystem	ss00750	160	126	68	93	68	111	65	137	89	77
Unclassified Subsystem	Unclassified Subsystem	ss00751	396	363	197	240	246	364	228	404	280	231
Unclassified Subsystem	Unclassified Subsystem	ss00754	95	96	58	77	107	144	99	163	88	85
Unclassified Subsystem	Unclassified Subsystem	ss00767	2	3	1	1	4	4	2	1	0	1
Unclassified Subsystem	Unclassified Subsystem	ss00769	6	7	2	4	3	4	1	4	10	4
Unclassified Subsystem	Unclassified Subsystem	ss00770	316	286	112	155	107	217	114	215	149	130
Unclassified Subsystem	Unclassified Subsystem	ss00773	2	3	3	1	3	3	1	3	4	1
Unclassified Subsystem	Unclassified Subsystem	ss00776	1	1	0	0	1	1	0	1	0	0
Unclassified Subsystem	Unclassified Subsystem	ss00777	200	163	88	105	101	178	100	168	123	88
Unclassified Subsystem	Unclassified Subsystem	ss00780	78	70	38	41	35	65	42	71	49	39
Unclassified Subsystem	Unclassified Subsystem	ss00789	37	44	28	45	41	82	43	79	49	38
Unclassified Subsystem	Unclassified Subsystem	ss00791	121	105	72	82	55	102	54	107	88	62
Unclassified Subsystem	Unclassified Subsystem	ss00792	17	10	15	22	5	11	6	13	12	21
Unclassified Subsystem	Unclassified Subsystem	ss00794	99	91	47	52	81	146	92	187	89	75
Unclassified Subsystem	Unclassified Subsystem	ss00796	0	0	0	0	0	0	0	0	0	0
Unclassified Subsystem	Unclassified Subsystem	ss00797	113	100	53	73	51	92	54	109	76	65
Unclassified Subsystem	Unclassified Subsystem	ss00801	2	2	1	1	0	0	1	1	0	1
Unclassified Subsystem	Unclassified Subsystem	ss00803	81	60	31	34	29	59	36	57	39	39
Unclassified Subsystem	Unclassified Subsystem	ss00806	5	5	3	3	5	6	12	18	4	3
Unclassified Subsystem	Unclassified Subsystem	ss00807	50	40	27	30	20	40	23	46	29	28
Unclassified Subsystem	Unclassified Subsystem	ss00809	3	6	2	2	3	5	3	5	4	2
Unclassified Subsystem	Unclassified Subsystem	ss00810	2	2	3	4	0	2	1	2	5	2
Unclassified Subsystem	Unclassified Subsystem	ss00811	2	0	3	3	2	2	5	3	1	1
Unclassified Subsystem	Unclassified Subsystem	ss00814	178	158	94	115	120	227	119	206	143	133
Unclassified Subsystem	Unclassified Subsystem	ss00815	314	283	189	215	230	395	216	416	288	223
Unclassified Subsystem	Unclassified Subsystem	ss00823	8	11	14	18	25	47	25	57	19	16
Unclassified Subsystem	Unclassified Subsystem	ss00824	95	79	46	56	58	120	56	91	57	62
Unclassified Subsystem	Unclassified Subsystem	ss00831	8	11	4	4	3	7	3	10	7	9
Unclassified Subsystem	Unclassified Subsystem	ss00839	7	6	4	2	2	4	3	3	5	3
Unclassified Subsystem	Unclassified Subsystem	ss00841	27	11	29	31	27	79	17	36	32	19
Unclassified Subsystem	Unclassified Subsystem	ss00851	47	57	59	57	31	71	34	56	71	67
Unclassified Subsystem	Unclassified Subsystem	ss00852	277	236	100	124	204	397	245	453	199	192
Unclassified Subsystem	Unclassified Subsystem	ss00856	22	13	20	16	17	24	8	21	16	13
Unclassified Subsystem	Unclassified Subsystem	ss00857	8	5	3	5	9	27	15	37	11	8
Unclassified Subsystem	Unclassified Subsystem	ss00865	10	12	6	6	3	7	3	7	6	4
Unclassified Subsystem	Unclassified Subsystem	ss00867	134	106	60	80	62	115	64	115	70	73
Unclassified Subsystem	Unclassified Subsystem	ss00870	4	2	1	1	0	1	2	1	1	1
Unclassified Subsystem	Unclassified Subsystem	ss00871	5	4	5	4	3	5	2	4	2	3
Unclassified Subsystem	Unclassified Subsystem	ss00880	58	50	33	32	52	73	49	96	41	41
Unclassified Subsystem	Unclassified Subsystem	ss00889	127	102	56	68	66	95	52	112	68	47
Unclassified Subsystem	Unclassified Subsystem	ss00892	19	21	12	14	29	62	31	74	21	13
Unclassified Subsystem	Unclassified Subsystem	ss00903	1	1	1	0	1	0	0	0	0	1
Unclassified Subsystem	Unclassified Subsystem	ss00905	30	19	31	28	15	35	22	47	29	18
Unclassified Subsystem	Unclassified Subsystem	ss00907	53	42	19	16	12	23	12	28	31	22
Unclassified Subsystem	Unclassified Subsystem	ss00921	52	42	17	21	31	50	33	44	39	19
Unclassified Subsystem	Unclassified Subsystem	ss00926	76	58	35	46	43	62	42	82	44	33
Unclassified Subsystem	Unclassified Subsystem	ss00928	16	10	6	9	8	11	7	13	9	8
Unclassified Subsystem	Unclassified Subsystem	ss00934	109	90	104	133	160	271	195	379	115	96
Unclassified Subsystem	Unclassified Subsystem	ss00936	3	2	1	1	0	0	1	1	1	1
Unclassified Subsystem	Unclassified Subsystem	ss00941	194	165	91	106	145	246	140	251	146	105
Unclassified Subsystem	Unclassified Subsystem	ss00953	39	29	29	34	30	69	32	62	42	34
Unclassified Subsystem	Unclassified Subsystem	ss00955	0	0	0	0	0	0	0	1	0	0
Unclassified Subsystem	Unclassified Subsystem	ss00960	40	36	22	20	21	41	16	40	35	25
Unclassified Subsystem	Unclassified Subsystem	ss00961	181	169	94	110	192	344	211	330	143	119
Unclassified Subsystem	Unclassified Subsystem	ss00962	595	542	304	329	213	453	280	554	433	365
Unclassified Subsystem	Unclassified Subsystem	ss00964	4	2	0	0	1	0	0	0	2	0
Unclassified Subsystem	Unclassified Subsystem	ss00965	92	81	64	72	65	126	78	143	85	64
Unclassified Subsystem	Unclassified Subsystem	ss00966	7	5	2	4	21	36	26	30	6	7
Unclassified Subsystem	Unclassified Subsystem	ss00967	0	0	0	0	0	0	0	0	0	0
Unclassified Subsystem	Unclassified Subsystem	ss00984	24	21	9	11	13	18	9	19	7	6
Unclassified Subsystem	Unclassified Subsystem	ss00985	21	33	18	15	26	45	30	56	24	21
Unclassified Subsystem	Unclassified Subsystem	ss00992	10	9	6	7	4	10	5	6	3	8
Unclassified Subsystem	Unclassified Subsystem	ss00997	155	139	192	248	82	130	73	109	231	171
Unclassified Subsystem	Unclassified Subsystem	ss01000	37	32	14	18	24	38	21	41	26	17
Unclassified Subsystem	Unclassified Subsystem	ss01001	223	187	96	132	108	223	135	248	121	112
Unclassified Subsystem	Unclassified Subsystem	ss01003	80	67	37	44	38	57	35	70	48	31
Unclassified Subsystem	Unclassified Subsystem	ss01007	33	20	12	13	45	70	32	49	19	15
Unclassified Subsystem	Unclassified Subsystem	ss01008	23	25	12	12	7	9	9	15	18	16
Unclassified Subsystem	Unclassified Subsystem	ss01010	26	19	16	18	11	16	11	10	18	14
Unclassified Subsystem	Unclassified Subsystem	ss01012	36	38	15	19	27	37	22	34	20	16
Unclassified Subsystem	Unclassified Subsystem	ss01016	18	18	6	7	7	7	4	8	10	4
Unclassified Subsystem	Unclassified Subsystem	ss01021	1	1	0	1	0	1	0	0	0	0
Unclassified Subsystem	Unclassified Subsystem	ss01024	194	166	101	127	131	229	147	252	138	107
Unclassified Subsystem	Unclassified Subsystem	ss01028	22	17	11	15	59	89	46	83	24	14
Unclassified Subsystem	Unclassified Subsystem	ss01033	191	171	102	106	131	252	138	268	136	122
Unclassified Subsystem	Unclassified Subsystem	ss01036	96	90	43	48	65	131	69	123	64	55
Unclassified Subsystem	Unclassified Subsystem	ss01037	60	59	81	84	86	147	87	140	131	83
Unclassified Subsystem	Unclassified Subsystem	ss01042	0	1	0	0	0	0	0	0	0	0
Unclassified Subsystem	Unclassified Subsystem	ss01047	43	43	24	28	28	53	29	57	27	23
Unclassified Subsystem	Unclassified Subsystem	ss01051	23	24	16	19	10	20	15	19	15	9
Unclassified Subsystem	Unclassified Subsystem	ss01054	44	20	13	15	7	10	7	22	22	13
Unclassified Subsystem	Unclassified Subsystem	ss01057	0	0	0	0	0	1	0	1	0	0
Unclassified Subsystem	Unclassified Subsystem	ss01066	725	680	282	336	309	561	317	610	361	299
Unclassified Subsystem	Unclassified Subsystem	ss01067	32	26	25	24	17	34	31	45	34	21
Unclassified Subsystem	Unclassified Subsystem	ss01071	112	91	70	88	107	199	112	191	74	83
Unclassified Subsystem	Unclassified Subsystem	ss01077	102	84	47	59	61	89	58	107	68	49
Unclassified Subsystem	Unclassified Subsystem	ss01080	53	49	20	25	8	31	6	21	27	30
Unclassified Subsystem	Unclassified Subsystem	ss01082	1	1	0	0	0	0	2	0	0	0
Unclassified Subsystem	Unclassified Subsystem	ss01083	35	42	39	48	19	40	35	57	49	49
Unclassified Subsystem	Unclassified Subsystem	ss01086	34	28	7	9	7	10	4	16	9	12
Unclassified Subsystem	Unclassified Subsystem	ss01089	9	3	2	5	2	7	0	5	6	5
Virulence	Adhesion	ss00057	1	2	2	2	1	3	3	2	1	1
Virulence	Adhesion	ss00413	0	0	0	0	0	1	0	0	0	0
Virulence	Adhesion	ss00711	8	8	3	4	4	6	2	4	2	1
Virulence	Adhesion	ss00712	6	2	0	2	5	5	7	15	1	3
Virulence	Adhesion	ss00752	256	233	191	216	254	437	238	414	225	184
Virulence	Detection	ss00328	31	24	20	17	15	31	15	24	19	17
Virulence	Invasion and intracellular resistance	ss00026	93	70	70	68	48	89	49	110	70	50
Virulence	Invasion and intracellular resistance	ss00183	1	1	0	0	0	0	1	1	0	0
Virulence	Invasion and intracellular resistance	ss00321	23	15	9	10	12	28	15	38	6	14
Virulence	Invasion and intracellular resistance	ss00342	2	7	1	1	1	2	2	4	0	3
Virulence	Invasion and intracellular resistance	ss00363	0	0	0	0	0	0	0	0	0	0
Virulence	Invasion and intracellular resistance	ss00979	1	1	0	0	0	0	1	1	0	0
Virulence	Iron Scavenging Mechanisms	ss00096	0	0	0	0	0	2	2	3	0	0
Virulence	Iron Scavenging Mechanisms	ss00122	40	40	20	38	82	120	53	119	57	30
Virulence	Iron Scavenging Mechanisms	ss00286	14	8	10	12	14	31	11	20	13	8
Virulence	Iron Scavenging Mechanisms	ss00426	162	167	157	164	191	436	330	526	227	168
Virulence	Iron Scavenging Mechanisms	ss00527	12	10	4	9	11	24	15	38	9	6
Virulence	Iron Scavenging Mechanisms	ss00620	201	172	69	90	157	272	180	299	104	92
Virulence	Iron Scavenging Mechanisms	ss00640	4	8	5	2	5	15	12	12	4	5
Virulence	Iron Scavenging Mechanisms	ss00720	75	54	25	45	53	89	52	105	36	31
Virulence	Iron Scavenging Mechanisms	ss00781	121	101	71	83	94	149	86	150	78	93
Virulence	Iron Scavenging Mechanisms	ss00890	0	1	0	0	1	1	1	2	0	0
Virulence	Iron Scavenging Mechanisms	ss01061	7	10	5	7	7	20	7	11	10	7
Virulence	Pathogenicity islands	ss00157	2	7	2	2	5	5	6	11	3	2
Virulence	Pathogenicity islands	ss00169	0	0	0	0	0	0	1	0	0	1
Virulence	Pathogenicity islands	ss00897	359	332	209	239	258	477	291	564	309	276
Virulence	Quorum sensing and biofilm formation	ss00109	0	0	0	0	0	0	0	0	0	0
Virulence	Quorum sensing and biofilm formation	ss00356	18	20	6	10	6	12	7	14	13	13
Virulence	Quorum sensing and biofilm formation	ss00360	3	1	2	2	5	5	3	6	3	2
Virulence	Quorum sensing and biofilm formation	ss00596	9	4	2	7	6	4	2	5	7	9
Virulence	Regulation of virulence	ss00008	1	0	1	1	0	0	2	2	2	0
Virulence	Regulation of virulence	ss00975	108	96	55	57	65	131	78	134	85	69
Virulence	Regulation of virulence	ss01053	1	0	1	1	0	2	1	0	2	1
Virulence	Resistance to antibiotics and toxic compounds	ss00035	0	0	0	0	0	0	0	0	0	0
Virulence	Resistance to antibiotics and toxic compounds	ss00042	129	103	46	59	25	54	30	67	83	86
Virulence	Resistance to antibiotics and toxic compounds	ss00045	328	314	138	173	266	488	285	538	243	215
Virulence	Resistance to antibiotics and toxic compounds	ss00124	1	1	1	0	1	1	0	1	0	0
Virulence	Resistance to antibiotics and toxic compounds	ss00185	4	2	0	1	2	6	3	6	1	2
Virulence	Resistance to antibiotics and toxic compounds	ss00207	7	8	4	6	4	10	6	12	4	3
Virulence	Resistance to antibiotics and toxic compounds	ss00209	4	5	1	4	0	6	3	7	1	3
Virulence	Resistance to antibiotics and toxic compounds	ss00267	0	0	0	0	0	2	0	0	0	0
Virulence	Resistance to antibiotics and toxic compounds	ss00277	782	655	552	629	247	442	232	431	691	631
Virulence	Resistance to antibiotics and toxic compounds	ss00407	7	6	1	1	2	5	2	4	3	2
Virulence	Resistance to antibiotics and toxic compounds	ss00465	12	7	11	14	38	74	36	51	18	12
Virulence	Resistance to antibiotics and toxic compounds	ss00473	614	558	733	860	298	581	356	593	836	702
Virulence	Resistance to antibiotics and toxic compounds	ss00509	20	13	7	10	6	7	4	7	11	11
Virulence	Resistance to antibiotics and toxic compounds	ss00541	115	81	17	22	40	52	34	76	33	18
Virulence	Resistance to antibiotics and toxic compounds	ss00552	0	0	0	0	0	0	1	4	0	1
Virulence	Resistance to antibiotics and toxic compounds	ss00558	0	0	0	0	0	0	0	0	0	0
Virulence	Resistance to antibiotics and toxic compounds	ss00585	444	396	235	316	298	597	317	642	395	331
Virulence	Resistance to antibiotics and toxic compounds	ss00733	11	13	14	19	7	12	3	9	17	14
Virulence	Resistance to antibiotics and toxic compounds	ss00736	11	8	6	8	4	8	7	17	11	11
Virulence	Resistance to antibiotics and toxic compounds	ss00742	1	2	0	1	1	1	0	2	0	2
Virulence	Resistance to antibiotics and toxic compounds	ss00799	260	224	116	161	168	291	190	346	197	145
Virulence	Resistance to antibiotics and toxic compounds	ss00800	5	5	6	7	0	4	2	0	4	6
Virulence	Resistance to antibiotics and toxic compounds	ss00873	47	47	19	22	5	11	5	12	22	11
Virulence	Resistance to antibiotics and toxic compounds	ss00882	3	4	2	3	5	11	3	11	6	1
Virulence	Resistance to antibiotics and toxic compounds	ss00951	46	31	39	41	47	64	48	81	52	32
Virulence	Resistance to antibiotics and toxic compounds	ss01058	85	73	48	56	76	139	62	135	68	53
Virulence	Resistance to antibiotics and toxic compounds	ss01060	157	120	138	194	154	268	193	343	213	166
Virulence	Toxins and superantigens	ss00422	3	4	0	1	0	4	3	4	2	3
Virulence	Toxins and superantigens	ss00495	0	0	0	0	0	1	1	2	0	1
Virulence	Toxins and superantigens	ss00646	0	1	0	0	1	0	0	1	0	0
Virulence	Toxins and superantigens	ss00914	0	0	0	0	0	0	0	0	0	0
Virulence	Toxins and superantigens	ss01011	0	0	0	0	0	0	0	0	0	0
Virulence	Toxins and superantigens	ss01015	0	0	0	0	0	0	0	0	0	0
Virulence	Type III, Type IV, Type VI, ESAT secretion systems	ss00085	212	154	95	109	58	99	54	111	89	77
Virulence	Type III, Type IV, Type VI, ESAT secretion systems	ss00117	11	8	6	9	14	24	14	24	4	5
Virulence	Type III, Type IV, Type VI, ESAT secretion systems	ss00306	37	35	15	16	8	26	10	15	15	14
Virulence	Type III, Type IV, Type VI, ESAT secretion systems	ss00693	22	20	11	16	15	22	15	36	20	16
Virulence	Type III, Type IV, Type VI, ESAT secretion systems	ss00716	0	0	0	0	0	0	1	0	0	0
Virulence	Type III, Type IV, Type VI, ESAT secretion systems	ss00900	11	8	7	6	8	5	5	9	5	3
Virulence	Type III, Type IV, Type VI, ESAT secretion systems	ss00937	563	483	249	295	206	398	249	467	356	300
Virulence	Type III, Type IV, Type VI, ESAT secretion systems	ss00990	4	3	3	1	2	1	1	3	1	2
Virulence	Type III, Type IV, Type VI, ESAT secretion systems	ss01079	68	51	32	42	57	89	46	79	50	33
Virulence	Unclassified Subsystem	ss00118	758	654	514	583	526	872	563	975	667	602
Virulence	Unclassified Subsystem	ss00129	6	4	4	3	3	4	3	8	5	4
Virulence	Unclassified Subsystem	ss00657	33	20	14	15	22	32	28	53	16	18
Virulence	Unclassified Subsystem	ss00683	17	11	16	16	5	9	3	6	12	8
Virulence	Unclassified Subsystem	ss00697	4	2	0	1	1	1	1	1	0	0
Virulence	Unclassified Subsystem	ss01006	146	117	75	80	120	203	108	218	97	81
