# Supplementary material for: Rapid phylogenetic and functional classification of short genomic fragments with signature peptides
Source: BMC Res Notes. 2012 Aug 28;5:460. doi: 10.1186/1756-0500-5-460 (PMC3772700; doi:10.1186/1756-0500-5-460)
Supplement: Additional file 7 — Reference genomes. This file contains a tab-delimited text table of reference genomes used, with source for each. (TXT 32 kb) [file 1756-0500-5-460-S7.txt]

LEAF_NAME	SOURCE	DIR_NAME	LEVEL1_TAX
Acaryochloris marina	ncbi_Bacteria	Acaryochloris_marina_MBIC11017	Cyanobacteria
Acetohalobium arabaticum	fasta_geba	Acetohalobium_arabaticum_Z-7288_DSM_5501	Firmicutes
Acholeplasma laidlawii	ncbi_Bacteria	Acholeplasma_laidlawii_PG_8A	Firmicutes
Acidimicrobium ferrooxidans	ncbi_Bacteria	Acidimicrobium_ferrooxidans_DSM_10331	Actinobacteria
Acidiphilium cryptum	ncbi_Bacteria	Acidiphilium_cryptum_JF-5	Alphaproteobacteria
Acidithiobacillus ferrooxidans	ncbi_Bacteria	Acidithiobacillus_ferrooxidans_ATCC_23270	Nontaxonomic
Acidobacteria bacterium	ncbi_Bacteria	Acidobacteria_bacterium_Ellin345	Acidobacteria
Acidobacterium capsulatum	ncbi_Bacteria	Acidobacterium_capsulatum_ATCC_51196	Acidobacteria
Acidothermus cellulolyticus	ncbi_Bacteria	Acidothermus_cellulolyticus_11B	Actinobacteria
Acidovorax avenae	ncbi_Bacteria	Acidovorax_avenae_citrulli_AAC00-1	Betaproteobacteria
Acinetobacter baumannii	ncbi_Bacteria	Acinetobacter_baumannii_ATCC_17978	Gammaproteobacteria
Actinobacillus pleuropneumoniae	ncbi_Bacteria	Actinobacillus_pleuropneumoniae_L20	Gammaproteobacteria
Actinomyces odontolyticus	ncbi_HUMAN_MICROBIOM_Bacteria	Actinomyces_odontolyticus_ATCC_17982	Actinobacteria
Actinosynnema mirum	fasta_geba	Actinosynnema_mirum_101_DSM_43827	Actinobacteria
Aeromonas hydrophila	ncbi_Bacteria	Aeromonas_hydrophila_ATCC_7966	Gammaproteobacteria
Agreia	fasta_jgi	Agreia_sp._PHSC20C1	Actinobacteria
Agrobacterium tumefaciens	ncbi_Bacteria	Agrobacterium_tumefaciens_C58_Cereon	Alphaproteobacteria
Akkermansia muciniphila	ncbi_Bacteria	Akkermansia_muciniphila_ATCC_BAA_835	Verrucomicrobia
Alcanivorax borkumensis	ncbi_Bacteria	Alcanivorax_borkumensis_SK2	Gammaproteobacteria
Algoriphagus	fasta_jgi	Algoriphagus_sp._PR1	Bacteroidetes
Alicyclobacillus acidocaldarius	fasta_jgi	Alicyclobacillus_acidocaldarius_LAA1	Firmicutes
Aliivibrio salmonicida	ncbi_Bacteria	Aliivibrio_salmonicida_LFI1238	Gammaproteobacteria
Alistipes putredinis	ncbi_HUMAN_MICROBIOM_Bacteria	Alistipes_putredinis_DSM_17216	Bacteroidetes
Alkalilimnicola ehrlichii	ncbi_Bacteria	Alkalilimnicola_ehrlichei_MLHE-1	Gammaproteobacteria
Alkaliphilus metalliredigens	ncbi_Bacteria	Alkaliphilus_metalliredigens_QYMF	Firmicutes
Alteromonadales	fasta_jcvi	Alteromonadales_TW-7	Gammaproteobacteria
Aminobacterium colombiense	fasta_geba	Aminobacterium_colombiense_ALA-1_DSM_12261	Nontaxonomic
Aminomonas paucivorans	fasta_geba	Aminomonas_paucivorans_GLU-3_DSM_12260	Synergistetes
Amoebophilus asiaticus	ncbi_Bacteria	Candidatus_Amoebophilus_asiaticus_5a2	Bacteroidetes
Anabaena variabilis	ncbi_Bacteria	Anabaena_variabilis_ATCC_29413	Cyanobacteria
Anaerocellum thermophilum	ncbi_Bacteria	Anaerocellum_thermophilum_DSM_6725	Firmicutes
Anaerococcus hydrogenalis	ncbi_HUMAN_MICROBIOM_Bacteria	Anaerococcus_hydrogenalis_DSM_7454	Firmicutes
Anaerofustis stercorihominis	ncbi_HUMAN_MICROBIOM_Bacteria	Anaerofustis_stercorihominis_DSM_17244	Firmicutes
Anaerostipes caccae	ncbi_HUMAN_MICROBIOM_Bacteria	Anaerostipes_caccae_DSM_14662	Firmicutes
Anaerotruncus colihominis	ncbi_HUMAN_MICROBIOM_Bacteria	Anaerotruncus_colihominis_DSM_17241	Firmicutes
Anaplasma marginale	ncbi_Bacteria	Anaplasma_marginale_Florida	Alphaproteobacteria
Anoxybacillus flavithermus	ncbi_Bacteria	Anoxybacillus_flavithermus_WK1	Firmicutes
Aquifex aeolicus	ncbi_Bacteria	Aquifex_aeolicus	Aquificae
Arcobacter butzleri	ncbi_Bacteria	Arcobacter_butzleri_RM4018	Epsilonproteobacteria
Aromatoleum aromaticum	ncbi_Bacteria	Aromatoleum_aromaticum_EbN1	Betaproteobacteria
Arthrobacter aurescens	ncbi_Bacteria	Arthrobacter_aurescens_TC1	Actinobacteria
Arthrospira maxima	fasta_jgi	Arthrospira_maxima_CS-328	Cyanobacteria
Aurantimonas	fasta_jgi	Aurantimonas_sp._SI85-9A1	Alphaproteobacteria
Azoarcus	ncbi_Bacteria	Azoarcus_BH72	Betaproteobacteria
Azotobacter vinelandii	ncbi_Bacteria	Azotobacter_vinelandii_DJ	Gammaproteobacteria
Bacillus subtilis	ncbi_Bacteria	Bacillus_subtilis	Firmicutes
Bacteroides fragilis	ncbi_Bacteria	Bacteroides_fragilis_NCTC_9434	Bacteroidetes
Bartonella henselae	ncbi_Bacteria	Bartonella_henselae_Houston-1	Alphaproteobacteria
Baumannia cicadellinicola	ncbi_Bacteria	Baumannia_cicadellinicola_Homalodisca_coagulata	Gammaproteobacteria
Bdellovibrio bacteriovorus	ncbi_Bacteria	Bdellovibrio_bacteriovorus	Deltaproteobacteria
Beggiatoa	fasta_jgi	Beggiatoa_sp._PS	Gammaproteobacteria
Beijerinckia indica	ncbi_Bacteria	Beijerinckia_indica_ATCC_9039	Alphaproteobacteria
Beutenbergia cavernae	ncbi_Bacteria	Beutenbergia_cavernae_DSM_12333	Actinobacteria
Bifidobacterium adolescentis	ncbi_Bacteria	Bifidobacterium_adolescentis_ATCC_15703	Actinobacteria
Blastopirellula marina	fasta_jgi	Blastopirellula_marina_DSM_3645	Planctomycetes
Bordetella bronchiseptica	ncbi_Bacteria	Bordetella_bronchiseptica	Betaproteobacteria
Borrelia burgdorferi	ncbi_Bacteria	Borrelia_burgdorferi	Spirochaetes
Brachybacterium faecium	fasta_geba	Brachybacterium_faecium_DSM_4810	Actinobacteria
Brachyspira hyodysenteriae	ncbi_Bacteria	Brachyspira_hyodysenteriae_WA1	Spirochaetes
Bradyrhizobium japonicum	ncbi_Bacteria	Bradyrhizobium_japonicum	Alphaproteobacteria
Brevibacillus brevis	ncbi_Bacteria	Brevibacillus_brevis_NBRC_100599	Firmicutes
Brevibacterium linens	fasta_jgi	Brevibacterium_linens_BL2	Actinobacteria
Brevundimonas	fasta_jcvi	Brevundimonas_sp._BAL3	Alphaproteobacteria
Brucella suis	ncbi_Bacteria	Brucella_suis_ATCC_23445	Alphaproteobacteria
Buchnera aphidicola	ncbi_Bacteria	Buchnera_aphidicola	Gammaproteobacteria
Burkholderia pseudomallei	ncbi_Bacteria	Burkholderia_pseudomallei_K96243	Betaproteobacteria
Caldicellulosiruptor saccharolyticus	ncbi_Bacteria	Caldicellulosiruptor_saccharolyticus_DSM_8903	Firmicutes
Caminibacter mediatlanticus	fasta_jgi	Caminibacter_mediatlanticus_TB-2	Epsilonproteobacteria
Campylobacter jejuni	ncbi_Bacteria	Campylobacter_jejuni	Epsilonproteobacteria
Candidatus Phytoplasma asteris	ncbi_Bacteria	Aster_yellows_witches-broom_phytoplasma_AYWB	Firmicutes
Capnocytophaga sputigena	fasta_jgi	Capnocytophaga_sputigena_Capno	Bacteroidetes
Carboxydothermus hydrogenoformans	ncbi_Bacteria	Carboxydothermus_hydrogenoformans_Z-2901	Firmicutes
Carnobacterium	fasta_jgi	Carnobacterium_sp._AT7	Firmicutes
Catenulispora acidiphila	fasta_geba	Catenulispora_acidiphila_ID139908_DSM_44928	Actinobacteria
Caulobacter crescentus	ncbi_Bacteria	Caulobacter_crescentus	Alphaproteobacteria
Cellulomonas flavigena	fasta_geba	Cellulomonas_flavigena_134_DSM_20109	Actinobacteria
Cellulophaga	fasta_jgi	Cellulophaga_sp._MED134	Bacteroidetes
Cellvibrio japonicus	ncbi_Bacteria	Cellvibrio_japonicus_Ueda107	Gammaproteobacteria
Chitinophaga pinensis	fasta_geba	Chitinophaga_pinensis_UQM_2034_DSM_2588	Bacteroidetes
Chlamydia trachomatis	ncbi_Bacteria	Chlamydia_trachomatis	Chlamydiae
Chlamydophila pneumoniae	ncbi_Bacteria	Chlamydophila_pneumoniae_AR39	Chlamydiae
Chlorobaculum parvum	ncbi_Bacteria	Chlorobaculum_parvum_NCIB_8327	Bacteroidetes
Chlorobium tepidum	ncbi_Bacteria	Chlorobium_tepidum_TLS	Bacteroidetes
Chloroflexus aurantiacus	ncbi_Bacteria	Chloroflexus_aurantiacus_J_10_fl	Chloroflexi
Chloroherpeton thalassium	ncbi_Bacteria	Chloroherpeton_thalassium_ATCC_35110	Bacteroidetes
Chromohalobacter salexigens	ncbi_Bacteria	Chromohalobacter_salexigens_DSM_3043	Gammaproteobacteria
Citrobacter koseri	ncbi_Bacteria	Citrobacter_koseri_ATCC_BAA-895	Gammaproteobacteria
Clavibacter michiganensis	ncbi_Bacteria	Clavibacter_michiganensis_sepedonicus	Actinobacteria
Clostridium difficile	ncbi_Bacteria	Clostridium_difficile_630	Firmicutes
Collinsella intestinalis	ncbi_HUMAN_MICROBIOM_Bacteria	Collinsella_intestinalis_DSM_13280	Actinobacteria
Colwellia psychrerythraea	ncbi_Bacteria	Colwellia_psychrerythraea_34H	Gammaproteobacteria
Comamonas testosteroni	fasta_jgi	Comamonas_testosteroni_KF-1	Betaproteobacteria
Conexibacter woesei	fasta_geba	Conexibacter_woesei_ID131577_DSM_14684	Actinobacteria
Congregibacter litoralis	fasta_jgi	Congregibacter_litoralis_KT71	Gammaproteobacteria
Coprococcus eutactus	ncbi_HUMAN_MICROBIOM_Bacteria	Coprococcus_eutactus_ATCC_27759	Firmicutes
Coprothermobacter proteolyticus	ncbi_Bacteria	Coprothermobacter_proteolyticus_DSM_5265	Firmicutes
Coraliomargarita akajimensis	fasta_geba	Coraliomargarita_akajimensis_DSM_45221	Verrucomicrobia
Corynebacterium diphtheriae	ncbi_Bacteria	Corynebacterium_diphtheriae	Actinobacteria
Coxiella burnetii	ncbi_Bacteria	Coxiella_burnetii	Gammaproteobacteria
Croceibacter atlanticus	fasta_jgi	Croceibacter_atlanticus_HTCC2559	Bacteroidetes
Crocosphaera watsonii	fasta_jgi	Crocosphaera_watsonii_WH_8501	Cyanobacteria
Cryptobacterium curtum	fasta_geba	Cryptobacterium_curtum_DSM_15641	Actinobacteria
Cupriavidus taiwanensis	ncbi_Bacteria	Cupriavidus_taiwanensis	Betaproteobacteria
Cyanothece	ncbi_Bacteria	Cyanothece_ATCC_51142	Cyanobacteria
Cytophaga hutchinsonii	ncbi_Bacteria	Cytophaga_hutchinsonii_ATCC_33406	Bacteroidetes
Dechloromonas aromatica	ncbi_Bacteria	Dechloromonas_aromatica_RCB	Betaproteobacteria
Dehalococcoides ethenogenes	ncbi_Bacteria	Dehalococcoides_ethenogenes_195	Chloroflexi
Deinococcus radiodurans	ncbi_Bacteria	Deinococcus_radiodurans	Deinococcus
Delftia acidovorans	ncbi_Bacteria	Delftia_acidovorans_SPH-1	Betaproteobacteria
Desulfatibacillum alkenivorans	ncbi_Bacteria	Desulfatibacillum_alkenivorans_AK_01	Deltaproteobacteria
Desulfitobacterium hafniense	ncbi_Bacteria	Desulfitobacterium_hafniense_DCB_2	Firmicutes
Desulfobacterium autotrophicum	ncbi_Bacteria	Desulfobacterium_autotrophicum_HRM2	Deltaproteobacteria
Desulfobulbus propionicus	fasta_geba	Desulfobulbus_propionicus_Lindhorst_DSM_2032	Deltaproteobacteria
Desulfohalobium retbaense	fasta_geba	Desulfohalobium_retbaense_DSM_5692	Deltaproteobacteria
Desulfomicrobium baculatum	fasta_geba	Desulfomicrobium_baculatum_DSM_4028	Deltaproteobacteria
Desulfotalea psychrophila	ncbi_Bacteria	Desulfotalea_psychrophila_LSv54	Deltaproteobacteria
Desulfotomaculum reducens	ncbi_Bacteria	Desulfotomaculum_reducens_MI-1	Firmicutes
Desulfovibrio vulgaris	ncbi_Bacteria	Desulfovibrio_vulgaris_DP4	Deltaproteobacteria
Desulfuromonas acetoxidans	fasta_jgi	Desulfuromonas_acetoxidans_DSM_684	Deltaproteobacteria
Dethiosulfovibrio peptidovorans	fasta_geba	Dethiosulfovibrio_peptidovorans_SEBR_4207_DSM_11002	Synergistetes
Diaphorobacter	ncbi_Bacteria	Diaphorobacter_TPSY	Betaproteobacteria
Dichelobacter nodosus	ncbi_Bacteria	Dichelobacter_nodosus_VCS1703A	Gammaproteobacteria
Dictyoglomus turgidum	ncbi_Bacteria	Dictyoglomus_turgidum_DSM_6724	Other
Dinoroseobacter shibae	ncbi_Bacteria	Dinoroseobacter_shibae_DFL_12	Alphaproteobacteria
Dorea formicigenerans	ncbi_HUMAN_MICROBIOM_Bacteria	Dorea_formicigenerans_ATCC_27755	Firmicutes
Dyadobacter fermentans	fasta_geba	Dyadobacter_fermentans_NS_114_DSM_18053	Bacteroidetes
Edwardsiella ictaluri	ncbi_Bacteria	Edwardsiella_ictaluri_93_146	Gammaproteobacteria
Eggerthella lenta	fasta_geba	Eggerthella_lenta_VPI_0255_DSM_2243	Actinobacteria
Ehrlichia canis	ncbi_Bacteria	Ehrlichia_canis_Jake	Alphaproteobacteria
Elusimicrobium minutum	ncbi_Bacteria	Elusimicrobium_minutum_Pei191	Other
Endoriftia persephone	fasta_jgi	Endoriftia_persephone_Hot96_1+Hot96_2	Gammaproteobacteria
Enterobacter sakazakii	ncbi_Bacteria	Enterobacter_sakazakii_ATCC_BAA-894	Gammaproteobacteria
Enterococcus faecalis	ncbi_Bacteria	Enterococcus_faecalis_V583	Firmicutes
Epulopiscium	fasta_jgi	Epulopiscium_sp._N.t._morphotype_B	Firmicutes
Erwinia atroseptica	ncbi_Bacteria	Erwinia_carotovora_atroseptica_SCRI1043	Gammaproteobacteria
Erythrobacter litoralis	ncbi_Bacteria	Erythrobacter_litoralis_HTCC2594	Alphaproteobacteria
Escherichia coli	ncbi_Bacteria	Escherichia_coli_K_12_substr__DH10B	Gammaproteobacteria
Eubacterium eligens	ncbi_Bacteria	Eubacterium_eligens_ATCC_27750	Firmicutes
Exiguobacterium sibiricum	ncbi_Bacteria	Exiguobacterium_sibiricum_255_15	Firmicutes
Faecalibacterium prausnitzii	fasta_jgi	Faecalibacterium_prausnitzii_M21-2	Firmicutes
Ferrimonas balearica	fasta_geba	Ferrimonas_balearica_DSM_9799	Gammaproteobacteria
Fervidobacterium nodosum	ncbi_Bacteria	Fervidobacterium_nodosum_Rt17-B1	Thermotogae
Finegoldia magna	ncbi_Bacteria	Finegoldia_magna_ATCC_29328	Firmicutes
Flavobacteria bacterium	fasta_jgi	Flavobacteria_bacterium_BAL38	Bacteroidetes
Flavobacteriales bacterium	fasta_jgi	Flavobacteriales_bacterium_ALC-1	Bacteroidetes
Flavobacterium johnsoniae	ncbi_Bacteria	Flavobacterium_johnsoniae_UW101	Bacteroidetes
Francisella tularensis	ncbi_Bacteria	Francisella_tularensis_holarctica	Gammaproteobacteria
Frankia alni	ncbi_Bacteria	Frankia_alni_ACN14a	Actinobacteria
Fulvimarina pelagi	fasta_jgi	Fulvimarina_pelagi_HTCC2506	Alphaproteobacteria
Gemmata obscuriglobus	fasta_jgi	Gemmata_obscuriglobus_UQM_2246	Planctomycetes
Gemmatimonas aurantiaca	ncbi_Bacteria	Gemmatimonas_aurantiaca_T_27	Other
Geobacillus kaustophilus	ncbi_Bacteria	Geobacillus_kaustophilus_HTA426	Firmicutes
Geobacter sulfurreducens	ncbi_Bacteria	Geobacter_sulfurreducens	Deltaproteobacteria
Geodermatophilus obscurus	fasta_geba	Geodermatophilus_obscurus_G-20_DSM_43160	Actinobacteria
Gloeobacter violaceus	ncbi_Bacteria	Gloeobacter_violaceus	Cyanobacteria
Gluconacetobacter diazotrophicus	ncbi_Bacteria	Gluconacetobacter_diazotrophicus_PAl5	Alphaproteobacteria
Gluconobacter oxydans	ncbi_Bacteria	Gluconobacter_oxydans_621H	Alphaproteobacteria
Gordonia bronchialis	fasta_geba	Gordonia_bronchialis_DSM_43247	Actinobacteria
Gramella forsetii	ncbi_Bacteria	Gramella_forsetii_KT0803	Bacteroidetes
Haemophilus influenzae	ncbi_Bacteria	Haemophilus_influenzae	Gammaproteobacteria
Hahella chejuensis	ncbi_Bacteria	Hahella_chejuensis_KCTC_2396	Gammaproteobacteria
Halanaerobium praevalens	fasta_geba	Halanaerobium_praevalens_DSM_2228	Firmicutes
Haliangium ochraceum	fasta_geba	Haliangium_ochraceum_SMP-2_DSM_14365	Deltaproteobacteria
Halorhodospira halophila	ncbi_Bacteria	Halorhodospira_halophila_SL1	Gammaproteobacteria
Halothermothrix orenii	ncbi_Bacteria	Halothermothrix_orenii_H_168	Firmicutes
Helicobacter pylori	ncbi_Bacteria	Helicobacter_pylori_26695	Epsilonproteobacteria
Heliobacterium modesticaldum	ncbi_Bacteria	Heliobacterium_modesticaldum_Ice1	Firmicutes
Herminiimonas arsenicoxydans	ncbi_Bacteria	Herminiimonas_arsenicoxydans	Betaproteobacteria
Herpetosiphon aurantiacus	ncbi_Bacteria	Herpetosiphon_aurantiacus_ATCC_23779	Chloroflexi
Hoeflea phototrophica	fasta_jgi	Hoeflea_phototrophica_DFL-43	Alphaproteobacteria
Hydrogenivirga	fasta_jgi	Hydrogenivirga_sp._128-5-R1-1	Aquificae
Hydrogenobaculum	ncbi_Bacteria	Hydrogenobaculum_Y04AAS1	Aquificae
Hyphomonas neptunium	ncbi_Bacteria	Hyphomonas_neptunium_ATCC_15444	Alphaproteobacteria
Idiomarina loihiensis	ncbi_Bacteria	Idiomarina_loihiensis_L2TR	Gammaproteobacteria
Isosphaera pallida	fasta_geba	Isosphaera_pallida_IS1B_ATCC_43644	Planctomycetes
Janibacter	fasta_jgi	Janibacter_sp._HTCC2649	Actinobacteria
Jannaschia	ncbi_Bacteria	Jannaschia_CCS1	Alphaproteobacteria
Janthinobacterium	ncbi_Bacteria	Janthinobacterium_Marseille	Betaproteobacteria
Jonesia denitrificans	fasta_geba	Jonesia_denitrificans_DSM_20603	Actinobacteria
Kangiella koreensis	fasta_geba	Kangiella_koreensis_SW-125_DSM_16069	Gammaproteobacteria
Kineococcus radiotolerans	ncbi_Bacteria	Kineococcus_radiotolerans_SRS30216	Actinobacteria
Klebsiella pneumoniae	ncbi_Bacteria	Klebsiella_pneumoniae_342	Gammaproteobacteria
Kocuria rhizophila	ncbi_Bacteria	Kocuria_rhizophila_DC2201	Actinobacteria
Kordia algicida	fasta_jgi	Kordia_algicida_OT-1	Bacteroidetes
Kosmotoga olearia	ncbi_Bacteria	Kosmotoga_olearia_TBF_19_5_1	Thermotogae
Kribbella flavida	fasta_geba	Kribbella_flavida_DSM_17836	Actinobacteria
Ktedonobacter racemifer	fasta_geba	Ktedonobacter_racemifer_SOSP1-21_DSM_44963	Chloroflexi
Kytococcus sedentarius	fasta_geba	Kytococcus_sedentarius_DSM_20547	Actinobacteria
Lactobacillus casei	ncbi_Bacteria	Lactobacillus_casei	Firmicutes
Lactococcus lactis	ncbi_Bacteria	Lactococcus_lactis_cremoris_MG1363	Firmicutes
Laribacter hongkongensis	ncbi_Bacteria	Laribacter_hongkongensis_HLHK9	Betaproteobacteria
Lawsonia intracellularis	ncbi_Bacteria	Lawsonia_intracellularis_PHE_MN1-00	Deltaproteobacteria
Leeuwenhoekiella blandensis	fasta_jgi	Leeuwenhoekiella_blandensis_MED217	Bacteroidetes
Legionella pneumophila	ncbi_Bacteria	Legionella_pneumophila_Corby	Gammaproteobacteria
Leifsonia xyli	ncbi_Bacteria	Leifsonia_xyli_xyli_CTCB0	Actinobacteria
Lentisphaera araneosa	fasta_jgi	Lentisphaera_araneosa_HTCC2155	Chlamydiae
Leptospira interrogans	ncbi_Bacteria	Leptospira_interrogans_serovar_Copenhageni	Spirochaetes
Leptothrix cholodnii	ncbi_Bacteria	Leptothrix_cholodnii_SP_6	Betaproteobacteria
Leuconostoc citreum	ncbi_Bacteria	Leuconostoc_citreum_KM20	Firmicutes
Liberibacter asiaticus	ncbi_Bacteria	Candidatus_Liberibacter_asiaticus_psy62	Alphaproteobacteria
Limnobacter	fasta_jgi	Limnobacter_sp._MED105	Betaproteobacteria
Listeria monocytogenes	ncbi_Bacteria	Listeria_monocytogenes	Firmicutes
Loktanella vestfoldensis	fasta_jgi	Loktanella_vestfoldensis_SKA53	Alphaproteobacteria
Lyngbya	fasta_jgi	Lyngbya_sp._PCC_8106	Cyanobacteria
Lysinibacillus sphaericus	ncbi_Bacteria	Lysinibacillus_sphaericus_C3_41	Firmicutes
Macrococcus caseolyticus	ncbi_Bacteria	Macrococcus_caseolyticus_JCSC5402	Firmicutes
Magnetococcus	ncbi_Bacteria	Magnetococcus_MC-1	Other
Magnetospirillum magneticum	ncbi_Bacteria	Magnetospirillum_magneticum_AMB-1	Alphaproteobacteria
Mannheimia succiniciproducens	ncbi_Bacteria	Mannheimia_succiniciproducens_MBEL55E	Gammaproteobacteria
Maricaulis maris	ncbi_Bacteria	Maricaulis_maris_MCS10	Alphaproteobacteria
Marinobacter aquaeolei	ncbi_Bacteria	Marinobacter_aquaeolei_VT8	Gammaproteobacteria
Marinomonas	ncbi_Bacteria	Marinomonas_MWYL1	Gammaproteobacteria
Meiothermus ruber	fasta_geba	Meiothermus_ruber_DSM_1279	Deinococcus
Mesoplasma florum	ncbi_Bacteria	Mesoplasma_florum_L1	Firmicutes
Mesorhizobium loti	ncbi_Bacteria	Mesorhizobium_loti	Alphaproteobacteria
Methylacidiphilum infernorum	ncbi_Bacteria	Methylacidiphilum_infernorum_V4	Verrucomicrobia
Methylibium petroleiphilum	ncbi_Bacteria	Methylibium_petroleiphilum_PM1	Betaproteobacteria
Methylobacillus flagellatus	ncbi_Bacteria	Methylobacillus_flagellatus_KT	Betaproteobacteria
Methylobacterium chloromethanicum	ncbi_Bacteria	Methylobacterium_chloromethanicum_CM4	Alphaproteobacteria
Methylocella silvestris	ncbi_Bacteria	Methylocella_silvestris_BL2	Alphaproteobacteria
Methylococcus capsulatus	ncbi_Bacteria	Methylococcus_capsulatus_Bath	Gammaproteobacteria
Methylophilales bacterium	fasta_jgi	Methylophilales_bacterium_HTCC2181	Betaproteobacteria
Micrococcus luteus	fasta_jgi	Micrococcus_luteus_NCTC_2665	Actinobacteria
Microcoleus	fasta_jcvi	Microcoleus_chthonoplastes_PCC_7420	Cyanobacteria
Microcystis aeruginosa	ncbi_Bacteria	Microcystis_aeruginosa_NIES_843	Cyanobacteria
Microscilla marina	fasta_jgi	Microscilla_marina_ATCC_23134	Bacteroidetes
Mitsuokella multacida	ncbi_HUMAN_MICROBIOM_Bacteria	Mitsuokella_multacida_DSM_20544	Firmicutes
Moorella thermoacetica	ncbi_Bacteria	Moorella_thermoacetica_ATCC_39073	Firmicutes
Moritella	fasta_jgi	Moritella_sp._PE36	Gammaproteobacteria
Mycobacterium bovis	ncbi_Bacteria	Mycobacterium_bovis	Actinobacteria
Mycoplasma pneumoniae	ncbi_Bacteria	Mycoplasma_pneumoniae	Firmicutes
Myxococcus xanthus	ncbi_Bacteria	Myxococcus_xanthus_DK_1622	Deltaproteobacteria
Natranaerobius thermophilus	ncbi_Bacteria	Natranaerobius_thermophilus_JW_NM_WN_LF	Firmicutes
Neisseria meningitidis	ncbi_Bacteria	Neisseria_meningitidis_053442	Betaproteobacteria
Neorickettsia sennetsu	ncbi_Bacteria	Neorickettsia_sennetsu_Miyayama	Alphaproteobacteria
Nisaea	fasta_jgi	Nisaea_sp._BAL199	Alphaproteobacteria
Nitratiruptor	ncbi_Bacteria	Nitratiruptor_SB155-2	Epsilonproteobacteria
Nitrobacter hamburgensis	ncbi_Bacteria	Nitrobacter_hamburgensis_X14	Alphaproteobacteria
Nitrococcus mobilis	fasta_jgi	Nitrococcus_mobilis_Nb-231	Gammaproteobacteria
Nitrosococcus oceani	ncbi_Bacteria	Nitrosococcus_oceani_ATCC_19707	Gammaproteobacteria
Nitrosomonas eutropha	ncbi_Bacteria	Nitrosomonas_eutropha_C71	Betaproteobacteria
Nitrosospira multiformis	ncbi_Bacteria	Nitrosospira_multiformis_ATCC_25196	Betaproteobacteria
Nocardia farcinica	ncbi_Bacteria	Nocardia_farcinica_IFM10152	Actinobacteria
Nocardioides	ncbi_Bacteria	Nocardioides_JS614	Actinobacteria
Nocardiopsis dassonvillei	fasta_geba	Nocardiopsis_dassonvillei_dassonvillei_DSM_43111	Actinobacteria
Nodularia spumigena	fasta_jgi	Nodularia_spumigena_CCY9414	Cyanobacteria
Nostoc punctiforme	ncbi_Bacteria	Nostoc_punctiforme_PCC_73102	Cyanobacteria
Novosphingobium aromaticivorans	ncbi_Bacteria	Novosphingobium_aromaticivorans_DSM_12444	Alphaproteobacteria
Oceanibulbus indolifex	fasta_jgi	Oceanibulbus_indolifex_HEL-45	Alphaproteobacteria
Oceanicaulis alexandrii	fasta_jgi	Oceanicaulis_alexandrii_HTCC2633	Alphaproteobacteria
Oceanicola granulosus	fasta_jgi	Oceanicola_granulosus_HTCC2516	Alphaproteobacteria
Oceanobacillus iheyensis	ncbi_Bacteria	Oceanobacillus_iheyensis	Firmicutes
Oceanobacter	fasta_jgi	Oceanobacter_sp._RED65	Gammaproteobacteria
Oceanospirillum	fasta_jgi	Oceanospirillum_sp._MED92	Gammaproteobacteria
Ochrobactrum anthropi	ncbi_Bacteria	Ochrobactrum_anthropi_ATCC_49188	Alphaproteobacteria
Oenococcus oeni	ncbi_Bacteria	Oenococcus_oeni_PSU-1	Firmicutes
Oligotropha carboxidovorans	ncbi_Bacteria	Oligotropha_carboxidovorans_OM5	Alphaproteobacteria
Onion yellow dwarf phytoplasma	ncbi_Bacteria	Onion_yellows_phytoplasma	Firmicutes
Opitutus terrae	ncbi_Bacteria	Opitutus_terrae_PB90_1	Verrucomicrobia
Orientia tsutsugamushi	ncbi_Bacteria	Orientia_tsutsugamushi_Boryong	Alphaproteobacteria
Paenibacillus larvae	fasta_jgi	Paenibacillus_larvae_larvae_BRL-230010	Firmicutes
Parabacteroides distasonis	ncbi_Bacteria	Parabacteroides_distasonis_ATCC_8503	Bacteroidetes
Parachlamydia UWE25	ncbi_Bacteria	Parachlamydia_sp_UWE25	Chlamydiae
Paracoccus denitrificans	ncbi_Bacteria	Paracoccus_denitrificans_PD1222	Alphaproteobacteria
Parvibaculum lavamentivorans	ncbi_Bacteria	Parvibaculum_lavamentivorans_DS-1	Alphaproteobacteria
Parvularcula bermudensis	fasta_jgi	Parvularcula_bermudensis_HTCC2503	Alphaproteobacteria
Pasteurella multocida	ncbi_Bacteria	Pasteurella_multocida	Gammaproteobacteria
Pediococcus pentosaceus	ncbi_Bacteria	Pediococcus_pentosaceus_ATCC_25745	Firmicutes
Pedobacter	fasta_jgi	Pedobacter_sp._BAL39	Bacteroidetes
Pelagibacter ubique	fasta_jgi	Candidatus_Pelagibacter_ubique_HTCC1002	Alphaproteobacteria
Pelobacter propionicus	ncbi_Bacteria	Pelobacter_propionicus_DSM_2379	Deltaproteobacteria
Pelodictyon luteolum	ncbi_Bacteria	Pelodictyon_luteolum_DSM_273	Bacteroidetes
Pelotomaculum thermopropionicum	ncbi_Bacteria	Pelotomaculum_thermopropionicum_SI	Firmicutes
Peptoniphilus asaccharolyticus	fasta_geba	Peptoniphilus_asaccharolyticus_UW_228_DSM_20463	Firmicutes
Peptostreptococcus micros	fasta_jgi	Peptostreptococcus_micros_ATCC_33270	Firmicutes
Persephonella marina	ncbi_Bacteria	Persephonella_marina_EX_H1	Aquificae
Petrotoga mobilis	ncbi_Bacteria	Petrotoga_mobilis_SJ95	Thermotogae
Phaeobacter gallaeciensis	fasta_jgi	Phaeobacter_gallaeciensis_BS107	Alphaproteobacteria
Phenylobacterium zucineum	ncbi_Bacteria	Phenylobacterium_zucineum_HLK1	Alphaproteobacteria
Photobacterium profundum	ncbi_Bacteria	Photobacterium_profundum_SS9	Gammaproteobacteria
Photorhabdus luminescens	ncbi_Bacteria	Photorhabdus_luminescens	Gammaproteobacteria
Pirellula staleyi	fasta_geba	Pirellula_staleyi_DSM_6068	Planctomycetes
Planctomyces maris	fasta_jgi	Planctomyces_maris_DSM_8797	Planctomycetes
Plesiocystis pacifica	fasta_jgi	Plesiocystis_pacifica_SIR-1	Deltaproteobacteria
Polaribacter irgensii	fasta_jgi	Polaribacter_irgensii_23-P	Bacteroidetes
Polaromonas naphthalenivorans	ncbi_Bacteria	Polaromonas_naphthalenivorans_CJ2	Betaproteobacteria
Polynucleobacter necessarius	ncbi_Bacteria	Polynucleobacter_necessarius_STIR1	Betaproteobacteria
Porphyromonas gingivalis	ncbi_Bacteria	Porphyromonas_gingivalis_ATCC_33277	Bacteroidetes
Prochlorococcus marinus	ncbi_Bacteria	Prochlorococcus_marinus_AS9601	Cyanobacteria
Propionibacterium acnes	ncbi_Bacteria	Propionibacterium_acnes_KPA171202	Actinobacteria
Prosthecochloris aestuarii	ncbi_Bacteria	Prosthecochloris_aestuarii_DSM_271	Bacteroidetes
Proteus mirabilis	ncbi_Bacteria	Proteus_mirabilis	Gammaproteobacteria
Providencia alcalifaciens	ncbi_HUMAN_MICROBIOM_Bacteria	Providencia_alcalifaciens_DSM_30120	Gammaproteobacteria
Pseudoalteromonas atlantica	ncbi_Bacteria	Pseudoalteromonas_atlantica_T6c	Gammaproteobacteria
Pseudomonas aeruginosa	ncbi_Bacteria	Pseudomonas_aeruginosa	Gammaproteobacteria
Psychrobacter arcticum	ncbi_Bacteria	Psychrobacter_arcticum_273-4	Gammaproteobacteria
Psychroflexus torquis	fasta_jgi	Psychroflexus_torquis_ATCC_700755	Bacteroidetes
Psychromonas ingrahamii	ncbi_Bacteria	Psychromonas_ingrahamii_37	Gammaproteobacteria
Ralstonia solanacearum	ncbi_Bacteria	Ralstonia_solanacearum	Betaproteobacteria
Reinekea	fasta_jgi	Reinekea_sp._MED297	Gammaproteobacteria
Renibacterium salmoninarum	ncbi_Bacteria	Renibacterium_salmoninarum_ATCC_33209	Actinobacteria
Rhizobium etli	ncbi_Bacteria	Rhizobium_etli_CFN_42	Alphaproteobacteria
Rhodobacter sphaeroides	ncbi_Bacteria	Rhodobacter_sphaeroides_2_4_1	Alphaproteobacteria
Rhodobacterales bacterium	fasta_jgi	Rhodobacterales_bacterium_HTCC2150	Alphaproteobacteria
Rhodococcus jostii	ncbi_Bacteria	Rhodococcus_jostii_RHA1	Actinobacteria
Rhodoferax ferrireducens	ncbi_Bacteria	Rhodoferax_ferrireducens_T118	Betaproteobacteria
Rhodospirillum rubrum	ncbi_Bacteria	Rhodospirillum_rubrum_ATCC_11170	Alphaproteobacteria
Rhodothermus marinus	fasta_geba	Rhodothermus_marinus_DSM_4252	Bacteroidetes
Rickettsia prowazekii	ncbi_Bacteria	Rickettsia_prowazekii	Alphaproteobacteria
Rickettsiella grylli	fasta_jgi	Rickettsiella_grylli	Gammaproteobacteria
Robiginitalea biformata	fasta_jgi	Robiginitalea_biformata_HTCC2501	Bacteroidetes
Roseburia intestinalis	fasta_jgi	Roseburia_intestinalis_L1-82	Firmicutes
Roseiflexus castenholzii	ncbi_Bacteria	Roseiflexus_castenholzii_DSM_13941	Chloroflexi
Roseovarius nubinhibens	fasta_jgi	Roseovarius_nubinhibens_ISM	Alphaproteobacteria
Rubrobacter xylanophilus	ncbi_Bacteria	Rubrobacter_xylanophilus_DSM_9941	Actinobacteria
Ruegeria pomeroyi	ncbi_Bacteria	Ruegeria_pomeroyi_DSS_3	Alphaproteobacteria
Ruminococcus gnavus	ncbi_HUMAN_MICROBIOM_Bacteria	Ruminococcus_gnavus_ATCC_29149	Firmicutes
Saccharomonospora viridis	fasta_geba	Saccharomonospora_viridis_P101_DSM_43017	Actinobacteria
Saccharophagus degradans	ncbi_Bacteria	Saccharophagus_degradans_2-40	Gammaproteobacteria
Saccharopolyspora erythraea	ncbi_Bacteria	Saccharopolyspora_erythraea_NRRL_2338	Actinobacteria
Sagittula stellata	fasta_jgi	Sagittula_stellata_E-37	Alphaproteobacteria
Salinibacter ruber	ncbi_Bacteria	Salinibacter_ruber_DSM_13855	Bacteroidetes
Salinispora arenicola	ncbi_Bacteria	Salinispora_arenicola_CNS-205	Actinobacteria
Salmonella enterica	ncbi_Bacteria	Salmonella_enterica_arizonae_serovar_62_z4_z23__	Gammaproteobacteria
Sanguibacter keddieii	fasta_geba	Sanguibacter_keddieii_DSM_10542	Actinobacteria
Serratia proteamaculans	ncbi_Bacteria	Serratia_proteamaculans_568	Gammaproteobacteria
Shewanella putrefaciens	ncbi_Bacteria	Shewanella_putrefaciens_CN-32	Gammaproteobacteria
Silicibacter	ncbi_Bacteria	Silicibacter_TM1040	Alphaproteobacteria
Sinorhizobium medicae	ncbi_Bacteria	Sinorhizobium_medicae_WSM419	Alphaproteobacteria
Slackia heliotrinireducens	fasta_geba	Slackia_heliotrinireducens_DSM_20476	Actinobacteria
Sodalis glossinidius	ncbi_Bacteria	Sodalis_glossinidius_morsitans	Gammaproteobacteria
Solibacter usitatus	ncbi_Bacteria	Solibacter_usitatus_Ellin6076	Acidobacteria
Sorangium cellulosum	ncbi_Bacteria	Sorangium_cellulosum__So_ce_56_	Deltaproteobacteria
Sphaerobacter thermophilus	fasta_geba	Sphaerobacter_thermophilus_4ac11_DSM_20745	Chloroflexi
Sphingomonas wittichii	ncbi_Bacteria	Sphingomonas_wittichii_RW1	Alphaproteobacteria
Sphingopyxis alaskensis	ncbi_Bacteria	Sphingopyxis_alaskensis_RB2256	Alphaproteobacteria
Spirochaeta smaragdinae	fasta_geba	Spirochaeta_smaragdinae_SEBR_4228_DSM_11293	Spirochaetes
Spirosoma linguale	fasta_geba	Spirosoma_linguale_DSM_74	Bacteroidetes
Stackebrandtia nassauensis	fasta_geba	Stackebrandtia_nassauensis_LLR-40K-21_DSM_44728	Actinobacteria
Staphylococcus aureus	ncbi_Bacteria	Staphylococcus_aureus_NCTC_8325	Firmicutes
Stappia aggregata	fasta_jgi	Stappia_aggregata_IAM_12614	Alphaproteobacteria
Stenotrophomonas maltophilia	ncbi_Bacteria	Stenotrophomonas_maltophilia_K279a	Gammaproteobacteria
Stigmatella aurantiaca	fasta_jgi	Stigmatella_aurantiaca_DW4-3-1	Deltaproteobacteria
Streptococcus pneumoniae	ncbi_Bacteria	Streptococcus_pneumoniae_ATCC_700669	Firmicutes
Streptomyces griseus	ncbi_Bacteria	Streptomyces_griseus_NBRC_13350	Actinobacteria
Streptosporangium roseum	fasta_geba	Streptosporangium_roseum_NI_9100_DSM_43021	Actinobacteria
Sulcia muelleri	ncbi_Bacteria	Candidatus_Sulcia_muelleri_GWSS	Bacteroidetes
Sulfitobacter	fasta_jgi	Sulfitobacter_sp._EE-36	Alphaproteobacteria
Sulfurihydrogenibium azorense	ncbi_Bacteria	Sulfurihydrogenibium_azorense_Az_Fu1	Aquificae
Sulfurimonas autotrophica	fasta_geba	Sulfurimonas_autotrophica_OK10_DSM_16294	Epsilonproteobacteria
Sulfurospirillum deleyianum	fasta_geba	Sulfurospirillum_deleyianum_DSM_6946	Epsilonproteobacteria
Sulfurovum	ncbi_Bacteria	Sulfurovum_NBC37-1	Epsilonproteobacteria
Symbiobacterium thermophilum	ncbi_Bacteria	Symbiobacterium_thermophilum_IAM14863	Firmicutes
Synechococcus elongatus	ncbi_Bacteria	Synechococcus_elongatus_PCC_6301	Cyanobacteria
Synechocystis	ncbi_Bacteria	Synechocystis_PCC6803	Cyanobacteria
Syntrophobacter fumaroxidans	ncbi_Bacteria	Syntrophobacter_fumaroxidans_MPOB	Deltaproteobacteria
Syntrophomonas wolfei	ncbi_Bacteria	Syntrophomonas_wolfei_Goettingen	Firmicutes
Syntrophus aciditrophicus	ncbi_Bacteria	Syntrophus_aciditrophicus_SB	Deltaproteobacteria
Tenacibaculum	fasta_jgi	Tenacibaculum_sp._MED152	Bacteroidetes
Thauera	ncbi_Bacteria	Thauera_MZ1T	Betaproteobacteria
Thermanaerovibrio acidaminovorans	fasta_geba	Thermanaerovibrio_acidaminovorans_Su883_DSM_6589	Synergistetes
Thermoanaerobacter tengcongensis	ncbi_Bacteria	Thermoanaerobacter_tengcongensis	Firmicutes
Thermobaculum terrenum	fasta_geba	Thermobaculum_terrenum_YNP1_ATCC_BAA-798	Chloroflexi
Thermobifida fusca	ncbi_Bacteria	Thermobifida_fusca_YX	Actinobacteria
Thermobispora bispora	fasta_geba	Thermobispora_bispora_DSM_43833	Actinobacteria
Thermodesulfovibrio yellowstonii	ncbi_Bacteria	Thermodesulfovibrio_yellowstonii_DSM_11347	Other
Thermomicrobium roseum	ncbi_Bacteria	Thermomicrobium_roseum_DSM_5159	Chloroflexi
Thermomonospora curvata	fasta_geba	Thermomonospora_curvata_DSM_43183	Actinobacteria
Thermosediminibacter oceani	fasta_geba	Thermosediminibacter_oceani_JW-IW-1228P_DSM_16646	Firmicutes
Thermosinus carboxydivorans	fasta_jgi	Thermosinus_carboxydivorans_Nor1	Firmicutes
Thermosipho melanesiensis	ncbi_Bacteria	Thermosipho_melanesiensis_BI429	Thermotogae
Thermosynechococcus elongatus	ncbi_Bacteria	Thermosynechococcus_elongatus	Cyanobacteria
Thermovirga lienii	fasta_geba	Thermovirga_lienii_Cas60314_DSM_17291	Synergistetes
Thermus thermophilus	ncbi_Bacteria	Thermus_thermophilus_HB27	Deinococcus
Thioalkalivibrio	ncbi_Bacteria	Thioalkalivibrio_HL_EbGR7	Gammaproteobacteria
Thiobacillus denitrificans	ncbi_Bacteria	Thiobacillus_denitrificans_ATCC_25259	Betaproteobacteria
Thiomicrospira denitrificans	ncbi_Bacteria	Thiomicrospira_denitrificans_ATCC_33889	Nontaxonomic
Tolumonas auensis	ncbi_Bacteria	Tolumonas_auensis_DSM_9187	Gammaproteobacteria
Treponema pallidum	ncbi_Bacteria	Treponema_pallidum	Spirochaetes
Trichodesmium erythraeum	ncbi_Bacteria	Trichodesmium_erythraeum_IMS101	Cyanobacteria
Tropheryma whipplei	ncbi_Bacteria	Tropheryma_whipplei_Twist	Actinobacteria
Tsukamurella paurometabola	fasta_geba	Tsukamurella_paurometabola_DSM_20162	Actinobacteria
Ulvibacter	fasta_jgi	Ulvibacter_sp._SCB49	Bacteroidetes
Uncultured termite group 1 bacterium phylotype Rs-D17	ncbi_Bacteria	uncultured_Termite_group_1_bacterium_phylotype_Rs_D17	Other
Ureaplasma parvum	ncbi_Bacteria	Ureaplasma_urealyticum	Firmicutes
Variovorax paradoxus	ncbi_Bacteria	Variovorax_paradoxus_S110	Betaproteobacteria
Veillonella parvula	fasta_geba	Veillonella_parvula_Te3_DSM_2008	Firmicutes
Verminephrobacter eiseniae	ncbi_Bacteria	Verminephrobacter_eiseniae_EF01-2	Betaproteobacteria
Vibrio cholerae	ncbi_Bacteria	Vibrio_cholerae_M66_2	Gammaproteobacteria
Vibrionales bacterium	fasta_jgi	Vibrionales_bacterium_SWAT-3	Gammaproteobacteria
Wigglesworthia brevipalpis	ncbi_Bacteria	Wigglesworthia_brevipalpis	Gammaproteobacteria
Wolbachia endosymbiontBrugia	ncbi_Bacteria	Wolbachia_endosymbiont_of_Brugia_malayi_TRS	Alphaproteobacteria
Wolinella succinogenes	ncbi_Bacteria	Wolinella_succinogenes	Epsilonproteobacteria
Xanthobacter autotrophicus	ncbi_Bacteria	Xanthobacter_autotrophicus_Py2	Alphaproteobacteria
Xanthomonas campestris	ncbi_Bacteria	Xanthomonas_campestris_ATCC_33913	Gammaproteobacteria
Xylanimonas cellulosilytica	fasta_geba	Xylanimonas_cellulosilytica_DSM_15894	Actinobacteria
Xylella fastidiosa	ncbi_Bacteria	Xylella_fastidiosa	Gammaproteobacteria
Yersinia pseudotuberculosis	ncbi_Bacteria	Yersinia_pseudotuberculosis_YPIII	Gammaproteobacteria
Zymomonas mobilis	ncbi_Bacteria	Zymomonas_mobilis_ZM4	Alphaproteobacteria
delta proteobacterium	fasta_jgi	delta_proteobacterium_MLMS-1	Deltaproteobacteria
marine gamma proteobacterium HTCC2080	fasta_jgi	marine_gamma_proteobacterium_HTCC2080	Gammaproteobacteria
marine gamma proteobacterium HTCC2143	fasta_jgi	marine_gamma_proteobacterium_HTCC2143	Gammaproteobacteria
marine gamma proteobacterium HTCC2207	fasta_jgi	marine_gamma_proteobacterium_HTCC2207	Gammaproteobacteria
